# Supplementary material for: Flexible circuit mechanisms for context-dependent song sequencing
Source: Nature. 2023 Oct 11;622(7984):794–801. doi: 10.1038/s41586-023-06632-1 (PMC10600009; doi:10.1038/s41586-023-06632-1)
Supplement: Supplementary file 4 — Source Data Fig. 1 [file 41586_2023_6632_MOESM4_ESM.xls]

## Sheet: a
t_s	song_0_4kHz	songtype_0silence_1sine_2pulse
0.0001	0	0
0.0026	-0.00366299	0
0.0051	0.0026455	0
0.0076	0.00590149	0
0.0101	0.00610499	0
0.0126	-0.0002035	0
0.0151	-0.0002035	0
0.0176	0.001628	0
0.0201	-0.0014245	0
0.0226	-0.001221	0
0.0251	0.002849	0
0.0276	0.001221	0
0.0301	-0.001221	0
0.0326	-0.00447699	0
0.0351	-0.002442	0
0.0376	0.001628	0
0.0401	-0.0018315	0
0.0426	0.00671549	0
0.0451	-0.0002035	0
0.0476	-0.001221	0
0.0501	0.00630849	0
0.0526	0.00691899	0
0.0551	-0.00529099	0
0.0576	0.00488399	0
0.0601	-0.000610499	0
0.0626	-0.000813999	0
0.0651	0	0
0.0676	0.002849	0
0.0701	-0.001221	0
0.0726	-0.00406999	0
0.0751	-0.00630849	0
0.0776	-0.002849	0
0.0801	0.0030525	0
0.0826	0.00549449	0
0.0851	0.00386649	0
0.0876	0.0002035	0
0.0901	-0.0010175	0
0.0926	0.00366299	0
0.0951	0.0018315	0
0.0976	0.00345949	0
0.1001	0.002849	0
0.1026	0.0002035	0
0.1051	0.0022385	0
0.1076	-0.001628	0
0.1101	0.001221	0
0.1126	-0.00529099	0
0.1151	-0.00325599	0
0.1176	0.00488399	0
0.1201	0.0026455	0
0.1226	0.0018315	0
0.1251	0.00752949	0
0.1276	-0.0010175	0
0.1301	0.002442	0
0.1326	-0.0018315	0
0.1351	-0.0018315	0
0.1376	0.00529099	0
0.1401	0.00427349	0
0.1426	0.00549449	0
0.1451	-0.0010175	0
0.1476	-0.00386649	0
0.1501	-0.00427349	0
0.1526	-0.001628	0
0.1551	-0.00590149	0
0.1576	-0.002849	0
0.1601	0.0010175	0
0.1626	-0.0018315	0
0.1651	-0.00386649	0
0.1676	0.00549449	0
0.1701	-0.000406999	0
0.1726	0.00366299	0
0.1751	-0.00468049	0
0.1776	0.000610499	0
0.1801	0.002849	0
0.1826	0.0022385	0
0.1851	0.00366299	0
0.1876	0.001221	0
0.1901	0.0030525	0
0.1926	0.00325599	0
0.1951	-0.000610499	0
0.1976	0.00406999	0
0.2001	-0.0010175	0
0.2026	0.00366299	0
0.2051	-0.001221	0
0.2076	0.0002035	0
0.2101	0.00447699	0
0.2126	0.00529099	0
0.2151	0.002442	0
0.2176	-0.001628	0
0.2201	0.001221	0
0.2226	-0.0022385	0
0.2251	0.0010175	0
0.2276	0.00488399	0
0.2301	0.00834349	0
0.2326	-0.001221	0
0.2351	-0.00406999	0
0.2376	0.000610499	0
0.2401	-0.00345949	0
0.2426	0.002442	0
0.2451	-0.002442	0
0.2476	0.0014245	0
0.2501	-0.000813999	0
0.2526	-0.001628	0
0.2551	0.00773299	0
0.2576	0.0010175	0
0.2601	-0.000610499	0
0.2626	-0.002849	0
0.2651	0.00529099	0
0.2676	-0.0018315	0
0.2701	-0.002035	0
0.2726	-0.0002035	0
0.2751	0.00529099	0
0.2776	0.00468049	0
0.2801	0.0030525	0
0.2826	-0.002442	0
0.2851	-0.002442	0
0.2876	-0.00345949	0
0.2901	-0.0022385	0
0.2926	-0.000813999	0
0.2951	-0.000813999	0
0.2976	0.00813999	0
0.3001	0.010989	0
0.3026	-0.00366299	0
0.3051	0.000813999	0
0.3076	0.00325599	0
0.3101	0.00529099	0
0.3126	0.00366299	0
0.3151	-0.000813999	0
0.3176	-0.002442	0
0.3201	-0.00488399	0
0.3226	-0.00468049	0
0.3251	-0.00366299	0
0.3276	0.0026455	0
0.3301	-0.0030525	0
0.3326	0.000406999	0
0.3351	0.0022385	0
0.3376	0.001221	0
0.3401	0.00325599	0
0.3426	0.002035	0
0.3451	0.00468049	0
0.3476	-0.0030525	0
0.3501	0.002442	0
0.3526	0.0022385	0
0.3551	0.00569799	0
0.3576	0.0030525	0
0.3601	0.001221	0
0.3626	-0.002035	0
0.3651	-0.00488399	0
0.3676	-0.000406999	0
0.3701	-0.000610499	0
0.3726	0.002442	0
0.3751	0.0014245	0
0.3776	-0.00854699	0
0.3801	-0.011396	0
0.3826	0.00366299	0
0.3851	0.00508749	0
0.3876	0.002442	0
0.3901	-0.0018315	0
0.3926	0.0030525	0
0.3951	0.00834349	0
0.3976	0.00345949	0
0.4001	0.002849	0
0.4026	-0.000813999	0
0.4051	0	0
0.4076	0.002849	0
0.4101	-0.00610499	0
0.4126	-0.002849	0
0.4151	0.00427349	0
0.4176	0.0018315	0
0.4201	0.0014245	0
0.4226	-0.0030525	0
0.4251	0.00325599	0
0.4276	-0.0022385	0
0.4301	-0.000406999	0
0.4326	0.0014245	0
0.4351	0.0026455	0
0.4376	-0.0002035	0
0.4401	0.000813999	0
0.4426	0.00366299	0
0.4451	0	0
0.4476	0.00529099	0
0.4501	0.0026455	0
0.4526	0.00345949	0
0.4551	0.002849	0
0.4576	0.00366299	0
0.4601	0	0
0.4626	0.00406999	0
0.4651	-0.0014245	0
0.4676	0.000610499	0
0.4701	-0.0022385	0
0.4726	0.002442	0
0.4751	0.000406999	0
0.4776	-0.001628	0
0.4801	0.002035	0
0.4826	-0.002035	0
0.4851	-0.0018315	0
0.4876	-0.00345949	0
0.4901	-0.00549449	0
0.4926	-0.002849	0
0.4951	-0.001628	0
0.4976	0.000406999	0
0.5001	-0.0014245	0
0.5026	0.00427349	0
0.5051	-0.0120065	0
0.5076	-0.00386649	0
0.5101	0.0022385	0
0.5126	0.00549449	0
0.5151	0.000406999	0
0.5176	-0.00345949	0
0.5201	-0.00508749	0
0.5226	-0.001628	0
0.5251	0.00549449	0
0.5276	0.002442	0
0.5301	-0.002035	0
0.5326	-0.0002035	0
0.5351	-0.002442	0
0.5376	0.001628	0
0.5401	-0.000813999	0
0.5426	0.001628	0
0.5451	0.00406999	0
0.5476	0.0010175	0
0.5501	0.00651199	0
0.5526	-0.000813999	0
0.5551	0.002849	0
0.5576	-0.000610499	0
0.5601	0.00529099	0
0.5626	0.000813999	0
0.5651	-0.00712249	0
0.5676	-0.002035	0
0.5701	-0.01221	0
0.5726	-0.00386649	0
0.5751	0.000610499	0
0.5776	0.000813999	0
0.5801	-0.0014245	0
0.5826	-0.002849	0
0.5851	-0.000406999	0
0.5876	0	0
0.5901	0.0026455	0
0.5926	0.00447699	0
0.5951	-0.0022385	0
0.5976	0	0
0.6001	-0.0014245	0
0.6026	0.0022385	0
0.6051	-0.0010175	0
0.6076	0.00447699	0
0.6101	0.0010175	0
0.6126	-0.0030525	0
0.6151	0.000813999	0
0.6176	0.0022385	0
0.6201	0.00386649	0
0.6226	0	0
0.6251	0.00712249	0
0.6276	0.002442	0
0.6301	0.0030525	0
0.6326	0.0014245	0
0.6351	-0.0010175	0
0.6376	0	0
0.6401	0.00406999	0
0.6426	0.000813999	0
0.6451	0.0002035	0
0.6476	-0.00997148	0
0.6501	0.001628	0
0.6526	0	0
0.6551	-0.00345949	0
0.6576	-0.000813999	0
0.6601	0.00854699	0
0.6626	0.00590149	0
0.6651	0.00590149	0
0.6676	0.00427349	0
0.6701	-0.0026455	0
0.6726	0.00366299	0
0.6751	0.002849	0
0.6776	-0.000813999	0
0.6801	0.0014245	0
0.6826	0.001628	0
0.6851	-0.00671549	0
0.6876	0.00366299	0
0.6901	0.00427349	0
0.6926	0.00325599	0
0.6951	0.000813999	0
0.6976	-0.0030525	0
0.7001	0.00549449	0
0.7026	-0.000813999	0
0.7051	-0.00488399	0
0.7076	0.00813999	0
0.7101	-0.0026455	0
0.7126	0	0
0.7151	-0.002035	0
0.7176	-0.0014245	0
0.7201	-0.00590149	0
0.7226	-0.002849	0
0.7251	0.00976798	0
0.7276	-0.0014245	0
0.7301	-0.00529099	0
0.7326	-0.0010175	0
0.7351	0.00427349	0
0.7376	-0.0030525	0
0.7401	-0.0010175	0
0.7426	0.0014245	0
0.7451	-0.000813999	0
0.7476	-0.0026455	0
0.7501	0.00386649	0
0.7526	0.0014245	0
0.7551	-0.0010175	0
0.7576	0.00529099	0
0.7601	-0.000813999	0
0.7626	-0.001628	0
0.7651	0.00630849	0
0.7676	0.000610499	0
0.7701	0.00793649	0
0.7726	0.000813999	0
0.7751	0	0
0.7776	-0.00366299	0
0.7801	-0.000406999	0
0.7826	0.000406999	0
0.7851	-0.002035	0
0.7876	-0.000813999	0
0.7901	0.002849	0
0.7926	0.0030525	0
0.7951	0.0022385	0
0.7976	-0.00366299	0
0.8001	0.002035	0
0.8026	-0.001221	0
0.8051	0.001628	0
0.8076	-0.002442	0
0.8101	-0.00345949	0
0.8126	-0.00366299	0
0.8151	-0.00345949	0
0.8176	0.00406999	0
0.8201	-0.002849	0
0.8226	-0.00752949	0
0.8251	0.00447699	0
0.8276	-0.0022385	0
0.8301	0.000610499	0
0.8326	-0.0010175	0
0.8351	-0.001628	0
0.8376	-0.00386649	0
0.8401	0.000813999	0
0.8426	-0.00325599	0
0.8451	-0.0002035	0
0.8476	-0.00427349	0
0.8501	-0.0014245	0
0.8526	0	0
0.8551	0.00508749	0
0.8576	0.0014245	0
0.8601	0.00651199	0
0.8626	0.00427349	0
0.8651	0.000406999	0
0.8676	0.00651199	0
0.8701	-0.002442	0
0.8726	0.0026455	0
0.8751	-0.0014245	0
0.8776	-0.00468049	0
0.8801	-0.002442	0
0.8826	0.000813999	0
0.8851	-0.0014245	0
0.8876	-0.000610499	0
0.8901	0.0002035	0
0.8926	0.002035	0
0.8951	-0.00752949	0
0.8976	-0.00386649	0
0.9001	-0.000610499	0
0.9026	0.00590149	0
0.9051	0.0022385	0
0.9076	0.002035	0
0.9101	0.000406999	0
0.9126	0.00366299	0
0.9151	-0.0026455	0
0.9176	-0.0014245	0
0.9201	-0.0026455	0
0.9226	-0.0022385	0
0.9251	0.00976798	0
0.9276	0.000406999	0
0.9301	0.00549449	0
0.9326	0.0018315	0
0.9351	0.00406999	0
0.9376	-0.0002035	0
0.9401	-0.00752949	0
0.9426	-0.0018315	0
0.9451	-0.002849	0
0.9476	0.002442	0
0.9501	0.00508749	0
0.9526	-0.002442	0
0.9551	0.002849	0
0.9576	0.00427349	0
0.9601	-0.0002035	0
0.9626	0.0002035	0
0.9651	-0.00366299	0
0.9676	-0.0002035	0
0.9701	0.018722	0
0.9726	-0.001628	0
0.9751	0.0018315	0
0.9776	0.001221	0
0.9801	-0.001628	0
0.9826	-0.0018315	0
0.9851	0.014652	0
0.9876	-0.0026455	0
0.9901	-0.00366299	0
0.9926	-0.0026455	0
0.9951	0.0148555	0
0.9976	-0.0010175	0
1.0001	0.000610499	0
1.0026	0.0030525	0
1.0051	-0.00712249	0
1.0076	-0.00468049	0
1.0101	0.00651199	0
1.0126	-0.00813999	0
1.0151	0.015466	0
1.0176	0.000406999	0
1.0201	0.00406999	0
1.0226	-0.00793649	0
1.0251	0.00793649	0
1.0276	-0.00834349	0
1.0301	-0.002442	0
1.0326	0.00508749	0
1.0351	-0.00549449	0
1.0376	-0.00325599	0
1.0401	-0.00834349	0
1.0426	0.00386649	0
1.0451	-0.0026455	0
1.0476	0.00345949	0
1.0501	-0.024827	0
1.0526	0.00895399	0
1.0551	-0.0030525	0
1.0576	0.00691899	0
1.0601	-0.000610499	0
1.0626	-0.00529099	0
1.0651	0.0111925	0
1.0676	-0.000813999	0
1.0701	-0.00386649	0
1.0726	-0.011803	0
1.0751	0.00813999	0
1.0776	-0.00569799	0
1.0801	0.002849	0
1.0826	0.002442	0
1.0851	-0.0002035	0
1.0876	0.00549449	0
1.0901	0.001221	0
1.0926	0.00529099	0
1.0951	-0.000406999	0
1.0976	-0.00447699	0
1.1001	0.00386649	0
1.1026	-0.0026455	0
1.1051	-0.000813999	0
1.1076	0.00468049	0
1.1101	-0.00345949	0
1.1126	-0.0030525	0
1.1151	-0.002442	0
1.1176	-0.0002035	0
1.1201	-0.0002035	0
1.1226	0.0002035	0
1.1251	-0.0010175	0
1.1276	-0.000406999	0
1.1301	-0.00793649	0
1.1326	0.00956448	2
1.1351	0.00712249	2
1.1376	-0.000610499	2
1.1401	0.000406999	2
1.1426	-0.000813999	2
1.1451	0.001628	2
1.1476	0.0022385	2
1.1501	0.00366299	2
1.1526	0.00488399	2
1.1551	0.000610499	2
1.1576	0.000813999	2
1.1601	-0.002035	2
1.1626	-0.00325599	2
1.1651	0.002442	2
1.1676	-0.000406999	2
1.1701	-0.002035	2
1.1726	0.000610499	2
1.1751	0.00468049	2
1.1776	-0.0018315	2
1.1801	0.001628	2
1.1826	0.0010175	2
1.1851	-0.00508749	2
1.1876	-0.00345949	2
1.1901	-0.010989	2
1.1926	0.0128205	2
1.1951	-0.011803	2
1.1976	0.0002035	2
1.2001	0.0014245	2
1.2026	-0.0014245	2
1.2051	0.00386649	2
1.2076	0.00508749	2
1.2101	-0.0010175	2
1.2126	0.00549449	2
1.2151	-0.0026455	2
1.2176	0.00549449	2
1.2201	-0.00691899	2
1.2226	0.0014245	2
1.2251	0.00773299	2
1.2276	0.0022385	2
1.2301	0.001221	2
1.2326	-0.00447699	2
1.2351	0.0026455	2
1.2376	0.0018315	2
1.2401	0.021164	2
1.2426	0.002849	2
1.2451	-0.00345949	2
1.2476	-0.001221	2
1.2501	-0.0030525	2
1.2526	-0.00610499	2
1.2551	-0.0030525	2
1.2576	-0.0030525	2
1.2601	-0.0030525	2
1.2626	0.002849	2
1.2651	-0.002442	2
1.2676	-0.00325599	2
1.2701	-0.00569799	2
1.2726	-0.0022385	2
1.2751	-0.000610499	2
1.2776	-0.00325599	2
1.2801	-0.002442	2
1.2826	-0.00447699	2
1.2851	0.0010175	2
1.2876	-0.0030525	2
1.2901	0.002849	2
1.2926	0.002849	2
1.2951	-0.0234025	2
1.2976	0.0014245	2
1.3001	-0.0337809	2
1.3026	0.00590149	2
1.3051	0	2
1.3076	-0.00386649	2
1.3101	-0.0010175	2
1.3126	0.000813999	2
1.3151	-0.00427349	2
1.3176	-0.00325599	2
1.3201	-0.00651199	2
1.3226	-0.00529099	2
1.3251	-0.00529099	2
1.3276	0.0014245	2
1.3301	-0.00345949	2
1.3326	-0.00549449	2
1.3351	-0.0010175	2
1.3376	-0.000813999	2
1.3401	-0.000610499	2
1.3426	-0.00345949	2
1.3451	-0.0022385	2
1.3476	0.0010175	2
1.3501	0.000610499	2
1.3526	0	2
1.3551	-0.0010175	2
1.3576	-0.00854699	2
1.3601	0.0030525	2
1.3626	0.00427349	2
1.3651	0.0018315	1
1.3676	-0.00406999	1
1.3701	0.00325599	1
1.3726	0.00773299	1
1.3751	-0.00529099	1
1.3776	0.00569799	1
1.3801	0.0014245	1
1.3826	-0.00773299	1
1.3851	0.00793649	1
1.3876	-0.00529099	1
1.3901	-0.00468049	1
1.3926	-0.00569799	1
1.3951	-0.0103785	1
1.3976	-0.00427349	1
1.4001	-0.0014245	1
1.4026	0.00773299	1
1.4051	-0.00447699	1
1.4076	0.00854699	1
1.4101	0.00936099	1
1.4126	-0.0018315	1
1.4151	-0.00345949	1
1.4176	-0.002035	1
1.4201	-0.00590149	1
1.4226	-0.00976798	1
1.4251	0.002442	1
1.4276	-0.001628	1
1.4301	-0.0030525	1
1.4326	0.0022385	1
1.4351	-0.001221	1
1.4376	-0.00447699	1
1.4401	0.0030525	1
1.4426	0.013431	1
1.4451	-0.0010175	1
1.4476	0.0018315	1
1.4501	0.00651199	1
1.4526	-0.00366299	1
1.4551	-0.00325599	1
1.4576	0.0136345	1
1.4601	0	1
1.4626	-0.0026455	1
1.4651	0.0030525	1
1.4676	-0.00915749	1
1.4701	0.0002035	1
1.4726	0.0014245	1
1.4751	-0.00590149	1
1.4776	0.00590149	1
1.4801	-0.001628	1
1.4826	-0.002442	1
1.4851	-0.00854699	1
1.4876	-0.00508749	1
1.4901	0.00366299	1
1.4926	0.002849	1
1.4951	0.00610499	1
1.4976	-0.00590149	1
1.5001	0.0022385	1
1.5026	-0.0026455	1
1.5051	-0.0022385	1
1.5076	0.00386649	1
1.5101	0.0014245	1
1.5126	0.00325599	1
1.5151	0.0002035	1
1.5176	0.000813999	1
1.5201	-0.00630849	1
1.5226	0.002849	1
1.5251	0.00427349	1
1.5276	-0.00569799	1
1.5301	0.00325599	1
1.5326	-0.001221	1
1.5351	-0.00366299	1
1.5376	0.001628	1
1.5401	0	1
1.5426	0.00549449	1
1.5451	0.00590149	1
1.5476	0.00325599	1
1.5501	0.001221	1
1.5526	-0.00366299	1
1.5551	0.000610499	1
1.5576	-0.002849	1
1.5601	0.002035	1
1.5626	-0.002035	1
1.5651	-0.00854699	1
1.5676	0.0030525	1
1.5701	-0.00732599	1
1.5726	-0.00610499	1
1.5751	0.013024	1
1.5776	0.00549449	1
1.5801	-0.0018315	1
1.5826	0.0014245	1
1.5851	0.001221	1
1.5876	0.0018315	1
1.5901	0.00997148	1
1.5926	-0.000610499	1
1.5951	-0.000813999	1
1.5976	0.00529099	1
1.6001	-0.00488399	1
1.6026	-0.001628	1
1.6051	0.00834349	1
1.6076	-0.00366299	1
1.6101	-0.002849	1
1.6126	0.00834349	1
1.6151	-0.00671549	1
1.6176	0.0018315	1
1.6201	0.000406999	1
1.6226	-0.00325599	1
1.6251	0.00345949	1
1.6276	-0.0022385	1
1.6301	-0.00366299	1
1.6326	0.012617	1
1.6351	0.000610499	1
1.6376	-0.00671549	1
1.6401	0.0132275	1
1.6426	-0.0010175	1
1.6451	-0.00468049	1
1.6476	0.00956448	1
1.6501	-0.00549449	1
1.6526	-0.00508749	1
1.6551	-0.00427349	1
1.6576	-0.00712249	1
1.6601	-0.00793649	1
1.6626	0.00366299	1
1.6651	-0.00712249	1
1.6676	-0.002035	1
1.6701	0.00345949	1
1.6726	0.000406999	1
1.6751	-0.00406999	1
1.6776	0.00895399	1
1.6801	-0.00386649	1
1.6826	0.00325599	1
1.6851	0.00712249	1
1.6876	-0.00630849	1
1.6901	-0.000406999	1
1.6926	0.002849	1
1.6951	-0.00630849	1
1.6976	0.00488399	1
1.7001	-0.0026455	1
1.7026	-0.00610499	1
1.7051	0.00834349	1
1.7076	-0.002849	1
1.7101	-0.00732599	1
1.7126	0.00773299	1
1.7151	-0.001628	1
1.7176	-0.00386649	1
1.7201	0.010175	1
1.7226	-0.002442	1
1.7251	-0.00834349	1
1.7276	0.00854699	1
1.7301	-0.00447699	1
1.7326	-0.00630849	1
1.7351	0.002849	1
1.7376	-0.0111925	1
1.7401	-0.00793649	1
1.7426	0.00915749	1
1.7451	-0.00936098	1
1.7476	-0.0030525	1
1.7501	0	1
1.7526	-0.00956448	1
1.7551	0.00752949	1
1.7576	0.00366299	1
1.7601	-0.00630849	1
1.7626	-0.001221	1
1.7651	0.002849	1
1.7676	-0.00508749	1
1.7701	0.0148555	1
1.7726	-0.0022385	1
1.7751	-0.0022385	1
1.7776	0.00773299	1
1.7801	-0.0026455	1
1.7826	-0.0022385	1
1.7851	0.00834349	1
1.7876	-0.00447699	1
1.7901	-0.00345949	1
1.7926	0.00366299	1
1.7951	-0.0140415	1
1.7976	-0.000406999	1
1.8001	0.00529099	1
1.8026	-0.00976798	1
1.8051	-0.001628	1
1.8076	0.0124135	1
1.8101	-0.00549449	1
1.8126	0.002035	1
1.8151	0.00793649	1
1.8176	-0.00813999	1
1.8201	0.00488399	1
1.8226	0.002035	1
1.8251	-0.00875049	1
1.8276	0.0124135	1
1.8301	0.00834349	1
1.8326	-0.010175	1
1.8351	0.00630849	1
1.8376	0.00590149	1
1.8401	-0.00773299	1
1.8426	0.00447699	1
1.8451	-0.00651199	1
1.8476	-0.00447699	1
1.8501	0.00773299	1
1.8526	-0.000406999	1
1.8551	-0.0115995	1
1.8576	0.0103785	1
1.8601	0.00447699	1
1.8626	-0.00610499	1
1.8651	0.010989	1
1.8676	0.0026455	1
1.8701	-0.00773299	1
1.8726	0.00386649	1
1.8751	-0.0026455	1
1.8776	-0.00447699	1
1.8801	0.0111925	1
1.8826	-0.00610499	1
1.8851	-0.0115995	1
1.8876	0.010175	1
1.8901	-0.00997148	1
1.8926	0.000813999	1
1.8951	0.0148555	1
1.8976	-0.0152625	1
1.9001	0.000610499	1
1.9026	0.00386649	1
1.9051	-0.013838	1
1.9076	0.00386649	1
1.9101	0.0140415	1
1.9126	-0.0144485	1
1.9151	0.002442	1
1.9176	0.010582	1
1.9201	-0.015466	1
1.9226	0.00325599	1
1.9251	0.0156695	1
1.9276	-0.022792	1
1.9301	0.00345949	1
1.9326	0.0148555	1
1.9351	-0.014652	1
1.9376	0.00691899	1
1.9401	0.00976798	1
1.9426	-0.00976798	1
1.9451	0.010582	1
1.9476	0.00529099	1
1.9501	-0.0136345	1
1.9526	0.001628	1
1.9551	0.0030525	1
1.9576	-0.010175	1
1.9601	0.014245	1
1.9626	0.00630849	1
1.9651	-0.0197395	1
1.9676	0.011396	1
1.9701	0	1
1.9726	-0.010175	1
1.9751	0.0156695	1
1.9776	-0.0030525	1
1.9801	-0.00813999	1
1.9826	0.018722	1
1.9851	-0.018722	1
1.9876	-0.000813999	1
1.9901	0.011396	1
1.9926	-0.0168905	1
1.9951	-0.000610499	1
1.9976	0.0124135	1
2.0001	-0.0156695	1
2.0026	-0.0103785	1
2.0051	0.0124135	1
2.0076	-0.0193325	1
2.0101	-0.00345949	1
2.0126	0.0193325	1
2.0151	-0.0160765	1
2.0176	0.00712249	1
2.0201	0.016687	1
2.0226	-0.019129	1
2.0251	0.00427349	1
2.0276	0.0107855	1
2.0301	-0.016687	1
2.0326	0.002035	1
2.0351	0.015466	1
2.0376	-0.0177045	1
2.0401	-0.002442	1
2.0426	0.0111925	1
2.0451	-0.0177045	1
2.0476	0.00590149	1
2.0501	0.0209605	1
2.0526	-0.0213675	1
2.0551	0.00915749	1
2.0576	0.0144485	1
2.0601	-0.017501	1
2.0626	0.00813999	1
2.0651	0.00468049	1
2.0676	-0.0209605	1
2.0701	0.01221	1
2.0726	0.0144485	1
2.0751	-0.015873	1
2.0776	0.012617	1
2.0801	-0.000610499	1
2.0826	-0.010989	1
2.0851	0.00732599	1
2.0876	0.021571	1
2.0901	-0.019943	1
2.0926	0.0128205	1
2.0951	0.00468049	1
2.0976	-0.022792	1
2.1001	0.0132275	1
2.1026	0.00549449	1
2.1051	-0.0168905	1
2.1076	0.0120065	1
2.1101	0.00508749	1
2.1126	-0.013024	1
2.1151	0.013024	1
2.1176	0.00854699	1
2.1201	-0.0177045	1
2.1226	0.00936099	1
2.1251	0.013024	1
2.1276	-0.016687	1
2.1301	0.00854699	1
2.1326	0.00936099	1
2.1351	-0.0221815	1
2.1376	0.0103785	1
2.1401	0.002849	1
2.1426	-0.018315	1
2.1451	0.0124135	1
2.1476	0.0026455	1
2.1501	-0.0140415	1
2.1526	0.01221	1
2.1551	0.0022385	1
2.1576	-0.010989	1
2.1601	0.00936099	1
2.1626	0.00325599	1
2.1651	-0.015873	1
2.1676	0.01628	1
2.1701	0.00671549	1
2.1726	-0.0144485	1
2.1751	0.0197395	1
2.1776	0.001221	1
2.1801	-0.013838	1
2.1826	0.0193325	1
2.1851	-0.00895399	1
2.1876	-0.00590149	1
2.1901	0.0124135	1
2.1926	-0.0115995	1
2.1951	-0.00976798	1
2.1976	0.0172975	1
2.2001	-0.00793649	1
2.2026	-0.00936098	1
2.2051	0.0152625	1
2.2076	-0.017094	1
2.2101	-0.00630849	1
2.2126	0.0164835	1
2.2151	-0.019943	1
2.2176	0.002849	1
2.2201	0.0120065	1
2.2226	-0.0156695	1
2.2251	0.00630849	1
2.2276	0.0120065	1
2.2301	-0.0181115	1
2.2326	-0.00630849	1
2.2351	0.00773299	1
2.2376	-0.013838	1
2.2401	0.0002035	1
2.2426	0.00712249	1
2.2451	-0.013024	1
2.2476	-0.00508749	1
2.2501	0.00875049	1
2.2526	-0.016687	1
2.2551	-0.00773299	1
2.2576	0.0136345	1
2.2601	-0.00834349	1
2.2626	-0.0010175	1
2.2651	0.013024	1
2.2676	-0.00590149	1
2.2701	-0.00834349	1
2.2726	0.00895399	1
2.2751	0.0022385	1
2.2776	0.0018315	1
2.2801	0.010175	1
2.2826	-0.00915749	1
2.2851	-0.011396	1
2.2876	0.013431	1
2.2901	-0.00488399	1
2.2926	-0.0160765	1
2.2951	0.0115995	1
2.2976	-0.00773299	1
2.3001	-0.00936098	1
2.3026	0.00875049	1
2.3051	0.000610499	1
2.3076	-0.00936098	1
2.3101	0.0144485	1
2.3126	-0.00773299	1
2.3151	-0.00752949	1
2.3176	0.0115995	1
2.3201	-0.002849	1
2.3226	-0.01628	1
2.3251	0.0132275	1
2.3276	0.00325599	1
2.3301	-0.0103785	1
2.3326	0.0197395	1
2.3351	-0.00488399	1
2.3376	-0.00691899	1
2.3401	0.015873	1
2.3426	-0.0010175	1
2.3451	-0.0152625	1
2.3476	0.00630849	1
2.3501	0.00468049	1
2.3526	-0.0152625	1
2.3551	0.0181115	1
2.3576	0.00508749	1
2.3601	-0.0185185	1
2.3626	0.010582	1
2.3651	-0.00366299	1
2.3676	-0.00732599	1
2.3701	0.00997148	1
2.3726	-0.00468049	1
2.3751	-0.00691899	1
2.3776	0.019536	1
2.3801	-0.00854699	1
2.3826	-0.00793649	1
2.3851	0.0140415	1
2.3876	-0.00712249	1
2.3901	-0.013838	1
2.3926	0.00956448	1
2.3951	-0.00325599	1
2.3976	-0.00610499	1
2.4001	0.0172975	1
2.4026	-0.0172975	1
2.4051	-0.00793649	1
2.4076	0.0209605	1
2.4101	-0.00895399	1
2.4126	-0.00508749	1
2.4151	0.0103785	1
2.4176	-0.0177045	1
2.4201	-0.00549449	1
2.4226	0.0144485	1
2.4251	-0.0172975	1
2.4276	0.001221	1
2.4301	0.01628	1
2.4326	-0.017094	1
2.4351	-0.00549449	1
2.4376	0.014245	1
2.4401	-0.00549449	1
2.4426	-0.0030525	1
2.4451	0.015466	1
2.4476	-0.0160765	1
2.4501	-0.00732599	1
2.4526	0.0148555	1
2.4551	-0.019943	1
2.4576	-0.000406999	1
2.4601	0.019129	1
2.4626	-0.0311354	1
2.4651	0.00447699	1
2.4676	0.014652	1
2.4701	-0.023199	1
2.4726	-0.0002035	1
2.4751	0.0164835	1
2.4776	-0.021164	1
2.4801	0.000610499	1
2.4826	0.026048	1
2.4851	-0.0323564	1
2.4876	0.0030525	1
2.4901	0.018315	1
2.4926	-0.0217745	1
2.4951	0.00427349	1
2.4976	0.00834349	1
2.5001	-0.026455	1
2.5026	-0.002849	1
2.5051	0.0168905	1
2.5076	-0.0242165	1
2.5101	0.0103785	1
2.5126	0.0115995	1
2.5151	-0.017908	1
2.5176	0.00325599	1
2.5201	0.015059	1
2.5226	-0.0197395	1
2.5251	0.0010175	1
2.5276	0.010582	1
2.5301	-0.0254375	1
2.5326	0.00488399	1
2.5351	0.0132275	1
2.5376	-0.02849	1
2.5401	0.0120065	1
2.5426	0.00732599	1
2.5451	-0.022385	1
2.5476	0.0002035	1
2.5501	0.00569799	1
2.5526	-0.018722	1
2.5551	-0.0022385	1
2.5576	0.018722	1
2.5601	-0.0209605	1
2.5626	0.00366299	1
2.5651	0.014652	1
2.5676	-0.02035	1
2.5701	0.000610499	1
2.5726	0.0128205	1
2.5751	-0.0152625	1
2.5776	0.00590149	1
2.5801	0.00773299	1
2.5826	-0.020757	1
2.5851	-0.000813999	1
2.5876	0.0168905	1
2.5901	-0.02035	1
2.5926	0.00590149	1
2.5951	0.013431	1
2.5976	-0.021164	1
2.6001	0.0018315	1
2.6026	0.015873	1
2.6051	-0.0262515	1
2.6076	0.00468049	1
2.6101	0.016687	1
2.6126	-0.021571	1
2.6151	0.00793649	1
2.6176	0.0140415	1
2.6201	-0.0262515	1
2.6226	0.0152625	1
2.6251	0.015466	1
2.6276	-0.0217745	1
2.6301	0.013838	1
2.6326	0.00773299	1
2.6351	-0.0221815	1
2.6376	0.014652	1
2.6401	0.00406999	1
2.6426	-0.013024	1
2.6451	0.013838	1
2.6476	-0.00610499	1
2.6501	-0.00590149	1
2.6526	0.017501	1
2.6551	-0.019536	1
2.6576	0.00610499	1
2.6601	0.0209605	1
2.6626	-0.0343914	1
2.6651	0.0164835	1
2.6676	0.018315	1
2.6701	-0.0250305	1
2.6726	0.0177045	1
2.6751	0.015466	1
2.6776	-0.0197395	1
2.6801	0.0209605	1
2.6826	0.00366299	1
2.6851	-0.018315	1
2.6876	0.0140415	1
2.6901	-0.00590149	1
2.6926	-0.000610499	1
2.6951	0.0242165	1
2.6976	-0.027269	1
2.7001	0.00813999	1
2.7026	0.0177045	1
2.7051	-0.0266585	1
2.7076	0.00508749	1
2.7101	0.0164835	1
2.7126	-0.0246235	1
2.7151	0.0148555	1
2.7176	0.01628	1
2.7201	-0.0295075	1
2.7226	0.013838	1
2.7251	0.016687	1
2.7276	-0.024827	1
2.7301	0.014245	1
2.7326	0.011396	1
2.7351	-0.0152625	1
2.7376	0.0156695	1
2.7401	0.00651199	1
2.7426	-0.014245	1
2.7451	0.017094	1
2.7476	-0.00875049	1
2.7501	-0.00773299	1
2.7526	0.0172975	1
2.7551	-0.02442	1
2.7576	0.0010175	1
2.7601	0.016687	1
2.7626	-0.0221815	1
2.7651	0.00325599	1
2.7676	0.012617	1
2.7701	-0.02849	1
2.7726	0.010175	1
2.7751	0.0148555	1
2.7776	-0.023606	1
2.7801	0.0160765	1
2.7826	-0.00752949	1
2.7851	-0.012617	1
2.7876	0.017908	1
2.7901	-0.021164	1
2.7926	0.000610499	1
2.7951	0.0197395	1
2.7976	-0.022385	1
2.8001	0.00936099	1
2.8026	0.017908	1
2.8051	-0.0278795	1
2.8076	0.016687	1
2.8101	0.0124135	1
2.8126	-0.0274725	1
2.8151	0.010582	1
2.8176	0.00732599	1
2.8201	-0.017094	1
2.8226	0.0168905	1
2.8251	-0.00875049	1
2.8276	-0.00895399	1
2.8301	0.0152625	1
2.8326	-0.018315	1
2.8351	0.00732599	1
2.8376	0.013838	1
2.8401	-0.015873	1
2.8426	-0.0018315	1
2.8451	0.015466	1
2.8476	-0.026862	1
2.8501	0.00875049	1
2.8526	0.018315	1
2.8551	-0.0225885	1
2.8576	0.022385	1
2.8601	0.00997148	1
2.8626	-0.014245	1
2.8651	0.019129	1
2.8676	-0.0030525	1
2.8701	-0.011803	1
2.8726	0.0177045	1
2.8751	-0.00997148	1
2.8776	-0.0107855	1
2.8801	0.01221	1
2.8826	-0.028083	1
2.8851	0.00590149	1
2.8876	0.0140415	1
2.8901	-0.017094	1
2.8926	-0.0018315	1
2.8951	0.021164	1
2.8976	-0.0172975	1
2.9001	0.018722	1
2.9026	0.00793649	1
2.9051	-0.019943	1
2.9076	0.0193325	1
2.9101	0.0136345	1
2.9126	-0.023199	1
2.9151	0.010989	1
2.9176	0.013024	1
2.9201	-0.0205535	1
2.9226	0.017908	1
2.9251	0.0124135	1
2.9276	-0.021164	1
2.9301	0.010989	1
2.9326	0.00345949	1
2.9351	-0.017908	1
2.9376	0.0144485	1
2.9401	-0.00691899	1
2.9426	-0.011396	1
2.9451	0.0164835	1
2.9476	-0.0278795	1
2.9501	0.00752949	1
2.9526	0.010582	1
2.9551	-0.023199	1
2.9576	0.0128205	1
2.9601	0.00549449	1
2.9626	-0.021164	1
2.9651	0.00427349	1
2.9676	0.0140415	1
2.9701	-0.023199	1
2.9726	0.00468049	1
2.9751	0.013024	1
2.9776	-0.018315	1
2.9801	0.0103785	1
2.9826	0.01221	1
2.9851	-0.027676	1
2.9876	0.0124135	1
2.9901	0.0168905	1
2.9926	-0.0168905	1
2.9951	0.00813999	1
2.9976	0.00732599	1
3.0001	-0.0185185	1
3.0026	0.00875049	1
3.0051	0.00875049	1
3.0076	-0.014245	1
3.0101	0.0124135	1
3.0126	0.01221	1
3.0151	-0.019536	1
3.0176	0.00610499	1
3.0201	0.02035	1
3.0226	-0.014652	1
3.0251	0.01221	1
3.0276	-0.0014245	1
3.0301	-0.00406999	1
3.0326	0.00976798	1
3.0351	-0.00854699	1
3.0376	0.00956448	1
3.0401	-0.00345949	2
3.0426	0.0209605	2
3.0451	-0.010175	2
3.0476	0.0168905	2
3.0501	0.019129	2
3.0526	-0.00875049	2
3.0551	0.00366299	2
3.0576	0	2
3.0601	0.00590149	2
3.0626	0.002442	2
3.0651	0.000610499	2
3.0676	-0.00427349	2
3.0701	0.0026455	2
3.0726	0.0026455	2
3.0751	0.00671549	2
3.0776	-0.0115995	2
3.0801	0.0421244	2
3.0826	-0.0030525	2
3.0851	0.00549449	2
3.0876	-0.001221	2
3.0901	0.0002035	2
3.0926	-0.00447699	2
3.0951	-0.0030525	2
3.0976	-0.00468049	2
3.1001	-0.0026455	2
3.1026	-0.00345949	2
3.1051	0.00406999	2
3.1076	0.000813999	2
3.1101	0.000406999	2
3.1126	-0.000813999	2
3.1151	0.00997148	2
3.1176	-0.024013	2
3.1201	0.0205535	2
3.1226	-0.023606	2
3.1251	0.00468049	2
3.1276	-0.0010175	2
3.1301	-0.000813999	2
3.1326	-0.000813999	2
3.1351	0	2
3.1376	0.00325599	2
3.1401	0.010989	2
3.1426	0.0014245	2
3.1451	-0.0018315	2
3.1476	0.00508749	2
3.1501	-0.0014245	2
3.1526	-0.013838	2
3.1551	0.00468049	2
3.1576	0.00508749	2
3.1601	-0.0014245	2
3.1626	0.002035	2
3.1651	0.0002035	2
3.1676	0.001221	2
3.1701	-0.00345949	2
3.1726	-0.00468049	2
3.1751	0.0022385	2
3.1776	-0.000406999	2
3.1801	0.002442	2
3.1826	0.00569799	2
3.1851	0.00813999	2
3.1876	-0.00630849	2
3.1901	0.0282865	2
3.1926	-0.016687	2
3.1951	0.010989	2
3.1976	-0.002035	2
3.2001	0.000406999	2
3.2026	0.000813999	2
3.2051	-0.00773299	2
3.2076	-0.0018315	2
3.2101	0.000610499	2
3.2126	-0.011396	2
3.2151	0.0014245	2
3.2176	-0.00976798	2
3.2201	0.0026455	2
3.2226	-0.00712249	2
3.2251	0.0107855	2
3.2276	-0.010989	2
3.2301	0.0128205	2
3.2326	-0.0234025	2
3.2351	0.0490434	2
3.2376	-0.0333739	2
3.2401	0.0246235	2
3.2426	0.0002035	2
3.2451	0.000813999	2
3.2476	0.000406999	2
3.2501	0.001628	2
3.2526	-0.0124135	2
3.2551	0.00386649	2
3.2576	0.00325599	2
3.2601	0.00447699	2
3.2626	-0.0002035	2
3.2651	0.00773299	2
3.2676	0.002442	2
3.2701	-0.00325599	2
3.2726	0.00366299	2
3.2751	0.00386649	2
3.2776	0.0026455	2
3.2801	0.0030525	2
3.2826	0.0400894	2
3.2851	-0.0406999	2
3.2876	0.0115995	2
3.2901	-0.00406999	2
3.2926	-0.000610499	2
3.2951	-0.00447699	2
3.2976	-0.00427349	2
3.3001	-0.0022385	2
3.3026	-0.002849	2
3.3051	-0.0018315	2
3.3076	0.002442	2
3.3101	-0.000406999	2
3.3126	-0.00549449	2
3.3151	0.010175	2
3.3176	-0.014652	2
3.3201	0.0115995	2
3.3226	-0.013838	2
3.3251	0.011396	2
3.3276	-0.0278795	2
3.3301	0.024013	2
3.3326	-0.00325599	2
3.3351	-0.00406999	2
3.3376	0.0010175	2
3.3401	-0.0014245	2
3.3426	-0.002442	2
3.3451	-0.00468049	2
3.3476	0.0010175	2
3.3501	-0.00406999	2
3.3526	-0.00752949	2
3.3551	-0.00366299	2
3.3576	0.000406999	2
3.3601	-0.0014245	2
3.3626	0.00508749	2
3.3651	0.0002035	2
3.3676	0.0022385	2
3.3701	0.0343914	2
3.3726	-0.00569799	2
3.3751	0.0152625	2
3.3776	-0.000813999	2
3.3801	-0.00997148	2
3.3826	0.00508749	2
3.3851	-0.0002035	2
3.3876	-0.010175	2
3.3901	0.00508749	2
3.3926	-0.0030525	2
3.3951	-0.000813999	2
3.3976	-0.002849	2
3.4001	0.002035	2
3.4026	0.00793649	2
3.4051	-0.00325599	2
3.4076	0.015059	2
3.4101	-0.00834349	2
3.4126	0.00488399	2
3.4151	0.020757	2
3.4176	-0.00752949	2
3.4201	0.011396	2
3.4226	-0.00366299	2
3.4251	0.00691899	2
3.4276	-0.000610499	2
3.4301	-0.00508749	2
3.4326	0.0120065	2
3.4351	-0.00854699	2
3.4376	-0.0002035	2
3.4401	0.00752949	2
3.4426	-0.00447699	2
3.4451	0.000813999	2
3.4476	0.00427349	2
3.4501	-0.0144485	2
3.4526	0.00488399	2
3.4551	-0.00854699	2
3.4576	-0.0115995	2
3.4601	0.0120065	2
3.4626	-0.0124135	2
3.4651	0.00590149	2
3.4676	-0.013431	2
3.4701	0.00549449	2
3.4726	-0.0313389	2
3.4751	0.011803	2
3.4776	-0.0026455	2
3.4801	-0.000406999	2
3.4826	-0.002442	2
3.4851	-0.00529099	2
3.4876	0.000610499	2
3.4901	0.00549449	2
3.4926	0.000813999	2
3.4951	0.001628	2
3.4976	-0.00508749	2
3.5001	0.011396	2
3.5026	-0.01628	2
3.5051	0.0120065	2
3.5076	-0.0010175	2
3.5101	0.00325599	2
3.5126	0.00712249	2
3.5151	0.010989	2
3.5176	0.00488399	2
3.5201	0.0030525	2
3.5226	0.00447699	2
3.5251	-0.00427349	2
3.5276	-0.00569799	2
3.5301	0.001221	2
3.5326	0.00651199	2
3.5351	-0.00549449	2
3.5376	0.013024	2
3.5401	-0.018722	2
3.5426	0.0115995	2
3.5451	-0.0193325	2
3.5476	0.0103785	2
3.5501	-0.0274725	2
3.5526	0.0124135	2
3.5551	-0.0022385	2
3.5576	0.00630849	2
3.5601	-0.00549449	2
3.5626	0.00406999	2
3.5651	-0.0010175	2
3.5676	0.002849	2
3.5701	-0.00549449	2
3.5726	0.00386649	2
3.5751	0.00590149	2
3.5776	-0.00915749	2
3.5801	0.0103785	2
3.5826	-0.0115995	2
3.5851	0.010582	2
3.5876	-0.0305249	2
3.5901	-0.0010175	2
3.5926	-0.0333739	2
3.5951	0.0156695	2
3.5976	0.0014245	2
3.6001	-0.00569799	2
3.6026	-0.00651199	2
3.6051	0.0022385	2
3.6076	-0.00569799	2
3.6101	0.00345949	2
3.6126	-0.00549449	2
3.6151	0.002035	2
3.6176	0.013024	2
3.6201	-0.0238095	2
3.6226	0.00813999	2
3.6251	-0.0313389	2
3.6276	0.00386649	2
3.6301	-0.0305249	2
3.6326	0.012617	2
3.6351	0.002442	2
3.6376	-0.002035	2
3.6401	-0.002035	2
3.6426	0.00447699	2
3.6451	-0.010989	2
3.6476	0.0156695	2
3.6501	-0.00793649	2
3.6526	0.00630849	2
3.6551	-0.0026455	2
3.6576	-0.0111925	2
3.6601	0.0124135	2
3.6626	-0.0254375	2
3.6651	0.00427349	2
3.6676	-0.0309319	2
3.6701	-0.0026455	2
3.6726	-0.0384614	2
3.6751	0.015059	2
3.6776	0.00508749	2
3.6801	-0.00427349	2
3.6826	0.00366299	2
3.6851	0.001221	2
3.6876	-0.000406999	2
3.6901	0.00671549	2
3.6926	-0.000406999	2
3.6951	-0.0010175	2
3.6976	0.000610499	2
3.7001	0.0107855	2
3.7026	-0.0026455	2
3.7051	0.0107855	2
3.7076	0.015466	2
3.7101	-0.00895399	2
3.7126	0.00813999	2
3.7151	-0.002035	2
3.7176	-0.00529099	2
3.7201	0.010175	2
3.7226	0.00508749	2
3.7251	-0.00956448	2
3.7276	-0.0030525	2
3.7301	0.00447699	2
3.7326	-0.000610499	2
3.7351	0.011803	2
3.7376	0.0225885	2
3.7401	-0.0160765	2
3.7426	0.0484329	2
3.7451	-0.018315	2
3.7476	0.0124135	2
3.7501	-0.00447699	2
3.7526	0.0026455	2
3.7551	0.002442	2
3.7576	-0.002849	2
3.7601	0.001221	2
3.7626	0.0026455	2
3.7651	-0.00834349	2
3.7676	0.018315	2
3.7701	-0.0362229	2
3.7726	0.0329669	2
3.7751	-0.0525029	2
3.7776	0.0398859	2
3.7801	-0.0274725	2
3.7826	0.0181115	2
3.7851	-0.010989	2
3.7876	-0.000406999	2
3.7901	-0.00691899	2
3.7926	0.00386649	2
3.7951	-0.00712249	2
3.7976	0.00976798	2
3.8001	-0.001221	2
3.8026	-0.00752949	2
3.8051	0.0124135	2
3.8076	-0.0315424	2
3.8101	0.0421244	2
3.8126	-0.0885223	2
3.8151	0.10236	2
3.8176	-0.0547414	2
3.8201	0.0286935	2
3.8226	0.00406999	2
3.8251	-0.001221	2
3.8276	-0.002849	2
3.8301	0.0010175	2
3.8326	-0.0022385	2
3.8351	-0.00590149	2
3.8376	0.0030525	2
3.8401	-0.000813999	2
3.8426	0.010989	2
3.8451	-0.021978	2
3.8476	0.0437524	2
3.8501	-0.00569799	2
3.8526	-0.00793649	2
3.8551	0.0156695	2
3.8576	-0.00427349	2
3.8601	0.00712249	2
3.8626	0.00325599	2
3.8651	0.0014245	2
3.8676	0.001628	2
3.8701	-0.00529099	2
3.8726	0.00834349	2
3.8751	-0.00386649	2
3.8776	-0.00936098	2
3.8801	0.0213675	2
3.8826	-0.0588114	2
3.8851	0.0356124	2
3.8876	-0.0856733	2
3.8901	0.0522994	2
3.8926	-0.00325599	2
3.8951	0.013431	2
3.8976	0.00345949	2
3.9001	-0.00447699	2
3.9026	-0.00854699	2
3.9051	0.00752949	2
3.9076	-0.0103785	2
3.9101	0.00773299	2
3.9126	-0.00549449	2
3.9151	-0.00325599	2
3.9176	-0.00915749	2
3.9201	0.015873	2
3.9226	-0.0516889	2
3.9251	0.013431	2
3.9276	-0.0606429	0
3.9301	0.0392754	0
3.9326	-0.0136345	0
3.9351	0.00976798	0
3.9376	0.00386649	0
3.9401	-0.00345949	0
3.9426	0.01221	0
3.9451	-0.002035	0
3.9476	0.000610499	0
3.9501	0.001221	0
3.9526	-0.0014245	0
3.9551	0.012617	0
3.9576	-0.00468049	0
3.9601	0.0026455	0
3.9626	0.00386649	0
3.9651	-0.01221	0
3.9676	0.00468049	0
3.9701	0.010175	0
3.9726	-0.014245	0
3.9751	0.0156695	0
3.9776	0.00549449	0
3.9801	-0.01628	0
3.9826	0.0164835	0
3.9851	-0.010989	0
3.9876	-0.010989	0
3.9901	0.0115995	0
3.9926	-0.021571	0
3.9951	0.002849	0
3.9976	0.00569799	0
4.0001	-0.0140415	0
4.0026	0.012617	0
4.0051	-0.015466	0
4.0076	0.00325599	0
4.0101	-0.000610499	0
4.0126	-0.001221	0
4.0151	0.011803	0
4.0176	0.0030525	0
4.0201	-0.00406999	0
4.0226	0.001628	0
4.0251	-0.000813999	0
4.0276	0.00488399	0
4.0301	-0.0022385	0
4.0326	-0.0030525	0
4.0351	-0.000406999	0
4.0376	0.0026455	0
4.0401	0.0022385	0
4.0426	0.0030525	0
4.0451	-0.0030525	0
4.0476	-0.00345949	0
4.0501	-0.0018315	0
4.0526	0.0010175	0
4.0551	0.00325599	0
4.0576	-0.001628	0
4.0601	-0.001628	0
4.0626	0.000813999	0
4.0651	-0.0022385	0
4.0676	0.001221	0
4.0701	0.00447699	0
4.0726	-0.00834349	0
4.0751	0.00447699	0
4.0776	-0.002849	0
4.0801	-0.0018315	0
4.0826	0.010582	0
4.0851	-0.00529099	0
4.0876	0.00936099	0
4.0901	-0.00895399	0
4.0926	0.00345949	0
4.0951	0.000610499	0
4.0976	0.001221	0
4.1001	0.00386649	0
4.1026	-0.000406999	0
4.1051	-0.00773299	0
4.1076	0.0030525	0
4.1101	-0.002035	0
4.1126	-0.000610499	0
4.1151	-0.0018315	0
4.1176	0.001221	0
4.1201	0.00325599	0
4.1226	0.00325599	0
4.1251	-0.00488399	0
4.1276	0.00366299	0
4.1301	0.002849	0
4.1326	0.00325599	0
4.1351	-0.00549449	0
4.1376	-0.00406999	0
4.1401	0.00406999	0
4.1426	-0.00447699	0
4.1451	0.0014245	0
4.1476	0.0010175	0
4.1501	-0.002035	0
4.1526	-0.00345949	0
4.1551	-0.00366299	0
4.1576	-0.0014245	0
4.1601	-0.000813999	0
4.1626	-0.000406999	0
4.1651	-0.0018315	0
4.1676	0.002442	0
4.1701	-0.000813999	0
4.1726	0.00569799	0
4.1751	0.00366299	0
4.1776	0.00651199	0
4.1801	0.00406999	0
4.1826	0.000610499	0
4.1851	0.00325599	0
4.1876	0.00345949	0
4.1901	0.002849	0
4.1926	-0.0014245	0
4.1951	0.002035	0
4.1976	-0.000406999	0
4.2001	0.001221	0
4.2026	-0.002035	0
4.2051	-0.00549449	0
4.2076	-0.002442	0
4.2101	-0.00691899	0
4.2126	-0.00590149	0
4.2151	0.00325599	0
4.2176	-0.002849	0
4.2201	-0.00468049	0
4.2226	-0.002442	0
4.2251	0.00345949	0
4.2276	-0.0018315	0
4.2301	-0.0022385	0
4.2326	-0.002442	0
4.2351	-0.0030525	0
4.2376	-0.0010175	0
4.2401	0.00447699	0
4.2426	0.00956448	0
4.2451	0.000610499	0
4.2476	-0.000813999	0
4.2501	-0.0014245	0
4.2526	-0.00569799	0
4.2551	-0.001628	0
4.2576	0.001221	0
4.2601	0	0
4.2626	-0.0002035	0
4.2651	0.0022385	0
4.2676	0.0002035	0
4.2701	-0.00854699	0
4.2726	0.002035	0
4.2751	-0.000406999	0
4.2776	-0.00590149	0
4.2801	-0.00345949	0
4.2826	-0.00345949	0
4.2851	-0.00590149	0
4.2876	0.000406999	0
4.2901	0.00345949	0
4.2926	-0.000610499	0
4.2951	0.002849	0
4.2976	0.00488399	0
4.3001	0.0002035	0
4.3026	0.00366299	0
4.3051	0.00325599	0
4.3076	-0.0014245	0
4.3101	0.0030525	0
4.3126	-0.000610499	0
4.3151	0.001221	0
4.3176	-0.0030525	0
4.3201	-0.0026455	0
4.3226	0.00956448	0
4.3251	0.0022385	0
4.3276	0.0018315	0
4.3301	0.001628	0
4.3326	-0.001628	0
4.3351	-0.00468049	0
4.3376	-0.0014245	0
4.3401	0.00875049	0
4.3426	0.000406999	0
4.3451	-0.000813999	0
4.3476	0.001628	0
4.3501	-0.002849	0
4.3526	-0.00345949	0
4.3551	-0.0026455	0
4.3576	-0.0018315	0
4.3601	-0.000406999	0
4.3626	-0.000813999	0
4.3651	-0.0002035	0
4.3676	0.0010175	0
4.3701	-0.001628	0
4.3726	0.00325599	0
4.3751	-0.0030525	0
4.3776	0.00691899	0
4.3801	-0.000813999	0
4.3826	-0.0018315	0
4.3851	-0.00325599	0
4.3876	0.00345949	0
4.3901	0.00895399	0
4.3926	0.00529099	0
4.3951	-0.00630849	0
4.3976	0.0014245	0
4.4001	-0.002035	0
4.4026	0.002442	0
4.4051	-0.00366299	0
4.4076	0.00468049	0
4.4101	0	0
4.4126	0.0030525	0
4.4151	-0.00610499	0
4.4176	0.0022385	0
4.4201	0.0002035	0
4.4226	0.000813999	0
4.4251	0.0002035	0
4.4276	-0.000406999	0
4.4301	-0.0018315	0
4.4326	0	0
4.4351	-0.00468049	0
4.4376	0.00325599	0
4.4401	0.00529099	0
4.4426	0.0002035	0
4.4451	-0.000610499	0
4.4476	-0.00366299	0
4.4501	0.00325599	0
4.4526	-0.00345949	0
4.4551	0.0030525	0
4.4576	0.00590149	0
4.4601	0.00549449	0
4.4626	-0.000813999	0
4.4651	0.0026455	0
4.4676	-0.002849	0
4.4701	0.002035	0
4.4726	-0.000610499	0
4.4751	0.0018315	0
4.4776	0.0002035	0
4.4801	0.00406999	0
4.4826	0.00427349	0
4.4851	0.001221	0
4.4876	-0.00630849	0
4.4901	0.00468049	0
4.4926	0.00793649	0
4.4951	0	0
4.4976	0.00447699	0
4.5001	0.0030525	0
4.5026	-0.00569799	0
4.5051	-0.00447699	0
4.5076	0.00569799	0
4.5101	-0.00366299	0
4.5126	0	0
4.5151	0.001628	0
4.5176	-0.002849	0
4.5201	-0.00630849	0
4.5226	-0.0002035	0
4.5251	0.002035	0
4.5276	-0.000406999	0
4.5301	-0.0002035	0
4.5326	0.001628	0
4.5351	-0.0014245	0
4.5376	0.00529099	0
4.5401	-0.0002035	0
4.5426	0.000813999	0
4.5451	-0.0010175	0
4.5476	-0.00345949	0
4.5501	-0.0002035	0
4.5526	-0.0002035	0
4.5551	0.000813999	0
4.5576	0.000406999	0
4.5601	0.00569799	0
4.5626	0.00325599	0
4.5651	0.0014245	0
4.5676	-0.002849	0
4.5701	-0.002442	0
4.5726	0.00875049	0
4.5751	0.00345949	0
4.5776	-0.00325599	0
4.5801	0.00630849	0
4.5826	-0.002849	0
4.5851	-0.00386649	0
4.5876	-0.001628	0
4.5901	0.00997148	0
4.5926	0.00386649	0
4.5951	-0.00345949	0
4.5976	0.00569799	0
4.6001	-0.00447699	0
4.6026	0.001221	0
4.6051	0.002442	0
4.6076	0.002035	0
4.6101	-0.002849	0
4.6126	-0.00468049	0
4.6151	0.00406999	0
4.6176	0	0
4.6201	0.002849	0
4.6226	0.0018315	0
4.6251	0.001628	0
4.6276	-0.0022385	0
4.6301	-0.000610499	0
4.6326	0.001221	0
4.6351	0.0022385	0
4.6376	0.00386649	0
4.6401	0.00508749	0
4.6426	-0.0010175	0
4.6451	0.001628	0
4.6476	-0.00427349	0
4.6501	-0.000610499	0
4.6526	-0.0107855	0
4.6551	-0.0018315	0
4.6576	-0.000813999	0
4.6601	-0.0111925	0
4.6626	0.0022385	0
4.6651	0.00406999	0
4.6676	-0.002442	0
4.6701	0.001628	0
4.6726	0.00610499	0
4.6751	0.0026455	0
4.6776	-0.001628	0
4.6801	0.00406999	0
4.6826	0	0
4.6851	-0.0010175	0
4.6876	0.0022385	0
4.6901	-0.00488399	0
4.6926	-0.0014245	0
4.6951	0.000406999	0
4.6976	-0.002035	0
4.7001	0.0014245	0
4.7026	-0.00366299	0
4.7051	0.0022385	0
4.7076	-0.00671549	0
4.7101	0.00386649	0
4.7126	-0.0018315	0
4.7151	-0.0030525	0
4.7176	0.000406999	0
4.7201	0	0
4.7226	0.00773299	0
4.7251	0.001628	0
4.7276	0.00630849	0
4.7301	-0.000406999	0
4.7326	-0.000610499	0
4.7351	-0.0014245	0
4.7376	0.0014245	0
4.7401	-0.0030525	0
4.7426	-0.00590149	0
4.7451	0.0030525	0
4.7476	-0.00386649	0
4.7501	0.0018315	0
4.7526	-0.0014245	0
4.7551	-0.0022385	0
4.7576	0.000813999	0
4.7601	0.00427349	0
4.7626	-0.0002035	0
4.7651	0.00590149	0
4.7676	0.0022385	0
4.7701	0.00773299	0
4.7726	0.0010175	0
4.7751	0.002849	0
4.7776	-0.000610499	0
4.7801	0.000406999	0
4.7826	-0.002035	0
4.7851	-0.0002035	0
4.7876	0.00427349	0
4.7901	0.00549449	0
4.7926	0.002035	0
4.7951	0.000406999	0
4.7976	-0.001628	0
4.8001	-0.0014245	0
4.8026	-0.0018315	0
4.8051	0	0
4.8076	0.00386649	0
4.8101	-0.00325599	0
4.8126	-0.0022385	0
4.8151	-0.001221	0
4.8176	-0.0026455	0
4.8201	0.0026455	0
4.8226	-0.0026455	0
4.8251	0.0018315	0
4.8276	-0.00366299	0
4.8301	-0.00406999	0
4.8326	0.0010175	0
4.8351	-0.00671549	0
4.8376	-0.000610499	0
4.8401	0.00569799	0
4.8426	-0.002035	0
4.8451	0.0030525	0
4.8476	-0.000610499	0
4.8501	0.0002035	0
4.8526	0	0
4.8551	0.00468049	0
4.8576	-0.000406999	0
4.8601	-0.000813999	0
4.8626	0.000813999	0
4.8651	-0.00325599	0
4.8676	-0.0026455	0
4.8701	-0.00630849	0
4.8726	0.000610499	0
4.8751	0.0026455	0
4.8776	-0.00671549	0
4.8801	0.00406999	0
4.8826	0.002849	0
4.8851	0.00325599	0
4.8876	0.0026455	0
4.8901	0.00366299	0
4.8926	0.00590149	0
4.8951	-0.00427349	0
4.8976	0.0014245	0
4.9001	0.00345949	0
4.9026	-0.00366299	0
4.9051	0.00345949	0
4.9076	0.00630849	0
4.9101	0.001628	0
4.9126	-0.00406999	0
4.9151	-0.0018315	0
4.9176	-0.0030525	0
4.9201	-0.00447699	0
4.9226	0.00610499	0
4.9251	-0.002849	0
4.9276	-0.0014245	0
4.9301	0.00488399	0
4.9326	-0.001628	0
4.9351	-0.0111925	0
4.9376	-0.0026455	0
4.9401	-0.001628	0
4.9426	-0.00345949	0
4.9451	-0.00712249	0
4.9476	-0.00488399	0
4.9501	0.00569799	0
4.9526	-0.002442	0
4.9551	0.001221	0
4.9576	0.002035	0
4.9601	-0.001628	0
4.9626	-0.0014245	0
4.9651	-0.000406999	0
4.9676	-0.002849	0
4.9701	-0.00386649	0
4.9726	-0.00447699	0
4.9751	0.0014245	0
4.9776	-0.00325599	0
4.9801	-0.002849	0
4.9826	-0.000813999	0
4.9851	-0.0030525	0
4.9876	0.00406999	0
4.9901	0.00956448	0
4.9926	0	0
4.9951	-0.00427349	0
[truncated: 9,482 more rows]

## Sheet: b
sound_p_5kHz	sound_s_5kHz	sound_ps_5kHz	sound_sp_5kHz	sound_psp_5kHz	sound_sps_5kHz	sound_psps_5kHz	sound_spsp_5kHz	songtype_p	songtype_s	songtype_ps	songtype_sp	songtype_psp	songtype_sps	songtype_psps	songtype_spsp
-0.640394	0.0952381	0.275819	-0.0798722	0.178461	0.090566	0.0618557	0.0402598	2	1	2	1	2	1	2	1
-0.758621	0.0857143	0.390428	-0.0670926	0.14	0.0226415	0.0675831	0.0103896	2	1	2	1	2	1	2	1
-0.847291	-0.104762	0.365239	-0.0990415	0.109231	0.143396	0.0435281	0.0402598	2	1	2	1	2	1	2	1
-0.82266	-0.180952	0.34131	-0.0766773	0.0615384	0.139623	-0.0160367	0.0467533	2	1	2	1	2	1	2	1
-0.674877	-0.0857143	0.264484	-0.13738	0.0415385	0.113208	-0.0423826	0.074026	2	1	2	1	2	1	2	1
-0.399015	-0.0380952	0.216625	-0.14377	0.0261538	0.0981132	-0.0652921	0.0181818	2	1	2	1	2	1	2	1
-0.08867	0.0761905	0.128463	-0.105431	-0.00461538	0.064151	-0.0652921	0.0389611	2	1	2	1	2	1	2	1
0.142857	-0.047619	-0.0289672	-0.0702875	-0.127692	0.0830189	-0.0492555	0.00649351	2	1	2	1	2	1	2	1
0.20197	-0.171429	-0.093199	0.0830671	-0.218461	0.0528302	-0.0274914	-0.00649351	2	1	2	1	2	1	2	1
0.226601	-0.133333	-0.188917	-0.0191693	-0.241538	0.00754717	-0.0045819	-0.0376623	2	1	2	1	2	1	2	1
0.251232	-0.114286	-0.20529	-0.0351438	-0.147692	-0.0641509	0.00916381	-0.0181818	2	1	2	1	2	1	2	1
0.285714	-0.0666667	-0.175063	0.0351438	-0.0184615	-0.162264	0.0343643	-0.0324675	2	1	2	1	2	1	2	1
0.334975	0.133333	-0.134761	0.00638978	0.0646154	-0.101887	0.0400917	-0.0376623	2	1	2	1	2	1	2	1
0.29064	-0.171429	-0.0314861	0.0351438	0.0630769	-0.0754717	0.0332188	-0.0207792	2	1	2	1	2	1	2	1
0.226601	-0.0857143	0.0176322	0.0958466	0.0876923	-0.173585	0.0297824	-0.0194805	2	1	2	1	2	1	2	1
0.251232	0	0.0377834	0.153355	0.0646154	-0.181132	-0.0137457	-0.0168831	2	1	2	1	2	1	2	1
0.251232	-0.152381	0.0289672	0.13099	0.0538461	-0.184906	-0.0229095	-0.0571429	2	1	2	1	2	1	2	1
0.305419	-0.27619	0.0377834	0.15655	0.02	-0.237736	-0.0274914	-0.0402598	2	1	2	1	2	1	2	1
0.167488	-0.12381	0.0176322	0.166134	0.00153846	-0.233962	-0.0148912	-0.0428572	2	1	2	1	2	1	2	1
0.0591133	-0.12381	-0.0503778	0.175719	-0.00307692	-0.162264	-0.0274914	-0.0350649	2	1	2	1	2	1	2	1
0.0689655	-0.0952381	-0.0327456	0.252396	-0.0169231	-0.188679	-0.00801833	-0.0350649	2	1	2	1	2	1	2	1
0.157635	-0.180952	-0.0415617	0.300319	-0.0246154	-0.173585	0.0355097	-0.012987	2	1	2	1	2	1	2	1
0.0837438	-0.2	-0.0516373	0.162939	-0.0307692	-0.109434	-0.00114548	-0.0363636	2	1	2	1	2	1	2	1
-0.0197044	-0.247619	-0.0100756	0.182109	-0.0353846	-0.158491	0.0160367	-0.00779221	2	1	2	1	2	1	2	1
0.0788177	-0.104762	-0.011335	0.162939	-0.0261538	-0.109434	0.0045819	-0.0207792	2	1	2	1	2	1	2	1
-0.0541872	-0.257143	-0.0138539	0.0638978	-0.00923077	-0.0566038	-0.0320733	-0.0207792	2	1	2	1	2	1	2	1
0	0.142857	-0.00125945	0.0607029	0.00461538	-0.0301887	-0.0183276	-0.0220779	2	1	2	1	2	1	2	1
-0.0689655	0.0857143	-0.0100756	0	-0.0292308	0.0339623	-0.0171821	-0.0116883	2	1	2	1	2	1	2	1
-0.123153	0.0666667	-0.0201511	0.028754	-0.00153846	0.124528	0.0045819	0.0272727	2	1	2	1	2	1	2	1
-0.103448	0.0571429	-0.0239295	0.0127796	0.0138462	-0.0150943	-0.0206186	0.0324675	2	1	2	1	2	1	2	1
-0.0738916	-0.142857	0	-0.105431	-0.0169231	0.0566038	-0.0286369	-0.0168831	2	1	2	1	2	1	2	1
0.044335	-0.142857	-0.0176322	-0.0798722	-0.0661538	0.0264151	0.00801833	0.0012987	2	1	2	1	2	1	2	1
0.00985222	-0.0952381	-0.00755667	-0.0447284	-0.0184615	-0.0113208	-0.00229095	0.0103896	2	1	2	1	2	1	2	1
0.044335	-0.0285714	-0.034005	-0.0990415	-0.0415384	0.0528302	0.00229095	-0.0233766	2	1	2	1	2	1	2	1
-0.137931	-0.161905	-0.0138539	-0.057508	-0.0415384	0.0415094	-0.00801833	-0.012987	2	1	2	1	2	1	2	1
-0.128079	-0.161905	0.00125945	-0.0447284	-0.0230769	0.0679245	-0.00572738	0.00649351	2	1	2	1	2	1	2	1
-0.192118	-0.257143	-0.00503778	-0.0702875	-0.0307692	0.10566	0.0171821	-0.0181818	2	1	2	1	2	1	2	1
-0.128079	-0.257143	-0.0138539	-0.0638978	-0.02	0.090566	0.00687285	-0.0298701	2	1	2	1	2	1	2	1
0.00492611	-0.142857	-0.034005	-0.115016	-0.0292308	0.0603774	0.0045819	0.0012987	2	1	2	1	2	1	2	1
0.0394089	0.00952381	-0.00251889	-0.249201	-0.0261538	0.00377359	0.0045819	-0.012987	2	1	2	1	2	1	2	1
-0.0147783	0.12381	-0.02267	-0.226837	-0.0153846	0.10566	-0.00114548	-0.0012987	2	1	2	1	2	1	2	1
0.0246305	0	-0.00125945	-0.194888	0.00307692	0.0150943	0.00916381	0.00519481	2	1	2	1	2	1	2	1
-0.044335	0.314286	0.0188917	-0.175719	0.00615384	0.0830189	0.0286369	0.0181818	2	1	2	1	2	1	2	1
-0.0197044	0.590476	0.00503778	-0.162939	0.0107692	0.0867925	0.0378007	0.0116883	2	1	2	1	2	1	2	1
-0.0295567	0.209524	-0.0415617	-0.111821	-0.0215385	0.135849	-0.00687285	0.0181818	2	1	2	1	2	1	2	1
-0.0147783	0.0190476	-0.0516373	-0.102236	0.00153846	0.109434	-0.00572738	0.0454546	2	1	2	1	2	1	2	1
0.00985222	0.352381	-0.011335	-0.191693	-0.00461538	0.109434	0.0114548	0.061039	2	1	2	1	2	1	2	1
0.0738916	0.114286	-0.00251889	-0.0734824	0.0353846	-0.0301887	0.0148912	0.0155844	2	1	2	1	2	1	2	1
-0.0788177	0.409524	-0.00881612	-0.0319489	0.00923077	-0.0830189	0.0309278	0.0012987	2	1	2	1	2	1	2	1
-0.0147783	0.352381	-0.0125945	-0.0415335	0	0.0566038	0.0126002	-0.0272727	2	1	2	1	2	1	2	1
0.0344828	0.0285714	0.0277078	0.0479233	0	0.0113208	0.00572738	0.00909091	2	1	2	1	2	1	2	1
0.128079	-0.0380952	0.0151133	0.0543131	0.0169231	0.0943396	0.00343643	0.00389611	2	1	2	1	2	1	2	1
0	0.0666667	-0.00503778	0.0479233	0.0246154	0.0528302	0.0206186	0.0272727	2	1	2	1	2	1	2	1
-0.123153	-0.0857143	-0.00755667	0.028754	-0.00461538	-0.0377359	0.0343643	0.0116883	2	1	2	1	2	1	2	1
-0.0788177	0.047619	0.00629723	0.0255591	0.0353846	-0.116981	0.0229095	-0.00519481	2	1	2	1	2	1	2	1
0.0738916	-0.238095	0.0163728	0.0830671	0.0153846	-0.0716981	0.0332188	0.0103896	2	1	2	1	2	1	2	1
0.0197044	-0.114286	0.034005	0.0734824	-0.00153846	-0.128302	0.0126002	0.0272727	2	1	2	1	2	1	2	1
0.00492611	-0.114286	0.0125945	0.159744	0.0307692	-0.139623	0.0423826	0.0233766	2	1	2	1	2	1	2	1
-0.0788177	-0.0571429	-0.00503778	0.105431	0.00307692	-0.215094	0.0400917	0.0389611	2	1	2	1	2	1	2	1
-0.0344828	-0.495238	0.00629723	0.0766773	-0.00615384	-0.090566	0.021764	0	2	1	2	1	2	1	2	1
-0.0788177	-0.304762	0.00251889	0.15655	0.00307692	-0.0867925	0.0286369	0.0142857	2	1	2	1	2	1	2	1
-0.0394089	-0.209524	-0.0264484	0.14377	0.0938461	-0.124528	0.0263459	0.012987	2	1	2	1	2	1	2	1
-0.0985222	-0.333333	-0.0151133	0.0894569	0.0215385	-0.120755	0.0561283	0.0181818	2	1	2	1	2	1	2	1
-0.08867	-0.2	0	0.0926517	0.0353846	-0.0641509	0.0332188	-0.00389611	2	1	2	1	2	1	2	1
-0.0689655	-0.219048	0.00251889	0.0990415	0.0430769	-0.0641509	0.0114548	-0.0025974	2	1	2	1	2	1	2	1
0	-0.380952	0.00629723	0.0191693	0.00923077	-0.120755	0.0252005	0.00909091	2	1	2	1	2	1	2	1
-0.0492611	-0.428571	-0.00503778	0.0607029	0.0123077	-0.0528302	0.0103093	0.00779221	2	1	2	1	2	1	2	1
0.00985222	-0.32381	-0.0214106	0.0798722	0.0584615	-0.045283	-0.00343643	0.0272727	2	1	2	1	2	1	2	1
-0.00492611	-0.0952381	-0.00125945	-0.0447284	0.02	-0.0830189	0	-0.0454546	2	1	2	1	2	1	2	1
0.0197044	-0.114286	-0.0100756	0.028754	0.0215385	0	0.00687285	-0.00909091	2	1	2	1	2	1	2	1
-0.08867	-0.314286	0.00503778	-0.0511182	0.0138462	-0.0150943	0.0103093	0.0220779	2	1	2	1	2	1	2	1
-0.08867	-0.4	-0.02267	-0.102236	0.0307692	-0.0754717	0.0103093	0.025974	2	1	2	1	2	1	2	1
-0.123153	-0.133333	-0.0554156	-0.0926517	0.0107692	0.0528302	0.0148912	0.012987	2	1	2	1	2	1	2	1
-0.0689655	-0.238095	0.0138539	-0.121406	-0.0107692	0.0830189	0.0148912	-0.00519481	2	1	2	1	2	1	2	1
0	-0.228571	-0.00503778	-0.0894569	0.0246154	0.135849	0.0045819	0.0103896	2	1	2	1	2	1	2	1
-0.108374	-0.219048	-0.0151133	-0.0223642	0.00769231	0.177359	0.0103093	-0.0168831	2	1	2	1	2	1	2	1
-0.0591133	-0.266667	-0.0201511	-0.0958466	-0.02	0.154717	-0.00343643	-0.00779221	2	1	2	1	2	1	2	1
0.0197044	-0.047619	-0.011335	-0.102236	-0.00769231	0.14717	-0.0114548	-0.0207792	2	1	2	1	2	1	2	1
-0.0147783	0.209524	-0.0151133	-0.159744	0.0107692	0.10566	0.00114548	-0.0298701	2	1	2	1	2	1	2	1
-0.113301	0.266667	-0.00503778	-0.198083	0.0215385	0.0528302	-0.00916381	-0.0272727	2	1	2	1	2	1	2	1
-0.26601	0.4	-0.0516373	-0.204473	-0.00769231	0.064151	0.00801833	-0.0025974	2	1	2	1	2	1	2	1
0.0394089	0.457143	0.00125945	-0.140575	-0.0169231	0.128302	-0.0309278	0.0168831	2	1	2	1	2	1	2	1
0.0591133	0.295238	-0.0125945	-0.201278	-0.00153846	0.113208	-0.00229095	0.00779221	2	1	2	1	2	1	2	1
0.0689655	0.295238	0.0188917	-0.146965	0.00769231	0.181132	-0.0183276	0.00649351	2	1	2	1	2	1	2	1
0.0197044	0.52381	0.00377834	-0.175719	0.0430769	0.139623	-0.0423826	0.00649351	2	1	2	1	2	1	2	1
-0.0197044	0.247619	0.00629723	-0.102236	0.00153846	0.143396	-0.0320733	0.061039	2	1	2	1	2	1	2	1
-0.0147783	0.171429	-0.0176322	-0.124601	-0.0261538	0.207547	-0.045819	0.025974	2	1	2	1	2	1	2	1
0.0246305	0.257143	0.00251889	-0.118211	0.0123077	0.120755	-0.00229095	0.0220779	2	1	2	1	2	1	2	1
-0.0492611	0.161905	-0.0125945	-0.0415335	-0.0292308	0.0566038	-0.0126002	0.0298701	2	1	2	1	2	1	2	1
-0.0295567	0.238095	-0.0251889	0.0255591	-0.0184615	0.0943396	-0.0343643	0.0207792	2	1	2	1	2	1	2	1
0	-0.0571429	0.0289672	0.086262	0.04	0.116981	-0.0171821	0.0142857	2	1	2	1	2	1	2	1
0.142857	-0.114286	0.0302267	0.0958466	0.0276923	0.0339623	-0.0332188	0.0012987	2	1	2	1	2	1	2	1
-0.0492611	-0.152381	0.00629723	0.0766773	-0.0307692	0.0301887	-0.0744559	0.0272727	2	1	2	1	2	1	2	1
-0.0246305	-0.190476	0.0100756	-0.0191693	-0.0184615	0	-0.0126002	0.0883117	2	1	2	1	2	1	2	1
0.00985222	0.0952381	0.0314861	0.0926517	0.0230769	-0.0301887	-0.0194731	0.0571429	2	1	2	1	2	1	2	1
-0.0197044	-0.0380952	0.0151133	0.0958466	-0.00923077	-0.0566038	0.0137457	0.0415585	2	1	2	1	2	1	2	1
0.0197044	-0.190476	0.011335	0.162939	0.0123077	-0.0981132	0.00572738	0.0272727	2	1	2	1	2	1	2	1
-0.00492611	-0.0952381	0.0415617	0.290735	-0.0384615	-0.120755	-0.021764	0.061039	2	1	2	1	2	1	2	1
-0.0541872	-0.219048	-0.00503778	0.277955	-0.0276923	-0.154717	-0.0103093	0.0454546	2	1	2	1	2	1	2	1
-0.0935961	-0.0857143	0.00251889	0.220447	0.00923077	-0.226415	-0.0194731	0.0298701	2	1	2	1	2	1	2	1
-0.0985222	-0.266667	-0.0138539	0.172524	-0.0215385	-0.181132	-0.0160367	0.048052	2	1	2	1	2	1	2	1
-0.0591133	-0.219048	-0.00755667	0.0798722	-0.00769231	-0.135849	-0.00572738	0.0285714	2	1	2	1	2	1	2	1
0.0935961	-0.314286	-0.0352645	0.086262	0.0615384	-0.116981	0.0103093	-0.0116883	2	1	2	1	2	1	2	1
0.0197044	-0.0190476	-0.0629723	0.028754	0.06	-0.169811	0.0355097	-0.00519481	2	1	2	1	2	1	2	1
0.0985222	0.209524	-0.0554156	0.127796	-0.00153846	-0.150943	0.00114548	-0.00649351	2	1	2	1	2	1	2	1
0.0935961	0.209524	0.011335	0.0447284	-0.0169231	-0.128302	0.0171821	-0.0116883	2	1	2	1	2	1	2	1
-0.044335	-0.171429	0.0377834	0	-0.0538461	-0.0679245	0.00343643	-0.0155844	2	1	2	1	2	1	2	1
0.0246305	0.0285714	0.011335	0	-0.0230769	-0.0830189	0.00916381	0.00909091	2	1	2	1	2	1	2	1
-0.0837438	-0.12381	-0.00251889	-0.15016	-0.0369231	-0.0301887	-0.0183276	-0.0116883	2	1	2	1	2	1	2	1
0.0788177	-0.219048	-0.00251889	-0.124601	-0.0307692	-0.0754717	-0.0148912	-0.0194805	2	1	2	1	2	1	2	1
0.0985222	-0.133333	-0.0138539	-0.121406	0.00769231	0.0150943	-0.00801833	-0.0324675	2	1	2	1	2	1	2	1
0.142857	-0.047619	-0.0692695	-0.086262	0.0123077	-0.0113208	0.00572738	0.00519481	2	1	2	1	2	1	2	1
0.128079	0.4	-0.02267	-0.13738	0.00153846	0.0264151	0.00343643	-0.00519481	2	1	2	1	2	1	2	1
0.044335	0.380952	0.00377834	-0.0766773	-0.0184615	0.0566038	0.00114548	-0.0311688	2	1	2	1	2	1	2	1
0.0738916	0.238095	0.0214106	-0.0766773	0.00153846	0.0867925	-0.0171821	-0.0233766	2	1	2	1	2	1	2	1
0.103448	0.257143	0.0403023	-0.0798722	-0.00153846	0.109434	-0.0297824	-0.0519481	2	1	2	1	2	1	2	1
0.0295567	0.190476	-0.00377834	-0.169329	0.00461538	0.0943396	-0.0274914	-0.0142857	2	1	2	1	2	1	2	1
0.0591133	0.438095	-0.0289672	-0.118211	-0.00769231	0.150943	-0.0229095	0.012987	2	1	2	1	2	1	2	1
-0.0147783	0.352381	-0.0289672	-0.182109	0.0215385	0.0830189	0.0126002	-0.0181818	2	1	2	1	2	1	2	1
0.0788177	0.571429	-0.0465995	-0.169329	0.0430769	0.0226415	0.0137457	-0.0272727	2	1	2	1	2	1	2	1
0.0394089	0.695238	-0.0251889	-0.0766773	-0.00923077	0.0226415	0.0160367	0.0025974	2	1	2	1	2	1	2	1
0.0394089	0.4	0.0251889	-0.111821	-0.0138461	0.00754717	-0.00343643	-0.0103896	2	1	2	1	2	1	2	1
-0.0295567	0.295238	0.011335	-0.0766773	0.00769231	0.158491	0	-0.00389611	2	1	2	1	2	1	2	1
0.0591133	0.0190476	0.0151133	-0.0702875	-0.00461538	0.0981132	0.00687285	-0.0363636	2	1	2	1	2	1	2	1
0	0.257143	-0.0214106	-0.0958466	0.0153846	0.10566	-0.00343643	-0.0246753	2	1	2	1	2	1	2	1
0.147783	0.247619	-0.0251889	0.00319489	0.0261538	0.0603774	0.021764	-0.00389611	2	1	2	1	2	1	2	1
0.137931	0.0952381	-0.0100756	-0.0159744	0.0169231	0.0754717	0.00572738	-0.0545455	2	1	2	1	2	1	2	1
0.133005	0.32381	-0.0214106	0.0702875	0.00153846	0.0830189	0.0252005	-0.0376623	2	1	2	1	2	1	2	1
0.0295567	0.438095	-0.0239295	0.169329	0.00615384	0.0415094	-0.0137457	-0.0207792	2	1	2	1	2	1	2	1
-0.0295567	0.380952	-0.00251889	0.166134	0.00769231	0.124528	-0.0274914	-0.048052	2	1	2	1	2	1	2	1
0.0394089	-0.142857	0.0138539	0.162939	-0.0153846	0.124528	-0.00687285	0.0142857	2	1	2	1	2	1	2	1
0.044335	-0.190476	0.02267	0.162939	0.0569231	0.045283	-0.0114548	-0.0168831	2	1	2	1	2	1	2	1
0.0689655	-0.114286	0.00125945	0.159744	-0.00461538	-0.101887	-0.00572738	-0.0389611	2	1	2	1	2	1	2	1
0.0246305	-0.285714	-0.0377834	0.140575	0.0446154	-0.109434	-0.024055	-0.0207792	2	1	2	1	2	1	2	1
0.0985222	-0.314286	-0.00629723	0.159744	0.0430769	-0.0981132	-0.0114548	-0.0441559	2	1	2	1	2	1	2	1
0.137931	-0.0857143	0.00503778	0.166134	-0.0153846	-0.10566	-0.00916381	-0.0532468	2	1	2	1	2	1	2	1
0.0689655	-0.047619	0.0465995	0.178914	-0.00153846	-0.14717	0.0114548	-0.048052	2	1	2	1	2	1	2	1
0	-0.2	0.0377834	0.207668	-0.0107692	-0.132075	-0.0126002	-0.0428572	2	1	2	1	2	1	2	1
0.137931	-0.628571	0.0667506	0.172524	-0.00769231	-0.124528	-0.00229095	-0.0337662	2	1	2	1	2	1	2	1
0.0985222	-0.552381	0.0188917	0.134185	0.0123077	-0.128302	0.0160367	-0.025974	2	1	2	1	2	1	2	1
0.0246305	-0.590476	-0.0138539	0.175719	0.00307692	-0.162264	-0.00916381	-0.012987	2	1	2	1	2	1	2	1
-0.00985222	-0.438095	0.00755667	0.0894569	-0.0153846	-0.154717	0.00229095	0.0181818	2	1	2	1	2	1	2	1
-0.0591133	-0.266667	-0.00251889	0.146965	0.0292308	-0.188679	0.0252005	0	2	1	2	1	2	1	2	1
-0.0591133	-0.27619	-0.0138539	0.118211	0.0138462	-0.0830189	0.0171821	-0.0012987	2	1	2	1	2	1	2	1
-0.128079	0	-0.00629723	0.0926517	0.00769231	-0.192453	0	0.0311688	2	1	2	1	2	1	2	1
-0.108374	-0.219048	0.0390428	0.0191693	-0.0230769	-0.090566	0.0114548	0.0688312	2	1	2	1	2	1	2	1
-0.103448	-0.457143	-0.00629723	0.0255591	-0.0169231	-0.135849	0.00114548	0.0363636	2	1	2	1	2	1	2	1
-0.167488	-0.171429	-0.0302267	-0.0383387	-0.00307692	-0.090566	-0.00916381	0.0831169	2	1	2	1	2	1	2	1
-0.118227	-0.190476	-0.0251889	-0.0383387	-0.0723077	-0.116981	-0.00687285	0.0779221	2	1	2	1	2	1	2	1
-0.0591133	0.0952381	-0.0478589	-0.13099	-0.0138461	0.0150943	-0.0229095	0.0441559	2	1	2	1	2	1	2	1
-0.044335	0.047619	-0.0176322	-0.0830671	0.0246154	-0.0641509	-0.00572738	0.0272727	2	1	2	1	2	1	2	1
-0.0689655	0.32381	0.0125945	-0.102236	-0.00153846	-0.0603774	0.00343643	0.0571429	2	1	2	1	2	1	2	1
-0.0591133	0.838095	0.0176322	-0.0702875	-0.0430769	-0.0226415	-0.0126002	0.0311688	2	1	2	1	2	1	2	1
-0.00492611	0.380952	0.00125945	-0.0990415	-0.0384615	0.0528302	0.00229095	0.0272727	2	1	2	1	2	1	2	1
0.0591133	0.52381	-0.0415617	-0.0990415	-0.0215385	0.0943396	0.0194731	0.0441559	2	1	2	1	2	1	2	1
0.0837438	0.666667	-0.0188917	-0.105431	-0.0153846	0.109434	0.0114548	0.0181818	2	1	2	1	2	1	2	1
0.00985222	0.666667	-0.0440806	-0.191693	-0.0184615	0.143396	0.0320733	0.0103896	2	1	2	1	2	1	2	1
0.197044	0.52381	-0.0100756	-0.217252	-0.02	0.0528302	0.0137457	0.012987	2	1	2	1	2	1	2	1
0.20197	0.533333	-0.00125945	-0.207668	-0.00615384	0.090566	0.0045819	-0.00909091	2	1	2	1	2	1	2	1
0.172414	0.542857	-0.034005	-0.242811	0.0107692	0.0528302	0.0148912	-0.0025974	2	1	2	1	2	1	2	1
0.0788177	0.638095	-0.0327456	-0.159744	-0.0323077	0.0603774	-0.00572738	-0.00909091	2	1	2	1	2	1	2	1
0.113301	0.133333	-0.0365239	-0.0894569	-0.00923077	0.0792453	0.0206186	0.00389611	2	1	2	1	2	1	2	1
0.0689655	0.161905	-0.00881612	-0.118211	-0.0338461	0.109434	0.00229095	-0.0116883	2	1	2	1	2	1	2	1
-0.0246305	0.047619	-0.034005	-0.0958466	-0.02	0.132075	-0.0126002	-0.0285714	2	1	2	1	2	1	2	1
0.0935961	0.00952381	0.00125945	-0.0319489	-0.00923077	0.143396	0.0103093	-0.0311688	2	1	2	1	2	1	2	1
-0.167488	-0.142857	0.00251889	-0.0415335	0.0169231	0.0188679	0.0160367	-0.0233766	2	1	2	1	2	1	2	1
-0.137931	0.114286	0.0201511	0.0255591	0.0184615	0.0301887	-0.0126002	-0.0506494	2	1	2	1	2	1	2	1
-0.0985222	0.171429	0.0251889	0.0958466	0.00769231	0.0830189	-0.00687285	-0.0389611	2	1	2	1	2	1	2	1
-0.211823	0.2	0	0.166134	0.0169231	0.120755	-0.00801833	-0.0272727	2	1	2	1	2	1	2	1
-0.192118	0.0380952	0.00125945	0.198083	-0.0169231	0.188679	-0.00687285	-0.048052	2	1	2	1	2	1	2	1
-0.142857	-0.114286	0.0264484	0.140575	-0.0353846	0.124528	-0.0160367	-0.0441559	2	1	2	1	2	1	2	1
-0.197044	-0.361905	0.00251889	0.217252	0.00307692	-0.0377359	-0.00687285	-0.0584416	2	1	2	1	2	1	2	1
-0.172414	-0.438095	0.00251889	0.201278	-0.0230769	0.0150943	-0.0137457	-0.0376623	2	1	2	1	2	1	2	1
-0.192118	-0.6	0.0138539	0.297125	0.0415385	-0.0641509	0.00114548	-0.0168831	2	1	2	1	2	1	2	1
-0.044335	-0.4	-0.00881612	0.258786	0.0446154	-0.0792453	-0.0423826	-0.0272727	2	1	2	1	2	1	2	1
0.00492611	-0.314286	0.00755667	0.220447	0.0661538	-0.101887	-0.0252005	-0.00909091	2	1	2	1	2	1	2	1
0.00492611	-0.552381	0.00629723	0.194888	0.0646154	-0.14717	-0.00916381	-0.0194805	2	1	2	1	2	1	2	1
0.08867	-0.895238	0.00125945	0.13099	0.02	-0.0490566	0.00687285	0.0246753	2	1	2	1	2	1	2	1
0.0738916	-0.828571	0.0201511	0.194888	0.00307692	-0.0566038	0.0263459	0.0584416	2	1	2	1	2	1	2	1
0.133005	-0.819048	0.0163728	0.111821	0.00615384	-0.0867925	-0.00114548	0.0337662	2	1	2	1	2	1	2	1
0.162562	-0.495238	0.0176322	0.0734824	0.04	-0.135849	0.00229095	0.00909091	2	1	2	1	2	1	2	1
0.08867	-0.333333	0.00881612	0.0543131	0.0184615	-0.226415	0	0.0402598	2	1	2	1	2	1	2	1
0.187192	-0.371429	0.0214106	0.0223642	0.0246154	-0.215094	0.0378007	0.0298701	2	1	2	1	2	1	2	1
0.256158	0.0571429	0.0125945	0.0319489	0.0215385	-0.132075	0.0114548	0.0454546	2	1	2	1	2	1	2	1
0.133005	0.0190476	-0.00629723	0.0702875	0.0169231	-0.166038	0.00343643	0.0454546	2	1	2	1	2	1	2	1
0.197044	-0.161905	-0.00881612	0.0766773	0.04	-0.116981	0.0183276	0.0142857	2	1	2	1	2	1	2	1
0.17734	0.047619	-0.0163728	-0.028754	0.00153846	-0.045283	-0.00916381	0.0350649	2	1	2	1	2	1	2	1
0.0985222	0.352381	0.0125945	-0.108626	0.00923077	-0.0867925	0.0171821	0.0584416	2	1	2	1	2	1	2	1
0.187192	0.133333	-0.011335	-0.140575	0.02	-0.0830189	0.0045819	0.0402598	2	1	2	1	2	1	2	1
0	0.371429	-0.056675	-0.146965	0.0276923	-0.10566	0.0103093	0.0454546	2	1	2	1	2	1	2	1
-0.285714	0.590476	-0.0277078	-0.0926517	0.0384615	0	0.0103093	0.0350649	2	1	2	1	2	1	2	1
-0.463054	0.6	0.00503778	-0.111821	-0.0153846	-0.0226415	-0.021764	0.0766234	2	1	2	1	2	1	2	1
-0.596059	0.771429	0.00629723	-0.0638978	-0.0415384	0.00377359	-0.0148912	0.048052	2	1	2	1	2	1	2	1
-0.763547	0.761905	-0.0138539	-0.166134	-0.0246154	0.0377359	-0.0366552	-0.00909091	2	1	2	1	2	1	2	1
-0.738916	0.590476	-0.0188917	-0.0766773	-0.02	0.0716981	0.0137457	-0.0142857	2	1	2	1	2	1	2	1
-0.866995	0.714286	-0.0377834	-0.153355	0.02	0.0716981	0.0343643	-0.0298701	2	1	2	1	2	1	2	1
-0.995074	0.752381	-0.00125945	-0.162939	-0.0169231	0.0415094	0.00343643	-0.0155844	2	1	2	1	2	1	2	1
-0.891626	0.447619	-0.0176322	-0.166134	-0.0307692	0.132075	0.021764	-0.0415585	2	1	2	1	2	1	2	1
-0.689655	0.580952	0.0138539	-0.0990415	-0.0184615	0.154717	-0.00229095	-0.0337662	2	1	2	1	2	1	2	1
-0.438424	0.371429	-0.0327456	-0.111821	0.0261538	0.116981	-0.0229095	-0.0194805	2	1	2	1	2	1	2	1
-0.221675	0.333333	-0.0138539	-0.0638978	0	0.101887	-0.0148912	-0.00649351	2	1	2	1	2	1	2	1
0.00985222	0.0857143	-0.02267	-0.057508	0.0230769	0.196226	-0.00229095	-0.0142857	2	1	2	1	2	1	2	1
0.17734	0.27619	-0.02267	-0.0319489	0.02	0.0415094	-0.00801833	-0.0220779	2	1	2	1	2	1	2	1
0.236453	0.209524	-0.00881612	-0.00319489	-0.00923077	0.045283	-0.00572738	-0.0389611	2	1	2	1	2	1	2	1
0.162562	-0.0666667	-0.00755667	0.0351438	-0.00153846	0.124528	-0.0297824	-0.0558442	2	1	2	1	2	1	2	1
0.162562	-0.114286	-0.00629723	0.146965	-0.00153846	0.132075	-0.0446736	-0.0454546	2	1	2	1	2	1	2	1
0.123153	-0.238095	-0.00629723	0.14377	0.0230769	0.150943	-0.0297824	-0.0454546	2	1	2	1	2	1	2	1
0.310345	-0.104762	-0.00377834	0.102236	0.00307692	0.128302	-0.0183276	-0.0519481	2	1	2	1	2	1	2	1
0.270936	-0.342857	0.00377834	0.153355	-0.0107692	0.203774	-0.024055	-0.0415585	2	1	2	1	2	1	2	1
0.310345	-0.228571	0.00881612	0.162939	0.00153846	0.162264	-0.0114548	-0.074026	2	1	2	1	2	1	2	1
0.334975	-0.266667	0.00377834	0.204473	-0.0353846	0.0264151	-0.0206186	-0.061039	2	1	2	1	2	1	2	1
0.334975	-0.247619	-0.011335	0.172524	-0.0138461	0.0490566	-0.0252005	-0.0571429	2	1	2	1	2	1	2	1
0.216749	-0.219048	-0.0151133	0.140575	-0.0153846	-0.0264151	-0.069874	-0.0584416	2	1	2	1	2	1	2	1
0.182266	-0.590476	0.00755667	0.13738	-0.0384615	0.00377359	-0.0996564	-0.0103896	2	1	2	1	2	1	2	1
0.285714	-0.380952	0.0125945	0.13099	0.0138462	-0.0830189	-0.120275	-0.0233766	2	1	2	1	2	1	2	1
0.152709	-0.457143	0.0125945	0.178914	0.02	-0.120755	-0.116839	-0.0168831	2	1	2	1	2	1	2	1
0.0640394	-0.32381	0.00629723	0.13738	0.0353846	-0.211321	-0.126002	-0.0103896	2	1	2	1	2	1	2	1
-0.0788177	-0.533333	0	0.0894569	0.0307692	-0.143396	-0.0675831	0.0103896	2	1	2	1	2	1	2	1
-0.226601	-0.32381	-0.00755667	0.118211	0.00461538	-0.177359	0.045819	0.0103896	2	1	2	1	2	1	2	1
-0.17734	-0.342857	-0.00251889	0.0638978	-0.0538461	-0.143396	0.104238	0.00519481	2	1	2	1	2	1	2	1
-0.167488	-0.295238	-0.00881612	-0.0159744	-0.0246154	-0.128302	0.138603	0.0519481	2	1	2	1	2	1	2	1
-0.118227	-0.285714	0.0277078	-0.102236	-0.0169231	-0.109434	0.242841	0.0597403	2	1	2	1	2	1	2	1
-0.20197	-0.209524	0.0617128	-0.0159744	-0.0246154	-0.0981132	0.268041	0.0298701	2	1	2	1	2	1	2	1
0.00492611	-0.0571429	-0.00251889	-0.0255591	-0.0123077	-0.0943396	0.327606	0.0311688	2	1	2	1	2	1	2	1
-0.0295567	-0.0380952	0.0289672	-0.0351438	-0.00461538	-0.10566	0.216495	0.0311688	2	1	2	1	2	1	2	1
-0.0344828	-0.0952381	-0.0188917	-0.140575	0.0307692	-0.090566	-0.337915	0.0337662	2	1	2	1	2	1	2	1
0.0295567	-0.171429	0.0188917	-0.15016	-0.0169231	-0.10566	-0.520046	0.0181818	2	1	2	1	2	1	2	1
-0.152709	-0.0285714	0.02267	-0.118211	-0.0861538	-0.0830189	-0.412371	0.0324675	2	1	2	1	2	1	2	1
-0.00985222	-0.047619	0.0176322	-0.159744	-0.0415384	0.00377359	-0.247423	0.0441559	2	1	2	1	2	1	2	1
0.0591133	-0.0952381	0.0201511	-0.178914	-0.0307692	-0.0301887	0.0263459	0.0324675	2	1	2	1	2	1	2	1
0.0246305	-0.295238	0.0100756	-0.198083	-0.02	-0.00754717	0.134021	0.0376623	2	1	2	1	2	1	2	1
-0.0147783	0.171429	0.0100756	-0.220447	-0.0153846	-0.0226415	0.151203	0.0415585	2	1	2	1	2	1	2	1
-0.0295567	0.52381	0.00377834	-0.175719	0.0261538	0.0679245	0.104238	0.00389611	2	1	2	1	2	1	2	1
-0.0492611	0.352381	-0.00251889	-0.169329	-0.0107692	0.00754717	0.0584193	-0.0012987	2	1	2	1	2	1	2	1
0	0.428571	-0.00881612	-0.140575	-0.0138461	0.158491	0.0630012	0.012987	2	1	2	1	2	1	2	1
-0.08867	0.428571	-0.0201511	-0.210863	-0.0569231	0.132075	0.0446736	0.0155844	2	1	2	1	2	1	2	1
-0.044335	0.295238	-0.0239295	-0.13099	-0.0215385	0.113208	0.0435281	0.0441559	2	1	2	1	2	1	2	1
0.0640394	0.266667	0.00377834	-0.0734824	0.0138462	0.0830189	0.00916381	0.0376623	2	1	2	1	2	1	2	1
-0.123153	0.32381	-0.0201511	0.00638978	-0.00615384	0.0679245	-0.0343643	0.0272727	2	1	2	1	2	1	2	1
-0.0591133	0.304762	-0.00503778	0.00958466	-0.0138461	0.0528302	-0.0378007	0.0194805	2	1	2	1	2	1	2	1
0.00492611	0.0952381	-0.0100756	0.0255591	0.00461538	0.120755	-0.0183276	0.0194805	2	1	2	1	2	1	2	1
-0.108374	0.0380952	-0.00251889	0.0511182	0.0123077	0.124528	-0.0194731	0.0181818	2	1	2	1	2	1	2	1
-0.0640394	-0.247619	-0.0188917	0.0638978	-0.04	0.101887	0.00801833	-0.00389611	2	1	2	1	2	1	2	1
-0.133005	-0.0857143	-0.02267	0.0255591	-0.0292308	0.0490566	0.0320733	0.0311688	2	1	2	1	2	1	2	1
-0.0492611	-0.171429	-0.0188917	0.0255591	-0.02	0.0490566	0.0148912	-0.0363636	2	1	2	1	2	1	2	1
-0.00492611	-0.342857	-0.00251889	0.0766773	0.0415385	0.0792453	-0.0148912	-0.0376623	2	1	2	1	2	1	2	1
-0.0295567	-0.190476	-0.00503778	0.14377	0.0553846	0.0188679	0.00916381	-0.0376623	2	1	2	1	2	1	2	1
0.0935961	-0.114286	-0.0138539	0.191693	0.00153846	0.00377359	-0.0194731	-0.0272727	2	1	2	1	2	1	2	1
-0.08867	-0.285714	0.00881612	0.118211	-0.0153846	-0.0603774	0.0045819	-0.012987	2	1	2	1	2	1	2	1
-0.0788177	-0.504762	0.0188917	0.166134	0.0123077	0.0943396	0.0045819	-0.0025974	2	1	2	1	2	1	2	1
-0.0935961	-0.228571	0.00629723	0.162939	-0.0215385	-0.00377359	-0.0137457	-0.0220779	2	1	2	1	2	1	2	1
-0.0541872	-0.4	0.0239295	0.14377	-0.0369231	0.0264151	0.00343643	0.00519481	2	1	2	1	2	1	2	1
-0.226601	-0.295238	0.0314861	0.124601	-0.00307692	0.0226415	0.0343643	0.0168831	2	1	2	1	2	1	2	1
-0.0837438	-0.27619	0.0528967	0.118211	0.00153846	-0.0490566	-0.00687285	0.0441559	2	1	2	1	2	1	2	1
-0.08867	-0.571429	0.0125945	0.105431	0.0169231	0.0113208	-0.0400917	0.0454546	2	1	2	1	2	1	2	1
-0.0344828	-0.571429	0.011335	0.13099	0.0153846	0.0867925	-0.0206186	0.048052	2	1	2	1	2	1	2	1
-0.00492611	-0.733333	0.00125945	0.0734824	0.00615384	0.0226415	0.00916381	0.0389611	2	1	2	1	2	1	2	1
-0.044335	-0.571429	-0.00755667	-0.00638978	0.0338461	0.0981132	-0.00343643	0.048052	2	1	2	1	2	1	2	1
-0.0985222	-0.12381	0.00503778	0.0159744	-0.00307692	0.101887	-0.00114548	0.0025974	2	1	2	1	2	1	2	1
-0.0985222	-0.047619	0.0314861	-0.102236	0.00615384	-0.00754717	0.00572738	0.0428572	2	1	2	1	2	1	2	1
0.00985222	-0.133333	0.011335	-0.00638978	0.00307692	0.0716981	-0.00916381	0.0207792	2	1	2	1	2	1	2	1
0.00492611	-0.047619	0.0327456	-0.00319489	0.00153846	0.113208	0.0355097	0.00779221	2	1	2	1	2	1	2	1
0.00985222	-0.114286	0.0352645	-0.0670926	0.0323077	0.0981132	0.04811	0.00519481	2	1	2	1	2	1	2	1
0.0394089	0.152381	0.0415617	-0.0543131	0.0415385	0.0716981	0.04811	0.0623377	2	1	2	1	2	1	2	1
0.0295567	0.12381	0.0214106	-0.127796	0.0230769	0.0301887	0.0148912	0.0428572	2	1	2	1	2	1	2	1
0.0295567	0.247619	-0.0151133	-0.13738	0.0292308	-0.045283	0.0263459	0.025974	2	1	2	1	2	1	2	1
-0.0147783	0.2	0.0138539	-0.175719	-0.0384615	0.00377359	0.00343643	0.0363636	2	1	2	1	2	1	2	1
0.0738916	0.304762	0.0314861	-0.198083	-0.0153846	0.0716981	-0.0274914	0.0714286	2	1	2	1	2	1	2	1
0.00492611	0.390476	0.00629723	-0.15016	0.0307692	-0.139623	0.0103093	0.0519481	2	1	2	1	2	1	2	1
0.103448	0.333333	0.00503778	-0.156549	0.0138462	-0.0415094	0.0229095	0.0441559	2	1	2	1	2	1	2	1
0.0985222	0.171429	-0.00755667	-0.0479233	0.00923077	-0.14717	0.0045819	0.0363636	2	1	2	1	2	1	2	1
0.128079	0.409524	-0.00503778	-0.111821	0.00461538	-0.0339623	0.00229095	0.0493507	2	1	2	1	2	1	2	1
0.0985222	0.314286	-0.0239295	-0.156549	0	-0.045283	-0.0171821	0.0220779	2	1	2	1	2	1	2	1
0.0640394	0.409524	0.0239295	-0.169329	-0.00461538	0.064151	-0.0103093	0.0181818	2	1	2	1	2	1	2	1
0.0591133	0.142857	-0.00125945	-0.182109	-0.0353846	0.0264151	0.0206186	-0.0376623	2	1	2	1	2	1	2	1
0.0591133	0.209524	-0.00881612	-0.105431	0.0153846	0.064151	-0.0183276	0.0194805	2	1	2	1	2	1	2	1
0.108374	0.047619	0.0125945	-0.13099	0.0138461	0.124528	-0.0252005	-0.0194805	2	1	2	1	2	1	2	1
0.216749	0.0666667	0.0251889	-0.105431	0.0307692	0.0603774	0.00114548	-0.0493507	2	1	2	1	2	1	2	1
0.08867	0.0857143	-0.02267	-0.00319489	-0.0246154	0.090566	0.00687285	-0.0272727	2	1	2	1	2	1	2	1
0.187192	0	-0.0327456	-0.0607029	0.00615384	0.0943396	-0.00916381	-0.0220779	2	1	2	1	2	1	2	1
0.295567	-0.0571429	-0.0100756	0.0383387	0.00307692	0.045283	0	-0.0233766	2	1	2	1	2	1	2	1
0.226601	-0.0761905	-0.02267	0.0159744	-0.0369231	0.0113208	0.00114548	-0.0207792	2	1	2	1	2	1	2	1
0.192118	-0.304762	-0.0151133	0.00638978	-0.0615384	0	-0.0137457	-0.0493507	2	1	2	1	2	1	2	1
0.0492611	-0.314286	-0.00881612	0.0830671	-0.0415384	0.10566	-0.0274914	-0.0350649	2	1	2	1	2	1	2	1
0.162562	-0.361905	0.00503778	0.105431	0.00153846	0.139623	-0.00572738	-0.0324675	2	1	2	1	2	1	2	1
0.211823	-0.295238	0.0176322	0.214057	0.0415385	0.00754717	0.00343643	-0.0324675	2	1	2	1	2	1	2	1
0.182266	-0.257143	0.00251889	0.191693	0.00461538	0.0301887	-0.0183276	-0.0428572	2	1	2	1	2	1	2	1
0.295567	-0.552381	0.00125945	0.13738	-0.00615384	-0.0339623	-0.021764	-0.00779221	2	1	2	1	2	1	2	1
0.216749	-0.447619	0.011335	0.207668	-0.0446154	0.00377359	-0.0469645	-0.0025974	2	1	2	1	2	1	2	1
0.0591133	-0.657143	0.00251889	0.124601	-0.0430769	0.0377359	-0.0343643	0.0155844	2	1	2	1	2	1	2	1
0.0591133	-0.495238	0.0188917	0.115016	-0.0569231	-0.0754717	-0.0412371	-0.00649351	2	1	2	1	2	1	2	1
0.182266	-0.533333	-0.0163728	0.124601	-0.0830769	-0.154717	0.0137457	0.00519481	2	1	2	1	2	1	2	1
0.206897	-0.447619	-0.0277078	0.0894569	-0.04	-0.14717	-0.0114548	-0.00649351	2	1	2	1	2	1	2	1
0.128079	-0.466667	0.0201511	0.111821	-0.00307692	-0.184906	-0.0137457	-0.0376623	2	1	2	1	2	1	2	1
0.172414	-0.428571	0.0390428	0.0926517	-0.00769231	-0.196226	-0.0492555	-0.0519481	2	1	2	1	2	1	2	1
0.147783	-0.552381	0.0465995	0.057508	0.0215385	-0.230189	-0.0183276	-0.00909091	2	1	2	1	2	1	2	1
0.113301	-0.304762	0.0289672	-0.0223642	0.0769231	-0.218868	-0.0286369	-0.0519481	2	1	2	1	2	1	2	1
0.0147783	-0.047619	0.0327456	0	0.0384615	-0.158491	-0.0687285	-0.0363636	2	1	2	1	2	1	2	1
0.0394089	-0.0857143	0.0151133	-0.0638978	0.0338461	-0.184906	-0.00916381	-0.0220779	2	1	2	1	2	1	2	1
-0.044335	0.0857143	0.0365239	0.00319489	0.0723077	-0.181132	0.0274914	-0.0636364	2	1	2	1	2	1	2	1
-0.00492611	0.133333	0.02267	-0.115016	0.0753846	-0.203774	-0.00687285	-0.0714286	2	1	2	1	2	1	2	1
0.0492611	0.161905	0.0352645	-0.0670926	0.0953846	-0.184906	-0.0183276	-0.0545455	2	1	2	1	2	1	2	1
-0.0197044	0.571429	0.0541562	-0.0670926	0.0923077	-0.184906	0.00114548	-0.0116883	2	1	2	1	2	1	2	1
-0.044335	0.4	0.0793451	-0.124601	0.0907692	-0.177359	0.0126002	-0.0142857	2	1	2	1	2	1	2	1
-0.0197044	0.447619	0.056675	-0.0894569	0.0938461	-0.132075	-0.00572738	0.0181818	2	1	2	1	2	1	2	1
-0.206897	0.466667	0.0478589	-0.166134	0.112308	-0.10566	0.021764	0	2	1	2	1	2	1	2	1
-0.0492611	0.47619	-0.0188917	-0.124601	0.118462	-0.0943396	0.0194731	-0.0194805	2	1	2	1	2	1	2	1
-0.0788177	0.485714	0.00125945	-0.178914	0.181538	-0.135849	0.0171821	0.00779221	2	1	2	1	2	1	2	1
-0.0147783	0.295238	0.0352645	-0.185303	0.129231	-0.132075	-0.00572738	0.0220779	2	1	2	1	2	1	2	1
-0.0344828	0.371429	0.0365239	-0.178914	0.103077	-0.14717	-0.00114548	0.0350649	2	1	2	1	2	1	2	1
0.0295567	0.27619	0.0289672	-0.0607029	0.0215385	-0.139623	-0.0355097	0.025974	2	1	2	1	2	1	2	1
0.0246305	0.466667	0.0428211	-0.185303	-0.0876923	-0.120755	-0.0183276	0.0194805	2	1	2	1	2	1	2	1
0.0344828	0.447619	0.0264484	-0.201278	-0.206154	-0.0566038	0.0194731	0.0454546	2	1	2	1	2	1	2	1
0.00492611	0.0761905	0.0201511	-0.15016	-0.267692	-0.0150943	0.0355097	0.0415585	2	1	2	1	2	1	2	1
0.00492611	0.047619	-0.0176322	-0.166134	-0.278461	0.0415094	0.0515464	0.0207792	2	1	2	1	2	1	2	1
0.0344828	0.114286	-0.02267	-0.175719	-0.156923	0.0150943	0.00229095	0.0181818	2	1	2	1	2	1	2	1
0.137931	-0.0761905	0.0239295	-0.14377	-0.0892307	-0.0113208	-0.00114548	0.0168831	2	1	2	1	2	1	2	1
0.0295567	0	-0.011335	-0.102236	-0.00153846	0.00754717	0.00114548	0.00779221	2	1	2	1	2	1	2	1
0	-0.180952	-0.00755667	-0.105431	0.04	0.101887	-0.00916381	0.0220779	2	1	2	1	2	1	2	1
0.0689655	-0.304762	-0.02267	-0.0479233	0.0538461	0.0377359	-0.00229095	0.0532468	2	1	2	1	2	1	2	1
0.00492611	-0.228571	-0.00251889	0	0.0830769	0.0792453	0.0263459	0.00649351	2	1	2	1	2	1	2	1
0.152709	-0.533333	-0.00503778	0.0191693	0.0876923	0.10566	0.0194731	0.00779221	2	1	2	1	2	1	2	1
0.241379	-0.304762	-0.00251889	0.0223642	0.0553846	0.192453	0.00343643	0.0311688	2	1	2	1	2	1	2	1
0.246305	-0.285714	0.00503778	0.0607029	0.02	0.264151	0.0114548	0.0389611	2	1	2	1	2	1	2	1
0.0197044	-0.571429	0.02267	0.057508	0.0246154	0.139623	-0.0114548	0.0246753	2	1	2	1	2	1	2	1
0.167488	-0.142857	0.04534	0.0319489	0.0661538	0.207547	-0.021764	0.0142857	2	1	2	1	2	1	2	1
0.167488	-0.495238	0.0327456	0.178914	0.0769231	0.192453	0.00343643	0.0207792	2	1	2	1	2	1	2	1
0.0591133	-0.466667	0.00251889	0.0990415	0.0153846	0.222642	0.0206186	0.0246753	2	1	2	1	2	1	2	1
0.123153	-0.838095	0.00755667	0.15655	0.04	0.124528	0.0171821	0.048052	2	1	2	1	2	1	2	1
0.108374	-0.514286	-0.0440806	0.172524	-0.0169231	0.113208	0.0126002	0.0116883	2	1	2	1	2	1	2	1
0.113301	-0.352381	-0.00629723	0.13738	-0.00769231	0.113208	0.024055	0.0337662	2	1	2	1	2	1	2	1
0.0738916	-0.152381	0.0214106	0.105431	-0.00153846	0.00377359	0.00229095	0.0350649	2	1	2	1	2	1	2	1
0.137931	-0.228571	0.0327456	0.15016	0.00923077	-0.0603774	-0.0206186	0.0428572	2	1	2	1	2	1	2	1
0.0541872	-0.238095	0.0377834	0.0670926	0.0292308	-0.0792453	-0.0194731	0.0363636	2	1	2	1	2	1	2	1
0.0197044	-0.0857143	-0.0138539	0.00319489	0.00307692	-0.150943	-0.0160367	0.0233766	2	1	2	1	2	1	2	1
0.0591133	-0.2	-0.034005	-0.00319489	-0.00307692	-0.177359	-0.00114548	0.0376623	2	1	2	1	2	1	2	1
-0.0591133	-0.0952381	-0.0289672	-0.0415335	0.02	-0.158491	0.0114548	0.0207792	2	1	2	1	2	1	2	1
-0.044335	0.0952381	0.0277078	-0.0447284	0.0230769	-0.169811	0.00343643	0.0363636	2	1	2	1	2	1	2	1
-0.0788177	0.0761905	0.0327456	-0.0415335	0	-0.207547	-0.0137457	0.0701299	2	1	2	1	2	1	2	1
-0.0837438	0.266667	0.0176322	-0.0383387	0.0138462	-0.162264	-0.0206186	0.0467533	2	1	2	1	2	1	2	1
-0.128079	0.27619	0.0264484	-0.0447284	0.0292308	-0.203774	-0.0400917	0.0415585	2	1	2	1	2	1	2	1
-0.0788177	0.266667	0.0163728	-0.0319489	0.0107692	-0.203774	-0.0607102	0.0207792	2	1	2	1	2	1	2	1
-0.108374	0.285714	0.011335	-0.086262	0.0184615	-0.328302	-0.0160367	0.0363636	2	1	2	1	2	1	2	1
-0.0788177	0.333333	0.00503778	-0.156549	0.00307692	-0.181132	0.0103093	0.012987	2	1	2	1	2	1	2	1
-0.20197	0.495238	-0.00629723	-0.134185	-0.02	-0.196226	0.0263459	0.00519481	2	1	2	1	2	1	2	1
-0.17734	0.485714	0.0251889	-0.140575	-0.0292308	-0.169811	-0.0332188	-0.0246753	2	1	2	1	2	1	2	1
-0.17734	0.514286	0.0289672	-0.140575	-0.0153846	-0.215094	-0.0229095	-0.0233766	2	1	2	1	2	1	2	1
-0.162562	0.495238	0.00377834	-0.105431	-0.0153846	-0.218868	-0.00916381	-0.0155844	2	1	2	1	2	1	2	1
-0.211823	0.361905	0.0176322	-0.169329	-0.00615384	-0.143396	-0.0297824	-0.0311688	2	1	2	1	2	1	2	1
-0.0492611	0.219048	0.00881612	-0.108626	-0.0123077	-0.139623	-0.0171821	-0.0311688	2	1	2	1	2	1	2	1
-0.133005	0.104762	-0.00251889	-0.134185	0.0338461	0.0226415	-0.00343643	-0.0025974	2	1	2	1	2	1	2	1
-0.0788177	0.438095	0.0176322	-0.13099	0.0292308	0.00754717	0.00801833	-0.0324675	2	1	2	1	2	1	2	1
-0.0541872	-0.00952381	-0.0100756	-0.159744	-0.0569231	-0.0339623	0	-0.0441559	2	1	2	1	2	1	2	1
-0.0147783	0.0952381	0.00881612	-0.0958466	-0.0246154	0.135849	0.00687285	-0.0272727	2	1	2	1	2	1	2	1
0.103448	0.152381	0	-0.111821	-0.0123077	0.0830189	-0.0137457	-0.0207792	2	1	2	1	2	1	2	1
0.113301	0.00952381	0.0151133	-0.0543131	0.0107692	0.120755	-0.00687285	-0.0246753	2	1	2	1	2	1	2	1
0.108374	-0.219048	0.0151133	-0.0638978	-0.0169231	0.0528302	-0.0148912	-0.0337662	2	1	2	1	2	1	2	1
0.167488	-0.171429	0.0327456	0.0383387	0.0384615	0.0603774	0.00343643	-0.0233766	2	1	2	1	2	1	2	1
0.280788	-0.295238	0.0201511	0.146965	0.0138462	0.0981132	0.00114548	-0.0246753	2	1	2	1	2	1	2	1
0.157635	-0.161905	0.011335	0.0958466	-0.0215385	0.158491	-0.00801833	-0.0350649	2	1	2	1	2	1	2	1
0.231527	-0.4	0.0151133	0.108626	-0.0307692	0.222642	0.0137457	-0.0636364	2	1	2	1	2	1	2	1
0.182266	-0.466667	0.0138539	0.175719	-0.0215385	0.0528302	0.00572738	-0.0363636	2	1	2	1	2	1	2	1
0.226601	-0.352381	0.00125945	0.140575	0.0107692	0.120755	0	-0.0116883	2	1	2	1	2	1	2	1
0.261084	-0.495238	0.0151133	0.166134	-0.0230769	0.2	-0.0103093	0.0116883	2	1	2	1	2	1	2	1
0.231527	-0.552381	0.0377834	0.188498	0.0169231	0.128302	0.0126002	0.0025974	2	1	2	1	2	1	2	1
0.103448	-0.295238	0.0528967	0.194888	0.0169231	0.215094	0.0045819	-0.012987	2	1	2	1	2	1	2	1
0	-0.485714	0.04534	0.249201	0.0292308	0.132075	-0.00801833	0.00389611	2	1	2	1	2	1	2	1
0.044335	-0.304762	0.0163728	0.261981	-0.00461538	0.101887	-0.00343643	-0.0116883	2	1	2	1	2	1	2	1
-0.0640394	-0.190476	0.00629723	0.182109	-0.02	0.0679245	0.00114548	-0.00909091	2	1	2	1	2	1	2	1
-0.147783	-0.152381	0.0214106	0.166134	-0.0292308	0.0150943	0.0103093	-0.0246753	2	1	2	1	2	1	2	1
-0.162562	0.0571429	0.00503778	0.127796	-0.0815384	-0.0716981	-0.0126002	-0.0337662	2	1	2	1	2	1	2	1
-0.108374	0.12381	0.0251889	0.13738	-0.0430769	-0.0264151	-0.0126002	0.00909091	2	1	2	1	2	1	2	1
-0.103448	0.0952381	0.0214106	0.086262	-0.00307692	-0.0981132	0	-0.012987	2	1	2	1	2	1	2	1
-0.0738916	0.104762	0.0100756	0.057508	0.00769231	-0.10566	-0.0183276	-0.0662338	2	1	2	1	2	1	2	1
-0.0738916	0.67619	0.0138539	0.0798722	0.00461538	-0.090566	-0.00801833	0.00649351	2	1	2	1	2	1	2	1
0	0.514286	0.0289672	-0.028754	0.0107692	-0.14717	-0.0126002	-0.0376623	2	1	2	1	2	1	2	1
-0.00985222	0.495238	0.011335	-0.0351438	0.0107692	-0.301887	0.00801833	0.0233766	2	1	2	1	2	1	2	1
0.08867	0.542857	-0.0125945	0.00638978	0.0107692	-0.169811	-0.0378007	-0.012987	2	1	2	1	2	1	2	1
0.0344828	0.866667	-0.0151133	-0.0255591	0.00307692	-0.181132	-0.00229095	-0.0181818	2	1	2	1	2	1	2	1
0.00985222	0.790476	0.0151133	-0.0638978	0	-0.203774	-0.00687285	0	2	1	2	1	2	1	2	1
-0.0591133	0.866667	-0.00503778	-0.0511182	0.00307692	-0.192453	-0.0274914	0.0194805	2	1	2	1	2	1	2	1
0.0147783	0.704762	0.0188917	-0.0383387	0.0184615	-0.249057	-0.0538374	0.0142857	2	1	2	1	2	1	2	1
-0.0344828	0.590476	-0.00503778	-0.115016	0.0123077	-0.245283	-0.00343643	-0.0168831	2	1	2	1	2	1	2	1
0.0689655	0.590476	-0.00503778	-0.127796	0	-0.226415	0.0045819	-0.00779221	2	1	2	1	2	1	2	1
0.0394089	0.657143	0.011335	-0.115016	-0.0276923	-0.203774	0.0160367	-0.0012987	2	1	2	1	2	1	2	1
-0.0246305	0.514286	0.00881612	-0.127796	-0.0492308	-0.283019	0.0171821	0.012987	2	1	2	1	2	1	2	1
0.147783	0.580952	0.011335	-0.13099	0.0338461	-0.218868	-0.00229095	0.0337662	2	1	2	1	2	1	2	1
0.167488	0.47619	0.0125945	-0.0798722	-0.0123077	-0.177359	-0.00229095	0.0142857	2	1	2	1	2	1	2	1
0.0788177	0.27619	0.0289672	-0.108626	0.00615384	-0.132075	0.0103093	-0.0194805	2	1	2	1	2	1	2	1
0.197044	0.0857143	0.0138539	-0.057508	0.0230769	-0.045283	0.00114548	-0.0324675	2	1	2	1	2	1	2	1
0.0591133	0.0666667	-0.00377834	-0.124601	0.0323077	-0.0188679	0	-0.0350649	2	1	2	1	2	1	2	1
0.0689655	0.32381	-0.00125945	-0.153355	-0.00769231	-0.00754717	0.00687285	-0.0220779	2	1	2	1	2	1	2	1
-0.167488	-0.047619	0	-0.0830671	-0.0215385	0.0716981	0.0252005	-0.00649351	2	1	2	1	2	1	2	1
-0.275862	-0.523809	0.0289672	-0.0670926	-0.0246154	0.0716981	0.0263459	-0.0376623	2	1	2	1	2	1	2	1
-0.330049	-0.47619	0.0465995	-0.0191693	-0.00615384	0.0792453	0.0045819	0.0025974	2	1	2	1	2	1	2	1
-0.46798	-0.628571	0.0214106	-0.00319489	-0.00615384	0.226415	0.00687285	-0.0246753	2	1	2	1	2	1	2	1
-0.517241	-0.685714	0.00377834	0.0479233	-0.0292308	0.064151	-0.0148912	-0.025974	2	1	2	1	2	1	2	1
-0.551724	-0.685714	-0.00881612	0.102236	-0.00769231	0.0792453	0.0160367	-0.0285714	2	1	2	1	2	1	2	1
-0.70936	-0.657143	0.00251889	0.115016	0.02	0.2	0.00343643	-0.0324675	2	1	2	1	2	1	2	1
-0.605911	-0.514286	-0.0239295	0.0702875	0.00615384	0.169811	0.00229095	-0.0285714	2	1	2	1	2	1	2	1
-0.600985	-0.590476	-0.0138539	0.118211	-0.00307692	0.158491	-0.00801833	0.0181818	2	1	2	1	2	1	2	1
-0.374384	-0.47619	-0.0302267	0.185303	-0.0353846	0.173585	-0.0045819	0.00519481	2	1	2	1	2	1	2	1
-0.270936	-0.6	-0.0377834	0.153355	0.0107692	0.218868	0.00114548	0.0246753	2	1	2	1	2	1	2	1
-0.0344828	-0.419048	-0.034005	0.124601	0.0369231	0.139623	-0.0194731	0.0402598	2	1	2	1	2	1	2	1
0.182266	-0.295238	-0.0642317	0.27476	0.00461538	0.203774	0.00801833	0.0428572	2	1	2	1	2	1	2	1
0.172414	-0.361905	-0.0415617	0.303514	0.02	0.256604	0.0103093	0.0441559	2	1	2	1	2	1	2	1
0.142857	-0.0761905	-0.0151133	0.255591	-0.0169231	0.283019	-0.0148912	0.0350649	2	1	2	1	2	1	2	1
0.0591133	0.0666667	-0.0125945	0.249201	0.00307692	0.181132	-0.00687285	0.0298701	2	1	2	1	2	1	2	1
0.241379	0.12381	-0.00755667	0.185303	-0.00307692	0.233962	-0.0297824	0.0324675	2	1	2	1	2	1	2	1
0.0246305	0.371429	-0.0277078	0.14377	0.0307692	0.116981	0.00916381	0.048052	2	1	2	1	2	1	2	1
0.0689655	0.342857	-0.0390428	0.0734824	-0.0246154	0.045283	0.0171821	0.0363636	2	1	2	1	2	1	2	1
0.236453	0.52381	-0.0188917	0.0670926	0.0353846	-0.0226415	-0.0126002	0.0506494	2	1	2	1	2	1	2	1
0.359606	0.4	-0.0264484	-0.0415335	0.0615384	0.0603774	-0.0126002	0.0532468	2	1	2	1	2	1	2	1
0.310345	0.47619	-0.00251889	0.0255591	0.0630769	0.101887	-0.0160367	0.0467533	2	1	2	1	2	1	2	1
0.20197	0.542857	-0.0201511	0.0351438	0.0323077	0.0150943	-0.0389462	0.0298701	2	1	2	1	2	1	2	1
0.300493	0.657143	-0.00125945	-0.057508	-0.00307692	0.0490566	0.0137457	0.0194805	2	1	2	1	2	1	2	1
0.35468	0.657143	-0.0377834	-0.0543131	-0.02	-0.101887	0.0103093	0.0103896	2	1	2	1	2	1	2	1
0.221675	0.352381	-0.056675	-0.14377	-0.0553846	-0.154717	-0.0045819	0.0350649	2	1	2	1	2	1	2	1
0.211823	0.447619	-0.034005	-0.115016	-0.0307692	-0.120755	-0.0206186	0.0012987	2	1	2	1	2	1	2	1
0.128079	0.371429	-0.0377834	-0.0415335	0.0123077	-0.0566038	-0.00916381	0.00389611	2	1	2	1	2	1	2	1
0.142857	0.219048	-0.0188917	-0.0159744	0.0169231	-0.00754717	-0.0160367	-0.0454546	2	1	2	1	2	1	2	1
0.133005	0.142857	0.0138539	-0.0607029	0.00307692	0	-0.0297824	-0.0493507	2	1	2	1	2	1	2	1
0.0246305	0.114286	-0.0264484	-0.086262	0.00615384	-0.0264151	-0.00343643	-0.0467533	2	1	2	1	2	1	2	1
-0.00985222	-0.12381	-0.0201511	-0.0894569	0.0184615	-0.0415094	-0.0045819	-0.0389611	2	1	2	1	2	1	2	1
-0.08867	-0.114286	-0.011335	-0.127796	0.0307692	-0.113208	-0.00114548	-0.0506494	2	1	2	1	2	1	2	1
-0.00985222	-0.219048	-0.0201511	-0.127796	0.00153846	-0.045283	-0.00801833	-0.0402598	2	1	2	1	2	1	2	1
0	-0.171429	-0.0403023	-0.118211	0.04	0.00377359	-0.00916381	-0.0428572	2	1	2	1	2	1	2	1
0.103448	-0.0857143	-0.0176322	-0.0734824	0.0692308	0.0339623	0.0045819	-0.0233766	2	1	2	1	2	1	2	1
0.044335	-0.142857	0.011335	-0.0543131	0.0415385	0.0603774	-0.00229095	-0.0324675	2	1	2	1	2	1	2	1
0.0147783	-0.266667	-0.0151133	-0.102236	0.0246154	0.0830189	-0.0126002	-0.0246753	2	1	2	1	2	1	2	1
0.113301	-0.142857	0.02267	-0.0990415	-0.00461538	0.0339623	-0.0160367	-0.0337662	2	1	2	1	2	1	2	1
0.118227	-0.285714	0.0239295	-0.105431	-0.0307692	0.00377359	-0.0423826	-0.0298701	2	1	2	1	2	1	2	1
0.103448	-0.304762	0.0151133	-0.159744	0.00769231	0.0566038	-0.0504009	-0.0532468	2	1	2	1	2	1	2	1
0.0738916	-0.628571	0.00629723	-0.0607029	0.0261538	0.0792453	-0.0675831	-0.048052	2	1	2	1	2	1	2	1
0.108374	-0.67619	0.00503778	0.00638978	0.00461538	0.154717	-0.045819	-0.012987	2	1	2	1	2	1	2	1
0.0935961	-0.533333	0.00881612	-0.00958466	0.00615384	0.264151	-0.0183276	-0.00779221	2	1	2	1	2	1	2	1
0.08867	-0.67619	0.0428211	0.0351438	0.00461538	0.132075	-0.0137457	0.00779221	2	1	2	1	2	1	2	1
0.142857	-0.638095	0.0163728	0.0766773	0.0169231	0.113208	0.0641466	-0.0155844	2	1	2	1	2	1	2	1
0.0394089	-0.561905	-0.00377834	0.0670926	0	-0.0113208	0.0744559	-0.0233766	2	1	2	1	2	1	2	1
-0.0246305	-0.266667	-0.02267	0.127796	0.0184615	0.0339623	0.105384	-0.012987	2	1	2	1	2	1	2	1
0	-0.0761905	0.00125945	0.153355	-0.0769231	0.0754717	0.201604	0.0181818	2	1	2	1	2	1	2	1
-0.0295567	0.171429	0.0100756	0.102236	-0.0523077	0.113208	0.21764	0.0376623	2	1	2	1	2	1	2	1
-0.0689655	0.0666667	0.0264484	0.14377	-0.00153846	0.158491	0.246277	0.0649351	2	1	2	1	2	1	2	1
-0.00985222	0.0666667	0.00881612	0.204473	-0.0153846	0.0679245	0.145475	0.0597403	2	1	2	1	2	1	2	1
0.00492611	0.0571429	-0.0264484	0.194888	0.0153846	0.0830189	-0.210768	0.0441559	2	1	2	1	2	1	2	1
0.0935961	0.428571	-0.0327456	0.175719	-0.00153846	0.10566	-0.421535	0.0389611	2	1	2	1	2	1	2	1
-0.0147783	0.4	-0.0176322	0.146965	-0.0138461	0.0867925	-0.334479	0.0519481	2	1	2	1	2	1	2	1
0.00492611	0.72381	-0.0176322	0.13738	-0.00153846	0.0528302	-0.160367	0.0376623	2	1	2	1	2	1	2	1
0.00985222	0.609524	-0.00377834	0.105431	-0.00461538	0.0377359	0.107675	0.012987	2	1	2	1	2	1	2	1
0.0246305	0.571429	0.00251889	0.00958466	0.0123077	0.0679245	0.166094	0.0298701	2	1	2	1	2	1	2	1
-0.044335	0.485714	0.00377834	0.0223642	0.0230769	-0.00377359	0.124857	0.0558442	2	1	2	1	2	1	2	1
-0.0837438	0.447619	0.00503778	-0.00319489	0.0261538	-0.0113208	0.0813288	0.0441559	2	1	2	1	2	1	2	1
-0.0985222	0.142857	-0.0100756	-0.134185	0.0138461	-0.128302	0.00801833	0.0441559	2	1	2	1	2	1	2	1
-0.00985222	0.333333	0.0163728	-0.111821	-0.00769231	-0.0792453	-0.00572738	0.0194805	2	1	2	1	2	1	2	1
-0.0541872	0.352381	-0.00881612	-0.0447284	0.04	0.00754717	-0.00801833	-0.00649351	2	1	2	1	2	1	2	1
-0.0541872	0.466667	0.0176322	-0.111821	-0.0107692	-0.00754717	-0.021764	-0.0025974	2	1	2	1	2	1	2	1
-0.0344828	0.571429	0.00881612	-0.15016	0.0246154	-0.0528302	0.00687285	0.0194805	2	1	2	1	2	1	2	1
-0.182266	0.457143	-0.0289672	-0.115016	0.0153846	-0.0867925	0.0252005	-0.00519481	2	1	2	1	2	1	2	1
0.108374	0.533333	-0.0251889	-0.185303	0.0261538	-0.124528	0.0126002	-0.0337662	2	1	2	1	2	1	2	1
0.0197044	0.447619	-0.0138539	-0.146965	0.00769231	-0.150943	0.0171821	-0.0194805	2	1	2	1	2	1	2	1
0.0788177	0.00952381	-0.0503778	-0.175719	0.0353846	-0.135849	-0.0114548	-0.0441559	2	1	2	1	2	1	2	1
0.128079	0.0380952	-0.0415617	-0.140575	0.0338461	-0.101887	0.0137457	-0.0532468	2	1	2	1	2	1	2	1
0.0591133	-0.142857	-0.0277078	-0.185303	0.0369231	-0.116981	0.00801833	-0.0402598	2	1	2	1	2	1	2	1
-0.00492611	-0.0380952	-0.0176322	-0.236422	0.0230769	-0.0150943	0.021764	-0.0298701	2	1	2	1	2	1	2	1
-0.0788177	-0.352381	-0.00503778	-0.214057	0.0615384	-0.0377359	0	-0.0571429	2	1	2	1	2	1	2	1
-0.0837438	-0.542857	-0.00503778	-0.182109	0.0384615	-0.0981132	0.0160367	-0.0545455	2	1	2	1	2	1	2	1
-0.0394089	-0.733333	0.0151133	-0.124601	0.0584615	-0.0490566	0.00801833	-0.0558442	2	1	2	1	2	1	2	1
0.0246305	-0.761905	0.0201511	-0.175719	0.112308	-0.0490566	0.0160367	-0.0623377	2	1	2	1	2	1	2	1
0.0197044	-0.714286	0.0176322	-0.159744	0.0923077	-0.0754717	0.04811	-0.0558442	2	1	2	1	2	1	2	1
0.0738916	-0.514286	-0.0100756	-0.124601	0.0492308	0.090566	0.0137457	-0.048052	2	1	2	1	2	1	2	1
0.0246305	-0.552381	-0.0138539	-0.175719	0.0446154	0.113208	-0.0045819	-0.0805195	2	1	2	1	2	1	2	1
0.08867	-0.714286	0.00377834	-0.108626	0	0.109434	0.024055	-0.0506494	2	1	2	1	2	1	2	1
-0.0344828	-0.4	-0.0327456	-0.0702875	0.0153846	0.0301887	0.0194731	-0.0194805	2	1	2	1	2	1	2	1
0.0246305	-0.47619	-0.0377834	-0.0447284	0.0169231	0.0830189	0.0286369	-0.0363636	2	1	2	1	2	1	2	1
0.0197044	-0.371429	-0.0314861	-0.0127796	0.0353846	0.169811	-0.00572738	-0.0233766	2	1	2	1	2	1	2	1
0.246305	-0.295238	0.011335	0	0.0523077	0.207547	-0.00916381	-0.0272727	2	1	2	1	2	1	2	1
0.0935961	-0.0857143	0.0251889	0.057508	0.0476923	0.196226	-0.00801833	0.00519481	2	1	2	1	2	1	2	1
0.0344828	0.0857143	0.0125945	0.0383387	0.0338461	0.154717	0.0171821	0.0571429	2	1	2	1	2	1	2	1
0.00492611	0.152381	0.0365239	0.0670926	0.0246154	0.124528	0.0320733	0.048052	2	1	2	1	2	1	2	1
-0.0147783	0.0571429	0.0264484	0.0990415	0.00307692	0.064151	0.00114548	0.025974	2	1	2	1	2	1	2	1
-0.137931	0.361905	0.0163728	0.175719	0.0153846	0.143396	0.00916381	0.0545455	2	1	2	1	2	1	2	1
0.0591133	0.380952	-0.0151133	0.271565	0.0169231	0.158491	0.0114548	0.0532468	2	1	2	1	2	1	2	1
-0.0246305	0.333333	0.00251889	0.223642	0.00615384	0.196226	-0.00687285	0.0155844	2	1	2	1	2	1	2	1
-0.0246305	0.428571	0.00755667	0.258786	0.0446154	0.188679	-0.00114548	0.0337662	2	1	2	1	2	1	2	1
0.0197044	0.657143	0.02267	0.249201	0.0430769	0.215094	-0.0126002	0.0415585	2	1	2	1	2	1	2	1
-0.0738916	0.485714	0.00881612	0.191693	-0.02	0.0943396	-0.00343643	0.0701299	2	1	2	1	2	1	2	1
-0.128079	0.514286	-0.04534	0.134185	-0.0184615	0.090566	0.0252005	0.0909091	2	1	2	1	2	1	2	1
-0.00985222	0.590476	-0.0214106	0.0926517	-0.00307692	0.0226415	0.0126002	0.0935065	2	1	2	1	2	1	2	1
-0.0147783	0.571429	-0.0214106	0.0894569	0.0307692	0.090566	0.0263459	0.0428572	2	1	2	1	2	1	2	1
-0.162562	0.590476	0.0125945	0.0351438	0.0646154	-0.045283	-0.0045819	-0.00909091	2	1	2	1	2	1	2	1
-0.133005	0.542857	0.00503778	0.0255591	0.0261538	-0.0566038	-0.0183276	0.0246753	2	1	2	1	2	1	2	1
-0.162562	0.390476	0.00629723	-0.105431	0.00923077	-0.0188679	-0.00687285	-0.0012987	2	1	2	1	2	1	2	1
-0.0344828	-0.0857143	0.0100756	-0.169329	-0.0184615	-0.109434	-0.00343643	0.0233766	2	1	2	1	2	1	2	1
-0.108374	0.0666667	0.00629723	-0.182109	-0.0153846	-0.0716981	0.0263459	0.0246753	2	1	2	1	2	1	2	1
-0.0788177	-0.104762	0.00755667	-0.0990415	0.00923077	-0.0679245	0.0160367	0	2	1	2	1	2	1	2	1
-0.0985222	-0.152381	-0.00503778	-0.086262	-0.0184615	-0.0792453	0.0045819	0	2	1	2	1	2	1	2	1
-0.0689655	0.133333	-0.0428211	-0.0958466	-0.00461538	-0.0981132	0.00572738	-0.0246753	2	1	2	1	2	1	2	1
-0.0640394	0.161905	0.00251889	-0.0383387	-0.00923077	-0.116981	-0.0160367	-0.0519481	2	1	2	1	2	1	2	1
-0.157635	-0.00952381	-0.00503778	-0.146965	-0.00307692	0.0415094	-0.0183276	-0.0571429	2	1	2	1	2	1	2	1
0.0147783	-0.428571	0.0176322	-0.156549	0.0292308	-0.0528302	-0.0378007	-0.0623377	2	1	2	1	2	1	2	1
-0.0394089	-0.571429	-0.0100756	-0.204473	-0.00153846	-0.0830189	-0.00687285	-0.0233766	2	1	2	1	2	1	2	1
-0.157635	-0.628571	0.0176322	-0.156549	-0.0138461	-0.0415094	0.0297824	-0.0337662	2	1	2	1	2	1	2	1
-0.0738916	-0.409524	-0.00377834	-0.207668	-0.0723077	-0.124528	0.0263459	-0.0350649	2	1	2	1	2	1	2	1
-0.0935961	-0.580952	-0.034005	-0.198083	-0.0415384	-0.0641509	0.00343643	-0.0246753	2	1	2	1	2	1	2	1
-0.137931	-0.314286	-0.00881612	-0.166134	-0.0292308	-0.10566	-0.0137457	-0.012987	2	1	2	1	2	1	2	1
-0.26601	-0.390476	0.011335	-0.124601	-0.0138461	-0.109434	-0.0297824	-0.0636364	2	1	2	1	2	1	2	1
-0.108374	-0.361905	0.00251889	-0.086262	-0.0492308	-0.0415094	-0.021764	-0.0597403	2	1	2	1	2	1	2	1
-0.108374	-0.657143	0.0125945	-0.105431	-0.0230769	-0.0339623	-0.00801833	-0.0766234	2	1	2	1	2	1	2	1
0.0197044	-0.609524	0.0163728	-0.00319489	-0.0107692	0.0528302	-0.00114548	-0.0584416	2	1	2	1	2	1	2	1
-0.0591133	-0.0380952	-0.0201511	-0.0255591	0.00923077	0.0339623	0.00916381	-0.0441559	2	1	2	1	2	1	2	1
-0.0344828	-0.142857	-0.0239295	0.0223642	-0.0246154	-0.109434	-0.0183276	-0.0402598	2	1	2	1	2	1	2	1
-0.0246305	-0.0666667	0.00503778	0.0383387	-0.02	-0.0528302	-0.00343643	-0.00649351	2	1	2	1	2	1	2	1
-0.0246305	0.114286	-0.02267	0.0830671	0.0138462	-0.045283	0.0045819	-0.00389611	2	1	2	1	2	1	2	1
-0.128079	0.285714	0.00881612	0.0830671	-0.00307692	-0.0981132	-0.00801833	-0.00649351	2	1	2	1	2	1	2	1
-0.167488	0.104762	0.00755667	0.108626	0.00615384	-0.0754717	0.00916381	0.025974	2	1	2	1	2	1	2	1
-0.0935961	0.047619	0.0239295	0.0926517	0.04	-0.0716981	-0.00572738	0.0649351	2	1	2	1	2	1	2	1
-0.103448	0.285714	-0.00629723	0.0894569	0.02	0.0603774	-0.00229095	0.0584416	2	1	2	1	2	1	2	1
-0.0935961	0.371429	0.00755667	0.0607029	0.00923077	0.0528302	0.0126002	0.0675325	2	1	2	1	2	1	2	1
-0.0541872	0.533333	-0.0100756	0.102236	-0.0123077	0.0566038	0.00687285	0.0662338	2	1	2	1	2	1	2	1
-0.0985222	0.647619	0.0214106	0.086262	0.00153846	0.0226415	0.00687285	0.0727273	2	1	2	1	2	1	2	1
-0.0492611	1	-0.0151133	0.134185	0.00307692	0.090566	0.00229095	0.0519481	2	1	2	1	2	1	2	1
-0.0295567	0.628571	0.0163728	0.198083	-0.00923077	0.116981	-0.00916381	0.0727273	2	1	2	1	2	1	2	1
-0.113301	0.4	0.0125945	0.207668	0	0.0226415	-0.0343643	0.0779221	2	1	2	1	2	1	2	1
-0.128079	0.571429	0.0302267	0.252396	-0.00307692	0.139623	-0.0343643	0.0623377	2	1	2	1	2	1	2	1
-0.0295567	0.771429	0.0188917	0.268371	0	0.162264	-0.0286369	0.0415585	2	1	2	1	2	1	2	1
-0.142857	0.533333	0.00755667	0.220447	-0.0369231	0.154717	-0.0343643	0.0545455	2	1	2	1	2	1	2	1
0.00492611	0.571429	0.02267	0.115016	-0.0261538	0.196226	0.0137457	0.061039	2	1	2	1	2	1	2	1
0.0147783	0.438095	0.0125945	0.14377	-0.0661538	0.0377359	0.0297824	0.0233766	2	1	2	1	2	1	2	1
-0.0640394	0.457143	0.02267	0.0926517	-0.00769231	0.0490566	0.0229095	-0.0168831	2	1	2	1	2	1	2	1
-0.172414	0.266667	-0.00125945	0.0958466	-0.00153846	-0.0113208	0.0103093	0.0116883	2	1	2	1	2	1	2	1
-0.0394089	0.0380952	0.0264484	0.0383387	-0.0153846	0.00377359	-0.0171821	-0.012987	2	1	2	1	2	1	2	1
0.0837438	-0.27619	0.0201511	0.0734824	-0.0415384	0.00754717	0.0103093	-0.061039	2	1	2	1	2	1	2	1
0.0591133	-0.266667	-0.00755667	-0.0223642	-0.08	0.0150943	0.0103093	-0.0493507	2	1	2	1	2	1	2	1
0.137931	-0.171429	0.0352645	-0.057508	-0.112308	-0.0490566	0.0492555	-0.025974	2	1	2	1	2	1	2	1
0.0738916	-0.2	0.0440806	-0.00638978	-0.110769	-0.0301887	0.0549828	-0.0441559	2	1	2	1	2	1	2	1
0.0788177	-0.171429	0.0314861	-0.0638978	-0.116923	0.0188679	0.0206186	-0.0714286	2	1	2	1	2	1	2	1
0.197044	-0.485714	0.00881612	-0.0958466	-0.106154	-0.120755	0.0160367	-0.0597403	2	1	2	1	2	1	2	1
0.113301	-0.304762	0.0314861	-0.0638978	-0.0830769	-0.090566	-0.0045819	-0.061039	2	1	2	1	2	1	2	1
0.0492611	-0.542857	0.0642317	-0.0990415	-0.0153846	0.0113208	0.0114548	-0.0311688	2	1	2	1	2	1	2	1
0.0985222	-0.561905	0.0680101	-0.182109	-0.0323077	-0.0754717	-0.0137457	-0.0597403	2	1	2	1	2	1	2	1
0.0640394	-0.67619	0.0579345	-0.134185	0.0476923	-0.135849	0.0183276	-0.0493507	2	1	2	1	2	1	2	1
0	-0.695238	0.0188917	-0.102236	0.16	-0.241509	0.0286369	-0.0389611	2	1	2	1	2	1	2	1
-0.0394089	-0.819048	0.0125945	-0.207668	0.216923	-0.233962	0.021764	-0.0402598	2	1	2	1	2	1	2	1
-0.0738916	-0.533333	-0.0188917	-0.175719	0.158462	-0.215094	0.00343643	-0.0246753	2	1	2	1	2	1	2	1
-0.0295567	-0.27619	-0.02267	-0.172524	0.127692	-0.203774	0.00114548	-0.025974	2	1	2	1	2	1	2	1
-0.0689655	-0.6	0.02267	-0.169329	0.149231	-0.0641509	0.00801833	-0.0441559	2	1	2	1	2	1	2	1
-0.0394089	-0.457143	0.00251889	-0.108626	0.161538	-0.0490566	0.0137457	-0.0012987	2	1	2	1	2	1	2	1
-0.152709	-0.180952	-0.00629723	-0.121406	0.167692	0.0490566	0.0183276	0.0012987	2	1	2	1	2	1	2	1
0.0197044	0.0571429	-0.0264484	-0.13738	0.109231	-0.0566038	0.021764	-0.0116883	2	1	2	1	2	1	2	1
0.0197044	0.190476	-0.0554156	-0.0990415	0.155385	-0.0188679	0.0286369	0.0168831	2	1	2	1	2	1	2	1
-0.0197044	0.457143	-0.0390428	-0.0766773	0.129231	-0.0226415	0.0126002	0.0376623	2	1	2	1	2	1	2	1
-0.0394089	0.466667	-0.0201511	-0.0255591	0.0707692	0	0.0229095	0.0168831	2	1	2	1	2	1	2	1
-0.044335	0.304762	-0.02267	-0.0255591	0.0230769	0.045283	0.0103093	0.0207792	2	1	2	1	2	1	2	1
-0.0738916	0.390476	0.00629723	-0.0159744	0.0276923	0.0528302	0.0114548	0.0558442	2	1	2	1	2	1	2	1
-0.0344828	0.438095	0.011335	0.028754	0.00153846	0.0188679	0.0045819	0.0623377	2	1	2	1	2	1	2	1
-0.0492611	0.247619	0.0377834	0.0702875	0.00307692	0.109434	0.0286369	0.0298701	2	1	2	1	2	1	2	1
0.044335	0.380952	0.0377834	0.115016	-0.0384615	0.169811	0.0320733	0.0298701	2	1	2	1	2	1	2	1
-0.0541872	0.295238	0.0151133	0.15016	-0.0384615	0.0339623	-0.00114548	0.0493507	2	1	2	1	2	1	2	1
0.0640394	0.12381	0.00251889	0.198083	-0.06	0.101887	-0.0126002	0.0714286	2	1	2	1	2	1	2	1
-0.00985222	0.657143	-0.0302267	0.246006	-0.0492308	0.064151	-0.00572738	0.0675325	2	1	2	1	2	1	2	1
0.118227	0.52381	-0.0352645	0.246006	-0.0553846	0.116981	0	0.0844156	2	1	2	1	2	1	2	1
-0.0492611	0.219048	-0.0352645	0.28754	-0.112308	0.150943	-0.0126002	0.0727273	2	1	2	1	2	1	2	1
0.118227	0.32381	-0.0403023	0.319489	-0.0261538	0.260377	0.0160367	0.0649351	2	1	2	1	2	1	2	1
0.142857	0.228571	-0.0377834	0.255591	-0.0323077	0.0528302	-0.00801833	0.0194805	2	1	2	1	2	1	2	1
0.113301	0.209524	-0.0390428	0.214057	-0.0553846	0.0264151	0.00343643	0.00519481	2	1	2	1	2	1	2	1
0.147783	0.0571429	-0.0869017	0.210863	-0.00769231	0.0339623	0.0229095	-0.0220779	2	1	2	1	2	1	2	1
0.128079	0.380952	-0.0856423	0.13738	-0.0261538	0.090566	0.0206186	-0.00389611	2	1	2	1	2	1	2	1
0.00492611	-0.152381	-0.0352645	0.0958466	-0.0261538	0.0867925	0.0400917	-0.0012987	2	1	2	1	2	1	2	1
0.128079	-0.00952381	-0.0214106	0.0351438	-0.0523077	0.0150943	0.0309278	-0.0116883	2	1	2	1	2	1	2	1
0.0197044	-0.295238	0.00503778	-0.0511182	-0.0230769	0.0528302	0.0297824	-0.0116883	2	1	2	1	2	1	2	1
-0.152709	-0.32381	0.0403023	-0.0223642	0	0.045283	0.0286369	-0.0285714	2	1	2	1	2	1	2	1
-0.246305	-0.352381	0.04534	0	0.0169231	-0.00754717	-0.00114548	-0.0220779	2	1	2	1	2	1	2	1
-0.142857	-0.533333	0.0188917	-0.0798722	-0.0338461	-0.00377359	-0.0183276	-0.0545455	2	1	2	1	2	1	2	1
-0.472906	-0.390476	-0.00377834	-0.0798722	-0.0307692	-0.0716981	-0.0148912	-0.0285714	2	1	2	1	2	1	2	1
-0.527094	-0.266667	-0.0100756	-0.146965	0.0169231	-0.0188679	-0.0103093	-0.0272727	2	1	2	1	2	1	2	1
-0.660099	-0.285714	-0.0251889	-0.14377	-0.0507692	-0.0981132	0.00687285	-0.0246753	2	1	2	1	2	1	2	1
-0.541872	-0.342857	-0.0277078	-0.105431	-0.00615384	-0.0188679	-0.00229095	-0.0116883	2	1	2	1	2	1	2	1
-0.339901	-0.514286	-0.04534	-0.0926517	-0.00307692	-0.0716981	-0.00114548	-0.0298701	2	1	2	1	2	1	2	1
-0.216749	-0.819048	-0.0302267	-0.15016	-0.0169231	-0.177359	-0.00114548	-0.048052	2	1	2	1	2	1	2	1
-0.0689655	-0.485714	0.00629723	-0.124601	-0.02	-0.143396	-0.0297824	-0.0506494	2	1	2	1	2	1	2	1
0.133005	-0.4	0.00629723	-0.0766773	-0.0184615	-0.192453	-0.0229095	-0.0727273	2	1	2	1	2	1	2	1
0.20197	-0.257143	-0.00503778	-0.13738	0.00461538	-0.150943	-0.0045819	-0.0285714	2	1	2	1	2	1	2	1
0.20197	0.0285714	-0.0163728	-0.134185	-0.00769231	0.00754717	-0.0160367	0.0168831	2	1	2	1	2	1	2	1
0.182266	0.247619	-0.0176322	-0.15016	0.0138461	-0.143396	0.00114548	0.00389611	2	1	2	1	2	1	2	1
0.241379	-0.00952381	-0.00881612	-0.162939	0.0230769	-0.109434	-0.00229095	0.0025974	2	1	2	1	2	1	2	1
0.0935961	-0.142857	-0.0251889	-0.127796	0.0292308	-0.177359	-0.0355097	0.0025974	2	1	2	1	2	1	2	1
0.0640394	0.228571	-0.0264484	-0.0383387	0.00923077	-0.222642	-0.0274914	-0.0168831	2	1	2	1	2	1	2	1
0.0935961	0.371429	-0.04534	-0.0127796	-0.04	-0.132075	-0.0412371	0.00389611	2	1	2	1	2	1	2	1
0.108374	0.67619	-0.0440806	0.0159744	-0.0169231	-0.166038	0.00229095	0.0389611	2	1	2	1	2	1	2	1
0.162562	0.542857	-0.0125945	0.057508	0.0153846	-0.124528	0.00916381	0.0389611	2	1	2	1	2	1	2	1
0.216749	0.733333	-0.0440806	0.0383387	0.0169231	-0.090566	0	0.0714286	2	1	2	1	2	1	2	1
0.211823	0.866667	0.00629723	0.134185	-0.0230769	0	0.0183276	0.0402598	2	1	2	1	2	1	2	1
0.152709	0.6	0.0352645	0.121406	-0.0492308	0.0113208	-0.0045819	0.0389611	2	1	2	1	2	1	2	1
0.236453	0.190476	0.0503778	0.13738	0.0523077	-0.0188679	0.0045819	0.00909091	2	1	2	1	2	1	2	1
0.152709	0.352381	0.0403023	0.249201	0.0969231	0.0150943	0	0.0246753	2	1	2	1	2	1	2	1
-0.00492611	0.380952	0.0516373	0.201278	0.0753846	0.116981	-0.00916381	0.0155844	2	1	2	1	2	1	2	1
-0.0147783	0.466667	0.0440806	0.230032	0.0353846	0.0792453	-0.00114548	-0.0025974	2	1	2	1	2	1	2	1
-0.0246305	0.352381	0.0176322	0.121406	0	0.0867925	0.0423826	0.0506494	2	1	2	1	2	1	2	1
0.0837438	0.238095	-0.00251889	0.134185	-0.0107692	0.090566	0.0229095	0.0532468	2	1	2	1	2	1	2	1
0.044335	0.0952381	-0.0163728	0.14377	-0.02	0.124528	-0.0206186	0.0545455	2	1	2	1	2	1	2	1
0.0985222	0.0952381	-0.034005	0.127796	-0.0230769	-0.0226415	-0.0137457	0.0142857	2	1	2	1	2	1	2	1
0.00492611	0.104762	-0.0264484	0.226837	0.0276923	0.0377359	-0.0171821	0.0272727	2	1	2	1	2	1	2	1
0.0541872	-0.209524	-0.0201511	0.204473	0.0169231	0.158491	-0.0378007	0.0272727	2	1	2	1	2	1	2	1
-0.0541872	-0.238095	-0.0188917	0.255591	-0.0123077	0.135849	-0.0504009	0.00779221	2	1	2	1	2	1	2	1
0.0147783	-0.180952	-0.0151133	0.220447	-0.0415384	0.14717	-0.0400917	-0.0220779	2	1	2	1	2	1	2	1
0.0689655	-0.12381	-0.0251889	0.185303	-0.0492308	0.0792453	-0.0389462	-0.00649351	2	1	2	1	2	1	2	1
0.044335	0.238095	-0.0188917	0.13738	-0.0276923	-0.0113208	-0.0148912	-0.0142857	2	1	2	1	2	1	2	1
0.0689655	-0.0952381	-0.0214106	0.175719	-0.0492308	0.0528302	-0.0332188	-0.012987	2	1	2	1	2	1	2	1
0.172414	-0.133333	-0.0403023	0.0543131	-0.0415384	-0.0113208	-0.0561283	-0.0168831	2	1	2	1	2	1	2	1
0.0738916	-0.704762	-0.0390428	-0.00958466	-0.0153846	0.0528302	-0.111111	-0.0220779	2	1	2	1	2	1	2	1
-0.0295567	-0.609524	-0.0390428	-0.0638978	-0.02	0.0301887	-0.134021	-0.0363636	2	1	2	1	2	1	2	1
-0.00985222	-0.580952	-0.0617128	-0.0894569	-0.00461538	0.064151	-0.122566	-0.025974	2	1	2	1	2	1	2	1
-0.103448	-0.514286	-0.110831	-0.102236	-0.0569231	-0.101887	-0.0778924	-0.0389611	2	1	2	1	2	1	2	1
0.08867	-0.466667	-0.261965	-0.15016	-0.0692307	-0.128302	-0.021764	-0.0402598	2	1	2	1	2	1	2	1
-0.137931	-0.419048	-0.384131	-0.162939	-0.0523077	-0.0716981	0.0194731	-0.0363636	2	1	2	1	2	1	2	1
0.00492611	-0.590476	-0.439546	-0.182109	0	-0.0792453	0.0561283	-0.0311688	2	1	2	1	2	1	2	1
-0.0689655	-0.628571	-0.372796	-0.111821	-0.0230769	-0.139623	0.0790378	-0.0467533	2	1	2	1	2	1	2	1
-0.0640394	-0.495238	-0.207808	-0.108626	-0.0138461	-0.154717	0.107675	-0.0441559	2	1	2	1	2	1	2	1
0.00492611	-0.409524	-0.0428211	-0.121406	-0.0292308	-0.150943	0.140894	-0.0636364	2	1	2	1	2	1	2	1
0.123153	-0.2	0.118388	-0.223642	-0.02	-0.196226	0.171821	-0.0558442	2	1	2	1	2	1	2	1
-0.0394089	-0.0857143	0.309824	-0.223642	0.0476923	-0.188679	0.219931	-0.0376623	2	1	2	1	2	1	2	1
0.0935961	0.0952381	0.372796	-0.223642	0.00153846	-0.169811	0.208477	-0.012987	2	1	2	1	2	1	2	1
0.0197044	0.266667	0.418136	-0.226837	0.0169231	-0.0641509	-0.166094	0.0168831	2	1	2	1	2	1	2	1
0.0640394	0.114286	0.40806	-0.140575	0.00461538	-0.116981	-0.477663	0.0376623	2	1	2	1	2	1	2	1
0	0.0952381	0.352645	-0.178914	0.0107692	-0.192453	-0.495991	0.0194805	2	1	2	1	2	1	2	1
-0.0147783	0.0190476	0.27204	-0.0702875	0.00923077	-0.162264	-0.351661	0.0246753	2	1	2	1	2	1	2	1
-0.0738916	0.342857	0.239295	-0.0638978	-0.00307692	-0.0679245	-0.122566	-0.00389611	2	1	2	1	2	1	2	1
-0.00985222	0.314286	0.202771	-0.134185	0	-0.101887	0.0675831	0.0402598	2	1	2	1	2	1	2	1
0	0.485714	0.124685	-0.172524	0.0107692	-0.101887	0.126002	0.0623377	2	1	2	1	2	1	2	1
-0.0689655	0.4	-0.00251889	-0.0319489	-0.0230769	0.00377359	0.15693	0.0727273	2	1	2	1	2	1	2	1
-0.0788177	0.161905	-0.0591939	-0.0734824	0.0215385	-0.0641509	0.134021	0.074026	2	1	2	1	2	1	2	1
-0.0246305	0.171429	-0.148615	0.0990415	0.0138462	0.0226415	0.12142	0.0597403	2	1	2	1	2	1	2	1
-0.0344828	0.238095	-0.244332	0.223642	0.0138462	-0.0226415	0.0675831	0.0571429	2	1	2	1	2	1	2	1
0.0344828	0.0761905	-0.270781	0.230032	0.0723077	0.045283	0.0274914	0.0298701	2	1	2	1	2	1	2	1
-0.118227	-0.0571429	-0.206549	0.185303	0.0230769	0.188679	0.00916381	-0.00909091	2	1	2	1	2	1	2	1
-0.0394089	0.0666667	-0.100756	-0.0351438	-0.00769231	0.0830189	0.00801833	0.00909091	2	1	2	1	2	1	2	1
-0.0197044	-0.152381	-0.0377834	-0.0351438	0.0276923	0.0490566	0.024055	0.00649351	2	1	2	1	2	1	2	1
0.0935961	-0.0952381	0.011335	-0.00319489	0.0123077	0.0792453	0.0320733	0.0012987	2	1	2	1	2	1	2	1
-0.103448	-0.0666667	0.056675	0.105431	0.0276923	0.139623	0.069874	0.00649351	2	1	2	1	2	1	2	1
-0.0640394	-0.257143	0.0554156	0.0798722	0.00769231	0.181132	0.0286369	-0.0168831	2	1	2	1	2	1	2	1
-0.0689655	-0.180952	0.0138539	0.102236	-0.00769231	0.256604	0.0274914	-0.0415585	2	1	2	1	2	1	2	1
-0.0541872	-0.180952	0.0138539	0.0990415	-0.0230769	0.0716981	0.045819	-0.0493507	2	1	2	1	2	1	2	1
-0.221675	-0.209524	0.00377834	0.14377	0	0.116981	0.0492555	-0.0337662	2	1	2	1	2	1	2	1
-0.221675	-0.285714	-0.0239295	0.198083	-0.0384615	0.218868	0.0263459	-0.0675325	2	1	2	1	2	1	2	1
-0.0295567	-0.333333	-0.0377834	0.204473	-0.0138461	0.143396	0.0355097	-0.0493507	2	1	2	1	2	1	2	1
-0.0246305	-0.380952	-0.0579345	0.204473	-0.00307692	0.101887	0.0412371	-0.0454546	2	1	2	1	2	1	2	1
0.00985222	-0.419048	-0.0717884	0.191693	-0.00307692	0.132075	0.0206186	-0.0623377	2	1	2	1	2	1	2	1
-0.0344828	-0.419048	-0.034005	0.14377	0.0215385	0.139623	-0.0148912	-0.0363636	2	1	2	1	2	1	2	1
-0.0689655	-0.447619	-0.0516373	0.111821	0.0107692	0.135849	-0.0103093	-0.0116883	2	1	2	1	2	1	2	1
-0.0738916	-0.266667	-0.0428211	0.0255591	0.02	0.109434	-0.0137457	-0.0441559	2	1	2	1	2	1	2	1
-0.0640394	-0.561905	-0.00755667	-0.0766773	0.0246154	-0.0566038	-0.0126002	-0.0285714	2	1	2	1	2	1	2	1
0	-0.4	0.00125945	-0.0798722	0.02	-0.00754717	0.0148912	-0.0441559	2	1	2	1	2	1	2	1
0.0837439	-0.6	-0.0163728	-0.0766773	0.0107692	-0.0981132	0.0148912	-0.0155844	2	1	2	1	2	1	2	1
-0.0197044	-0.32381	-0.0176322	-0.146965	0.0169231	-0.10566	0.00572738	0.00779221	2	1	2	1	2	1	2	1
-0.08867	-0.142857	-0.0151133	-0.185303	0.0369231	-0.162264	-0.0148912	-0.0181818	2	1	2	1	2	1	2	1
0	0.171429	-0.0377834	-0.188498	0	-0.158491	-0.0183276	-0.0337662	2	1	2	1	2	1	2	1
-0.0394089	0.238095	-0.0264484	-0.182109	-0.0169231	-0.166038	-0.0206186	-0.0324675	2	1	2	1	2	1	2	1
-0.142857	0.266667	-0.0138539	-0.188498	0.00307692	-0.249057	-0.0183276	-0.00779221	2	1	2	1	2	1	2	1
-0.162562	0.266667	0.0251889	-0.134185	-0.00307692	-0.211321	-0.00916381	0.00649351	2	1	2	1	2	1	2	1
-0.137931	0.52381	0.00377834	-0.198083	-0.0369231	-0.2	-0.00343643	0.0571429	2	1	2	1	2	1	2	1
0.00492611	0.4	0.00377834	-0.239617	-0.0292308	-0.264151	-0.0114548	0.0337662	2	1	2	1	2	1	2	1
-0.00492611	0.819048	0.00503778	-0.252396	-0.0230769	-0.249057	0	0.048052	2	1	2	1	2	1	2	1
0.00985222	0.714286	0.00881612	-0.223642	0.0323077	-0.188679	-0.00229095	0.0285714	2	1	2	1	2	1	2	1
0.0492611	0.809524	0.0100756	-0.188498	0.0369231	-0.0792453	0.00801833	0.0805195	2	1	2	1	2	1	2	1
-0.0689655	0.619048	0.00629723	-0.159744	-0.00769231	-0.211321	0.0114548	0.0376623	2	1	2	1	2	1	2	1
-0.118227	0.4	-0.0214106	-0.140575	-0.0553846	-0.226415	-0.00801833	0.0324675	2	1	2	1	2	1	2	1
0.0541872	0.428571	-0.00377834	-0.0926517	-0.0184615	-0.173585	-0.00572738	0.0324675	2	1	2	1	2	1	2	1
0.162562	0.380952	0.00125945	-0.0383387	-0.0353846	-0.128302	0.0160367	0.0519481	2	1	2	1	2	1	2	1
-0.0197044	0.314286	-0.0251889	0.0351438	-0.0492308	-0.116981	0.0045819	0.0350649	2	1	2	1	2	1	2	1
0.0344828	0.419048	0.00125945	0.0415335	-0.0123077	-0.0490566	0.0137457	0.0337662	2	1	2	1	2	1	2	1
0.103448	0.228571	0.00881612	0.127796	-0.00923077	-0.0264151	-0.00801833	0.0025974	2	1	2	1	2	1	2	1
0.0295567	0.352381	0.00251889	0.185303	-0.00153846	-0.0188679	-0.00801833	-0.00389611	2	1	2	1	2	1	2	1
0.0591133	0.47619	-0.00125945	0.14377	0.00307692	0	-0.00687285	-0.00909091	2	1	2	1	2	1	2	1
0.044335	-0.0380952	-0.011335	0.207668	-0.00307692	0.0415094	-0.0194731	-0.0402598	2	1	2	1	2	1	2	1
-0.0295567	-0.209524	0.00881612	0.172524	-0.00461538	0.090566	-0.0229095	-0.0402598	2	1	2	1	2	1	2	1
-0.044335	-0.161905	-0.00881612	0.0958466	-0.0123077	0.135849	0.0252005	-0.0519481	2	1	2	1	2	1	2	1
0	-0.0190476	0.00251889	0.185303	0.00615384	0.143396	0.0229095	-0.0506494	2	1	2	1	2	1	2	1
-0.167488	0.0285714	0.00503778	0.236422	-0.00923077	0.135849	0.0206186	-0.0558442	2	1	2	1	2	1	2	1
-0.251232	-0.180952	-0.0163728	0.191693	-0.0246154	0.173585	0.0126002	-0.0688312	2	1	2	1	2	1	2	1
-0.113301	-0.190476	0	0.191693	-0.0323077	0.0679245	0	-0.0558442	2	1	2	1	2	1	2	1
-0.044335	-0.228571	0	0.255591	0.0138461	0.045283	-0.00343643	-0.0467533	2	1	2	1	2	1	2	1
-0.0788177	-0.228571	-0.00377834	0.204473	-0.0184615	0.139623	0.00801833	-0.0597403	2	1	2	1	2	1	2	1
-0.00985222	-0.485714	0.02267	0.172524	-0.0169231	0.207547	-0.00229095	-0.105195	2	1	2	1	2	1	2	1
0.147783	-0.47619	-0.0100756	0.0830671	-0.0415384	0.2	0.0584193	-0.0649351	2	1	2	1	2	1	2	1
0.0689655	-0.428571	0.00881612	0.0543131	-0.0338461	0.064151	0.0607102	-0.0584416	2	1	2	1	2	1	2	1
-0.0246305	-0.2	0.00251889	0.0511182	-0.06	0.143396	0.0423826	-0.0584416	2	1	2	1	2	1	2	1
0.0246305	-0.390476	0.0251889	0.0734824	-0.0184615	0.128302	-0.00343643	-0.0389611	2	1	2	1	2	1	2	1
-0.0147783	-0.495238	-0.0151133	0.00319489	-0.0292308	0.109434	-0.0229095	-0.0714286	2	1	2	1	2	1	2	1
-0.00492611	-0.523809	-0.0201511	-0.028754	-0.0446154	-0.045283	0	-0.0402598	2	1	2	1	2	1	2	1
0.182266	-0.4	-0.00755667	-0.0447284	-0.0661538	0.0188679	0.00229095	-0.0558442	2	1	2	1	2	1	2	1
-0.0246305	-0.209524	0.0125945	-0.086262	-0.0353846	0.0377359	-0.0103093	-0.0337662	2	1	2	1	2	1	2	1
0.00492611	0.0285714	-0.00629723	-0.134185	-0.0430769	0.00754717	0.0229095	-0.0194805	2	1	2	1	2	1	2	1
0.0788177	0.2	-0.0163728	-0.15016	-0.0923077	-0.0981132	0	0.0233766	2	1	2	1	2	1	2	1
0	0.2	-0.0554156	-0.0543131	-0.0323077	-0.132075	0.0148912	0.0168831	2	1	2	1	2	1	2	1
-0.00492611	0.133333	0.0251889	-0.134185	-0.00769231	-0.090566	0.0160367	0.0532468	2	1	2	1	2	1	2	1
0.0738916	-0.0380952	0.0239295	-0.156549	-0.0476923	-0.0867925	-0.00229095	0.0506494	2	1	2	1	2	1	2	1
0.00985222	0.342857	-0.0138539	-0.185303	0.0138461	-0.113208	-0.0183276	0.0727273	2	1	2	1	2	1	2	1
-0.0197044	0.561905	-0.0365239	-0.156549	-0.0492308	-0.090566	-0.0263459	0.0116883	2	1	2	1	2	1	2	1
0.0147783	0.685714	-0.0239295	-0.127796	-0.0461538	-0.0867925	0.00916381	0.0324675	2	1	2	1	2	1	2	1
0.0541872	0.561905	-0.00251889	-0.166134	-0.0415384	-0.188679	-0.00801833	0.0389611	2	1	2	1	2	1	2	1
0.118227	0.657143	-0.00125945	-0.175719	0.0230769	-0.211321	-0.0103093	0.0753247	2	1	2	1	2	1	2	1
0.167488		-0.0302267	-0.153355	-0.0215385	-0.264151	-0.00343643	0.0428572	2		2	1	2	1	2	1
0.0541872		0.0239295	-0.207668	0.0215385	-0.150943	0.0103093	0.0584416	2		2	1	2	1	2	1
0.044335		-0.00755667	-0.108626	-0.0169231	-0.0792453	-0.00916381	0.0298701	2		2	1	2	1	2	1
0.044335		0.011335	-0.057508	-0.0369231	-0.0830189	-0.00572738	0.0207792	2		2	1	2	1	2	1
-0.00985222		-0.00503778	-0.0926517	0.00461538	-0.0679245	0.0171821	0.0142857	2		2	1	2	1	2	1
0.0394089		0.00251889	-0.0511182	0.00307692	-0.0830189	0.0114548	0.0168831	2		2	1	2	1	2	1
0.118227		0.0314861	0.0607029	-0.00307692	-0.090566	0.00916381	0.0168831	2		2	1	2	1	2	1
-0.0147783		0.04534	0.0447284	0.0230769	-0.0603774	-0.00229095	0.0142857	2		2	1	2	1	2	1
0.0640394		0.0302267	0.0958466	0.00461538	0.0679245	0.0263459	0.0272727	2		2	1	2	1	2	1
-0.0197044		0.0377834	0.127796	0.00923077	0.158491	0.0595647	0.0233766	2		2	1	2	1	2	1
0.113301		0	0.166134	0.00461538	0.139623	0.00916381	-0.0402598	2		2	1	2	1	2	1
0.00985222		-0.00503778	0.14377	-0.0107692	0.14717	0.021764	-0.0272727	2		2	1	2	1	2	1
-0.0344828		0.00125945	0.188498	0.00153846	0.143396	0.0286369	-0.0363636	2		2	1	2	1	2	1
0.0985222		0.0264484	0.182109	-0.00461538	-0.0150943	0.0286369	-0.0233766	2		2	1	2	1	2	1
-0.0246305		0.0289672	0.191693	-0.00153846	0.135849	0.0126002	-0.0155844	2		2	1	2	1	2	1
0.044335		0.0491184	0.175719	-0.00461538	0.0528302	-0.00801833	-0.0194805	2		2	1	2	1	2	1
0.0394089		0.0314861	0.313099	0.00307692	0.166038	0.0171821	-0.0116883	2		2	1	2	1	2	1
-0.0344828		0.0289672	0.261981	-0.0153846	0.169811	0.0549828	-0.0207792	2		2	1	2	1	2	1
0.044335		0.0302267	0.15016	0.00769231	0.211321	0.0194731	-0.0558442	2		2	1	2	1	2	1
0.0689655		0.0579345	0.13099	0.0538461	0.14717	0.0148912	-0.0545455	2		2	1	2	1	2	1
0.00985222		-0.0163728	0.105431	-0.00307692	0.0943396	0.0114548	-0.0493507	2		2	1	2	1	2	1
-0.0788177		0.0138539	-0.0255591	-0.00307692	0.192453	0.00916381	-0.0181818	2		2	1	2	1	2	1
-0.17734		-0.00503778	0.0159744	-0.0215385	0.184906	0.0160367	-0.0363636	2		2	1	2	1	2	1
-0.17734		-0.0365239	0.086262	-0.0169231	0.143396	0.0389462	0.012987	2		2	1	2	1	2	1
-0.147783		-0.0327456	0.0638978	-0.0153846	0.116981	0.0492555	0.00779221	2		2	1	2	1	2	1
-0.0738916		-0.0201511	-0.0383387	-0.0107692	0.158491	0.0630012	0.0155844	2		2	1	2	1	2	1
-0.0689655		-0.0528967	-0.0766773	0.0276923	0.169811	0.0744559	0.0025974	2		2	1	2	1	2	1
-0.0591133		-0.00881612	-0.210863	0.0169231	0.064151	0.0297824	-0.00519481	2		2	1	2	1	2	1
0.044335		-0.0251889	-0.169329	-0.0446154	0.14717	0.00114548	0.0168831	2		2	1	2	1	2	1
0.0197044		-0.0188917	-0.162939	-0.02	0.0226415	-0.00801833	0.0402598	2		2	1	2	1	2	1
-0.0147783		-0.00755667	-0.15016	-0.0384615	-0.0113208	0.0171821	0.0662338	2		2	1	2	1	2	1
0.00985222		-0.00377834	-0.201278	-0.0276923	0.0339623	0.0137457	0.0649351	2		2	1	2	1	2	1
0.0394089		-0.011335	-0.198083	-0.0430769	-0.0867925	-0.0137457	0.061039	2		2	1	2	1	2	1
-0.167488		0.0100756	-0.239617	-0.0107692	-0.0641509	0.0103093	0.0649351	2		2	1	2	1	2	1
-0.192118		-0.00377834	-0.207668	-0.0153846	-0.132075	-0.00801833	0.0142857	2		2	1	2	1	2	1
-0.206897		0.00755667	-0.156549	-0.00923077	-0.173585	0.00343643	0.0311688	2		2	1	2	1	2	1
-0.216749		0.0163728	-0.124601	-0.0107692	-0.286792	0.0171821	0.048052	2		2	1	2	1	2	1
-0.0394089		0.00881612	-0.153355	0.00461538	-0.196226	0.0286369	0.0558442	2		2	1	2	1	2	1
-0.044335		0.00125945	-0.124601	-0.02	-0.188679	0.0400917	0.0519481	2		2	1	2	1	2	1
-0.0394089		-0.00503778	-0.191693	-0.00923077	-0.2	0.0229095	0.0363636	2		2	1	2	1	2	1
-0.0246305		-0.0214106	-0.111821	-0.0184615	-0.120755	0	0.0363636	2		2	1	2	1	2	1
0.103448		-0.00377834	-0.118211	0.0384615	-0.196226	-0.0183276	0.0246753	2		2	1	2	1	2	1
0.08867		0.0314861	-0.13099	-0.00769231	-0.177359	0.00343643	0.0233766	2		2	1	2	1	2	1
0		-0.00755667	-0.0255591	-0.00461538	-0.169811	-0.0320733	0	2		2	1	2	1	2	1
0.08867		0.0176322	0.0255591	0.00153846	-0.143396	-0.0286369	-0.0207792	2		2	1	2	1	2	1
-0.0197044		-0.00125945	-0.0383387	-0.0276923	-0.0830189	-0.0400917	-0.00649351	2		2	1	2	1	2	1
0.0394089		-0.00377834	0.0383387	-0.0292308	-0.124528	-0.00916381	0.0116883	2		2	1	2	1	2	1
0.0985222		0.00503778	0.146965	-0.0415384	-0.0603774	0.00343643	-0.0168831	2		2	1	2	1	2	1
0.216749		0.0176322	0.191693	-0.0153846	-0.0981132	0.0103093	-0.0116883	2		2	1	2	1	2	1
0.133005		0.0100756	0.220447	-0.0138461	-0.0528302	-0.0103093	-0.0168831	2		2	1	2	1	2	1
0.0985222		0.0100756	0.140575	-0.0169231	-0.173585	0.00229095	-0.0181818	2		2	1	2	1	2	1
-0.0197044		0.00377834	0.290735	-0.0353846	0.0830189	0.00801833	-0.0532468	2		2	1	2	1	2	1
0.00985222		0.00881612	0.313099	-0.0446154	0.109434	-0.0114548	-0.0454546	2		2	1	2	1	2	1
-0.0591133		0.0138539	0.277955	-0.0646154	0.0867925	0.0160367	-0.0415585	2		2	1	2	1	2	1
-0.0295567		0	0.252396	-0.0323077	0.196226	-0.00916381	-0.0363636	2		2	1	2	1	2	1
-0.08867		0.0302267	0.198083	-0.0184615	0.196226	-0.0114548	-0.0233766	2		2	1	2	1	2	1
-0.152709		0.0277078	0.207668	0.0153846	0.192453	-0.0126002	0.00909091	2		2	1	2	1	2	1
-0.103448		0.0302267	0.102236	0.0246154	0.196226	-0.0309278	-0.0285714	2		2	1	2	1	2	1
-0.182266		0.0403023	0.0670926	0.02	0.249057	-0.0469645	-0.0415585	2		2	1	2	1	2	1
-0.17734		0.0780856	0.0159744	0.0246154	0.14717	-0.0183276	-0.0649351	2		2	1	2	1	2	1
-0.187192		0.0251889	-0.0159744	-0.0184615	0.14717	0.00343643	-0.0532468	2		2	1	2	1	2	1
-0.0985222		0.0201511	-0.00319489	-0.04	0.128302	-0.00572738	-0.0402598	2		2	1	2	1	2	1
-0.211823		0.0264484	-0.0607029	0.0153846	0.120755	0.0126002	0.0025974	2		2	1	2	1	2	1
-0.123153		0.011335	-0.0958466	0.0323077	0.207547	0.0389462	0.0142857	2		2	1	2	1	2	1
-0.0541872		0.00629723	-0.102236	0.00153846	0.226415	0.0332188	0.0285714	2		2	1	2	1	2	1
-0.044335		0.00755667	-0.172524	0.00769231	0.173585	0.0148912	0.0181818	2		2	1	2	1	2	1
-0.044335		0.00125945	-0.111821	0.0261538	0.249057	0.0309278	-0.0012987	2		2	1	2	1	2	1
-0.0344828		0.00629723	-0.166134	0.0153846	0.0981132	0.0229095	0.0168831	2		2	1	2	1	2	1
0.0147783		0.0251889	-0.201278	0.0138461	0.0490566	0	0.0441559	2		2	1	2	1	2	1
-0.0197044		0.00125945	-0.188498	0.0369231	0.0716981	0.0137457	0.0597403	2		2	1	2	1	2	1
-0.00492611		-0.00881612	-0.201278	-0.0553846	0.045283	0.0148912	0.0909091	2		2	1	2	1	2	1
-0.00492611		0.0251889	-0.198083	-0.0153846	-0.00754717	0.0263459	0.102597	2		2	1	2	1	2	1
0.0640394		-0.00629723	-0.115016	-0.0338461	0.00377359	0.0332188	0.11039	2		2	1	2	1	2	1
0.162562		0.00125945	-0.185303	0.0246154	-0.0867925	0.0183276	0.074026	2		2	1	2	1	2	1
0.152709		0.00881612	-0.261981	-0.0138461	-0.188679	-0.0103093	0.0727273	2		2	1	2	1	2	1
0.00985222		0.00881612	-0.226837	0.0153846	-0.184906	-0.00801833	0.0792208	2		2	1	2	1	2	1
0.192118		-0.00755667	-0.166134	0.0138462	-0.188679	0.00687285	0.0571429	2		2	1	2	1	2	1
0.211823		-0.0188917	-0.169329	-0.0215385	-0.275472	0.0126002	0.0883117	2		2	1	2	1	2	1
0.0689655		-0.0100756	-0.0702875	-0.0246154	-0.264151	0.0103093	0.0857143	2		2	1	2	1	2	1
-0.00492611		0	0.00638978	0.00769231	-0.132075	0.0148912	0.0454546	2		2	1	2	1	2	1
-0.113301		0.0201511	-0.00958466	0.0215385	-0.207547	-0.00916381	0.0519481	2		2	1	2	1	2	1
-0.270936		-0.011335	0.0798722	-0.02	-0.158491	-0.0206186	0.0311688	2		2	1	2	1	2	1
-0.394089		-0.0251889	0.118211	-0.00461538	-0.222642	-0.0252005	-0.0246753	2		2	1	2	1	2	1
-0.55665		-0.02267	0.127796	0.0369231	-0.169811	-0.0297824	-0.0337662	2		2	1	2	1	2	1
-0.665025		-0.0239295	0.178914	0.0369231	-0.120755	-0.0584193	-0.0246753	2		2	1	2	1	2	1
-0.778325		-0.00755667	0.0926517	0.0415385	-0.196226	-0.0538374	-0.0012987	2		2	1	2	1	2	1
-0.64532		0.00251889	0.0479233	0.0169231	-0.128302	-0.024055	0.0168831	2		2	1	2	1	2	1
-0.591133		0.0251889	0.105431	0	0	-0.0137457	-0.0012987	2		2	1	2	1	2	1
-0.433498		0.0100756	0.146965	0.0415385	-0.045283	-0.0263459	-0.0376623	2		2	1	2	1	2	1
-0.167488		-0.00125945	0.242811	0.0246154	0.00377359	-0.0526919	-0.0558442	2		2	1	2	1	2	1
0.108374		-0.0125945	0.185303	0.0215385	0.0566038	-0.0343643	-0.0844156	2		2	1	2	1	2	1
0.182266		-0.0264484	0.223642	0.0138462	0.135849	-0.0355097	-0.0649351	2		2	1	2	1	2	1
0.241379		-0.0151133	0.13738	-0.0292308	0.124528	-0.0309278	-0.0727273	2		2	1	2	1	2	1
0.256158		0.0163728	0.15655	0.0292308	0.109434	-0.00687285	-0.0506494	2		2	1	2	1	2	1
0.172414		-0.0100756	0.0734824	-0.00153846	0.166038	-0.00572738	-0.0545455	2		2	1	2	1	2	1
0.182266		0.00503778	0.102236	-0.0276923	0.143396	0.00916381	-0.0454546	2		2	1	2	1	2	1
0.221675		-0.0138539	0.0511182	0.0676923	0.162264	0.0126002	-0.0571429	2		2	1	2	1	2	1
0.211823		-0.0100756	0.00319489	0.0846154	0.10566	-0.021764	-0.048052	2		2	1	2	1	2	1
0.142857		0.0264484	-0.0447284	0.0753846	0.113208	-0.0126002	-0.0454546	2		2	1	2	1	2	1
0.275862		-0.00755667	-0.13738	0.0523077	0.162264	-0.00687285	-0.0324675	2		2	1	2	1	2	1
0.408867		-0.0302267	-0.15016	0.0538461	0.120755	-0.0148912	0.0142857	2		2	1	2	1	2	1
0.46798		0.00881612	-0.127796	0.0323077	0.143396	-0.0137457	0.0428572	2		2	1	2	1	2	1
0.384236		0.0277078	-0.140575	0.0323077	0.0943396	-0.00114548	0.0428572	2		2	1	2	1	2	1
0.315271		0.0125945	-0.15016	0.0276923	0.154717	0.0114548	0.0597403	2		2	1	2	1	2	1
0.320197		-0.00251889	-0.185303	0.0430769	0.203774	0.0309278	0.0545455	2		2	1	2	1	2	1
0.211823		0.0125945	-0.13099	0.0107692	0.237736	0.00229095	0.0415585	2		2	1	2	1	2	1
0.157635		-0.0239295	-0.233227	-0.00153846	0.0792453	-0.0045819	0.0324675	2		2	1	2	1	2	1
0.0738916		0.00881612	-0.201278	-0.0107692	0.0566038	-0.0126002	0.0272727	2		2	1	2	1	2	1
0.0738916		-0.0214106	-0.201278	-0.00923077	0.0792453	-0.0103093	0.0688312	2		2	1	2	1	2	1
0.0492611		0.00881612	-0.220447	-0.0338461	0.0679245	0.0206186	0.0415585	2		2	1	2	1	2	1
-0.00492611		-0.00881612	-0.175719	-0.0338461	0.0490566	0.0263459	0.0324675	2		2	1	2	1	2	1
0		-0.00629723	-0.207668	-0.00769231	0	-0.00801833	0.0337662	2		2	1	2	1	2	1
0.0197044		0.00755667	-0.178914	-0.0323077	-0.143396	0.0045819	0.0298701	2		2	1	2	1	2	1
-0.182266		0.0100756	-0.124601	-0.0692307	-0.143396	0	0.025974	2		2	1	2	1	2	1
-0.17734		0.00125945	-0.146965	-0.103077	-0.196226	0.00343643	0.0337662	2		2	1	2	1	2	1
-0.044335		-0.0277078	-0.182109	-0.176923	-0.162264	-0.00801833	0.0168831	2		2	1	2	1	2	1
-0.0344828		-0.0365239	-0.127796	-0.203077	-0.158491	-0.0343643	0.00909091	2		2	1	2	1	2	1
0		-0.0377834	-0.0159744	-0.173846	-0.143396	0.00916381	0.0246753	2		2	1	2	1	2	1
0.0394089		-0.0365239	0.0830671	-0.149231	-0.132075	-0.00572738	0.0012987	2		2	1	2	1	2	1
0.00985222		-0.0516373	0.0926517	-0.0815384	-0.215094	0	0.0155844	2		2	1	2	1	2	1
-0.00985222		-0.011335	0.121406	0	-0.196226	-0.00114548	0.0155844	2		2	1	2	1	2	1
-0.0344828		0.00503778	0.146965	0.0169231	-0.169811	-0.0183276	-0.0220779	2		2	1	2	1	2	1
0.103448		0.0151133	0.0447284	0.106154	-0.2	-0.00572738	-0.0233766	2		2	1	2	1	2	1
0.0197044		-0.0138539	0.15655	0.0953846	-0.218868	-0.00916381	-0.0103896	2		2	1	2	1	2	1
0.0246305		-0.0390428	0.214057	0.0938461	-0.2	-0.04811	-0.0597403	2		2	1	2	1	2	1
0.0344828		-0.00629723	0.194888	0.104615	-0.124528	-0.0652921	-0.0441559	2		2	1	2	1	2	1
0.0197044		0.00503778	0.284345	0.0584615	-0.0188679	-0.0572738	-0.0376623	2		2	1	2	1	2	1
0.0147783		-0.00251889	0.249201	0.0169231	-0.0830189	-0.0813288	-0.0311688	2		2	1	2	1	2	1
0.0295567		-0.00125945	0.210863	0.0553846	0	-0.0538374	-0.0649351	2		2	1	2	1	2	1
-0.0197044		-0.0251889	0.226837	0.0276923	0.0113208	-0.0148912	-0.0363636	2		2	1	2	1	2	1
0.0197044		-0.0188917	0.162939	0.0769231	0	0.0171821	-0.0662338	2		2	1	2	1	2	1
-0.08867		-0.0314861	0.118211	0.0984615	0.064151	0.0343643	-0.0831169	2		2	1	2	1	2	1
-0.0985222		-0.00629723	0.102236	0.149231	0.109434	0.0549828	-0.0623377	2		2	1	2	1	2	1
-0.00985222		0	0.134185	0.161538	0.230189	0.106529	-0.0779221	2		2	1	2	1	2	1
-0.0640394		0.0176322	0.00319489	0.22	0.256604	0.183276	-0.0493507	2		2	1	2	1	2	1
-0.108374		0.00881612	0.0511182	0.133846	0.188679	0.200458	-0.00909091	2		2	1	2	1	2	1
-0.044335		0.0214106	-0.057508	0.113846	0.128302	0.203895	-0.0116883	2		2	1	2	1	2	1
-0.0492611		0.0188917	-0.0702875	0.0446154	0.10566	-0.0572738	0.0116883	2		2	1	2	1	2	1
-0.137931		-0.0163728	-0.0798722	-0.103077	0.109434	-0.278351	0.0194805	2		2	1	2	1	2	1
-0.0147783		-0.00629723	-0.169329	-0.195385	0.090566	-0.298969	0.0337662	2		2	1	2	1	2	1
0.0246305		0.0289672	-0.146965	-0.255385	0.128302	-0.241695	0.0155844	2		2	1	2	1	2	1
0.0591133		0.0100756	-0.0990415	-0.315385	0.135849	-0.0171821	0.0454546	2		2	1	2	1	2	1
0.00492611		0	-0.115016	-0.281538	0.173585	0.135166	0.0363636	2		2	1	2	1	2	1
0.00985222		0.0201511	-0.121406	-0.223077	0.135849	0.13173	0.0454546	2		2	1	2	1	2	1
0.221675		0.0201511	-0.124601	-0.106154	0.135849	0.0538374	0.0532468	2		2	1	2	1	2	1
-0.0344828		0.00503778	-0.14377	-0.0276923	0.124528	0.00916381	0.0350649	2		2	1	2	1	2	1
0.044335		-0.0201511	-0.169329	0.0184615	0.132075	-0.0538374	0.0220779	2		2	1	2	1	2	1
0.044335		-0.02267	-0.121406	0.0430769	0.150943	-0.0607102	0.0454546	2		2	1	2	1	2	1
0.157635		0.00629723	-0.111821	0.0615384	0.0679245	-0.0309278	0.0142857	2		2	1	2	1	2	1
0.103448		-0.00755667	-0.146965	0.0692308	0.00377359	0.00229095	0.0571429	2		2	1	2	1	2	1
0.113301		-0.0302267	-0.0798722	0.0692308	0.0490566	0.00801833	0.025974	2		2	1	2	1	2	1
0.0788177		-0.0264484	-0.086262	0.0707692	-0.045283	0.0114548	0.0584416	2		2	1	2	1	2	1
0.123153		-0.00881612	-0.0511182	0.0169231	0.0188679	-0.00801833	0.0324675	2		2	1	2	1	2	1
0.0738916		-0.0239295	0.00958466	0.02	-0.0716981	0.00343643	0.0428572	2		2	1	2	1	2	1
0.0541872		-0.0415617	-0.00319489	0.0553846	-0.143396	0.0171821	0.0220779	2		2	1	2	1	2	1
-0.0541872		-0.0289672	0.0319489	0.0276923	-0.283019	0.0103093	0.0272727	2		2	1	2	1	2	1
0.0147783		-0.0277078	0.0798722	0.0123077	-0.260377	-0.00687285	0	2		2	1	2	1	2	1
0.00985222		-0.00503778	0.115016	-0.0369231	-0.124528	-0.0309278	-0.0376623	2		2	1	2	1	2	1
0.0197044		-0.00503778	0.159744	-0.0215385	-0.2	0.0366552	-0.00909091	2		2	1	2	1	2	1
0.118227		-0.0100756	0.207668	-0.0323077	-0.116981	0.0160367	-0.0415585	2		2	1	2	1	2	1
0.0197044		-0.011335	0.194888	-0.0138461	-0.181132	0.0137457	-0.0363636	2		2	1	2	1	2	1
0.0295567		-0.0251889	0.15655	-0.0415384	-0.241509	-0.00343643	-0.0454546	2		2	1	2	1	2	1
0.0541872		-0.0415617	0.14377	-0.0446154	-0.132075	0.00572738	-0.048052	2		2	1	2	1	2	1
-0.123153		-0.0869017	0.162939	-0.0138461	-0.267925	-0.00801833	-0.0766234	2		2	1	2	1	2	1
0		-0.0629723	0.214057	0.00769231	-0.324528	-0.0160367	-0.0883117	2		2	1	2	1	2	1
-0.0246305		0.00629723	0.204473	0	-0.275472	0.0137457	-0.0623377	2		2	1	2	1	2	1
-0.0394089		-0.00881612	0.178914	0.0138462	-0.192453	0.0160367	-0.0714286	2		2	1	2	1	2	1
-0.123153		-0.0188917	0.178914	-0.0138461	-0.203774	0.00572738	-0.0688312	2		2	1	2	1	2	1
0.0147783		-0.00251889	0.178914	-0.0169231	-0.10566	0.0160367	-0.0649351	2		2	1	2	1	2	1
0.0246305		-0.00881612	0.0926517	0.00153846	-0.143396	-0.0114548	-0.061039	2		2	1	2	1	2	1
0.0344828		-0.00377834	0.0511182	0.00153846	-0.116981	0.0045819	-0.0415585	2		2	1	2	1	2	1
-0.133005		-0.00629723	0.0255591	0.00923077	-0.0490566	0.00343643	-0.0519481	2		2	1	2	1	2	1
-0.128079		0.00629723	-0.0447284	0.0569231	0.0603774	0.0045819	-0.0428572	2		2	1	2	1	2	1
-0.0591133		0.011335	-0.0766773	-0.00769231	0.124528	-0.0160367	-0.00909091	2		2	1	2	1	2	1
-0.0935961		-0.00503778	-0.0447284	0.0307692	0.0830189	-0.0274914	-0.0025974	2		2	1	2	1	2	1
-0.133005		0.00503778	-0.127796	-0.00461538	0.128302	-0.0274914	0.0142857	2		2	1	2	1	2	1
-0.113301		-0.00125945	-0.0702875	0.0584615	0.173585	-0.04811	0.025974	2		2	1	2	1	2	1
-0.123153		-0.00377834	-0.15016	-0.0153846	0.154717	-0.0126002	0.0207792	2		2	1	2	1	2	1
-0.108374		-0.00251889	-0.108626	0.0123077	0.0679245	-0.0103093	0.0571429	2		2	1	2	1	2	1
-0.00492611		0.0289672	-0.0958466	0.0107692	0.064151	0.0103093	0.0597403	2		2	1	2	1	2	1
-0.0492611		0.0188917	-0.0894569	0.0276923	0.0566038	0.0160367	0.0428572	2		2	1	2	1	2	1
-0.108374		-0.00251889	-0.0415335	0.0184615	0.120755	0.00114548	0.0402598	2		2	1	2	1	2	1
-0.0344828		0.0390428	-0.172524	-0.0338461	0.14717	0.0160367	0.0714286	2		2	1	2	1	2	1
-0.0837438		0.0591939	-0.13099	-0.00307692	0.064151	0.024055	0.0727273	2		2	1	2	1	2	1
-0.226601		0.0264484	-0.124601	-0.02	0.25283	-0.00343643	0.0467533	2		2	1	2	1	2	1
-0.0837438		0.0277078	-0.178914	-0.0246154	0.25283	0	0.0285714	2		2	1	2	1	2	1
-0.0295567		0.00755667	-0.172524	0.0169231	0.203774	0.00572738	0.0285714	2		2	1	2	1	2	1
-0.0295567		0.0390428	-0.159744	-0.00461538	0.116981	0.0171821	0.0363636	2		2	1	2	1	2	1
-0.0394089		0.056675	-0.134185	0.00923077	0.139623	0.0309278	-0.0298701	2		2	1	2	1	2	1
0		0.0528967	-0.115016	-0.00153846	0.132075	-0.0206186	-0.0324675	2		2	1	2	1	2	1
-0.00492611		0.0176322	-0.0607029	-0.00769231	0.0264151	0.0160367	-0.0220779	2		2	1	2	1	2	1
0.108374		0.00881612	-0.0319489	-0.00153846	0.132075	0.0274914	0.0220779	2		2	1	2	1	2	1
0.0344828		-0.0138539	-0.057508	0.00769231	-0.0415094	0.0400917	-0.0298701	2		2	1	2	1	2	1
0.00985222		-0.00881612	-0.0702875	0.00153846	-0.120755	0.0504009	-0.0376623	2		2	1	2	1	2	1
0.0344828		-0.00629723	0	-0.0107692	-0.0792453	0.0309278	-0.0376623	2		2	1	2	1	2	1
0		0.0264484	0.0479233	0.0230769	-0.124528	0.0366552	-0.0402598	2		2	1	2	1	2	1
-0.0394089		0.0138539	0.153355	0.00461538	-0.29434	0.0252005	-0.0246753	2		2	1	2	1	2	1
-0.0197044		0.00377834	0.0958466	-0.0153846	-0.215094	0.00114548	-0.0168831	2		2	1	2	1	2	1
0.0344828		-0.0188917	0.0383387	0.0169231	-0.237736	-0.00572738	-0.0220779	2		2	1	2	1	2	1
0.0197044		0.00629723	0.0702875	0	-0.283019	0.00572738	-0.0363636	2		2	1	2	1	2	1
-0.0788177		0.00629723	0.118211	0.0184615	-0.215094	-0.00916381	-0.074026	2		2	1	2	1	2	1
-0.0295567		-0.0277078	0.0319489	0.0138461	-0.233962	0.0137457	-0.0727273	2		2	1	2	1	2	1
0		-0.0327456	0.134185	0.00615384	-0.162264	0.0469645	-0.0818182	2		2	1	2	1	2	1
-0.0394089		-0.0188917	0.15016	-0.00615384	-0.2	0.0309278	-0.0675325	2		2	1	2	1	2	1
0.0541872		-0.0251889	0.118211	-0.00461538	-0.177359	0.0469645	-0.0311688	2		2	1	2	1	2	1
0.0935961		-0.034005	0.140575	-0.0153846	-0.143396	0.021764	-0.0597403	2		2	1	2	1	2	1
-0.0788177		-0.0277078	0.198083	-0.00769231	-0.120755	0.0171821	-0.0415585	2		2	1	2	1	2	1
-0.123153		-0.0365239	0.178914	0.00923077	-0.0981132	0.0355097	-0.0285714	2		2	1	2	1	2	1
-0.08867		-0.0176322	0.0543131	-0.0230769	-0.101887	0.0641466	-0.0168831	2		2	1	2	1	2	1
-0.142857		-0.0239295	0.086262	-0.00461538	-0.0226415	0.0263459	-0.0285714	2		2	1	2	1	2	1
-0.00492611		-0.011335	0.0734824	-0.02	0.0150943	0.0343643	0.00649351	2		2	1	2	1	2	1
-0.00492611		-0.0125945	0.0191693	0.00461538	0.0830189	0.00801833	0.0220779	2		2	1	2	1	2	1
-0.0541872		-0.00881612	0.00319489	-0.0246154	-0.0226415	0.0045819	0.0350649	2		2	1	2	1	2	1
-0.133005		0.0176322	-0.028754	-0.0169231	0.090566	-0.00229095	0.0428572	2		2	1	2	1	2	1
-0.0246305		0.00251889	-0.0383387	-0.02	0.192453	0.0126002	0.0376623	2		2	1	2	1	2	1
-0.0591133		0.0314861	-0.0383387	-0.0323077	0.0830189	0.00572738	0.0506494	2		2	1	2	1	2	1
0.0492611		-0.0151133	-0.0766773	-0.0307692	0.158491	0.0126002	0.0467533	2		2	1	2	1	2	1
0.0591133		-0.00881612	-0.153355	-0.0369231	0.166038	0.00572738	0.0558442	2		2	1	2	1	2	1
0.0492611		-0.0277078	-0.140575	-0.0184615	0.237736	0.00572738	0.0792208	2		2	1	2	1	2	1
-0.0591133		0.00125945	-0.111821	-0.0184615	0.181132	0.0126002	0.0389611	2		2	1	2	1	2	1
-0.00985222		0.00125945	-0.134185	-0.0261538	0.0867925	0.0114548	0.0753247	2		2	1	2	1	2	1
-0.0541872		0.0176322	-0.115016	-0.0430769	0.2	-0.0206186	0.0649351	2		2	1	2	1	2	1
-0.147783		0.0478589	-0.13099	0.0107692	0.203774	0.024055	0.0493507	2		2	1	2	1	2	1
-0.0394089		-0.0201511	-0.118211	-0.0107692	0.316981	0.0126002	0.0454546	2		2	1	2	1	2	1
0.00985222		0.00881612	-0.13099	-0.0215385	0.301887	-0.00687285	0.0441559	2		2	1	2	1	2	1
-0.08867		0.0365239	-0.140575	-0.00769231	0.184906	-0.00114548	0.0311688	2		2	1	2	1	2	1
-0.123153		0.0214106	-0.124601	-0.0353846	0.128302	0.0126002	0.0025974	2		2	1	2	1	2	1
-0.123153		0.0100756	-0.13738	-0.0169231	0.14717	0.0171821	-0.0116883	2		2	1	2	1	2	1
-0.0738916		0.0377834	-0.111821	-0.0153846	0.090566	-0.00572738	-0.0116883	2		2	1	2	1	2	1
-0.0541872		0.0377834	-0.00958466	-0.0230769	0.109434	0.00114548	-0.0142857	2		2	1	2	1	2	1
-0.0344828		0.0314861	-0.0415335	-0.0307692	0.120755	0.00343643	-0.025974	2		2	1	2	1	2	1
-0.0541872		0.0440806	-0.0223642	-0.0307692	0.0792453	-0.00229095	-0.00389611	2		2	1	2	1	2	1
0.08867		-0.00503778	-0.0734824	-0.0353846	-0.0830189	0.00114548	-0.0168831	2		2	1	2	1	2	1
0.00985222		-0.0163728	0.0638978	-0.0615384	-0.166038	0.0286369	-0.0389611	2		2	1	2	1	2	1
-0.00492611		0.0352645	0.00958466	-0.04	-0.173585	0.0435281	-0.0285714	2		2	1	2	1	2	1
-0.0689655		0.0188917	0.0990415	-0.04	-0.211321	0.0366552	-0.0376623	2		2	1	2	1	2	1
-0.0394089		0.0125945	0.102236	-0.0276923	-0.256604	0.0160367	-0.00779221	2		2	1	2	1	2	1
-0.0591133		-0.00755667	0.220447	0.00461538	-0.203774	0.0412371	-0.0025974	2		2	1	2	1	2	1
0.00492611		0.0692695	0.13099	-0.0661538	-0.226415	-0.00343643	-0.0168831	2		2	1	2	1	2	1
0.0985222		0.0163728	0.182109	-0.06	-0.301887	-0.0171821	-0.00389611	2		2	1	2	1	2	1
0.0197044		0.0239295	0.15655	-0.0492308	-0.350943	0.00229095	-0.0298701	2		2	1	2	1	2	1
-0.00985222		0.00755667	0.15016	-0.0353846	-0.279245	0.0045819	-0.0519481	2		2	1	2	1	2	1
0.00492611		0.02267	0.194888	0.00769231	-0.256604	0.0114548	-0.0467533	2		2	1	2	1	2	1
0.167488		0.0239295	0.172524	-0.0138461	-0.271698	-0.00572738	-0.0220779	2		2	1	2	1	2	1
0.08867		-0.00377834	0.182109	-0.0153846	-0.207547	-0.0137457	0.0116883	2		2	1	2	1	2	1
-0.00492611		0.00125945	0.15655	-0.0584615	-0.169811	0.0045819	0.00779221	2		2	1	2	1	2	1
0.08867		-0.0188917	0.121406	-0.00615384	-0.188679	0.021764	0.0311688	2		2	1	2	1	2	1
0.152709		-0.0100756	0.0766773	0.00307692	-0.207547	0.00572738	0.0389611	2		2	1	2	1	2	1
0.182266		0.00503778	0.0223642	-0.0476923	-0.218868	0.00114548	0.0376623	2		2	1	2	1	2	1
0.0492611		0.0214106	-0.00638978	0.0123077	-0.0264151	-0.00343643	0.0545455	2		2	1	2	1	2	1
-0.0246305		0.00503778	-0.108626	-0.0123077	0.0226415	-0.00572738	0.0454546	2		2	1	2	1	2	1
-0.142857		0.00251889	-0.118211	-0.0169231	0.0264151	0.0137457	0.0350649	2		2	1	2	1	2	1
-0.118227		0.0277078	-0.153355	-0.0123077	0.0830189	0.0137457	0.0662338	2		2	1	2	1	2	1
-0.0246305		0	-0.175719	-0.0138461	0.0830189	0.0103093	0.0597403	2		2	1	2	1	2	1
-0.0394089		0.00377834	-0.172524	-0.0169231	0.0943396	0.0206186	0.0701299	2		2	1	2	1	2	1
-0.0344828		0.0176322	-0.182109	-0.0307692	0.154717	0.00343643	0.0402598	2		2	1	2	1	2	1
-0.0591133		0.00755667	-0.198083	-0.0276923	0.0792453	-0.0137457	0.0805195	2		2	1	2	1	2	1
0.0295567		-0.00125945	-0.201278	-0.00615384	0.0981132	-0.00572738	0.0454546	2		2	1	2	1	2	1
0.0492611		0.011335	-0.162939	0.00307692	0.128302	-0.0160367	0.0805195	2		2	1	2	1	2	1
0.0640394		0.00629723	-0.153355	-0.00923077	0.196226	0.0114548	0.0324675	2		2	1	2	1	2	1
0.108374		0.011335	-0.182109	-0.00307692	0.120755	0.00229095	0.0285714	2		2	1	2	1	2	1
0.0985222		0.011335	-0.185303	-0.0169231	0.177359	0.00114548	0.0337662	2		2	1	2	1	2	1
0.0985222		0.0201511	-0.14377	0.0292308	0.150943	0.0103093	0.00519481	2		2	1	2	1	2	1
0.00492611		0.00125945	-0.220447	-0.00461538	0.101887	-0.00343643	-0.00909091	2		2	1	2	1	2	1
0.0738916		-0.0314861	-0.175719	0.0246154	0.109434	0.0274914	-0.0233766	2		2	1	2	1	2	1
-0.0935961		0.0289672	-0.201278	-0.04	0.132075	-0.0045819	-0.0558442	2		2	1	2	1	2	1
-0.0689655		0.00251889	-0.124601	-0.00153846	0.0867925	-0.00687285	-0.0337662	2		2	1	2	1	2	1
-0.17734		0.0251889	-0.162939	-0.0230769	0.158491	0.00687285	-0.0688312	2		2	1	2	1	2	1
-0.162562		0.0491184	-0.0479233	-0.0153846	0.0339623	0.0126002	-0.0311688	2		2	1	2	1	2	1
-0.162562		0.0692695	-0.0830671	-0.0230769	0.113208	-0.0045819	-0.0272727	2		2	1	2	1	2	1
-0.0985222		0.0743073	-0.0191693	-0.0107692	0.045283	-0.00114548	-0.0428572	2		2	1	2	1	2	1
-0.0492611		0.0680101	0.0543131	-0.0169231	0.0264151	0.0114548	-0.0337662	2		2	1	2	1	2	1
-0.0935961		0.0302267	0.0159744	-0.0369231	-0.045283	0.021764	-0.0441559	2		2	1	2	1	2	1
-0.08867		0.034005	0.0543131	-0.0107692	-0.0603774	0.0137457	-0.0324675	2		2	1	2	1	2	1
0.00985222		0.0125945	0.182109	-0.0215385	-0.045283	0.0114548	-0.0363636	2		2	1	2	1	2	1
-0.00985222		0.00125945	0.226837	-0.0107692	-0.14717	0.0538374	-0.0246753	2		2	1	2	1	2	1
0		-0.0163728	0.233227	0.00769231	-0.207547	0.0389462	-0.0389611	2		2	1	2	1	2	1
0.0295567		-0.0277078	0.335463	0.00923077	-0.215094	-0.0114548	-0.0207792	2		2	1	2	1	2	1
-0.044335		-0.00755667	0.316294	0.00307692	-0.290566	-0.0206186	-0.0194805	2		2	1	2	1	2	1
0.0985222		-0.011335	0.261981	-0.0138461	-0.226415	0.00801833	0	2		2	1	2	1	2	1
0.0689655		0.00125945	0.15655	-0.0507692	-0.313208	-0.00343643	-0.0207792	2		2	1	2	1	2	1
-0.0197044		0.00251889	0.220447	-0.0446154	-0.290566	0.00229095	-0.0324675	2		2	1	2	1	2	1
-0.0541872		-0.0151133	0.118211	-0.0230769	-0.237736	0.0045819	-0.0233766	2		2	1	2	1	2	1
-0.0935961		-0.0201511	0.0479233	-0.00307692	-0.203774	0.0263459	0.0220779	2		2	1	2	1	2	1
0.0344828		-0.00629723	0.0415335	0.0276923	-0.207547	0.021764	0.0376623	2		2	1	2	1	2	1
0.0492611		-0.0176322	0.0191693	0.0184615	-0.188679	0.0286369	0.0714286	2		2	1	2	1	2	1
0.172414		0.00503778	0.0191693	-0.00923077	-0.207547	-0.00229095	0.0389611	2		2	1	2	1	2	1
0.147783		0.00251889	-0.0734824	-0.04	-0.0566038	-0.0229095	0.0597403	2		2	1	2	1	2	1
0.0541872		0.00755667	-0.118211	-0.0446154	-0.0528302	0.0103093	0.0467533	2		2	1	2	1	2	1
0.00492611		-0.00251889	-0.115016	-0.0646154	-0.0641509	0.0137457	0.0428572	2		2	1	2	1	2	1
-0.113301		0.00503778	-0.102236	-0.0261538	0.064151	-0.00114548	0.0532468	2		2	1	2	1	2	1
-0.044335		0.00251889	-0.111821	-0.0230769	0.0528302	0.00343643	0.0324675	2		2	1	2	1	2	1
-0.152709		0.0277078	-0.169329	0.0307692	0.090566	-0.0160367	0.0194805	2		2	1	2	1	2	1
-0.221675		0.00629723	-0.210863	0	0.0226415	-0.021764	0.0428572	2		2	1	2	1	2	1
-0.37931		0.0214106	-0.201278	-0.0523077	0.0415094	-0.0664376	-0.0103896	2		2	1	2	1	2	1
-0.408867		0.00629723	-0.0958466	-0.0476923	0.0867925	0.00916381	-0.00519481	2		2	1	2	1	2	1
-0.55665		-0.00125945	-0.134185	-0.0276923	0.0603774	0.00687285	0.012987	2		2	1	2	1	2	1
-0.62069		-0.00125945	-0.175719	-0.0169231	0.0981132	0.00229095	0.0012987	2		2	1	2	1	2	1
-0.70936		-0.011335	-0.239617	0.00923077	0.0415094	0.0252005	0.0025974	2		2	1	2	1	2	1
-0.753695		0.00755667	-0.204473	0.0123077	0.132075	-0.00916381	0.0103896	2		2	1	2	1	2	1
-0.689655		0.00503778	-0.124601	0.02	0.264151	-0.0320733	-0.0168831	2		2	1	2	1	2	1
-0.640394		-0.0176322	-0.124601	0.0138462	0.211321	-0.0160367	-0.025974	2		2	1	2	1	2	1
-0.374384		0.0100756	-0.00319489	-0.0292308	0.154717	-0.0229095	-0.0142857	2		2	1	2	1	2	1
-0.275862		-0.0151133	0.00958466	-0.0307692	0.173585	-0.00114548	-0.0467533	2		2	1	2	1	2	1
-0.137931		0.0138539	0.0990415	-0.0461538	0.192453	-0.00801833	-0.0571429	2		2	1	2	1	2	1
0.0738916		0.0365239	0.0351438	0.0415385	0.135849	-0.0045819	-0.0727273	2		2	1	2	1	2	1
0.0935961		-0.00881612	-0.0447284	-0.02	0.188679	-0.0045819	-0.074026	2		2	1	2	1	2	1
0.0344828		0.00755667	0.0766773	0.00923077	0.150943	-0.0183276	-0.0831169	2		2	1	2	1	2	1
0		0.0201511	0.115016	-0.00615384	0.090566	0.00916381	-0.0597403	2		2	1	2	1	2	1
-0.00492611		-0.00377834	0.207668	-0.0446154	0.2	-0.0286369	-0.048052	2		2	1	2	1	2	1
-0.0935961		-0.0289672	0.166134	-0.0276923	0.192453	-0.0206186	-0.0701299	2		2	1	2	1	2	1
0.211823		-0.0604534	0.201278	-0.0369231	0.0716981	-0.0114548	-0.0441559	2		2	1	2	1	2	1
0.26601		-0.0151133	0.118211	-0.00769231	0.143396	0.00687285	-0.0298701	2		2	1	2	1	2	1
0.320197		-0.02267	0.15016	-0.0169231	0.0264151	0.0194731	-0.0571429	2		2	1	2	1	2	1
0.330049		-0.0125945	0.15655	0.00461538	-0.0377359	0.00229095	-0.0532468	2		2	1	2	1	2	1
0.325123		-0.034005	0.140575	-0.00769231	0.0301887	0.0171821	-0.0168831	2		2	1	2	1	2	1
0.246305		0.00629723	0.201278	-0.00769231	-0.150943	0.00343643	-0.0454546	2		2	1	2	1	2	1
0.211823		-0.011335	0.268371	-0.0261538	-0.124528	-0.0274914	-0.048052	2		2	1	2	1	2	1
0.285714		-0.0188917	0.191693	-0.0261538	-0.143396	-0.00572738	-0.0012987	2		2	1	2	1	2	1
0.167488		0.0302267	0.178914	-0.00615384	-0.181132	-0.021764	-0.00519481	2		2	1	2	1	2	1
0.044335		0.0138539	0.102236	0	-0.298113	0.00114548	0.0116883	2		2	1	2	1	2	1
0		0.0440806	0.0926517	-0.02	-0.249057	-0.00343643	0.0298701	2		2	1	2	1	2	1
0.00492611		0.0352645	-0.0159744	0.00153846	-0.226415	0.0137457	0.0324675	2		2	1	2	1	2	1
0.0985222		0.081864	0.00638978	-0.0107692	-0.2	0.00343643	0.0246753	2		2	1	2	1	2	1
0		0.0239295	-0.0319489	-0.0246154	-0.230189	-0.0194731	0.0506494	2		2	1	2	1	2	1
0.0197044		-0.00377834	0.0319489	-0.0307692	-0.143396	-0.00801833	0.0402598	2		2	1	2	1	2	1
0.0738916		-0.0302267	0.0607029	-0.0276923	-0.166038	-0.00687285	0.048052	2		2	1	2	1	2	1
0.0147783		-0.056675	-0.00319489	0.0307692	-0.226415	0.00687285	0.0311688	2		2	1	2	1	2	1
0.00985222		-0.0541562	-0.0766773	-0.0153846	-0.169811	0.0148912	0.0675325	2		2	1	2	1	2	1
0.0492611		-0.0403023	-0.0670926	0.00307692	-0.0490566	0	0.0623377	2		2	1	2	1	2	1
0.00492611		-0.0730478	-0.0159744	-0.0215385	-0.101887	-0.0309278	0.0493507	2		2	1	2	1	2	1
0.00492611		-0.0629723	-0.028754	-0.08	-0.00377359	-0.0389462	0.0116883	2		2	1	2	1	2	1
-0.0147783		-0.0755667	-0.121406	-0.0538461	0.0377359	-0.0504009	0.0298701	2		2	1	2	1	2	1
0.0935961		-0.0894206	-0.0958466	-0.0415384	0.0716981	-0.0171821	0.0116883	2		2	1	2	1	2	1
0.162562		-0.0465995	-0.102236	-0.0292308	0.0603774	0.00114548	0.0272727	2		2	1	2	1	2	1
0.157635		-0.0617128	-0.057508	-0.0292308	0.113208	-0.0332188	0.0025974	2		2	1	2	1	2	1
0.152709		-0.034005	-0.166134	0.0261538	0.10566	-0.0423826	0.0155844	2		2	1	2	1	2	1
0.128079		-0.0176322	-0.140575	0.0107692	0.00754717	-0.0400917	-0.0155844	2		2	1	2	1	2	1
0.0295567		0.0289672	-0.121406	-0.00153846	0.132075	-0.024055	-0.0012987	2		2	1	2	1	2	1
0.118227		0.0478589	-0.0894569	-0.00461538	0.135849	-0.00916381	-0.0194805	2		2	1	2	1	2	1
0.0689655		0.0743073	-0.0415335	-0.00461538	0.203774	0.0148912	-0.0324675	2		2	1	2	1	2	1
0.133005		0.0969773	-0.0351438	0.00615384	0.279245	-0.0126002	-0.0272727	2		2	1	2	1	2	1
0.0738916		0.0503778	0.0223642	0.00923077	0.222642	-0.00916381	-0.0194805	2		2	1	2	1	2	1
0.044335		0.0654912	-0.0223642	0.00461538	0.283019	-0.00343643	-0.0220779	2		2	1	2	1	2	1
0.162562		0.0604534	0	0.0184615	0.25283	-0.00572738	-0.0519481	2		2	1	2	1	2	1
0.162562		0.0516373	0.0958466	-0.00153846	0.226415	-0.0194731	-0.048052	2		2	1	2	1	2	1
0.152709		0.0214106	0.0926517	-0.00307692	0.158491	-0.0137457	-0.0233766	2		2	1	2	1	2	1
0.0147783		0.0642317	0.153355	0.0153846	0.158491	-0.021764	-0.0467533	2		2	1	2	1	2	1
-0.0147783		0.0277078	0.185303	-0.0169231	0.120755	-0.024055	-0.0142857	2		2	1	2	1	2	1
0.0689655		0.0100756	0.172524	-0.0338461	0.154717	-0.021764	-0.012987	2		2	1	2	1	2	1
0.0935961		-0.034005	0.108626	0.00153846	0.0566038	-0.0137457	-0.0311688	2		2	1	2	1	2	1
0.0246305		-0.0390428	0.210863	-0.00923077	-0.090566	-0.00343643	-0.0194805	2		2	1	2	1	2	1
-0.0246305		-0.0730478	0.210863	-0.02	-0.120755	-0.00229095	-0.0246753	2		2	1	2	1	2	1
0.0246305		-0.0692695	0.226837	0.00153846	-0.120755	-0.0286369	-0.0116883	2		2	1	2	1	2	1
0.118227		-0.0793451	0.27476	0.00615384	-0.116981	-0.0206186	0.0025974	2		2	1	2	1	2	1
0.08867		-0.0982367	0.239617	-0.00307692	-0.0830189	-0.00343643	0.012987	2		2	1	2	1	2	1
0.0837438		-0.149874	0.201278	-0.0123077	-0.181132	-0.0148912	0.0402598	2		2	1	2	1	2	1
0.0640394		-0.298489	0.223642	-0.0138461	-0.207547	-0.0171821	0.0272727	2		2	1	2	1	2	1
-0.0147783		-0.418136	0.242811	-0.02	-0.192453	-0.0286369	0.0311688	2		2	1	2	1	2	1
-0.0689655		-0.526448	0.086262	0.0323077	-0.275472	-0.0194731	0.0415585	2		2	1	2	1	2	1
0.00492611		-0.532745	0.121406	0.00307692	-0.328302	-0.0148912	0.0363636	2		2	1	2	1	2	1
0.0492611		-0.438287	0.0255591	0.0338461	-0.283019	-0.0286369	0.0402598	2		2	1	2	1	2	1
-0.0197044		-0.280856	-0.0415335	0.0307692	-0.230189	-0.021764	0.0454546	2		2	1	2	1	2	1
-0.0295567		-0.141058	-0.0798722	0.00923077	-0.166038	-0.0332188	0.0454546	2		2	1	2	1	2	1
0.0197044		0.0125945	-0.111821	-0.00153846	-0.113208	-0.04811	0.0558442	2		2	1	2	1	2	1
0.0246305		0.267002	-0.121406	-0.0169231	-0.116981	-0.0194731	0.0532468	2		2	1	2	1	2	1
0.0788177		0.528967	-0.175719	0.0246154	-0.0490566	-0.0286369	0.0558442	2		2	1	2	1	2	1
0.0591133		0.780856	-0.134185	0.0169231	-0.0603774	-0.0171821	0.0350649	2		2	1	2	1	2	1
0.0541872		0.960957	-0.185303	0.0415385	-0.0716981	-0.0320733	0.0493507	2		2	1	2	1	2	1
0.0640394		0.986146	-0.236422	0.00307692	-0.0566038	-0.0183276	0.0233766	2		2	1	2	1	2	1
-0.0197044		0.846348	-0.0990415	0.0123077	0.0188679	-0.0229095	0.0116883	2		2	1	2	1	2	1
0.137931		0.541562	-0.214057	-0.00153846	0.162264	-0.0343643	-0.0025974	2		2	1	2	1	2	1
0.123153		0.274559	-0.223642	0.00461538	0.188679	-0.0366552	-0.0025974	2		2	1	2	1	2	1
0		0.152393	-0.246006	-0.0138461	0.14717	-0.0160367	-0.00779221	2		2	1	2	1	2	1
0.0935961		-0.0239295	-0.242811	0.0107692	0.207547	-0.0171821	-0.0350649	2		2	1	2	1	2	1
0.152709		-0.267002	-0.246006	0.0276923	0.139623	0.0103093	-0.0454546	2		2	1	2	1	2	1
0.187192		-0.395466	-0.226837	0.0307692	0.128302	-0.0148912	-0.0272727	2		2	1	2	1	2	1
0.123153		-0.406801	-0.191693	0.0276923	0.124528	-0.045819	0.00389611	2		2	1	2	1	2	1
0.0738916		-0.648614	-0.236422	0.0184615	0.241509	-0.0412371	-0.0246753	2		2	1	2	1	2	1
-0.0394089		-0.573048	-0.124601	-0.0169231	0.192453	-0.0412371	-0.0467533	2		2	1	2	1	2	1
0.0295567		-0.326196	-0.0926517	-0.0553846	0.188679	-0.0171821	-0.0454546	2		2	1	2	1	2	1
-0.0295567		-0.0680101	-0.0543131	-0.0784615	0.0981132	-0.0309278	-0.0389611	2		2	1	2	1	2	1
-0.0344828		0.122166	-0.0159744	-0.04	0.116981	-0.0378007	-0.0519481	2		2	1	2	1	2	1
0.152709		0.193955	0.0127796	0.00769231	0.0943396	-0.0274914	-0.0415585	2		2	1	2	1	2	1
0.0640394		0.171285	0.0670926	0.00615384	0.188679	-0.0171821	-0.0285714	2		2	1	2	1	2	1
-0.103448		0.11335	0.121406	-0.0138461	0.0301887	-0.0206186	-0.0337662	2		2	1	2	1	2	1
-0.0738916		0.0125945	0.172524	-0.0138461	0.0981132	0.00687285	-0.0571429	2		2	1	2	1	2	1
0		-0.0667506	0.258786	-0.04	0.215094	0.0103093	-0.0649351	2		2	1	2	1	2	1
0.0541872		-0.130982	0.191693	-0.0230769	0.143396	0	-0.0506494	2		2	1	2	1	2	1
0.0837439		-0.125945	0.146965	-0.0107692	0.0981132	0.0378007	-0.0688312	2		2	1	2	1	2	1
0.226601		-0.110831	0.191693	0.00461538	-0.00754717	-0.00114548	-0.0207792	2		2	1	2	1	2	1
0.147783		-0.107053	0.175719	0.0230769	-0.0264151	0.0355097	-0.0012987	2		2	1	2	1	2	1
0.108374		-0.0604534	0.265176	-0.0323077	-0.00377359	-0.0148912	-0.0025974	2		2	1	2	1	2	1
0.142857		-0.0201511	0.306709	-0.0523077	-0.0415094	-0.021764	0.0025974	2		2	1	2	1	2	1
0.0344828		0.00125945	0.28115	0	-0.0716981	-0.00229095	0.0142857	2		2	1	2	1	2	1
0.0837439		0.0125945	0.220447	-0.0369231	-0.0415094	0.00687285	0.0311688	2		2	1	2	1	2	1
0.0935961		0.00125945	0.166134	0.00153846	-0.090566	0.0183276	0.0376623	2		2	1	2	1	2	1
0.128079		0.0151133	0.0607029	-0.0230769	-0.169811	-0.00114548	0.0675325	2		2	1	2	1	2	1
0.270936		0	-0.00638978	-0.00153846	-0.203774	-0.021764	0.0597403	2		2	1	2	1	2	1
0.0985222		-0.0365239	-0.028754	0.0323077	-0.241509	-0.0423826	0.0727273	2		2	1	2	1	2	1
0.0492611		-0.00881612	0.0127796	0.0184615	-0.196226	-0.0320733	0.0909091	2		2	1	2	1	2	1
0.103448		-0.0365239	-0.0159744	-0.0230769	-0.335849	0.00801833	0.0454546	2		2	1	2	1	2	1
0.00492611		-0.00755667	-0.0638978	0.00615384	-0.169811	-0.00916381	0.048052	2		2	1	2	1	2	1
0.00985222		0	-0.102236	-0.00769231	-0.218868	0.00572738	0.0298701	2		2	1	2	1	2	1
0.0295567		-0.00629723	-0.118211	0.00769231	-0.249057	-0.0263459	0.0428572	2		2	1	2	1	2	1
0.128079		-0.00125945	-0.140575	0.00615384	-0.192453	-0.0263459	0.0298701	2		2	1	2	1	2	1
0.103448		-0.0188917	-0.194888	-0.0353846	-0.14717	-0.0332188	0.0181818	2		2	1	2	1	2	1
0.152709		0.00377834	-0.13738	-0.00615384	-0.0754717	-0.0538374	-0.0103896	2		2	1	2	1	2	1
0.0788177		0.00629723	-0.124601	-0.0338461	-0.150943	-0.0355097	-0.00779221	2		2	1	2	1	2	1
-0.0295567		-0.0138539	-0.124601	0.0123077	-0.0754717	0.0126002	0.0103896	2		2	1	2	1	2	1
-0.0394089		0.00755667	-0.182109	0.0292308	0.0716981	0	0.0194805	2		2	1	2	1	2	1
0.0147783		-0.00125945	-0.15016	0	0.00754717	0.0286369	-0.0415585	2		2	1	2	1	2	1
0.0246305		0.00377834	-0.166134	-0.00769231	0.0754717	0.0229095	-0.0311688	2		2	1	2	1	2	1
-0.0689655		-0.0201511	-0.191693	0.0184615	0.064151	0.0194731	-0.0337662	2		2	1	2	1	2	1
0.0295567		-0.0151133	-0.118211	0.00769231	0.139623	-0.00572738	-0.0142857	2		2	1	2	1	2	1
0.108374		0.0100756	-0.140575	-0.00769231	0.135849	0.0103093	-0.0181818	2		2	1	2	1	2	1
-0.0738916		-0.0125945	-0.111821	0.00461538	0.132075	0.00572738	-0.0194805	2		2	1	2	1	2	1
0.0197044		-0.0327456	-0.115016	0.0123077	0.154717	0.0286369	-0.0389611	2		2	1	2	1	2	1
0.0591133		0.00251889	-0.118211	0.0261538	0.162264	0.045819	-0.0558442	2		2	1	2	1	2	1
0.108374		0.00629723	-0.028754	0.0307692	0.139623	-0.0160367	-0.0272727	2		2	1	2	1	2	1
0.103448		0.0289672	0.0447284	-0.00923077	0.150943	0.024055	-0.048052	2		2	1	2	1	2	1
-0.0541872		0.00251889	0.0607029	-0.0430769	0.173585	0.0160367	-0.0298701	2		2	1	2	1	2	1
-0.118227		-0.0163728	0.0255591	-0.0584615	0.0943396	-0.0148912	-0.0233766	2		2	1	2	1	2	1
0.0197044		0.0100756	0.0479233	-0.0261538	0.0603774	-0.0229095	-0.012987	2		2	1	2	1	2	1
0.0295567		-0.0176322	0.108626	-0.0615384	0.143396	0.0378007	-0.0311688	2		2	1	2	1	2	1
-0.0246305		0	0.127796	-0.0630769	0.0943396	0.00572738	-0.0155844	2		2	1	2	1	2	1
0.0246305		0.0365239	0.159744	-0.0384615	0.10566	0.0309278	-0.00909091	2		2	1	2	1	2	1
0.123153		0.0151133	0.0638978	-0.0415384	0.0226415	-0.0103093	0.0012987	2		2	1	2	1	2	1
0.0541872		0.0125945	0.134185	-0.0907692	0.0301887	-0.00572738	-0.0311688	2		2	1	2	1	2	1
-0.0591133		-0.00755667	0.134185	-0.0630769	0.0943396	0.00114548	-0.0207792	2		2	1	2	1	2	1
-0.133005		0.00125945	0.134185	-0.0615384	0.0301887	0.0194731	0.0142857	2		2	1	2	1	2	1
-0.0492611		-0.00629723	0.0894569	-0.00153846	0.0226415	-0.00916381	0.0181818	2		2	1	2	1	2	1
-0.0738916		0.0151133	0.175719	-0.0646154	-0.0603774	-0.00343643	0.00649351	2		2	1	2	1	2	1
-0.0738916		0.0415617	0.185303	-0.0430769	-0.0415094	0.0332188	0.0142857	2		2	1	2	1	2	1
0.0197044		0.0264484	0.111821	-0.0507692	-0.0754717	0.0229095	0.0337662	2		2	1	2	1	2	1
-0.0147783		0.02267	0.153355	-0.00769231	-0.139623	0.00343643	0.0142857	2		2	1	2	1	2	1
-0.00492611		0.0151133	0.118211	-0.0261538	-0.188679	0.00916381	0.0246753	2		2	1	2	1	2	1
0.0591133		0.0251889	0.057508	-0.00461538	-0.154717	0.0229095	0.0636364	2		2	1	2	1	2	1
0.0591133		0.0591939	0.0319489	-0.00307692	-0.25283	0.0538374	0.0571429	2		2	1	2	1	2	1
0.167488		0.034005	-0.00958466	-0.0246154	-0.241509	0.0206186	0.0701299	2		2	1	2	1	2	1
0.113301		0.0163728	-0.0351438	0.0230769	-0.181132	0.0332188	0.0727273	2		2	1	2	1	2	1
0.113301		0.0201511	-0.0543131	0.02	-0.196226	0.0171821	0.074026	2		2	1	2	1	2	1
0.172414		0.0176322	-0.0127796	0.0353846	-0.215094	0.021764	0.0337662	2		2	1	2	1	2	1
0.08867		0.00881612	-0.108626	0.00923077	-0.132075	0.0229095	0.025974	2		2	1	2	1	2	1
0.137931		-0.00881612	-0.108626	-0.0123077	-0.090566	0.00572738	0.0155844	2		2	1	2	1	2	1
0.133005		0.00629723	-0.0894569	0.0507692	-0.158491	0.0206186	-0.00519481	2		2	1	2	1	2	1
0.00492611		0.00125945	-0.146965	0.0353846	-0.196226	0.00916381	0.00389611	2		2	1	2	1	2	1
-0.0147783		-0.0264484	-0.169329	0.00307692	-0.090566	0.0183276	0.0181818	2		2	1	2	1	2	1
-0.0689655		-0.00629723	-0.13738	0.00615384	-0.0150943	0.0263459	-0.00389611	2		2	1	2	1	2	1
-0.206897		-0.0201511	-0.156549	0.00769231	-0.0339623	0.00114548	-0.0233766	2		2	1	2	1	2	1
-0.192118		0.00503778	-0.14377	0	-0.00377359	0.0114548	-0.0376623	2		2	1	2	1	2	1
-0.37931		0.00377834	-0.204473	0.0307692	0.00754717	0.0263459	-0.0571429	2		2	1	2	1	2	1
-0.270936		-0.0163728	-0.191693	0.00769231	0.00754717	0.0286369	-0.0298701	2		2	1	2	1	2	1
-0.142857		-0.00503778	-0.242811	0.0507692	-0.0339623	0.0274914	-0.012987	2		2	1	2	1	2	1
-0.157635		-0.0125945	-0.185303	0.0307692	0.203774	-0.00916381	0.0155844	2		2	1	2	1	2	1
-0.182266		-0.02267	-0.207668	0.0138462	0.233962	-0.00229095	-0.0233766	2		2	1	2	1	2	1
-0.197044		-0.00377834	-0.0798722	0.0138462	0.2	-0.00229095	-0.0285714	2		2	1	2	1	2	1
-0.08867		-0.0201511	0.0319489	-0.0169231	0.245283	0.0148912	-0.0181818	2		2	1	2	1	2	1
0.0197044		-0.0314861	0.0255591	-0.00461538	0.237736	0	-0.0298701	2		2	2	2	1	2	1
-0.147783		-0.00377834	0.0926517	-0.0107692	0.25283	0.024055	-0.0454546	2		2	2	2	1	2	1
0.0492611		-0.0138539	0.057508	0.0230769	0.188679	0.00572738	-0.0467533	2		2	2	2	1	2	1
0.0738916		-0.0214106	0.108626	-0.0353846	0.313208	-0.00114548	-0.012987	2		2	2	2	1	2	1
0.147783		-0.0352645	0.15016	0	0.316981	0.00687285	-0.00779221	2		2	2	2	1	2	1
0.113301		-0.0314861	0.13099	-0.0507692	0.207547	0.0194731	0.012987	2		2	2	1	1	2	1
0.00985222		-0.00125945	0.146965	-0.04	0.196226	0.0274914	0.0311688	2		2	2	1	1	2	1
0.0738916		0.0264484	0.14377	0.0138462	0.218868	-0.0137457	0.0493507	2		2	2	1	1	2	1
0.0837438		0.00503778	0.159744	0.0246154	0.215094	-0.0045819	0.00519481	2		2	2	1	1	2	1
-0.0246305		0.0163728	0.115016	-0.0461538	0.14717	-0.00572738	0.0727273	2		2	2	1	1	2	1
0.118227		-0.00503778	0.162939	-0.0615384	0.139623	0.0183276	0.061039	2		2	2	1	1	2	1
0.162562		-0.0201511	0.185303	-0.0446154	0.0679245	-0.0103093	0.0831169	2		2	2	1	1	2	1
0.241379		-0.0176322	0.236422	-0.0323077	0.128302	-0.00801833	0.0974026	2		2	2	1	1	2	1
0.241379		-0.0403023	0.182109	-0.0292308	0.0716981	0.00916381	0.0792208	2		2	2	1	1	2	1
0.344828		-0.00503778	0.277955	-0.00769231	-0.0943396	0.0183276	0.0363636	2		2	2	1	1	2	1
0.251232		-0.00377834	0.220447	-0.0323077	-0.109434	0.0137457	0.0194805	2		2	2	1	1	2	1
0.206897		-0.00251889	0.153355	-0.0476923	-0.0754717	0.0263459	0.0207792	2		2	2	1	1	2	1
-0.0246305		0.00125945	0.13738	-0.0676923	0.00377359	-0.00916381	-0.00389611	2		2	2	1	1	2	1
-0.0837438		0.0214106	0.0415335	-0.0169231	-0.101887	-0.0252005	-0.00779221	2		2	2	1	1	2	1
-0.197044		0.0151133	0.0798722	-0.0446154	-0.14717	-0.021764	0.0142857	2		2	2	1	1	2	1
-0.453202		0.0289672	0.0351438	0.00461538	-0.192453	-0.0378007	-0.025974	2		2	2	1	1	2	1
-0.669951		-0.0302267	-0.0223642	0.00461538	-0.173585	-0.0389462	-0.012987	2		2	2	1	1	2	1
-0.748768		-0.00125945	0.0223642	0.02	-0.173585	0.0126002	-0.0376623	2		2	2	1	1	2	1
-0.812808		0.00629723	-0.0638978	0.00769231	-0.143396	0.0252005	-0.0545455	2		2	2	1	1	2	1
-0.748768		-0.00251889	-0.0830671	0.0107692	-0.162264	0.021764	-0.0272727	2		2	2	1	1	2	1
-0.655172		0.011335	-0.0670926	0.0230769	-0.166038	0.0045819	-0.0506494	2		2	2	1	1	2	1
-0.310345		-0.0151133	-0.0990415	0.0123077	-0.143396	0.0309278	-0.0337662	2		2	2	1	1	2	1
0.0197044		-0.0201511	-0.086262	-0.0123077	-0.162264	0.0400917	-0.0402598	2		2	2	1	1	2	1
0.20197		-0.0302267	-0.0926517	0.0307692	-0.203774	0.0137457	-0.0181818	2		2	2	1	1	2	1
0.246305		-0.0214106	-0.0958466	0.0123077	-0.124528	0.0378007	-0.0441559	2		2	2	1	1	2	1
0.147783		0.0289672	-0.140575	-0.00769231	-0.116981	0.0126002	-0.0350649	2		2	2	1	1	2	1
0.216749		0.0176322	-0.188498	-0.0169231	-0.0641509	-0.0332188	-0.0246753	2		2	2	1	1	2	1
0.0541872		0.00755667	-0.162939	0.0246154	-0.0528302	-0.0744559	-0.0233766	2		2	2	1	1	2	1
0.128079		0.0100756	-0.166134	-0.00769231	-0.0188679	-0.0870562	-0.0155844	2		2	2	1	1	2	1
0.137931		0.00881612	-0.220447	0.0230769	0.0490566	-0.0126002	-0.0142857	2		2	2	1	1	2	1
0.231527		-0.02267	-0.172524	0.0184615	0.0113208	0.0171821	0.00389611	2		2	2	1	1	2	1
0.37931		-0.0365239	-0.182109	0.0692308	0.0566038	0.0045819	0.00519481	2		2	2	1	1	2	1
0.394089		-0.00125945	-0.153355	0.0292308	0.0339623	0.00687285	0.025974	2		2	2	1	1	2	1
0.453202		-0.00755667	-0.0926517	0.02	0.203774	-0.00229095	0.0415585	2		2	2	1	1	2	1
0.369458		-0.00125945	-0.057508	0.0292308	0.245283	0.0183276	0.0025974	2		2	2	1	1	2	1
0.162562		-0.04534	-0.0159744	0.00923077	0.264151	-0.0286369	-0.0012987	2		2	2	1	1	2	1
0.241379		-0.0528967	0.0607029	0.00923077	0.222642	-0.0171821	-0.0142857	2		2	2	1	1	2	1
0.256158		-0.0491184	0.00638978	-0.00153846	0.196226	-0.0309278	-0.0337662	2		2	2	1	1	2	1
0.211823		-0.0465995	0.13738	0.0184615	0.207547	-0.0320733	0.0597403	2		2	2	1	1	2	1
0.211823		0.0100756	0.0830671	0.04	0.0867925	-0.0194731	0.0246753	2		2	2	1	1	2	1
0.128079		-0.00755667	0.0894569	0.0384615	0.113208	-0.0103093	0.0324675	2		2	2	1	1	2	1
0.123153		0.00755667	0.0926517	-0.0307692	0.124528	-0.00687285	0.0220779	2		2	2	1	1	2	1
0.0640394		0.0100756	0.159744	-0.00769231	0.143396	0.0114548	0.0285714	2		2	2	1	1	2	1
-0.0591133		-0.00251889	0.134185	-0.0261538	0.188679	-0.00229095	0.0155844	2		2	2	1	1	2	2
-0.0147783		-0.00503778	0.255591	-0.0169231	0.154717	0.00229095	0.0168831	2		2	2	1	1	2	2
0.118227		-0.0138539	0.14377	-0.0246154	0.169811	0.00687285	0	2		2	2	1	1	2	2
-0.0738916		-0.0289672	0.178914	-0.0169231	0.173585	0.0160367	0.00909091	2		2	2	1	1	2	2
-0.172414		-0.0188917	0.188498	-0.0107692	0.116981	0.0103093	-0.0103896	2		2	2	1	1	2	2
0.00492611		0.0188917	0.198083	-0.00153846	0.158491	-0.00687285	-0.0155844	2		2	2	1	1	2	2
0.0295567		0.0201511	0.201278	-0.0384615	0.064151	-0.00229095	-0.0285714	2		2	2	1	1	2	2
0.00492611		-0.00629723	0.153355	-0.0646154	0.0716981	-0.00916381	-0.00389611	2		2	2	1	1	2	2
0.00985222		-0.00629723	0.0798722	-0.0907692	0.00754717	0	-0.0194805	2		2	2	1	1	2	2
-0.0344828		0.00881612	0.0830671	-0.04	-0.0377359	-0.0045819	-0.0415585	2		2	2	1	1	2	2
0.0689655		-0.00503778	-0.0479233	-0.0184615	-0.116981	-0.00114548	-0.0467533	2		2	2	1	1	2	2
0.0246305		-0.00881612	-0.102236	-0.0369231	-0.192453	0.024055	-0.0103896	2		2	2	1	1	2	2
0.0197044		0.0239295	-0.102236	0.0107692	-0.233962	0.024055	-0.0298701	2		2	2	1	1	2	2
0.0640394		0.034005	-0.124601	-0.0123077	-0.207547	0.0206186	-0.0428572	2		2	2	1	1	2	2
0.113301		0.02267	-0.156549	0.00769231	-0.233962	0.0148912	-0.0545455	2		2	2	1	1	2	2
0.044335		0.00629723	-0.14377	0.0276923	-0.226415	0.0126002	-0.0025974	2		2	2	1	1	2	2
0.0147783		0.0151133	-0.175719	0.0107692	-0.279245	0.0252005	-0.0025974	2		2	2	1	1	2	2
0.0197044		-0.0138539	-0.175719	0.02	-0.256604	0.0572738	0.00649351	2		2	2	1	1	2	2
0.0738916		-0.0289672	-0.198083	0.0323077	-0.169811	0.0504009	0.0298701	2		2	2	1	1	2	2
0.0837438		0.00377834	-0.252396	0.0538461	-0.196226	0.0171821	0.0519481	2		2	2	1	1	2	2
0.0788177		0.00629723	-0.226837	0.0676923	-0.196226	0.00572738	0.0727273	2		2	2	1	1	2	2
0.00492611		-0.0100756	-0.214057	0.0507692	-0.173585	0.0045819	0.0909091	2		2	2	1	1	2	2
0.0837438		-0.011335	-0.220447	0.0384615	-0.109434	0.0126002	0.0987013	2		2	2	1	1	2	2
-0.0344828		-0.0201511	-0.239617	0.04	-0.166038	0.0194731	0.0857143	2		2	2	1	1	2	2
0.044335		-0.0188917	-0.201278	0.0507692	-0.0226415	0.021764	0.0987013	2		2	2	1	1	2	2
0.0246305		-0.0302267	-0.153355	0.0584615	0.0339623	0.0366552	0.0831169	2		2	2	1	1	2	2
0.0147783		-0.0579345	-0.204473	0.0584615	0.0792453	0.00801833	0.0714286	2		2	2	1	1	2	2
0.108374		-0.011335	-0.182109	0.0584615	0.0716981	0.0126002	0.0558442	2		2	2	1	1	2	2
0.226601		-0.0176322	-0.0638978	0.0369231	0.109434	0.0148912	0.0337662	2		2	2	1	1	2	2
0.172414		0.0176322	-0.0383387	0.00769231	0.10566	-0.00916381	0.0285714	2		2	2	1	1	2	2
0.108374		0.0201511	0.0511182	-0.0123077	0.150943	0	0	2		2	2	1	1	2	2
-0.0344828		-0.0377834	-0.00958466	0.0153846	0.241509	-0.00114548	-0.0142857	2		2	2	1	1	2	2
0.113301		-0.00755667	0.0319489	-0.00461538	0.354717	0.0045819	-0.0428572	2		2	2	1	1	2	2
-0.0689655		-0.00377834	0.0511182	0.00461538	0.267925	0.0160367	-0.0363636	2		2	2	1	1	2	2
-0.108374		-0.0214106	0.0447284	0.0107692	0.192453	0.0274914	-0.0753247	2		2	2	1	1	2	2
-0.00985222		-0.0377834	0.140575	-0.02	0.2	0.0309278	-0.087013	2		2	2	1	1	2	2
0.0147783		0	0.0990415	0.0169231	0.260377	-0.00229095	-0.087013	2		2	2	1	1	2	2
0.0344828		-0.0163728	0.108626	-0.0261538	0.249057	0.0183276	-0.0948052	2		2	2	1	1	2	2
-0.0689655		0.00755667	0.108626	-0.0784615	0.279245	0.0126002	0.0701299	2		2	2	1	1	2	2
-0.0197044		0.00755667	0.0926517	-0.0584615	0.30566	-0.00229095	0.102597	2		2	2	1	1	2	2
-0.0295567		-0.0163728	0.169329	-0.0661538	0.354717	0.0126002	0.106494	2		2	2	1	1	2	2
-0.0788177		-0.0314861	0.134185	-0.0538461	0.181132	0.00916381	0.0883117	2		2	2	1	1	2	2
-0.0591133		-0.0465995	0.14377	-0.0338461	0.150943	0.00343643	0.0467533	2		2	2	1	1	2	2
-0.00492611		-0.0151133	0.169329	-0.0369231	0.0301887	0.0126002	-0.138961	2		2	2	1	1	2	2
-0.123153		0.00755667	0.118211	-0.0461538	0.0603774	-0.0378007	-0.123377	2		2	2	1	1	2	2
-0.0837438		0.0201511	0.175719	-0.0369231	0.0603774	-0.0389462	-0.0584416	2		2	2	1	1	2	2
-0.137931		0.00755667	0.0447284	-0.04	0.0301887	-0.0126002	-0.122078	2		2	2	1	1	2	2
-0.0985222		0.00377834	0.0734824	-0.06	-0.109434	-0.0206186	-0.133766	2		2	2	1	1	2	2
-0.0689655		-0.00503778	-0.0191693	-0.0292308	-0.0226415	-0.0045819	-0.0987013	2		2	2	1	1	2	2
-0.0344828		0.0314861	0.0479233	-0.0215385	-0.116981	-0.00687285	-0.0350649	2		2	2	1	1	2	2
-0.0935961		-0.00377834	0.0543131	0.00769231	-0.181132	-0.0194731	0.00909091	2		2	2	1	1	2	2
-0.197044		0.00881612	-0.0223642	0	-0.332075	-0.0378007	0.0337662	2		2	2	1	1	2	2
-0.167488		0.0314861	-0.0798722	0.0153846	-0.260377	-0.045819	0.0519481	2		2	2	1	1	2	2
0.00492611		0.0214106	-0.0894569	-0.00153846	-0.301887	-0.0114548	0.0493507	2		2	2	1	1	2	2
-0.0541872		0.0163728	-0.159744	-0.0369231	-0.245283	-0.0137457	0.00519481	2		2	2	1	1	2	2
-0.08867		0.011335	-0.146965	-0.00461538	-0.249057	0.0045819	0.0233766	2		2	2	1	1	2	2
-0.241379		-0.0314861	-0.0607029	-0.00461538	-0.301887	-0.0114548	0.0155844	2		2	2	1	1	2	2
-0.0837438		0.00125945	-0.0894569	0.0246154	-0.271698	0.00801833	-0.0363636	2		2	2	1	1	2	2
0.0935961		0.0251889	-0.0958466	0.0415385	-0.260377	-0.00572738	-0.0350649	2		2	2	1	1	2	2
-0.0541872		0.0503778	-0.102236	0.06	-0.203774	-0.00114548	-0.0623377	2		2	2	1	1	2	2
-0.108374		0.0125945	-0.146965	0.0584615	-0.169811	0.0103093	-0.0025974	2		2	2	1	1	2	2
-0.0246305		0.0264484	-0.111821	0.0430769	-0.10566	0.00801833	0.0311688	2		2	2	1	1	2	2
-0.142857		-0.00377834	-0.169329	0.0384615	-0.132075	0.0160367	0.148052	2		2	2	1	1	2	2
0.0295567		-0.0201511	-0.159744	0.0446154	-0.090566	0.0126002	0.222078	2		2	2	1	1	2	2
-0.0344828		-0.02267	-0.0990415	0.0584615	-0.00754717	0.0148912	0.220779	2		2	2	1	1	2	2
-0.044335		0.00503778	-0.102236	-0.0230769	-0.0566038	0.00229095	0.0168831	2		2	2	1	1	2	2
-0.0837438		-0.00125945	-0.0830671	-0.0261538	0	0.021764	-0.274026	2		2	2	1	1	2	2
0.0394089		0.00251889	-0.0766773	-0.0338461	0.0150943	0.0160367	-0.0532468	2		2	2	1	1	2	2
-0.00492611		-0.0314861	-0.057508	0.0107692	0.0943396	0.00916381	-0.0285714	2		2	2	1	1	2	2
-0.0640394		0.0314861	0.00319489	0	0.166038	0	0	2		2	2	1	1	2	2
-0.0689655		-0.00251889	0	-0.0446154	0.120755	0.00229095	-0.00389611	2		2	2	1	1	2	2
-0.0541872		0.00629723	0.0223642	-0.0353846	0.0754717	-0.0103093	-0.0649351	2		2	2	1	1	2	2
-0.0295567		-0.00251889	0.0766773	-0.0461538	0.0377359	0.00572738	-0.11039	2		2	2	1	1	2	2
0.00985222		-0.011335	0.111821	-0.0369231	0.0301887	0.0148912	-0.0467533	2		2	2	1	1	2	2
-0.044335		-0.0151133	0.111821	0.00615384	0.0490566	-0.0160367	-0.0142857	2		2	2	1	1	2	2
0.0541872		-0.011335	0.13738	-0.0153846	0.139623	-0.00114548	-0.00779221	2		2	2	1	1	2	2
0.0344828		-0.00125945	0.198083	0.00923077	0.211321	-0.0389462	0.0428572	2		2	2	1	1	2	2
0		-0.00125945	0.223642	0.0215385	0.188679	-0.0137457	0.0714286	2		2	2	1	1	2	2
0.0295567		-0.0251889	0.306709	-0.02	0.150943	-0.0194731	0.0779221	2		2	2	1	1	2	2
-0.0640394		-0.00503778	0.271565	-0.00307692	0.0339623	-0.0206186	0.0324675	2		2	2	1	1	2	2
0.0492611		0.0201511	0.185303	-0.0107692	0.101887	-0.024055	0.0389611	2		2	2	1	1	2	2
-0.113301		0.00377834	0.118211	-0.00461538	0.135849	-0.0126002	0.0324675	2		2	2	1	1	2	2
0.0147783		0.0352645	0.134185	-0.0276923	-0.0113208	-0.0194731	0.0350649	2		2	2	1	1	2	2
-0.0295567		0.0302267	0.0415335	0.00153846	0.0226415	-0.0320733	0.0363636	2		2	2	1	1	2	2
0		0.0440806	-0.0351438	-0.0353846	-0.0264151	-0.0229095	0.0558442	2		2	2	1	1	2	2
-0.0394089		0.00503778	-0.0383387	-0.0430769	-0.0792453	0.00343643	0.061039	2		2	2	1	1	2	2
0.0344828		0.0403023	-0.0798722	0.0369231	-0.237736	0	0.012987	2		2	2	1	1	2	2
0.0295567		0.0214106	-0.0830671	0.0307692	-0.135849	-0.0137457	0.00519481	2		2	2	1	1	2	2
-0.0541872		0.02267	-0.159744	0.0461538	-0.177359	-0.0160367	0.0181818	2		2	2	1	1	2	2
0.0197044		0.034005	-0.140575	0.0169231	-0.290566	-0.0126002	0.0012987	2		2	2	1	1	2	2
-0.103448		0.0163728	-0.175719	0.0215385	-0.237736	-0.00343643	-0.0350649	2		2	2	1	1	2	2
0.0591133		0.0125945	-0.166134	0.0446154	-0.275472	-0.0183276	-0.0168831	2		2	2	1	1	2	2
0.157635		0.02267	-0.13099	0.0307692	-0.301887	-0.0274914	-0.00389611	2		2	2	1	1	2	2
0.103448		0.0528967	-0.146965	0.0430769	-0.309434	-0.0126002	0.0025974	2		2	2	1	1	2	2
-0.00492611		0.0365239	-0.220447	0.0261538	-0.211321	-0.0148912	-0.00909091	2		2	2	1	1	2	2
-0.0837438		0.0478589	-0.201278	-0.00153846	-0.222642	-0.00687285	-0.0207792	2		2	2	1	1	2	2
-0.0935961		0.0692695	-0.230032	-0.0230769	-0.260377	0.00229095	0.0220779	2		2	2	1	1	2	2
-0.152709		0.0415617	-0.230032	-0.02	-0.260377	-0.0103093	0.0116883	2		2	2	1	1	2	2
-0.0197044		0.034005	-0.166134	-0.0138461	-0.230189	-0.00572738	0.0233766	2		2	2	1	1	2	2
-0.0837438		0.0151133	-0.191693	0.00615384	-0.188679	0.00229095	0.00519481	2		2	2	1	1	2	2
0.0935961		-0.00377834	-0.198083	-0.0215385	-0.139623	0.021764	-0.0207792	2		2	2	1	1	2	2
0.0985222		0.0125945	-0.0702875	0.0138462	-0.154717	0.0103093	-0.0103896	2		2	2	1	1	2	2
0.0837439		0.0188917	-0.102236	-0.0276923	0	0.0114548	-0.00909091	2		2	2	1	1	2	2
0.0394089		0.00377834	-0.0479233	-0.0246154	0.0830189	0.0103093	0.0012987	2		2	2	1	1	2	2
-0.0738916		0.0188917	0.0191693	-0.0138461	-0.0264151	-0.0103093	0.00519481	2		2	2	1	1	2	2
-0.0147783		-0.0125945	-0.0479233	-0.0461538	0.0528302	-0.0148912	0	2		2	2	1	1	2	2
0.0492611		-0.00503778	0.0543131	-0.0246154	0.0981132	-0.00114548	0.00649351	2		2	2	1	1	2	2
-0.0197044		0.00503778	0.0670926	-0.0138461	0.230189	-0.00229095	-0.00389611	2		1	2	1	1	2	2
-0.231527		-0.0176322	0.0479233	-0.0676923	0.135849	-0.00343643	0.0285714	2		1	2	1	1	2	2
-0.108374		-0.00251889	0.105431	-0.0784615	0.158491	-0.0183276	-0.0220779	2		1	2	1	1	2	2
-0.142857		0.00881612	0.108626	-0.00769231	0.154717	-0.00229095	-0.0168831	2		1	2	1	1	2	2
-0.206897		0.0239295	0.194888	-0.0415384	0.196226	0.00343643	-0.0194805	2		1	2	1	1	2	2
-0.08867		0.0352645	0.249201	-0.04	0.150943	-0.0045819	-0.0116883	2		1	2	1	1	2	2
-0.142857		0.0163728	0.249201	-0.0584615	0.135849	-0.00343643	-0.00779221	2		1	2	1	1	2	2
-0.00492611		-0.0377834	0.198083	0.02	0.203774	-0.00916381	0.0103896	2		1	2	1	1	2	2
0.0394089		-0.02267	0.198083	0.00615384	0.196226	0.0045819	-0.025974	2		1	2	1	1	2	2
0		-0.0239295	0.13099	-0.0215385	0.188679	0.0229095	-0.0272727	2		1	2	1	1	2	2
0.0344828		-0.00881612	0.14377	-0.0230769	0.196226	0.0206186	0.012987	2		1	2	1	1	2	2
0.0591133		-0.0352645	0.188498	-0.0138461	0.192453	0.0148912	0.00519481	2		1	2	1	1	2	2
0.00985222		0.00251889	0.086262	-0.0123077	0.2	0.0045819	0.00779221	2		1	2	1	1	2	2
0.0591133		-0.00377834	0.028754	-0.0230769	0.109434	0.0103093	0.0181818	2		1	2	1	1	2	2
0.0344828		0.00629723	-0.0383387	0.00307692	0.0603774	-0.00801833	0.0311688	2		1	2	1	1	2	2
0.152709		-0.0100756	-0.0223642	-0.0461538	0.0113208	-0.0297824	0.0012987	2		1	2	1	1	2	2
0.157635		-0.011335	-0.0511182	-0.0492308	0.00754717	-0.0137457	-0.00909091	2		1	2	1	1	2	2
0.197044		-0.0617128	-0.0479233	-0.0707692	0.0113208	-0.0114548	0.0025974	2		1	2	1	1	2	2
0.182266		-0.0629723	-0.124601	-0.0461538	-0.101887	-0.0194731	-0.00389611	2		1	2	1	1	2	2
0.108374		-0.0327456	-0.0830671	-0.0507692	-0.154717	0.0274914	0.00909091	2		1	2	1	1	2	2
0.0492611		-0.0428211	-0.0255591	-0.0738461	-0.245283	0.0400917	-0.00389611	2		1	2	1	1	2	2
0.0147783		-0.0314861	-0.0958466	-0.0369231	-0.279245	0.021764	0.00649351	2		1	2	1	1	2	2
-0.0197044		-0.0289672	-0.0383387	-0.0184615	-0.196226	0.0286369	-0.00389611	2		1	2	1	1	2	2
0.0689655		-0.00629723	-0.169329	-0.0169231	-0.207547	0.00229095	-0.0246753	2		1	2	1	1	2	2
0.0985222		-0.00503778	-0.15016	-0.0261538	-0.166038	0.0045819	-0.00519481	2		1	2	1	1	2	2
-0.123153		-0.0365239	-0.146965	-0.0215385	-0.162264	0.00229095	-0.0233766	2		1	2	1	1	2	2
-0.08867		-0.0214106	-0.194888	-0.00461538	-0.0603774	0.0126002	-0.0168831	2		1	2	1	1	2	2
-0.226601		-0.00629723	-0.146965	-0.0107692	-0.196226	-0.00687285	-0.0311688	2		1	2	1	1	2	2
-0.157635		0.0176322	-0.0255591	0.0215385	-0.154717	-0.0045819	0.0103896	2		1	2	1	1	2	2
-0.275862		0	-0.111821	0.0430769	-0.150943	0.00114548	-0.0168831	2		1	2	1	1	2	2
-0.231527		0.00251889	-0.0734824	0.0153846	-0.132075	0.00229095	-0.0363636	2		1	2	1	1	2	2
-0.231527		-0.0138539	-0.0479233	0.0169231	-0.0716981	-0.0114548	0.012987	2		1	2	1	1	2	2
-0.157635		-0.00251889	-0.0511182	0.0461538	-0.116981	-0.0274914	-0.0428572	2		1	2	1	1	2	2
-0.00985222		-0.0176322	0.028754	0.0692308	0.0716981	-0.0252005	-0.0116883	2		1	2	1	1	2	2
-0.0541872		-0.04534	0.0702875	0.0461538	0.0566038	-0.0171821	-0.00389611	2		1	2	1	1	2	2
-0.0344828		-0.00251889	-0.0127796	0.0384615	0.0339623	-0.0229095	-0.0233766	2		1	2	1	1	2	2
-0.0295567		-0.00881612	0.0766773	0.0615384	0.045283	-0.0332188	-0.0636364	2		1	2	1	1	2	2
0.0788177		-0.0264484	0.134185	0.0830769	0.0339623	-0.024055	-0.0415585	2		1	2	1	1	2	2
0.152709		-0.00377834	0.204473	0.0753846	0.14717	-0.0400917	-0.0233766	2		1	2	1	1	2	2
0.17734		0.00881612	0.13738	0.0815384	0.188679	-0.0710195	-0.00389611	2		1	2	1	1	2	2
0.17734		0.0125945	0.159744	0.0630769	0.286792	-0.126002	-0.0285714	2		1	2	1	1	2	2
0.0935961		-0.0100756	0.15655	0.0446154	0.301887	-0.175258	-0.00779221	2		1	2	1	1	2	2
0.162562		0.00503778	0.178914	0.0184615	0.173585	-0.198167	0.0012987	2		1	2	1	1	2	2
0.162562		-0.0214106	0.172524	0.0307692	0.192453	-0.162658	-0.00519481	2		1	2	1	1	2	2
0.310345		0.0138539	0.13099	0.0292308	0.181132	-0.0882016	-0.012987	2		1	2	1	1	2	2
0.275862		0.011335	0.169329	-0.00615384	0.215094	-0.0286369	-0.0155844	2		1	2	1	1	2	2
0.270936		-0.0176322	0.182109	-0.0123077	0.264151	0.045819	-0.0103896	2		1	2	1	1	2	2
0.35468		0.00125945	0.121406	0.0184615	0.324528	0.112257	-0.0181818	2		1	2	1	1	2	2
0.251232		-0.0163728	0.105431	-0.00153846	0.237736	0.189004	-0.0155844	2		1	2	1	1	2	2
0.231527		-0.0125945	0.0830671	0.0461538	0.339623	0.20504	-0.00519481	2		1	2	1	1	2	2
0.0935961		-0.011335	0.0543131	-0.0307692	0.237736	0.226804	-0.0285714	2		1	2	1	1	2	2
-0.211823		-0.0277078	0.00958466	0.00615384	0.241509	0.305842	-0.0155844	2		1	2	1	1	2	2
-0.44335		-0.00629723	-0.0223642	-0.0338461	0.215094	0.434135	-0.0324675	2		1	2	1	1	2	2
-0.46798		-0.02267	-0.057508	-0.0246154	0.128302	0.431844	-0.0168831	2		1	2	1	1	2	2
-0.546798		-0.00629723	-0.0383387	-0.06	0.0528302	-0.182131	0.0116883	2		1	2	1	1	2	2
-0.773399		-0.00629723	-0.00958466	-0.00923077	0.0301887	-0.65063	0.00649351	2		1	2	1	1	2	2
-0.655172		-0.0100756	-0.0894569	-0.00923077	-0.0415094	-0.545246	0.0012987	2		1	2	1	1	2	2
-0.768473		-0.0277078	-0.0734824	-0.0492308	-0.10566	-0.494845	-0.00909091	2		1	2	1	1	2	2
-0.596059		-0.00881612	-0.175719	-0.0338461	-0.226415	-0.373425	-0.0350649	2		1	2	1	1	2	2
-0.438424		-0.0289672	-0.169329	-0.0753846	-0.256604	-0.0756014	-0.0324675	2		1	2	1	1	2	2
-0.137931		0.00125945	-0.127796	-0.0476923	-0.373585	0.164949	-0.00519481	2		1	2	1	1	2	2
0.108374		0.011335	-0.108626	-0.0369231	-0.350943	0.261169	-0.025974	2		1	2	1	1	2	2
0.211823		0.0100756	-0.134185	-0.00307692	-0.286792	0.249714	0.0155844	2		1	2	1	1	2	2
0.0788177		-0.00125945	-0.220447	0.0738461	-0.34717	0.182131	-0.0142857	2		1	2	1	1	2	2
0.103448		0.00881612	-0.220447	0.0815384	-0.309434	0.109966	-0.012987	2		1	2	1	1	2	2
0.0591133		0.0100756	-0.182109	0.0584615	-0.222642	0.0423826	-0.0025974	2		1	2	1	1	2	2
0.0689655		-0.00503778	-0.201278	0.0338461	-0.222642	0.00114548	-0.0012987	2		1	2	1	1	2	2
0.0935961		-0.011335	-0.14377	0.0138462	-0.271698	-0.0183276	0.0025974	2		1	2	1	1	2	2
-0.0246305		-0.0403023	-0.15016	0.0138462	-0.260377	-0.0126002	0.0272727	2		1	2	1	1	2	2
0.147783		-0.0390428	-0.124601	0.0276923	-0.233962	-0.0148912	0.00649351	2		1	2	1	1	2	2
0.172414		-0.0163728	-0.0415335	0.0384615	-0.177359	0.0229095	0.012987	2		1	2	1	1	2	2
0.315271		0.0201511	-0.0766773	0.0292308	-0.120755	0.0400917	0.0168831	2		1	2	1	1	2	2
0.192118		-0.00755667	-0.0670926	0.0184615	-0.0339623	0.0378007	0.00909091	2		1	2	1	1	2	2
0.221675		0.00881612	-0.028754	0	0.0679245	0.0664376	0.0285714	2		1	2	1	1	2	2
0.256158		-0.0251889	0.0191693	-0.00769231	0.0943396	0.0744559	0.0168831	2		1	2	1	1	2	2
0.142857		-0.0188917	0.00319489	-0.0123077	0.120755	0.0904926	0.0116883	2		1	2	1	1	2	2
0.113301		-0.0428211	0.0191693	0.0123077	0.215094	0.0675831	0.00519481	2		1	2	1	1	2	2
0.108374		-0.0239295	0.0479233	0.0707692	0.0981132	0.0400917	0.00909091	2		1	2	1	1	2	2
-0.044335		-0.0617128	0.0670926	0.0523077	0.218868	0.0332188	0.00909091	2		1	2	1	1	2	2
0.0738916		-0.0176322	0.086262	0.0492308	0.192453	-0.00114548	0.0025974	2		1	2	1	1	2	2
0.0541872		0.00125945	0.028754	0.0230769	0.128302	0.0126002	0.0428572	2		1	2	1	1	2	2
-0.0147783		-0.0151133	0.0990415	-0.00615384	0.245283	0.00114548	0.0337662	2		1	2	1	1	2	2
-0.0788177		-0.0176322	0.086262	0.00615384	0.241509	0.024055	0.0233766	2		1	2	1	1	2	2
0.08867		-0.0465995	-0.0383387	0.0169231	0.196226	0.04811	0.0246753	2		1	2	1	1	2	2
-0.192118		-0.034005	0.0638978	0.04	0.101887	0.0114548	0.0168831	2		1	2	1	1	2	2
-0.137931		-0.0151133	0.0702875	0.0415385	0.0981132	0.0309278	0.0142857	2		1	2	1	1	2	2
-0.128079		-0.02267	0.121406	0.0215385	0.120755	0.0378007	0.0233766	2		1	2	1	1	2	2
-0.118227		-0.0289672	0.0958466	-0.00769231	0.116981	0.0229095	0.0220779	2		1	2	1	1	2	2
-0.044335		-0.0251889	0.0830671	0.00153846	0.230189	0.00801833	0.0324675	2		1	2	1	1	2	2
-0.103448		-0.0327456	0.15016	-0.0476923	0.245283	-0.00229095	0.0168831	2		1	2	1	1	2	2
-0.0591133		-0.0541562	0.0702875	-0.00769231	0.154717	-0.024055	0.0194805	2		1	2	1	1	2	2
0.0935961		-0.0352645	0.0543131	-0.00615384	0.143396	0.0263459	0.012987	2		1	2	1	1	2	2
0.113301		-0.0503778	-0.0159744	-0.0138461	0.0943396	-0.00114548	0.00779221	2		1	2	1	1	2	2
0.157635		-0.0377834	0.0383387	-0.0523077	0.00754717	0.0286369	0.00519481	2		1	2	1	1	2	2
0.0197044		-0.0277078	0.00638978	-0.0553846	-0.0113208	0.00114548	0	2		1	2	1	1	2	2
-0.00985222		-0.0100756	0.00319489	-0.0369231	0.0264151	0.00572738	0.0025974	2		1	2	1	1	2	2
-0.0591133		-0.00881612	-0.0543131	-0.0246154	-0.128302	-0.0194731	0.0532468	2		1	2	1	1	2	2
-0.044335		-0.00125945	-0.0383387	-0.101538	-0.0641509	0.0263459	0.025974	2		1	2	1	1	2	2
-0.0147783		-0.00251889	-0.0383387	-0.0492308	-0.256604	0.00801833	0.00779221	2		1	2	1	1	2	2
-0.0935961		0.034005	-0.0702875	-0.0323077	-0.143396	0.0332188	0.00779221	2		1	2	1	1	2	2
-0.0394089		-0.0163728	0.028754	-0.00615384	-0.290566	0.00114548	-0.00649351	2		1	2	1	1	2	2
-0.00985222		-0.0277078	0.0670926	-0.0323077	-0.283019	0.0045819	0	2		1	2	1	1	2	2
-0.0344828		-0.0478589	0.0894569	-0.0261538	-0.286792	0.00572738	-0.00519481	2		1	2	1	1	2	2
0		-0.0251889	0.0351438	-0.0215385	-0.166038	0.0378007	0.0155844	2		1	2	1	1	2	2
-0.0197044		-0.0125945	0.0127796	-0.04	-0.150943	0.0114548	-0.00779221	2		1	2	1	1	2	2
-0.123153		-0.0239295	-0.0223642	-0.0507692	-0.173585	0	0.025974	2		1	2	1	1	2	2
-0.0788177		-0.0302267	0.0255591	-0.0230769	-0.124528	0.00229095	-0.0155844	2		1	2	1	1	2	2
-0.08867		-0.011335	-0.00319489	-0.0415384	-0.181132	0.0320733	-0.0337662	2		1	2	1	1	2	2
-0.113301		0.011335	-0.00319489	-0.0230769	-0.192453	0.0229095	-0.0181818	2		1	2	1	1	2	2
0.00985222		0.0365239	0.0127796	-0.00769231	-0.237736	0.00114548	0.0155844	2		1	2	1	1	2	2
-0.0197044		0.00629723	0.0702875	-0.0323077	-0.196226	0.0045819	0.0142857	2		1	2	1	1	2	2
-0.0197044		0.0151133	-0.0255591	0.0292308	-0.0566038	0.00114548	-0.0168831	2		1	2	1	1	2	2
0		0	0.0223642	0.0153846	-0.0301887	-0.0252005	-0.00389611	2		1	2	1	1	2	2
0		-0.0138539	0.028754	0.00615384	-0.0301887	-0.0137457	-0.0025974	2		1	2	1	1	2	2
0.108374		-0.00881612	0	-0.00307692	0.0566038	0.00343643	-0.0376623	2		1	2	1	1	2	2
0.00985222		-0.0151133	-0.0127796	-0.00461538	0.064151	0.00687285	-0.00389611	2		1	2	1	1	2	2
-0.0788177		-0.0176322	-0.121406	0.0276923	0.0981132	-0.00114548	-0.0155844	2		1	2	1	1	2	2
-0.0344828		-0.00251889	-0.0479233	0.0369231	0.128302	0.0045819	-0.0103896	2		1	2	1	1	2	2
0.0394089		0.0214106	-0.0479233	0.0369231	0.135849	0.00343643	-0.00519481	2		1	2	1	1	2	2
0.0147783		0.0440806	-0.0159744	0	0.0830189	0.00343643	-0.0285714	2		1	2	1	1	2	2
-0.0147783		0.034005	-0.0830671	0.0323077	0.124528	0.0045819	0.0025974	2		1	2	1	1	2	2
-0.0591133		0.0365239	-0.115016	0.0276923	0.113208	0.00916381	0.0142857	2		1	2	1	1	2	2
-0.133005		0.0528967	-0.0958466	0.00769231	0.0566038	0.0114548	0.0311688	2		1	2	1	1	2	2
-0.0295567		0.0528967	-0.162939	0.00461538	0.0339623	0.00114548	-0.0311688	2		1	2	1	1	2	2
-0.00985222		0.0806045	-0.166134	0	0.0301887	-0.00114548	-0.00779221	2		1	2	1	1	2	2
0		0.0591939	-0.207668	0.0107692	0.0528302	-0.0320733	-0.0012987	2		1	2	1	1	2	2
-0.0689655		0.0579345	-0.210863	-0.0153846	0.0113208	-0.0103093	0.0272727	2		1	2	1	1	2	2
0.0738916		0.0365239	-0.169329	-0.0446154	0.0867925	-0.0045819	0.00909091	2		1	2	1	1	2	2
0.137931		-0.00251889	-0.191693	-0.00923077	0.124528	0.0137457	-0.00909091	2		1	2	1	1	2	2
0.00492611		0.00503778	-0.191693	-0.06	0.128302	0.021764	-0.0272727	2		1	2	1	1	2	2
0.0295567		-0.0428211	-0.169329	-0.0184615	0.0867925	-0.0126002	-0.0246753	2		1	2	1	1	2	2
0.0295567		-0.00503778	-0.214057	-0.0415384	0.0603774	-0.0183276	-0.0207792	2		1	2	1	1	2	2
0.147783		-0.0491184	-0.217252	-0.0492308	0.0415094	-0.0435281	-0.0194805	2		1	2	1	1	2	2
0.0935961		-0.0642317	-0.194888	-0.0507692	-0.0339623	-0.0045819	-0.0168831	2		1	2	1	1	2	2
0.0837439		-0.0654912	-0.201278	-0.02	-0.139623	0.00343643	-0.0233766	2		1	2	1	1	2	2
0.147783		-0.0705289	-0.124601	-0.0446154	-0.090566	-0.0137457	-0.00649351	2		1	2	1	1	2	2
0.20197		-0.0428211	-0.13099	-0.0630769	-0.139623	-0.024055	-0.0246753	2		1	2	1	1	2	2
0.157635		-0.0440806	-0.118211	-0.0507692	-0.154717	-0.0274914	-0.0350649	2		1	2	1	1	2	2
-0.0591133		-0.0277078	-0.159744	-0.0692307	-0.222642	-0.00801833	-0.0194805	2		1	2	1	1	2	2
0.0837439		-0.0365239	-0.166134	-0.0615384	-0.343396	-0.0286369	-0.0116883	2		1	2	1	1	2	2
0.103448		-0.02267	-0.233227	-0.0923077	-0.309434	-0.0400917	-0.0415585	2		1	2	1	1	2	2
0.0246305		0.0214106	-0.175719	-0.0707692	-0.34717	-0.0343643	-0.0428572	2		1	2	1	1	2	2
-0.00492611		-0.00755667	-0.121406	-0.0676923	-0.222642	-0.0194731	-0.0519481	2		1	2	1	1	2	2
0.142857		0.0100756	-0.0702875	-0.00461538	-0.203774	0.00229095	-0.0168831	2		1	2	1	1	2	2
0.0985222		0.00125945	-0.15016	-0.0369231	-0.2	-0.0389462	-0.0298701	2		1	2	1	1	2	2
0.0295567		-0.00251889	-0.13738	-0.0507692	-0.143396	-0.0126002	-0.0415585	2		1	2	1	1	2	2
0.0541872		-0.011335	-0.178914	-0.06	-0.192453	0.00229095	-0.0285714	2		1	2	1	1	2	2
0.0738916		-0.0377834	-0.185303	0.00461538	-0.207547	-0.0148912	-0.0220779	2		1	2	1	1	2	2
0.0246305		-0.0365239	-0.134185	-0.0169231	-0.045283	-0.00572738	-0.0506494	2		1	2	1	1	2	2
-0.00492611		-0.00629723	-0.118211	-0.00307692	-0.0566038	0.00916381	-0.0233766	2		1	2	1	1	2	2
-0.0492611		0.0277078	-0.0990415	-0.00769231	0.0264151	0.0183276	-0.0012987	2		1	2	1	1	2	2
0.00985222		0.0251889	-0.118211	0.0184615	-0.0264151	0.0229095	-0.0168831	2		1	2	1	1	2	2
-0.044335		0.0377834	-0.0223642	0.0184615	0.0867925	0.0148912	-0.012987	2		1	2	1	1	2	2
0.0541872		0.0403023	-0.0383387	0.0138461	0.064151	-0.0103093	-0.0103896	2		1	2	1	1	2	2
0.0591133		0.0377834	-0.0223642	0.0369231	0.0754717	-0.00572738	-0.0337662	2		1	2	1	1	2	2
0.0344828		0.0478589	0.0319489	0.0676923	0.128302	-0.00801833	-0.0155844	2		1	2	1	1	2	2
-0.0541872		0.0780856	0.0159744	0.0615384	0.124528	0.0103093	0.00389611	2		1	2	1	1	2	2
-0.128079		0.0730478	0.0702875	0.0430769	0.230189	-0.00916381	-0.00909091	2		1	2	1	1	2	2
-0.0147783		0.0654912	0.0607029	0.0353846	0.2	-0.00801833	-0.012987	2		1	2	1	1	2	2
0.0246305		0.0604534	0.0990415	0.0538461	0.203774	0.00114548	-0.00519481	2		1	2	1	1	2	2
-0.0246305		0.0831234	-0.00319489	0.0723077	0.109434	0.0114548	0.0012987	2		1	2	1	1	2	2
0.0246305		0.112091	-0.00638978	0.0461538	0.132075	0.0103093	0.00649351	2		1	2	1	1	2	2
0.08867		0.0944584	0.13099	0.0523077	0.113208	0.00343643	0.00649351	2		1	2	1	1	2	2
0.0985222		0.0780856	0.13738	0.0492308	0.101887	0.0297824	-0.00389611	2		1	2	1	1	2	2
0.0738916		0.103275	0.0990415	0.0153846	0.0415094	0.021764	0.0285714	2		1	2	1	1	2	2
0.0147783		0.0680101	0.105431	-0.00615384	0.132075	0.00801833	0.00909091	2		1	2	1	1	2	2
0.0295567		0.0491184	0.0798722	0.00923077	0.10566	-0.0103093	0.0155844	2		1	2	1	1	2	2
0.162562		0.00251889	0.0127796	0.00923077	0.0981132	0.00114548	0.0220779	2		1	2	1	1	2	2
0.0689655		-0.0176322	0.0191693	0.0107692	0.14717	0.00114548	0.0272727	2		1	2	1	1	2	2
0.08867		-0.0163728	0.00958466	0.00461538	0.2	0.00114548	-0.012987	2		1	2	1	1	2	2
-0.044335		-0.0390428	0.0638978	0	0.0867925	-0.0114548	-0.00909091	2		1	2	1	1	2	2
0.0295567		-0.0125945	0.0479233	0	0.150943	0	0.0233766	2		1	2	1	1	2	2
0.0344828		-0.0591939	0	-0.0507692	0.169811	0.00114548	-0.0012987	2		1	2	1	1	2	2
0.0591133		-0.0390428	-0.0894569	-0.0415384	0.0792453	-0.00687285	0.0025974	2		1	2	1	1	2	2
0.0591133		-0.0516373	-0.111821	-0.0569231	0.00754717	-0.0183276	-0.012987	2		1	2	1	1	2	2
0.0197044		-0.0554156	-0.207668	-0.0276923	-0.0679245	-0.021764	0.0207792	2		1	2	1	1	2	2
0.147783		-0.0478589	-0.223642	-0.0415384	-0.116981	-0.0194731	0.012987	2		1	2	1	1	2	2
0.133005		-0.0100756	-0.303514	-0.0230769	-0.0981132	-0.0206186	0.0142857	2		1	2	1	1	2	2
0.192118		-0.0264484	-0.29393	-0.0661538	-0.090566	-0.0194731	-0.00649351	2		1	2	1	1	2	2
0.118227		-0.0415617	-0.27476	-0.0492308	-0.162264	-0.0343643	0.0246753	2		1	2	1	1	2	2
0.0591133		-0.0403023	-0.220447	-0.0907692	-0.150943	0.00916381	0.0181818	2		1	2	1	1	2	2
0.108374		-0.0428211	-0.115016	-0.06	-0.135849	-0.0137457	0.0389611	2		1	2	1	1	2	2
0.0640394		-0.0403023	-0.0383387	-0.0169231	-0.211321	-0.0355097	0.0168831	2		1	2	1	1	2	2
0.0689655		-0.0138539	0.14377	0.00769231	-0.222642	-0.0412371	0.00389611	2		1	2	1	1	2	2
0.08867		-0.0188917	0.249201	-0.00923077	-0.113208	-0.0400917	0.0103896	2		1	2	1	1	2	2
0.118227		-0.00251889	0.338658	-0.04	-0.177359	-0.0286369	-0.00389611	2		1	2	1	1	2	2
0.0246305		-0.0289672	0.354633	0	-0.166038	-0.00687285	0.0376623	2		1	2	1	1	2	2
-0.00985222		0.011335	0.392971	-0.0353846	-0.196226	-0.0435281	0	2		1	2	1	1	2	2
0.0246305		-0.011335	0.376997	-0.0446154	-0.166038	-0.00572738	-0.0168831	2		1	2	1	1	2	2
0		0.0251889	0.412141	0.00769231	-0.139623	-0.0229095	-0.0103896	2		1	2	1	1	2	2
0.00492611		0.00377834	0.364217	0.00769231	-0.0754717	-0.00916381	-0.0324675	2		1	2	1	1	2	2
0.0197044		0.0377834	0.322684	0.0538461	-0.0150943	-0.0194731	-0.0207792	2		1	2	1	1	2	2
-0.137931		0.0214106	0.246006	0.0538461	-0.045283	-0.0252005	-0.0168831	2		1	2	1	1	2	2
-0.0197044		0.0264484	0.182109	0.0292308	-0.0264151	-0.0355097	-0.00779221	2		1	2	1	1	2	2
-0.0344828		0.0251889	0.0383387	0.0276923	0.0150943	-0.0446736	-0.0142857	2		1	2	1	1	2	2
-0.00985222		0.0138539	0.0319489	0.06	0.10566	-0.0584193	-0.0272727	2		1	2	1	1	2	2
-0.0394089		0.00503778	0.0255591	0.0830769	0.101887	-0.0229095	0.0428572	2		1	2	1	1	2	2
0.0197044		0.00251889	-0.118211	0.0723077	0.162264	-0.0171821	0.0350649	2		1	2	1	1	2	2
0.08867		0.0151133	-0.124601	0.0692308	0.169811	-0.0274914	0.0181818	2		1	2	1	1	2	2
0.162562		0.00251889	-0.146965	0.0323077	0.226415	-0.0252005	-0.00649351	2		1	2	1	1	2	2
0.147783		0.00377834	-0.255591	0.0415385	0.241509	-0.0263459	0.0142857	2		1	2	1	1	2	2
0.246305		-0.0377834	-0.252396	0.0246154	0.230189	-0.00229095	0.012987	2		1	2	1	1	2	2
0.137931		-0.00377834	-0.383387	-0.00923077	0.218868	-0.0114548	0.0506494	2		1	2	1	1	2	2
0.128079		-0.0151133	-0.501597	0.0369231	0.196226	-0.0045819	0.0857143	2		1	2	1	1	2	2
0.182266		0.011335	-0.392971	0.0630769	0.215094	0.00572738	0.0363636	2		1	2	1	1	2	2
0.152709		0.04534	-0.485623	0.0107692	0.177359	-0.00572738	0.061039	2		1	2	1	1	2	2
0.285714		0.0617128	-0.507987	-0.00307692	0.29434	-0.0160367	0.0649351	2		1	2	1	1	2	2
0.182266		0.109572	-0.479233	-0.00461538	0.260377	-0.0194731	0.0844156	2		1	2	1	1	2	2
0.0295567		0.123426	-0.456869	-0.00307692	0.143396	-0.0160367	0.0571429	2		1	2	1	1	2	2
0.0837438		0.0919395	-0.239617	-0.02	0.14717	0.0148912	0.0376623	2		1	2	1	1	2	2
0		0.0793451	-0.124601	-0.0661538	0.128302	-0.0183276	0.0246753	2		1	2	1	1	2	2
0.0837438		0.0327456	0.105431	-0.0661538	0.0188679	-0.0114548	-0.0103896	2		1	2	1	1	2	2
-0.0246305		0.02267	0.888179	-0.0369231	0.0264151	0	0	2		1	2	1	1	2	2
0.0295567		-0.011335	0.977636	-0.02	-0.124528	-0.0103093	-0.0233766	2		1	2	1	1	2	2
-0.0788177		-0.0503778	0.69968	-0.0476923	-0.128302	-0.00801833	-0.0428572	2		1	2	1	1	2	2
-0.00985222		-0.0503778	0.370607	-0.0461538	-0.139623	-0.021764	-0.0233766	2		1	2	1	1	2	2
-0.103448		-0.0604534	0.198083	-0.0676923	-0.196226	-0.0252005	-0.0441559	2		1	2	1	1	2	2
-0.0344828		-0.0818639	0.389776	-0.0338461	-0.30566	0.0045819	-0.0805195	2		1	2	1	1	2	2
-0.0147783		-0.100756	0.607029	-0.00153846	-0.260377	0.0103093	-0.0831169	2		1	2	1	1	2	2
0.0295567		-0.0705289	0.690096	-0.00307692	-0.301887	0.0148912	-0.111688	2		1	2	1	1	2	2
0.08867		-0.11335	0.632588	-0.0276923	-0.260377	0.0126002	-0.148052	2		1	2	1	1	2	2
0.128079		-0.0755667	0.370607	-0.0646154	-0.203774	-0.0171821	-0.171429	2		1	2	1	1	2	2
0.118227		-0.0465995	0.188498	-0.00615384	-0.237736	-0.0286369	-0.144156	2		1	2	1	1	2	2
0.113301		-0.0188917	0.0798722	-0.0338461	-0.260377	-0.0103093	-0.111688	2		1	2	1	1	2	2
0.0295567		-0.056675	0.0223642	-0.0338461	-0.256604	0.0114548	0.0636364	2		1	2	1	1	2	2
0.118227		-0.0579345	-0.169329	-0.0215385	-0.203774	0.0252005	0.266234	2		1	2	1	1	2	2
0.0985222		-0.0654912	-0.236422	-0.0276923	-0.203774	0.0263459	0.194805	2		1	2	1	1	2	2
0.17734		-0.0717884	-0.29393	0.0230769	-0.154717	0.021764	0.12987	2		1	2	1	1	2	2
0.241379		-0.0554156	-0.341853	0.02	-0.0754717	0.0229095	0.0389611	2		1	2	1	1	2	2
0.246305		-0.0906801	-0.28115	0.0476923	0.00377359	-0.0160367	0.0792208	2		1	2	1	1	2	2
0.157635		-0.0755667	-0.348243	0.0476923	0.0981132	-0.0355097	0.172727	2		1	2	1	1	2	2
0.187192		-0.0654912	-0.338658	0.0461538	0.0830189	-0.00916381	0.192208	2		1	2	1	1	2	2
0.26601		-0.0806045	-0.364217	0.0769231	0.128302	0.0103093	0.192208	2		1	2	1	1	2	2
0.325123		-0.0214106	-0.338658	0.0723077	0.173585	0.00572738	0.133766	2		1	2	1	1	2	2
0.320197		-0.0138539	-0.322684	0.0415385	0.162264	-0.00572738	0.0402598	2		1	2	1	1	2	2
0.334975		0.0327456	-0.306709	0.0953846	0.14717	-0.0137457	0.0376623	2		1	2	1	1	2	2
0.226601		0.0629723	-0.261981	0.112308	0.132075	-0.00687285	-0.0584416	2		1	2	1	1	2	2
0.0935961		0.0629723	-0.210863	0.0876923	0.181132	-0.00801833	-0.0467533	2		1	2	1	1	2	2
-0.0394089		0.0629723	-0.172524	0.0707692	0.0981132	-0.0320733	-0.0714286	2		1	2	1	1	2	2
-0.142857		0.0365239	-0.134185	0.0830769	0.196226	-0.00572738	-0.0558442	2		1	2	1	1	2	2
-0.226601		0.0403023	-0.115016	0.0692308	0.177359	0.00229095	-0.0636364	2		1	2	1	1	2	2
-0.438424		0.0680101	-0.0511182	0.00153846	0.237736	0.0229095	-0.0402598	2		1	2	1	1	2	2
-0.669951		0.0503778	-0.0191693	0.0153846	0.271698	0.0206186	-0.0662338	2		1	2	1	1	2	2
-0.70936		0.0214106	-0.0670926	0.0553846	0.230189	-0.024055	-0.074026	2		1	2	1	1	2	2
-0.847291		0.0188917	0.0351438	-0.00153846	0.154717	-0.0618557	-0.087013	2		1	2	1	1	2	2
-0.714286		0.0176322	0.0351438	-0.0338461	0.203774	-0.137457	-0.0662338	2		1	2	1	1	2	2
-0.596059		0.0327456	0.00958466	-0.0415384	0.211321	-0.167239	-0.101299	2		1	2	1	1	2	2
-0.251232		0.0251889	0.0191693	-0.04	0.207547	-0.183276	-0.0805195	2		1	2	1	1	2	2
-0.0246305		0.0478589	-0.0255591	-0.0276923	0.0716981	-0.166094	-0.0389611	2		1	2	1	1	2	2
0.226601		0.056675	-0.00638978	-0.0338461	0.113208	-0.105384	-0.0454546	2		1	2	1	1	2	2
0.192118		0.0793451	-0.00638978	-0.0153846	0.0566038	0.0171821	-0.0142857	2		1	2	1	1	2	2
0.251232		0.0906801	-0.0447284	-0.04	0.0339623	0.107675	-0.0623377	2		1	2	1	1	2	2
0.0788177		0.0831234	-0.0830671	-0.00769231	-0.00377359	0.145475	-0.0727273	2		1	2	1	1	2	2
0.142857		0.0654912	-0.102236	-0.00923077	-0.0377359	0.206186	-0.0675325	2		1	2	1	1	2	2
0.113301		0.0415617	-0.0670926	-0.0107692	-0.090566	0.206186	-0.0181818	2		1	2	1	1	2	2
0.270936		0.0125945	-0.0479233	-0.0507692	-0.0830189	0.252005	0.0181818	2		1	2	1	1	2	2
0.285714		-0.0138539	-0.0479233	-0.0415384	-0.222642	0.365407	0.0363636	2		1	2	1	1	2	2
0.330049		-0.0163728	-0.0894569	0.0169231	-0.150943	0.339061	0.0285714	2		1	2	1	1	2	2
0.413793		-0.0415617	-0.0319489	-0.0123077	-0.203774	-0.116839	0.0207792	2		1	2	1	1	2	2
0.285714		-0.0541562	-0.0223642	0.00307692	-0.132075	-0.364261	-0.00389611	2		1	2	1	1	2	2
0.334975		-0.0818639	0.00958466	-0.0446154	-0.196226	-0.507446	-0.0103896	2		1	2	1	1	2	2
0.275862		-0.0579345	0.00638978	-0.0215385	-0.0981132	-0.502864	0.0116883	2		1	2	1	1	2	2
0.256158		-0.0969773	0.0127796	-0.0507692	-0.184906	-0.41008	0.0233766	2		1	2	1	1	2	2
0.231527		-0.0843828	0.0798722	-0.0276923	-0.0867925	-0.136312	0.0142857	2		1	2	1	1	2	2
0.0935961		-0.0528967	0.057508	-0.00923077	-0.0150943	0.166094	0.0194805	2		1	2	1	1	2	2
0.0541872		-0.0377834	0.0351438	0.0246154	-0.0188679	0.293242	-0.0116883	2		1	2	1	1	2	2
0.0591133		-0.0617128	0.0894569	0.0184615	-0.090566	0.270332	-0.0025974	2		1	2	1	1	2	2
0.0492611		-0.0289672	0.0638978	0.0430769	-0.0264151	0.233677	-0.00519481	2		1	2	1	1	2	2
-0.0197044		-0.0289672	0.0766773	0.0384615	0.0188679	0.122566	-0.0220779	2		1	2	1	1	2	2
0.108374		-0.0478589	0.057508	0.0553846	0.090566	0.0778924	-0.00909091	2		1	2	1	1	2	2
0.0640394		-0.0629723	0.178914	0.0523077	0.162264	0.0148912	0.012987	2		1	2	1	1	2	2
0.0394089		-0.0415617	0.0926517	0.0461538	0.215094	-0.0206186	0.0376623	2		1	2	1	1	2	2
-0.182266		-0.0440806	0.127796	0.06	0.181132	-0.00916381	0.0142857	2		1	2	1	1	2	2
-0.103448		-0.0667506	0.115016	0.0738461	0.166038	-0.0263459	-0.00779221	2		1	2	1	1	2	2
-0.0640394		-0.0163728	0.15016	0.0646154	0.109434	0.0229095	0.0142857	2		1	2	1	1	2	2
-0.0246305		-0.0151133	0.0415335	0.0723077	0.158491	0.0252005	-0.0207792	2		1	2	1	1	2	2
0.00985222		0.00629723	0.0415335	0.00923077	0.177359	0.0171821	0.0181818	2		1	2	1	1	2	2
-0.108374		0.0390428	0.0670926	0.0492308	0.169811	0.0423826	0.0246753	2		1	2	1	1	2	2
-0.0689655		0.0629723	0.108626	0.0261538	0.188679	0.0343643	0.0428572	2		1	2	1	1	2	2
-0.0837438		0.081864	0.0990415	0.0307692	0.177359	0.045819	0.0207792	2		1	2	1	1	2	2
-0.147783		0.0843828	0.0830671	0.0307692	0.218868	0.00801833	0.0142857	2		1	2	1	1	2	2
0.137931		0.0831234	0.127796	0.00461538	0.211321	0.0263459	-0.0194805	2		1	2	1	1	2	2
0.152709		0.0604534	0.105431	-0.0107692	0.162264	0.0126002	0.0233766	2		1	2	1	1	2	2
0.0541872		0.0642317	0.0543131	0.00461538	0.0943396	-0.00801833	-0.00519481	2		1	2	1	1	2	2
0.0738916		0.0692695	-0.00638978	0.0169231	0.120755	-0.0252005	0.00519481	2		1	2	1	1	2	2
-0.0394089		0.0591939	0.086262	-0.0169231	0.188679	-0.021764	-0.0025974	2		1	2	1	1	2	2
0.0197044		0.0151133	0.0607029	-0.0153846	0.150943	-0.0126002	0	2		1	2	1	1	2	2
0.0295567		0.034005	0.108626	0.0138461	0	0.0194731	0.0181818	2		1	2	1	1	2	2
-0.103448		0.0667506	0.0926517	-0.0553846	-0.0339623	0.0297824	-0.0025974	2		1	2	1	1	2	2
-0.103448		0.0604534	0.0638978	0.0107692	-0.00754717	0	0.00909091	2		1	2	1	1	2	2
-0.0837438		0.0793451	0.0990415	-0.0661538	0.0150943	0.0045819	0.0155844	2		1	2	1	1	2	2
0.044335		0.0743073	0.0670926	-0.0107692	-0.0490566	0.0160367	0.00909091	2		1	2	1	1	2	2
0.0689655		0.0969773	0.0255591	0.0138461	-0.0943396	-0.0126002	-0.00779221	2		1	2	1	1	2	2
-0.108374		0.0793451	0.0638978	-0.02	-0.14717	-0.0160367	-0.0116883	2		1	2	1	1	2	2
-0.0738916		0.0478589	-0.0223642	-0.0384615	-0.196226	0.00343643	0.00909091	2		1	2	1	1	2	2
0.0246305		0.00251889	0.0415335	-0.0615384	-0.267925	-0.00343643	0.0181818	2		1	2	1	1	2	2
0.08867		-0.00503778	-0.0415335	-0.06	-0.218868	-0.0103093	0.00909091	2		1	2	1	1	2	2
0.123153		-0.0428211	0.0127796	-0.0292308	-0.230189	-0.0252005	-0.0116883	2		1	2	1	1	2	2
0.0492611		-0.107053	0.0894569	-0.0123077	-0.166038	0.00229095	0	2		1	2	1	1	2	2
0.0246305		-0.0969773	0.0447284	0.0215385	-0.188679	-0.0297824	0.0012987	2		1	2	1	1	2	2
0.118227		-0.0881612	-0.0127796	0.00615384	-0.279245	-0.024055	-0.0025974	2		1	2	1	1	2	2
0.0394089		-0.0969773	0.105431	0.0538461	-0.139623	-0.0137457	0.0103896	2		1	2	1	1	2	2
0.0640394		-0.0906801	0.00319489	-0.0246154	-0.124528	-0.0549828	0.00779221	2		1	2	1	1	2	2
0.08867		-0.093199	0.00319489	-0.00769231	-0.0830189	-0.0183276	0.0168831	2		1	2	1	1	2	2
0.0492611		-0.0894206	0.0543131	0.0261538	-0.0867925	-0.0252005	-0.00779221	2		1	2	1	1	2	2
0.0640394		-0.0755667	-0.0191693	0.0384615	-0.120755	-0.0320733	-0.0207792	2		1	2	1	1	2	2
0.0246305		-0.034005	-0.0415335	0.0815384	-0.0188679	-0.0206186	-0.0220779	2		1	2	1	1	2	2
0.0492611		-0.0604534	-0.102236	0.0738461	0.045283	-0.0320733	-0.0025974	2		1	2	1	1	2	2
0.00492611		-0.0428211	-0.0958466	0.113846	0.0792453	-0.0194731	0.0012987	2		1	2	1	1	2	2
0.0197044		-0.0894206	0.0638978	0.0815384	0.0150943	-0.00916381	0.0233766	2		1	2	1	1	2	2
-0.0985222		-0.0969773	0	0.0892307	0.150943	-0.0148912	0.0675325	2		1	2	1	1	2	2
0.0837439		-0.0944584	0.0159744	0.0584615	0.154717	-0.0103093	0.0285714	2		1	2	1	1	2	2
0.152709		-0.0806045	-0.0255591	0.0846154	0.139623	-0.00916381	0.0233766	2		1	2	1	1	2	2
0.00985222		-0.0705289	0.00958466	0.0907692	0.196226	-0.021764	0.00519481	2		1	2	1	1	2	2
-0.0147783		-0.04534	0.0511182	0.104615	0.10566	-0.00229095	0.00519481	2		1	2	1	1	2	2
-0.0295567		-0.0251889	0.0159744	0.110769	0.184906	0.00114548	-0.0194805	2		1	2	1	1	2	2
0.0246305		0.00755667	-0.00638978	0.0415385	0.113208	0	0.00649351	2		1	2	1	1	2	2
-0.0295567		0.00755667	0.0255591	0.0276923	0.215094	0	0.0272727	2		1	2	1	1	2	2
-0.0935961		0.02267	0.0127796	0	0.090566	-0.0137457	0.0168831	2		1	2	1	1	2	2
-0.0246305		0.0755667	0.0383387	0.0292308	0.113208	-0.00343643	0.0116883	2		1	2	1	1	2	2
0.0197044		0.0390428	-0.00958466	0.0246154	0.154717	-0.00114548	0.025974	2		1	2	1	1	2	2
-0.0246305		0.0516373	0.0191693	-0.0323077	0.139623	0.00343643	-0.0012987	2		1	2	1	1	2	2
0.00985222		0.0403023	0.0415335	-0.0323077	0.0792453	0.00572738	-0.00649351	2		1	2	1	1	2	2
-0.0541872		0.0465995	0.0383387	-0.0415384	0.120755	-0.0194731	0.0025974	2		1	2	1	1	2	2
0.0492611		0.0277078	0.0383387	-0.0461538	0.139623	-0.0252005	0.0246753	2		1	2	1	1	2	2
-0.0394089		0.0415617	0.028754	-0.0184615	0.064151	0.0126002	0.0324675	2		1	2	1	1	2	2
0.0344828		0.0390428	0.00319489	-0.0569231	0.0528302	0	0.0168831	2		1	2	1	1	2	2
-0.0394089		0.118388	-0.0415335	0	-0.0113208	0.00229095	0.0142857	2		1	2	1	1	2	2
0.0394089		0.110831	0.00958466	0.00307692	-0.128302	0.00916381	-0.00779221	2		1	2	1	1	2	2
-0.0295567		0.133501	-0.0447284	-0.0861538	-0.135849	0.0103093	-0.0168831	2		1	2	1	1	2	2
-0.0837438		0.134761	-0.0191693	-0.0676923	-0.132075	0.0171821	0.00909091	2		1	2	1	1	2	2
-0.0591133		0.0856423	-0.0415335	-0.0569231	-0.256604	0.0114548	-0.0233766	2		1	2	1	1	2	2
-0.0788177		0.0780856	0.0511182	0	-0.358491	0.0366552	0.0103896	2		1	2	1	1	2	2
-0.0591133		0.0440806	-0.0511182	-0.0384615	-0.283019	0.0183276	0.0103896	2		1	2	1	1	2	2
-0.0541872		0.0377834	-0.108626	-0.0353846	-0.335849	0.0252005	0.0350649	2		1	2	1	1	2	2
0.0492611		0.02267	-0.0638978	-0.0369231	-0.298113	0.0194731	0.0519481	2		1	2	1	1	2	2
0.0640394		0.00251889	0.0159744	-0.0369231	-0.271698	0.021764	-0.0012987	2		1	2	1	1	2	2
0.0788177		-0.0314861	-0.00319489	-0.0461538	-0.237736	0.0229095	-0.0220779	2		1	2	1	1	2	2
-0.0591133		-0.0579345	0.0447284	-0.0492308	-0.267925	0.0045819	-0.00519481	2		1	2	1	1	2	2
-0.0197044		-0.056675	-0.0351438	-0.0323077	-0.207547	0.0137457	0.0012987	2		1	2	1	1	2	2
0.0344828		-0.102015	-0.0255591	0	-0.260377	0.0194731	-0.00389611	2		1	2	1	1	2	2
0.00985222		-0.0881612	-0.0894569	0.0507692	-0.215094	0.00801833	-0.0233766	2		1	2	1	1	2	2
0.0492611		-0.0780856	0.0319489	-0.00615384	-0.0867925	0.00687285	-0.025974	2		1	2	1	1	2	2
0.0591133		-0.0906801	0.0511182	-0.0230769	-0.128302	0.0126002	-0.00519481	2		1	2	1	1	2	2
0.0295567		-0.0780856	0.0223642	0.0461538	-0.0830189	-0.00343643	0.00649351	2		1	2	1	1	2	2
0.0246305		-0.0629723	0.0159744	0.0430769	-0.0528302	0.0137457	-0.0103896	2		1	2	1	1	2	2
-0.0738916		-0.0831234	0.0159744	0.0584615	-0.0603774	0.0263459	-0.0311688	2		1	2	1	1	2	2
0.0837438		-0.0654912	0.0223642	0.0584615	0.101887	0.0194731	0.00779221	2		1	2	1	1	2	2
-0.0344828		-0.0894206	-0.0255591	0.0584615	0.124528	0.0343643	0.00519481	2		1	2	1	1	2	2
-0.0147783		-0.056675	-0.0127796	0.0461538	0.064151	0.024055	-0.00909091	2		1	2	1	1	2	2
0.0492611		-0.0717884	-0.0479233	0.0384615	0.124528	0.0045819	0.0155844	2		1	2	1	1	2	2
0		-0.0768262	-0.0415335	0.0246154	0.207547	0.00572738	-0.0142857	2		1	2	1	1	2	2
-0.0689655		-0.0730478	-0.102236	0.0230769	0.203774	0.0137457	0.012987	2		1	2	1	1	2	2
0.0147783		-0.0428211	-0.0511182	-0.00615384	0.211321	-0.00687285	-0.00649351	2		1	2	1	1	2	2
-0.0295567		-0.0302267	-0.0798722	0.0169231	0.230189	0.0160367	-0.00389611	2		1	2	1	1	2	2
-0.0935961		-0.0100756	-0.00638978	0.00615384	0.230189	0.0137457	-0.0194805	2		1	2	1	1	2	2
-0.00492611		0.0176322	0.0159744	0.0123077	0.0943396	0.0320733	-0.0285714	2		1	2	1	1	2	2
-0.00985222		0.0264484	-0.028754	-0.02	0.132075	0.00229095	-0.0298701	2		1	2	1	1	2	2
-0.128079		0.0516373	-0.0990415	-0.0215385	0.162264	0.0320733	-0.0194805	2		1	2	1	1	2	2
-0.157635		0.0919395	-0.0319489	-0.0169231	0.196226	-0.0045819	0.0194805	2		1	2	1	1	2	2
-0.270936		0.112091	-0.0670926	0.00615384	0.090566	0.0252005	0.00649351	2		1	2	1	1	2	2
-0.172414		0.0806045	-0.0191693	0.0153846	0.14717	-0.00229095	0.0194805	2		1	2	1	1	2	2
-0.118227		0.0768262	-0.0223642	-0.00615384	0.128302	0.00801833	0.0363636	2		1	2	1	1	2	2
-0.280788		0.0705289	0.0159744	0.00461538	0.045283	-0.00572738	0.0246753	2		1	2	1	1	2	2
-0.108374		0.0541562	-0.0479233	-0.0738461	0.150943	0.00229095	0.00909091	2		1	2	1	1	2	2
-0.118227		0.0768262	-0.140575	-0.0892307	0.14717	-0.00687285	0.0493507	2		1	2	1	1	2	2
0.0197044		0.0768262	-0.166134	-0.0846154	0.0377359	-0.0148912	0.0467533	2		1	2	1	1	2	2
-0.044335		0.109572	-0.194888	-0.0353846	0.0377359	0.00343643	0.0545455	2		1	2	1	1	2	2
-0.0640394		0.102015	-0.172524	-0.0138461	0.0603774	-0.0137457	0.0233766	2		1	2	1	1	2	2
-0.0738916		0.115869	-0.153355	0.0153846	-0.0415094	-0.0045819	0.00649351	2		1	2	1	1	2	2
-0.0591133		0.117128	-0.0670926	-0.00307692	-0.10566	-0.0160367	-0.0181818	2		1	2	1	1	2	2
0.0147783		0.0869017	-0.0511182	-0.0815384	-0.10566	0.0103093	-0.0025974	2		1	2	1	1	2	2
-0.123153		0.093199	0.0511182	-0.0569231	-0.181132	-0.0194731	0.0233766	2		1	2	1	1	2	2
0.00492611		0.0743073	0.118211	-0.0538461	-0.215094	-0.00916381	0.0311688	2		1	2	1	1	2	2
0.044335		0.0289672	0.0798722	-0.0569231	-0.301887	-0.00343643	0.0246753	2		1	2	1	1	2	2
0.0492611		0.0352645	0.134185	-0.06	-0.211321	-0.0103093	0.00779221	2		1	2	1	1	2	2
-0.0492611		0.0125945	0.236422	-0.0169231	-0.233962	-0.0183276	-0.0246753	2		1	2	1	1	2	2
-0.0295567		-0.0264484	0.194888	0.00153846	-0.260377	-0.0274914	-0.0194805	2		1	2	1	1	2	2
-0.0147783		-0.0806045	0.268371	-0.0261538	-0.196226	0.00687285	-0.0688312	2		1	2	1	1	2	2
-0.0344828		-0.0881612	0.220447	-0.0261538	-0.188679	-0.00687285	-0.0649351	2		1	2	1	1	2	2
-0.0295567		-0.118388	0.230032	0.0446154	-0.184906	-0.0183276	-0.0532468	2		1	2	1	1	2	2
0.0197044		-0.0881612	0.105431	0.00307692	-0.135849	-0.0206186	0.0324675	2		1	2	1	1	2	2
0.0985222		-0.100756	0.0734824	0.0338461	-0.184906	-0.0183276	0.0532468	2		1	2	1	1	2	2
0.044335		-0.104534	0.00958466	0.0307692	-0.0754717	-0.0332188	0.0025974	2		1	2	1	1	2	2
0.0689655		-0.110831	-0.00958466	0.0646154	-0.188679	-0.0355097	0.0545455	2		1	2	1	1	2	2
0.044335		-0.0755667	-0.115016	0.06	-0.0754717	-0.0389462	0.0571429	2		1	2	1	1	2	2
-0.0197044		-0.0705289	-0.162939	0.0492308	0.0301887	-0.0229095	0.0584416	2		1	2	1	1	2	2
0.167488		-0.0654912	-0.13738	0.04	0.0377359	-0.0252005	0.0779221	2		1	2	1	1	2	2
0.0689655		-0.0667506	-0.201278	0.0353846	0.109434	-0.0561283	0.0714286	2		1	2	1	1	2	2
0.137931		-0.0629723	-0.194888	0.0184615	0.064151	-0.0332188	0.0675325	2		1	2	1	1	2	2
0.270936		-0.04534	-0.351438	0.0153846	0.192453	-0.024055	0.0857143	2		1	2	1	1	2	2
0.128079		-0.0642317	-0.357827	-0.00461538	0.150943	-0.024055	0.0974026	2		1	2	1	1	2	2
0.108374		-0.056675	-0.319489	-0.0215385	0.245283	-0.0206186	0.048052	2		1	2	1	1	2	2
0.152709		-0.0629723	-0.27476	-0.0169231	0.226415	-0.00343643	0	2		1	2	1	1	2	2
0.044335		-0.0377834	-0.127796	-0.0123077	0.233962	-0.0160367	0.012987	2		1	2	1	1	2	2
-0.0394089		-0.02267	-0.0383387	0.0123077	0.286792	-0.0137457	-0.0194805	2		1	2	1	1	2	2
-0.0246305		0.00377834	0.0511182	-0.0215385	0.218868	0.00572738	-0.025974	2		1	2	1	1	2	2
0.0788177		0.0251889	0.134185	-0.0353846	0.154717	0.00687285	-0.048052	2		1	2	1	1	2	2
-0.0147783		0.0516373	0.233227	-0.0353846	0.184906	0.0171821	-0.0350649	2		1	2	1	1	2	2
0.108374		0.0780856	0.265176	0.00153846	0.203774	0.0171821	-0.0441559	2		1	2	1	1	2	2
0.0738916		0.0730478	0.306709	-0.0107692	0.241509	0.0114548	-0.0818182	2		1	2	1	1	2	2
0.147783		0.0403023	0.396166	-0.0292308	0.211321	0.0297824	-0.122078	2		1	2	1	1	2	2
0.133005		0.0730478	0.367412	-0.0446154	0.181132	0.0114548	-0.119481	2		1	2	1	1	2	2
0.0738916		0.0277078	0.284345	-0.0507692	0.188679	-0.00229095	-0.166234	2		1	2	1	1	2	2
0.0344828		0.0705289	0.284345	-0.0830769	0.154717	0.021764	-0.148052	2		1	2	1	1	2	2
-0.0147783		0.0768262	0.239617	-0.0923077	0.0490566	0.0148912	-0.15974	2		1	2	1	1	2	2
-0.0394089		0.0428211	0.0670926	-0.0384615	0.0264151	0.0446736	-0.107792	2		1	2	1	1	2	2
-0.0788177		0.0377834	-0.0319489	-0.02	0.0339623	0.0400917	-0.0207792	2		1	2	1	1	2	2
-0.113301		0.0604534	-0.0958466	-0.00615384	0.00754717	-0.0148912	0.18961	2		1	2	1	1	2	2
0.0197044		0.0428211	-0.146965	-0.0476923	-0.0301887	-0.0229095	0.215584	2		1	2	1	1	2	2
-0.20197		0.0365239	-0.214057	-0.0276923	-0.207547	-0.0332188	0.18052	2		1	2	1	1	2	2
-0.0541872		0.0730478	-0.252396	-0.0353846	-0.350943	-0.0206186	0.0948052	2		1	2	1	1	2	2
-0.167488		0.0692695	-0.277955	-0.0446154	-0.301887	-0.00801833	0.0987013	2		1	2	1	1	2	2
-0.133005		0.0692695	-0.341853	-0.0338461	-0.316981	0.00916381	0.161039	2		1	2	1	1	2	2
-0.044335		0.0982367	-0.28754	-0.0184615	-0.324528	-0.00343643	0.172727	2		1	2	1	1	2	2
-0.108374		0.103275	-0.447284	0.0507692	-0.316981	0.0206186	0.184416	2		1	2	1	1	2	2
0.044335		0.0780856	-0.485623	0.0676923	-0.215094	-0.00572738	0.122078	2		1	2	1	1	2	2
0.0837438		0.0680101	-0.600639	0.04	-0.181132	0.0114548	0.0753247	2		1	2	1	1	2	2
0.118227		0.0377834	-0.594249	0.06	-0.177359	-0.00114548	0.0298701	2		1	2	1	1	2	2
0.0935961		-0.0201511	-0.725239	0.04	-0.230189	-0.00343643	-0.0194805	2		1	2	1	1	2	2
0.0492611		-0.0176322	-0.587859	0.0230769	-0.135849	-0.00114548	-0.0298701	2		1	2	1	1	2	2
0.192118		-0.0214106	-0.466454	0.0323077	-0.090566	0.00229095	-0.0454546	2		1	2	1	1	2	2
0.17734		-0.0377834	-0.255591	0.04	-0.0754717	0.0229095	-0.0506494	2		1	2	1	1	2	2
0.137931		-0.105793	-0.0926517	0.0323077	0.00754717	0.00916381	-0.0506494	2		1	2	1	1	2	2
0.187192		-0.102015	0.271565	0.0107692	0.0339623	0.00343643	-0.0558442	2		1	2	1	1	2	2
0.0935961		-0.119647	0.450479	0.0430769	0.0679245	0.0160367	-0.0883117	2		1	2	1	1	2	2
0.197044		-0.0894206		0	0.158491	0.0160367	-0.115584	2		1		1	1	2	2
0.137931		-0.109572		-0.0123077	0.233962	0.00801833	-0.0909091	2		1		1	1	2	2
0.246305		-0.0982367		-0.0415384	0.298113	-0.00343643	-0.118182	2		1		1	1	2	2
0.325123		-0.0881612		-0.0369231	0.264151	-0.00229095	-0.115584	2		1		1	1	2	2
0.275862		-0.0881612		-0.0276923	0.260377	-0.0103093	-0.0558442	2		1		1	1	2	2
0.325123		-0.0856423		-0.0384615	0.313208	-0.00114548	-0.0454546	2		1		1	1	2	2
0.147783		-0.0743073		-0.0169231	0.260377	-0.0274914	-0.0376623	2		1		1	1	2	2
0.0197044		-0.0654912		-0.00307692	0.271698	-0.0801833	-0.0220779	2		1		1	1	2	2
-0.280788		-0.0856423		0.0523077	0.286792	-0.138603	-0.0363636	2		1		1	1	2	2
-0.428571		-0.0957178		0.02	0.264151	-0.114548	0.0025974	2		1		1	1	2	2
-0.62069		-0.0680101		-0.00307692	0.166038	-0.116839	-0.0025974	2		1		1	1	2	2
-0.743842		-0.0327456		-0.0138461	0.25283	-0.105384	0.0025974	2		1		1	1	2	2
-0.871921		-0.02267		-0.00769231	0.256604	-0.109966	0.0233766	2		1		1	1	2	2
-0.940887		0.00503778		-0.00769231	0.286792	-0.0561283	0.0350649	2		1		1	1	2	2
-0.881773		0.0163728		0.0107692	0.245283	-0.00572738	0.00519481	2		1		1	1	2	2
-0.778325		0.0365239		0.0169231	0.226415	0.0584193	-0.0623377	2		1		1	1	2	2
-0.453202		0.0503778		-0.0261538	0.222642	0.143184	-0.0467533	2		1		1	1	2	2
-0.26601		0.0440806		-0.0261538	0.0981132	0.142039	-0.0116883	2		1		1	1	2	2
-0.0738916		0.0579345		-0.0507692	0.0830189	0.202749	-0.0194805	2		1		1	1	2	2
-0.0394089		0.0843828		-0.0153846	0.0113208	0.256587	0.0246753	2		1		1	1	2	2
0.00492611		0.109572		-0.00153846	-0.101887	0.328752	0.0272727	2		1		1	1	2	2
-0.00492611		0.119647		0.0261538	-0.192453	0.180985	0.0415585	2		1		1	1	2	2
0.103448		0.118388		0.0292308	-0.188679	-0.0836197	0.0116883	2		1		1	1	2	2
0.118227		0.129723		0.00461538	-0.241509	-0.312715	-0.0298701	2		1		1	1	2	2
0.0541872		0.175063		-0.0123077	-0.328302	-0.530355	0.0207792	2		1		1	1	2	2
0.241379		0.153652		-0.0153846	-0.369811	-0.487973	-0.025974	2		1		1	1	2	2
0.320197		0.130982		-0.0646154	-0.320755	-0.325315	-0.00779221	2		1		1	1	2	2
0.374384		0.100756		-0.0323077	-0.332075	-0.0630012	0.00389611	2		1		1	1	2	2
0.364532		0.11335		0.02	-0.215094	0.14433	-0.00779221	2		1		1	1	2	2
0.280788		0.0314861		0.0107692	-0.256604	0.294387	0.0207792	2		1		1	1	2	2
0.29064		0.00629723		-0.0246154	-0.192453	0.271478	0.0298701	2		1		1	1	2	2
0.192118		-0.00125945		-0.0292308	-0.162264	0.162658	0.0012987	2		1		1	1	2	2
0.0985222		-0.0604534		-0.112308	-0.154717	0.0870562	0.0103896	2		1		1	1	2	2
0.0344828		-0.0730478		-0.0615384	-0.143396	-0.00114548	-0.00909091	2		1		1	1	2	2
0.0197044		-0.0994962		-0.0169231	-0.120755	-0.0549828	-0.0233766	2		1		1	1	2	2
0		-0.0906801		0.00461538	-0.166038	-0.0584193	0.012987	2		1		1	1	2	2
-0.0147783		-0.0982367		0.0138462	-0.045283	-0.0206186	0.0116883	2		1		1	1	2	2
0.00985222		-0.103275		-0.0276923	-0.0716981	0.0343643	-0.00909091	2		1		1	1	2	2
0.0147783		-0.0982367		-0.0353846	0.0301887	0.0378007	0.0220779	2		1		1	1	2	2
0.0344828		-0.0843828		-0.0153846	0.0377359	0.0664376	0.00519481	2		1		1	1	2	2
0.00985222		-0.0780856		-0.0246154	0.0716981	0.0641466	0.00389611	2		1		1	1	2	2
-0.0640394		-0.0793451		-0.0169231	0.132075	0.0423826	-0.0025974	2		1		1	1	2	2
-0.128079		-0.0692695		-0.00307692	0.109434	0.0126002	0.00909091	2		1		1	1	2	2
0.0591133		-0.0806045		0.0230769	0.192453	0.00229095	0.00519481	2		1		1	1	2	2
0.108374		-0.0780856		0.00615384	0.256604	0.0103093	-0.0155844	2		1		1	1	2	2
0.08867		-0.0654912		0.0230769	0.207547	0.00687285	-0.0402598	2		1		1	1	2	2
0.0246305		-0.0869017		0.0184615	0.150943	0.00343643	-0.0363636	2		1		1	1	2	2
-0.0295567		-0.0743073		0.0292308	0.207547	0.0309278	-0.0168831	2		1		1	1	2	2
0.118227		-0.0831234		0.00461538	0.150943	0.0252005	-0.0155844	2		1		1	1	2	2
-0.0344828		-0.04534		0.0307692	0.162264	0.0263459	-0.00519481	2		1		1	1	2	2
0.0295567		-0.0100756		0.0615384	0.0415094	0.0366552	-0.00649351	2		1		1	1	2	2
0.103448		-0.00377834		0.0276923	0.139623	0.0355097	0.0220779	2		1		1	1	2	2
0.0295567		0.0239295		0.0338461	0.139623	0.00687285	0.0168831	2		1		1	1	2	2
0.0591133		0.0654912		-0.00461538	0.0754717	0.0183276	-0.00649351	2		1		1	1	2	2
-0.0394089		0.0780856		0.0461538	0.0716981	-0.00801833	0	2		1		1	1	2	2
-0.0689655		0.0440806		0.0261538	0.0339623	0.00687285	0.0025974	2		1		1	1	2	2
-0.0197044		0.0377834		-0.00153846	0.0339623	-0.0103093	-0.0337662	2		1		1	1	2	2
-0.0591133		0.0314861		-0.0553846	0.0528302	0.0252005	0.0181818	2		1		1	1	2	2
0.044335		0.0780856		0.0184615	-0.0490566	0.00916381	0.00779221	2		1		1	1	2	2
-0.0394089		0.0642317		0.0107692	-0.113208	-0.0171821	0.0168831	2		1		1	1	2	2
-0.17734		0.0730478		0.0430769	-0.10566	-0.00687285	0.0597403	2		1		1	1	2	2
-0.133005		0.0743073		0.0323077	-0.256604	0.0206186	0.0389611	2		1		1	1	2	2
-0.0837438		0.105793		0.0292308	-0.218868	-0.00343643	0.0116883	2		1		1	1	2	2
-0.147783		0.11335		0.0123077	-0.275472	0.0045819	0.0233766	2		1		1	1	2	2
-0.167488		0.108312		0.02	-0.30566	0.00687285	-0.0350649	2		1		1	1	2	2
-0.182266		0.0944584		0.0215385	-0.354717	0.0114548	-0.0454546	2		1		1	1	2	2
-0.137931		0.0919395		0	-0.324528	0.0206186	-0.00649351	2		1		1	1	2	2
-0.0640394		0.104534		0.0292308	-0.241509	-0.0148912	0.012987	2		1		1	1	2	2
0.0344828		0.0680101		0.00769231	-0.267925	0.00687285	0.00909091	2		1		1	1	2	2
-0.0837438		0.0629723		0.0169231	-0.324528	-0.00572738	0.0194805	2		1		1	1	2	2
-0.0689655		0.00881612		-0.0230769	-0.177359	0.0126002	-0.0311688	2		1		1	1	2	2
-0.0788177		-0.0377834		0.0384615	-0.14717	0.00801833	0.00779221	2		1		1	1	2	2
-0.0492611		-0.0755667		0.0153846	-0.177359	0.0137457	-0.00779221	2		1		1	1	2	2
-0.044335		-0.0957178		0	-0.120755	-0.00687285	-0.0467533	2		1		1	1	2	2
-0.0985222		-0.0503778		0.0323077	-0.00377359	-0.0103093	-0.0181818	2		1		1	1	2	2
0.0492611		-0.0843828		0.0430769	-0.132075	-0.024055	-0.0116883	2		1		1	1	2	2
0.0788177		-0.109572		0.0461538	-0.0150943	-0.021764	0.0324675	2		1		1	1	2	2
0.0640394		-0.0869017		0.0446154	0	-0.0045819	-0.00909091	2		1		1	1	2	2
-0.00985222		-0.0919395		-0.0230769	0.0377359	-0.0171821	0.00909091	2		1		1	1	2	2
-0.0935961		-0.129723		-0.0169231	0.124528	-0.00572738	-0.0116883	2		1		1	1	2	2
-0.0788177		-0.110831		-0.0384615	0.154717	-0.0137457	-0.0389611	2		1		1	1	2	2
0.103448		-0.0780856		-0.00769231	0.177359	-0.0183276	-0.00389611	2		1		1	1	2	2
0.0246305		-0.0554156		-0.0123077	0.260377	-0.00916381	-0.00389611	2		1		1	1	2	2
0.157635		-0.0780856		0.0153846	0.256604	-0.0355097	-0.0181818	2		1		1	1	2	2
0.08867		-0.0768262		-0.0415384	0.2	-0.00916381	0	2		1		1	1	2	2
0.128079		-0.103275		-0.0138461	0.279245	-0.0160367	-0.0337662	2		1		1	1	2	2
0.162562		-0.11335		-0.0246154	0.264151	-0.0355097	-0.0194805	2		1		1	1	2	2
0.0344828		-0.0869017		-0.0584615	0.196226	-0.0320733	-0.0168831	2		1		1	1	2	2
-0.0344828		-0.0705289		-0.06	0.2	-0.0286369	-0.048052	2		1		1	1	2	2
-0.0492611		-0.0239295		-0.0261538	0.177359	-0.04811	-0.0415585	2		1		1	1	2	2
0.00492611		-0.0214106		-0.0138461	0.222642	-0.0194731	-0.0025974	2		1		1	1	2	2
-0.0295567		-0.0100756		-0.00615384	0.215094	-0.021764	-0.0233766	2		1		1	1	2	2
-0.00985222		0.00755667		-0.0246154	0.143396	-0.0183276	-0.0194805	2		1		1	1	2	2
0.044335		0.0176322		-0.0338461	0.0981132	-0.0229095	-0.0168831	2		1		1	1	2	2
0.00985222		0.0604534		-0.0476923	0.124528	-0.0148912	-0.0285714	2		1		1	1	2	2
-0.0689655		0.0465995		0.00923077	0.14717	-0.0446736	0.0025974	2		1		1	1	2	2
-0.0344828		0.0491184		-0.02	0.0377359	-0.0423826	-0.0376623	2		1		1	1	2	2
-0.0788177		0.0516373		-0.00769231	0.0377359	-0.0252005	-0.0285714	2		1		1	1	2	2
0		0.0856423		0.00923077	-0.045283	-0.0114548	-0.00779221	2		1		1	1	2	2
-0.044335		0.152393		0.0384615	-0.0226415	0.00229095	0.0012987	2		1		1	1	2	2
-0.0935961		0.144836		0.0323077	-0.0792453	0.00572738	0.0012987	2		1		1	1	2	2
-0.0492611		0.13728		0.0169231	-0.0188679	-0.00229095	-0.0454546	2		1		1	1	2	2
-0.128079		0.167506		0.0107692	-0.173585	0.0045819	0.012987	2		1		1	1	2	2
-0.0591133		0.180101		0.0169231	-0.196226	-0.0103093	0.00519481	2		1		1	1	2	2
-0.0295567		0.171285		0.0569231	-0.381132	-0.0171821	-0.0194805	2		1		1	1	2	2
-0.0246305		0.110831		0.0138461	-0.320755	-0.0137457	-0.0402598	2		1		1	1	2	2
-0.133005		0.093199		0.02	-0.279245	-0.00114548	-0.00649351	2		1		1	1	2	2
-0.0295567		0.0554156		0.0153846	-0.286792	-0.00687285	-0.00389611	2		1		1	1	2	2
-0.00492611		0.0100756		0.0169231	-0.211321	0.0126002	0.0142857	2		1		1	1	2	2
0.00492611		-0.0314861		0.0107692	-0.139623	-0.00801833	0.0207792	2		1		1	1	2	2
0.133005		-0.0528967		-0.0230769	-0.233962	-0.00572738	0.00779221	2		1		1	1	2	2
-0.044335		-0.0554156		-0.0123077	-0.203774	-0.0194731	-0.025974	2		1		1	1	2	2
0.00985222		-0.0869017		-0.00769231	-0.0603774	0.0297824	-0.0103896	2		1		1	1	2	2
0.0492611		-0.103275		-0.0123077	-0.143396	0.0194731	0.00909091	2		1		1	1	2	2
0.0492611		-0.11335		-0.0230769	-0.135849	0.0137457	0.0376623	2		1		1	1	2	2
-0.044335		-0.0906801		0	-0.109434	0.0045819	0.0194805	2		1		1	1	2	2
0.0197044		-0.11335		-0.0246154	0.0415094	0.0160367	0.0389611	2		1		1	1	2	2
0.0246305		-0.110831		0.0153846	0.158491	0.0114548	0.0194805	2		1		1	1	2	2
0.0492611		-0.0982367		-0.0169231	0.14717	0.0160367	0	2		1		1	1	2	2
0		-0.105793		-0.0492308	0.064151	0.0045819	-0.0103896	2		1		1	1	2	2
0.0541872		-0.0793451		-0.0661538	0.132075	-0.00114548	-0.0428572	2		1		1	1	2	2
0.0394089		-0.0969773		-0.04	0.109434	-0.0229095	0.0181818	2		1		1	1	2	2
0.0344828		-0.0969773		-0.0461538	0.132075	-0.0252005	0.0493507	2		1		1	1	2	2
0.123153		-0.0831234		-0.0123077	0.211321	-0.00687285	0.0324675	2		1		1	1	2	2
0.0985222		-0.0818639		-0.0138461	0.173585	-0.0045819	-0.00519481	2		1		1	1	2	2
0.0541872		-0.0743073		-0.0261538	0.184906	-0.0332188	0.00519481	2		1		1	1	2	2
-0.00492611		-0.0755667		-0.0169231	0.218868	-0.0229095	0.0272727	2		1		1	1	2	2
-0.0985222		-0.04534		-0.0707692	0.177359	-0.0045819	0.0324675	2		1		1	1	2	2
-0.0935961		0.00377834		-0.0507692	0.132075	0.00114548	0.00909091	2		1		1	1	2	2
0.0246305		0.0138539		-0.0461538	0.177359	-0.0103093	0.0168831	2		1		1	1	2	2
-0.0640394		0.0491184		-0.0369231	0.222642	-0.0103093	0.00909091	2		1		1	1	2	2
-0.00492611		0.0541562		-0.0384615	0.124528	-0.0114548	0.0181818	2		1		1	1	2	2
0.0492611		0.0642317		0.00153846	0.0830189	0.024055	0.0402598	2		1		1	1	2	2
0		0.0440806		-0.02	0.0792453	-0.00572738	0.00649351	2		1		1	1	2	2
0.0689655		0.0390428		-0.0584615	0.124528	0.0194731	-0.0142857	2		1		1	1	2	2
0.00985222		0.0629723		-0.00153846	-0.0188679	-0.00229095	0.0012987	2		1		1	1	2	2
0.0246305		0.0516373		-0.00615384	-0.0188679	-0.0114548	0.00779221	2		1		1	1	2	2
-0.00985222		0.0642317		0.0153846	0.0188679	-0.0263459	0.0168831	2		1		1	1	2	2
-0.044335		0.0831234		0.0246154	0.0226415	0	0.00649351	2		1		1	1	2	2
-0.0147783		0.0579345		0.0353846	-0.143396	0.00687285	0.00519481	2		1		1	1	2	2
-0.044335		0.0617128		0.0723077	-0.0981132	-0.00916381	-0.0233766	2		1		1	1	2	2
-0.0788177		0.0692695		0.0830769	-0.2	0.0103093	-0.0402598	2		1		1	1	2	2
-0.044335		0.0906801		0.0538461	-0.298113	0.00572738	-0.0467533	2		1		1	1	2	2
-0.0492611		0.130982		0.0307692	-0.301887	-0.00801833	-0.00779221	2		1		1	1	2	2
-0.0394089		0.15995		0.0569231	-0.275472	0.0045819	-0.0233766	2		1		1	1	2	2
-0.0640394		0.152393		0.0661538	-0.25283	0.0229095	-0.0311688	2		1		1	1	2	2
0.00492611		0.105793		0.0784615	-0.245283	0.0148912	-0.0376623	2		1		1	1	2	2
-0.044335		0.0780856		0.109231	-0.298113	0.00801833	-0.012987	2		1		1	1	2	2
-0.00985222		0.0352645		0.0923077	-0.301887	0.00687285	-0.0506494	2		1		1	1	2	2
-0.0591133		0.0239295		0.0476923	-0.34717	0.0297824	-0.0506494	2		1		1	1	2	2
0.0689655		0.04534		0.0107692	-0.256604	0.00916381	0.0012987	2		1		1	1	2	2
-0.0985222		0.00377834		0.0107692	-0.222642	-0.024055	-0.0168831	2		1		1	1	2	2
-0.0197044		-0.0188917		-0.0123077	-0.0981132	-0.00114548	0.0181818	2		1		1	1	2	2
-0.0394089		-0.034005		0.00769231	-0.045283	0.0630012	0.0285714	2		1		1	1	2	2
0.157635		-0.0667506		-0.0215385	-0.0830189	0.00343643	0.0220779	2		1		1	1	2	2
0.0197044		-0.0994962		-0.00153846	-0.0188679	-0.00229095	0.0389611	2		1		1	1	2	2
-0.0295567		-0.11335		-0.0215385	0.00377359	0.00229095	-0.0025974	2		1		1	1	2	2
0		-0.102015		-0.00769231	-0.0226415	-0.0103093	-0.0389611	2		1		1	1	2	2
0.0246305		-0.0969773		-0.02	0.045283	0.0263459	-0.0168831	2		1		1	1	2	2
-0.0935961		-0.0768262		-0.0553846	-0.0150943	-0.0045819	-0.0454546	2		1		1	1	2	2
-0.0935961		-0.093199		-0.0723077	0.045283	-0.0206186	-0.0168831	2		1		1	1	2	2
-0.187192		-0.0780856		-0.0507692	0.0981132	-0.0274914	0.00779221	2		1		1	1	2	2
-0.182266		-0.0780856		-0.0153846	0.10566	0.00687285	0.0376623	2		1		1	1	2	2
-0.246305		-0.130982		0.0169231	0.211321	0.00687285	-0.0207792	2		1		1	1	2	2
-0.261084		-0.0994962		0.0461538	0.14717	-0.0206186	-0.0389611	2		1		1	1	2	2
-0.206897		-0.0969773		-0.0276923	0.233962	0.0137457	-0.0220779	2		1		1	1	2	2
-0.167488		-0.105793		-0.0476923	0.207547	0.0206186	-0.025974	2		1		1	1	2	2
-0.211823		-0.119647		-0.0507692	0.192453	0.00916381	-0.0103896	2		1		1	1	2	2
-0.172414		-0.0692695		-0.0523077	0.169811	0.00916381	0	2		1		1	1	2	2
-0.0985222		-0.0239295		-0.0707692	0.207547	0.0148912	-0.00519481	2		1		1	1	2	2
0.0738916		-0.0491184		0.0276923	0.188679	0.00343643	-0.0207792	2		1		1	1	2	2
0.0541872		-0.0314861		0.0107692	0.135849	-0.00229095	0.0272727	2		1		1	1	2	2
0.103448		0.0176322		0.0353846	0.132075	0.0160367	0.0506494	2		1		1	1	2	2
0.0689655		0.0390428		0.0353846	0.0264151	-0.0160367	0.0805195	2		1		1	1	2	2
0.137931		0.0365239		-0.0138461	0.0113208	-0.0114548	0.0792208	2		1		1	1	2	2
0.206897		0.0503778		-0.0184615	0	-0.0229095	0.0597403	2		1		1	1	2	2
0.152709		0.0591939		0.00153846	-0.0679245	0.00916381	-0.132468	2		1		1	1	2	2
0.275862		0.0201511		0.00615384	-0.10566	0.00229095	-0.122078	2		1		1	1	2	2
0.211823		0.0415617		0.02	-0.120755	0.0355097	-0.0155844	2		1		1	1	2	2
0.246305		0.0579345		0.0138462	-0.113208	0.0160367	-0.0220779	2		1		1	1	2	2
0.20197		0.0465995		-0.0323077	-0.10566	0.0137457	0.0194805	2		1		1	1	2	2
0.0246305		0.0705289		-0.00923077	-0.188679	-0.0183276	-0.0012987	2		1		1	1	2	2
-0.00985222		0.0717884		-0.0307692	-0.233962	-0.00114548	-0.012987	2		1		1	1	2	2
0.00492611		0.0994962		-0.0492308	-0.25283	0.0126002	-0.0194805	2		1		1	1	2	2
-0.0541872		0.128463		0	-0.34717	0.0126002	-0.0428572	2		1		1	1	2	2
-0.0492611		0.109572		-0.0230769	-0.188679	-0.00572738	-0.164935	2		1		1	1	2	2
-0.123153		0.151133		0.00307692	-0.230189	-0.0274914	-0.158442	2		1		1	1	2	2
-0.17734		0.151133		-0.0169231	-0.154717	-0.00801833	-0.0792208	2		1		1	1	2	2
-0.246305		0.120907		-0.00923077	-0.166038	-0.0389462	-0.0467533	2		1		1	1	2	2
-0.275862		0.0516373		0.0138462	-0.120755	-0.00572738	0.0116883	2		1		1	1	2	2
-0.197044		0.0100756		0.00769231	-0.150943	-0.0137457	0.0376623	2		1		1	1	2	2
-0.211823		-0.0201511		-0.0138461	-0.0226415	0.0320733	0.0376623	2		1		1	1	2	2
-0.206897		-0.0201511		-0.00769231	-0.0981132	0.0194731	0.0454546	2		1		1	1	2	2
-0.0246305		-0.02267		-0.00461538	0.0377359	-0.00801833	0.0103896	2		1		1	1	2	2
0.182266		-0.0554156		-0.0261538	0.0679245	-0.00801833	-0.0181818	2		1		1	1	2	2
0.0492611		-0.0440806		-0.0707692	0.0679245	-0.024055	-0.0298701	2		1		1	1	2	2
0.0935961		-0.0654912		-0.0353846	-0.0113208	-0.0572738	-0.0168831	2		1		1	1	2	2
0.147783		-0.0957178		-0.0415384	0.158491	-0.0549828	-0.0376623	2		1		1	1	2	2
0.167488		-0.117128		-0.0630769	0.150943	-0.0572738	-0.00909091	2		1		1	1	2	2
0.192118		-0.0831234		-0.0369231	0.154717	-0.0790378	-0.0025974	2		1		1	1	2	2
0.147783		-0.0919395		-0.0369231	0.101887	-0.127148	0	2		1		1	1	2	2
0.192118		-0.0780856		-0.0476923	0.222642	-0.122566	0.0571429	2		1		1	1	2	2
0.270936		-0.0869017		-0.0569231	0.181132	-0.120275	0.0506494	2		1		1	1	2	2
0.162562		-0.0806045		-0.0523077	0.2	-0.137457	0.0545455	2		1		1	1	2	2
0.133005		-0.109572		-0.0569231	0.256604	-0.134021	0.0662338	2		1		1	1	2	2
0.118227		-0.11461		-0.0446154	0.222642	-0.0618557	0.0415585	2		1		1	1	2	2
0.211823		-0.0894206		-0.0646154	0.226415	0.0767469	0.0337662	2		1		1	1	2	2
0.349754		-0.0780856		-0.0584615	0.271698	0.166094	-0.0025974	2		1		1	1	2	2
0.241379		-0.0768262		-0.0476923	0.290566	0.24055	0.00389611	2		1		1	1	2	2
0.206897		-0.0327456		-0.0153846	0.324528	0.269187	-0.0194805	2		1		1	1	2	2
0.0344828		-0.0264484		-0.00615384	0.249057	0.326461	0.0116883	2		1		1	1	2	2
-0.0788177		-0.011335		0.00461538	0.218868	0.218786	0.0311688	2		1		1	1	2	2
-0.270936		0.00503778		0.0230769	0.271698	-0.00801833	0.00389611	2		1		1	1	2	2
-0.374384		0.0390428		0.0184615	0.101887	-0.154639	-0.0142857	2		1		1	1	2	2
-0.453202		0.0528967		0.0476923	0.101887	-0.434135	-0.0311688	2		1		1	1	2	2
-0.527094		0.0478589		0.0646154	0.162264	-0.531501	0.00779221	2		1		1	1	2	2
-0.576355		0.0881612		0.0661538	0.00754717	-0.364261	0.0012987	2		1		1	1	2	2
-0.586207		0.120907		0.0584615	-0.124528	-0.135166	0.012987	2		1		1	1	2	2
-0.522168		0.13728		0.0523077	-0.135849	0.13173	0.0272727	2		1		1	1	2	2
-0.458128		0.151133		0.0707692	-0.124528	0.254296	0.025974	2		1		1	1	2	2
-0.246305		0.177582		0.0707692	-0.316981	0.260023	-0.00519481	2		1		1	1	2	2
-0.0689655		0.166247		0.0584615	-0.267925	0.207331	-0.0012987	2		1		1	1	2	2
-0.0738916		0.152393		0.0646154	-0.324528	0.0893471	0.0012987	2		1		1	1	2	2
0.0246305		0.120907		0.0446154	-0.230189	0.0206186	-0.0246753	2		1		1	1	2	2
0.00492611		0.0994962		0.0138461	-0.283019	-0.0252005	-0.0142857	2		1		1	1	2	2
0.0738916		0.0314861		0.0676923	-0.267925	-0.0618557	-0.0142857	2		1		1	1	2	2
-0.00492611		0.056675		0.0323077	-0.264151	-0.0526919	-0.0376623	2		1		1	1	2	2
-0.0591133		0.00629723		0.0107692	-0.237736	-0.0160367	-0.0415585	2		1		1	1	2	2
-0.0197044		-0.0264484		-0.00769231	-0.0792453	0.0171821	-0.0415585	2		1		1	1	2	2
0.187192		-0.0327456		0.0169231	-0.184906	0.0320733	-0.0025974	2		1		1	1	2	2
0.103448		-0.034005		-0.0215385	-0.0528302	0.0538374	-0.00519481	2		1		1	1	2	2
0.123153		-0.0717884		-0.0138461	-0.0679245	0.0286369	-0.0025974	2		1		1	1	2	2
0.142857		-0.0806045		-0.0307692	-0.0188679	0.0274914	0.0220779	2		1		1	1	2	2
0.211823		-0.118388		0.00307692	0.0188679	0.0137457	0.0181818	2		1		1	1	2	2
0.0837438		-0.0969773		-0.0246154	0.045283	0.0160367	0.0142857	2		1		1	1	2	2
0.137931		-0.0906801		-0.0276923	0.090566	0.00916381	-0.00779221	2		1		1	1	2	2
0.0837438		-0.109572		-0.0446154	0.139623	0.0114548	-0.00779221	2		1		1	1	2	2
-0.0541872		-0.105793		-0.0353846	0.230189	0.0137457	0.00649351	2		1		1	1	2	2
0		-0.0894206		-0.0338461	0.135849	0.00916381	0.0441559	2		1		1	1	2	2
0.0197044		-0.123426		-0.0261538	0.192453	0.0206186	0.0272727	2		1		1	1	2	2
-0.0344828		-0.107053		0	0.283019	0.0412371	0.0285714	2		1		1	1	2	2
-0.08867		-0.0944584		-0.0230769	0.271698	0.0343643	0.0285714	2		1		1	1	2	2
-0.0935961		-0.0415617		-0.0261538	0.249057	0.0160367	0.0220779	2		1		1	1	2	2
-0.0738916		-0.0579345		-0.0615384	0.25283	0.00572738	0.0116883	2		1		1	1	2	2
-0.0147783		-0.0365239		-0.0584615	0.260377	0.00916381	0.0350649	2		1		1	1	2	2
-0.0147783		-0.0491184		-0.0661538	0.215094	0.0355097	0.0272727	2		1		1	1	2	2
-0.0246305		-0.00755667		-0.0292308	0.256604	0.0526919	0.0103896	2		1		1	1	2	2
0.044335		0.0277078		0.00153846	0.218868	0.0297824	-0.00389611	2		1		1	1	2	2
0.044335		0.0617128		-0.0107692	0.177359	-0.00572738	0.00389611	2		1		1	1	2	2
0.0640394		0.0869017		0.0123077	0.29434	0.0160367	-0.0311688	2		1		1	1	2	2
-0.00492611		0.0617128		0.0369231	0.264151	0.00229095	-0.0207792	2		1		1	1	2	2
0.128079		0.0906801		0.0246154	0.226415	0	-0.00779221	2		1		1	1	2	2
0.133005		0.0717884		-0.0107692	0.169811	-0.00229095	-0.00649351	2		1		1	1	2	2
0.0197044		0.0994962		0.0276923	0.090566	0.00687285	0.0142857	2		1		1	1	2	2
0.00985222		0.093199		0.0353846	0.0301887	0.0366552	0.0376623	2		1		1	1	2	2
0.157635		0.0692695		0.0230769	-0.0792453	0.0126002	-0.0298701	2		1		1	1	2	2
-0.0197044		0.0806045		0.0553846	-0.00377359	-0.0171821	-0.0168831	2		1		1	1	2	2
0.0492611		0.0680101		0.0384615	-0.0867925	-0.00343643	-0.0025974	2		1		1	1	2	2
0.108374		0.0856423		0.08	-0.154717	-0.0114548	0.0662338	2		1		1	1	2	2
[truncated: 11,974 more rows]

## Sheet: c
mfDist_mm	median_p_simple_p	median_p_simple_s	median_p_complex
1	0.166667	0.4	0.142857
1.1	0.128788	0.156566	0.333333
1.2	0.25	0.0588235	0.333333
1.3	0.25	0.2	0.5
1.4	0.207143	0.186966	0.535714
1.5	0.207143	0.183333	0.525732
1.6	0.25	0.162879	0.551339
1.7	0.287179	0.134848	0.519231
1.8	0.366667	0.129167	0.475215
1.9	0.34485	0.114878	0.516667
2	0.376401	0.111507	0.516637
2.1	0.380276	0.103494	0.5
2.2	0.387875	0.100228	0.508769
2.3	0.428122	0.0939693	0.487166
2.4	0.435185	0.0934589	0.46887
2.5	0.464254	0.0919554	0.449641
2.6	0.480073	0.0898496	0.425554
2.7	0.5	0.0902152	0.415704
2.8	0.501208	0.0884395	0.409268
2.9	0.506031	0.0887406	0.395968
3	0.511383	0.0830202	0.394694
3.1	0.5192	0.0821855	0.392118
3.2	0.533127	0.0795969	0.382324
3.3	0.534498	0.073485	0.382583
3.4	0.53906	0.068291	0.378454
3.5	0.543366	0.0644684	0.377888
3.6	0.569736	0.0603771	0.355433
3.7	0.578963	0.0577061	0.355313
3.8	0.576082	0.0550505	0.362759
3.9	0.612112	0.048938	0.324335
4	0.662143	0.0393519	0.294289
4.1	0.691658	0.0346025	0.269324
4.2	0.718529	0.0308347	0.224972
4.3	0.744642	0.0341964	0.201707
4.4	0.767685	0.0277815	0.185249
4.5	0.781294	0.0209034	0.171569
4.6	0.820215	0.010289	0.136111
4.7	0.846053	0.00348432	0.119361
4.8	0.834821	0	0.12381
4.9	0.894444	0	0.105556
5	0.912963	0	0.087037
5.1	0.863636	0	0.136364
5.2	0.955583	0	0.0444165
5.3	0.988372	0	0.0116279
5.4	0.971963	0	0.0280374
5.5	0.967033	0	0.032967
5.6	1	0	0
5.7	1	0	0
5.8	1	0	0
5.9	1	0	0
6	0.982759	0	0.0172414
6.1	1	0	0
6.2	0.918956	0	0.081044
6.3	0.906028	0	0.0820669
6.4	0.909091	0	0.0454545
6.5	1	0	0
6.6	1	0	0
6.7	0.844444	0	0.0888889
6.8	0.860465	0	0.0697674
6.9	0.928571	0	0.0357143
7	0.928571	0	0.0357143
7.1	0.923077	0	0.0384615
7.2	0.868421	0	0.0789474
7.3	0.871795	0	0.0769231
7.4	0.864865	0	0.0810811
7.5	0.864865	0	0.0810811
7.6	0.878788	0	0.0909091
7.7	0.86828	0	0.115591
7.8	0.946429	0	0.0357143
7.9	0.923077	0	0.0769231
8	0.916667	0	0.0833333
8.1	0.91806	0	0.0819398
8.2	0.958333	0	0.0416667
8.3	0.952381	0	0.047619
8.4	0.944444	0	0.0555556
8.5	0.933333	0	0.0666667
8.6	0.928571	0	0.0714286
8.7	0.923077	0	0.0769231
8.8	0.923077	0	0.0769231
8.9	0.909091	0	0.0909091
9	0.892045	0	0.107955
9.1	0.894444	0	0.105556
9.2	0.873016	0	0.126984
9.3	0.861111	0	0.138889
9.4	0.861111	0	0.138889
9.5	0.888889	0	0.111111
9.6	0.888889	0	0.111111
9.7	0.888889	0	0.111111
9.8	0.888889	0	0.111111
9.9	0.916667	0	0.0833333
10	1	0	0
10.1	1	0	0
10.2	1	0	0
10.3	1	0	0
10.4	1	0	0
10.5	1	0	0
10.6	1	0	0
10.7	1	0	0
10.8	1	0	0
10.9	1	0	0
11	1	0	0

## Sheet: d
p_simpleP_far	p_complexP_far	p_simpleS_far	p_complexS_far	p_simpleP_near	p_complexP_near	p_simpleS_near	p_complexS_near
0.622222	0.222222	0.0444444	0.111111	0.505415	0.281588	0.0902527	0.122744
1	0	0	0	0.714286	0.047619	0.0952381	0.142857
1	0	0	0	0.625767	0.233129	0.0613497	0.0797546
0.728395	0.123457	0.0740741	0.0740741	0.461847	0.305221	0.11245	0.120482
1	0	0	0	0.666667	0.277778	0.0555556	0
0.964286	0.0357143	0	0	0.360656	0.322404	0.0983607	0.218579
1	0	0	0	0.338308	0.373134	0.119403	0.169154
0.9375	0	0	0.0625	0.321244	0.326425	0.108808	0.243523
0.689655	0.206897	0.0172414	0.0862069	0.511521	0.331797	0.0645161	0.0921659
0.777778	0	0	0.222222	0.549763	0.232227	0.0805687	0.137441
1	0	0	0	0.545455	0.286713	0.0839161	0.0839161
0.802372	0.162055	0.0118577	0.0237154	0.627615	0.251046	0.0543933	0.0669456
0.625	0.25	0	0.125	0.436709	0.297468	0.0886076	0.177215
0.957447	0.0425532	0	0	0.426829	0.286585	0.0853659	0.20122
1	0	0	0	0.76431	0.107744	0.0606061	0.0673401
0.769231	0.0769231	0.0769231	0.0769231	0.392857	0.369048	0.0952381	0.142857
0.976	0.008	0.004	0.012	0.706329	0.0962025	0.101266	0.0962025
0.909091	0.0454545	0	0.0454545	0.511737	0.262911	0.103286	0.122066
0.90625	0.09375	0	0	0.55414	0.267516	0.0636943	0.11465
0.714286	0.169643	0.0133929	0.102679	0.503704	0.274074	0.0814815	0.140741

## Sheet: e
x_mm	y_mm	mean_p_female_location
-7.9598	-7.9598
-7.9598	-7.8794
-7.9598	-7.79899
-7.9598	-7.71859
-7.9598	-7.63819
-7.9598	-7.55779
-7.9598	-7.47739
-7.9598	-7.39698
-7.9598	-7.31658
-7.9598	-7.23618
-7.9598	-7.15578
-7.9598	-7.07538
-7.9598	-6.99497
-7.9598	-6.91457
-7.9598	-6.83417
-7.9598	-6.75377
-7.9598	-6.67337
-7.9598	-6.59296
-7.9598	-6.51256
-7.9598	-6.43216
-7.9598	-6.35176
-7.9598	-6.27136
-7.9598	-6.19095
-7.9598	-6.11055
-7.9598	-6.03015
-7.9598	-5.94975
-7.9598	-5.86935
-7.9598	-5.78894
-7.9598	-5.70854
-7.9598	-5.62814
-7.9598	-5.54774
-7.9598	-5.46734
-7.9598	-5.38693
-7.9598	-5.30653
-7.9598	-5.22613
-7.9598	-5.14573
-7.9598	-5.06533
-7.9598	-4.98492
-7.9598	-4.90452
-7.9598	-4.82412
-7.9598	-4.74372
-7.9598	-4.66332
-7.9598	-4.58291
-7.9598	-4.50251
-7.9598	-4.42211
-7.9598	-4.34171
-7.9598	-4.26131
-7.9598	-4.1809
-7.9598	-4.1005
-7.9598	-4.0201
-7.9598	-3.9397
-7.9598	-3.8593
-7.9598	-3.77889
-7.9598	-3.69849
-7.9598	-3.61809
-7.9598	-3.53769
-7.9598	-3.45729
-7.9598	-3.37688
-7.9598	-3.29648
-7.9598	-3.21608
-7.9598	-3.13568
-7.9598	-3.05528
-7.9598	-2.97487
-7.9598	-2.89447
-7.9598	-2.81407
-7.9598	-2.73367
-7.9598	-2.65327
-7.9598	-2.57286
-7.9598	-2.49246
-7.9598	-2.41206
-7.9598	-2.33166
-7.9598	-2.25126
-7.9598	-2.17085
-7.9598	-2.09045
-7.9598	-2.01005
-7.9598	-1.92965
-7.9598	-1.84925
-7.9598	-1.76884
-7.9598	-1.68844
-7.9598	-1.60804
-7.9598	-1.52764
-7.9598	-1.44724
-7.9598	-1.36683
-7.9598	-1.28643
-7.9598	-1.20603
-7.9598	-1.12563
-7.9598	-1.04523
-7.9598	-0.964824
-7.9598	-0.884422
-7.9598	-0.80402
-7.9598	-0.723618	0
-7.9598	-0.643216	0
-7.9598	-0.562814	0
-7.9598	-0.482412	0
-7.9598	-0.40201	0
-7.9598	-0.321608	0
-7.9598	-0.241206	0
-7.9598	-0.160804	0
-7.9598	-0.080402	0
-7.9598	0	0
-7.9598	0.080402	0
-7.9598	0.160804	0
-7.9598	0.241206	0
-7.9598	0.321608	0
-7.9598	0.40201	0
-7.9598	0.482412	0
-7.9598	0.562814	0
-7.9598	0.643216	0
-7.9598	0.723618	0
-7.9598	0.80402
-7.9598	0.884422
-7.9598	0.964824
-7.9598	1.04523
-7.9598	1.12563
-7.9598	1.20603
-7.9598	1.28643
-7.9598	1.36683
-7.9598	1.44724
-7.9598	1.52764
-7.9598	1.60804
-7.9598	1.68844
-7.9598	1.76884
-7.9598	1.84925
-7.9598	1.92965
-7.9598	2.01005
-7.9598	2.09045
-7.9598	2.17085
-7.9598	2.25126
-7.9598	2.33166
-7.9598	2.41206
-7.9598	2.49246
-7.9598	2.57286
-7.9598	2.65327
-7.9598	2.73367
-7.9598	2.81407
-7.9598	2.89447
-7.9598	2.97487
-7.9598	3.05528
-7.9598	3.13568
-7.9598	3.21608
-7.9598	3.29648
-7.9598	3.37688
-7.9598	3.45729
-7.9598	3.53769
-7.9598	3.61809
-7.9598	3.69849
-7.9598	3.77889
-7.9598	3.8593
-7.9598	3.9397
-7.9598	4.0201
-7.9598	4.1005
-7.9598	4.1809
-7.9598	4.26131
-7.9598	4.34171
-7.9598	4.42211
-7.9598	4.50251
-7.9598	4.58291
-7.9598	4.66332
-7.9598	4.74372
-7.9598	4.82412
-7.9598	4.90452
-7.9598	4.98492
-7.9598	5.06533
-7.9598	5.14573
-7.9598	5.22613
-7.9598	5.30653
-7.9598	5.38693
-7.9598	5.46734
-7.9598	5.54774
-7.9598	5.62814
-7.9598	5.70854
-7.9598	5.78894
-7.9598	5.86935
-7.9598	5.94975
-7.9598	6.03015
-7.9598	6.11055
-7.9598	6.19095
-7.9598	6.27136
-7.9598	6.35176
-7.9598	6.43216
-7.9598	6.51256
-7.9598	6.59296
-7.9598	6.67337
-7.9598	6.75377
-7.9598	6.83417
-7.9598	6.91457
-7.9598	6.99497
-7.9598	7.07538
-7.9598	7.15578
-7.9598	7.23618
-7.9598	7.31658
-7.9598	7.39698
-7.9598	7.47739
-7.9598	7.55779
-7.9598	7.63819
-7.9598	7.71859
-7.9598	7.79899
-7.9598	7.8794
-7.9598	7.9598
-7.8794	-7.9598
-7.8794	-7.8794
-7.8794	-7.79899
-7.8794	-7.71859
-7.8794	-7.63819
-7.8794	-7.55779
-7.8794	-7.47739
-7.8794	-7.39698
-7.8794	-7.31658
-7.8794	-7.23618
-7.8794	-7.15578
-7.8794	-7.07538
-7.8794	-6.99497
-7.8794	-6.91457
-7.8794	-6.83417
-7.8794	-6.75377
-7.8794	-6.67337
-7.8794	-6.59296
-7.8794	-6.51256
-7.8794	-6.43216
-7.8794	-6.35176
-7.8794	-6.27136
-7.8794	-6.19095
-7.8794	-6.11055
-7.8794	-6.03015
-7.8794	-5.94975
-7.8794	-5.86935
-7.8794	-5.78894
-7.8794	-5.70854
-7.8794	-5.62814
-7.8794	-5.54774
-7.8794	-5.46734
-7.8794	-5.38693
-7.8794	-5.30653
-7.8794	-5.22613
-7.8794	-5.14573
-7.8794	-5.06533
-7.8794	-4.98492
-7.8794	-4.90452
-7.8794	-4.82412
-7.8794	-4.74372
-7.8794	-4.66332
-7.8794	-4.58291
-7.8794	-4.50251
-7.8794	-4.42211
-7.8794	-4.34171
-7.8794	-4.26131
-7.8794	-4.1809
-7.8794	-4.1005
-7.8794	-4.0201
-7.8794	-3.9397
-7.8794	-3.8593
-7.8794	-3.77889
-7.8794	-3.69849
-7.8794	-3.61809
-7.8794	-3.53769
-7.8794	-3.45729
-7.8794	-3.37688
-7.8794	-3.29648
-7.8794	-3.21608
-7.8794	-3.13568
-7.8794	-3.05528
-7.8794	-2.97487
-7.8794	-2.89447
-7.8794	-2.81407
-7.8794	-2.73367
-7.8794	-2.65327
-7.8794	-2.57286
-7.8794	-2.49246
-7.8794	-2.41206
-7.8794	-2.33166
-7.8794	-2.25126
-7.8794	-2.17085
-7.8794	-2.09045
-7.8794	-2.01005
-7.8794	-1.92965
-7.8794	-1.84925
-7.8794	-1.76884
-7.8794	-1.68844
-7.8794	-1.60804
-7.8794	-1.52764
-7.8794	-1.44724
-7.8794	-1.36683	0
-7.8794	-1.28643	0
-7.8794	-1.20603	0
-7.8794	-1.12563	0
-7.8794	-1.04523	0
-7.8794	-0.964824	0
-7.8794	-0.884422	0
-7.8794	-0.80402	0
-7.8794	-0.723618	0
-7.8794	-0.643216	0
-7.8794	-0.562814	0
-7.8794	-0.482412	0
-7.8794	-0.40201	0
-7.8794	-0.321608	0
-7.8794	-0.241206	0
-7.8794	-0.160804	0
-7.8794	-0.080402	0
-7.8794	0	0
-7.8794	0.080402	0
-7.8794	0.160804	0
-7.8794	0.241206	0
-7.8794	0.321608	0
-7.8794	0.40201	0
-7.8794	0.482412	0
-7.8794	0.562814	0
-7.8794	0.643216	0
-7.8794	0.723618	0
-7.8794	0.80402	0
-7.8794	0.884422	0
-7.8794	0.964824	0
-7.8794	1.04523	0
-7.8794	1.12563	0
-7.8794	1.20603	0
-7.8794	1.28643	0
-7.8794	1.36683	0
-7.8794	1.44724
-7.8794	1.52764
-7.8794	1.60804
-7.8794	1.68844
-7.8794	1.76884
-7.8794	1.84925
-7.8794	1.92965
-7.8794	2.01005
-7.8794	2.09045
-7.8794	2.17085
-7.8794	2.25126
-7.8794	2.33166
-7.8794	2.41206
-7.8794	2.49246
-7.8794	2.57286
-7.8794	2.65327
-7.8794	2.73367
-7.8794	2.81407
-7.8794	2.89447
-7.8794	2.97487
-7.8794	3.05528
-7.8794	3.13568
-7.8794	3.21608
-7.8794	3.29648
-7.8794	3.37688
-7.8794	3.45729
-7.8794	3.53769
-7.8794	3.61809
-7.8794	3.69849
-7.8794	3.77889
-7.8794	3.8593
-7.8794	3.9397
-7.8794	4.0201
-7.8794	4.1005
-7.8794	4.1809
-7.8794	4.26131
-7.8794	4.34171
-7.8794	4.42211
-7.8794	4.50251
-7.8794	4.58291
-7.8794	4.66332
-7.8794	4.74372
-7.8794	4.82412
-7.8794	4.90452
-7.8794	4.98492
-7.8794	5.06533
-7.8794	5.14573
-7.8794	5.22613
-7.8794	5.30653
-7.8794	5.38693
-7.8794	5.46734
-7.8794	5.54774
-7.8794	5.62814
-7.8794	5.70854
-7.8794	5.78894
-7.8794	5.86935
-7.8794	5.94975
-7.8794	6.03015
-7.8794	6.11055
-7.8794	6.19095
-7.8794	6.27136
-7.8794	6.35176
-7.8794	6.43216
-7.8794	6.51256
-7.8794	6.59296
-7.8794	6.67337
-7.8794	6.75377
-7.8794	6.83417
-7.8794	6.91457
-7.8794	6.99497
-7.8794	7.07538
-7.8794	7.15578
-7.8794	7.23618
-7.8794	7.31658
-7.8794	7.39698
-7.8794	7.47739
-7.8794	7.55779
-7.8794	7.63819
-7.8794	7.71859
-7.8794	7.79899
-7.8794	7.8794
-7.8794	7.9598
-7.79899	-7.9598
-7.79899	-7.8794
-7.79899	-7.79899
-7.79899	-7.71859
-7.79899	-7.63819
-7.79899	-7.55779
-7.79899	-7.47739
-7.79899	-7.39698
-7.79899	-7.31658
-7.79899	-7.23618
-7.79899	-7.15578
-7.79899	-7.07538
-7.79899	-6.99497
-7.79899	-6.91457
-7.79899	-6.83417
-7.79899	-6.75377
-7.79899	-6.67337
-7.79899	-6.59296
-7.79899	-6.51256
-7.79899	-6.43216
-7.79899	-6.35176
-7.79899	-6.27136
-7.79899	-6.19095
-7.79899	-6.11055
-7.79899	-6.03015
-7.79899	-5.94975
-7.79899	-5.86935
-7.79899	-5.78894
-7.79899	-5.70854
-7.79899	-5.62814
-7.79899	-5.54774
-7.79899	-5.46734
-7.79899	-5.38693
-7.79899	-5.30653
-7.79899	-5.22613
-7.79899	-5.14573
-7.79899	-5.06533
-7.79899	-4.98492
-7.79899	-4.90452
-7.79899	-4.82412
-7.79899	-4.74372
-7.79899	-4.66332
-7.79899	-4.58291
-7.79899	-4.50251
-7.79899	-4.42211
-7.79899	-4.34171
-7.79899	-4.26131
-7.79899	-4.1809
-7.79899	-4.1005
-7.79899	-4.0201
-7.79899	-3.9397
-7.79899	-3.8593
-7.79899	-3.77889
-7.79899	-3.69849
-7.79899	-3.61809
-7.79899	-3.53769
-7.79899	-3.45729
-7.79899	-3.37688
-7.79899	-3.29648
-7.79899	-3.21608
-7.79899	-3.13568
-7.79899	-3.05528
-7.79899	-2.97487
-7.79899	-2.89447
-7.79899	-2.81407
-7.79899	-2.73367
-7.79899	-2.65327
-7.79899	-2.57286
-7.79899	-2.49246
-7.79899	-2.41206
-7.79899	-2.33166
-7.79899	-2.25126
-7.79899	-2.17085
-7.79899	-2.09045
-7.79899	-2.01005
-7.79899	-1.92965
-7.79899	-1.84925
-7.79899	-1.76884	0
-7.79899	-1.68844	0
-7.79899	-1.60804	0
-7.79899	-1.52764	0
-7.79899	-1.44724	0
-7.79899	-1.36683	0
-7.79899	-1.28643	0
-7.79899	-1.20603	0
-7.79899	-1.12563	0
-7.79899	-1.04523	0
-7.79899	-0.964824	0
-7.79899	-0.884422	0
-7.79899	-0.80402	0
-7.79899	-0.723618	0
-7.79899	-0.643216	0
-7.79899	-0.562814	0
-7.79899	-0.482412	0
-7.79899	-0.40201	0
-7.79899	-0.321608	0
-7.79899	-0.241206	0
-7.79899	-0.160804	0
-7.79899	-0.080402	0
-7.79899	0	0
-7.79899	0.080402	0
-7.79899	0.160804	0
-7.79899	0.241206	0
-7.79899	0.321608	0
-7.79899	0.40201	0
-7.79899	0.482412	0
-7.79899	0.562814	0
-7.79899	0.643216	0
-7.79899	0.723618	0
-7.79899	0.80402	0
-7.79899	0.884422	0
-7.79899	0.964824	0
-7.79899	1.04523	0
-7.79899	1.12563	0
-7.79899	1.20603	0
-7.79899	1.28643	0
-7.79899	1.36683	0
-7.79899	1.44724	0
-7.79899	1.52764	0
-7.79899	1.60804	0
-7.79899	1.68844	0
-7.79899	1.76884	0
-7.79899	1.84925
-7.79899	1.92965
-7.79899	2.01005
-7.79899	2.09045
-7.79899	2.17085
-7.79899	2.25126
-7.79899	2.33166
-7.79899	2.41206
-7.79899	2.49246
-7.79899	2.57286
-7.79899	2.65327
-7.79899	2.73367
-7.79899	2.81407
-7.79899	2.89447
-7.79899	2.97487
-7.79899	3.05528
-7.79899	3.13568
-7.79899	3.21608
-7.79899	3.29648
-7.79899	3.37688
-7.79899	3.45729
-7.79899	3.53769
-7.79899	3.61809
-7.79899	3.69849
-7.79899	3.77889
-7.79899	3.8593
-7.79899	3.9397
-7.79899	4.0201
-7.79899	4.1005
-7.79899	4.1809
-7.79899	4.26131
-7.79899	4.34171
-7.79899	4.42211
-7.79899	4.50251
-7.79899	4.58291
-7.79899	4.66332
-7.79899	4.74372
-7.79899	4.82412
-7.79899	4.90452
-7.79899	4.98492
-7.79899	5.06533
-7.79899	5.14573
-7.79899	5.22613
-7.79899	5.30653
-7.79899	5.38693
-7.79899	5.46734
-7.79899	5.54774
-7.79899	5.62814
-7.79899	5.70854
-7.79899	5.78894
-7.79899	5.86935
-7.79899	5.94975
-7.79899	6.03015
-7.79899	6.11055
-7.79899	6.19095
-7.79899	6.27136
-7.79899	6.35176
-7.79899	6.43216
-7.79899	6.51256
-7.79899	6.59296
-7.79899	6.67337
-7.79899	6.75377
-7.79899	6.83417
-7.79899	6.91457
-7.79899	6.99497
-7.79899	7.07538
-7.79899	7.15578
-7.79899	7.23618
-7.79899	7.31658
-7.79899	7.39698
-7.79899	7.47739
-7.79899	7.55779
-7.79899	7.63819
-7.79899	7.71859
-7.79899	7.79899
-7.79899	7.8794
-7.79899	7.9598
-7.71859	-7.9598
-7.71859	-7.8794
-7.71859	-7.79899
-7.71859	-7.71859
-7.71859	-7.63819
-7.71859	-7.55779
-7.71859	-7.47739
-7.71859	-7.39698
-7.71859	-7.31658
-7.71859	-7.23618
-7.71859	-7.15578
-7.71859	-7.07538
-7.71859	-6.99497
-7.71859	-6.91457
-7.71859	-6.83417
-7.71859	-6.75377
-7.71859	-6.67337
-7.71859	-6.59296
-7.71859	-6.51256
-7.71859	-6.43216
-7.71859	-6.35176
-7.71859	-6.27136
-7.71859	-6.19095
-7.71859	-6.11055
-7.71859	-6.03015
-7.71859	-5.94975
-7.71859	-5.86935
-7.71859	-5.78894
-7.71859	-5.70854
-7.71859	-5.62814
-7.71859	-5.54774
-7.71859	-5.46734
-7.71859	-5.38693
-7.71859	-5.30653
-7.71859	-5.22613
-7.71859	-5.14573
-7.71859	-5.06533
-7.71859	-4.98492
-7.71859	-4.90452
-7.71859	-4.82412
-7.71859	-4.74372
-7.71859	-4.66332
-7.71859	-4.58291
-7.71859	-4.50251
-7.71859	-4.42211
-7.71859	-4.34171
-7.71859	-4.26131
-7.71859	-4.1809
-7.71859	-4.1005
-7.71859	-4.0201
-7.71859	-3.9397
-7.71859	-3.8593
-7.71859	-3.77889
-7.71859	-3.69849
-7.71859	-3.61809
-7.71859	-3.53769
-7.71859	-3.45729
-7.71859	-3.37688
-7.71859	-3.29648
-7.71859	-3.21608
-7.71859	-3.13568
-7.71859	-3.05528
-7.71859	-2.97487
-7.71859	-2.89447
-7.71859	-2.81407
-7.71859	-2.73367
-7.71859	-2.65327
-7.71859	-2.57286
-7.71859	-2.49246
-7.71859	-2.41206
-7.71859	-2.33166
-7.71859	-2.25126
-7.71859	-2.17085
-7.71859	-2.09045	0
-7.71859	-2.01005	0
-7.71859	-1.92965	0
-7.71859	-1.84925	0
-7.71859	-1.76884	0
-7.71859	-1.68844	0
-7.71859	-1.60804	0
-7.71859	-1.52764	0
-7.71859	-1.44724	0
-7.71859	-1.36683	0
-7.71859	-1.28643	0
-7.71859	-1.20603	0
-7.71859	-1.12563	0
-7.71859	-1.04523	0
-7.71859	-0.964824	0
-7.71859	-0.884422	0
-7.71859	-0.80402	0
-7.71859	-0.723618	0
-7.71859	-0.643216	0
-7.71859	-0.562814	0
-7.71859	-0.482412	0
-7.71859	-0.40201	0
-7.71859	-0.321608	0
-7.71859	-0.241206	0
-7.71859	-0.160804	0
-7.71859	-0.080402	0
-7.71859	0	0
-7.71859	0.080402	0
-7.71859	0.160804	0
-7.71859	0.241206	0
-7.71859	0.321608	0
-7.71859	0.40201	0
-7.71859	0.482412	0
-7.71859	0.562814	0
-7.71859	0.643216	0
-7.71859	0.723618	0
-7.71859	0.80402	0
-7.71859	0.884422	0
-7.71859	0.964824	0
-7.71859	1.04523	0
-7.71859	1.12563	0
-7.71859	1.20603	0
-7.71859	1.28643	0
-7.71859	1.36683	0
-7.71859	1.44724	0
-7.71859	1.52764	0
-7.71859	1.60804	0
-7.71859	1.68844	0
-7.71859	1.76884	0
-7.71859	1.84925	0
-7.71859	1.92965	0
-7.71859	2.01005	0
-7.71859	2.09045	0
-7.71859	2.17085
-7.71859	2.25126
-7.71859	2.33166
-7.71859	2.41206
-7.71859	2.49246
-7.71859	2.57286
-7.71859	2.65327
-7.71859	2.73367
-7.71859	2.81407
-7.71859	2.89447
-7.71859	2.97487
-7.71859	3.05528
-7.71859	3.13568
-7.71859	3.21608
-7.71859	3.29648
-7.71859	3.37688
-7.71859	3.45729
-7.71859	3.53769
-7.71859	3.61809
-7.71859	3.69849
-7.71859	3.77889
-7.71859	3.8593
-7.71859	3.9397
-7.71859	4.0201
-7.71859	4.1005
-7.71859	4.1809
-7.71859	4.26131
-7.71859	4.34171
-7.71859	4.42211
-7.71859	4.50251
-7.71859	4.58291
-7.71859	4.66332
-7.71859	4.74372
-7.71859	4.82412
-7.71859	4.90452
-7.71859	4.98492
-7.71859	5.06533
-7.71859	5.14573
-7.71859	5.22613
-7.71859	5.30653
-7.71859	5.38693
-7.71859	5.46734
-7.71859	5.54774
-7.71859	5.62814
-7.71859	5.70854
-7.71859	5.78894
-7.71859	5.86935
-7.71859	5.94975
-7.71859	6.03015
-7.71859	6.11055
-7.71859	6.19095
-7.71859	6.27136
-7.71859	6.35176
-7.71859	6.43216
-7.71859	6.51256
-7.71859	6.59296
-7.71859	6.67337
-7.71859	6.75377
-7.71859	6.83417
-7.71859	6.91457
-7.71859	6.99497
-7.71859	7.07538
-7.71859	7.15578
-7.71859	7.23618
-7.71859	7.31658
-7.71859	7.39698
-7.71859	7.47739
-7.71859	7.55779
-7.71859	7.63819
-7.71859	7.71859
-7.71859	7.79899
-7.71859	7.8794
-7.71859	7.9598
-7.63819	-7.9598
-7.63819	-7.8794
-7.63819	-7.79899
-7.63819	-7.71859
-7.63819	-7.63819
-7.63819	-7.55779
-7.63819	-7.47739
-7.63819	-7.39698
-7.63819	-7.31658
-7.63819	-7.23618
-7.63819	-7.15578
-7.63819	-7.07538
-7.63819	-6.99497
-7.63819	-6.91457
-7.63819	-6.83417
-7.63819	-6.75377
-7.63819	-6.67337
-7.63819	-6.59296
-7.63819	-6.51256
-7.63819	-6.43216
-7.63819	-6.35176
-7.63819	-6.27136
-7.63819	-6.19095
-7.63819	-6.11055
-7.63819	-6.03015
-7.63819	-5.94975
-7.63819	-5.86935
-7.63819	-5.78894
-7.63819	-5.70854
-7.63819	-5.62814
-7.63819	-5.54774
-7.63819	-5.46734
-7.63819	-5.38693
-7.63819	-5.30653
-7.63819	-5.22613
-7.63819	-5.14573
-7.63819	-5.06533
-7.63819	-4.98492
-7.63819	-4.90452
-7.63819	-4.82412
-7.63819	-4.74372
-7.63819	-4.66332
-7.63819	-4.58291
-7.63819	-4.50251
-7.63819	-4.42211
-7.63819	-4.34171
-7.63819	-4.26131
-7.63819	-4.1809
-7.63819	-4.1005
-7.63819	-4.0201
-7.63819	-3.9397
-7.63819	-3.8593
-7.63819	-3.77889
-7.63819	-3.69849
-7.63819	-3.61809
-7.63819	-3.53769
-7.63819	-3.45729
-7.63819	-3.37688
-7.63819	-3.29648
-7.63819	-3.21608
-7.63819	-3.13568
-7.63819	-3.05528
-7.63819	-2.97487
-7.63819	-2.89447
-7.63819	-2.81407
-7.63819	-2.73367
-7.63819	-2.65327
-7.63819	-2.57286
-7.63819	-2.49246
-7.63819	-2.41206
-7.63819	-2.33166	0
-7.63819	-2.25126	0
-7.63819	-2.17085	0
-7.63819	-2.09045	0
-7.63819	-2.01005	0
-7.63819	-1.92965	0
-7.63819	-1.84925	0
-7.63819	-1.76884	0
-7.63819	-1.68844	0
-7.63819	-1.60804	0
-7.63819	-1.52764	0
-7.63819	-1.44724	0
-7.63819	-1.36683	0
-7.63819	-1.28643	0
-7.63819	-1.20603	0
-7.63819	-1.12563	0
-7.63819	-1.04523	0
-7.63819	-0.964824	0
-7.63819	-0.884422	0
-7.63819	-0.80402	0
-7.63819	-0.723618	0
-7.63819	-0.643216	0
-7.63819	-0.562814	0
-7.63819	-0.482412	0
-7.63819	-0.40201	0
-7.63819	-0.321608	0
-7.63819	-0.241206	0
-7.63819	-0.160804	0
-7.63819	-0.080402	0
-7.63819	0	0
-7.63819	0.080402	0
-7.63819	0.160804	0
-7.63819	0.241206	0
-7.63819	0.321608	0
-7.63819	0.40201	0
-7.63819	0.482412	0
-7.63819	0.562814	0
-7.63819	0.643216	0
-7.63819	0.723618	0
-7.63819	0.80402	0
-7.63819	0.884422	0
-7.63819	0.964824	0
-7.63819	1.04523	0
-7.63819	1.12563	0
-7.63819	1.20603	0
-7.63819	1.28643	0
-7.63819	1.36683	0
-7.63819	1.44724	0
-7.63819	1.52764	0
-7.63819	1.60804	0
-7.63819	1.68844	0
-7.63819	1.76884	0
-7.63819	1.84925	0
-7.63819	1.92965	0
-7.63819	2.01005	0
-7.63819	2.09045	0
-7.63819	2.17085	0
-7.63819	2.25126	0
-7.63819	2.33166	0
-7.63819	2.41206
-7.63819	2.49246
-7.63819	2.57286
-7.63819	2.65327
-7.63819	2.73367
-7.63819	2.81407
-7.63819	2.89447
-7.63819	2.97487
-7.63819	3.05528
-7.63819	3.13568
-7.63819	3.21608
-7.63819	3.29648
-7.63819	3.37688
-7.63819	3.45729
-7.63819	3.53769
-7.63819	3.61809
-7.63819	3.69849
-7.63819	3.77889
-7.63819	3.8593
-7.63819	3.9397
-7.63819	4.0201
-7.63819	4.1005
-7.63819	4.1809
-7.63819	4.26131
-7.63819	4.34171
-7.63819	4.42211
-7.63819	4.50251
-7.63819	4.58291
-7.63819	4.66332
-7.63819	4.74372
-7.63819	4.82412
-7.63819	4.90452
-7.63819	4.98492
-7.63819	5.06533
-7.63819	5.14573
-7.63819	5.22613
-7.63819	5.30653
-7.63819	5.38693
-7.63819	5.46734
-7.63819	5.54774
-7.63819	5.62814
-7.63819	5.70854
-7.63819	5.78894
-7.63819	5.86935
-7.63819	5.94975
-7.63819	6.03015
-7.63819	6.11055
-7.63819	6.19095
-7.63819	6.27136
-7.63819	6.35176
-7.63819	6.43216
-7.63819	6.51256
-7.63819	6.59296
-7.63819	6.67337
-7.63819	6.75377
-7.63819	6.83417
-7.63819	6.91457
-7.63819	6.99497
-7.63819	7.07538
-7.63819	7.15578
-7.63819	7.23618
-7.63819	7.31658
-7.63819	7.39698
-7.63819	7.47739
-7.63819	7.55779
-7.63819	7.63819
-7.63819	7.71859
-7.63819	7.79899
-7.63819	7.8794
-7.63819	7.9598
-7.55779	-7.9598
-7.55779	-7.8794
-7.55779	-7.79899
-7.55779	-7.71859
-7.55779	-7.63819
-7.55779	-7.55779
-7.55779	-7.47739
-7.55779	-7.39698
-7.55779	-7.31658
-7.55779	-7.23618
-7.55779	-7.15578
-7.55779	-7.07538
-7.55779	-6.99497
-7.55779	-6.91457
-7.55779	-6.83417
-7.55779	-6.75377
-7.55779	-6.67337
-7.55779	-6.59296
-7.55779	-6.51256
-7.55779	-6.43216
-7.55779	-6.35176
-7.55779	-6.27136
-7.55779	-6.19095
-7.55779	-6.11055
-7.55779	-6.03015
-7.55779	-5.94975
-7.55779	-5.86935
-7.55779	-5.78894
-7.55779	-5.70854
-7.55779	-5.62814
-7.55779	-5.54774
-7.55779	-5.46734
-7.55779	-5.38693
-7.55779	-5.30653
-7.55779	-5.22613
-7.55779	-5.14573
-7.55779	-5.06533
-7.55779	-4.98492
-7.55779	-4.90452
-7.55779	-4.82412
-7.55779	-4.74372
-7.55779	-4.66332
-7.55779	-4.58291
-7.55779	-4.50251
-7.55779	-4.42211
-7.55779	-4.34171
-7.55779	-4.26131
-7.55779	-4.1809
-7.55779	-4.1005
-7.55779	-4.0201
-7.55779	-3.9397
-7.55779	-3.8593
-7.55779	-3.77889
-7.55779	-3.69849
-7.55779	-3.61809
-7.55779	-3.53769
-7.55779	-3.45729
-7.55779	-3.37688
-7.55779	-3.29648
-7.55779	-3.21608
-7.55779	-3.13568
-7.55779	-3.05528
-7.55779	-2.97487
-7.55779	-2.89447
-7.55779	-2.81407
-7.55779	-2.73367
-7.55779	-2.65327
-7.55779	-2.57286	0
-7.55779	-2.49246	0
-7.55779	-2.41206	0
-7.55779	-2.33166	0
-7.55779	-2.25126	0
-7.55779	-2.17085	0
-7.55779	-2.09045	0
-7.55779	-2.01005	0
-7.55779	-1.92965	0
-7.55779	-1.84925	0
-7.55779	-1.76884	0
-7.55779	-1.68844	0
-7.55779	-1.60804	0
-7.55779	-1.52764	0
-7.55779	-1.44724	0
-7.55779	-1.36683	0
-7.55779	-1.28643	0
-7.55779	-1.20603	0
-7.55779	-1.12563	0
-7.55779	-1.04523	0
-7.55779	-0.964824	0
-7.55779	-0.884422	0
-7.55779	-0.80402	0
-7.55779	-0.723618	0
-7.55779	-0.643216	0
-7.55779	-0.562814	0
-7.55779	-0.482412	0
-7.55779	-0.40201	0
-7.55779	-0.321608	0
-7.55779	-0.241206	0
-7.55779	-0.160804	0
-7.55779	-0.080402	0
-7.55779	0	0
-7.55779	0.080402	0
-7.55779	0.160804	0
-7.55779	0.241206	0
-7.55779	0.321608	0
-7.55779	0.40201	0
-7.55779	0.482412	0
-7.55779	0.562814	0
-7.55779	0.643216	0
-7.55779	0.723618	0
-7.55779	0.80402	0
-7.55779	0.884422	0
-7.55779	0.964824	0
-7.55779	1.04523	0
-7.55779	1.12563	0
-7.55779	1.20603	0
-7.55779	1.28643	0
-7.55779	1.36683	0
-7.55779	1.44724	0
-7.55779	1.52764	0
-7.55779	1.60804	0
-7.55779	1.68844	0
-7.55779	1.76884	0
-7.55779	1.84925	0
-7.55779	1.92965	0
-7.55779	2.01005	0
-7.55779	2.09045	0
-7.55779	2.17085	0
-7.55779	2.25126	0
-7.55779	2.33166	0
-7.55779	2.41206	0
-7.55779	2.49246	0
-7.55779	2.57286	0
-7.55779	2.65327
-7.55779	2.73367
-7.55779	2.81407
-7.55779	2.89447
-7.55779	2.97487
-7.55779	3.05528
-7.55779	3.13568
-7.55779	3.21608
-7.55779	3.29648
-7.55779	3.37688
-7.55779	3.45729
-7.55779	3.53769
-7.55779	3.61809
-7.55779	3.69849
-7.55779	3.77889
-7.55779	3.8593
-7.55779	3.9397
-7.55779	4.0201
-7.55779	4.1005
-7.55779	4.1809
-7.55779	4.26131
-7.55779	4.34171
-7.55779	4.42211
-7.55779	4.50251
-7.55779	4.58291
-7.55779	4.66332
-7.55779	4.74372
-7.55779	4.82412
-7.55779	4.90452
-7.55779	4.98492
-7.55779	5.06533
-7.55779	5.14573
-7.55779	5.22613
-7.55779	5.30653
-7.55779	5.38693
-7.55779	5.46734
-7.55779	5.54774
-7.55779	5.62814
-7.55779	5.70854
-7.55779	5.78894
-7.55779	5.86935
-7.55779	5.94975
-7.55779	6.03015
-7.55779	6.11055
-7.55779	6.19095
-7.55779	6.27136
-7.55779	6.35176
-7.55779	6.43216
-7.55779	6.51256
-7.55779	6.59296
-7.55779	6.67337
-7.55779	6.75377
-7.55779	6.83417
-7.55779	6.91457
-7.55779	6.99497
-7.55779	7.07538
-7.55779	7.15578
-7.55779	7.23618
-7.55779	7.31658
-7.55779	7.39698
-7.55779	7.47739
-7.55779	7.55779
-7.55779	7.63819
-7.55779	7.71859
-7.55779	7.79899
-7.55779	7.8794
-7.55779	7.9598
-7.47739	-7.9598
-7.47739	-7.8794
-7.47739	-7.79899
-7.47739	-7.71859
-7.47739	-7.63819
-7.47739	-7.55779
-7.47739	-7.47739
-7.47739	-7.39698
-7.47739	-7.31658
-7.47739	-7.23618
-7.47739	-7.15578
-7.47739	-7.07538
-7.47739	-6.99497
-7.47739	-6.91457
-7.47739	-6.83417
-7.47739	-6.75377
-7.47739	-6.67337
-7.47739	-6.59296
-7.47739	-6.51256
-7.47739	-6.43216
-7.47739	-6.35176
-7.47739	-6.27136
-7.47739	-6.19095
-7.47739	-6.11055
-7.47739	-6.03015
-7.47739	-5.94975
-7.47739	-5.86935
-7.47739	-5.78894
-7.47739	-5.70854
-7.47739	-5.62814
-7.47739	-5.54774
-7.47739	-5.46734
-7.47739	-5.38693
-7.47739	-5.30653
-7.47739	-5.22613
-7.47739	-5.14573
-7.47739	-5.06533
-7.47739	-4.98492
-7.47739	-4.90452
-7.47739	-4.82412
-7.47739	-4.74372
-7.47739	-4.66332
-7.47739	-4.58291
-7.47739	-4.50251
-7.47739	-4.42211
-7.47739	-4.34171
-7.47739	-4.26131
-7.47739	-4.1809
-7.47739	-4.1005
-7.47739	-4.0201
-7.47739	-3.9397
-7.47739	-3.8593
-7.47739	-3.77889
-7.47739	-3.69849
-7.47739	-3.61809
-7.47739	-3.53769
-7.47739	-3.45729
-7.47739	-3.37688
-7.47739	-3.29648
-7.47739	-3.21608
-7.47739	-3.13568
-7.47739	-3.05528
-7.47739	-2.97487
-7.47739	-2.89447
-7.47739	-2.81407	0
-7.47739	-2.73367	0
-7.47739	-2.65327	0
-7.47739	-2.57286	0
-7.47739	-2.49246	0
-7.47739	-2.41206	0
-7.47739	-2.33166	0
-7.47739	-2.25126	0
-7.47739	-2.17085	0
-7.47739	-2.09045	0
-7.47739	-2.01005	0
-7.47739	-1.92965	0
-7.47739	-1.84925	0
-7.47739	-1.76884	0
-7.47739	-1.68844	0
-7.47739	-1.60804	0
-7.47739	-1.52764	0
-7.47739	-1.44724	0
-7.47739	-1.36683	0
-7.47739	-1.28643	0
-7.47739	-1.20603	0
-7.47739	-1.12563	0
-7.47739	-1.04523	0
-7.47739	-0.964824	0
-7.47739	-0.884422	0
-7.47739	-0.80402	0
-7.47739	-0.723618	0
-7.47739	-0.643216	0
-7.47739	-0.562814	0
-7.47739	-0.482412	0
-7.47739	-0.40201	0
-7.47739	-0.321608	0
-7.47739	-0.241206	0
-7.47739	-0.160804	0
-7.47739	-0.080402	0
-7.47739	0	0
-7.47739	0.080402	0
-7.47739	0.160804	0
-7.47739	0.241206	0
-7.47739	0.321608	0
-7.47739	0.40201	0
-7.47739	0.482412	0
-7.47739	0.562814	0
-7.47739	0.643216	0
-7.47739	0.723618	0
-7.47739	0.80402	0
-7.47739	0.884422	0
-7.47739	0.964824	0
-7.47739	1.04523	0
-7.47739	1.12563	0
-7.47739	1.20603	0
-7.47739	1.28643	0
-7.47739	1.36683	0
-7.47739	1.44724	0
-7.47739	1.52764	0
-7.47739	1.60804	0
-7.47739	1.68844	0
-7.47739	1.76884	0
-7.47739	1.84925	0
-7.47739	1.92965	0
-7.47739	2.01005	0
-7.47739	2.09045	0
-7.47739	2.17085	0
-7.47739	2.25126	0
-7.47739	2.33166	0
-7.47739	2.41206	0
-7.47739	2.49246	0
-7.47739	2.57286	0
-7.47739	2.65327	0
-7.47739	2.73367	0
-7.47739	2.81407	0
-7.47739	2.89447
-7.47739	2.97487
-7.47739	3.05528
-7.47739	3.13568
-7.47739	3.21608
-7.47739	3.29648
-7.47739	3.37688
-7.47739	3.45729
-7.47739	3.53769
-7.47739	3.61809
-7.47739	3.69849
-7.47739	3.77889
-7.47739	3.8593
-7.47739	3.9397
-7.47739	4.0201
-7.47739	4.1005
-7.47739	4.1809
-7.47739	4.26131
-7.47739	4.34171
-7.47739	4.42211
-7.47739	4.50251
-7.47739	4.58291
-7.47739	4.66332
-7.47739	4.74372
-7.47739	4.82412
-7.47739	4.90452
-7.47739	4.98492
-7.47739	5.06533
-7.47739	5.14573
-7.47739	5.22613
-7.47739	5.30653
-7.47739	5.38693
-7.47739	5.46734
-7.47739	5.54774
-7.47739	5.62814
-7.47739	5.70854
-7.47739	5.78894
-7.47739	5.86935
-7.47739	5.94975
-7.47739	6.03015
-7.47739	6.11055
-7.47739	6.19095
-7.47739	6.27136
-7.47739	6.35176
-7.47739	6.43216
-7.47739	6.51256
-7.47739	6.59296
-7.47739	6.67337
-7.47739	6.75377
-7.47739	6.83417
-7.47739	6.91457
-7.47739	6.99497
-7.47739	7.07538
-7.47739	7.15578
-7.47739	7.23618
-7.47739	7.31658
-7.47739	7.39698
-7.47739	7.47739
-7.47739	7.55779
-7.47739	7.63819
-7.47739	7.71859
-7.47739	7.79899
-7.47739	7.8794
-7.47739	7.9598
-7.39698	-7.9598
-7.39698	-7.8794
-7.39698	-7.79899
-7.39698	-7.71859
-7.39698	-7.63819
-7.39698	-7.55779
-7.39698	-7.47739
-7.39698	-7.39698
-7.39698	-7.31658
-7.39698	-7.23618
-7.39698	-7.15578
-7.39698	-7.07538
-7.39698	-6.99497
-7.39698	-6.91457
-7.39698	-6.83417
-7.39698	-6.75377
-7.39698	-6.67337
-7.39698	-6.59296
-7.39698	-6.51256
-7.39698	-6.43216
-7.39698	-6.35176
-7.39698	-6.27136
-7.39698	-6.19095
-7.39698	-6.11055
-7.39698	-6.03015
-7.39698	-5.94975
-7.39698	-5.86935
-7.39698	-5.78894
-7.39698	-5.70854
-7.39698	-5.62814
-7.39698	-5.54774
-7.39698	-5.46734
-7.39698	-5.38693
-7.39698	-5.30653
-7.39698	-5.22613
-7.39698	-5.14573
-7.39698	-5.06533
-7.39698	-4.98492
-7.39698	-4.90452
-7.39698	-4.82412
-7.39698	-4.74372
-7.39698	-4.66332
-7.39698	-4.58291
-7.39698	-4.50251
-7.39698	-4.42211
-7.39698	-4.34171
-7.39698	-4.26131
-7.39698	-4.1809
-7.39698	-4.1005
-7.39698	-4.0201
-7.39698	-3.9397
-7.39698	-3.8593
-7.39698	-3.77889
-7.39698	-3.69849
-7.39698	-3.61809
-7.39698	-3.53769
-7.39698	-3.45729
-7.39698	-3.37688
-7.39698	-3.29648
-7.39698	-3.21608
-7.39698	-3.13568
-7.39698	-3.05528
-7.39698	-2.97487	0
-7.39698	-2.89447	0
-7.39698	-2.81407	0
-7.39698	-2.73367	0
-7.39698	-2.65327	0
-7.39698	-2.57286	0
-7.39698	-2.49246	0
-7.39698	-2.41206	0
-7.39698	-2.33166	0
-7.39698	-2.25126	0
-7.39698	-2.17085	0
-7.39698	-2.09045	0
-7.39698	-2.01005	0
-7.39698	-1.92965	0
-7.39698	-1.84925	0
-7.39698	-1.76884	0
-7.39698	-1.68844	0
-7.39698	-1.60804	0
-7.39698	-1.52764	0
-7.39698	-1.44724	0
-7.39698	-1.36683	0
-7.39698	-1.28643	0
-7.39698	-1.20603	0
-7.39698	-1.12563	0
-7.39698	-1.04523	0
-7.39698	-0.964824	0
-7.39698	-0.884422	0
-7.39698	-0.80402	0
-7.39698	-0.723618	0
-7.39698	-0.643216	0
-7.39698	-0.562814	0
-7.39698	-0.482412	0
-7.39698	-0.40201	0
-7.39698	-0.321608	0
-7.39698	-0.241206	0
-7.39698	-0.160804	0
-7.39698	-0.080402	0
-7.39698	0	0
-7.39698	0.080402	0
-7.39698	0.160804	0
-7.39698	0.241206	0
-7.39698	0.321608	0
-7.39698	0.40201	0
-7.39698	0.482412	0
-7.39698	0.562814	0
-7.39698	0.643216	0
-7.39698	0.723618	0
-7.39698	0.80402	0
-7.39698	0.884422	0
-7.39698	0.964824	0
-7.39698	1.04523	0
-7.39698	1.12563	0
-7.39698	1.20603	0
-7.39698	1.28643	0
-7.39698	1.36683	0
-7.39698	1.44724	0
-7.39698	1.52764	0
-7.39698	1.60804	0
-7.39698	1.68844	0
-7.39698	1.76884	0
-7.39698	1.84925	0
-7.39698	1.92965	0
-7.39698	2.01005	0
-7.39698	2.09045	0
-7.39698	2.17085	0
-7.39698	2.25126	0
-7.39698	2.33166	0
-7.39698	2.41206	0
-7.39698	2.49246	0
-7.39698	2.57286	0
-7.39698	2.65327	0
-7.39698	2.73367	0
-7.39698	2.81407	0
-7.39698	2.89447	0
-7.39698	2.97487	0
-7.39698	3.05528
-7.39698	3.13568
-7.39698	3.21608
-7.39698	3.29648
-7.39698	3.37688
-7.39698	3.45729
-7.39698	3.53769
-7.39698	3.61809
-7.39698	3.69849
-7.39698	3.77889
-7.39698	3.8593
-7.39698	3.9397
-7.39698	4.0201
-7.39698	4.1005
-7.39698	4.1809
-7.39698	4.26131
-7.39698	4.34171
-7.39698	4.42211
-7.39698	4.50251
-7.39698	4.58291
-7.39698	4.66332
-7.39698	4.74372
-7.39698	4.82412
-7.39698	4.90452
-7.39698	4.98492
-7.39698	5.06533
-7.39698	5.14573
-7.39698	5.22613
-7.39698	5.30653
-7.39698	5.38693
-7.39698	5.46734
-7.39698	5.54774
-7.39698	5.62814
-7.39698	5.70854
-7.39698	5.78894
-7.39698	5.86935
-7.39698	5.94975
-7.39698	6.03015
-7.39698	6.11055
-7.39698	6.19095
-7.39698	6.27136
-7.39698	6.35176
-7.39698	6.43216
-7.39698	6.51256
-7.39698	6.59296
-7.39698	6.67337
-7.39698	6.75377
-7.39698	6.83417
-7.39698	6.91457
-7.39698	6.99497
-7.39698	7.07538
-7.39698	7.15578
-7.39698	7.23618
-7.39698	7.31658
-7.39698	7.39698
-7.39698	7.47739
-7.39698	7.55779
-7.39698	7.63819
-7.39698	7.71859
-7.39698	7.79899
-7.39698	7.8794
-7.39698	7.9598
-7.31658	-7.9598
-7.31658	-7.8794
-7.31658	-7.79899
-7.31658	-7.71859
-7.31658	-7.63819
-7.31658	-7.55779
-7.31658	-7.47739
-7.31658	-7.39698
-7.31658	-7.31658
-7.31658	-7.23618
-7.31658	-7.15578
-7.31658	-7.07538
-7.31658	-6.99497
-7.31658	-6.91457
-7.31658	-6.83417
-7.31658	-6.75377
-7.31658	-6.67337
-7.31658	-6.59296
-7.31658	-6.51256
-7.31658	-6.43216
-7.31658	-6.35176
-7.31658	-6.27136
-7.31658	-6.19095
-7.31658	-6.11055
-7.31658	-6.03015
-7.31658	-5.94975
-7.31658	-5.86935
-7.31658	-5.78894
-7.31658	-5.70854
-7.31658	-5.62814
-7.31658	-5.54774
-7.31658	-5.46734
-7.31658	-5.38693
-7.31658	-5.30653
-7.31658	-5.22613
-7.31658	-5.14573
-7.31658	-5.06533
-7.31658	-4.98492
-7.31658	-4.90452
-7.31658	-4.82412
-7.31658	-4.74372
-7.31658	-4.66332
-7.31658	-4.58291
-7.31658	-4.50251
-7.31658	-4.42211
-7.31658	-4.34171
-7.31658	-4.26131
-7.31658	-4.1809
-7.31658	-4.1005
-7.31658	-4.0201
-7.31658	-3.9397
-7.31658	-3.8593
-7.31658	-3.77889
-7.31658	-3.69849
-7.31658	-3.61809
-7.31658	-3.53769
-7.31658	-3.45729
-7.31658	-3.37688
-7.31658	-3.29648
-7.31658	-3.21608	0
-7.31658	-3.13568	0
-7.31658	-3.05528	0
-7.31658	-2.97487	0
-7.31658	-2.89447	0
-7.31658	-2.81407	0
-7.31658	-2.73367	0
-7.31658	-2.65327	0
-7.31658	-2.57286	0
-7.31658	-2.49246	0
-7.31658	-2.41206	0
-7.31658	-2.33166	0
-7.31658	-2.25126	0
-7.31658	-2.17085	0
-7.31658	-2.09045	0
-7.31658	-2.01005	0
-7.31658	-1.92965	0
-7.31658	-1.84925	0
-7.31658	-1.76884	0
-7.31658	-1.68844	0
-7.31658	-1.60804	0
-7.31658	-1.52764	0
-7.31658	-1.44724	0
-7.31658	-1.36683	0
-7.31658	-1.28643	0
-7.31658	-1.20603	0
-7.31658	-1.12563	0
-7.31658	-1.04523	0
-7.31658	-0.964824	0
-7.31658	-0.884422	0
-7.31658	-0.80402	0
-7.31658	-0.723618	0
-7.31658	-0.643216	0
-7.31658	-0.562814	0
-7.31658	-0.482412	0
-7.31658	-0.40201	0
-7.31658	-0.321608	0
-7.31658	-0.241206	0
-7.31658	-0.160804	0
-7.31658	-0.080402	0
-7.31658	0	0
-7.31658	0.080402	0
-7.31658	0.160804	0
-7.31658	0.241206	0
-7.31658	0.321608	0
-7.31658	0.40201	0
-7.31658	0.482412	0
-7.31658	0.562814	0
-7.31658	0.643216	0
-7.31658	0.723618	0
-7.31658	0.80402	0
-7.31658	0.884422	0
-7.31658	0.964824	0
-7.31658	1.04523	0
-7.31658	1.12563	0
-7.31658	1.20603	0
-7.31658	1.28643	0
-7.31658	1.36683	0
-7.31658	1.44724	0
-7.31658	1.52764	0
-7.31658	1.60804	0
-7.31658	1.68844	0
-7.31658	1.76884	0
-7.31658	1.84925	0
-7.31658	1.92965	0
-7.31658	2.01005	0
-7.31658	2.09045	0
-7.31658	2.17085	0
-7.31658	2.25126	0
-7.31658	2.33166	0
-7.31658	2.41206	0
-7.31658	2.49246	0
-7.31658	2.57286	0
-7.31658	2.65327	0
-7.31658	2.73367	0
-7.31658	2.81407	0
-7.31658	2.89447	0
-7.31658	2.97487	0
-7.31658	3.05528	0
-7.31658	3.13568	0
-7.31658	3.21608	0
-7.31658	3.29648
-7.31658	3.37688
-7.31658	3.45729
-7.31658	3.53769
-7.31658	3.61809
-7.31658	3.69849
-7.31658	3.77889
-7.31658	3.8593
-7.31658	3.9397
-7.31658	4.0201
-7.31658	4.1005
-7.31658	4.1809
-7.31658	4.26131
-7.31658	4.34171
-7.31658	4.42211
-7.31658	4.50251
-7.31658	4.58291
-7.31658	4.66332
-7.31658	4.74372
-7.31658	4.82412
-7.31658	4.90452
-7.31658	4.98492
-7.31658	5.06533
-7.31658	5.14573
-7.31658	5.22613
-7.31658	5.30653
-7.31658	5.38693
-7.31658	5.46734
-7.31658	5.54774
-7.31658	5.62814
-7.31658	5.70854
-7.31658	5.78894
-7.31658	5.86935
-7.31658	5.94975
-7.31658	6.03015
-7.31658	6.11055
-7.31658	6.19095
-7.31658	6.27136
-7.31658	6.35176
-7.31658	6.43216
-7.31658	6.51256
-7.31658	6.59296
-7.31658	6.67337
-7.31658	6.75377
-7.31658	6.83417
-7.31658	6.91457
-7.31658	6.99497
-7.31658	7.07538
-7.31658	7.15578
-7.31658	7.23618
-7.31658	7.31658
-7.31658	7.39698
-7.31658	7.47739
-7.31658	7.55779
-7.31658	7.63819
-7.31658	7.71859
-7.31658	7.79899
-7.31658	7.8794
-7.31658	7.9598
-7.23618	-7.9598
-7.23618	-7.8794
-7.23618	-7.79899
-7.23618	-7.71859
-7.23618	-7.63819
-7.23618	-7.55779
-7.23618	-7.47739
-7.23618	-7.39698
-7.23618	-7.31658
-7.23618	-7.23618
-7.23618	-7.15578
-7.23618	-7.07538
-7.23618	-6.99497
-7.23618	-6.91457
-7.23618	-6.83417
-7.23618	-6.75377
-7.23618	-6.67337
-7.23618	-6.59296
-7.23618	-6.51256
-7.23618	-6.43216
-7.23618	-6.35176
-7.23618	-6.27136
-7.23618	-6.19095
-7.23618	-6.11055
-7.23618	-6.03015
-7.23618	-5.94975
-7.23618	-5.86935
-7.23618	-5.78894
-7.23618	-5.70854
-7.23618	-5.62814
-7.23618	-5.54774
-7.23618	-5.46734
-7.23618	-5.38693
-7.23618	-5.30653
-7.23618	-5.22613
-7.23618	-5.14573
-7.23618	-5.06533
-7.23618	-4.98492
-7.23618	-4.90452
-7.23618	-4.82412
-7.23618	-4.74372
-7.23618	-4.66332
-7.23618	-4.58291
-7.23618	-4.50251
-7.23618	-4.42211
-7.23618	-4.34171
-7.23618	-4.26131
-7.23618	-4.1809
-7.23618	-4.1005
-7.23618	-4.0201
-7.23618	-3.9397
-7.23618	-3.8593
-7.23618	-3.77889
-7.23618	-3.69849
-7.23618	-3.61809
-7.23618	-3.53769
-7.23618	-3.45729
-7.23618	-3.37688	0
-7.23618	-3.29648	0
-7.23618	-3.21608	0
-7.23618	-3.13568	0
-7.23618	-3.05528	0
-7.23618	-2.97487	0
-7.23618	-2.89447	0
-7.23618	-2.81407	0
-7.23618	-2.73367	0
-7.23618	-2.65327	0
-7.23618	-2.57286	0
-7.23618	-2.49246	0
-7.23618	-2.41206	0
-7.23618	-2.33166	0
-7.23618	-2.25126	0
-7.23618	-2.17085	0
-7.23618	-2.09045	0
-7.23618	-2.01005	0
-7.23618	-1.92965	0
-7.23618	-1.84925	0
-7.23618	-1.76884	0
-7.23618	-1.68844	0
-7.23618	-1.60804	0
-7.23618	-1.52764	0
-7.23618	-1.44724	0
-7.23618	-1.36683	0
-7.23618	-1.28643	0
-7.23618	-1.20603	0
-7.23618	-1.12563	0
-7.23618	-1.04523	0
-7.23618	-0.964824	0
-7.23618	-0.884422	0
-7.23618	-0.80402	0
-7.23618	-0.723618	0
-7.23618	-0.643216	0
-7.23618	-0.562814	0
-7.23618	-0.482412	0
-7.23618	-0.40201	0
-7.23618	-0.321608	0
-7.23618	-0.241206	0
-7.23618	-0.160804	0
-7.23618	-0.080402	0
-7.23618	0	0
-7.23618	0.080402	0
-7.23618	0.160804	0
-7.23618	0.241206	0
-7.23618	0.321608	0
-7.23618	0.40201	0
-7.23618	0.482412	0
-7.23618	0.562814	0
-7.23618	0.643216	0
-7.23618	0.723618	0
-7.23618	0.80402	0
-7.23618	0.884422	0
-7.23618	0.964824	0
-7.23618	1.04523	0
-7.23618	1.12563	0
-7.23618	1.20603	0
-7.23618	1.28643	0
-7.23618	1.36683	0
-7.23618	1.44724	0
-7.23618	1.52764	0
-7.23618	1.60804	0
-7.23618	1.68844	0
-7.23618	1.76884	0
-7.23618	1.84925	0
-7.23618	1.92965	0
-7.23618	2.01005	0
-7.23618	2.09045	0
-7.23618	2.17085	0
-7.23618	2.25126	0
-7.23618	2.33166	0
-7.23618	2.41206	0
-7.23618	2.49246	0
-7.23618	2.57286	0
-7.23618	2.65327	0
-7.23618	2.73367	0
-7.23618	2.81407	0
-7.23618	2.89447	0
-7.23618	2.97487	0
-7.23618	3.05528	0
-7.23618	3.13568	0
-7.23618	3.21608	0
-7.23618	3.29648	0
-7.23618	3.37688	0
-7.23618	3.45729
-7.23618	3.53769
-7.23618	3.61809
-7.23618	3.69849
-7.23618	3.77889
-7.23618	3.8593
-7.23618	3.9397
-7.23618	4.0201
-7.23618	4.1005
-7.23618	4.1809
-7.23618	4.26131
-7.23618	4.34171
-7.23618	4.42211
-7.23618	4.50251
-7.23618	4.58291
-7.23618	4.66332
-7.23618	4.74372
-7.23618	4.82412
-7.23618	4.90452
-7.23618	4.98492
-7.23618	5.06533
-7.23618	5.14573
-7.23618	5.22613
-7.23618	5.30653
-7.23618	5.38693
-7.23618	5.46734
-7.23618	5.54774
-7.23618	5.62814
-7.23618	5.70854
-7.23618	5.78894
-7.23618	5.86935
-7.23618	5.94975
-7.23618	6.03015
-7.23618	6.11055
-7.23618	6.19095
-7.23618	6.27136
-7.23618	6.35176
-7.23618	6.43216
-7.23618	6.51256
-7.23618	6.59296
-7.23618	6.67337
-7.23618	6.75377
-7.23618	6.83417
-7.23618	6.91457
-7.23618	6.99497
-7.23618	7.07538
-7.23618	7.15578
-7.23618	7.23618
-7.23618	7.31658
-7.23618	7.39698
-7.23618	7.47739
-7.23618	7.55779
-7.23618	7.63819
-7.23618	7.71859
-7.23618	7.79899
-7.23618	7.8794
-7.23618	7.9598
-7.15578	-7.9598
-7.15578	-7.8794
-7.15578	-7.79899
-7.15578	-7.71859
-7.15578	-7.63819
-7.15578	-7.55779
-7.15578	-7.47739
-7.15578	-7.39698
-7.15578	-7.31658
[truncated: 37,602 more rows]

## Sheet: f
avg_distance_during_bout__mm__simpleP	avg_distance_during_bout__mm__simpleS	avg_distance_during_bout__mm__complex
4.59618	3.60352	2.74801
1.81112	1.0541	1.38084
3.36929	2.69845	2.67492
4.1156	3.39707	3.31799
3.14552	2.59587	3.00693
4.97739	2.68624	2.98641
3.24458	2.44593	2.79097
3.79121	3.15216	3.21943
4.10136	3.00237	3.3626
3.33367	3.09922	3.24102
3.34031	2.69353	3.28652
7.71389	3.55119	3.90367
3.54703	1.6381	3.07591
5.58449	2.88192	3.1972
3.13945	2.61608	2.81017
3.72616	3.18959	3.09606
4.7769	2.8457	2.98444
3.75444	3.15373	3.12466
4.1757	2.82371	3.50004
4.76726	3.73971	3.74231

## Sheet: g
avg_mfAngle_during_bout__deg__simpleP	avg_mfAngle_during_bout__deg__simpleS	avg_mfAngle_during_bout__deg__complex
24.345	21.9944	12.9749
92.8756	85.9525	82.7574
12.0319	14.9011	13.5891
13.8819	11.5104	7.83053
38.877	6.8574	12.8676
33.8867	12.1786	10.2594
11.0128	13.1143	9.52698
24.4884	8.95063	10.2169
10.6265	11.1271	8.81899
9.1374	12.8445	7.59766
9.18646	15.2791	8.78557
29.7001	22.6958	10.4486
8.59391	65.6719	8.47049
23.8433	13.1199	9.9956
15.1775	12.4844	6.57584
10.8411	8.41969	6.84969
19.8198	12.5784	9.94255
16.2398	9.58327	11.025
22.6138	9.07057	7.93778
17.1703	16.6587	9.19206

## Sheet: h
avg_bout_duration__s__simpleP	avg_bout_duration__s__simpleS	avg_bout_duration__s__complex
0.646158	0.834411	2.36494
0.377735	1.5145	0.88905
0.350845	0.413	1.83528
0.381579	0.390444	1.40349
0.348443	0.3594	3.58352
0.423687	0.820344	2.63988
0.269	0.678167	1.52852
0.36473	0.543538	2.15347
0.335133	0.489173	2.03656
0.387528	0.508329	1.75875
0.446834	0.39195	2.19313
0.444485	0.337638	1.37753
0.38087	0.29415	2.13114
0.370434	0.363379	1.68029
0.491488	0.347183	1.66625
0.35907	0.458089	1.8905
0.463295	0.663644	1.45274
0.355574	0.659918	2.27093
0.345818	0.53533	1.24844
0.398855	0.287588	1.46501
