# Supplementary material for: Flexible circuit mechanisms for context-dependent song sequencing
Source: Nature. 2023 Oct 11;622(7984):794–801. doi: 10.1038/s41586-023-06632-1 (PMC10600009; doi:10.1038/s41586-023-06632-1)
Supplement: Supplementary file 5 — Source Data Fig. 2 [file 41586_2023_6632_MOESM5_ESM.xlsx]

## Sheet: a
n.a.

## Sheet: b
t_s_block1_downssampled10	ppulse_block1_downssampled10	psine_block1_downssampled10	stim_uW_mm2_block1_downssampled10	t_s_block2_downssampled10	ppulse_block2_downssampled10	psine_block2_downssampled10	stim_uW_mm2_block2_downssampled10	t_s_block3_downssampled10	ppulse_block3_downssampled10	psine_block3_downssampled10	stim_uW_mm2_block3_downssampled10	pop_ppulse_block3_downssampled10_ 1	pop_ppulse_block3_downssampled10_ 2	pop_ppulse_block3_downssampled10_ 3	pop_ppulse_block3_downssampled10_ 4	pop_ppulse_block3_downssampled10_ 5	pop_ppulse_block3_downssampled10_ 6	pop_ppulse_block3_downssampled10_ 7	pop_ppulse_block3_downssampled10_ 8	pop_ppulse_block3_downssampled10_ 9	pop_ppulse_block3_downssampled10_10	pop_ppulse_block3_downssampled10_11	pop_ppulse_block3_downssampled10_12	pop_ppulse_block3_downssampled10_13	pop_ppulse_block3_downssampled10_14	pop_ppulse_block3_downssampled10_15	pop_ppulse_block3_downssampled10_16	pop_ppulse_block3_downssampled10_17	pop_ppulse_block3_downssampled10_18	pop_ppulse_block3_downssampled10_19	pop_ppulse_block3_downssampled10_20	pop_psine_block3_downssampled10_ 1	pop_psine_block3_downssampled10_ 2	pop_psine_block3_downssampled10_ 3	pop_psine_block3_downssampled10_ 4	pop_psine_block3_downssampled10_ 5	pop_psine_block3_downssampled10_ 6	pop_psine_block3_downssampled10_ 7	pop_psine_block3_downssampled10_ 8	pop_psine_block3_downssampled10_ 9	pop_psine_block3_downssampled10_10	pop_psine_block3_downssampled10_11	pop_psine_block3_downssampled10_12	pop_psine_block3_downssampled10_13	pop_psine_block3_downssampled10_14	pop_psine_block3_downssampled10_15	pop_psine_block3_downssampled10_16	pop_psine_block3_downssampled10_17	pop_psine_block3_downssampled10_18
0.0001	0	0	1.38205	0.0001	0	0	24.6545	0.0001	0	0	203.845	0	0	0	0	0	0	0	0	0	0	0	0	0	0	0	0	0	0	0	0	0	0	0	0	0	0	0	0	0	0	0	0	0	0	0	0	0	0
0.0011	0	0	1.38205	0.0011	0	0	24.6545	0.0011	0	0	203.845	0	0	0	0	0	0	0	0	0	0	0	0	0	0	0	0	0	0	0	0	0	0	0	0	0	0	0	0	0	0	0	0	0	0	0	0	0	0
0.0021	0	0	1.38205	0.0021	0	0	24.6545	0.0021	0	0	203.845	0	0	0	0	0	0	0	0	0	0	0	0	0	0	0	0	0	0	0	0	0	0	0	0	0	0	0	0	0	0	0	0	0	0	0	0	0	0
0.0031	0	0	1.38205	0.0031	0	0	24.6545	0.0031	0	0	203.845	0	0	0	0	0	0	0	0	0	0	0	0	0	0	0	0	0	0	0	0	0	0	0	0	0	0	0	0	0	0	0	0	0	0	0	0	0	0
0.0041	0	0	1.38205	0.0041	0	0	24.6545	0.0041	0	0	203.845	0	0	0	0	0	0	0	0	0	0	0	0	0	0	0	0	0	0	0	0	0	0	0	0	0	0	0	0	0	0	0	0	0	0	0	0	0	0
0.0051	0	0	1.38205	0.0051	0	0	24.6545	0.0051	0	0	203.845	0	0	0	0	0	0	0	0	0	0	0	0	0	0	0	0	0	0	0	0	0	0	0	0	0	0	0	0	0	0	0	0	0	0	0	0	0	0
0.0061	0	0	1.38205	0.0061	0	0	24.6545	0.0061	0	0	203.845	0	0	0	0	0	0	0	0	0	0	0	0	0	0	0	0	0	0	0	0	0	0	0	0	0	0	0	0	0	0	0	0	0	0	0	0	0	0
0.0071	0	0	1.38205	0.0071	0	0	24.6545	0.0071	0	0	203.845	0	0	0	0	0	0	0	0	0	0	0	0	0	0	0	0	0	0	0	0	0	0	0	0	0	0	0	0	0	0	0	0	0	0	0	0	0	0
0.0081	0	0	1.38205	0.0081	0	0	24.6545	0.0081	0	0	203.845	0	0	0	0	0	0	0	0	0	0	0	0	0	0	0	0	0	0	0	0	0	0	0	0	0	0	0	0	0	0	0	0	0	0	0	0	0	0
0.0091	0	0	1.38205	0.0091	0	0	24.6545	0.0091	0	0	203.845	0	0	0	0	0	0	0	0	0	0	0	0	0	0	0	0	0	0	0	0	0	0	0	0	0	0	0	0	0	0	0	0	0	0	0	0	0	0
0.0101	0	0	1.38205	0.0101	0	0	24.6545	0.0101	0	0	203.845	0	0	0	0	0	0	0	0	0	0	0	0	0	0	0	0	0	0	0	0	0	0	0	0	0	0	0	0	0	0	0	0	0	0	0	0	0	0
0.0111	0	0	1.38205	0.0111	0	0	24.6545	0.0111	0	0	203.845	0	0	0	0	0	0	0	0	0	0	0	0	0	0	0	0	0	0	0	0	0	0	0	0	0	0	0	0	0	0	0	0	0	0	0	0	0	0
0.0121	0	0	1.38205	0.0121	0	0	24.6545	0.0121	0	0	203.845	0	0	0	0	0	0	0	0	0	0	0	0	0	0	0	0	0	0	0	0	0	0	0	0	0	0	0	0	0	0	0	0	0	0	0	0	0	0
0.0131	0	0	1.38205	0.0131	0	0	24.6545	0.0131	0	0	203.845	0	0	0	0	0	0	0	0	0	0	0	0	0	0	0	0	0	0	0	0	0	0	0	0	0	0	0	0	0	0	0	0	0	0	0	0	0	0
0.0141	0	0	1.38205	0.0141	0	0	24.6545	0.0141	0	0	203.845	0	0	0	0	0	0	0	0	0	0	0	0	0	0	0	0	0	0	0	0	0	0	0	0	0	0	0	0	0	0	0	0	0	0	0	0	0	0
0.0151	0	0	1.38205	0.0151	0	0	24.6545	0.0151	0	0	203.845	0	0	0	0	0	0	0	0	0	0	0	0	0	0	0	0	0	0	0	0	0	0	0	0	0	0	0	0	0	0	0	0	0	0	0	0	0	0
0.0161	0	0	1.38205	0.0161	0	0	24.6545	0.0161	0	0	203.845	0	0	0	0	0	0	0	0	0	0	0	0	0	0	0	0	0	0	0	0	0	0	0	0	0	0	0	0	0	0	0	0	0	0	0	0	0	0
0.0171	0	0	1.38205	0.0171	0	0	24.6545	0.0171	0	0	203.845	0	0	0	0	0	0	0	0	0	0	0	0	0	0	0	0	0	0	0	0	0	0	0	0	0	0	0	0	0	0	0	0	0	0	0	0	0	0
0.0181	0	0	1.38205	0.0181	0	0	24.6545	0.0181	0	0	203.845	0	0	0	0	0	0	0	0	0	0	0	0	0	0	0	0	0	0	0	0	0	0	0	0	0	0	0	0	0	0	0	0	0	0	0	0	0	0
0.0191	0	0	1.38205	0.0191	0	0	24.6545	0.0191	0	0	203.845	0	0	0	0	0	0	0	0	0	0	0	0	0	0	0	0	0	0	0	0	0	0	0	0	0	0	0	0	0	0	0	0	0	0	0	0	0	0
0.0201	0	0	1.38205	0.0201	0	0	24.6545	0.0201	0	0	203.845	0	0	0	0	0	0	0	0	0	0	0	0	0	0	0	0	0	0	0	0	0	0	0	0	0	0	0	0	0	0	0	0	0	0	0	0	0	0
0.0211	0	0	1.38205	0.0211	0	0	24.6545	0.0211	0	0	203.845	0	0	0	0	0	0	0	0	0	0	0	0	0	0	0	0	0	0	0	0	0	0	0	0	0	0	0	0	0	0	0	0	0	0	0	0	0	0
0.0221	0	0	1.38205	0.0221	0	0	24.6545	0.0221	0	0	203.845	0	0	0	0	0	0	0	0	0	0	0	0	0	0	0	0	0	0	0	0	0	0	0	0	0	0	0	0	0	0	0	0	0	0	0	0	0	0
0.0231	0	0	1.38205	0.0231	0	0	24.6545	0.0231	0	0	203.845	0	0	0	0	0	0	0	0	0	0	0	0	0	0	0	0	0	0	0	0	0	0	0	0	0	0	0	0	0	0	0	0	0	0	0	0	0	0
0.0241	0	0	1.38205	0.0241	0	0	24.6545	0.0241	0	0	203.845	0	0	0	0	0	0	0	0	0	0	0	0	0	0	0	0	0	0	0	0	0	0	0	0	0	0	0	0	0	0	0	0	0	0	0	0	0	0
0.0251	0	0	1.38205	0.0251	0	0	24.6545	0.0251	0	0	203.845	0	0	0	0	0	0	0	0	0	0	0	0	0	0	0	0	0	0	0	0	0	0	0	0	0	0	0	0	0	0	0	0	0	0	0	0	0	0
0.0261	0	0	1.38205	0.0261	0	0	24.6545	0.0261	0	0	203.845	0	0	0	0	0	0	0	0	0	0	0	0	0	0	0	0	0	0	0	0	0	0	0	0	0	0	0	0	0	0	0	0	0	0	0	0	0	0
0.0271	0	0	1.38205	0.0271	0	0	24.6545	0.0271	0	0	203.845	0	0	0	0	0	0	0	0	0	0	0	0	0	0	0	0	0	0	0	0	0	0	0	0	0	0	0	0	0	0	0	0	0	0	0	0	0	0
0.0281	0	0	1.38205	0.0281	0	0	24.6545	0.0281	0	0	203.845	0	0	0	0	0	0	0	0	0	0	0	0	0	0	0	0	0	0	0	0	0	0	0	0	0	0	0	0	0	0	0	0	0	0	0	0	0	0
0.0291	0	0	1.38205	0.0291	0	0	24.6545	0.0291	0	0	203.845	0	0	0	0	0	0	0	0	0	0	0	0	0	0	0	0	0	0	0	0.0666667	0	0	0	0	0	0	0	0	0	0	0	0	0	0	0	0	0	0
0.0301	0	0	1.38205	0.0301	0	0	24.6545	0.0301	0	0	203.845	0	0	0	0	0	0	0	0	0	0	0	0	0	0	0	0	0	0	0	0.0666667	0	0	0	0	0	0	0	0	0	0	0	0	0	0	0	0	0	0
0.0311	0	0	1.38205	0.0311	0	0	24.6545	0.0311	0	0	203.845	0	0	0	0	0	0	0	0	0	0	0	0	0	0	0	0	0	0	0	0.0666667	0	0	0	0	0	0	0	0	0	0	0	0	0	0	0	0	0	0
0.0321	0	0	1.38205	0.0321	0	0	24.6545	0.0321	0	0	203.845	0	0	0	0	0	0	0	0	0	0	0	0	0	0	0	0	0	0	0	0.0666667	0	0	0	0	0	0	0	0	0	0	0	0	0	0	0	0	0	0
0.0331	0	0	1.38205	0.0331	0	0	24.6545	0.0331	0	0	203.845	0	0	0	0	0	0	0	0	0	0	0	0	0	0	0	0	0	0	0	0.0666667	0	0	0	0	0	0	0	0	0	0	0	0	0	0	0	0	0	0
0.0341	0	0	1.38205	0.0341	0	0	24.6545	0.0341	0	0	203.845	0	0	0	0	0	0	0	0	0	0	0	0	0	0	0	0	0	0	0	0.0666667	0	0	0	0	0	0	0	0	0	0	0	0	0	0	0	0	0	0
0.0351	0	0	1.38205	0.0351	0	0	24.6545	0.0351	0	0	203.845	0	0	0	0	0	0	0	0	0	0	0	0	0	0	0	0	0	0	0	0.0666667	0	0	0	0	0	0	0	0	0	0	0	0	0	0	0	0	0	0
0.0361	0	0	1.38205	0.0361	0	0	24.6545	0.0361	0	0	203.845	0	0	0	0	0	0	0	0	0	0	0	0	0.0666667	0	0	0	0	0	0	0.0666667	0	0	0	0	0	0	0	0	0	0	0	0	0	0	0	0	0	0
0.0371	0	0	1.38205	0.0371	0	0	24.6545	0.0371	0	0	203.845	0	0	0	0	0	0	0	0	0	0	0	0	0.0666667	0	0	0	0	0	0	0.0666667	0	0	0	0	0	0	0	0	0	0	0	0	0	0	0	0	0	0
0.0381	0	0	1.38205	0.0381	0	0	24.6545	0.0381	0	0	203.845	0	0	0	0	0	0	0	0	0	0	0	0	0.0666667	0	0	0	0	0	0	0.0666667	0	0	0	0	0	0	0	0	0	0	0	0	0	0	0	0	0	0
0.0391	0	0	1.38205	0.0391	0	0	24.6545	0.0391	0	0	203.845	0	0	0	0	0	0	0	0	0	0	0	0.0666667	0.0666667	0	0	0	0	0	0	0.0666667	0	0	0	0	0	0	0	0	0	0	0	0	0	0	0	0	0	0
0.0401	0	0	1.38205	0.0401	0	0	24.6545	0.0401	0	0	203.845	0.0666667	0	0	0	0	0	0	0	0	0	0	0.0666667	0.0666667	0	0	0	0	0	0	0.0666667	0	0	0	0	0	0	0	0	0	0	0	0	0	0	0	0	0	0
0.0411	0	0	1.38205	0.0411	0	0	24.6545	0.0411	0	0	203.845	0.0666667	0	0	0	0	0	0	0	0	0	0	0.0666667	0.0666667	0	0	0	0	0	0	0.0666667	0	0	0	0	0	0	0	0	0	0	0	0	0	0	0	0	0	0
0.0421	0	0	1.38205	0.0421	0	0	24.6545	0.0421	0	0	203.845	0.0666667	0	0	0	0	0	0	0	0	0	0	0.0666667	0.0666667	0	0	0	0	0	0	0.0666667	0	0	0	0	0	0	0	0	0	0	0	0	0	0	0	0	0	0
0.0431	0	0	1.38205	0.0431	0	0	24.6545	0.0431	0	0	203.845	0.0666667	0	0	0	0	0	0	0	0	0	0	0.0666667	0.0666667	0	0	0	0	0	0	0.0666667	0	0	0	0	0	0	0	0	0	0	0	0	0	0	0	0	0	0
0.0441	0	0	1.38205	0.0441	0	0	24.6545	0.0441	0	0	203.845	0.0666667	0	0	0	0	0	0	0	0	0	0.0666667	0.0666667	0.0666667	0	0	0	0	0	0	0.0666667	0	0	0	0	0	0	0	0	0	0	0	0	0	0	0	0	0	0
0.0451	0	0	1.38205	0.0451	0	0	24.6545	0.0451	0.0666667	0	203.845	0.0666667	0	0	0	0	0.0666667	0	0	0	0	0.0666667	0.0666667	0.0666667	0	0	0	0	0	0	0.0666667	0	0	0	0	0	0	0	0	0	0	0	0	0	0	0	0	0	0
0.0461	0	0	1.38205	0.0461	0	0	24.6545	0.0461	0.133333	0	203.845	0.0666667	0	0	0	0	0.133333	0	0	0	0	0.133333	0.0666667	0.0666667	0	0	0	0.0666667	0	0	0.0666667	0	0	0	0	0	0	0	0	0	0	0	0	0	0	0	0	0	0
0.0471	0	0	1.38205	0.0471	0	0	24.6545	0.0471	0.2	0	203.845	0.0666667	0	0	0	0	0.2	0	0	0	0	0.133333	0.0666667	0.0666667	0	0	0.0666667	0.133333	0	0	0.0666667	0	0	0	0	0	0	0	0	0	0	0	0	0	0	0	0	0	0
0.0481	0	0	1.38205	0.0481	0	0	24.6545	0.0481	0.2	0	203.845	0.0666667	0	0	0	0	0.2	0	0	0	0	0.2	0.0666667	0.0666667	0.0666667	0	0.0666667	0.133333	0	0	0.0666667	0	0	0	0	0	0	0	0	0	0	0	0	0	0	0	0	0	0
0.0491	0	0	1.38205	0.0491	0	0	24.6545	0.0491	0.2	0	203.845	0.0666667	0	0	0	0	0.2	0	0	0	0.133333	0.266667	0.0666667	0.0666667	0.133333	0	0.0666667	0.2	0	0	0.0666667	0	0	0	0	0	0	0	0	0	0	0	0	0	0	0	0	0	0
0.0501	0	0	1.38205	0.0501	0	0	24.6545	0.0501	0.2	0	203.845	0.0666667	0	0	0	0	0.2	0	0	0	0.133333	0.266667	0.0666667	0.0666667	0.133333	0	0.0666667	0.2	0	0	0.0666667	0	0	0	0	0	0	0	0	0	0	0	0	0	0	0	0	0	0
0.0511	0	0	1.38205	0.0511	0	0	24.6545	0.0511	0.2	0	203.845	0.0666667	0	0	0	0	0.2	0	0	0	0.133333	0.4	0.0666667	0.0666667	0.133333	0	0.0666667	0.266667	0	0	0.133333	0	0	0	0	0	0	0	0	0	0	0	0	0	0	0	0	0	0
0.0521	0	0	1.38205	0.0521	0	0	24.6545	0.0521	0.266667	0	203.845	0.0666667	0	0	0	0	0.266667	0	0.0666667	0	0.133333	0.4	0.0666667	0.0666667	0.133333	0	0.133333	0.266667	0	0	0.133333	0	0	0	0	0	0	0	0	0	0	0	0	0	0	0	0	0	0
0.0531	0	0	1.38205	0.0531	0	0	24.6545	0.0531	0.266667	0	203.845	0.0666667	0	0	0	0	0.266667	0	0.0666667	0	0.133333	0.4	0.2	0.0666667	0.133333	0	0.133333	0.266667	0	0	0.133333	0	0	0	0	0	0	0	0	0	0	0	0	0	0	0	0	0	0
0.0541	0	0	1.38205	0.0541	0	0	24.6545	0.0541	0.266667	0	203.845	0.0666667	0	0.0666667	0	0	0.266667	0	0.0666667	0	0.133333	0.4	0.2	0.0666667	0.133333	0	0.2	0.266667	0.0666667	0.0666667	0.2	0	0	0	0	0	0	0	0	0	0	0	0	0	0	0	0	0	0
0.0551	0	0	1.38205	0.0551	0	0	24.6545	0.0551	0.266667	0	203.845	0.0666667	0.0666667	0.0666667	0	0.0666667	0.266667	0	0.0666667	0	0.133333	0.4	0.2	0.0666667	0.2	0	0.2	0.266667	0.0666667	0.0666667	0.2	0	0	0	0	0	0	0	0	0	0	0	0	0	0	0	0	0	0
0.0561	0	0	1.38205	0.0561	0	0	24.6545	0.0561	0.266667	0	203.845	0.0666667	0.0666667	0.0666667	0	0.0666667	0.266667	0	0.0666667	0	0.2	0.4	0.2	0.0666667	0.2	0	0.2	0.333333	0.0666667	0.0666667	0.2	0	0	0	0	0	0	0	0	0	0	0	0	0	0	0	0	0	0
0.0571	0	0	1.38205	0.0571	0	0	24.6545	0.0571	0.266667	0	203.845	0.0666667	0.0666667	0.0666667	0	0.0666667	0.266667	0	0.0666667	0	0.2	0.4	0.2	0.0666667	0.2	0	0.2	0.333333	0.2	0.0666667	0.2	0	0	0	0	0	0	0	0	0	0	0	0	0	0	0	0	0	0
0.0581	0	0	1.38205	0.0581	0	0	24.6545	0.0581	0.266667	0	203.845	0.0666667	0.0666667	0.0666667	0	0.0666667	0.266667	0	0.0666667	0	0.266667	0.4	0.2	0.0666667	0.2	0	0.2	0.333333	0.266667	0.0666667	0.2	0	0	0	0	0	0	0	0	0	0	0	0	0	0	0	0	0	0
0.0591	0	0	1.38205	0.0591	0	0	24.6545	0.0591	0.266667	0	203.845	0.0666667	0.0666667	0.0666667	0	0.0666667	0.266667	0	0.0666667	0	0.266667	0.466667	0.2	0.0666667	0.266667	0	0.2	0.333333	0.266667	0.0666667	0.2	0	0	0	0	0	0	0	0	0	0	0	0	0	0	0	0	0	0
0.0601	0	0	1.38205	0.0601	0	0	24.6545	0.0601	0.266667	0	203.845	0.133333	0.0666667	0.0666667	0.0666667	0.0666667	0.266667	0	0.0666667	0	0.333333	0.466667	0.2	0.0666667	0.266667	0	0.2	0.333333	0.266667	0.0666667	0.2	0	0	0	0	0	0	0	0	0	0	0	0	0	0	0	0	0	0
0.0611	0	0	1.38205	0.0611	0	0	24.6545	0.0611	0.266667	0	203.845	0.133333	0.0666667	0.0666667	0.0666667	0.133333	0.266667	0	0.0666667	0	0.4	0.466667	0.2	0.0666667	0.266667	0	0.2	0.333333	0.333333	0.0666667	0.2	0	0	0	0	0	0	0	0	0	0	0	0	0	0	0	0	0	0
0.0621	0	0	1.38205	0.0621	0	0	24.6545	0.0621	0.266667	0	203.845	0.133333	0.0666667	0.0666667	0.0666667	0.133333	0.266667	0	0.0666667	0	0.4	0.466667	0.2	0.0666667	0.266667	0	0.2	0.333333	0.4	0.133333	0.2	0	0	0	0	0	0	0	0	0	0	0	0	0	0	0	0	0	0
0.0631	0	0	1.38205	0.0631	0	0	24.6545	0.0631	0.266667	0	203.845	0.133333	0.0666667	0.0666667	0.0666667	0.266667	0.266667	0	0.0666667	0.0666667	0.4	0.466667	0.2	0.133333	0.266667	0	0.2	0.333333	0.4	0.133333	0.2	0	0	0	0	0	0	0	0	0	0	0	0	0	0	0	0	0	0
0.0641	0	0	1.38205	0.0641	0	0	24.6545	0.0641	0.266667	0	203.845	0.133333	0.133333	0.0666667	0.0666667	0.333333	0.266667	0	0.2	0.0666667	0.4	0.466667	0.2	0.133333	0.266667	0	0.2	0.333333	0.466667	0.133333	0.2	0	0	0	0	0	0	0	0	0	0	0	0	0	0	0	0	0	0
0.0651	0	0	1.38205	0.0651	0	0	24.6545	0.0651	0.266667	0	203.845	0.133333	0.2	0.0666667	0.0666667	0.4	0.266667	0	0.266667	0.0666667	0.4	0.466667	0.2	0.133333	0.266667	0	0.2	0.333333	0.466667	0.133333	0.2	0	0	0	0	0	0	0	0	0	0	0	0	0	0	0	0	0	0
0.0661	0	0	1.38205	0.0661	0	0	24.6545	0.0661	0.266667	0	203.845	0.133333	0.333333	0.0666667	0.0666667	0.4	0.266667	0	0.266667	0.133333	0.4	0.466667	0.2	0.2	0.266667	0	0.266667	0.333333	0.466667	0.133333	0.2	0	0	0	0	0	0	0	0	0	0	0	0	0	0	0	0	0	0
0.0671	0	0	1.38205	0.0671	0	0	24.6545	0.0671	0.266667	0	203.845	0.133333	0.333333	0.0666667	0.0666667	0.466667	0.266667	0	0.266667	0.133333	0.4	0.466667	0.266667	0.2	0.266667	0.0666667	0.333333	0.333333	0.666667	0.133333	0.2	0	0	0	0	0	0	0	0	0	0	0	0	0	0	0	0	0	0
0.0681	0	0	1.38205	0.0681	0	0	24.6545	0.0681	0.266667	0	203.845	0.133333	0.4	0.0666667	0.0666667	0.533333	0.266667	0	0.333333	0.2	0.4	0.466667	0.4	0.2	0.266667	0.0666667	0.466667	0.333333	0.666667	0.133333	0.2	0	0	0	0	0	0	0	0	0	0	0	0	0	0	0	0	0	0
0.0691	0	0	1.38205	0.0691	0	0	24.6545	0.0691	0.266667	0	203.845	0.133333	0.4	0.0666667	0.0666667	0.533333	0.266667	0.0666667	0.333333	0.266667	0.466667	0.466667	0.4	0.2	0.266667	0.133333	0.466667	0.6	0.666667	0.133333	0.2	0	0	0	0	0	0	0	0	0	0	0	0	0	0	0	0	0	0
0.0701	0	0	1.38205	0.0701	0	0	24.6545	0.0701	0.266667	0	203.845	0.133333	0.533333	0.0666667	0.133333	0.533333	0.266667	0.0666667	0.333333	0.266667	0.466667	0.466667	0.466667	0.333333	0.266667	0.133333	0.466667	0.666667	0.666667	0.2	0.266667	0	0	0	0	0	0	0	0	0	0	0	0	0	0	0	0	0	0
0.0711	0	0	1.38205	0.0711	0	0	24.6545	0.0711	0.266667	0	203.845	0.133333	0.533333	0.0666667	0.133333	0.533333	0.266667	0.0666667	0.333333	0.266667	0.466667	0.466667	0.533333	0.4	0.266667	0.2	0.466667	0.666667	0.666667	0.2	0.333333	0	0	0	0	0	0	0	0	0	0	0	0	0	0	0	0	0	0
0.0721	0	0	1.38205	0.0721	0	0	24.6545	0.0721	0.266667	0	203.845	0.133333	0.533333	0.0666667	0.133333	0.533333	0.266667	0.0666667	0.333333	0.333333	0.466667	0.466667	0.666667	0.4	0.266667	0.2	0.466667	0.666667	0.666667	0.2	0.333333	0	0	0	0	0	0	0	0	0	0	0	0	0	0	0	0	0	0
0.0731	0	0	1.38205	0.0731	0	0	24.6545	0.0731	0.266667	0	203.845	0.133333	0.666667	0.0666667	0.133333	0.533333	0.266667	0.0666667	0.333333	0.466667	0.466667	0.466667	0.733333	0.4	0.266667	0.266667	0.533333	0.8	0.666667	0.266667	0.333333	0	0	0	0	0	0	0	0	0	0	0	0	0	0	0	0	0	0
0.0741	0	0	1.38205	0.0741	0	0	24.6545	0.0741	0.333333	0	203.845	0.133333	0.666667	0.0666667	0.133333	0.533333	0.333333	0.0666667	0.333333	0.466667	0.466667	0.466667	0.733333	0.466667	0.333333	0.266667	0.666667	0.8	0.666667	0.266667	0.333333	0	0	0	0	0	0	0	0	0	0	0	0	0	0	0	0	0	0
0.0751	0	0	1.38205	0.0751	0	0	24.6545	0.0751	0.4	0	203.845	0.133333	0.733333	0.0666667	0.133333	0.533333	0.4	0.2	0.333333	0.466667	0.466667	0.466667	0.8	0.466667	0.4	0.266667	0.733333	0.8	0.666667	0.266667	0.333333	0	0	0	0	0	0	0	0	0	0	0	0	0	0	0	0	0	0
0.0761	0	0	1.38205	0.0761	0	0	24.6545	0.0761	0.466667	0	203.845	0.133333	0.733333	0.0666667	0.133333	0.533333	0.466667	0.2	0.333333	0.466667	0.466667	0.466667	0.8	0.466667	0.4	0.266667	0.733333	0.8	0.733333	0.333333	0.333333	0	0	0	0	0	0	0	0	0	0	0	0	0	0	0	0	0	0
0.0771	0	0	1.38205	0.0771	0	0	24.6545	0.0771	0.666667	0	203.845	0.133333	0.8	0.0666667	0.133333	0.533333	0.666667	0.266667	0.333333	0.466667	0.466667	0.466667	0.866667	0.466667	0.4	0.266667	0.733333	0.8	0.8	0.333333	0.333333	0	0	0	0	0	0	0	0	0	0	0	0	0	0	0	0	0	0
0.0781	0	0	1.38205	0.0781	0	0	24.6545	0.0781	0.733333	0	203.845	0.133333	0.8	0.0666667	0.133333	0.533333	0.733333	0.266667	0.333333	0.666667	0.466667	0.533333	0.866667	0.466667	0.4	0.266667	0.733333	0.8	0.8	0.333333	0.4	0	0	0	0	0	0	0	0	0	0	0	0	0	0	0	0	0	0
0.0791	0	0	1.38205	0.0791	0	0	24.6545	0.0791	0.733333	0	203.845	0.133333	0.8	0.0666667	0.133333	0.533333	0.733333	0.266667	0.333333	0.666667	0.466667	0.6	0.866667	0.466667	0.4	0.266667	0.733333	0.8	0.866667	0.333333	0.4	0	0	0	0	0	0	0	0	0	0	0	0	0	0	0	0	0	0
0.0801	0	0	1.38205	0.0801	0	0	24.6545	0.0801	0.733333	0	203.845	0.133333	0.8	0.0666667	0.133333	0.533333	0.733333	0.266667	0.333333	0.666667	0.466667	0.6	0.866667	0.466667	0.4	0.266667	0.733333	0.8	0.866667	0.333333	0.466667	0	0	0	0	0	0	0	0	0	0	0	0	0	0	0	0	0	0
0.0811	0	0	1.38205	0.0811	0	0	24.6545	0.0811	0.733333	0	203.845	0.133333	0.8	0.0666667	0.133333	0.533333	0.733333	0.266667	0.333333	0.733333	0.466667	0.733333	0.866667	0.466667	0.466667	0.266667	0.733333	0.8	0.866667	0.333333	0.466667	0	0	0	0	0	0	0	0	0	0	0	0	0	0	0	0	0	0
0.0821	0	0	1.38205	0.0821	0.0666667	0	24.6545	0.0821	0.733333	0	203.845	0.133333	0.8	0.0666667	0.133333	0.533333	0.733333	0.266667	0.333333	0.733333	0.466667	0.733333	0.866667	0.466667	0.466667	0.266667	0.733333	0.8	0.866667	0.4	0.466667	0	0	0	0	0	0	0	0	0	0	0	0	0	0	0	0	0	0
0.0831	0	0	1.38205	0.0831	0.0666667	0	24.6545	0.0831	0.733333	0	203.845	0.133333	0.8	0.0666667	0.2	0.533333	0.733333	0.266667	0.333333	0.733333	0.466667	0.733333	0.866667	0.466667	0.466667	0.266667	0.733333	0.8	0.866667	0.4	0.466667	0	0	0	0	0	0	0	0	0	0	0	0	0	0	0	0	0	0
0.0841	0	0	1.38205	0.0841	0.2	0	24.6545	0.0841	0.8	0	203.845	0.2	0.8	0.0666667	0.2	0.533333	0.8	0.266667	0.333333	0.8	0.466667	0.733333	0.933333	0.466667	0.466667	0.266667	0.733333	0.8	0.866667	0.4	0.466667	0	0	0	0	0	0	0	0	0	0	0	0	0	0	0	0	0	0
0.0851	0	0	1.38205	0.0851	0.2	0	24.6545	0.0851	0.8	0	203.845	0.333333	0.8	0.0666667	0.2	0.533333	0.8	0.266667	0.4	0.8	0.466667	0.733333	0.933333	0.466667	0.466667	0.266667	0.733333	0.866667	0.866667	0.4	0.466667	0	0	0	0	0	0	0	0	0	0	0	0	0	0	0	0	0	0
0.0861	0	0	1.38205	0.0861	0.2	0	24.6545	0.0861	0.866667	0	203.845	0.4	0.8	0.0666667	0.266667	0.533333	0.866667	0.266667	0.533333	0.866667	0.466667	0.733333	0.933333	0.466667	0.533333	0.266667	0.733333	0.866667	0.866667	0.4	0.466667	0	0	0	0	0	0	0	0	0	0	0	0	0	0	0	0	0	0
0.0871	0	0	1.38205	0.0871	0.266667	0	24.6545	0.0871	0.866667	0	203.845	0.4	0.8	0.0666667	0.266667	0.6	0.866667	0.333333	0.533333	0.866667	0.466667	0.733333	1	0.466667	0.533333	0.266667	0.733333	0.933333	0.866667	0.4	0.466667	0	0	0	0	0	0	0	0	0	0	0	0	0	0	0	0	0	0
0.0881	0	0	1.38205	0.0881	0.266667	0	24.6545	0.0881	0.866667	0	203.845	0.466667	0.8	0.0666667	0.266667	0.6	0.866667	0.333333	0.666667	0.866667	0.533333	0.733333	1	0.533333	0.533333	0.266667	0.733333	0.933333	0.866667	0.4	0.466667	0	0	0	0	0	0	0	0	0	0	0	0	0	0	0	0	0	0
0.0891	0	0	1.38205	0.0891	0.266667	0	24.6545	0.0891	0.933333	0	203.845	0.533333	0.8	0.0666667	0.333333	0.6	0.933333	0.333333	0.666667	0.866667	0.533333	0.733333	1	0.533333	0.533333	0.266667	0.733333	1	0.866667	0.466667	0.466667	0	0	0	0	0	0	0	0	0	0	0	0	0	0	0	0	0	0
0.0901	0	0	1.38205	0.0901	0.4	0	24.6545	0.0901	0.933333	0	203.845	0.533333	0.8	0.0666667	0.666667	0.666667	0.933333	0.333333	0.666667	0.933333	0.533333	0.733333	1	0.533333	0.533333	0.266667	0.866667	1	0.866667	0.466667	0.533333	0	0	0	0	0	0	0	0	0	0	0	0	0	0	0	0	0	0
0.0911	0	0	1.38205	0.0911	0.4	0	24.6545	0.0911	0.933333	0	203.845	0.533333	0.8	0.0666667	0.666667	0.733333	0.933333	0.333333	0.666667	0.933333	0.533333	0.733333	1	0.533333	0.533333	0.333333	0.933333	1	0.866667	0.466667	0.533333	0	0	0	0	0	0	0	0	0	0	0	0	0	0	0	0	0	0
0.0921	0	0	1.38205	0.0921	0.533333	0	24.6545	0.0921	0.933333	0	203.845	0.533333	0.8	0.0666667	0.666667	0.733333	0.933333	0.333333	0.666667	0.933333	0.533333	0.733333	1	0.533333	0.533333	0.333333	0.933333	1	0.866667	0.466667	0.533333	0	0	0	0	0	0	0	0	0	0	0	0	0	0	0	0	0	0
0.0931	0	0	1.38205	0.0931	0.533333	0	24.6545	0.0931	0.933333	0	203.845	0.533333	0.8	0.0666667	0.666667	0.733333	0.933333	0.333333	0.666667	0.933333	0.533333	0.733333	1	0.6	0.533333	0.333333	1	1	0.866667	0.466667	0.6	0	0	0	0	0	0	0	0	0	0	0	0	0	0	0	0	0	0
0.0941	0	0	1.38205	0.0941	0.533333	0	24.6545	0.0941	1	0	203.845	0.533333	0.8	0.0666667	0.666667	0.733333	1	0.333333	0.666667	0.933333	0.533333	0.733333	1	0.6	0.6	0.333333	1	1	0.866667	0.466667	0.6	0	0	0	0	0	0	0	0	0	0	0	0	0	0	0	0	0	0
0.0951	0	0	1.38205	0.0951	0.533333	0	24.6545	0.0951	1	0	203.845	0.533333	0.8	0.0666667	0.666667	0.733333	1	0.4	0.666667	0.933333	0.533333	0.733333	1	0.666667	0.733333	0.333333	1	1	0.866667	0.466667	0.6	0	0	0	0	0	0	0	0	0	0	0	0	0	0	0	0	0	0
0.0961	0	0	1.38205	0.0961	0.533333	0	24.6545	0.0961	1	0	203.845	0.533333	0.8	0.0666667	0.666667	0.733333	1	0.4	0.733333	0.933333	0.533333	0.733333	1	0.666667	0.733333	0.333333	1	1	0.866667	0.466667	0.6	0	0	0	0	0	0	0	0	0	0	0	0	0	0	0	0	0	0
0.0971	0	0	1.38205	0.0971	0.533333	0	24.6545	0.0971	1	0	203.845	0.533333	0.8	0.0666667	0.666667	0.733333	1	0.4	0.733333	0.933333	0.533333	0.733333	1	0.666667	0.8	0.333333	1	1	0.866667	0.466667	0.6	0	0	0	0	0	0	0	0	0	0	0	0	0	0	0	0	0	0
0.0981	0	0	1.38205	0.0981	0.533333	0	24.6545	0.0981	1	0	203.845	0.533333	0.8	0.0666667	0.666667	0.733333	1	0.4	0.733333	0.933333	0.533333	0.733333	1	0.666667	0.866667	0.333333	1	1	0.866667	0.466667	0.6	0	0	0	0	0	0	0	0	0	0	0	0	0	0	0	0	0	0
0.0991	0	0	1.38205	0.0991	0.533333	0	24.6545	0.0991	1	0	203.845	0.533333	0.8	0.0666667	0.666667	0.733333	1	0.4	0.733333	0.933333	0.533333	0.733333	1	0.666667	0.866667	0.333333	1	1	0.866667	0.466667	0.6	0	0	0	0	0	0	0	0	0	0	0	0	0	0	0	0	0	0
0.1001	0	0	1.38205	0.1001	0.533333	0	24.6545	0.1001	1	0	203.845	0.533333	0.8	0.0666667	0.666667	0.733333	1	0.4	0.733333	0.933333	0.533333	0.8	1	0.666667	0.866667	0.333333	1	1	0.866667	0.466667	0.6	0	0	0	0	0	0	0	0	0	0	0	0	0	0	0	0	0	0
0.1011	0	0	1.38205	0.1011	0.533333	0	24.6545	0.1011	1	0	203.845	0.533333	0.8	0.0666667	0.666667	0.733333	1	0.466667	0.733333	0.933333	0.533333	0.8	1	0.666667	0.866667	0.333333	1	1	0.866667	0.466667	0.6	0	0	0	0	0	0	0	0	0	0	0	0	0	0	0	0	0	0
0.1021	0	0	1.38205	0.1021	0.533333	0	24.6545	0.1021	1	0	203.845	0.533333	0.8	0.0666667	0.666667	0.733333	1	0.466667	0.733333	0.933333	0.6	0.8	1	0.733333	0.866667	0.333333	1	1	0.866667	0.466667	0.6	0	0	0	0	0	0	0	0	0	0	0	0	0	0	0	0	0	0
0.1031	0	0	1.38205	0.1031	0.533333	0	24.6545	0.1031	1	0	203.845	0.533333	0.8	0.0666667	0.666667	0.733333	1	0.466667	0.733333	0.933333	0.6	0.8	1	0.733333	0.866667	0.333333	1	1	0.866667	0.6	0.666667	0	0	0	0	0	0	0	0	0	0	0	0	0	0	0	0	0	0
0.1041	0	0	1.38205	0.1041	0.6	0	24.6545	0.1041	1	0	203.845	0.533333	0.866667	0.0666667	0.666667	0.733333	1	0.466667	0.733333	0.933333	0.666667	0.8	1	0.733333	0.866667	0.333333	1	1	0.866667	0.6	0.666667	0	0	0	0	0	0	0	0	0	0	0	0	0	0	0	0	0	0
0.1051	0	0	1.38205	0.1051	0.6	0	24.6545	0.1051	1	0	203.845	0.533333	0.866667	0.0666667	0.666667	0.733333	1	0.466667	0.733333	0.933333	0.666667	0.8	1	0.733333	0.866667	0.333333	1	1	0.933333	0.6	0.666667	0	0	0	0	0	0	0	0	0	0	0	0	0	0	0	0	0	0
0.1061	0	0	1.38205	0.1061	0.6	0	24.6545	0.1061	1	0	203.845	0.533333	0.933333	0.0666667	0.733333	0.733333	1	0.466667	0.733333	1	0.666667	0.8	1	0.733333	0.866667	0.333333	1	1	0.933333	0.6	0.666667	0	0	0	0	0	0	0	0	0	0	0	0	0	0	0	0	0	0
0.1071	0	0	1.38205	0.1071	0.6	0	24.6545	0.1071	1	0	203.845	0.533333	0.933333	0.0666667	0.8	0.733333	1	0.466667	0.733333	1	0.666667	0.8	1	0.733333	0.866667	0.333333	1	1	0.933333	0.6	0.666667	0	0	0	0	0	0	0	0	0	0	0	0	0	0	0	0	0	0
0.1081	0	0	1.38205	0.1081	0.6	0	24.6545	0.1081	1	0	203.845	0.533333	0.933333	0.0666667	0.8	0.733333	1	0.466667	0.733333	1	0.666667	0.8	1	0.733333	0.866667	0.333333	1	1	0.933333	0.6	0.666667	0	0	0	0	0	0	0	0	0	0	0	0	0	0	0	0	0	0
0.1091	0	0	1.38205	0.1091	0.6	0	24.6545	0.1091	1	0	203.845	0.533333	0.933333	0.0666667	0.8	0.733333	1	0.466667	0.733333	1	0.666667	0.8	1	0.733333	0.866667	0.333333	1	1	0.933333	0.6	0.666667	0	0	0	0	0	0	0	0	0	0	0	0	0	0	0	0	0	0
0.1101	0	0	1.38205	0.1101	0.6	0	24.6545	0.1101	1	0	203.845	0.533333	0.933333	0.0666667	0.8	0.733333	1	0.466667	0.8	1	0.666667	0.8	1	0.733333	0.866667	0.333333	1	1	0.933333	0.6	0.666667	0	0	0	0	0	0	0	0	0	0	0	0	0	0	0	0	0	0
0.1111	0	0	1.38205	0.1111	0.6	0	24.6545	0.1111	1	0	203.845	0.533333	0.933333	0.0666667	0.8	0.733333	1	0.533333	0.8	1	0.666667	0.8	1	0.733333	0.866667	0.333333	1	1	0.933333	0.6	0.666667	0	0	0	0	0	0	0	0	0	0	0	0	0	0	0	0	0	0
0.1121	0	0	1.38205	0.1121	0.6	0	24.6545	0.1121	1	0	203.845	0.533333	0.933333	0.0666667	0.8	0.733333	1	0.533333	0.8	1	0.666667	0.8	1	0.733333	0.866667	0.333333	1	1	0.933333	0.6	0.666667	0	0	0	0	0	0	0	0	0	0	0	0	0	0	0	0	0	0
0.1131	0	0	1.38205	0.1131	0.6	0	24.6545	0.1131	1	0	203.845	0.533333	0.933333	0.0666667	0.866667	0.733333	1	0.533333	0.8	1	0.666667	0.8	1	0.733333	0.866667	0.333333	1	1	0.933333	0.6	0.666667	0	0	0	0	0	0	0	0	0	0	0	0	0	0	0	0	0	0
0.1141	0	0	1.38205	0.1141	0.6	0	24.6545	0.1141	1	0	203.845	0.533333	0.933333	0.0666667	0.866667	0.733333	1	0.533333	0.8	1	0.666667	0.8	1	0.733333	0.866667	0.4	1	1	1	0.6	0.733333	0	0	0	0	0	0	0	0	0	0	0	0	0	0	0	0	0	0
0.1151	0	0	1.38205	0.1151	0.6	0	24.6545	0.1151	1	0	203.845	0.533333	0.933333	0.0666667	0.866667	0.733333	1	0.533333	0.8	1	0.666667	0.8	1	0.733333	0.866667	0.4	1	1	1	0.6	0.733333	0	0	0	0	0	0	0	0	0	0	0	0	0	0	0	0	0	0
0.1161	0	0	1.38205	0.1161	0.6	0	24.6545	0.1161	1	0	203.845	0.533333	0.933333	0.0666667	0.866667	0.733333	1	0.533333	0.8	1	0.666667	0.8	1	0.733333	0.866667	0.4	1	1	1	0.666667	0.733333	0	0	0	0	0	0	0	0	0	0	0	0	0	0	0	0	0	0
0.1171	0	0	1.38205	0.1171	0.6	0	24.6545	0.1171	1	0	203.845	0.533333	0.933333	0.0666667	0.866667	0.733333	1	0.533333	0.8	1	0.666667	0.8	1	0.733333	0.933333	0.4	1	1	1	0.666667	0.733333	0	0	0	0	0	0	0	0	0	0	0	0	0	0	0	0	0	0
0.1181	0	0	1.38205	0.1181	0.6	0	24.6545	0.1181	1	0	203.845	0.533333	0.933333	0.0666667	0.866667	0.733333	1	0.533333	0.8	1	0.666667	0.8	1	0.733333	0.933333	0.4	1	1	1	0.666667	0.733333	0	0	0	0	0	0	0	0	0	0	0	0	0	0	0	0	0	0
0.1191	0	0	1.38205	0.1191	0.6	0	24.6545	0.1191	1	0	203.845	0.533333	0.933333	0.0666667	0.866667	0.733333	1	0.533333	0.8	1	0.666667	0.8	1	0.733333	1	0.4	1	1	1	0.666667	0.733333	0	0	0	0	0	0	0	0	0	0	0	0	0	0	0	0	0	0
0.1201	0	0	1.38205	0.1201	0.6	0	24.6545	0.1201	1	0	203.845	0.533333	0.933333	0.0666667	0.866667	0.733333	1	0.533333	0.8	1	0.666667	0.866667	1	0.733333	1	0.4	1	1	1	0.666667	0.733333	0	0	0	0	0	0	0	0	0	0	0	0	0	0	0	0	0	0
0.1211	0	0	1.38205	0.1211	0.6	0	24.6545	0.1211	1	0	203.845	0.533333	0.933333	0.0666667	0.866667	0.733333	1	0.533333	0.8	1	0.666667	0.866667	1	0.8	1	0.4	1	1	1	0.666667	0.733333	0	0	0	0	0	0	0	0	0	0	0	0	0	0	0	0	0	0
0.1221	0	0	1.38205	0.1221	0.6	0	24.6545	0.1221	1	0	203.845	0.533333	0.933333	0.0666667	0.866667	0.733333	1	0.533333	0.8	1	0.666667	0.933333	1	0.8	1	0.466667	1	1	1	0.733333	0.733333	0	0	0	0	0	0	0	0	0	0	0	0	0	0	0	0	0	0
0.1231	0	0	1.38205	0.1231	0.666667	0	24.6545	0.1231	1	0	203.845	0.533333	0.933333	0.0666667	0.866667	0.733333	1	0.533333	0.8	1	0.666667	0.933333	1	0.8	1	0.533333	1	1	1	0.733333	0.733333	0	0	0	0	0	0	0	0	0	0	0	0	0	0	0	0	0	0
0.1241	0	0	1.38205	0.1241	0.666667	0	24.6545	0.1241	1	0	203.845	0.533333	0.933333	0.0666667	0.866667	0.8	1	0.533333	0.8	1	0.666667	0.933333	1	0.866667	1	0.533333	1	1	1	0.8	0.733333	0	0	0	0	0	0	0	0	0	0	0	0	0	0	0	0	0	0
0.1251	0	0	1.38205	0.1251	0.733333	0	0	0.1251	1	0	203.845	0.533333	0.933333	0.0666667	0.866667	0.8	1	0.533333	0.8	1	0.666667	0.933333	1	0.866667	1	0.533333	1	1	1	0.8	0.733333	0	0	0	0	0	0	0	0	0	0	0	0	0	0	0	0	0	0
0.1261	0	0	1.38205	0.1261	0.8	0	0	0.1261	1	0	203.845	0.533333	0.933333	0.0666667	0.866667	0.8	1	0.533333	0.8	1	0.666667	0.933333	1	0.866667	1	0.533333	1	1	1	0.8	0.733333	0	0	0	0	0	0	0	0	0	0	0	0	0	0	0	0	0	0
0.1271	0	0	1.38205	0.1271	0.8	0	0	0.1271	1	0	203.845	0.533333	0.933333	0.0666667	0.866667	0.8	1	0.533333	0.8	1	0.666667	0.933333	1	0.933333	1	0.533333	1	1	1	0.8	0.733333	0	0	0	0	0	0	0	0	0	0	0	0	0	0	0	0	0	0
0.1281	0	0	1.38205	0.1281	0.8	0	0	0.1281	1	0	203.845	0.533333	0.933333	0.0666667	0.866667	0.8	1	0.533333	0.8	1	0.666667	0.933333	1	1	1	0.533333	1	1	1	0.866667	0.733333	0	0	0	0	0	0	0	0	0	0	0	0	0	0	0	0	0	0
0.1291	0	0	1.38205	0.1291	0.8	0	0	0.1291	1	0	203.845	0.6	0.933333	0.0666667	0.866667	0.8	1	0.533333	0.8	1	0.666667	0.933333	1	1	1	0.533333	1	1	1	0.866667	0.733333	0	0	0	0	0	0	0	0	0	0	0	0	0	0	0	0	0	0
0.1301	0	0	1.38205	0.1301	0.8	0	0	0.1301	1	0	203.845	0.6	0.933333	0.0666667	0.866667	0.8	1	0.533333	0.8	1	0.733333	0.933333	1	1	1	0.6	1	1	1	0.866667	0.733333	0	0	0	0	0	0	0	0	0	0	0	0	0	0	0	0	0	0
0.1311	0	0	1.38205	0.1311	0.8	0	0	0.1311	1	0	203.845	0.666667	0.933333	0.0666667	0.866667	0.8	1	0.533333	0.8	1	0.733333	0.933333	1	1	1	0.6	1	1	1	0.866667	0.733333	0	0	0	0	0	0	0	0	0	0	0	0	0	0	0	0	0	0
0.1321	0	0	1.38205	0.1321	0.866667	0	0	0.1321	1	0	203.845	0.666667	0.933333	0.0666667	0.866667	0.8	1	0.533333	0.8	1	0.8	0.933333	1	1	1	0.6	1	1	1	0.866667	0.733333	0	0	0	0	0	0	0	0	0	0	0	0	0	0	0	0	0	0
0.1331	0	0	1.38205	0.1331	0.866667	0	0	0.1331	1	0	203.845	0.666667	0.933333	0.0666667	0.866667	0.866667	1	0.533333	0.8	1	0.8	0.933333	1	1	1	0.6	1	1	1	0.866667	0.733333	0	0	0	0	0	0	0	0	0	0	0	0	0	0	0	0	0	0
0.1341	0	0	1.38205	0.1341	0.866667	0	0	0.1341	1	0	203.845	0.666667	0.933333	0.0666667	0.866667	0.866667	1	0.533333	0.8	1	0.8	0.933333	1	1	1	0.6	1	1	1	0.866667	0.733333	0	0	0	0	0	0	0	0	0	0	0	0	0	0	0	0	0	0
0.1351	0	0	1.38205	0.1351	0.866667	0	0	0.1351	1	0	203.845	0.733333	0.933333	0.0666667	0.866667	0.866667	1	0.533333	0.8	1	0.8	0.933333	1	1	1	0.6	1	1	1	0.866667	0.733333	0	0	0	0	0	0	0	0	0	0	0	0	0	0	0	0	0	0
0.1361	0	0	1.38205	0.1361	0.866667	0	0	0.1361	1	0	203.845	0.733333	0.933333	0.0666667	0.866667	0.866667	1	0.533333	0.8	1	0.8	0.933333	1	1	1	0.666667	1	1	1	0.866667	0.733333	0	0	0	0	0	0	0	0	0	0	0	0	0	0	0	0	0	0
0.1371	0	0	1.38205	0.1371	0.866667	0	0	0.1371	1	0	203.845	0.733333	0.933333	0.0666667	0.866667	0.866667	1	0.533333	0.8	1	0.8	0.933333	1	1	1	0.666667	1	1	1	0.866667	0.733333	0	0	0	0	0	0	0	0	0	0	0	0	0	0	0	0	0	0
0.1381	0	0	1.38205	0.1381	0.866667	0	0	0.1381	1	0	203.845	0.733333	0.933333	0.0666667	0.866667	0.933333	1	0.533333	0.8	1	0.8	0.933333	1	1	1	0.666667	1	1	1	0.866667	0.733333	0	0	0	0	0	0	0	0	0	0	0	0	0	0	0	0	0	0
0.1391	0	0	1.38205	0.1391	0.866667	0	0	0.1391	1	0	203.845	0.733333	0.933333	0.0666667	0.866667	0.933333	1	0.533333	0.8	1	0.8	0.933333	1	1	1	0.666667	1	1	1	0.866667	0.733333	0	0	0	0	0	0	0	0	0	0	0	0	0	0	0	0	0	0
0.1401	0	0	1.38205	0.1401	0.866667	0	0	0.1401	1	0	203.845	0.733333	0.933333	0.0666667	0.866667	0.933333	1	0.533333	0.8	1	0.866667	0.933333	1	1	1	0.666667	1	1	1	0.866667	0.733333	0	0	0	0	0	0	0	0	0	0	0	0	0	0	0	0	0	0
0.1411	0	0	1.38205	0.1411	0.866667	0	0	0.1411	1	0	203.845	0.733333	0.933333	0.0666667	0.866667	0.933333	1	0.6	0.8	1	0.866667	0.933333	1	1	1	0.733333	1	1	1	0.866667	0.8	0	0	0	0	0	0	0	0	0	0	0	0	0	0	0	0	0	0
0.1421	0	0	1.38205	0.1421	0.866667	0	0	0.1421	1	0	203.845	0.733333	0.933333	0.0666667	0.866667	0.933333	1	0.6	0.8	1	0.866667	0.933333	1	1	1	0.733333	1	1	1	0.866667	0.8	0	0	0	0	0	0	0	0	0	0	0	0	0	0	0	0	0	0
0.1431	0	0	1.38205	0.1431	0.933333	0	0	0.1431	1	0	203.845	0.733333	0.933333	0.0666667	0.866667	0.933333	1	0.6	0.8	1	0.866667	0.933333	1	1	1	0.733333	1	1	1	0.866667	0.866667	0	0	0	0	0	0	0	0	0	0	0	0	0	0	0	0	0	0
0.1441	0	0	1.38205	0.1441	1	0	0	0.1441	1	0	203.845	0.733333	0.933333	0.0666667	0.866667	0.933333	1	0.6	0.8	1	0.866667	0.933333	1	1	1	0.733333	1	1	1	0.866667	0.866667	0	0	0	0	0	0	0	0	0	0	0	0	0	0	0	0	0	0
0.1451	0	0	1.38205	0.1451	1	0	0	0.1451	1	0	203.845	0.733333	0.933333	0.0666667	0.866667	0.933333	1	0.6	0.8	1	0.866667	0.933333	1	1	1	0.733333	1	1	1	0.866667	0.866667	0	0	0	0	0	0	0	0	0	0	0	0	0	0	0	0	0	0
0.1461	0	0	1.38205	0.1461	1	0	0	0.1461	1	0	203.845	0.8	0.933333	0.0666667	0.866667	0.933333	1	0.6	0.8	1	0.866667	0.933333	1	1	1	0.733333	1	1	1	0.866667	0.866667	0	0	0	0	0	0	0	0	0	0	0	0	0	0	0	0	0	0
0.1471	0	0	1.38205	0.1471	1	0	0	0.1471	1	0	203.845	0.866667	0.933333	0.0666667	0.866667	0.933333	1	0.666667	0.8	1	0.866667	0.933333	1	1	1	0.733333	1	1	1	0.866667	0.866667	0	0	0	0	0	0	0	0	0	0	0	0	0	0	0	0	0	0
0.1481	0	0	1.38205	0.1481	1	0	0	0.1481	1	0	203.845	0.866667	0.933333	0.0666667	0.866667	0.933333	1	0.666667	0.8	1	0.866667	0.933333	1	1	1	0.733333	1	1	1	0.866667	0.866667	0	0	0	0	0	0	0	0	0	0	0	0	0	0	0	0	0	0
0.1491	0	0	1.38205	0.1491	1	0	0	0.1491	1	0	203.845	0.866667	0.933333	0.0666667	0.866667	0.933333	1	0.666667	0.8	1	0.866667	0.933333	1	1	1	0.733333	1	1	1	0.866667	0.866667	0	0	0	0	0	0	0	0	0	0	0	0	0	0	0	0	0	0
0.1501	0	0	1.38205	0.1501	1	0	0	0.1501	1	0	203.845	0.866667	0.933333	0.0666667	0.866667	0.933333	1	0.666667	0.8	1	0.866667	0.933333	1	1	1	0.733333	1	1	1	0.866667	0.866667	0	0	0	0	0	0	0	0	0	0	0	0	0	0	0	0	0	0
0.1511	0	0	1.38205	0.1511	1	0	0	0.1511	1	0	203.845	0.866667	0.933333	0.0666667	0.866667	0.933333	1	0.666667	0.8	1	0.866667	0.933333	1	1	1	0.733333	1	1	1	0.866667	0.866667	0	0	0	0	0	0	0	0	0	0	0	0	0	0	0	0	0	0
0.1521	0	0	1.38205	0.1521	1	0	0	0.1521	1	0	203.845	0.866667	0.933333	0.0666667	0.866667	0.933333	1	0.666667	0.8	1	0.866667	0.933333	1	1	1	0.733333	1	1	1	0.866667	0.866667	0	0	0	0	0	0	0	0	0	0	0	0	0	0	0	0	0	0
0.1531	0	0	1.38205	0.1531	1	0	0	0.1531	1	0	203.845	0.866667	0.933333	0.0666667	0.866667	0.933333	1	0.666667	0.8	1	0.866667	0.933333	1	1	1	0.733333	1	1	1	0.866667	0.866667	0	0	0	0	0	0	0	0	0	0	0	0	0	0	0	0	0	0
0.1541	0	0	1.38205	0.1541	1	0	0	0.1541	1	0	203.845	0.866667	0.933333	0.0666667	0.866667	0.933333	1	0.666667	0.8	1	0.866667	0.933333	1	1	1	0.8	1	1	1	0.866667	0.866667	0	0	0	0	0	0	0	0	0	0	0	0	0	0	0	0	0	0
0.1551	0	0	1.38205	0.1551	1	0	0	0.1551	1	0	203.845	0.866667	0.933333	0.0666667	0.866667	0.933333	1	0.666667	0.8	1	0.866667	0.933333	1	1	1	0.8	1	1	1	0.866667	0.866667	0	0	0	0	0	0	0	0	0	0	0	0	0	0	0	0	0	0
0.1561	0	0	1.38205	0.1561	1	0	0	0.1561	1	0	203.845	0.866667	0.933333	0.0666667	0.866667	0.933333	1	0.666667	0.8	1	0.866667	0.933333	1	1	1	0.866667	1	1	1	0.866667	0.866667	0	0	0	0	0	0	0	0	0	0	0	0	0	0	0	0	0	0
0.1571	0	0	1.38205	0.1571	1	0	0	0.1571	1	0	203.845	0.933333	0.933333	0.0666667	0.866667	0.933333	1	0.666667	0.8	1	0.866667	0.933333	1	1	1	0.866667	1	1	1	0.866667	0.866667	0	0	0	0	0	0	0	0	0	0	0	0	0	0	0	0	0	0
0.1581	0	0	1.38205	0.1581	1	0	0	0.1581	1	0	203.845	0.933333	0.933333	0.0666667	0.866667	1	1	0.666667	0.8	1	0.866667	0.933333	1	1	1	0.866667	1	1	1	0.866667	0.866667	0	0	0	0	0	0	0	0	0	0	0	0	0	0	0	0	0	0
0.1591	0	0	1.38205	0.1591	1	0	0	0.1591	1	0	203.845	0.933333	0.933333	0.0666667	0.866667	1	1	0.666667	0.8	1	0.866667	0.933333	1	1	1	0.866667	1	1	1	0.866667	0.866667	0	0	0	0	0	0	0	0	0	0	0	0	0	0	0	0	0	0
0.1601	0	0	1.38205	0.1601	1	0	0	0.1601	1	0	203.845	0.933333	0.933333	0.0666667	0.933333	1	1	0.666667	0.866667	1	0.866667	0.933333	1	1	1	0.866667	1	1	1	0.866667	0.866667	0	0	0	0	0	0	0	0	0	0	0	0	0	0	0	0	0	0
0.1611	0	0	1.38205	0.1611	1	0	0	0.1611	1	0	203.845	0.933333	0.933333	0.0666667	1	1	1	0.666667	0.866667	1	0.866667	0.933333	1	1	1	0.866667	1	1	1	0.866667	0.866667	0	0	0	0	0	0	0	0	0	0	0	0	0	0	0	0	0	0
0.1621	0	0	1.38205	0.1621	1	0	0	0.1621	1	0	203.845	0.933333	0.933333	0.0666667	1	1	1	0.666667	0.866667	1	0.866667	0.933333	1	1	1	0.866667	1	1	1	0.866667	0.866667	0	0	0	0	0	0	0	0	0	0	0	0	0	0	0	0	0	0
0.1631	0	0	1.38205	0.1631	1	0	0	0.1631	1	0	203.845	0.933333	0.933333	0.0666667	1	1	1	0.666667	0.866667	1	0.866667	0.933333	1	1	1	0.866667	1	1	1	0.866667	0.866667	0	0	0	0	0	0	0	0	0	0	0	0	0	0	0	0	0	0
0.1641	0	0	1.38205	0.1641	1	0	0	0.1641	1	0	203.845	0.933333	0.933333	0.0666667	1	1	1	0.666667	0.866667	1	0.866667	0.933333	1	1	1	0.866667	1	1	1	0.866667	0.866667	0	0	0	0	0	0	0	0	0	0	0	0	0	0	0	0	0	0
0.1651	0	0	1.38205	0.1651	1	0	0	0.1651	1	0	203.845	0.933333	0.933333	0.0666667	1	1	1	0.666667	0.866667	1	0.866667	0.933333	1	1	1	0.866667	1	1	1	0.866667	0.866667	0	0	0	0	0	0	0	0	0	0	0	0	0	0	0	0	0	0
0.1661	0	0	1.38205	0.1661	1	0	0	0.1661	1	0	203.845	0.933333	0.933333	0.0666667	1	1	1	0.666667	0.866667	1	0.866667	0.933333	1	1	1	0.933333	1	1	1	0.866667	0.866667	0	0	0	0	0	0	0	0	0	0	0	0	0	0	0	0	0	0
0.1671	0	0	1.38205	0.1671	1	0	0	0.1671	1	0	203.845	0.933333	0.933333	0.0666667	1	1	1	0.666667	0.866667	1	0.866667	0.933333	1	1	1	0.933333	1	1	1	0.866667	0.866667	0	0	0	0	0	0	0	0	0	0	0	0	0	0	0	0	0	0
0.1681	0	0	1.38205	0.1681	1	0	0	0.1681	1	0	203.845	0.933333	0.933333	0.0666667	1	1	1	0.666667	0.866667	1	0.866667	0.933333	1	1	1	0.933333	1	1	1	0.866667	0.866667	0	0	0	0	0	0	0	0	0	0	0	0	0	0	0	0	0	0
0.1691	0	0	1.38205	0.1691	1	0	0	0.1691	1	0	203.845	0.933333	0.933333	0.0666667	1	1	1	0.666667	0.866667	1	0.866667	0.933333	1	1	1	0.933333	1	1	1	0.866667	0.866667	0	0	0	0	0	0	0	0	0	0	0	0	0	0	0	0	0	0
0.1701	0	0	1.38205	0.1701	1	0	0	0.1701	1	0	203.845	0.933333	0.933333	0.0666667	1	1	1	0.666667	0.866667	1	0.866667	0.933333	1	1	1	0.933333	1	1	1	0.866667	0.866667	0	0	0	0	0	0	0	0	0	0	0	0	0	0	0	0	0	0
0.1711	0	0	1.38205	0.1711	1	0	0	0.1711	1	0	203.845	0.933333	1	0.0666667	1	1	1	0.666667	0.866667	1	0.866667	0.933333	1	1	1	0.933333	1	1	1	0.866667	0.866667	0	0	0	0	0	0	0	0	0	0	0	0	0	0	0	0	0	0
0.1721	0	0	1.38205	0.1721	1	0	0	0.1721	1	0	203.845	0.933333	1	0.0666667	1	1	1	0.666667	0.866667	1	0.866667	0.933333	1	1	1	0.933333	1	1	1	0.866667	0.866667	0	0	0	0	0	0	0	0	0	0	0	0	0	0	0	0	0	0
0.1731	0	0	1.38205	0.1731	1	0	0	0.1731	1	0	203.845	0.933333	1	0.0666667	1	1	1	0.666667	0.866667	1	0.866667	0.933333	1	1	1	0.933333	1	1	1	0.866667	0.866667	0	0	0	0	0	0	0	0	0	0	0	0	0	0	0	0	0	0
0.1741	0	0	1.38205	0.1741	1	0	0	0.1741	1	0	203.845	0.933333	1	0.0666667	1	1	1	0.666667	0.866667	1	0.866667	0.933333	1	1	1	0.933333	1	1	1	0.866667	0.866667	0	0	0	0	0	0	0	0	0	0	0	0	0	0	0	0	0	0
0.1751	0	0	1.38205	0.1751	1	0	0	0.1751	1	0	203.845	0.933333	1	0.0666667	1	1	1	0.666667	0.866667	1	0.866667	0.933333	1	1	1	0.933333	1	1	1	0.866667	0.866667	0	0	0	0	0	0	0	0	0	0	0	0	0	0	0	0	0	0
0.1761	0	0	1.38205	0.1761	1	0	0	0.1761	1	0	203.845	0.933333	1	0.0666667	1	1	1	0.666667	0.866667	1	0.866667	0.933333	1	1	1	0.933333	1	1	1	0.866667	0.866667	0	0	0	0	0	0	0	0	0	0	0	0	0	0	0	0	0	0
0.1771	0	0	1.38205	0.1771	1	0	0	0.1771	1	0	203.845	0.933333	1	0.0666667	1	1	1	0.666667	0.866667	1	0.866667	0.933333	1	1	1	0.933333	1	1	1	0.866667	0.866667	0	0	0	0	0	0	0	0	0	0	0	0	0	0	0	0	0	0
0.1781	0	0	1.38205	0.1781	1	0	0	0.1781	1	0	203.845	0.933333	1	0.0666667	1	1	1	0.666667	0.866667	1	0.866667	0.933333	1	1	1	0.933333	1	1	1	0.866667	0.866667	0	0	0	0	0	0	0	0	0	0	0	0	0	0	0	0	0	0
0.1791	0	0	1.38205	0.1791	1	0	0	0.1791	1	0	203.845	0.933333	1	0.0666667	1	1	1	0.666667	0.866667	1	0.866667	0.933333	1	1	1	0.933333	1	1	1	0.866667	0.866667	0	0	0	0	0	0	0	0	0	0	0	0	0	0	0	0	0	0
0.1801	0	0	1.38205	0.1801	1	0	0	0.1801	1	0	203.845	0.933333	1	0.0666667	1	1	1	0.733333	0.866667	1	0.866667	0.933333	1	1	1	0.933333	1	1	1	0.866667	0.866667	0	0	0	0	0	0	0	0	0	0	0	0	0	0	0	0	0	0
0.1811	0	0	1.38205	0.1811	1	0	0	0.1811	1	0	203.845	0.933333	1	0.0666667	1	1	1	0.733333	0.866667	1	0.866667	0.933333	1	1	1	0.933333	1	1	1	0.866667	0.866667	0	0	0	0	0	0	0	0	0	0	0	0	0	0	0	0	0	0
0.1821	0	0	1.38205	0.1821	1	0	0	0.1821	1	0	203.845	0.933333	1	0.0666667	1	1	1	0.733333	0.866667	1	0.866667	0.933333	1	1	1	0.933333	1	1	1	0.866667	0.866667	0	0	0	0	0	0	0	0	0	0	0	0	0	0	0	0	0	0
0.1831	0	0	1.38205	0.1831	1	0	0	0.1831	1	0	203.845	0.933333	1	0.0666667	1	1	1	0.733333	0.866667	1	0.866667	0.933333	1	1	1	0.933333	1	1	1	0.866667	0.866667	0	0	0	0	0	0	0	0	0	0	0	0	0	0	0	0	0	0
0.1841	0	0	1.38205	0.1841	1	0	0	0.1841	1	0	203.845	0.933333	1	0.0666667	1	1	1	0.733333	0.866667	1	0.866667	0.933333	1	1	1	0.933333	1	1	1	0.866667	0.933333	0	0	0	0	0	0	0	0	0	0	0	0	0	0	0	0	0	0
0.1851	0	0	1.38205	0.1851	1	0	0	0.1851	1	0	203.845	0.933333	1	0.0666667	1	1	1	0.733333	0.866667	1	0.866667	0.933333	1	1	1	0.933333	1	1	1	0.866667	0.933333	0	0	0	0	0	0	0	0	0	0	0	0	0	0	0	0	0	0
0.1861	0	0	1.38205	0.1861	1	0	0	0.1861	1	0	203.845	0.933333	1	0.0666667	1	1	1	0.733333	0.866667	1	0.866667	0.933333	1	1	1	0.933333	1	1	1	0.866667	0.933333	0	0	0	0	0	0	0	0	0	0	0	0	0	0	0	0	0	0
0.1871	0	0	1.38205	0.1871	1	0	0	0.1871	1	0	203.845	0.933333	1	0.0666667	1	1	1	0.733333	0.866667	1	0.866667	0.933333	1	1	1	0.933333	1	1	1	0.866667	0.933333	0	0	0	0	0	0	0	0	0	0	0	0	0	0	0	0	0	0
0.1881	0	0	1.38205	0.1881	1	0	0	0.1881	1	0	203.845	0.933333	1	0.0666667	1	1	1	0.733333	0.866667	1	0.866667	0.933333	1	1	1	0.933333	1	1	1	0.866667	0.933333	0	0	0	0	0	0	0	0	0	0	0	0	0	0	0	0	0	0
0.1891	0	0	1.38205	0.1891	1	0	0	0.1891	1	0	203.845	0.933333	1	0.0666667	1	1	1	0.733333	0.866667	1	0.866667	0.933333	1	1	1	0.933333	1	1	1	0.866667	0.933333	0	0	0	0	0	0	0	0	0	0	0	0	0	0	0	0	0	0
0.1901	0	0	1.38205	0.1901	1	0	0	0.1901	1	0	203.845	0.933333	1	0.0666667	1	1	1	0.733333	0.866667	1	0.866667	0.933333	1	1	1	1	1	1	1	0.866667	0.933333	0	0	0	0	0	0	0	0	0	0	0	0	0	0	0	0	0	0
0.1911	0	0	1.38205	0.1911	1	0	0	0.1911	1	0	203.845	0.933333	1	0.0666667	1	1	1	0.733333	0.866667	1	0.866667	0.933333	1	1	1	1	1	1	1	0.933333	0.933333	0	0	0	0	0	0	0	0	0	0	0	0	0	0	0	0	0	0
0.1921	0	0	1.38205	0.1921	1	0	0	0.1921	1	0	203.845	0.933333	1	0.0666667	1	1	1	0.733333	0.866667	1	0.866667	0.933333	1	1	1	1	1	1	1	0.933333	0.933333	0	0	0	0	0	0	0	0	0	0	0	0	0	0	0	0	0	0
0.1931	0	0	1.38205	0.1931	1	0	0	0.1931	1	0	203.845	0.933333	1	0.0666667	1	1	1	0.733333	0.866667	1	0.866667	0.933333	1	1	1	1	1	1	1	0.933333	0.933333	0	0	0	0	0	0	0	0	0	0	0	0	0	0	0	0	0	0
0.1941	0	0	1.38205	0.1941	1	0	0	0.1941	1	0	203.845	0.933333	1	0.0666667	1	1	1	0.733333	0.866667	1	0.866667	0.933333	1	1	1	1	1	1	0.933333	0.933333	1	0	0	0	0	0	0	0	0	0	0	0	0	0	0	0	0	0	0
0.1951	0	0	1.38205	0.1951	1	0	0	0.1951	1	0	203.845	0.933333	1	0.0666667	1	1	1	0.733333	0.866667	1	0.866667	0.933333	1	1	1	1	1	1	0.933333	0.933333	1	0	0	0	0	0	0	0	0	0	0	0	0	0	0	0	0	0	0
0.1961	0	0	1.38205	0.1961	1	0	0	0.1961	1	0	203.845	0.933333	1	0.0666667	1	1	1	0.733333	0.866667	1	0.866667	0.933333	1	1	1	1	1	1	0.933333	0.933333	1	0	0	0	0	0	0	0	0	0	0	0	0	0	0	0	0	0	0
0.1971	0	0	1.38205	0.1971	1	0	0	0.1971	1	0	203.845	0.933333	1	0.0666667	1	1	1	0.733333	0.866667	1	0.866667	0.933333	1	1	1	1	1	1	0.933333	0.933333	1	0	0	0	0	0	0	0	0	0	0	0	0	0	0	0	0	0	0
0.1981	0	0	1.38205	0.1981	1	0	0	0.1981	1	0	203.845	0.933333	1	0.0666667	1	1	1	0.733333	0.866667	1	0.866667	0.933333	1	1	1	1	1	1	0.933333	0.933333	1	0	0	0	0	0	0	0	0	0	0	0	0	0	0	0	0	0	0
0.1991	0	0	1.38205	0.1991	1	0	0	0.1991	1	0	203.845	0.933333	1	0.0666667	1	1	1	0.733333	0.866667	1	0.866667	0.933333	1	1	1	1	1	1	0.933333	0.933333	1	0	0	0	0	0	0	0	0	0	0	0	0	0	0	0	0	0	0
0.2001	0	0	1.38205	0.2001	1	0	0	0.2001	1	0	203.845	0.933333	1	0.0666667	1	1	1	0.733333	0.866667	1	0.866667	0.933333	1	1	1	1	1	1	0.933333	0.933333	1	0	0	0	0	0	0	0	0	0	0	0	0	0	0	0	0	0	0
0.2011	0	0	1.38205	0.2011	1	0	0	0.2011	1	0	203.845	0.933333	1	0.0666667	1	1	1	0.733333	0.866667	1	0.866667	0.933333	1	1	1	1	1	1	0.933333	0.933333	1	0	0	0	0	0	0	0	0	0	0	0	0	0	0	0	0	0	0
0.2021	0	0	1.38205	0.2021	1	0	0	0.2021	1	0	203.845	0.933333	1	0.0666667	1	1	1	0.733333	0.866667	1	0.933333	0.933333	1	1	1	1	1	1	0.933333	0.933333	1	0	0	0	0	0	0	0	0	0	0	0	0	0	0	0	0	0	0
0.2031	0	0	1.38205	0.2031	1	0	0	0.2031	1	0	203.845	0.933333	1	0.0666667	1	1	1	0.733333	0.866667	1	0.933333	0.933333	1	1	1	1	1	1	0.933333	0.933333	1	0	0	0	0	0	0	0	0	0	0	0	0	0	0	0	0	0	0
0.2041	0	0	1.38205	0.2041	1	0	0	0.2041	1	0	203.845	0.933333	1	0.0666667	1	1	1	0.8	0.866667	1	0.933333	0.933333	1	1	1	1	1	1	0.933333	0.933333	1	0	0	0	0	0	0	0	0	0	0	0	0	0	0	0	0	0	0
0.2051	0	0	1.38205	0.2051	1	0	0	0.2051	1	0	203.845	0.933333	1	0.0666667	1	1	1	0.8	0.866667	1	0.933333	0.933333	1	1	1	1	1	1	0.933333	0.933333	1	0	0	0	0	0	0	0	0	0	0	0	0	0	0	0	0	0	0
0.2061	0	0	1.38205	0.2061	1	0	0	0.2061	1	0	203.845	0.933333	1	0.0666667	1	1	1	0.8	0.866667	1	0.933333	0.933333	1	1	1	1	1	1	0.933333	0.933333	1	0	0	0	0	0	0	0	0	0	0	0	0	0	0	0	0	0	0
0.2071	0	0	1.38205	0.2071	1	0	0	0.2071	1	0	203.845	0.933333	1	0.0666667	1	1	1	0.8	0.866667	1	0.933333	0.933333	1	1	1	1	1	1	0.933333	0.933333	1	0	0	0	0	0	0	0	0	0	0	0	0	0	0	0	0	0	0
0.2081	0	0	1.38205	0.2081	1	0	0	0.2081	1	0	203.845	0.933333	1	0.0666667	1	1	1	0.8	0.866667	1	0.933333	0.933333	1	1	1	1	1	1	0.933333	0.933333	1	0	0	0	0	0	0	0	0	0	0	0	0	0	0	0	0	0	0
0.2091	0	0	1.38205	0.2091	1	0	0	0.2091	1	0	203.845	0.933333	1	0.0666667	1	1	1	0.8	0.866667	1	0.933333	0.933333	1	1	1	1	1	1	0.933333	0.933333	1	0	0	0	0	0	0	0	0	0	0	0	0	0	0	0	0	0	0
0.2101	0	0	1.38205	0.2101	1	0	0	0.2101	1	0	203.845	0.933333	1	0.0666667	1	1	1	0.733333	0.866667	1	0.933333	0.933333	1	1	1	1	1	1	0.933333	0.933333	1	0	0	0	0	0	0	0	0	0	0	0	0	0	0	0	0	0	0
0.2111	0	0	1.38205	0.2111	1	0	0	0.2111	1	0	203.845	0.933333	1	0.0666667	1	1	1	0.733333	0.866667	1	0.933333	0.933333	1	1	1	1	1	1	0.933333	0.933333	1	0	0	0	0	0	0	0	0	0	0	0	0	0	0	0	0	0	0
0.2121	0	0	1.38205	0.2121	1	0	0	0.2121	1	0	203.845	0.933333	1	0.0666667	1	1	1	0.733333	0.866667	1	0.933333	0.933333	1	1	1	1	1	1	0.933333	1	1	0	0	0	0	0	0	0	0	0	0	0	0	0	0	0	0	0	0
0.2131	0	0	1.38205	0.2131	1	0	0	0.2131	1	0	203.845	0.933333	1	0.0666667	1	1	1	0.733333	0.866667	1	0.933333	0.933333	1	1	1	1	1	1	0.933333	1	1	0	0	0	0	0	0	0	0	0	0	0	0	0	0	0	0	0	0
0.2141	0	0	1.38205	0.2141	1	0	0	0.2141	1	0	203.845	0.933333	1	0.0666667	1	1	1	0.733333	0.866667	1	0.933333	0.933333	1	1	1	1	1	1	0.933333	1	1	0	0	0	0	0	0	0	0	0	0	0	0	0	0	0	0	0	0
0.2151	0	0	1.38205	0.2151	1	0	0	0.2151	1	0	203.845	0.933333	1	0.0666667	1	1	1	0.733333	0.866667	1	0.933333	0.933333	1	1	1	1	1	1	0.933333	1	1	0	0	0	0	0	0	0	0	0	0	0	0	0	0	0	0	0	0
0.2161	0	0	1.38205	0.2161	1	0	0	0.2161	1	0	203.845	0.933333	1	0.0666667	1	1	1	0.733333	0.866667	1	0.933333	0.933333	1	1	1	1	1	1	0.933333	1	1	0	0	0	0	0	0	0	0	0	0	0	0	0	0	0	0	0	0
0.2171	0	0	1.38205	0.2171	1	0	0	0.2171	1	0	203.845	0.933333	1	0.0666667	1	1	1	0.733333	0.866667	1	0.933333	0.933333	1	1	1	1	1	1	0.933333	1	1	0	0	0	0	0	0	0	0	0	0	0	0	0	0	0	0	0	0
0.2181	0	0	1.38205	0.2181	1	0	0	0.2181	1	0	203.845	0.933333	1	0.0666667	1	1	1	0.733333	0.866667	1	0.933333	0.933333	1	1	1	1	1	1	0.933333	1	1	0	0	0	0	0	0	0	0	0	0	0	0	0	0	0	0	0	0
0.2191	0	0	1.38205	0.2191	1	0	0	0.2191	1	0	203.845	0.933333	1	0.0666667	1	1	1	0.733333	0.866667	1	0.933333	0.933333	1	1	1	1	1	1	0.933333	1	1	0	0	0	0	0	0	0	0	0	0	0	0	0	0	0	0	0	0
0.2201	0	0	1.38205	0.2201	1	0	0	0.2201	1	0	203.845	0.933333	1	0.0666667	1	1	1	0.733333	0.866667	1	0.933333	0.933333	1	1	1	1	1	1	0.933333	1	1	0	0	0	0	0	0	0	0	0	0	0	0	0	0	0	0	0	0
0.2211	0	0	1.38205	0.2211	1	0	0	0.2211	1	0	203.845	0.933333	1	0.0666667	1	1	1	0.733333	0.866667	1	0.933333	0.933333	1	1	1	1	1	1	0.933333	1	1	0	0	0	0	0	0	0	0	0	0	0	0	0	0	0	0	0	0
0.2221	0	0	1.38205	0.2221	1	0	0	0.2221	1	0	203.845	0.933333	1	0.0666667	1	1	1	0.733333	0.866667	1	0.933333	0.933333	1	1	1	1	1	1	0.933333	1	1	0	0	0	0	0	0	0	0	0	0	0	0	0	0	0	0	0	0
0.2231	0	0	1.38205	0.2231	1	0	0	0.2231	1	0	203.845	0.933333	1	0.0666667	1	1	1	0.733333	0.866667	1	0.933333	0.933333	1	1	1	1	1	1	0.933333	1	1	0	0	0	0	0	0	0	0	0	0	0	0	0	0	0	0	0	0
0.2241	0	0	1.38205	0.2241	1	0	0	0.2241	1	0	203.845	0.933333	1	0.0666667	1	1	1	0.733333	0.866667	1	0.933333	0.933333	1	1	1	1	1	1	0.933333	1	1	0	0	0	0	0	0	0	0	0	0	0	0	0	0	0	0	0	0
0.2251	0	0	1.38205	0.2251	1	0	0	0.2251	1	0	203.845	0.933333	1	0.0666667	1	1	1	0.733333	0.866667	1	0.933333	0.933333	1	1	1	1	1	1	0.933333	1	1	0	0	0	0	0	0	0	0	0	0	0	0	0	0	0	0	0	0
0.2261	0	0	1.38205	0.2261	1	0	0	0.2261	1	0	203.845	0.933333	1	0.0666667	1	1	1	0.733333	0.866667	1	0.933333	1	1	1	1	1	1	1	0.933333	1	1	0	0	0	0	0	0	0	0	0	0	0	0	0	0	0	0	0	0
0.2271	0	0	1.38205	0.2271	1	0	0	0.2271	1	0	203.845	0.933333	1	0.0666667	1	1	1	0.733333	0.866667	1	0.933333	1	1	1	1	1	1	1	0.933333	1	1	0	0	0	0	0	0	0	0	0	0	0	0	0	0	0	0	0	0
0.2281	0	0	1.38205	0.2281	1	0	0	0.2281	1	0	203.845	0.933333	1	0.0666667	1	1	1	0.733333	0.866667	1	0.933333	1	1	1	1	1	1	1	0.933333	1	1	0	0	0	0	0	0	0	0	0	0	0	0	0	0	0	0	0	0
0.2291	0	0	1.38205	0.2291	1	0	0	0.2291	1	0	203.845	0.933333	1	0.0666667	1	1	1	0.733333	0.866667	1	0.933333	1	1	1	1	1	1	1	0.933333	1	1	0	0	0	0	0	0	0	0	0	0	0	0	0	0	0	0	0	0
0.2301	0	0	1.38205	0.2301	1	0	0	0.2301	1	0	203.845	0.933333	1	0.0666667	1	1	1	0.733333	0.866667	1	0.933333	1	1	1	1	1	1	1	0.933333	1	1	0	0	0	0	0	0	0	0	0	0	0	0	0	0	0	0	0	0
0.2311	0	0	1.38205	0.2311	1	0	0	0.2311	1	0	203.845	0.933333	1	0.0666667	1	1	1	0.733333	0.866667	1	0.933333	1	1	1	1	1	1	1	0.933333	1	1	0	0	0	0	0	0	0	0	0	0	0	0	0	0	0	0	0	0
0.2321	0	0	1.38205	0.2321	1	0	0	0.2321	1	0	203.845	0.933333	1	0.0666667	1	1	1	0.733333	0.866667	1	0.933333	1	1	1	1	1	1	1	0.933333	1	1	0	0	0	0	0	0	0	0	0	0	0	0	0	0	0	0	0	0
0.2331	0	0	1.38205	0.2331	1	0	0	0.2331	1	0	203.845	0.933333	1	0.0666667	1	1	1	0.733333	0.866667	1	0.933333	1	1	1	1	1	1	1	0.933333	1	1	0	0	0	0	0	0	0	0	0	0	0	0	0	0	0	0	0	0
0.2341	0	0	1.38205	0.2341	1	0	0	0.2341	1	0	203.845	0.933333	1	0.0666667	1	1	1	0.733333	0.866667	1	0.933333	1	1	1	1	1	1	1	0.933333	1	1	0	0	0	0	0	0	0	0	0	0	0	0	0	0	0	0	0	0
0.2351	0	0	1.38205	0.2351	1	0	0	0.2351	1	0	203.845	0.933333	1	0.0666667	1	1	1	0.733333	0.866667	1	0.933333	1	1	1	1	1	1	1	0.933333	1	1	0	0	0	0	0	0	0	0	0	0	0	0	0	0	0	0	0	0
0.2361	0	0	1.38205	0.2361	1	0	0	0.2361	1	0	203.845	0.933333	1	0.0666667	1	1	1	0.733333	0.866667	1	0.933333	1	1	1	1	1	1	1	0.933333	1	1	0	0	0	0	0	0	0	0	0	0	0	0	0	0	0	0	0	0
0.2371	0	0	1.38205	0.2371	1	0	0	0.2371	1	0	203.845	0.933333	1	0.0666667	1	1	1	0.733333	0.866667	1	0.933333	1	1	1	1	1	1	1	0.933333	1	1	0	0	0	0	0	0	0	0	0	0	0	0	0	0	0	0	0	0
0.2381	0	0	1.38205	0.2381	1	0	0	0.2381	1	0	203.845	0.933333	1	0.0666667	1	1	1	0.733333	0.866667	1	0.933333	1	1	1	1	1	1	1	0.933333	1	1	0	0	0	0	0	0	0	0	0	0	0	0	0	0	0	0	0	0
0.2391	0	0	1.38205	0.2391	1	0	0	0.2391	1	0	203.845	0.933333	1	0.0666667	1	1	1	0.733333	0.866667	1	0.933333	1	1	1	1	1	1	1	0.933333	1	1	0	0	0	0	0	0	0	0	0	0	0	0	0	0	0	0	0	0
0.2401	0	0	1.38205	0.2401	1	0	0	0.2401	1	0	203.845	0.933333	1	0.0666667	1	1	1	0.733333	0.866667	1	0.933333	1	1	1	1	1	1	1	0.933333	1	1	0	0	0	0	0	0	0	0	0	0	0	0	0	0	0	0	0	0
0.2411	0	0	1.38205	0.2411	1	0	0	0.2411	1	0	203.845	0.933333	1	0.0666667	1	1	1	0.733333	0.866667	1	0.933333	1	1	1	1	1	1	1	0.933333	1	1	0	0	0	0	0	0	0	0	0	0	0	0	0	0	0	0	0	0
0.2421	0	0	1.38205	0.2421	1	0	0	0.2421	1	0	203.845	0.933333	1	0.0666667	1	1	1	0.733333	0.866667	1	0.933333	1	1	1	1	1	1	1	0.933333	1	1	0	0	0	0	0	0	0	0	0	0	0	0	0	0	0	0	0	0
0.2431	0	0	1.38205	0.2431	1	0	0	0.2431	1	0	203.845	0.933333	1	0.0666667	1	1	1	0.733333	0.866667	1	0.933333	1	1	1	1	1	1	1	0.933333	1	1	0	0	0	0	0	0	0	0	0	0	0	0	0	0	0	0	0	0
0.2441	0	0	1.38205	0.2441	1	0	0	0.2441	1	0	203.845	0.933333	1	0.0666667	1	1	1	0.733333	0.866667	1	0.933333	1	1	1	1	1	1	1	0.933333	1	1	0	0	0	0	0	0	0	0	0	0	0	0	0	0	0	0	0	0
0.2451	0	0	1.38205	0.2451	1	0	0	0.2451	1	0	203.845	0.933333	1	0.0666667	1	1	1	0.733333	0.866667	1	0.933333	1	1	1	1	1	1	1	0.933333	1	1	0	0	0	0	0	0	0	0	0	0	0	0	0	0	0	0	0	0
0.2461	0	0	1.38205	0.2461	1	0	0	0.2461	1	0	203.845	0.933333	1	0.0666667	1	1	1	0.733333	0.866667	1	0.933333	1	1	1	1	1	1	1	0.933333	1	1	0	0	0	0	0	0	0	0	0	0	0	0	0	0	0	0	0	0
0.2471	0	0	1.38205	0.2471	1	0	0	0.2471	1	0	203.845	0.933333	1	0.0666667	1	1	1	0.733333	0.866667	1	0.933333	1	1	1	1	1	1	1	0.933333	1	1	0	0	0	0	0	0	0	0	0	0	0	0	0	0	0	0	0	0
0.2481	0	0	1.38205	0.2481	1	0	0	0.2481	1	0	203.845	0.933333	1	0.0666667	1	1	1	0.733333	0.866667	1	0.933333	1	1	1	1	1	1	1	0.933333	1	1	0	0	0	0	0	0	0	0	0	0	0	0	0	0	0	0	0	0
0.2491	0	0	1.38205	0.2491	1	0	0	0.2491	1	0	203.845	0.933333	1	0.0666667	1	1	1	0.666667	0.866667	1	0.933333	1	1	1	1	1	1	1	0.933333	1	1	0	0	0	0	0	0	0	0	0	0	0	0	0	0	0	0	0	0
0.2501	0	0	1.38205	0.2501	1	0	0	0.2501	1	0	203.845	0.933333	1	0.133333	1	1	1	0.666667	0.866667	1	0.933333	1	1	1	1	1	1	1	0.933333	1	1	0	0	0	0	0	0	0	0	0	0	0	0	0	0	0	0	0	0
0.2511	0	0	1.38205	0.2511	1	0	0	0.2511	1	0	203.845	0.933333	1	0.2	1	1	1	0.666667	0.866667	1	0.933333	1	1	1	1	1	1	1	0.933333	1	1	0	0	0	0	0	0	0	0	0	0	0	0	0	0	0	0	0	0
0.2521	0	0	1.38205	0.2521	1	0	0	0.2521	1	0	203.845	0.933333	1	0.2	1	1	1	0.666667	0.866667	1	0.933333	1	1	1	1	1	1	1	0.933333	1	1	0	0	0	0	0	0	0	0	0	0	0	0	0	0	0	0	0	0
0.2531	0	0	1.38205	0.2531	1	0	0	0.2531	1	0	203.845	0.933333	1	0.2	1	1	1	0.666667	0.866667	1	0.933333	1	1	1	1	1	1	1	0.933333	1	1	0	0	0	0	0	0	0	0	0	0	0	0	0	0	0	0	0	0
0.2541	0	0	1.38205	0.2541	1	0	0	0.2541	1	0	203.845	0.933333	1	0.2	1	1	1	0.666667	0.866667	1	0.933333	1	1	1	1	1	1	1	0.933333	1	1	0	0	0	0	0	0	0	0	0	0	0	0	0	0	0	0	0	0
0.2551	0	0	1.38205	0.2551	1	0	0	0.2551	1	0	203.845	0.933333	1	0.2	1	1	1	0.666667	0.866667	1	0.933333	1	1	1	1	1	1	1	0.933333	1	1	0	0	0	0	0	0	0	0	0	0	0	0	0	0	0	0	0	0
0.2561	0	0	1.38205	0.2561	1	0	0	0.2561	1	0	203.845	0.933333	1	0.2	1	1	1	0.666667	0.866667	1	0.933333	1	1	1	1	1	1	1	0.933333	1	1	0	0	0	0	0	0	0	0	0	0	0	0	0	0	0	0	0	0
0.2571	0	0	1.38205	0.2571	1	0	0	0.2571	1	0	203.845	0.933333	1	0.2	1	1	1	0.666667	0.866667	1	0.933333	1	1	1	1	1	1	1	0.933333	1	1	0	0	0	0	0	0	0	0	0	0	0	0	0	0	0	0	0	0
0.2581	0	0	1.38205	0.2581	1	0	0	0.2581	1	0	203.845	0.933333	1	0.2	1	1	1	0.666667	0.866667	1	0.933333	1	1	1	1	1	1	1	0.933333	1	1	0	0	0	0	0	0	0	0	0	0	0	0	0	0	0	0	0	0
0.2591	0	0	1.38205	0.2591	1	0	0	0.2591	1	0	203.845	0.933333	1	0.2	1	1	1	0.666667	0.866667	1	0.933333	1	1	1	1	1	1	1	0.933333	1	1	0	0	0	0	0	0	0	0	0	0	0	0	0	0	0	0	0	0
0.2601	0	0	1.38205	0.2601	1	0	0	0.2601	1	0	203.845	0.933333	1	0.2	1	1	1	0.666667	0.866667	1	0.933333	1	1	1	1	1	1	1	0.933333	1	1	0	0	0	0	0	0	0	0	0	0	0	0	0	0	0	0	0	0
0.2611	0	0	1.38205	0.2611	1	0	0	0.2611	1	0	203.845	0.933333	1	0.2	1	1	1	0.666667	0.866667	1	0.933333	1	1	1	1	1	1	1	0.933333	1	1	0	0	0	0	0	0	0	0	0	0	0	0	0	0	0	0	0	0
0.2621	0	0	1.38205	0.2621	1	0	0	0.2621	1	0	203.845	0.933333	1	0.2	1	1	1	0.666667	0.866667	1	0.933333	1	1	1	1	1	1	1	0.933333	1	1	0	0	0	0	0	0	0	0	0	0	0	0	0	0	0	0	0	0
0.2631	0	0	1.38205	0.2631	1	0	0	0.2631	1	0	203.845	0.933333	1	0.2	1	1	1	0.666667	0.866667	1	0.933333	1	1	1	1	1	1	1	0.933333	1	1	0	0	0	0	0	0	0	0	0	0	0	0	0	0	0	0	0	0
0.2641	0	0	1.38205	0.2641	1	0	0	0.2641	1	0	203.845	0.933333	1	0.2	1	1	1	0.666667	0.866667	1	0.933333	1	1	1	1	1	1	1	0.933333	1	1	0	0	0	0	0	0	0	0	0	0	0	0	0	0	0	0	0	0
0.2651	0	0	1.38205	0.2651	1	0	0	0.2651	1	0	203.845	0.933333	1	0.2	1	1	1	0.666667	0.866667	1	0.933333	1	1	1	1	1	1	1	0.933333	1	1	0	0	0	0	0	0	0	0	0	0	0	0	0	0	0	0	0	0
0.2661	0	0	1.38205	0.2661	1	0	0	0.2661	1	0	203.845	0.933333	1	0.2	1	1	1	0.666667	0.866667	1	0.933333	1	1	1	1	1	1	1	0.933333	1	1	0	0	0	0	0	0	0	0	0	0	0	0	0	0	0	0	0	0
0.2671	0	0	1.38205	0.2671	1	0	0	0.2671	1	0	203.845	0.933333	1	0.2	1	1	1	0.666667	0.866667	1	0.933333	1	1	1	1	1	1	1	0.933333	1	1	0	0	0	0	0	0	0	0	0	0	0	0	0	0	0	0	0	0
0.2681	0	0	1.38205	0.2681	1	0	0	0.2681	1	0	203.845	0.933333	1	0.2	1	1	1	0.666667	0.866667	1	0.933333	1	1	1	1	1	1	1	0.933333	1	1	0	0	0	0	0	0	0	0	0	0	0	0	0	0	0	0	0	0
0.2691	0	0	1.38205	0.2691	1	0	0	0.2691	1	0	203.845	0.933333	1	0.2	1	1	1	0.666667	0.866667	1	0.933333	1	1	1	1	1	1	1	0.933333	1	1	0	0	0	0	0	0	0	0	0	0	0	0	0	0	0	0	0	0
0.2701	0	0	1.38205	0.2701	1	0	0	0.2701	1	0	203.845	0.933333	1	0.2	1	1	1	0.666667	0.866667	1	0.933333	1	1	1	1	1	1	1	0.933333	1	1	0	0	0	0	0	0	0	0	0	0	0	0	0	0	0	0	0	0
0.2711	0	0	1.38205	0.2711	1	0	0	0.2711	1	0	203.845	0.933333	1	0.2	1	1	1	0.666667	0.866667	1	0.933333	1	1	1	1	1	1	1	0.933333	1	1	0	0	0	0	0	0	0	0	0	0	0	0	0	0	0	0	0	0
0.2721	0	0	1.38205	0.2721	1	0	0	0.2721	1	0	203.845	0.933333	1	0.2	1	1	1	0.666667	0.866667	1	0.933333	1	1	1	1	1	1	1	0.933333	1	1	0	0	0	0	0	0	0	0	0	0	0	0	0	0	0	0	0	0
0.2731	0	0	1.38205	0.2731	1	0	0	0.2731	1	0	203.845	0.933333	1	0.2	1	1	1	0.666667	0.866667	1	0.933333	1	1	1	1	1	1	1	0.933333	1	1	0	0	0	0	0	0	0	0	0	0	0	0	0	0	0	0	0	0
0.2741	0	0	1.38205	0.2741	1	0	0	0.2741	1	0	203.845	0.933333	1	0.2	1	1	1	0.666667	0.866667	1	0.933333	1	1	1	1	1	1	1	0.933333	1	1	0	0	0	0	0	0	0	0	0	0	0	0	0	0	0	0	0	0
0.2751	0	0	1.38205	0.2751	1	0	0	0.2751	1	0	203.845	0.933333	1	0.2	1	1	1	0.666667	0.866667	1	0.933333	1	1	1	1	1	1	1	0.933333	1	1	0	0	0	0	0	0	0	0	0	0	0	0	0	0	0	0	0	0
0.2761	0	0	1.38205	0.2761	1	0	0	0.2761	1	0	203.845	0.933333	1	0.2	1	1	1	0.666667	0.866667	1	0.933333	1	1	1	1	1	1	1	0.933333	1	1	0	0	0	0	0	0	0	0	0	0	0	0	0	0	0	0	0	0
0.2771	0	0	1.38205	0.2771	1	0	0	0.2771	1	0	203.845	0.933333	1	0.2	1	1	1	0.666667	0.866667	1	0.933333	1	1	1	1	1	1	1	0.933333	1	1	0	0	0	0	0	0	0	0	0	0	0	0	0	0	0	0	0	0
0.2781	0	0	1.38205	0.2781	1	0	0	0.2781	1	0	203.845	0.933333	1	0.2	1	1	1	0.666667	0.866667	1	0.933333	1	1	1	1	1	1	1	0.933333	1	1	0	0	0	0	0	0	0	0	0	0	0	0	0	0	0	0	0	0
0.2791	0	0	1.38205	0.2791	1	0	0	0.2791	1	0	203.845	0.933333	1	0.2	1	1	1	0.666667	0.866667	1	0.933333	1	1	1	1	1	1	1	0.933333	1	1	0	0	0	0	0	0	0	0	0	0	0	0	0	0	0	0	0	0
0.2801	0	0	1.38205	0.2801	1	0	0	0.2801	1	0	203.845	0.933333	1	0.2	1	1	1	0.666667	0.866667	1	0.933333	1	1	1	1	1	1	1	0.933333	1	1	0	0	0	0	0	0	0	0	0	0	0	0	0	0	0	0	0	0
0.2811	0	0	1.38205	0.2811	1	0	0	0.2811	1	0	203.845	0.933333	1	0.2	1	1	1	0.666667	0.866667	1	0.933333	1	1	1	1	1	1	1	0.933333	1	1	0	0	0	0	0	0	0	0	0	0	0	0	0	0	0	0	0	0
0.2821	0	0	1.38205	0.2821	1	0	0	0.2821	1	0	203.845	0.933333	1	0.2	1	1	1	0.666667	0.866667	1	0.933333	1	1	1	1	1	1	1	0.933333	1	1	0	0	0	0	0	0	0	0	0	0	0	0	0	0	0	0	0	0
0.2831	0	0	1.38205	0.2831	1	0	0	0.2831	1	0	203.845	0.933333	1	0.2	1	1	1	0.666667	0.866667	1	0.933333	1	1	1	1	1	1	1	0.933333	1	1	0	0	0	0	0	0	0	0	0	0	0	0	0	0	0	0	0	0
0.2841	0	0	1.38205	0.2841	1	0	0	0.2841	1	0	203.845	0.933333	1	0.2	1	1	1	0.666667	0.866667	1	0.933333	1	1	1	1	1	1	1	0.933333	1	1	0	0	0	0	0	0	0	0	0	0	0	0	0	0	0	0	0	0
0.2851	0	0	1.38205	0.2851	1	0	0	0.2851	1	0	203.845	0.933333	1	0.2	1	1	1	0.666667	0.866667	1	0.933333	1	1	1	1	1	1	1	0.933333	1	1	0	0	0	0	0	0	0	0	0	0	0	0	0	0	0	0	0	0
0.2861	0	0	1.38205	0.2861	1	0	0	0.2861	1	0	203.845	0.933333	1	0.2	1	1	1	0.666667	0.866667	1	0.933333	1	1	1	1	1	1	1	0.933333	1	1	0	0	0	0	0	0	0	0	0	0	0	0	0	0	0	0	0	0
0.2871	0	0	1.38205	0.2871	1	0	0	0.2871	1	0	203.845	0.933333	1	0.2	1	1	1	0.666667	0.866667	1	0.933333	1	1	1	1	1	1	1	0.933333	1	1	0	0	0	0	0	0	0	0	0	0	0	0	0	0	0	0	0	0
0.2881	0	0	1.38205	0.2881	1	0	0	0.2881	1	0	203.845	0.933333	1	0.2	1	1	1	0.666667	0.866667	1	0.933333	1	1	1	1	1	1	1	0.933333	1	1	0	0	0	0	0	0	0	0	0	0	0	0	0	0	0	0	0	0
0.2891	0	0	1.38205	0.2891	1	0	0	0.2891	1	0	203.845	0.933333	1	0.2	1	1	1	0.666667	0.866667	1	0.933333	1	1	1	1	1	1	1	0.933333	1	1	0	0	0	0	0	0	0	0	0	0	0	0	0	0	0	0	0	0
0.2901	0	0	1.38205	0.2901	1	0	0	0.2901	1	0	203.845	0.933333	1	0.2	1	1	1	0.666667	0.866667	1	0.933333	1	1	1	1	1	1	1	0.933333	1	1	0	0	0	0	0	0	0	0	0	0	0	0	0	0	0	0	0	0
0.2911	0	0	1.38205	0.2911	1	0	0	0.2911	1	0	203.845	0.933333	1	0.2	1	1	1	0.666667	0.866667	1	0.933333	1	1	1	1	1	1	1	0.933333	1	1	0	0	0	0	0	0	0	0	0	0	0	0	0	0	0	0	0	0
0.2921	0	0	1.38205	0.2921	1	0	0	0.2921	1	0	203.845	0.933333	1	0.2	1	1	1	0.666667	0.866667	1	0.933333	1	1	1	1	1	1	1	0.933333	1	1	0	0	0	0	0	0	0	0	0	0	0	0	0	0	0	0	0	0
0.2931	0	0	1.38205	0.2931	1	0	0	0.2931	1	0	203.845	0.933333	1	0.2	1	1	1	0.666667	0.866667	1	0.933333	1	1	1	1	1	1	1	0.933333	1	1	0	0	0	0	0	0	0	0	0	0	0	0	0	0	0	0	0	0
0.2941	0	0	1.38205	0.2941	1	0	0	0.2941	1	0	203.845	0.933333	1	0.2	1	1	1	0.666667	0.866667	1	0.933333	1	1	1	1	1	1	1	0.933333	1	1	0	0	0	0	0	0	0	0	0	0	0	0	0	0	0	0	0	0
0.2951	0	0	1.38205	0.2951	1	0	0	0.2951	1	0	203.845	0.933333	1	0.2	1	1	1	0.666667	0.866667	1	0.933333	1	1	1	1	1	1	1	0.933333	1	1	0	0	0	0	0	0	0	0	0	0	0	0	0	0	0	0	0	0
0.2961	0	0	1.38205	0.2961	1	0	0	0.2961	1	0	203.845	0.933333	1	0.2	1	1	1	0.666667	0.866667	1	0.933333	1	1	1	1	1	1	1	0.933333	1	1	0	0	0	0	0	0	0	0	0	0	0	0	0	0	0	0	0	0
0.2971	0	0	1.38205	0.2971	1	0	0	0.2971	1	0	203.845	0.933333	1	0.2	1	1	1	0.666667	0.866667	1	0.933333	1	1	1	1	1	1	1	0.933333	1	1	0	0	0	0	0	0	0	0	0	0	0	0	0	0	0	0	0	0
0.2981	0	0	1.38205	0.2981	1	0	0	0.2981	1	0	203.845	0.933333	1	0.2	1	1	1	0.666667	0.866667	1	0.933333	1	1	1	1	1	1	1	0.933333	1	1	0	0	0	0	0	0	0	0	0	0	0	0	0	0	0	0	0	0
0.2991	0	0	1.38205	0.2991	1	0	0	0.2991	1	0	203.845	0.933333	1	0.2	1	1	1	0.666667	0.866667	1	0.933333	1	1	1	1	1	1	1	0.933333	1	1	0	0	0	0	0	0	0	0	0	0	0	0	0	0	0	0	0	0
0.3001	0	0	1.38205	0.3001	1	0	0	0.3001	1	0	203.845	0.933333	1	0.2	1	1	1	0.666667	0.866667	1	0.933333	1	1	1	1	1	1	1	0.933333	1	1	0	0	0	0	0	0	0	0	0	0	0	0	0	0	0	0	0	0
0.3011	0	0	1.38205	0.3011	1	0	0	0.3011	1	0	203.845	0.933333	1	0.2	1	1	1	0.666667	0.866667	1	0.933333	1	1	1	1	1	1	1	0.933333	1	1	0	0	0	0	0	0	0	0	0	0	0	0	0	0	0	0	0	0
0.3021	0	0	1.38205	0.3021	1	0	0	0.3021	1	0	203.845	0.933333	1	0.2	1	1	1	0.666667	0.866667	1	0.933333	1	1	1	1	1	1	1	0.933333	1	1	0	0	0	0	0	0	0	0	0	0	0	0	0	0	0	0	0	0
0.3031	0	0	1.38205	0.3031	1	0	0	0.3031	1	0	203.845	0.933333	1	0.2	1	1	1	0.666667	0.866667	1	0.933333	1	1	1	1	1	1	1	0.933333	1	1	0	0	0	0	0	0	0	0	0	0	0	0	0	0	0	0	0	0
0.3041	0	0	1.38205	0.3041	1	0	0	0.3041	1	0	203.845	0.933333	1	0.2	1	1	1	0.666667	0.866667	1	0.933333	1	1	1	1	1	1	1	0.933333	1	1	0	0	0	0	0	0	0	0	0	0	0	0	0	0	0	0	0	0
0.3051	0	0	1.38205	0.3051	1	0	0	0.3051	1	0	203.845	0.933333	1	0.2	1	1	1	0.666667	0.866667	1	0.933333	1	1	1	1	1	1	1	0.933333	1	1	0	0	0	0	0	0	0	0	0	0	0	0	0	0	0	0	0	0
0.3061	0	0	1.38205	0.3061	1	0	0	0.3061	1	0	203.845	0.933333	1	0.2	1	1	1	0.666667	0.866667	1	0.933333	1	1	1	1	1	1	1	0.933333	1	1	0	0	0	0	0	0	0	0	0	0	0	0	0	0	0	0	0	0
0.3071	0	0	1.38205	0.3071	1	0	0	0.3071	1	0	203.845	0.933333	1	0.2	1	1	1	0.666667	0.866667	1	0.933333	1	1	1	1	1	1	1	0.933333	1	1	0	0	0	0	0	0	0	0	0	0	0	0	0	0	0	0	0	0
0.3081	0	0	1.38205	0.3081	1	0	0	0.3081	1	0	203.845	0.933333	1	0.2	1	1	1	0.666667	0.866667	1	0.933333	1	1	1	1	1	1	1	0.933333	1	1	0	0	0	0	0	0	0	0	0	0	0	0	0	0	0	0	0	0
0.3091	0	0	1.38205	0.3091	1	0	0	0.3091	1	0	203.845	0.933333	1	0.2	1	1	1	0.666667	0.866667	1	0.933333	1	1	1	1	1	1	1	0.933333	1	1	0	0	0	0	0	0	0	0	0	0	0	0	0	0	0	0	0	0
0.3101	0	0	1.38205	0.3101	1	0	0	0.3101	1	0	203.845	0.933333	1	0.2	1	1	1	0.6	0.866667	1	0.933333	1	1	1	1	1	1	1	0.933333	1	1	0	0	0	0	0	0	0	0	0	0	0	0	0	0	0	0	0	0
0.3111	0	0	1.38205	0.3111	0.933333	0	0	0.3111	1	0	203.845	0.933333	1	0.2	1	1	1	0.6	0.866667	1	0.933333	1	1	1	1	1	1	1	0.933333	1	1	0	0	0	0	0	0	0	0	0	0	0	0	0	0	0	0	0	0
0.3121	0	0	1.38205	0.3121	0.933333	0	0	0.3121	1	0	203.845	0.933333	1	0.2	1	1	1	0.6	0.866667	1	0.933333	1	1	1	1	1	1	1	0.933333	1	1	0	0	0	0	0	0	0	0	0	0	0	0	0	0	0	0	0	0
0.3131	0	0	1.38205	0.3131	0.933333	0	0	0.3131	1	0	203.845	0.933333	1	0.2	1	1	1	0.6	0.866667	1	0.933333	1	1	1	1	1	1	1	0.933333	1	1	0	0	0	0	0	0	0	0	0	0	0	0	0	0	0	0	0	0
0.3141	0	0	1.38205	0.3141	0.866667	0	0	0.3141	1	0	203.845	0.933333	1	0.2	1	1	1	0.6	0.866667	1	0.933333	1	1	1	1	1	1	1	0.933333	1	1	0	0	0	0	0	0	0	0	0	0	0	0	0	0	0	0	0	0
0.3151	0	0	1.38205	0.3151	0.866667	0	0	0.3151	1	0	203.845	0.933333	1	0.2	1	1	1	0.6	0.866667	1	0.933333	1	1	1	1	1	1	1	0.933333	1	1	0	0	0	0	0	0	0	0	0	0	0	0	0	0	0	0	0	0
0.3161	0	0	1.38205	0.3161	0.866667	0	0	0.3161	1	0	203.845	0.933333	1	0.2	1	1	1	0.6	0.866667	1	0.933333	1	1	1	1	1	1	1	0.933333	1	1	0	0	0	0	0	0	0	0	0	0	0	0	0	0	0	0	0	0
0.3171	0	0	1.38205	0.3171	0.866667	0	0	0.3171	1	0	203.845	0.933333	1	0.2	1	1	1	0.6	0.866667	1	0.933333	1	1	1	1	1	1	1	0.933333	1	1	0	0	0	0	0	0	0	0	0	0	0	0	0	0	0	0	0	0
0.3181	0	0	1.38205	0.3181	0.8	0	0	0.3181	1	0	203.845	0.933333	1	0.2	1	1	1	0.6	0.866667	1	0.933333	1	1	1	1	1	1	1	0.933333	1	1	0	0	0	0	0	0	0	0	0	0	0	0	0	0	0	0	0	0
0.3191	0	0	1.38205	0.3191	0.8	0	0	0.3191	1	0	203.845	0.933333	1	0.2	1	1	1	0.6	0.866667	1	0.933333	1	1	1	1	1	1	1	0.933333	1	1	0	0	0	0	0	0	0	0	0	0	0	0	0	0	0	0	0	0
0.3201	0	0	1.38205	0.3201	0.8	0	0	0.3201	1	0	203.845	0.933333	1	0.2	1	1	1	0.6	0.866667	1	0.933333	1	1	1	1	1	1	1	0.933333	1	1	0	0	0	0	0	0	0	0	0	0	0	0	0	0	0	0	0	0
0.3211	0	0	1.38205	0.3211	0.8	0	0	0.3211	1	0	203.845	0.933333	1	0.2	1	1	1	0.6	0.866667	1	0.933333	1	1	1	1	1	1	1	0.933333	1	1	0	0	0	0	0	0	0	0	0	0	0	0	0	0	0	0	0	0
0.3221	0	0	1.38205	0.3221	0.8	0	0	0.3221	1	0	203.845	0.933333	1	0.2	1	1	1	0.6	0.866667	1	0.933333	1	1	1	1	1	1	1	0.933333	1	1	0	0	0	0	0	0	0	0	0	0	0	0	0	0	0	0	0	0
0.3231	0	0	1.38205	0.3231	0.8	0	0	0.3231	1	0	203.845	0.933333	1	0.2	1	1	1	0.6	0.866667	1	0.933333	1	1	1	1	1	1	1	0.933333	1	1	0	0	0	0	0	0	0	0	0	0	0	0	0	0	0	0	0	0
0.3241	0	0	1.38205	0.3241	0.8	0	0	0.3241	1	0	203.845	0.933333	1	0.2	1	1	1	0.6	0.866667	1	0.933333	1	1	1	1	1	1	1	0.933333	1	1	0	0	0	0	0	0	0	0	0	0	0	0	0	0	0	0	0	0
0.3251	0	0	1.38205	0.3251	0.8	0	0	0.3251	1	0	203.845	0.933333	1	0.2	1	1	1	0.6	0.866667	1	0.933333	1	1	1	1	1	1	1	0.933333	1	1	0	0	0	0	0	0	0	0	0	0	0	0	0	0	0	0	0	0
0.3261	0	0	1.38205	0.3261	0.8	0	0	0.3261	1	0	203.845	0.933333	1	0.2	1	1	1	0.6	0.866667	1	0.933333	1	1	1	1	1	1	1	0.933333	1	1	0	0	0	0	0	0	0	0	0	0	0	0	0	0	0	0	0	0
0.3271	0	0	1.38205	0.3271	0.8	0	0	0.3271	1	0	203.845	0.933333	1	0.2	1	1	1	0.6	0.866667	1	0.933333	1	1	1	1	1	1	1	0.933333	1	1	0	0	0	0	0	0	0	0	0	0	0	0	0	0	0	0	0	0
0.3281	0	0	1.38205	0.3281	0.8	0	0	0.3281	1	0	203.845	0.933333	1	0.2	1	1	1	0.6	0.866667	1	0.933333	1	1	1	1	1	1	1	0.933333	1	1	0	0	0	0	0	0	0	0	0	0	0	0	0	0	0	0	0	0
0.3291	0	0	1.38205	0.3291	0.8	0	0	0.3291	1	0	203.845	0.933333	1	0.2	1	1	1	0.6	0.866667	1	0.933333	1	1	1	1	1	1	1	0.933333	1	1	0	0	0	0	0	0	0	0	0	0	0	0	0	0	0	0	0	0
0.3301	0	0	1.38205	0.3301	0.8	0	0	0.3301	1	0	203.845	0.933333	1	0.2	1	1	1	0.6	0.866667	1	0.933333	1	1	1	1	1	1	1	0.933333	1	1	0	0	0	0	0	0	0	0	0	0	0	0	0	0	0	0	0	0
0.3311	0	0	1.38205	0.3311	0.733333	0	0	0.3311	1	0	203.845	0.933333	1	0.2	1	1	1	0.6	0.866667	1	0.933333	1	1	1	1	1	1	1	0.933333	1	1	0	0	0	0	0	0	0	0	0	0	0	0	0	0	0	0	0	0
0.3321	0	0	1.38205	0.3321	0.733333	0	0	0.3321	1	0	203.845	0.933333	1	0.2	1	1	1	0.6	0.866667	1	0.933333	1	1	1	1	1	1	1	0.933333	1	1	0	0	0	0	0	0	0	0	0	0	0	0	0	0	0	0	0	0
0.3331	0	0	1.38205	0.3331	0.666667	0	0	0.3331	1	0	203.845	0.933333	1	0.2	1	1	1	0.6	0.866667	1	0.933333	1	1	1	1	1	1	1	0.933333	1	1	0	0	0	0	0	0	0	0	0	0	0	0	0	0	0	0	0	0
0.3341	0	0	1.38205	0.3341	0.666667	0	0	0.3341	1	0	203.845	0.933333	1	0.2	1	1	1	0.6	0.866667	1	0.933333	1	1	1	1	1	1	1	0.933333	1	1	0	0	0	0	0	0	0	0	0	0	0	0	0	0	0	0	0	0
0.3351	0	0	1.38205	0.3351	0.533333	0	0	0.3351	1	0	203.845	0.933333	1	0.2	1	1	1	0.6	0.866667	1	0.933333	1	1	1	1	1	1	1	0.933333	1	1	0	0	0	0	0	0	0	0	0	0	0	0	0	0	0	0	0	0
0.3361	0	0	1.38205	0.3361	0.466667	0	0	0.3361	1	0	203.845	0.933333	1	0.2	1	1	1	0.6	0.866667	1	0.933333	1	1	1	1	1	1	1	0.933333	1	1	0	0	0	0	0	0	0	0	0	0	0	0	0	0	0	0	0	0
0.3371	0	0	1.38205	0.3371	0.466667	0	0	0.3371	1	0	203.845	0.933333	1	0.2	1	1	1	0.6	0.866667	1	0.933333	1	1	1	1	1	1	1	0.933333	1	1	0	0	0	0	0	0	0	0	0	0	0	0	0	0	0	0	0	0
0.3381	0	0	1.38205	0.3381	0.466667	0	0	0.3381	1	0	203.845	0.933333	1	0.2	1	1	1	0.6	0.866667	1	0.933333	1	1	1	1	1	1	1	0.933333	1	1	0	0	0	0	0	0	0	0	0	0	0	0	0	0	0	0	0	0
0.3391	0	0	1.38205	0.3391	0.466667	0	0	0.3391	1	0	203.845	0.933333	1	0.2	1	1	1	0.6	0.866667	1	0.933333	1	1	1	1	1	1	1	0.933333	1	1	0	0	0	0	0	0	0	0	0	0	0	0	0	0	0	0	0	0
0.3401	0	0	1.38205	0.3401	0.466667	0	0	0.3401	1	0	203.845	0.933333	1	0.2	1	1	1	0.6	0.866667	1	0.933333	1	1	1	1	1	1	1	0.933333	1	1	0	0	0	0	0	0	0	0	0	0	0	0	0	0	0	0	0	0
0.3411	0	0	1.38205	0.3411	0.466667	0	0	0.3411	1	0	203.845	0.933333	1	0.2	1	1	1	0.6	0.866667	1	0.933333	1	1	1	1	1	1	1	0.933333	1	1	0	0	0	0	0	0	0	0	0	0	0	0	0	0	0	0	0	0
0.3421	0	0	1.38205	0.3421	0.466667	0	0	0.3421	1	0	203.845	0.933333	1	0.2	1	1	1	0.6	0.866667	1	0.933333	1	1	1	1	1	1	1	0.933333	1	1	0	0	0	0	0	0	0	0	0	0	0	0	0	0	0	0	0	0
0.3431	0	0	1.38205	0.3431	0.466667	0	0	0.3431	1	0	203.845	0.933333	1	0.2	1	1	1	0.6	0.866667	1	0.933333	1	1	1	1	1	1	1	0.933333	1	1	0	0	0	0	0	0	0	0	0	0	0	0	0	0	0	0	0	0
0.3441	0	0	1.38205	0.3441	0.466667	0	0	0.3441	1	0	203.845	0.933333	1	0.2	1	1	1	0.6	0.866667	1	0.933333	1	1	1	1	1	1	1	0.933333	1	1	0	0	0	0	0	0	0	0	0	0	0	0	0	0	0	0	0	0
0.3451	0	0	1.38205	0.3451	0.466667	0	0	0.3451	1	0	203.845	0.933333	1	0.2	1	1	1	0.6	0.866667	1	0.933333	1	1	1	1	1	1	1	0.933333	1	1	0	0	0	0	0	0	0	0	0	0	0	0	0	0	0	0	0	0
0.3461	0	0	1.38205	0.3461	0.466667	0	0	0.3461	1	0	203.845	0.933333	1	0.2	1	1	1	0.6	0.866667	1	0.933333	1	1	1	1	1	1	1	0.933333	1	1	0	0	0	0	0	0	0	0	0	0	0	0	0	0	0	0	0	0
0.3471	0	0	1.38205	0.3471	0.466667	0	0	0.3471	1	0	203.845	0.933333	1	0.2	1	1	1	0.6	0.866667	1	0.933333	1	1	1	1	1	1	1	0.933333	1	1	0	0	0	0	0	0	0	0	0	0	0	0	0	0	0	0	0	0
0.3481	0	0	1.38205	0.3481	0.4	0	0	0.3481	1	0	203.845	0.933333	1	0.2	1	1	1	0.6	0.866667	1	0.933333	1	1	1	1	1	1	1	0.933333	1	1	0	0	0	0	0	0	0	0	0	0	0	0	0	0	0	0	0	0
0.3491	0	0	1.38205	0.3491	0.333333	0	0	0.3491	1	0	203.845	0.933333	1	0.2	1	1	1	0.6	0.866667	1	0.933333	1	1	1	1	1	1	1	0.933333	1	1	0	0	0	0	0	0	0	0	0	0	0	0	0	0	0	0	0	0
0.3501	0	0	1.38205	0.3501	0.333333	0	0	0.3501	1	0	203.845	0.933333	1	0.2	1	1	1	0.6	0.866667	1	0.933333	1	1	1	1	1	1	1	0.933333	1	1	0	0	0	0	0	0	0	0	0	0	0	0	0	0	0	0	0	0
0.3511	0	0	1.38205	0.3511	0.333333	0	0	0.3511	1	0	203.845	0.933333	1	0.2	1	1	1	0.6	0.866667	1	0.933333	1	1	1	1	1	1	1	0.933333	1	1	0	0	0	0	0	0	0	0	0	0	0	0	0	0	0	0	0	0
0.3521	0	0	1.38205	0.3521	0.333333	0	0	0.3521	1	0	203.845	0.933333	1	0.2	1	1	1	0.6	0.866667	1	0.933333	1	1	1	1	1	1	1	0.933333	1	1	0	0	0	0	0	0	0	0	0	0	0	0	0	0	0	0	0	0
0.3531	0	0	1.38205	0.3531	0.333333	0	0	0.3531	1	0	203.845	0.933333	1	0.2	1	1	1	0.6	0.866667	1	0.933333	1	1	1	1	1	1	1	0.933333	1	1	0	0	0	0	0	0	0	0	0	0	0	0	0	0	0	0	0	0
0.3541	0	0	1.38205	0.3541	0.333333	0	0	0.3541	0.933333	0	203.845	0.933333	1	0.2	1	1	0.933333	0.6	0.866667	1	0.933333	1	1	1	1	1	1	1	0.933333	1	1	0	0	0	0	0	0	0	0	0	0	0	0	0	0	0	0	0	0
0.3551	0	0	1.38205	0.3551	0.333333	0	0	0.3551	0.933333	0	203.845	0.933333	1	0.2	1	1	0.933333	0.6	0.866667	1	1	1	1	1	1	1	1	1	0.933333	1	1	0	0	0	0	0	0	0	0	0	0	0	0	0	0	0	0	0	0
0.3561	0	0	1.38205	0.3561	0.333333	0	0	0.3561	0.933333	0	203.845	0.933333	1	0.2	1	1	0.933333	0.6	0.866667	1	1	1	1	1	1	1	1	1	0.933333	1	1	0	0	0	0	0	0	0	0	0	0	0	0	0	0	0	0	0	0
0.3571	0	0	1.38205	0.3571	0.2	0	0	0.3571	0.933333	0	203.845	0.933333	1	0.2	1	1	0.933333	0.6	0.866667	1	1	1	1	1	1	1	1	1	0.933333	1	1	0	0	0	0	0	0	0	0	0	0	0	0	0	0	0	0	0	0
0.3581	0	0	1.38205	0.3581	0.133333	0	0	0.3581	0.933333	0	203.845	0.933333	1	0.2	1	1	0.933333	0.6	0.866667	1	1	1	1	1	1	1	1	1	0.933333	1	1	0	0	0	0	0	0	0	0	0	0	0	0	0	0	0	0	0	0
0.3591	0	0	1.38205	0.3591	0.133333	0	0	0.3591	0.933333	0	203.845	0.933333	1	0.2	1	1	0.933333	0.6	0.866667	1	1	1	1	1	1	1	1	1	0.933333	1	1	0	0	0	0	0	0	0	0	0	0	0	0	0	0	0	0	0	0
0.3601	0	0	1.38205	0.3601	0.133333	0	0	0.3601	0.933333	0	203.845	0.933333	1	0.2	1	1	0.933333	0.6	0.866667	1	1	1	1	1	1	1	1	1	0.933333	1	1	0	0	0	0	0	0	0	0	0	0	0	0	0	0	0	0	0	0
0.3611	0	0	1.38205	0.3611	0.133333	0	0	0.3611	0.933333	0	203.845	0.933333	1	0.2	1	1	0.933333	0.6	0.866667	1	1	1	1	1	1	1	1	1	0.933333	1	1	0	0	0	0	0	0	0	0	0	0	0	0	0	0	0	0	0	0
0.3621	0	0	1.38205	0.3621	0.133333	0	0	0.3621	0.933333	0	203.845	0.933333	1	0.2	1	1	0.933333	0.6	0.866667	1	1	1	1	1	1	1	1	1	0.933333	1	1	0	0	0	0	0	0	0	0	0	0	0	0	0	0	0	0	0	0
0.3631	0	0	1.38205	0.3631	0.133333	0	0	0.3631	0.933333	0	203.845	0.933333	1	0.2	1	1	0.933333	0.6	0.866667	1	1	1	1	1	1	1	1	1	0.933333	1	1	0	0	0	0	0	0	0	0	0	0	0	0	0	0	0	0	0	0
0.3641	0	0	1.38205	0.3641	0.133333	0	0	0.3641	0.933333	0	203.845	0.933333	1	0.2	1	1	0.933333	0.6	0.866667	1	1	1	1	1	1	1	1	1	0.933333	1	1	0	0	0	0	0	0	0	0	0	0	0	0	0	0	0	0	0	0
0.3651	0	0	1.38205	0.3651	0.133333	0	0	0.3651	0.933333	0	203.845	0.933333	1	0.2	1	1	0.933333	0.6	0.866667	1	1	1	1	1	1	1	1	1	0.933333	1	1	0	0	0	0	0	0	0	0	0	0	0	0	0	0	0	0	0	0
0.3661	0	0	1.38205	0.3661	0.133333	0	0	0.3661	0.933333	0	203.845	0.933333	1	0.2	1	1	0.933333	0.6	0.866667	1	1	1	1	1	1	1	1	1	0.933333	1	1	0	0	0	0	0	0	0	0	0	0	0	0	0	0	0	0	0	0
0.3671	0	0	1.38205	0.3671	0.133333	0	0	0.3671	0.933333	0	203.845	0.933333	1	0.2	1	1	0.933333	0.6	0.866667	1	1	1	1	1	1	1	1	1	0.933333	1	1	0	0	0	0	0	0	0	0	0	0	0	0	0	0	0	0	0	0
0.3681	0	0	1.38205	0.3681	0.133333	0	0	0.3681	0.933333	0	203.845	0.933333	1	0.2	1	1	0.933333	0.6	0.866667	1	1	1	1	1	1	1	1	1	0.933333	1	1	0	0	0	0	0	0	0	0	0	0	0	0	0	0	0	0	0	0
0.3691	0	0	1.38205	0.3691	0.133333	0	0	0.3691	0.933333	0	203.845	0.933333	1	0.2	1	1	0.933333	0.6	0.866667	1	1	1	1	1	1	1	1	1	0.933333	1	1	0	0	0	0	0	0	0	0	0	0	0	0	0	0	0	0	0	0
0.3701	0	0	1.38205	0.3701	0.133333	0	0	0.3701	0.933333	0	203.845	0.933333	1	0.2	1	1	0.933333	0.6	0.866667	1	1	1	1	1	1	1	1	1	0.933333	1	1	0	0	0	0	0	0	0	0	0	0	0	0	0	0	0	0	0	0
0.3711	0	0	1.38205	0.3711	0.0666667	0	0	0.3711	0.933333	0	203.845	0.933333	1	0.2	1	1	0.933333	0.6	0.866667	1	1	1	1	1	1	1	1	1	0.933333	1	1	0	0	0	0	0	0	0	0	0	0	0	0	0	0	0	0	0	0
0.3721	0	0	1.38205	0.3721	0	0	0	0.3721	0.933333	0	203.845	0.933333	1	0.2	1	1	0.933333	0.6	0.866667	1	1	1	1	1	1	1	1	1	0.933333	1	1	0	0	0	0	0	0	0	0	0	0	0	0	0	0	0	0	0	0
0.3731	0	0	1.38205	0.3731	0	0	0	0.3731	0.933333	0	203.845	0.933333	1	0.2	1	1	0.933333	0.6	0.866667	1	1	1	1	1	1	1	1	1	0.933333	1	1	0	0	0	0	0	0	0	0	0	0	0	0	0	0	0	0	0	0
0.3741	0	0	1.38205	0.3741	0	0	0	0.3741	0.933333	0	203.845	0.933333	1	0.2	1	1	0.933333	0.6	0.866667	1	1	1	1	1	1	1	1	1	0.933333	1	1	0	0	0	0	0	0	0	0	0	0	0	0	0	0	0	0	0	0
0.3751	0	0	1.38205	0.3751	0	0	0	0.3751	0.933333	0	203.845	0.933333	1	0.2	1	1	0.933333	0.6	0.866667	1	1	1	1	1	1	1	1	1	0.933333	1	1	0	0	0	0	0	0	0	0	0	0	0	0	0	0	0	0	0	0
0.3761	0	0	1.38205	0.3761	0	0	0	0.3761	0.933333	0	203.845	0.933333	1	0.2	1	1	0.933333	0.6	0.866667	1	1	1	1	1	1	1	1	1	0.933333	1	1	0	0	0	0	0	0	0	0	0	0	0	0	0	0	0	0	0	0
0.3771	0	0	1.38205	0.3771	0	0	0	0.3771	0.933333	0	203.845	0.933333	1	0.2	1	1	0.933333	0.6	0.866667	1	1	1	1	1	1	1	1	1	0.933333	1	1	0	0	0	0	0	0	0	0	0	0	0	0	0	0	0	0	0	0
0.3781	0	0	1.38205	0.3781	0	0	0	0.3781	0.933333	0	203.845	0.933333	1	0.2	1	1	0.933333	0.6	0.866667	1	1	1	1	1	1	1	1	1	0.933333	1	1	0	0	0	0	0	0	0	0	0	0	0	0	0	0	0	0	0	0
0.3791	0	0	1.38205	0.3791	0	0	0	0.3791	0.933333	0	203.845	0.933333	1	0.2	1	1	0.933333	0.6	0.866667	1	1	1	1	1	1	1	1	1	0.933333	1	1	0	0	0	0	0	0	0	0	0	0	0	0	0	0	0	0	0	0
0.3801	0	0	1.38205	0.3801	0	0	0	0.3801	0.933333	0	203.845	0.933333	1	0.2	1	1	0.933333	0.6	0.866667	1	1	1	1	1	1	1	1	1	0.933333	1	1	0	0	0	0	0	0	0	0	0	0	0	0	0	0	0	0	0	0
0.3811	0	0	1.38205	0.3811	0	0	0	0.3811	0.933333	0	203.845	0.933333	1	0.2	1	1	0.933333	0.6	0.866667	1	1	1	1	1	1	1	1	1	0.933333	1	1	0	0	0	0	0	0	0	0	0	0	0	0	0	0	0	0	0	0
0.3821	0	0	1.38205	0.3821	0	0	0	0.3821	0.933333	0	203.845	0.933333	1	0.2	1	1	0.933333	0.6	0.866667	1	1	1	1	1	1	1	1	1	0.933333	1	1	0	0	0	0	0	0	0	0	0	0	0	0	0	0	0	0	0	0
0.3831	0	0	1.38205	0.3831	0	0	0	0.3831	0.933333	0	203.845	0.933333	1	0.2	1	1	0.933333	0.6	0.866667	1	1	1	1	1	1	1	1	1	0.933333	1	1	0	0	0	0	0	0	0	0	0	0	0	0	0	0	0	0	0	0
0.3841	0	0	1.38205	0.3841	0	0	0	0.3841	0.933333	0	203.845	0.933333	1	0.2	1	1	0.933333	0.6	0.866667	1	1	1	1	1	1	1	1	1	0.933333	1	1	0	0	0	0	0	0	0	0	0	0	0	0	0	0	0	0	0	0
0.3851	0	0	1.38205	0.3851	0	0	0	0.3851	0.933333	0	203.845	0.933333	1	0.2	1	1	0.933333	0.6	0.866667	1	1	1	1	1	1	1	1	1	0.933333	1	1	0	0	0	0	0	0	0	0	0	0	0	0	0	0	0	0	0	0
0.3861	0	0	1.38205	0.3861	0	0	0	0.3861	0.933333	0	203.845	0.933333	1	0.2	1	1	0.933333	0.6	0.866667	1	1	1	1	1	1	1	1	1	0.933333	1	1	0	0	0	0	0	0	0	0	0	0	0	0	0	0	0	0	0	0
0.3871	0	0	1.38205	0.3871	0	0	0	0.3871	0.933333	0	203.845	0.933333	1	0.2	1	1	0.933333	0.6	0.866667	1	1	1	1	1	1	1	1	1	0.933333	1	1	0	0	0	0	0	0	0	0	0	0	0	0	0	0	0	0	0	0
0.3881	0	0	1.38205	0.3881	0	0	0	0.3881	0.933333	0	203.845	0.933333	1	0.2	1	1	0.933333	0.6	0.866667	1	1	1	1	1	1	1	1	1	0.933333	1	1	0	0	0	0	0	0	0	0	0	0	0	0	0	0	0	0	0	0
0.3891	0	0	1.38205	0.3891	0	0	0	0.3891	0.933333	0	203.845	0.933333	1	0.2	1	1	0.933333	0.6	0.866667	1	1	1	1	1	1	1	1	1	0.933333	1	1	0	0	0	0	0	0	0	0	0	0	0	0	0	0	0	0	0	0
0.3901	0	0	1.38205	0.3901	0	0	0	0.3901	0.933333	0	203.845	0.933333	1	0.2	1	1	0.933333	0.6	0.866667	1	1	1	1	1	1	1	1	1	0.933333	1	1	0	0	0	0	0	0	0	0	0	0	0	0	0	0	0	0	0	0
0.3911	0	0	1.38205	0.3911	0	0	0	0.3911	0.933333	0	203.845	0.933333	1	0.2	1	1	0.933333	0.6	0.866667	1	1	1	1	1	1	1	1	1	0.933333	1	1	0	0	0	0	0	0	0	0	0	0	0	0	0	0	0	0	0	0
0.3921	0	0	1.38205	0.3921	0	0	0	0.3921	0.933333	0	203.845	0.933333	1	0.2	1	1	0.933333	0.6	0.866667	1	1	1	1	1	1	1	1	1	0.933333	1	1	0	0	0	0	0	0	0	0	0	0	0	0	0	0	0	0	0	0
0.3931	0	0	1.38205	0.3931	0	0	0	0.3931	0.933333	0	203.845	0.933333	1	0.2	1	1	0.933333	0.6	0.866667	1	1	1	1	1	1	1	1	1	0.933333	1	1	0	0	0	0	0	0	0	0	0	0	0	0	0	0	0	0	0	0
0.3941	0	0	1.38205	0.3941	0	0	0	0.3941	0.933333	0	203.845	0.933333	1	0.2	1	1	0.933333	0.6	0.866667	1	1	1	1	1	1	1	1	1	0.933333	1	1	0	0	0	0	0	0	0	0	0	0	0	0	0	0	0	0	0	0
0.3951	0	0	1.38205	0.3951	0	0	0	0.3951	0.933333	0	203.845	0.933333	1	0.2	1	1	0.933333	0.6	0.866667	1	1	1	1	1	1	1	1	1	0.933333	1	1	0	0	0	0	0	0	0	0	0	0	0	0	0	0	0	0	0	0
0.3961	0	0	1.38205	0.3961	0	0	0	0.3961	0.933333	0	203.845	0.933333	1	0.2	1	1	0.933333	0.6	0.866667	1	1	1	1	1	1	1	1	1	0.933333	1	1	0	0	0	0	0	0	0	0	0	0	0	0	0	0	0	0	0	0
0.3971	0	0	1.38205	0.3971	0	0	0	0.3971	0.933333	0	203.845	0.933333	1	0.2	1	1	0.933333	0.6	0.866667	1	1	1	1	1	1	1	1	1	0.933333	1	1	0	0	0	0	0	0	0	0	0	0	0	0	0	0	0	0	0	0
0.3981	0	0	1.38205	0.3981	0	0	0	0.3981	0.933333	0	203.845	0.933333	1	0.2	1	1	0.933333	0.6	0.866667	1	1	1	1	1	1	1	1	1	0.933333	1	1	0	0	0	0	0	0	0	0	0	0	0	0	0	0	0	0	0	0
0.3991	0	0	1.38205	0.3991	0	0	0	0.3991	0.933333	0	203.845	0.933333	1	0.2	1	1	0.933333	0.6	0.866667	1	1	1	1	1	1	1	1	1	0.933333	1	1	0	0	0	0	0	0	0	0	0	0	0	0	0	0	0	0	0	0
0.4001	0	0	1.38205	0.4001	0	0	0	0.4001	0.933333	0	203.845	0.933333	1	0.2	1	1	0.933333	0.6	0.866667	1	1	1	1	1	1	1	1	1	0.933333	1	1	0	0	0	0	0	0	0	0	0	0	0	0	0	0	0	0	0	0
0.4011	0	0	1.38205	0.4011	0	0	0	0.4011	0.933333	0	203.845	0.933333	1	0.2	1	1	0.933333	0.6	0.866667	1	1	1	1	1	1	1	1	1	0.933333	1	1	0	0	0	0	0	0	0	0	0	0	0	0	0	0	0	0	0	0
0.4021	0	0	1.38205	0.4021	0	0	0	0.4021	0.933333	0	203.845	0.933333	1	0.2	1	1	0.933333	0.6	0.866667	1	1	1	1	1	1	1	1	1	0.933333	1	1	0	0	0	0	0	0	0	0	0	0	0	0	0	0	0	0	0	0
0.4031	0	0	1.38205	0.4031	0	0	0	0.4031	0.933333	0	203.845	0.933333	1	0.2	1	1	0.933333	0.6	0.866667	1	1	1	1	1	1	1	1	1	0.933333	1	1	0	0	0	0	0	0	0	0	0	0	0	0	0	0	0	0	0	0
0.4041	0	0	1.38205	0.4041	0	0	0	0.4041	0.933333	0	203.845	0.933333	1	0.2	1	1	0.933333	0.6	0.866667	1	1	1	1	1	1	1	1	1	0.933333	1	1	0	0	0	0	0	0	0	0	0	0	0	0	0	0	0	0	0	0
0.4051	0	0	1.38205	0.4051	0	0	0	0.4051	0.933333	0	203.845	0.933333	1	0.2	1	1	0.933333	0.6	0.866667	1	1	1	1	1	1	1	1	1	0.933333	1	1	0	0	0	0	0	0	0	0	0	0	0	0	0	0	0	0	0	0
0.4061	0	0	1.38205	0.4061	0	0	0	0.4061	0.933333	0	203.845	0.933333	1	0.2	1	1	0.933333	0.6	0.866667	1	1	1	1	1	1	1	1	1	0.933333	1	1	0	0	0	0	0	0	0	0	0	0	0	0	0	0	0	0	0	0
0.4071	0	0	1.38205	0.4071	0	0	0	0.4071	0.933333	0	203.845	0.933333	1	0.2	1	1	0.933333	0.6	0.866667	1	1	1	1	1	1	1	1	1	0.933333	1	1	0	0	0	0	0	0	0	0	0	0	0	0	0	0	0	0	0	0
0.4081	0	0	1.38205	0.4081	0	0	0	0.4081	0.933333	0	203.845	0.933333	1	0.2	1	1	0.933333	0.6	0.866667	1	1	1	1	1	1	1	1	1	0.933333	1	1	0	0	0	0	0	0	0	0	0	0	0	0	0	0	0	0	0	0
0.4091	0	0	1.38205	0.4091	0	0	0	0.4091	0.933333	0	203.845	0.933333	1	0.2	1	1	0.933333	0.6	0.866667	1	1	1	1	1	1	1	1	1	0.933333	1	1	0	0	0	0	0	0	0	0	0	0	0	0	0	0	0	0	0	0
0.4101	0	0	1.38205	0.4101	0	0	0	0.4101	0.933333	0	203.845	0.933333	1	0.2	1	1	0.933333	0.6	0.866667	1	1	1	1	1	1	1	1	1	0.933333	1	1	0	0	0	0	0	0	0	0	0	0	0	0	0	0	0	0	0	0
0.4111	0	0	1.38205	0.4111	0	0	0	0.4111	0.933333	0	203.845	0.933333	1	0.2	1	1	0.933333	0.6	0.866667	1	1	1	1	1	1	1	1	1	0.933333	1	1	0	0	0	0	0	0	0	0	0	0	0	0	0	0	0	0	0	0
0.4121	0	0	1.38205	0.4121	0	0	0	0.4121	0.933333	0	203.845	0.933333	1	0.2	1	1	0.933333	0.6	0.866667	1	1	1	1	1	1	1	1	1	0.933333	1	1	0	0	0	0	0	0	0	0	0	0	0	0	0	0	0	0	0	0
0.4131	0	0	1.38205	0.4131	0	0	0	0.4131	0.933333	0	203.845	0.933333	1	0.2	1	1	0.933333	0.6	0.866667	1	1	1	1	1	1	1	1	1	0.933333	1	1	0	0	0	0	0	0	0	0	0	0	0	0	0	0	0	0	0	0
0.4141	0	0	1.38205	0.4141	0	0	0	0.4141	0.933333	0	203.845	0.933333	1	0.2	1	1	0.933333	0.6	0.866667	1	1	1	1	1	1	1	1	1	0.933333	1	1	0	0	0	0	0	0	0	0	0	0	0	0	0	0	0	0	0	0
0.4151	0	0	1.38205	0.4151	0	0	0	0.4151	0.933333	0	203.845	0.933333	1	0.2	1	1	0.933333	0.6	0.866667	1	1	1	1	1	1	1	1	1	0.933333	1	1	0	0	0	0	0	0	0	0	0	0	0	0	0	0	0	0	0	0
0.4161	0	0	1.38205	0.4161	0	0	0	0.4161	0.933333	0	203.845	0.933333	1	0.2	1	1	0.933333	0.6	0.866667	1	1	1	1	1	1	1	1	1	0.933333	1	1	0	0	0	0	0	0	0	0	0	0	0	0	0	0	0	0	0	0
0.4171	0	0	1.38205	0.4171	0	0	0	0.4171	0.933333	0	203.845	0.933333	1	0.2	1	1	0.933333	0.6	0.866667	1	1	1	1	1	1	1	1	1	0.933333	1	1	0	0	0	0	0	0	0	0	0	0	0	0	0	0	0	0	0	0
0.4181	0	0	1.38205	0.4181	0	0	0	0.4181	0.933333	0	203.845	0.933333	1	0.2	1	1	0.933333	0.6	0.866667	1	1	1	1	1	1	1	1	1	0.933333	1	1	0	0	0	0	0	0	0	0	0	0	0	0	0	0	0	0	0	0
0.4191	0	0	1.38205	0.4191	0	0	0	0.4191	0.933333	0	203.845	0.933333	1	0.2	1	1	0.933333	0.6	0.866667	1	1	1	1	1	1	1	1	1	0.933333	1	1	0	0	0	0	0	0	0	0	0	0	0	0	0	0	0	0	0	0
0.4201	0	0	1.38205	0.4201	0	0	0	0.4201	0.933333	0	203.845	0.933333	1	0.2	1	1	0.933333	0.6	0.866667	1	1	1	1	1	1	1	1	1	0.933333	1	1	0	0	0	0	0	0	0	0	0	0	0	0	0	0	0	0	0	0
0.4211	0	0	1.38205	0.4211	0	0	0	0.4211	0.933333	0	203.845	0.933333	1	0.2	1	0.933333	0.933333	0.6	0.866667	1	1	1	1	1	1	1	1	1	0.933333	1	1	0	0	0	0	0	0	0	0	0	0	0	0	0	0	0	0	0	0
0.4221	0	0	1.38205	0.4221	0	0	0	0.4221	0.933333	0	203.845	0.933333	1	0.2	1	0.933333	0.933333	0.6	0.866667	1	1	1	1	1	1	1	1	1	0.933333	1	1	0	0	0	0	0	0	0	0	0	0	0	0	0	0	0	0	0	0
0.4231	0	0	1.38205	0.4231	0	0	0	0.4231	0.933333	0	203.845	0.933333	1	0.2	1	0.933333	0.933333	0.6	0.866667	1	1	1	1	1	1	1	1	1	0.933333	1	1	0	0	0	0	0	0	0	0	0	0	0	0	0	0	0	0	0	0
0.4241	0	0	1.38205	0.4241	0	0	0	0.4241	0.933333	0	203.845	0.933333	1	0.2	1	0.933333	0.933333	0.6	0.866667	1	1	1	1	1	1	1	1	1	0.933333	1	1	0	0	0	0	0	0	0	0	0	0	0	0	0	0	0	0	0	0
0.4251	0	0	1.38205	0.4251	0	0	0	0.4251	0.933333	0	203.845	0.933333	1	0.2	1	0.933333	0.933333	0.6	0.866667	1	1	1	1	1	1	1	1	1	0.933333	1	1	0	0	0	0	0	0	0	0	0	0	0	0	0	0	0	0	0	0
0.4261	0	0	1.38205	0.4261	0	0	0	0.4261	0.933333	0	203.845	0.933333	1	0.2	1	0.933333	0.933333	0.6	0.866667	1	1	1	1	1	1	1	1	1	0.933333	1	1	0	0	0	0	0	0	0	0	0	0	0	0	0	0	0	0	0	0
0.4271	0	0	1.38205	0.4271	0	0	0	0.4271	0.933333	0	203.845	0.933333	1	0.2	1	0.933333	0.933333	0.6	0.866667	1	1	1	1	1	1	1	1	1	0.933333	1	1	0	0	0	0	0	0	0	0	0	0	0	0	0	0	0	0	0	0
0.4281	0	0	1.38205	0.4281	0	0	0	0.4281	0.933333	0	203.845	0.933333	1	0.2	1	0.933333	0.933333	0.6	0.866667	1	1	1	1	1	1	1	1	1	0.933333	1	1	0	0	0	0	0	0	0	0	0	0	0	0	0	0	0	0	0	0
0.4291	0	0	1.38205	0.4291	0	0	0	0.4291	0.933333	0	203.845	0.933333	1	0.2	1	0.933333	0.933333	0.6	0.866667	1	1	1	1	1	1	1	1	1	0.933333	1	1	0	0	0	0	0	0	0	0	0	0	0	0	0	0	0	0	0	0
0.4301	0	0	1.38205	0.4301	0	0	0	0.4301	0.933333	0	203.845	0.933333	1	0.2	1	0.933333	0.933333	0.6	0.866667	1	1	1	1	1	1	1	1	1	0.933333	1	1	0	0	0	0	0	0	0	0	0	0	0	0	0	0	0	0	0	0
0.4311	0	0	1.38205	0.4311	0	0	0	0.4311	0.933333	0	203.845	0.933333	1	0.2	1	0.933333	0.933333	0.6	0.866667	1	1	1	1	1	1	1	1	1	0.933333	1	1	0	0	0	0	0	0	0	0	0	0	0	0	0	0	0	0	0	0
0.4321	0	0	1.38205	0.4321	0	0	0	0.4321	0.933333	0	203.845	0.933333	1	0.2	1	0.933333	0.933333	0.6	0.866667	1	1	1	1	1	1	1	1	1	0.933333	1	1	0	0	0	0	0	0	0	0	0	0	0	0	0	0	0	0	0	0
0.4331	0	0	1.38205	0.4331	0	0	0	0.4331	0.933333	0	203.845	0.933333	1	0.2	1	0.933333	0.933333	0.6	0.866667	1	1	1	1	1	1	1	1	1	0.933333	1	1	0	0	0	0	0	0	0	0	0	0	0	0	0	0	0	0	0	0
0.4341	0	0	1.38205	0.4341	0	0	0	0.4341	0.933333	0	203.845	0.933333	1	0.2	1	0.933333	0.933333	0.6	0.866667	1	1	1	1	1	1	1	1	1	0.933333	1	1	0	0	0	0	0	0	0	0	0	0	0	0	0	0	0	0	0	0
0.4351	0	0	1.38205	0.4351	0	0	0	0.4351	0.933333	0	203.845	0.933333	1	0.2	1	0.933333	0.933333	0.6	0.866667	1	1	1	1	1	1	1	1	1	0.933333	1	1	0	0	0	0	0	0	0	0	0	0	0	0	0	0	0	0	0	0
0.4361	0	0	1.38205	0.4361	0	0	0	0.4361	0.933333	0	203.845	0.933333	1	0.2	1	0.933333	0.933333	0.6	0.866667	1	1	1	1	1	1	1	1	1	0.933333	1	1	0	0	0	0	0	0	0	0	0	0	0	0	0	0	0	0	0	0
0.4371	0	0	1.38205	0.4371	0	0	0	0.4371	0.933333	0	203.845	0.933333	1	0.2	1	0.933333	0.933333	0.6	0.866667	1	1	1	1	1	1	1	1	1	0.933333	1	1	0	0	0	0	0	0	0	0	0	0	0	0	0	0	0	0	0	0
0.4381	0	0	1.38205	0.4381	0	0	0	0.4381	0.933333	0	203.845	0.933333	1	0.2	1	0.933333	0.933333	0.6	0.866667	1	1	1	1	1	1	1	1	1	0.933333	1	1	0	0	0	0	0	0	0	0	0	0	0	0	0	0	0	0	0	0
0.4391	0	0	1.38205	0.4391	0	0	0	0.4391	0.933333	0	203.845	0.933333	1	0.2	1	0.933333	0.933333	0.6	0.866667	1	1	1	1	1	1	1	1	1	0.933333	1	1	0	0	0	0	0	0	0	0	0	0	0	0	0	0	0	0	0	0
0.4401	0	0	1.38205	0.4401	0	0	0	0.4401	0.933333	0	203.845	0.933333	1	0.2	1	0.933333	0.933333	0.6	0.866667	1	1	1	1	1	1	1	1	1	0.933333	1	1	0	0	0	0	0	0	0	0	0	0	0	0	0	0	0	0	0	0
0.4411	0	0	1.38205	0.4411	0	0	0	0.4411	0.933333	0	203.845	0.933333	1	0.2	1	0.933333	0.933333	0.6	0.866667	1	1	1	1	1	1	1	1	1	0.933333	1	1	0	0	0	0	0	0	0	0	0	0	0	0	0	0	0	0	0	0
0.4421	0	0	1.38205	0.4421	0	0	0	0.4421	0.933333	0	203.845	0.933333	1	0.2	1	0.933333	0.933333	0.6	0.866667	1	1	1	1	1	1	1	1	1	0.933333	1	1	0	0	0	0	0	0	0	0	0	0	0	0	0	0	0	0	0	0
0.4431	0	0	1.38205	0.4431	0	0	0	0.4431	0.933333	0	203.845	0.933333	1	0.2	1	0.933333	0.933333	0.6	0.866667	1	1	1	1	1	1	1	1	1	1	1	1	0	0	0	0	0	0	0	0	0	0	0	0	0	0	0	0	0	0
0.4441	0	0	1.38205	0.4441	0	0	0	0.4441	0.933333	0	203.845	0.933333	1	0.2	1	0.933333	0.933333	0.6	0.866667	1	1	1	1	1	1	1	1	1	1	1	1	0	0	0	0	0	0	0	0	0	0	0	0	0	0	0	0	0	0
0.4451	0	0	1.38205	0.4451	0	0	0	0.4451	0.933333	0	203.845	0.933333	1	0.2	1	0.933333	0.933333	0.6	0.866667	1	1	1	1	1	1	1	1	1	1	1	1	0	0	0	0	0	0	0	0	0	0	0	0	0	0	0	0	0	0
0.4461	0	0	1.38205	0.4461	0	0	0	0.4461	0.933333	0	203.845	0.933333	1	0.2	1	0.933333	0.933333	0.6	0.866667	1	1	1	1	1	1	1	1	1	1	1	1	0	0	0	0	0	0	0	0	0	0	0	0	0	0	0	0	0	0
0.4471	0	0	1.38205	0.4471	0	0	0	0.4471	0.933333	0	203.845	0.933333	1	0.2	1	0.933333	0.933333	0.6	0.866667	1	1	1	1	1	1	1	1	1	1	1	1	0	0	0	0	0	0	0	0	0	0	0	0	0	0	0	0	0	0
0.4481	0	0	1.38205	0.4481	0	0	0	0.4481	0.933333	0	203.845	0.933333	1	0.2	1	0.933333	0.933333	0.6	0.866667	1	1	1	1	1	1	1	1	1	1	1	1	0	0	0	0	0	0	0	0	0	0	0	0	0	0	0	0	0	0
0.4491	0	0	1.38205	0.4491	0	0	0	0.4491	0.933333	0	203.845	0.933333	1	0.2	1	0.933333	0.933333	0.6	0.866667	1	1	1	1	1	1	1	1	1	1	1	1	0	0	0	0	0	0	0	0	0	0	0	0	0	0	0	0	0	0
0.4501	0	0	1.38205	0.4501	0	0	0	0.4501	0.933333	0	203.845	0.933333	1	0.2	1	0.933333	0.933333	0.6	0.866667	1	1	1	1	1	1	1	1	1	1	1	1	0	0	0	0	0	0	0	0	0	0	0	0	0	0	0	0	0	0
0.4511	0	0	1.38205	0.4511	0	0	0	0.4511	0.933333	0	203.845	0.933333	1	0.2	1	0.933333	0.933333	0.6	0.866667	1	1	1	1	1	1	1	1	1	1	1	1	0	0	0	0	0	0	0	0	0	0	0	0	0	0	0	0	0	0
0.4521	0	0	1.38205	0.4521	0	0	0	0.4521	0.933333	0	203.845	0.933333	1	0.2	1	0.933333	0.933333	0.6	0.866667	1	1	1	1	1	1	1	1	1	1	1	1	0	0	0	0	0	0	0	0	0	0	0	0	0	0	0	0	0	0
0.4531	0	0	1.38205	0.4531	0	0	0	0.4531	0.933333	0	203.845	0.933333	1	0.2	1	0.933333	0.933333	0.6	0.866667	1	1	1	1	1	1	1	1	1	1	1	1	0	0	0	0	0	0	0	0	0	0	0	0	0	0	0	0	0	0
0.4541	0	0	1.38205	0.4541	0	0	0	0.4541	0.933333	0	203.845	0.933333	1	0.2	1	0.933333	0.933333	0.6	0.866667	1	1	1	1	1	1	1	1	1	1	1	1	0	0	0	0	0	0	0	0	0	0	0	0	0	0	0	0	0	0
0.4551	0	0	1.38205	0.4551	0	0	0	0.4551	0.933333	0	203.845	0.933333	1	0.2	1	0.933333	0.933333	0.6	0.866667	1	1	1	1	1	1	1	1	1	1	1	1	0	0	0	0	0	0	0	0	0	0	0	0	0	0	0	0	0	0
0.4561	0	0	1.38205	0.4561	0	0	0	0.4561	0.933333	0	203.845	0.933333	1	0.2	1	0.933333	0.933333	0.6	0.866667	1	1	1	1	1	1	1	1	1	1	1	1	0	0	0	0	0	0	0	0	0	0	0	0	0	0	0	0	0	0
0.4571	0	0	1.38205	0.4571	0	0	0	0.4571	0.933333	0	203.845	0.933333	1	0.2	1	0.933333	0.933333	0.6	0.866667	1	1	1	1	1	1	1	1	1	1	1	1	0	0	0	0	0	0	0	0	0	0	0	0	0	0	0	0	0	0
0.4581	0	0	1.38205	0.4581	0	0	0	0.4581	0.933333	0	203.845	0.933333	1	0.2	1	0.933333	0.933333	0.6	0.866667	1	1	1	1	1	1	1	1	1	1	1	1	0	0	0	0	0	0	0	0	0	0	0	0	0	0	0	0	0	0
0.4591	0	0	1.38205	0.4591	0	0	0	0.4591	0.933333	0	203.845	0.933333	1	0.2	1	0.933333	0.933333	0.6	0.866667	1	1	1	1	1	1	1	1	1	1	1	1	0	0	0	0	0	0	0	0	0	0	0	0	0	0	0	0	0	0
0.4601	0	0	1.38205	0.4601	0	0	0	0.4601	0.933333	0	203.845	0.933333	1	0.2	1	0.933333	0.933333	0.6	0.866667	1	1	1	1	1	1	1	1	1	1	1	1	0	0	0	0	0	0	0	0	0	0	0	0	0	0	0	0	0	0
0.4611	0	0	1.38205	0.4611	0	0	0	0.4611	0.933333	0	203.845	0.933333	1	0.2	1	0.933333	0.933333	0.6	0.866667	1	1	1	1	1	1	1	1	1	1	1	1	0	0	0	0	0	0	0	0	0	0	0	0	0	0	0	0	0	0
0.4621	0	0	1.38205	0.4621	0	0	0	0.4621	0.933333	0	203.845	0.933333	1	0.2	1	0.933333	0.933333	0.6	0.866667	1	1	1	1	1	1	1	1	1	1	1	1	0	0	0	0	0	0	0	0	0	0	0	0	0	0	0	0	0	0
0.4631	0	0	1.38205	0.4631	0	0	0	0.4631	0.933333	0	203.845	0.933333	1	0.2	1	0.933333	0.933333	0.6	0.866667	1	1	1	1	1	1	1	1	1	1	1	1	0	0	0	0	0	0	0	0	0	0	0	0	0	0	0	0	0	0
0.4641	0	0	1.38205	0.4641	0	0	0	0.4641	0.933333	0	203.845	0.933333	1	0.2	1	0.933333	0.933333	0.6	0.866667	1	1	1	1	1	1	1	1	1	1	1	1	0	0	0	0	0	0	0	0	0	0	0	0	0	0	0	0	0	0
0.4651	0	0	1.38205	0.4651	0	0	0	0.4651	0.933333	0	203.845	0.933333	1	0.2	1	0.933333	0.933333	0.533333	0.866667	1	1	1	1	1	1	1	1	1	1	1	1	0	0	0	0	0	0	0	0	0	0	0	0	0	0	0	0	0	0
0.4661	0	0	1.38205	0.4661	0	0	0	0.4661	0.933333	0	203.845	0.933333	1	0.2	1	0.933333	0.933333	0.533333	0.866667	1	1	1	1	1	1	1	1	1	1	1	1	0	0	0	0	0	0	0	0	0	0	0	0	0	0	0	0	0	0
0.4671	0	0	1.38205	0.4671	0	0	0	0.4671	0.933333	0	203.845	0.933333	1	0.2	1	0.933333	0.933333	0.533333	0.866667	1	1	1	1	1	1	1	1	1	1	1	1	0	0	0	0	0	0	0	0	0	0	0	0	0	0	0	0	0	0
0.4681	0	0	1.38205	0.4681	0	0	0	0.4681	0.933333	0	203.845	0.933333	1	0.2	1	0.933333	0.933333	0.533333	0.866667	1	1	1	1	1	1	1	1	1	1	1	1	0	0	0	0	0	0	0	0	0	0	0	0	0	0	0	0	0	0
0.4691	0	0	1.38205	0.4691	0	0	0	0.4691	0.933333	0	203.845	0.933333	1	0.2	1	0.933333	0.933333	0.533333	0.866667	1	1	1	1	1	1	1	1	1	1	1	1	0	0	0	0	0	0	0	0	0	0	0	0	0	0	0	0	0	0
0.4701	0	0	1.38205	0.4701	0	0	0	0.4701	0.933333	0	203.845	0.933333	1	0.2	1	0.933333	0.933333	0.533333	0.866667	1	1	1	1	1	1	1	1	1	1	1	1	0	0	0	0	0	0	0	0	0	0	0	0	0	0	0	0	0	0
0.4711	0	0	1.38205	0.4711	0	0	0	0.4711	0.933333	0	203.845	0.933333	1	0.2	1	0.933333	0.933333	0.533333	0.866667	1	1	1	1	1	1	1	1	1	1	1	1	0	0	0	0	0	0	0	0	0	0	0	0	0	0	0	0	0	0
0.4721	0	0	1.38205	0.4721	0	0	0	0.4721	0.933333	0	203.845	0.933333	1	0.2	1	0.933333	0.933333	0.466667	0.866667	1	1	1	1	1	1	1	1	1	1	1	1	0	0	0	0	0	0	0	0	0	0	0	0	0	0	0	0	0	0
0.4731	0	0	1.38205	0.4731	0	0	0	0.4731	0.933333	0	203.845	0.933333	1	0.2	1	0.933333	0.933333	0.466667	0.866667	1	1	1	1	1	1	1	1	1	1	1	1	0	0	0	0	0	0	0	0	0	0	0	0	0	0	0	0	0	0
0.4741	0	0	1.38205	0.4741	0	0	0	0.4741	0.933333	0	203.845	0.933333	1	0.2	1	0.933333	0.933333	0.466667	0.866667	1	1	1	1	1	1	1	1	1	1	1	1	0	0	0	0	0	0	0	0	0	0	0	0	0	0	0	0	0	0
0.4751	0	0	1.38205	0.4751	0	0	0	0.4751	0.933333	0	203.845	0.933333	1	0.2	1	0.933333	0.933333	0.466667	0.866667	1	1	1	1	1	1	1	1	1	1	1	1	0	0	0	0	0	0	0	0	0	0	0	0	0	0	0	0	0	0
0.4761	0	0	1.38205	0.4761	0	0	0	0.4761	0.933333	0	203.845	0.933333	1	0.2	1	0.933333	0.933333	0.466667	0.866667	1	1	1	1	1	1	1	1	1	1	1	1	0	0	0	0	0	0	0	0	0	0	0	0	0	0	0	0	0	0
0.4771	0	0	1.38205	0.4771	0	0	0	0.4771	0.933333	0	203.845	0.933333	1	0.2	1	0.933333	0.933333	0.466667	0.866667	1	1	1	1	1	1	1	1	1	1	1	1	0	0	0	0	0	0	0	0	0	0	0	0	0	0	0	0	0	0
0.4781	0	0	1.38205	0.4781	0	0	0	0.4781	0.933333	0	203.845	0.933333	1	0.2	1	0.933333	0.933333	0.466667	0.8	1	1	1	1	1	1	1	1	1	1	1	1	0	0	0	0	0	0	0	0	0	0	0	0	0	0	0	0	0	0
0.4791	0	0	1.38205	0.4791	0	0	0	0.4791	0.933333	0	203.845	0.933333	1	0.2	1	0.933333	0.933333	0.466667	0.8	1	1	1	1	1	1	1	1	1	1	1	1	0	0	0	0	0	0	0	0	0	0	0	0	0	0	0	0	0	0
0.4801	0	0	1.38205	0.4801	0	0	0	0.4801	0.933333	0	203.845	0.933333	1	0.2	1	0.933333	0.933333	0.466667	0.8	1	1	1	1	1	1	1	1	1	1	1	1	0	0	0	0	0	0	0	0	0	0	0	0	0	0	0	0	0	0
0.4811	0	0	1.38205	0.4811	0	0	0	0.4811	0.933333	0	203.845	0.933333	1	0.2	1	0.933333	0.933333	0.466667	0.8	1	1	1	1	1	1	1	1	1	1	1	1	0	0	0	0	0	0	0	0	0	0	0	0	0	0	0	0	0	0
0.4821	0	0	1.38205	0.4821	0	0	0	0.4821	0.933333	0	203.845	0.933333	1	0.2	1	0.933333	0.933333	0.466667	0.8	1	1	1	1	1	1	1	1	1	1	1	1	0	0	0	0	0	0	0	0	0	0	0	0	0	0	0	0	0	0
0.4831	0	0	1.38205	0.4831	0	0	0	0.4831	0.933333	0	203.845	0.933333	1	0.2	1	0.933333	0.933333	0.466667	0.866667	1	1	1	1	1	1	1	1	1	1	1	1	0	0	0	0	0	0	0	0	0	0	0	0	0	0	0	0	0	0
0.4841	0	0	1.38205	0.4841	0	0	0	0.4841	0.933333	0	203.845	0.933333	1	0.2	1	0.933333	0.933333	0.466667	0.866667	1	1	1	1	1	1	1	1	1	1	1	1	0	0	0	0	0	0	0	0	0	0	0	0	0	0	0	0	0	0
0.4851	0	0	1.38205	0.4851	0	0	0	0.4851	0.933333	0	203.845	0.933333	1	0.2	1	0.933333	0.933333	0.466667	0.866667	1	1	1	1	1	1	1	1	1	1	1	1	0	0	0	0	0	0	0	0	0	0	0	0	0	0	0	0	0	0
0.4861	0	0	1.38205	0.4861	0	0	0	0.4861	0.933333	0	203.845	0.933333	1	0.2	1	0.933333	0.933333	0.466667	0.866667	1	1	1	1	1	1	1	1	1	1	1	1	0	0	0	0	0	0	0	0	0	0	0	0	0	0	0	0	0	0
0.4871	0	0	1.38205	0.4871	0	0	0	0.4871	0.933333	0	203.845	0.933333	1	0.2	1	0.933333	0.933333	0.466667	0.866667	1	1	1	1	1	1	1	1	1	1	1	1	0	0	0	0	0	0	0	0	0	0	0	0	0	0	0	0	0	0
0.4881	0	0	1.38205	0.4881	0	0	0	0.4881	0.933333	0	203.845	0.933333	1	0.2	1	0.933333	0.933333	0.466667	0.866667	1	1	1	1	1	1	1	1	1	1	1	1	0	0	0	0	0	0	0	0	0	0	0	0	0	0	0	0	0	0
0.4891	0	0	1.38205	0.4891	0	0	0	0.4891	0.933333	0	203.845	0.933333	1	0.2	1	0.933333	0.933333	0.466667	0.866667	1	1	1	1	1	1	1	1	1	1	1	1	0	0	0	0	0	0	0	0	0	0	0	0	0	0	0	0	0	0
0.4901	0	0	1.38205	0.4901	0	0	0	0.4901	0.933333	0	203.845	0.933333	1	0.2	1	0.933333	0.933333	0.466667	0.866667	1	1	1	1	1	1	1	1	1	1	1	1	0	0	0	0	0	0	0	0	0	0	0	0	0	0	0	0	0	0
0.4911	0	0	1.38205	0.4911	0	0	0	0.4911	0.933333	0	203.845	0.933333	1	0.2	1	0.933333	0.933333	0.466667	0.866667	1	1	1	1	1	1	1	1	1	1	1	1	0	0	0	0	0	0	0	0	0	0	0	0	0	0	0	0	0	0
0.4921	0	0	1.38205	0.4921	0	0	0	0.4921	0.933333	0	203.845	0.933333	1	0.2	1	0.933333	0.933333	0.466667	0.866667	1	1	1	1	1	1	1	1	1	1	1	1	0	0	0	0	0	0	0	0	0	0	0	0	0	0	0	0	0	0
0.4931	0	0	1.38205	0.4931	0	0	0	0.4931	0.933333	0	203.845	0.933333	1	0.2	1	0.933333	0.933333	0.466667	0.866667	1	1	1	1	1	1	1	1	1	1	1	1	0	0	0	0	0	0	0	0	0	0	0	0	0	0	0	0	0	0
0.4941	0	0	1.38205	0.4941	0	0	0	0.4941	0.933333	0	203.845	0.933333	1	0.2	1	0.933333	0.933333	0.466667	0.866667	1	1	1	1	1	1	1	1	1	1	1	1	0	0	0	0	0	0	0	0	0	0	0	0	0	0	0	0	0	0
0.4951	0	0	1.38205	0.4951	0	0	0	0.4951	0.933333	0	203.845	0.933333	1	0.2	1	0.933333	0.933333	0.466667	0.866667	1	1	1	1	1	1	1	1	1	1	1	1	0	0	0	0	0	0	0	0	0	0	0	0	0	0	0	0	0	0
0.4961	0	0	1.38205	0.4961	0	0	0	0.4961	0.933333	0	203.845	0.933333	1	0.2	1	0.933333	0.933333	0.466667	0.866667	1	1	1	1	1	1	1	1	1	1	1	1	0	0	0	0	0	0	0	0	0	0	0	0	0	0	0	0	0	0
0.4971	0	0	1.38205	0.4971	0	0	0	0.4971	0.933333	0	203.845	0.933333	1	0.2	1	0.933333	0.933333	0.466667	0.866667	1	1	1	1	1	1	1	1	1	1	1	1	0	0	0	0	0	0	0	0	0	0	0	0	0	0	0	0	0	0
0.4981	0	0	1.38205	0.4981	0	0	0	0.4981	0.933333	0	203.845	0.933333	1	0.2	1	0.933333	0.933333	0.466667	0.866667	1	1	1	1	1	1	1	1	1	1	1	1	0	0	0	0	0	0	0	0	0	0	0	0	0	0	0	0	0	0
0.4991	0	0	1.38205	0.4991	0	0	0	0.4991	0.933333	0	203.845	0.933333	1	0.2	1	0.933333	0.933333	0.466667	0.866667	1	1	1	1	1	1	1	1	1	1	1	1	0	0	0	0	0	0	0	0	0	0	0	0	0	0	0	0	0	0
0.5001	0	0	1.38205	0.5001	0	0	0	0.5001	0.933333	0	203.845	0.933333	1	0.2	1	0.933333	0.933333	0.466667	0.866667	1	1	1	1	1	1	1	1	1	1	1	1	0	0	0	0	0	0	0	0	0	0	0	0	0	0	0	0	0	0
0.5011	0	0	1.38205	0.5011	0	0	0	0.5011	0.933333	0	203.845	0.933333	1	0.2	1	0.933333	0.933333	0.466667	0.866667	1	1	1	1	1	1	1	1	1	1	1	1	0	0	0	0	0	0	0	0	0	0	0	0	0	0	0	0	0	0
0.5021	0	0	1.38205	0.5021	0	0	0	0.5021	0.933333	0	203.845	0.933333	1	0.2	1	0.933333	0.933333	0.466667	0.866667	1	1	1	1	1	1	1	1	1	1	1	1	0	0	0	0	0	0	0	0	0	0	0	0	0	0	0	0	0	0
0.5031	0	0	1.38205	0.5031	0	0	0	0.5031	0.933333	0	203.845	0.933333	1	0.2	1	0.933333	0.933333	0.4	0.866667	1	1	1	1	1	1	0.933333	1	1	1	1	1	0	0	0	0	0	0	0	0	0	0	0	0	0	0	0	0	0	0
0.5041	0	0	1.38205	0.5041	0	0	0	0.5041	0.933333	0	203.845	0.933333	1	0.2	1	0.933333	0.933333	0.4	0.866667	1	1	1	1	1	1	0.933333	1	1	1	1	1	0	0	0	0	0	0	0	0	0	0	0	0	0	0	0	0	0	0
0.5051	0	0	1.38205	0.5051	0	0	0	0.5051	0.933333	0	203.845	0.933333	1	0.2	1	0.933333	0.933333	0.4	0.866667	1	1	1	1	1	1	0.933333	1	1	1	1	1	0	0	0	0	0	0	0	0	0	0	0	0	0	0	0	0	0	0
0.5061	0	0	1.38205	0.5061	0	0	0	0.5061	0.933333	0	203.845	0.933333	1	0.2	1	0.933333	0.933333	0.4	0.866667	1	1	1	1	1	1	0.933333	1	1	1	1	1	0	0	0	0	0	0	0	0	0	0	0	0	0	0	0	0	0	0
0.5071	0	0	1.38205	0.5071	0	0	0	0.5071	0.933333	0	203.845	0.933333	1	0.2	1	0.933333	0.933333	0.4	0.866667	1	1	1	1	1	1	0.933333	1	1	1	1	1	0	0	0	0	0	0	0	0	0	0	0	0	0	0	0	0	0	0
0.5081	0	0	1.38205	0.5081	0	0	0	0.5081	0.933333	0	203.845	0.933333	1	0.2	1	0.933333	0.933333	0.4	0.866667	1	1	1	1	1	1	0.933333	1	1	1	1	1	0	0	0	0	0	0	0	0	0	0	0	0	0	0	0	0	0	0
0.5091	0	0	1.38205	0.5091	0	0	0	0.5091	0.933333	0	203.845	0.933333	1	0.2	1	0.933333	0.933333	0.4	0.866667	1	1	1	1	1	1	0.933333	1	1	1	1	1	0	0	0	0	0	0	0	0	0	0	0	0	0	0	0	0	0	0
0.5101	0	0	1.38205	0.5101	0	0	0	0.5101	0.933333	0	203.845	0.933333	1	0.2	1	0.933333	0.933333	0.4	0.866667	1	1	1	1	1	1	0.933333	1	1	1	1	1	0	0	0	0	0	0	0	0	0	0	0	0	0	0	0	0	0	0
0.5111	0	0	1.38205	0.5111	0	0	0	0.5111	0.933333	0	203.845	0.933333	1	0.2	1	0.933333	0.933333	0.4	0.866667	1	1	1	1	1	1	0.933333	1	1	1	1	1	0	0	0	0	0	0	0	0	0	0	0	0	0	0	0	0	0	0
0.5121	0	0	1.38205	0.5121	0	0	0	0.5121	0.933333	0	203.845	0.933333	1	0.2	1	0.933333	0.933333	0.4	0.866667	1	1	1	1	1	1	0.933333	1	1	1	1	1	0	0	0	0	0	0	0	0	0	0	0	0	0	0	0	0	0	0
0.5131	0	0	1.38205	0.5131	0	0	0	0.5131	0.933333	0	203.845	0.933333	1	0.2	1	0.933333	0.933333	0.4	0.866667	1	1	1	1	1	1	0.933333	1	1	1	1	1	0	0	0	0	0	0	0	0	0	0	0	0	0	0	0	0	0	0
0.5141	0	0	1.38205	0.5141	0	0	0	0.5141	0.933333	0	203.845	0.933333	1	0.2	1	0.933333	0.933333	0.4	0.866667	1	1	1	1	1	1	0.933333	1	1	1	1	1	0	0	0	0	0	0	0	0	0	0	0	0	0	0	0	0	0	0
0.5151	0	0	1.38205	0.5151	0	0	0	0.5151	0.933333	0	203.845	0.933333	1	0.2	1	0.933333	0.933333	0.4	0.866667	1	1	1	1	1	1	0.933333	1	1	1	1	1	0	0	0	0	0	0	0	0	0	0	0	0	0	0	0	0	0	0
0.5161	0	0	1.38205	0.5161	0	0	0	0.5161	0.933333	0	203.845	0.933333	1	0.2	1	0.933333	0.933333	0.4	0.866667	1	1	1	1	1	1	0.933333	1	1	1	1	1	0	0	0	0	0	0	0	0	0	0	0	0	0	0	0	0	0	0
0.5171	0	0	1.38205	0.5171	0	0	0	0.5171	0.933333	0	203.845	0.933333	1	0.2	1	0.933333	0.933333	0.4	0.866667	1	1	1	1	1	1	0.933333	1	1	1	1	1	0	0	0	0	0	0	0	0	0	0	0	0	0	0	0	0	0	0
0.5181	0	0	1.38205	0.5181	0	0	0	0.5181	0.933333	0	203.845	0.933333	1	0.133333	1	0.933333	0.933333	0.4	0.866667	1	1	1	1	1	1	0.933333	1	1	1	1	1	0	0	0	0	0	0	0	0	0	0	0	0	0	0	0	0	0	0
0.5191	0	0	1.38205	0.5191	0	0	0	0.5191	0.933333	0	203.845	0.933333	1	0.133333	1	0.933333	0.933333	0.4	0.866667	1	1	1	1	1	1	0.933333	1	1	1	1	1	0	0	0	0	0	0	0	0	0	0	0	0	0	0	0	0	0	0
0.5201	0	0	1.38205	0.5201	0	0	0	0.5201	0.933333	0	203.845	0.933333	1	0.133333	1	0.933333	0.933333	0.4	0.866667	1	1	1	1	1	1	0.933333	1	1	1	1	1	0	0	0	0	0	0	0	0	0	0	0	0	0	0	0	0	0	0
0.5211	0	0	1.38205	0.5211	0	0	0	0.5211	0.933333	0	203.845	0.933333	1	0.133333	1	0.933333	0.933333	0.4	0.866667	1	1	1	1	1	1	0.933333	1	1	1	1	1	0	0	0	0	0	0	0	0	0	0	0	0	0	0	0	0	0	0
0.5221	0	0	1.38205	0.5221	0	0	0	0.5221	0.933333	0	203.845	0.933333	1	0.133333	1	0.933333	0.933333	0.4	0.866667	1	1	1	1	1	1	0.933333	1	1	1	1	1	0	0	0	0	0	0	0	0	0	0	0	0	0	0	0	0	0	0
0.5231	0	0	1.38205	0.5231	0	0	0	0.5231	0.933333	0	203.845	0.933333	1	0.133333	1	0.933333	0.933333	0.4	0.866667	1	1	1	1	1	1	0.933333	1	1	1	1	1	0	0	0	0	0	0	0	0	0	0	0	0	0	0	0	0	0	0
0.5241	0	0	1.38205	0.5241	0	0	0	0.5241	0.933333	0	203.845	0.933333	1	0.133333	1	0.933333	0.933333	0.4	0.866667	1	1	1	1	1	1	0.933333	1	1	1	1	1	0	0	0	0	0	0	0	0	0	0	0	0	0	0	0	0	0	0
0.5251	0	0	1.38205	0.5251	0	0	0	0.5251	0.933333	0	203.845	0.933333	1	0.133333	1	0.933333	0.933333	0.4	0.866667	1	1	1	1	1	1	0.933333	1	1	1	1	1	0	0	0	0	0	0	0	0	0	0	0	0	0	0	0	0	0	0
0.5261	0	0	1.38205	0.5261	0	0	0	0.5261	0.933333	0	203.845	0.933333	1	0.133333	1	0.933333	0.933333	0.4	0.866667	1	1	1	1	1	1	0.933333	1	1	1	1	1	0	0	0	0	0	0	0	0	0	0	0	0	0	0	0	0	0	0
0.5271	0	0	1.38205	0.5271	0	0	0	0.5271	0.933333	0	203.845	0.933333	1	0.133333	1	0.933333	0.933333	0.4	0.866667	1	1	1	1	1	1	0.933333	1	1	1	1	1	0	0	0	0	0	0	0	0	0	0	0	0	0	0	0	0	0	0
0.5281	0	0	1.38205	0.5281	0	0	0	0.5281	0.933333	0	203.845	0.933333	1	0.2	1	0.933333	0.933333	0.4	0.866667	1	1	1	1	1	1	0.933333	1	1	1	1	1	0	0	0	0	0	0	0	0	0	0	0	0	0	0	0	0	0	0
0.5291	0	0	1.38205	0.5291	0	0	0	0.5291	0.933333	0	203.845	0.933333	1	0.2	1	0.933333	0.933333	0.4	0.866667	1	1	1	1	1	1	0.933333	1	1	1	1	1	0	0	0	0	0	0	0	0	0	0	0	0	0	0	0	0	0	0
0.5301	0	0	1.38205	0.5301	0	0	0	0.5301	0.933333	0	203.845	0.933333	1	0.2	1	0.933333	0.933333	0.4	0.866667	1	1	1	1	1	1	0.933333	1	1	1	1	1	0	0	0	0	0	0	0	0	0	0	0	0	0	0	0	0	0	0
0.5311	0	0	1.38205	0.5311	0	0	0	0.5311	0.933333	0	203.845	0.933333	1	0.2	1	0.933333	0.933333	0.4	0.866667	1	1	1	1	1	1	0.933333	1	1	1	1	1	0	0	0	0	0	0	0	0	0	0	0	0	0	0	0	0	0	0
0.5321	0	0	1.38205	0.5321	0	0	0	0.5321	0.933333	0	203.845	0.933333	1	0.2	1	0.933333	0.933333	0.4	0.866667	1	1	1	1	1	1	0.933333	1	1	1	1	1	0	0	0	0	0	0	0	0	0	0	0	0	0	0	0	0	0	0
0.5331	0	0	1.38205	0.5331	0	0	0	0.5331	0.933333	0	203.845	0.933333	1	0.2	1	0.933333	0.933333	0.4	0.866667	1	1	1	1	1	1	0.933333	1	1	1	1	1	0	0	0	0	0	0	0	0	0	0	0	0	0	0	0	0	0	0
0.5341	0	0	1.38205	0.5341	0	0	0	0.5341	0.933333	0	203.845	0.933333	1	0.2	1	0.933333	0.933333	0.4	0.866667	1	1	1	1	1	1	0.933333	1	1	1	1	1	0	0	0	0	0	0	0	0	0	0	0	0	0	0	0	0	0	0
0.5351	0	0	1.38205	0.5351	0	0	0	0.5351	0.933333	0	203.845	0.933333	1	0.2	1	0.933333	0.933333	0.4	0.866667	1	1	1	1	1	1	0.933333	1	1	1	1	1	0	0	0	0	0	0	0	0	0	0	0	0	0	0	0	0	0	0
0.5361	0	0	1.38205	0.5361	0	0	0	0.5361	0.933333	0	203.845	0.933333	1	0.2	1	0.933333	0.933333	0.4	0.866667	1	1	1	1	1	1	0.933333	1	1	1	1	1	0	0	0	0	0	0	0	0	0	0	0	0	0	0	0	0	0	0
0.5371	0	0	1.38205	0.5371	0	0	0	0.5371	0.933333	0	203.845	0.933333	1	0.2	1	0.933333	0.933333	0.4	0.866667	1	1	1	1	1	1	0.933333	1	1	1	1	1	0	0	0	0	0	0	0	0	0	0	0	0	0	0	0	0	0	0
0.5381	0	0	1.38205	0.5381	0	0	0	0.5381	0.933333	0	203.845	0.933333	1	0.2	1	0.933333	0.933333	0.4	0.866667	1	1	1	1	1	1	0.933333	1	1	1	1	1	0	0	0	0	0	0	0	0	0	0	0	0	0	0	0	0	0	0
0.5391	0	0	1.38205	0.5391	0	0	0	0.5391	0.933333	0	203.845	0.933333	1	0.2	1	0.933333	0.933333	0.4	0.866667	1	1	1	1	1	1	0.933333	1	1	1	1	1	0	0	0	0	0	0	0	0	0	0	0	0	0	0	0	0	0	0
0.5401	0	0	1.38205	0.5401	0	0	0	0.5401	0.933333	0	203.845	0.933333	1	0.2	1	0.933333	0.933333	0.4	0.866667	1	1	1	1	1	1	0.933333	1	1	1	1	1	0	0	0	0	0	0	0	0	0	0	0	0	0	0	0	0	0	0
0.5411	0	0	1.38205	0.5411	0	0	0	0.5411	0.933333	0	203.845	0.933333	1	0.2	1	0.933333	0.933333	0.4	0.866667	1	1	1	1	1	1	0.933333	1	1	1	1	1	0	0	0	0	0	0	0	0	0	0	0	0	0	0	0	0	0	0
0.5421	0	0	1.38205	0.5421	0	0	0	0.5421	0.933333	0	203.845	0.933333	1	0.2	1	0.933333	0.933333	0.4	0.866667	1	1	1	1	1	1	0.933333	1	1	1	1	1	0	0	0	0	0	0	0	0	0	0	0	0	0	0	0	0	0	0
0.5431	0	0	1.38205	0.5431	0	0	0	0.5431	0.933333	0	203.845	0.933333	1	0.2	1	0.933333	0.933333	0.4	0.866667	1	1	1	1	1	1	0.933333	1	1	1	1	1	0	0	0	0	0	0	0	0	0	0	0	0	0	0	0	0	0	0
0.5441	0	0	1.38205	0.5441	0	0	0	0.5441	0.933333	0	203.845	0.933333	1	0.2	1	0.933333	0.933333	0.4	0.866667	1	1	1	1	1	1	0.933333	1	1	1	1	1	0	0	0	0	0	0	0	0	0	0	0	0	0	0	0	0	0	0
0.5451	0	0	1.38205	0.5451	0	0	0	0.5451	0.933333	0	203.845	0.933333	1	0.2	1	0.933333	0.933333	0.4	0.866667	1	1	1	1	1	1	0.933333	1	1	1	1	1	0	0	0	0	0	0	0	0	0	0	0	0	0	0	0	0	0	0
0.5461	0	0	1.38205	0.5461	0	0	0	0.5461	0.933333	0	203.845	0.933333	1	0.2	1	0.933333	0.933333	0.4	0.866667	1	1	1	1	1	1	0.933333	1	1	1	1	1	0	0	0	0	0	0	0	0	0	0	0	0	0	0	0	0	0	0
0.5471	0	0	1.38205	0.5471	0	0	0	0.5471	0.933333	0	203.845	0.933333	1	0.2	1	0.933333	0.933333	0.4	0.866667	1	1	1	1	1	1	0.933333	1	1	1	1	1	0	0	0	0	0	0	0	0	0	0	0	0	0	0	0	0	0	0
0.5481	0	0	1.38205	0.5481	0	0	0	0.5481	0.933333	0	203.845	0.933333	1	0.2	1	0.933333	0.933333	0.4	0.866667	1	1	1	1	1	1	0.933333	1	1	1	1	1	0	0	0	0	0	0	0	0	0	0	0	0	0	0	0	0	0	0
0.5491	0	0	1.38205	0.5491	0	0	0	0.5491	0.933333	0	203.845	0.933333	1	0.2	1	0.933333	0.933333	0.4	0.866667	1	1	1	1	1	1	0.933333	1	1	1	1	1	0	0	0	0	0	0	0	0	0	0	0	0	0	0	0	0	0	0
0.5501	0	0	1.38205	0.5501	0	0	0	0.5501	0.933333	0	203.845	0.933333	1	0.2	1	0.933333	0.933333	0.4	0.866667	1	1	1	1	1	1	0.933333	1	1	1	1	1	0	0	0	0	0	0	0	0	0	0	0	0	0	0	0	0	0	0
0.5511	0	0	1.38205	0.5511	0	0	0	0.5511	0.933333	0	203.845	0.933333	1	0.2	1	0.933333	0.933333	0.4	0.866667	1	1	1	1	1	1	0.933333	1	1	1	1	1	0	0	0	0	0	0	0	0	0	0	0	0	0	0	0	0	0	0
0.5521	0	0	1.38205	0.5521	0	0	0	0.5521	0.933333	0	203.845	0.933333	1	0.2	1	0.933333	0.933333	0.4	0.866667	1	1	1	1	1	1	0.933333	1	1	1	1	1	0	0	0	0	0	0	0	0	0	0	0	0	0	0	0	0	0	0
0.5531	0	0	1.38205	0.5531	0	0	0	0.5531	0.933333	0	203.845	0.933333	1	0.2	1	0.933333	0.933333	0.4	0.866667	1	1	1	1	1	1	0.933333	1	1	1	1	1	0	0	0	0	0	0	0	0	0	0	0	0	0	0	0	0	0	0
0.5541	0	0	1.38205	0.5541	0	0	0	0.5541	0.933333	0	203.845	0.933333	1	0.2	1	0.933333	0.933333	0.4	0.866667	1	1	1	1	1	1	0.933333	1	1	1	1	1	0	0	0	0	0	0	0	0	0	0	0	0	0	0	0	0	0	0
0.5551	0	0	1.38205	0.5551	0	0	0	0.5551	0.933333	0	203.845	0.933333	1	0.2	1	0.933333	0.933333	0.4	0.866667	1	1	1	1	1	1	0.933333	1	1	1	1	1	0	0	0	0	0	0	0	0	0	0	0	0	0	0	0	0	0	0
0.5561	0	0	1.38205	0.5561	0	0	0	0.5561	0.933333	0	203.845	0.933333	1	0.2	1	0.933333	0.933333	0.4	0.866667	1	1	1	1	1	1	0.933333	1	1	1	1	1	0	0	0	0	0	0	0	0	0	0	0	0	0	0	0	0	0	0
0.5571	0	0	1.38205	0.5571	0	0	0	0.5571	0.933333	0	203.845	0.933333	1	0.2	1	0.933333	0.933333	0.4	0.866667	1	1	1	1	1	1	0.933333	1	1	1	1	1	0	0	0	0	0	0	0	0	0	0	0	0	0	0	0	0	0	0
0.5581	0	0	1.38205	0.5581	0	0	0	0.5581	0.933333	0	203.845	0.933333	1	0.2	1	0.933333	0.933333	0.4	0.866667	1	1	1	1	1	1	0.933333	1	1	1	1	1	0	0	0	0	0	0	0	0	0	0	0	0	0	0	0	0	0	0
0.5591	0	0	1.38205	0.5591	0	0	0	0.5591	0.933333	0	203.845	0.933333	1	0.2	1	0.933333	0.933333	0.4	0.866667	1	1	1	1	1	1	0.933333	1	1	1	1	1	0	0	0	0	0	0	0	0	0	0	0	0	0	0	0	0	0	0
0.5601	0	0	1.38205	0.5601	0	0	0	0.5601	0.933333	0	203.845	0.933333	1	0.2	1	0.933333	0.933333	0.4	0.866667	1	1	1	1	1	1	0.933333	1	1	1	1	1	0	0	0	0	0	0	0	0	0	0	0	0	0	0	0	0	0	0
0.5611	0	0	1.38205	0.5611	0	0	0	0.5611	0.933333	0	203.845	0.933333	1	0.2	1	0.933333	0.933333	0.4	0.866667	1	1	1	1	1	1	0.933333	1	1	1	1	1	0	0	0	0	0	0	0	0	0	0	0	0	0	0	0	0	0	0
0.5621	0	0	1.38205	0.5621	0	0	0	0.5621	0.933333	0	203.845	0.933333	1	0.2	1	0.933333	0.933333	0.4	0.866667	1	1	1	1	1	1	0.933333	1	1	1	1	1	0	0	0	0	0	0	0	0	0	0	0	0	0	0	0	0	0	0
0.5631	0	0	1.38205	0.5631	0	0	0	0.5631	0.933333	0	203.845	0.933333	1	0.2	1	0.933333	0.933333	0.4	0.866667	1	1	1	1	1	1	0.933333	1	1	1	1	1	0	0	0	0	0	0	0	0	0	0	0	0	0	0	0	0	0	0
0.5641	0	0	1.38205	0.5641	0	0	0	0.5641	0.933333	0	203.845	0.933333	1	0.2	1	0.933333	0.933333	0.4	0.866667	1	1	1	1	1	1	0.933333	1	1	1	1	1	0	0	0	0	0	0	0	0	0	0	0	0	0	0	0	0	0	0
0.5651	0	0	1.38205	0.5651	0	0	0	0.5651	0.933333	0	203.845	0.933333	1	0.2	1	0.933333	0.933333	0.4	0.866667	1	1	1	1	1	1	0.933333	1	1	1	1	1	0	0	0	0	0	0	0	0	0	0	0	0	0	0	0	0	0	0
0.5661	0	0	1.38205	0.5661	0	0	0	0.5661	0.933333	0	203.845	0.933333	1	0.2	1	0.933333	0.933333	0.4	0.866667	1	1	1	1	1	1	0.933333	1	1	1	1	1	0	0	0	0	0	0	0	0	0	0	0	0	0	0	0	0	0	0
0.5671	0	0	1.38205	0.5671	0	0	0	0.5671	0.933333	0	203.845	0.933333	1	0.2	1	0.933333	0.933333	0.466667	0.866667	1	1	1	1	1	1	0.933333	1	1	1	1	1	0	0	0	0	0	0	0	0	0	0	0	0	0	0	0	0	0	0
0.5681	0	0	1.38205	0.5681	0	0	0	0.5681	0.933333	0	203.845	0.933333	1	0.2	1	0.933333	0.933333	0.466667	0.866667	1	1	1	1	1	1	0.933333	1	1	1	1	1	0	0	0	0	0	0	0	0	0	0	0	0	0	0	0	0	0	0
0.5691	0	0	1.38205	0.5691	0	0	0	0.5691	0.933333	0	203.845	0.933333	1	0.2	1	0.933333	0.933333	0.466667	0.866667	1	1	1	1	1	1	0.933333	1	1	1	1	1	0	0	0	0	0	0	0	0	0	0	0	0	0	0	0	0	0	0
0.5701	0	0	1.38205	0.5701	0	0	0	0.5701	0.933333	0	203.845	0.933333	1	0.2	1	0.933333	0.933333	0.466667	0.866667	1	1	1	1	1	1	0.933333	1	1	1	1	1	0	0	0	0	0	0	0	0	0	0	0	0	0	0	0	0	0	0
0.5711	0	0	1.38205	0.5711	0	0	0	0.5711	0.933333	0	203.845	0.933333	1	0.2	1	0.933333	0.933333	0.466667	0.866667	1	1	1	1	1	1	0.933333	1	1	1	1	1	0	0	0	0	0	0	0	0	0	0	0	0	0	0	0	0	0	0
0.5721	0	0	1.38205	0.5721	0	0	0	0.5721	0.933333	0	203.845	0.933333	1	0.2	1	0.933333	0.933333	0.466667	0.866667	1	1	1	1	1	1	0.933333	1	1	1	1	1	0	0	0	0	0	0	0	0	0	0	0	0	0	0	0	0	0	0
0.5731	0	0	1.38205	0.5731	0	0	0	0.5731	0.933333	0	203.845	0.933333	1	0.2	1	0.933333	0.933333	0.466667	0.866667	1	1	1	1	1	1	0.933333	1	1	1	1	1	0	0	0	0	0	0	0	0	0	0	0	0	0	0	0	0	0	0
0.5741	0	0	1.38205	0.5741	0	0	0	0.5741	0.933333	0	203.845	0.933333	1	0.2	1	0.933333	0.933333	0.466667	0.866667	1	1	1	1	1	1	0.933333	1	1	1	1	1	0	0	0	0	0	0	0	0	0	0	0	0	0	0	0	0	0	0
0.5751	0	0	1.38205	0.5751	0	0	0	0.5751	0.933333	0	203.845	0.933333	1	0.2	1	0.933333	0.933333	0.466667	0.866667	1	1	1	1	1	1	0.933333	1	1	1	1	1	0	0	0	0	0	0	0	0	0	0	0	0	0	0	0	0	0	0
0.5761	0	0	1.38205	0.5761	0	0	0	0.5761	1	0	203.845	0.933333	1	0.2	1	0.933333	1	0.466667	0.866667	1	1	1	1	1	1	0.933333	1	1	1	1	1	0	0	0	0	0	0	0	0	0	0	0	0	0	0	0	0	0	0
0.5771	0	0	1.38205	0.5771	0	0	0	0.5771	1	0	203.845	0.933333	1	0.2	1	0.933333	1	0.466667	0.866667	1	1	1	1	1	1	0.933333	1	1	1	1	1	0	0	0	0	0	0	0	0	0	0	0	0	0	0	0	0	0	0
0.5781	0	0	1.38205	0.5781	0	0	0	0.5781	1	0	203.845	0.933333	1	0.2	1	0.933333	1	0.466667	0.866667	1	1	1	1	1	1	0.933333	1	1	1	1	1	0	0	0	0	0	0	0	0	0	0	0	0	0	0	0	0	0	0
0.5791	0	0	1.38205	0.5791	0	0	0	0.5791	1	0	203.845	0.933333	1	0.2	1	0.933333	1	0.466667	0.866667	1	1	1	1	1	1	0.933333	1	1	1	1	1	0	0	0	0	0	0	0	0	0	0	0	0	0	0	0	0	0	0
0.5801	0	0	1.38205	0.5801	0	0	0	0.5801	1	0	203.845	0.933333	1	0.2	1	0.933333	1	0.466667	0.866667	1	1	1	1	1	1	0.933333	1	1	1	1	1	0	0	0	0	0	0	0	0	0	0	0	0	0	0	0	0	0	0
0.5811	0	0	1.38205	0.5811	0	0	0	0.5811	1	0	203.845	0.933333	1	0.2	1	0.933333	1	0.466667	0.866667	1	1	1	1	1	1	0.933333	1	1	1	1	1	0	0	0	0	0	0	0	0	0	0	0	0	0	0	0	0	0	0
0.5821	0	0	1.38205	0.5821	0	0	0	0.5821	1	0	203.845	0.933333	1	0.2	1	0.933333	1	0.466667	0.866667	1	1	1	1	1	1	0.933333	1	1	1	1	1	0	0	0	0	0	0	0	0	0	0	0	0	0	0	0	0	0	0
0.5831	0	0	1.38205	0.5831	0	0	0	0.5831	1	0	203.845	0.933333	1	0.2	1	0.933333	1	0.466667	0.866667	1	1	1	1	1	1	0.933333	1	1	1	1	1	0	0	0	0	0	0	0	0	0	0	0	0	0	0	0	0	0	0
0.5841	0	0	1.38205	0.5841	0	0	0	0.5841	1	0	203.845	0.933333	1	0.2	1	0.933333	1	0.466667	0.866667	1	1	1	1	1	1	0.933333	1	1	1	1	1	0	0	0	0	0	0	0	0	0	0	0	0	0	0	0	0	0	0
0.5851	0	0	1.38205	0.5851	0	0	0	0.5851	1	0	203.845	0.933333	1	0.2	1	0.933333	1	0.466667	0.866667	0.933333	1	1	1	1	1	0.933333	1	1	1	1	1	0	0	0	0	0	0	0	0	0	0	0	0	0	0	0	0	0	0
0.5861	0	0	1.38205	0.5861	0	0	0	0.5861	1	0	203.845	0.933333	1	0.2	1	0.933333	1	0.466667	0.866667	0.933333	1	1	1	1	1	0.933333	1	1	1	1	1	0	0	0	0	0	0	0	0	0	0	0	0	0	0	0	0	0	0
0.5871	0	0	1.38205	0.5871	0	0	0	0.5871	1	0	203.845	0.933333	1	0.2	1	0.933333	1	0.466667	0.866667	0.933333	1	1	1	1	1	0.933333	1	1	1	1	1	0	0	0	0	0	0	0	0	0	0	0	0	0	0	0	0	0	0
0.5881	0	0	1.38205	0.5881	0	0	0	0.5881	1	0	203.845	0.933333	1	0.2	1	0.933333	1	0.466667	0.866667	0.933333	1	1	1	1	1	0.933333	1	1	1	1	1	0	0	0	0	0	0	0	0	0	0	0	0	0	0	0	0	0	0
0.5891	0	0	1.38205	0.5891	0	0	0	0.5891	1	0	203.845	0.933333	1	0.2	1	0.933333	1	0.466667	0.866667	0.933333	1	1	1	1	1	0.933333	1	1	1	1	1	0	0	0	0	0	0	0	0	0	0	0	0	0	0	0	0	0	0
0.5901	0	0	1.38205	0.5901	0	0	0	0.5901	1	0	203.845	0.933333	1	0.2	1	0.933333	1	0.466667	0.866667	0.933333	1	1	1	1	1	0.933333	1	1	1	1	1	0	0	0	0	0	0	0	0	0	0	0	0	0	0	0	0	0	0
0.5911	0	0	1.38205	0.5911	0	0	0	0.5911	1	0	203.845	0.933333	1	0.2	1	0.933333	1	0.466667	0.866667	0.933333	1	1	1	1	1	0.933333	1	1	1	1	1	0	0	0	0	0	0	0	0	0	0	0	0	0	0	0	0	0	0
0.5921	0	0	1.38205	0.5921	0	0	0	0.5921	1	0	203.845	0.933333	1	0.2	1	0.933333	1	0.466667	0.866667	0.933333	1	1	1	1	1	0.933333	1	1	1	1	1	0	0	0	0	0	0	0	0	0	0	0	0	0	0	0	0	0	0
0.5931	0	0	1.38205	0.5931	0	0	0	0.5931	1	0	203.845	0.933333	1	0.2	1	0.933333	1	0.466667	0.866667	0.933333	1	1	1	1	1	0.933333	1	1	1	1	1	0	0	0	0	0	0	0	0	0	0	0	0	0	0	0	0	0	0
0.5941	0	0	1.38205	0.5941	0	0	0	0.5941	1	0	203.845	0.933333	1	0.2	1	0.933333	1	0.466667	0.866667	0.933333	1	1	1	1	1	0.933333	1	1	1	1	1	0	0	0	0	0	0	0	0	0	0	0	0	0	0	0	0	0	0
0.5951	0	0	1.38205	0.5951	0	0	0	0.5951	1	0	203.845	0.933333	1	0.2	1	0.933333	1	0.466667	0.866667	0.933333	1	1	1	1	1	0.933333	1	1	1	1	1	0	0	0	0	0	0	0	0	0	0	0	0	0	0	0	0	0	0
0.5961	0	0	1.38205	0.5961	0	0	0	0.5961	1	0	203.845	0.933333	1	0.2	1	0.933333	1	0.466667	0.866667	0.933333	1	1	1	1	1	0.933333	1	1	1	1	1	0	0	0	0	0	0	0	0	0	0	0	0	0	0	0	0	0	0
0.5971	0	0	1.38205	0.5971	0	0	0	0.5971	1	0	203.845	0.933333	1	0.2	1	0.933333	1	0.466667	0.866667	0.933333	1	1	1	1	1	0.933333	1	1	1	1	1	0	0	0	0	0	0	0	0	0	0	0	0	0	0	0	0	0	0
0.5981	0	0	1.38205	0.5981	0	0	0	0.5981	1	0	203.845	0.933333	1	0.2	1	0.933333	1	0.466667	0.866667	0.933333	1	1	1	1	1	0.933333	1	1	1	1	1	0	0	0	0	0	0	0	0	0	0	0	0	0	0	0	0	0	0
0.5991	0	0	1.38205	0.5991	0	0	0	0.5991	1	0	203.845	0.933333	1	0.2	1	0.933333	1	0.466667	0.866667	0.933333	0.933333	1	1	1	1	0.933333	1	1	1	1	1	0	0	0	0	0	0	0	0	0	0	0	0	0	0	0	0	0	0
0.6001	0	0	1.38205	0.6001	0	0	0	0.6001	1	0	203.845	0.933333	1	0.2	1	0.933333	1	0.466667	0.866667	0.933333	0.933333	1	1	1	1	0.933333	1	1	1	1	1	0	0	0	0	0	0	0	0	0	0	0	0	0	0	0	0	0	0
0.6011	0	0	1.38205	0.6011	0	0	0	0.6011	1	0	203.845	0.933333	1	0.2	1	0.933333	1	0.466667	0.866667	0.933333	0.933333	1	1	1	1	0.933333	1	1	1	1	1	0	0	0	0	0	0	0	0	0	0	0	0	0	0	0	0	0	0
0.6021	0	0	1.38205	0.6021	0	0	0	0.6021	1	0	203.845	0.933333	1	0.2	1	0.933333	1	0.466667	0.866667	0.933333	0.933333	1	1	1	1	0.933333	1	1	1	1	1	0	0	0	0	0	0	0	0	0	0	0	0	0	0	0	0	0	0
0.6031	0	0	1.38205	0.6031	0	0	0	0.6031	1	0	203.845	1	1	0.2	1	0.933333	1	0.466667	0.866667	0.933333	0.933333	1	1	1	1	0.933333	1	1	1	1	1	0	0	0	0	0	0	0	0	0	0	0	0	0	0	0	0	0	0
0.6041	0	0	1.38205	0.6041	0	0	0	0.6041	1	0	203.845	1	1	0.2	1	0.933333	1	0.466667	0.866667	0.933333	0.933333	1	1	1	1	0.933333	1	1	1	1	1	0	0	0	0	0	0	0	0	0	0	0	0	0	0	0	0	0	0
0.6051	0	0	1.38205	0.6051	0	0	0	0.6051	1	0	203.845	1	1	0.2	1	0.933333	1	0.466667	0.866667	0.933333	0.933333	1	1	1	1	0.933333	1	1	1	1	1	0	0	0	0	0	0	0	0	0	0	0	0	0	0	0	0	0	0
0.6061	0	0	1.38205	0.6061	0	0	0	0.6061	1	0	203.845	1	1	0.2	1	0.933333	1	0.466667	0.866667	0.933333	0.933333	1	1	1	1	0.933333	1	1	1	1	1	0	0	0	0	0	0	0	0	0	0	0	0	0	0	0	0	0	0
0.6071	0	0	1.38205	0.6071	0	0	0	0.6071	1	0	203.845	1	1	0.2	1	0.933333	1	0.466667	0.866667	0.933333	0.933333	1	1	1	1	0.933333	1	1	1	1	1	0	0	0	0	0	0	0	0	0	0	0	0	0	0	0	0	0	0
0.6081	0	0	1.38205	0.6081	0	0	0	0.6081	1	0	203.845	1	1	0.2	1	0.933333	1	0.466667	0.866667	0.933333	0.933333	1	1	1	1	0.933333	1	1	1	1	1	0	0	0	0	0	0	0	0	0	0	0	0	0	0	0	0	0	0
0.6091	0	0	1.38205	0.6091	0	0	0	0.6091	1	0	203.845	1	1	0.2	1	0.933333	1	0.466667	0.866667	0.933333	0.933333	1	1	1	1	0.933333	1	1	1	1	1	0	0	0	0	0	0	0	0	0	0	0	0	0	0	0	0	0	0
0.6101	0	0	1.38205	0.6101	0	0	0	0.6101	1	0	203.845	1	1	0.2	1	0.933333	1	0.466667	0.866667	0.933333	0.933333	1	1	1	1	0.933333	1	1	1	1	1	0	0	0	0	0	0	0	0	0	0	0	0	0	0	0	0	0	0
0.6111	0	0	1.38205	0.6111	0	0	0	0.6111	1	0	203.845	1	1	0.2	1	0.933333	1	0.466667	0.866667	0.933333	0.933333	1	1	1	1	0.933333	1	1	1	1	1	0	0	0	0	0	0	0	0	0	0	0	0	0	0	0	0	0	0
0.6121	0	0	1.38205	0.6121	0	0	0	0.6121	1	0	203.845	1	1	0.2	1	0.933333	1	0.466667	0.866667	0.933333	0.933333	1	1	1	1	0.933333	1	1	1	1	1	0	0	0	0	0	0	0	0	0	0	0	0	0	0	0	0	0	0
0.6131	0	0	1.38205	0.6131	0	0	0	0.6131	1	0	203.845	1	1	0.2	1	0.933333	1	0.466667	0.866667	0.933333	0.933333	1	1	1	1	0.933333	1	1	1	1	1	0	0	0	0	0	0	0	0	0	0	0	0	0	0	0	0	0	0
0.6141	0	0	1.38205	0.6141	0	0	0	0.6141	1	0	203.845	1	1	0.2	1	0.933333	1	0.466667	0.866667	0.933333	0.933333	1	1	1	1	0.933333	1	1	1	1	1	0	0	0	0	0	0	0	0	0	0	0	0	0	0	0	0	0	0
0.6151	0	0	1.38205	0.6151	0	0	0	0.6151	1	0	203.845	1	1	0.2	1	0.933333	1	0.466667	0.866667	0.933333	0.933333	1	1	1	1	0.933333	1	1	1	1	1	0	0	0	0	0	0	0	0	0	0	0	0	0	0	0	0	0	0
0.6161	0	0	1.38205	0.6161	0	0	0	0.6161	1	0	203.845	1	1	0.2	1	0.933333	1	0.466667	0.866667	0.933333	0.933333	1	1	1	1	0.933333	1	1	1	1	1	0	0	0	0	0	0	0	0	0	0	0	0	0	0	0	0	0	0
0.6171	0	0	1.38205	0.6171	0	0	0	0.6171	1	0	203.845	1	1	0.2	1	0.933333	1	0.466667	0.866667	0.933333	0.933333	1	1	1	1	0.933333	1	1	1	1	1	0	0	0	0	0	0	0	0	0	0	0	0	0	0	0	0	0	0
0.6181	0	0	1.38205	0.6181	0	0	0	0.6181	1	0	203.845	1	1	0.2	1	0.933333	1	0.466667	0.866667	0.933333	0.933333	1	1	1	1	0.933333	1	1	1	1	1	0	0	0	0	0	0	0	0	0	0	0	0	0	0	0	0	0	0
0.6191	0	0	1.38205	0.6191	0	0	0	0.6191	1	0	203.845	1	1	0.2	1	0.933333	1	0.466667	0.866667	0.933333	0.933333	1	1	1	1	0.933333	1	1	1	1	1	0	0	0	0	0	0	0	0	0	0	0	0	0	0	0	0	0	0
0.6201	0	0	1.38205	0.6201	0	0	0	0.6201	1	0	203.845	1	1	0.2	1	0.933333	1	0.466667	0.866667	0.933333	0.933333	1	1	1	1	0.933333	1	1	1	1	1	0	0	0	0	0	0	0	0	0	0	0	0	0	0	0	0	0	0
0.6211	0	0	1.38205	0.6211	0	0	0	0.6211	1	0	203.845	1	1	0.2	1	0.933333	1	0.466667	0.866667	0.933333	0.933333	1	1	1	1	0.933333	1	1	1	1	1	0	0	0	0	0	0	0	0	0	0	0	0	0	0	0	0	0	0
0.6221	0	0	1.38205	0.6221	0	0	0	0.6221	1	0	203.845	1	1	0.2	1	0.933333	1	0.466667	0.866667	0.933333	0.933333	1	1	1	1	0.933333	1	1	1	1	1	0	0	0	0	0	0	0	0	0	0	0	0	0	0	0	0	0	0
0.6231	0	0	1.38205	0.6231	0	0	0	0.6231	1	0	203.845	1	1	0.2	1	0.933333	1	0.466667	0.866667	0.933333	0.933333	1	1	1	1	0.933333	1	1	1	1	1	0	0	0	0	0	0	0	0	0	0	0	0	0	0	0	0	0	0
0.6241	0	0	1.38205	0.6241	0	0	0	0.6241	1	0	203.845	1	1	0.2	1	0.933333	1	0.466667	0.866667	0.933333	0.933333	1	1	1	1	0.933333	1	1	1	1	1	0	0	0	0	0	0	0	0	0	0	0	0	0	0	0	0	0	0
0.6251	0	0	1.38205	0.6251	0	0	0	0.6251	1	0	203.845	1	1	0.2	1	0.933333	1	0.466667	0.866667	0.933333	0.933333	1	1	1	1	0.933333	1	1	1	1	1	0	0	0	0	0	0	0	0	0	0	0	0	0	0	0	0	0	0
0.6261	0	0	1.38205	0.6261	0	0	0	0.6261	1	0	203.845	0.933333	1	0.2	1	0.933333	1	0.466667	0.866667	0.933333	0.933333	1	1	1	1	0.933333	1	1	1	1	1	0	0	0	0	0	0	0	0	0	0	0	0	0	0	0	0	0	0
0.6271	0	0	1.38205	0.6271	0	0	0	0.6271	1	0	203.845	0.933333	1	0.2	1	0.933333	1	0.466667	0.866667	0.933333	0.933333	1	1	1	1	0.933333	1	1	1	1	1	0	0	0	0	0	0	0	0	0	0	0	0	0	0	0	0	0	0
0.6281	0	0	1.38205	0.6281	0	0	0	0.6281	1	0	203.845	0.933333	1	0.2	1	0.933333	1	0.466667	0.866667	0.933333	0.933333	1	1	1	1	0.933333	1	1	1	1	1	0	0	0	0	0	0	0	0	0	0	0	0	0	0	0	0	0	0
0.6291	0	0	1.38205	0.6291	0	0	0	0.6291	1	0	203.845	0.933333	1	0.2	1	0.933333	1	0.466667	0.866667	0.933333	0.933333	1	1	1	1	0.933333	1	1	1	1	1	0	0	0	0	0	0	0	0	0	0	0	0	0	0	0	0	0	0
0.6301	0	0	1.38205	0.6301	0	0	0	0.6301	1	0	203.845	0.933333	1	0.2	1	0.933333	1	0.466667	0.866667	0.933333	0.933333	1	1	1	1	0.933333	1	1	1	1	1	0	0	0	0	0	0	0	0	0	0	0	0	0	0	0	0	0	0
0.6311	0	0	1.38205	0.6311	0	0	0	0.6311	1	0	203.845	0.933333	1	0.2	1	0.933333	1	0.466667	0.866667	0.933333	0.933333	1	1	1	1	0.933333	1	1	1	1	1	0	0	0	0	0	0	0	0	0	0	0	0	0	0	0	0	0	0
0.6321	0	0	1.38205	0.6321	0	0	0	0.6321	1	0	203.845	0.933333	1	0.2	1	0.933333	1	0.466667	0.866667	0.933333	0.933333	1	1	1	1	0.933333	1	1	1	1	1	0	0	0	0	0	0	0	0	0	0	0	0	0	0	0	0	0	0
0.6331	0	0	1.38205	0.6331	0	0	0	0.6331	1	0	203.845	0.933333	1	0.2	1	0.933333	1	0.466667	0.866667	0.933333	0.933333	1	1	1	1	0.933333	1	1	1	1	1	0	0	0	0	0	0	0	0	0	0	0	0	0	0	0	0	0	0
0.6341	0	0	1.38205	0.6341	0	0	0	0.6341	1	0	203.845	0.933333	1	0.2	1	0.933333	1	0.466667	0.866667	0.933333	0.933333	1	1	1	1	0.933333	1	1	1	1	1	0	0	0	0	0	0	0	0	0	0	0	0	0	0	0	0	0	0
0.6351	0	0	1.38205	0.6351	0	0	0	0.6351	1	0	203.845	0.933333	1	0.2	1	0.933333	1	0.466667	0.866667	0.933333	0.933333	1	1	1	1	0.933333	1	1	1	1	1	0	0	0	0	0	0	0	0	0	0	0	0	0	0	0	0	0	0
0.6361	0	0	1.38205	0.6361	0	0	0	0.6361	1	0	203.845	0.933333	1	0.2	1	0.933333	1	0.466667	0.866667	0.933333	0.933333	1	1	1	1	0.933333	1	1	1	1	1	0	0	0	0	0	0	0	0	0	0	0	0	0	0	0	0	0	0
0.6371	0	0	1.38205	0.6371	0	0	0	0.6371	1	0	203.845	0.933333	1	0.2	1	0.933333	1	0.466667	0.866667	0.933333	0.933333	1	1	1	1	0.933333	1	1	1	1	1	0	0	0	0	0	0	0	0	0	0	0	0	0	0	0	0	0	0
0.6381	0	0	1.38205	0.6381	0	0	0	0.6381	1	0	203.845	0.933333	1	0.2	1	0.933333	1	0.466667	0.866667	0.933333	0.933333	1	1	1	1	0.933333	1	0.933333	1	1	1	0	0	0	0	0	0	0	0	0	0	0	0	0	0	0	0	0	0
0.6391	0	0	1.38205	0.6391	0	0	0	0.6391	1	0	203.845	0.933333	1	0.2	1	0.933333	1	0.466667	0.866667	0.933333	0.933333	1	1	1	1	0.933333	1	0.933333	1	1	1	0	0	0	0	0	0	0	0	0	0	0	0	0	0	0	0	0	0
0.6401	0	0	1.38205	0.6401	0	0	0	0.6401	1	0	203.845	0.933333	1	0.2	1	0.933333	1	0.466667	0.866667	0.933333	0.933333	1	1	1	1	0.933333	1	0.933333	1	1	1	0	0	0	0	0	0	0	0	0	0	0	0	0	0	0	0	0	0
0.6411	0	0	1.38205	0.6411	0	0	0	0.6411	1	0	203.845	0.933333	1	0.2	1	0.933333	1	0.466667	0.866667	0.933333	0.933333	1	1	1	1	0.933333	1	0.933333	1	1	1	0	0	0	0	0	0	0	0	0	0	0	0	0	0	0	0	0	0
0.6421	0	0	1.38205	0.6421	0	0	0	0.6421	1	0	203.845	0.933333	1	0.2	1	0.933333	1	0.466667	0.8	0.933333	0.933333	1	1	1	1	0.933333	1	0.933333	1	1	1	0	0	0	0	0	0	0	0	0	0	0	0	0	0	0	0	0	0
0.6431	0	0	1.38205	0.6431	0	0	0	0.6431	1	0	203.845	0.933333	1	0.2	1	0.933333	1	0.466667	0.8	0.933333	0.933333	1	1	1	1	0.933333	1	0.933333	1	1	1	0	0	0	0	0	0	0	0	0	0	0	0	0	0	0	0	0	0
0.6441	0	0	1.38205	0.6441	0	0	0	0.6441	1	0	203.845	0.933333	1	0.2	1	0.933333	1	0.466667	0.8	0.933333	0.933333	1	1	1	1	0.933333	1	0.933333	1	1	1	0	0	0	0	0	0	0	0	0	0	0	0	0	0	0	0	0	0
0.6451	0	0	1.38205	0.6451	0	0	0	0.6451	1	0	203.845	0.933333	1	0.2	1	0.933333	1	0.466667	0.8	0.933333	0.933333	1	1	1	1	0.933333	1	0.933333	1	1	1	0	0	0	0	0	0	0	0	0	0	0	0	0	0	0	0	0	0
0.6461	0	0	1.38205	0.6461	0	0	0	0.6461	1	0	203.845	0.933333	1	0.2	1	0.933333	1	0.466667	0.8	0.933333	0.933333	1	1	1	1	0.933333	1	0.933333	1	1	1	0	0	0	0	0	0	0	0	0	0	0	0	0	0	0	0	0	0
0.6471	0	0	1.38205	0.6471	0	0	0	0.6471	1	0	203.845	0.933333	1	0.2	1	0.933333	1	0.466667	0.8	0.933333	0.933333	1	1	1	1	0.933333	1	0.933333	1	1	1	0	0	0	0	0	0	0	0	0	0	0	0	0	0	0	0	0	0
0.6481	0	0	1.38205	0.6481	0	0	0	0.6481	1	0	203.845	0.933333	1	0.2	1	1	1	0.466667	0.8	0.933333	0.933333	1	1	1	1	0.933333	1	0.933333	1	1	1	0	0	0	0	0	0	0	0	0	0	0	0	0	0	0	0	0	0
0.6491	0	0	1.38205	0.6491	0	0	0	0.6491	1	0	203.845	0.933333	1	0.2	1	1	1	0.466667	0.8	0.933333	0.933333	1	1	1	1	0.933333	1	0.933333	1	1	1	0	0	0	0	0	0	0	0	0	0	0	0	0	0	0	0	0	0
0.6501	0	0	1.38205	0.6501	0	0	0	0.6501	1	0	203.845	0.933333	1	0.2	1	1	1	0.466667	0.8	0.933333	0.933333	1	1	1	1	0.933333	1	0.933333	1	1	1	0	0	0	0	0	0	0	0	0	0	0	0	0	0	0	0	0	0
0.6511	0	0	1.38205	0.6511	0	0	0	0.6511	1	0	203.845	0.933333	1	0.2	1	1	1	0.466667	0.8	0.933333	0.933333	1	1	1	1	0.933333	1	0.933333	1	1	1	0	0	0	0	0	0	0	0	0	0	0	0	0	0	0	0	0	0
0.6521	0	0	1.38205	0.6521	0	0	0	0.6521	1	0	203.845	0.933333	1	0.2	1	1	1	0.466667	0.8	0.933333	0.933333	1	1	1	1	0.933333	1	0.933333	1	1	1	0	0	0	0	0	0	0	0	0	0	0	0	0	0	0	0	0	0
0.6531	0	0	1.38205	0.6531	0	0	0	0.6531	1	0	203.845	0.933333	1	0.2	1	1	1	0.466667	0.8	0.933333	0.933333	1	1	1	1	0.933333	1	0.933333	1	1	1	0	0	0	0	0	0	0	0	0	0	0	0	0	0	0	0	0	0
0.6541	0	0	1.38205	0.6541	0	0	0	0.6541	1	0	203.845	0.933333	1	0.2	1	1	1	0.466667	0.8	0.933333	0.933333	1	1	1	1	0.933333	1	0.933333	1	1	1	0	0	0	0	0	0	0	0	0	0	0	0	0	0	0	0	0	0
0.6551	0	0	1.38205	0.6551	0	0	0	0.6551	1	0	203.845	0.933333	1	0.2	1	1	1	0.466667	0.733333	0.933333	0.933333	1	1	1	1	0.933333	1	0.933333	1	1	1	0	0	0	0	0	0	0	0	0	0	0	0	0	0	0	0	0	0
0.6561	0	0	1.38205	0.6561	0	0	0	0.6561	1	0	203.845	0.933333	1	0.2	1	1	1	0.466667	0.733333	0.933333	0.933333	1	1	1	1	0.933333	1	0.933333	1	1	1	0	0	0	0	0	0	0	0	0	0	0	0	0	0	0	0	0	0
0.6571	0	0	1.38205	0.6571	0	0	0	0.6571	1	0	203.845	0.933333	1	0.2	1	1	1	0.466667	0.733333	0.933333	0.933333	1	1	1	1	0.933333	1	0.933333	1	1	1	0	0	0	0	0	0	0	0	0	0	0	0	0	0	0	0	0	0
0.6581	0	0	1.38205	0.6581	0	0	0	0.6581	1	0	203.845	0.933333	1	0.2	1	1	1	0.466667	0.733333	0.933333	0.933333	1	1	1	1	0.933333	1	0.933333	1	1	1	0	0	0	0	0	0	0	0	0	0	0	0	0	0	0	0	0	0
0.6591	0	0	1.38205	0.6591	0	0	0	0.6591	1	0	203.845	0.933333	1	0.2	1	1	1	0.466667	0.733333	0.933333	0.933333	1	1	1	1	0.933333	1	0.933333	1	1	1	0	0	0	0	0	0	0	0	0	0	0	0	0	0	0	0	0	0
0.6601	0	0	1.38205	0.6601	0	0	0	0.6601	1	0	203.845	0.933333	1	0.2	1	1	1	0.466667	0.733333	0.933333	0.933333	1	1	1	1	0.933333	1	0.933333	1	1	1	0	0	0	0	0	0	0	0	0	0	0	0	0	0	0	0	0	0
0.6611	0	0	1.38205	0.6611	0	0	0	0.6611	1	0	203.845	0.933333	1	0.2	1	1	1	0.466667	0.733333	0.933333	0.933333	1	1	1	1	0.933333	1	0.933333	1	1	1	0	0	0	0	0	0	0	0	0	0	0	0	0	0	0	0	0	0
0.6621	0	0	1.38205	0.6621	0	0	0	0.6621	1	0	203.845	0.933333	1	0.2	1	1	1	0.466667	0.733333	0.933333	0.933333	1	1	1	1	0.933333	1	0.933333	1	1	1	0	0	0	0	0	0	0	0	0	0	0	0	0	0	0	0	0	0
0.6631	0	0	1.38205	0.6631	0	0	0	0.6631	1	0	203.845	0.933333	1	0.266667	1	1	1	0.466667	0.733333	0.933333	0.933333	1	1	1	1	0.933333	1	0.933333	1	1	1	0	0	0	0	0	0	0	0	0	0	0	0	0	0	0	0	0	0
0.6641	0	0	1.38205	0.6641	0	0	0	0.6641	1	0	203.845	0.933333	1	0.266667	1	1	1	0.466667	0.733333	0.933333	0.933333	1	1	1	1	0.933333	1	0.933333	1	1	1	0	0	0	0	0	0	0	0	0	0	0	0	0	0	0	0	0	0
0.6651	0	0	1.38205	0.6651	0	0	0	0.6651	1	0	203.845	0.933333	1	0.266667	1	1	1	0.466667	0.733333	0.933333	0.933333	1	1	1	1	0.933333	1	0.933333	1	1	1	0	0	0	0	0	0	0	0	0	0	0	0	0	0	0	0	0	0
0.6661	0	0	1.38205	0.6661	0	0	0	0.6661	1	0	203.845	0.933333	1	0.266667	1	1	1	0.466667	0.733333	0.933333	0.933333	1	1	1	1	0.933333	1	0.933333	1	1	1	0	0	0	0	0	0	0	0	0	0	0	0	0	0	0	0	0	0
0.6671	0	0	1.38205	0.6671	0	0	0	0.6671	1	0	203.845	0.933333	1	0.266667	1	1	1	0.466667	0.733333	0.933333	0.933333	1	1	1	1	0.933333	1	0.933333	1	1	1	0	0	0	0	0	0	0	0	0	0	0	0	0	0	0	0	0	0
0.6681	0	0	1.38205	0.6681	0	0	0	0.6681	1	0	203.845	0.933333	1	0.266667	1	1	1	0.466667	0.733333	0.933333	0.933333	1	1	0.933333	1	0.933333	1	0.933333	1	1	1	0	0	0	0	0	0	0	0	0	0	0	0	0	0	0	0	0	0
0.6691	0	0	1.38205	0.6691	0	0	0	0.6691	1	0	203.845	0.933333	1	0.266667	1	1	1	0.466667	0.733333	0.933333	0.933333	1	1	0.933333	1	0.933333	1	0.933333	1	1	1	0	0	0	0	0	0	0	0	0	0	0	0	0	0	0	0	0	0
0.6701	0	0	1.38205	0.6701	0	0	0	0.6701	1	0	203.845	0.933333	1	0.266667	1	1	1	0.466667	0.733333	0.933333	0.933333	1	1	0.933333	1	0.933333	1	0.933333	1	1	1	0	0	0	0	0	0	0	0	0	0	0	0	0	0	0	0	0	0
0.6711	0	0	1.38205	0.6711	0	0	0	0.6711	1	0	203.845	0.933333	1	0.266667	1	1	1	0.466667	0.733333	0.933333	0.933333	1	1	0.933333	1	0.933333	1	0.933333	1	1	1	0	0	0	0	0	0	0	0	0	0	0	0	0	0	0	0	0	0
0.6721	0	0	1.38205	0.6721	0	0	0	0.6721	1	0	203.845	0.933333	1	0.266667	1	1	1	0.466667	0.733333	0.933333	0.933333	1	1	0.933333	1	0.933333	1	0.933333	1	1	1	0	0	0	0	0	0	0	0	0	0	0	0	0	0	0	0	0	0
0.6731	0	0	1.38205	0.6731	0	0	0	0.6731	1	0	203.845	0.933333	1	0.266667	1	1	1	0.466667	0.733333	0.933333	0.933333	1	1	0.933333	1	0.933333	1	0.933333	1	1	1	0	0	0	0	0	0	0	0	0	0	0	0	0	0	0	0	0	0
0.6741	0	0	1.38205	0.6741	0	0	0	0.6741	1	0	203.845	0.933333	1	0.266667	1	1	1	0.466667	0.733333	0.933333	0.933333	1	1	0.933333	1	0.933333	1	0.933333	1	1	1	0	0	0	0	0	0	0	0	0	0	0	0	0	0	0	0	0	0
0.6751	0	0	1.38205	0.6751	0	0	0	0.6751	1	0	203.845	0.933333	1	0.266667	1	1	1	0.466667	0.733333	0.933333	0.933333	1	1	0.933333	1	0.933333	1	0.933333	1	1	1	0	0	0	0	0	0	0	0	0	0	0	0	0	0	0	0	0	0
0.6761	0	0	1.38205	0.6761	0	0	0	0.6761	1	0	203.845	0.933333	1	0.266667	1	1	1	0.466667	0.733333	0.933333	0.933333	1	1	0.933333	1	0.933333	1	0.933333	1	1	1	0	0	0	0	0	0	0	0	0	0	0	0	0	0	0	0	0	0
0.6771	0	0	1.38205	0.6771	0	0	0	0.6771	1	0	203.845	0.933333	1	0.266667	1	1	1	0.466667	0.733333	0.933333	0.933333	1	1	0.933333	1	0.933333	1	0.933333	1	1	1	0	0	0	0	0	0	0	0	0	0	0	0	0	0	0	0	0	0
0.6781	0	0	1.38205	0.6781	0	0	0	0.6781	1	0	203.845	0.933333	1	0.266667	1	1	1	0.466667	0.733333	0.933333	0.933333	1	1	0.933333	1	0.933333	1	0.933333	1	1	1	0	0	0	0	0	0	0	0	0	0	0	0	0	0	0	0	0	0
0.6791	0	0	1.38205	0.6791	0	0	0	0.6791	1	0	203.845	0.933333	1	0.266667	1	1	1	0.466667	0.733333	0.933333	0.933333	1	1	0.933333	1	0.933333	1	0.933333	1	1	1	0	0	0	0	0	0	0	0	0	0	0	0	0	0	0	0	0	0
0.6801	0	0	1.38205	0.6801	0	0	0	0.6801	1	0	203.845	0.933333	1	0.266667	1	1	1	0.466667	0.733333	0.933333	0.933333	1	1	0.933333	1	0.933333	1	0.933333	1	1	1	0	0	0	0	0	0	0	0	0	0	0	0	0	0	0	0	0	0
0.6811	0	0	1.38205	0.6811	0	0	0	0.6811	1	0	203.845	0.933333	1	0.266667	1	1	1	0.466667	0.733333	0.933333	0.933333	1	1	0.933333	1	0.933333	1	0.933333	1	1	1	0	0	0	0	0	0	0	0	0	0	0	0	0	0	0	0	0	0
0.6821	0	0	1.38205	0.6821	0	0	0	0.6821	1	0	203.845	0.933333	1	0.266667	1	1	1	0.466667	0.733333	0.933333	0.933333	1	1	0.933333	1	0.933333	1	0.933333	1	1	1	0	0	0	0	0	0	0	0	0	0	0	0	0	0	0	0	0	0
0.6831	0	0	1.38205	0.6831	0	0	0	0.6831	1	0	203.845	0.933333	1	0.266667	1	1	1	0.466667	0.733333	0.933333	0.933333	1	1	0.933333	1	0.933333	1	0.933333	1	1	1	0	0	0	0	0	0	0	0	0	0	0	0	0	0	0	0	0	0
0.6841	0	0	1.38205	0.6841	0	0	0	0.6841	1	0	203.845	0.933333	1	0.266667	1	1	1	0.466667	0.733333	0.933333	0.933333	1	1	0.933333	1	0.933333	1	0.933333	1	1	1	0	0	0	0	0	0	0	0	0	0	0	0	0	0	0	0	0	0
0.6851	0	0	1.38205	0.6851	0	0	0	0.6851	1	0	203.845	0.933333	1	0.266667	1	1	1	0.466667	0.733333	0.933333	0.933333	1	1	0.933333	1	0.933333	1	0.933333	1	1	1	0	0	0	0	0	0	0	0	0	0	0	0	0	0	0	0	0	0
0.6861	0	0	1.38205	0.6861	0	0	0	0.6861	1	0	203.845	0.933333	1	0.266667	1	1	1	0.466667	0.733333	0.933333	0.933333	1	1	0.933333	1	0.933333	1	0.933333	1	1	1	0	0	0	0	0	0	0	0	0	0	0	0	0	0	0	0	0	0
0.6871	0	0	1.38205	0.6871	0	0	0	0.6871	1	0	203.845	0.933333	1	0.266667	1	1	1	0.4	0.733333	0.933333	0.933333	1	1	0.933333	1	0.933333	1	0.933333	1	1	1	0	0	0	0	0	0	0	0	0	0	0	0	0	0	0	0	0	0
0.6881	0	0	1.38205	0.6881	0	0	0	0.6881	1	0	203.845	0.933333	1	0.266667	1	1	1	0.4	0.733333	0.933333	0.933333	1	1	0.933333	1	0.933333	1	0.933333	1	1	1	0	0	0	0	0	0	0	0	0	0	0	0	0	0	0	0	0	0
0.6891	0	0	1.38205	0.6891	0	0	0	0.6891	1	0	203.845	0.933333	1	0.266667	1	1	1	0.4	0.733333	0.933333	0.933333	1	1	0.933333	1	0.933333	1	0.933333	1	1	1	0	0	0	0	0	0	0	0	0	0	0	0	0	0	0	0	0	0
0.6901	0	0	1.38205	0.6901	0	0	0	0.6901	1	0	203.845	0.933333	1	0.266667	1	1	1	0.4	0.733333	0.933333	0.933333	1	1	0.933333	1	0.933333	1	0.933333	1	1	1	0	0	0	0	0	0	0	0	0	0	0	0	0	0	0	0	0	0
0.6911	0	0	1.38205	0.6911	0	0	0	0.6911	1	0	203.845	0.933333	1	0.266667	1	1	1	0.4	0.733333	0.933333	0.933333	1	1	0.933333	1	0.933333	1	0.933333	1	1	1	0	0	0	0	0	0	0	0	0	0	0	0	0	0	0	0	0	0
0.6921	0	0	1.38205	0.6921	0	0	0	0.6921	1	0	203.845	0.933333	1	0.333333	1	1	1	0.4	0.733333	0.933333	0.933333	1	1	0.933333	1	0.933333	1	0.933333	1	1	1	0	0	0	0	0	0	0	0	0	0	0	0	0	0	0	0	0	0
0.6931	0	0	1.38205	0.6931	0	0	0	0.6931	1	0	203.845	0.933333	1	0.333333	1	1	1	0.4	0.733333	0.933333	0.933333	1	1	0.933333	1	0.933333	1	0.933333	1	1	1	0	0	0	0	0	0	0	0	0	0	0	0	0	0	0	0	0	0
0.6941	0	0	1.38205	0.6941	0	0	0	0.6941	1	0	203.845	0.933333	1	0.333333	1	1	1	0.4	0.733333	0.933333	0.933333	1	1	0.933333	1	0.933333	1	0.933333	1	1	1	0	0	0	0	0	0	0	0	0	0	0	0	0	0	0	0	0	0
0.6951	0	0	1.38205	0.6951	0	0	0	0.6951	1	0	203.845	0.933333	1	0.333333	1	1	1	0.4	0.733333	0.933333	0.933333	1	1	0.933333	1	0.933333	1	0.933333	1	1	1	0	0	0	0	0	0	0	0	0	0	0	0	0	0	0	0	0	0
0.6961	0	0	1.38205	0.6961	0	0	0	0.6961	1	0	203.845	0.933333	1	0.333333	1	1	1	0.4	0.733333	0.933333	0.933333	1	1	0.933333	1	0.933333	1	0.933333	1	1	1	0	0	0	0	0	0	0	0	0	0	0	0	0	0	0	0	0	0
0.6971	0	0	1.38205	0.6971	0	0	0	0.6971	1	0	203.845	0.933333	1	0.333333	1	1	1	0.4	0.733333	0.933333	0.933333	1	1	0.933333	1	0.933333	1	0.933333	1	1	1	0	0	0	0	0	0	0	0	0	0	0	0	0	0	0	0	0	0
0.6981	0	0	1.38205	0.6981	0	0	0	0.6981	1	0	203.845	0.933333	1	0.333333	1	1	1	0.4	0.733333	0.933333	0.933333	1	1	0.933333	1	0.933333	1	0.933333	1	1	1	0	0	0	0	0	0	0	0	0	0	0	0	0	0	0	0	0	0
0.6991	0	0	1.38205	0.6991	0	0	0	0.6991	1	0	203.845	0.933333	1	0.333333	1	1	1	0.4	0.733333	0.933333	0.933333	1	1	0.933333	1	0.933333	1	0.933333	1	1	1	0	0	0	0	0	0	0	0	0	0	0	0	0	0	0	0	0	0
0.7001	0	0	1.38205	0.7001	0	0	0	0.7001	1	0	203.845	0.933333	1	0.333333	1	1	1	0.4	0.733333	0.933333	0.933333	1	1	0.933333	1	0.933333	1	0.933333	1	1	1	0	0	0	0	0	0	0	0	0	0	0	0	0	0	0	0	0	0
0.7011	0	0	1.38205	0.7011	0	0	0	0.7011	1	0	203.845	0.933333	1	0.333333	1	1	1	0.4	0.733333	0.933333	0.933333	1	1	0.933333	1	0.933333	1	0.933333	1	1	1	0	0	0	0	0	0	0	0	0	0	0	0	0	0	0	0	0	0
0.7021	0	0	1.38205	0.7021	0	0	0	0.7021	1	0	203.845	0.933333	1	0.333333	1	1	1	0.4	0.733333	0.933333	0.933333	1	1	0.933333	1	0.933333	1	0.933333	1	1	1	0	0	0	0	0	0	0	0	0	0	0	0	0	0	0	0	0	0
0.7031	0	0	1.38205	0.7031	0	0	0	0.7031	1	0	203.845	0.933333	1	0.333333	1	1	1	0.4	0.733333	0.933333	0.933333	1	1	0.933333	1	0.933333	1	0.933333	1	1	1	0	0	0	0	0	0	0	0	0	0	0	0	0	0	0	0	0	0
0.7041	0	0	1.38205	0.7041	0	0	0	0.7041	1	0	203.845	0.933333	1	0.333333	1	1	1	0.4	0.733333	0.933333	0.933333	1	1	0.933333	1	0.933333	1	0.933333	1	1	1	0	0	0	0	0	0	0	0	0	0	0	0	0	0	0	0	0	0
0.7051	0	0	1.38205	0.7051	0	0	0	0.7051	1	0	203.845	0.933333	1	0.333333	1	1	1	0.4	0.733333	0.933333	0.933333	1	1	0.933333	1	0.933333	1	0.933333	1	1	1	0	0	0	0	0	0	0	0	0	0	0	0	0	0	0	0	0	0
0.7061	0	0	1.38205	0.7061	0	0	0	0.7061	1	0	203.845	0.933333	1	0.333333	1	1	1	0.4	0.733333	0.933333	0.933333	1	1	0.933333	1	0.933333	1	0.933333	1	1	1	0	0	0	0	0	0	0	0	0	0	0	0	0	0	0	0	0	0
0.7071	0	0	1.38205	0.7071	0	0	0	0.7071	1	0	203.845	0.933333	1	0.333333	1	1	1	0.4	0.733333	0.933333	0.933333	1	1	0.933333	1	0.933333	1	0.933333	1	1	1	0	0	0	0	0	0	0	0	0	0	0	0	0	0	0	0	0	0
0.7081	0	0	1.38205	0.7081	0	0	0	0.7081	1	0	203.845	0.933333	1	0.333333	1	1	1	0.4	0.733333	0.933333	0.933333	1	1	0.933333	1	0.933333	1	0.933333	1	1	1	0	0	0	0	0	0	0	0	0	0	0	0	0	0	0	0	0	0
0.7091	0	0	1.38205	0.7091	0	0	0	0.7091	1	0	203.845	0.933333	1	0.333333	1	1	1	0.4	0.733333	0.933333	0.933333	1	1	0.933333	1	0.933333	1	0.933333	1	1	1	0	0	0	0	0	0	0	0	0	0	0	0	0	0	0	0	0	0
0.7101	0	0	1.38205	0.7101	0	0	0	0.7101	1	0	203.845	0.933333	1	0.333333	1	1	1	0.4	0.8	0.933333	0.933333	1	1	0.933333	1	0.933333	1	0.933333	1	1	1	0	0	0	0	0	0	0	0	0	0	0	0	0	0	0	0	0	0
0.7111	0	0	1.38205	0.7111	0	0	0	0.7111	1	0	203.845	0.933333	1	0.333333	1	1	1	0.4	0.8	0.933333	0.933333	1	1	0.933333	1	0.933333	1	0.933333	1	1	1	0	0	0	0	0	0	0	0	0	0	0	0	0	0	0	0	0	0
0.7121	0	0	1.38205	0.7121	0	0	0	0.7121	1	0	203.845	0.933333	1	0.333333	1	1	1	0.4	0.8	0.933333	0.933333	1	1	0.933333	1	0.933333	1	0.933333	1	1	1	0	0	0	0	0	0	0	0	0	0	0	0	0	0	0	0	0	0
0.7131	0	0	1.38205	0.7131	0	0	0	0.7131	1	0	203.845	0.933333	1	0.333333	1	1	1	0.4	0.8	0.933333	0.933333	1	1	0.933333	1	0.933333	1	0.933333	1	1	1	0	0	0	0	0	0	0	0	0	0	0	0	0	0	0	0	0	0
0.7141	0	0	1.38205	0.7141	0	0	0	0.7141	1	0	203.845	0.933333	1	0.333333	1	1	1	0.4	0.8	0.933333	0.933333	1	1	0.933333	1	0.933333	1	0.933333	1	1	1	0	0	0	0	0	0	0	0	0	0	0	0	0	0	0	0	0	0
0.7151	0	0	1.38205	0.7151	0	0	0	0.7151	1	0	203.845	0.933333	1	0.333333	1	1	1	0.4	0.8	0.933333	0.933333	1	1	0.933333	1	0.933333	1	0.933333	1	1	1	0	0	0	0	0	0	0	0	0	0	0	0	0	0	0	0	0	0
0.7161	0	0	1.38205	0.7161	0	0	0	0.7161	1	0	203.845	0.933333	1	0.333333	1	1	1	0.4	0.8	0.933333	0.933333	1	1	0.933333	1	0.933333	1	0.933333	1	1	1	0	0	0	0	0	0	0	0	0	0	0	0	0	0	0	0	0	0
0.7171	0	0	1.38205	0.7171	0	0	0	0.7171	1	0	203.845	0.933333	1	0.333333	1	1	1	0.4	0.8	0.933333	0.933333	1	1	0.933333	1	0.933333	1	0.933333	1	1	1	0	0	0	0	0	0	0	0	0	0	0	0	0	0	0	0	0	0
0.7181	0	0	1.38205	0.7181	0	0	0	0.7181	1	0	203.845	0.933333	1	0.333333	1	1	1	0.466667	0.8	0.933333	0.933333	1	1	0.933333	1	0.933333	1	0.933333	1	1	1	0	0	0	0	0	0	0	0	0	0	0	0	0	0	0	0	0	0
0.7191	0	0	1.38205	0.7191	0	0	0	0.7191	1	0	203.845	0.933333	1	0.333333	1	1	1	0.466667	0.8	0.933333	0.933333	1	1	0.933333	1	0.933333	1	0.933333	1	1	1	0	0	0	0	0	0	0	0	0	0	0	0	0	0	0	0	0	0
0.7201	0	0	1.38205	0.7201	0	0	0	0.7201	1	0	203.845	0.933333	1	0.333333	1	1	1	0.466667	0.8	0.933333	0.933333	1	1	0.933333	1	0.933333	1	0.933333	1	1	1	0	0	0	0	0	0	0	0	0	0	0	0	0	0	0	0	0	0
0.7211	0	0	1.38205	0.7211	0	0	0	0.7211	1	0	203.845	0.933333	1	0.333333	1	1	1	0.466667	0.8	0.933333	0.933333	1	1	0.933333	1	0.933333	1	0.933333	1	1	1	0	0	0	0	0	0	0	0	0	0	0	0	0	0	0	0	0	0
0.7221	0	0	1.38205	0.7221	0	0	0	0.7221	1	0	203.845	0.933333	1	0.333333	1	1	1	0.466667	0.8	0.933333	0.933333	1	1	0.933333	1	0.933333	1	0.933333	1	1	1	0	0	0	0	0	0	0	0	0	0	0	0	0	0	0	0	0	0
0.7231	0	0	1.38205	0.7231	0	0	0	0.7231	1	0	203.845	0.933333	1	0.333333	1	1	1	0.466667	0.8	0.933333	0.933333	1	1	0.933333	1	0.933333	1	0.933333	1	1	1	0	0	0	0	0	0	0	0	0	0	0	0	0	0	0	0	0	0
0.7241	0	0	1.38205	0.7241	0	0	0	0.7241	1	0	203.845	0.933333	1	0.333333	1	1	1	0.466667	0.8	0.933333	0.933333	1	1	0.933333	1	0.933333	1	0.933333	1	1	1	0	0	0	0	0	0	0	0	0	0	0	0	0	0	0	0	0	0
0.7251	0	0	1.38205	0.7251	0	0	0	0.7251	1	0	203.845	0.933333	1	0.333333	1	1	1	0.466667	0.8	0.933333	0.933333	1	1	0.933333	1	0.933333	1	0.933333	1	1	1	0	0	0	0	0	0	0	0	0	0	0	0	0	0	0	0	0	0
0.7261	0	0	1.38205	0.7261	0	0	0	0.7261	1	0	203.845	0.933333	1	0.333333	1	1	1	0.466667	0.8	0.933333	0.933333	1	1	0.933333	1	0.933333	1	0.933333	1	1	1	0	0	0	0	0	0	0	0	0	0	0	0	0	0	0	0	0	0
0.7271	0	0	1.38205	0.7271	0	0	0	0.7271	1	0	203.845	0.933333	1	0.333333	1	1	1	0.466667	0.8	0.933333	0.933333	1	1	0.933333	1	0.933333	1	0.933333	1	1	1	0	0	0	0	0	0	0	0	0	0	0	0	0	0	0	0	0	0
0.7281	0	0	1.38205	0.7281	0	0	0	0.7281	1	0	203.845	0.933333	1	0.333333	1	1	1	0.466667	0.8	0.933333	0.933333	1	1	0.933333	1	0.933333	1	0.933333	1	1	1	0	0	0	0	0	0	0	0	0	0	0	0	0	0	0	0	0	0
0.7291	0	0	1.38205	0.7291	0	0	0	0.7291	1	0	203.845	0.933333	1	0.333333	1	1	1	0.466667	0.8	0.933333	0.933333	1	1	0.933333	1	0.933333	1	0.933333	1	1	1	0	0	0	0	0	0	0	0	0	0	0	0	0	0	0	0	0	0
0.7301	0	0	1.38205	0.7301	0	0	0	0.7301	1	0	203.845	0.933333	1	0.333333	1	1	1	0.466667	0.8	0.933333	0.933333	1	1	0.933333	1	0.933333	1	0.933333	1	1	1	0	0	0	0	0	0	0	0	0	0	0	0	0	0	0	0	0	0
0.7311	0	0	1.38205	0.7311	0	0	0	0.7311	1	0	203.845	0.933333	1	0.333333	1	1	1	0.466667	0.8	0.933333	0.933333	1	1	0.933333	1	0.933333	1	0.933333	1	1	1	0	0	0	0	0	0	0	0	0	0	0	0	0	0	0	0	0	0
0.7321	0	0	1.38205	0.7321	0	0	0	0.7321	1	0	203.845	0.933333	1	0.333333	1	1	1	0.466667	0.8	0.933333	0.933333	1	1	0.933333	1	0.933333	1	0.933333	1	1	1	0	0	0	0	0	0	0	0	0	0	0	0	0	0	0	0	0	0
0.7331	0	0	1.38205	0.7331	0	0	0	0.7331	1	0	203.845	0.933333	1	0.266667	1	1	1	0.466667	0.8	0.933333	0.933333	1	1	0.933333	1	0.933333	1	0.933333	1	1	1	0	0	0	0	0	0	0	0	0	0	0	0	0	0	0	0	0	0
0.7341	0	0	1.38205	0.7341	0	0	0	0.7341	1	0	203.845	0.933333	1	0.266667	1	1	1	0.466667	0.8	0.933333	0.933333	1	1	0.933333	1	0.933333	1	0.933333	1	1	1	0	0	0	0	0	0	0	0	0	0	0	0	0	0	0	0	0	0
0.7351	0	0	1.38205	0.7351	0	0	0	0.7351	1	0	203.845	0.933333	1	0.266667	1	1	1	0.466667	0.8	0.933333	0.933333	1	1	0.933333	1	0.933333	1	0.933333	1	1	1	0	0	0	0	0	0	0	0	0	0	0	0	0	0	0	0	0	0
0.7361	0	0	1.38205	0.7361	0	0	0	0.7361	1	0	203.845	0.933333	1	0.266667	1	1	1	0.466667	0.8	0.933333	0.933333	1	1	0.933333	1	0.933333	1	0.933333	1	1	1	0	0	0	0	0	0	0	0	0	0	0	0	0	0	0	0	0	0
0.7371	0	0	1.38205	0.7371	0	0	0	0.7371	1	0	203.845	0.933333	1	0.266667	1	1	1	0.466667	0.8	0.933333	0.933333	1	1	0.933333	1	0.933333	1	0.933333	1	1	1	0	0	0	0	0	0	0	0	0	0	0	0	0	0	0	0	0	0
0.7381	0	0	1.38205	0.7381	0	0	0	0.7381	1	0	203.845	0.933333	1	0.266667	1	1	1	0.466667	0.8	0.933333	0.933333	1	1	0.933333	1	0.933333	1	0.933333	1	1	1	0	0	0	0	0	0	0	0	0	0	0	0	0	0	0	0	0	0
0.7391	0	0	1.38205	0.7391	0	0	0	0.7391	1	0	203.845	0.933333	1	0.266667	1	1	1	0.466667	0.8	0.933333	0.933333	1	1	0.933333	0.933333	0.933333	1	0.933333	1	1	1	0	0	0	0	0	0	0	0	0	0	0	0	0	0	0	0	0	0
0.7401	0	0	1.38205	0.7401	0	0	0	0.7401	1	0	203.845	0.933333	1	0.266667	1	1	1	0.466667	0.8	0.933333	0.933333	1	1	0.933333	0.933333	0.933333	1	0.933333	1	1	1	0	0	0	0	0	0	0	0	0	0	0	0	0	0	0	0	0	0
0.7411	0	0	1.38205	0.7411	0	0	0	0.7411	1	0	203.845	0.933333	1	0.266667	1	1	1	0.466667	0.8	0.933333	0.933333	0.933333	1	0.933333	0.933333	0.933333	1	0.933333	1	1	1	0	0	0	0	0	0	0	0	0	0	0	0	0	0	0	0	0	0
0.7421	0	0	1.38205	0.7421	0	0	0	0.7421	1	0	203.845	0.933333	1	0.266667	1	1	1	0.466667	0.8	0.933333	0.933333	0.933333	1	0.933333	0.933333	0.933333	1	0.933333	1	1	1	0	0	0	0	0	0	0	0	0	0	0	0	0	0	0	0	0	0
0.7431	0	0	1.38205	0.7431	0	0	0	0.7431	1	0	203.845	0.933333	1	0.266667	1	1	1	0.466667	0.8	0.933333	0.933333	0.933333	1	0.933333	0.933333	0.933333	1	0.933333	1	1	1	0	0	0	0	0	0	0	0	0	0	0	0	0	0	0	0	0	0
0.7441	0	0	1.38205	0.7441	0	0	0	0.7441	1	0	203.845	0.933333	1	0.266667	1	1	1	0.466667	0.8	0.933333	0.933333	0.933333	1	0.933333	0.933333	0.933333	1	0.933333	1	1	1	0	0	0	0	0	0	0	0	0	0	0	0	0	0	0	0	0	0
0.7451	0	0	1.38205	0.7451	0	0	0	0.7451	1	0	203.845	0.933333	1	0.333333	1	1	1	0.466667	0.8	0.933333	0.933333	0.933333	1	0.933333	0.933333	0.933333	1	0.933333	1	1	1	0	0	0	0	0	0	0	0	0	0	0	0	0	0	0	0	0	0
0.7461	0	0	1.38205	0.7461	0	0	0	0.7461	1	0	203.845	0.933333	1	0.333333	1	1	1	0.466667	0.8	0.933333	0.933333	0.933333	1	0.933333	0.933333	0.933333	1	0.933333	1	1	1	0	0	0	0	0	0	0	0	0	0	0	0	0	0	0	0	0	0
0.7471	0	0	1.38205	0.7471	0	0	0	0.7471	1	0	203.845	0.933333	1	0.333333	1	1	1	0.466667	0.8	0.933333	0.933333	0.933333	1	0.933333	0.933333	0.933333	1	0.933333	1	1	1	0	0	0	0	0	0	0	0	0	0	0	0	0	0	0	0	0	0
0.7481	0	0	1.38205	0.7481	0	0	0	0.7481	1	0	203.845	0.933333	1	0.333333	1	1	1	0.466667	0.8	0.933333	0.933333	0.933333	1	0.933333	0.933333	0.933333	1	0.933333	1	1	1	0	0	0	0	0	0	0	0	0	0	0	0	0	0	0	0	0	0
0.7491	0	0	1.38205	0.7491	0	0	0	0.7491	1	0	203.845	0.933333	1	0.333333	1	1	1	0.466667	0.8	0.933333	0.933333	0.933333	1	0.933333	0.933333	0.933333	1	0.933333	1	1	1	0	0	0	0	0	0	0	0	0	0	0	0	0	0	0	0	0	0
0.7501	0	0	1.38205	0.7501	0	0	0	0.7501	1	0	203.845	0.933333	1	0.333333	1	1	1	0.466667	0.8	0.933333	0.933333	0.933333	1	0.933333	0.933333	0.933333	1	0.933333	1	1	1	0	0	0	0	0	0	0	0	0	0	0	0	0	0	0	0	0	0
0.7511	0	0	1.38205	0.7511	0	0	0	0.7511	1	0	203.845	0.933333	1	0.333333	1	1	1	0.466667	0.8	0.933333	0.933333	0.933333	1	0.933333	0.933333	0.933333	1	0.933333	1	1	1	0	0	0	0	0	0	0	0	0	0	0	0	0	0	0	0	0	0
0.7521	0	0	1.38205	0.7521	0	0	0	0.7521	1	0	203.845	0.933333	1	0.333333	1	1	1	0.466667	0.8	0.933333	0.933333	0.933333	1	0.933333	0.933333	0.933333	1	0.933333	1	1	1	0	0	0	0	0	0	0	0	0	0	0	0	0	0	0	0	0	0
0.7531	0	0	1.38205	0.7531	0	0	0	0.7531	1	0	203.845	0.933333	1	0.333333	1	1	1	0.466667	0.8	0.933333	0.933333	0.933333	1	0.933333	0.933333	0.933333	1	0.933333	1	1	1	0	0	0	0	0	0	0	0	0	0	0	0	0	0	0	0	0	0
0.7541	0	0	1.38205	0.7541	0	0	0	0.7541	1	0	203.845	0.933333	1	0.4	1	1	1	0.466667	0.8	0.933333	0.933333	0.933333	1	0.933333	0.933333	0.933333	1	0.933333	1	1	1	0	0	0	0	0	0	0	0	0	0	0	0	0	0	0	0	0	0
0.7551	0	0	1.38205	0.7551	0	0	0	0.7551	1	0	203.845	0.933333	1	0.4	1	1	1	0.466667	0.8	0.933333	0.933333	0.933333	1	0.933333	0.933333	0.933333	1	0.933333	1	1	1	0	0	0	0	0	0	0	0	0	0	0	0	0	0	0	0	0	0
0.7561	0	0	1.38205	0.7561	0	0	0	0.7561	1	0	203.845	0.933333	1	0.4	1	1	1	0.466667	0.8	0.933333	0.933333	0.933333	1	0.933333	0.933333	0.933333	1	0.933333	1	1	1	0	0	0	0	0	0	0	0	0	0	0	0	0	0	0	0	0	0
0.7571	0	0	1.38205	0.7571	0	0	0	0.7571	1	0	203.845	0.933333	1	0.4	1	1	1	0.466667	0.8	0.933333	0.933333	0.933333	1	0.933333	0.933333	0.933333	1	0.933333	1	1	1	0	0	0	0	0	0	0	0	0	0	0	0	0	0	0	0	0	0
0.7581	0	0	1.38205	0.7581	0	0	0	0.7581	1	0	203.845	0.933333	1	0.4	1	1	1	0.466667	0.8	0.933333	0.933333	0.933333	1	0.933333	0.933333	0.933333	1	0.933333	1	1	1	0	0	0	0	0	0	0	0	0	0	0	0	0	0	0	0	0	0
0.7591	0	0	1.38205	0.7591	0	0	0	0.7591	1	0	203.845	0.933333	1	0.4	1	1	1	0.466667	0.8	0.933333	0.933333	0.933333	1	0.933333	0.933333	0.933333	1	0.933333	1	1	1	0	0	0	0	0	0	0	0	0	0	0	0	0	0	0	0	0	0
0.7601	0	0	1.38205	0.7601	0	0	0	0.7601	1	0	203.845	0.933333	1	0.4	1	1	1	0.466667	0.8	0.933333	0.933333	0.933333	1	0.933333	0.933333	0.933333	1	0.933333	1	1	1	0	0	0	0	0	0	0	0	0	0	0	0	0	0	0	0	0	0
0.7611	0	0	1.38205	0.7611	0	0	0	0.7611	1	0	203.845	0.933333	1	0.4	1	1	1	0.466667	0.8	0.933333	0.933333	0.933333	1	0.933333	0.933333	0.933333	1	0.933333	1	1	1	0	0	0	0	0	0	0	0	0	0	0	0	0	0	0	0	0	0
0.7621	0	0	1.38205	0.7621	0	0	0	0.7621	1	0	203.845	0.933333	1	0.4	1	1	1	0.466667	0.8	0.933333	0.933333	0.933333	1	0.933333	0.933333	0.933333	1	0.933333	1	1	1	0	0	0	0	0	0	0	0	0	0	0	0	0	0	0	0	0	0
0.7631	0	0	1.38205	0.7631	0	0	0	0.7631	1	0	203.845	0.933333	1	0.4	1	1	1	0.466667	0.8	0.933333	0.933333	0.933333	1	0.933333	0.933333	0.933333	1	0.933333	1	1	1	0	0	0	0	0	0	0	0	0	0	0	0	0	0	0	0	0	0
0.7641	0	0	1.38205	0.7641	0	0	0	0.7641	1	0	203.845	0.933333	1	0.4	1	1	1	0.466667	0.8	0.933333	0.933333	0.933333	1	0.933333	0.933333	0.933333	1	0.933333	1	1	1	0	0	0	0	0	0	0	0	0	0	0	0	0	0	0	0	0	0
0.7651	0	0	1.38205	0.7651	0	0	0	0.7651	1	0	203.845	0.933333	1	0.4	1	1	1	0.466667	0.8	0.933333	0.933333	0.933333	1	0.933333	0.933333	0.933333	1	0.933333	1	1	1	0	0	0	0	0	0	0	0	0	0	0	0	0	0	0	0	0	0
0.7661	0	0	1.38205	0.7661	0	0	0	0.7661	1	0	203.845	0.933333	1	0.4	1	1	1	0.466667	0.8	0.933333	0.933333	0.933333	1	0.933333	0.933333	0.933333	1	0.933333	1	1	1	0	0	0	0	0	0	0	0	0	0	0	0	0	0	0	0	0	0
0.7671	0	0	1.38205	0.7671	0	0	0	0.7671	1	0	203.845	0.933333	1	0.4	1	1	1	0.466667	0.8	0.933333	0.933333	0.933333	1	0.933333	0.933333	0.933333	1	0.933333	1	1	1	0	0	0	0	0	0	0	0	0	0	0	0	0	0	0	0	0	0
0.7681	0	0	1.38205	0.7681	0	0	0	0.7681	1	0	203.845	0.933333	1	0.4	1	1	1	0.466667	0.8	0.933333	0.933333	0.933333	1	0.933333	0.933333	0.933333	1	0.933333	1	1	1	0	0	0	0	0	0	0	0	0	0	0	0	0	0	0	0	0	0
0.7691	0	0	1.38205	0.7691	0	0	0	0.7691	1	0	203.845	0.933333	1	0.4	1	1	1	0.466667	0.8	0.933333	0.933333	0.933333	1	0.933333	0.933333	0.933333	1	0.933333	1	1	1	0	0	0	0	0	0	0	0	0	0	0	0	0	0	0	0	0	0
0.7701	0	0	1.38205	0.7701	0	0	0	0.7701	1	0	203.845	0.933333	1	0.4	1	1	1	0.466667	0.866667	0.933333	0.933333	0.933333	1	0.933333	0.933333	0.933333	1	0.933333	1	1	1	0	0	0	0	0	0	0	0	0	0	0	0	0	0	0	0	0	0
0.7711	0	0	1.38205	0.7711	0	0	0	0.7711	1	0	203.845	0.933333	1	0.4	1	1	1	0.466667	0.866667	0.933333	0.933333	0.933333	1	0.933333	0.933333	0.933333	1	0.933333	1	1	1	0	0	0	0	0	0	0	0	0	0	0	0	0	0	0	0	0	0
0.7721	0	0	1.38205	0.7721	0	0	0	0.7721	1	0	203.845	0.933333	1	0.4	1	1	1	0.466667	0.866667	0.933333	0.933333	0.933333	1	0.933333	0.933333	0.933333	1	0.933333	1	1	1	0	0	0	0	0	0	0	0	0	0	0	0	0	0	0	0	0	0
0.7731	0	0	1.38205	0.7731	0	0	0	0.7731	1	0	203.845	0.933333	1	0.4	1	1	1	0.466667	0.866667	0.933333	0.933333	0.933333	1	0.933333	0.933333	0.933333	1	0.933333	1	1	1	0	0	0	0	0	0	0	0	0	0	0	0	0	0	0	0	0	0
0.7741	0	0	1.38205	0.7741	0	0	0	0.7741	1	0	203.845	0.933333	1	0.4	1	1	1	0.466667	0.866667	0.933333	0.933333	0.933333	1	0.933333	0.933333	0.933333	1	0.933333	1	1	1	0	0	0	0	0	0	0	0	0	0	0	0	0	0	0	0	0	0
0.7751	0	0	1.38205	0.7751	0	0	0	0.7751	1	0	203.845	0.933333	1	0.4	1	1	1	0.466667	0.866667	0.933333	0.933333	0.933333	1	0.933333	0.933333	0.933333	1	0.933333	1	1	1	0	0	0	0	0	0	0	0	0	0	0	0	0	0	0	0	0	0
0.7761	0	0	1.38205	0.7761	0	0	0	0.7761	1	0	203.845	0.933333	1	0.4	1	1	1	0.466667	0.866667	0.933333	0.933333	0.933333	1	0.933333	0.933333	0.933333	1	0.933333	1	1	1	0	0	0	0	0	0	0	0	0	0	0	0	0	0	0	0	0	0
0.7771	0	0	1.38205	0.7771	0	0	0	0.7771	1	0	203.845	0.933333	1	0.4	1	1	1	0.466667	0.866667	0.933333	0.933333	0.933333	1	0.933333	0.933333	0.933333	1	0.933333	1	1	1	0	0	0	0	0	0	0	0	0	0	0	0	0	0	0	0	0	0
0.7781	0	0	1.38205	0.7781	0	0	0	0.7781	1	0	203.845	0.933333	1	0.4	1	1	1	0.466667	0.866667	0.933333	0.933333	0.933333	1	0.933333	0.933333	0.933333	1	0.933333	1	1	1	0	0	0	0	0	0	0	0	0	0	0	0	0	0	0	0	0	0
0.7791	0	0	1.38205	0.7791	0	0	0	0.7791	1	0	203.845	0.933333	1	0.4	1	1	1	0.466667	0.866667	0.933333	0.933333	0.933333	1	0.933333	0.933333	0.933333	1	0.933333	1	1	1	0	0	0	0	0	0	0	0	0	0	0	0	0	0	0	0	0	0
0.7801	0	0	1.38205	0.7801	0	0	0	0.7801	1	0	203.845	0.933333	1	0.4	1	1	1	0.466667	0.866667	0.933333	0.933333	0.933333	1	0.933333	0.933333	0.933333	1	0.933333	1	1	1	0	0	0	0	0	0	0	0	0	0	0	0	0	0	0	0	0	0
0.7811	0	0	1.38205	0.7811	0	0	0	0.7811	1	0	203.845	0.933333	1	0.4	1	1	1	0.466667	0.866667	0.933333	0.933333	0.933333	1	0.933333	0.933333	0.933333	1	0.933333	1	1	1	0	0	0	0	0	0	0	0	0	0	0	0	0	0	0	0	0	0
0.7821	0	0	1.38205	0.7821	0	0	0	0.7821	1	0	203.845	0.933333	1	0.4	1	1	1	0.466667	0.866667	0.933333	0.933333	0.933333	1	0.933333	0.933333	0.933333	1	0.933333	1	1	1	0	0	0	0	0	0	0	0	0	0	0	0	0	0	0	0	0	0
0.7831	0	0	1.38205	0.7831	0	0	0	0.7831	1	0	203.845	0.933333	1	0.4	1	1	1	0.466667	0.866667	0.933333	0.933333	0.933333	1	0.933333	0.933333	0.933333	1	0.933333	1	1	1	0	0	0	0	0	0	0	0	0	0	0	0	0	0	0	0	0	0
0.7841	0	0	1.38205	0.7841	0	0	0	0.7841	1	0	203.845	0.933333	1	0.4	1	1	1	0.466667	0.866667	0.933333	0.933333	0.933333	1	0.933333	0.933333	0.933333	1	0.933333	1	1	1	0	0	0	0	0	0	0	0	0	0	0	0	0	0	0	0	0	0
0.7851	0	0	1.38205	0.7851	0	0	0	0.7851	1	0	203.845	0.933333	1	0.4	1	1	1	0.466667	0.866667	0.933333	0.933333	0.933333	1	0.933333	0.933333	0.933333	1	0.933333	1	1	1	0	0	0	0	0	0	0	0	0	0	0	0	0	0	0	0	0	0
0.7861	0	0	1.38205	0.7861	0	0	0	0.7861	1	0	203.845	0.933333	1	0.4	1	1	1	0.466667	0.866667	0.933333	0.933333	0.933333	1	0.933333	0.933333	0.933333	1	0.933333	1	1	1	0	0	0	0	0	0	0	0	0	0	0	0	0	0	0	0	0	0
0.7871	0	0	1.38205	0.7871	0	0	0	0.7871	1	0	203.845	0.933333	1	0.4	1	1	1	0.466667	0.866667	0.933333	0.933333	0.933333	1	0.933333	0.933333	0.933333	1	0.933333	1	1	1	0	0	0	0	0	0	0	0	0	0	0	0	0	0	0	0	0	0
0.7881	0	0	1.38205	0.7881	0	0	0	0.7881	1	0	203.845	0.933333	1	0.4	1	1	1	0.466667	0.866667	0.933333	0.933333	0.933333	1	0.933333	0.933333	0.933333	1	0.933333	1	1	1	0	0	0	0	0	0	0	0	0	0	0	0	0	0	0	0	0	0
0.7891	0	0	1.38205	0.7891	0	0	0	0.7891	1	0	203.845	0.933333	1	0.4	1	1	1	0.466667	0.866667	0.933333	0.933333	0.933333	1	0.933333	0.933333	0.933333	1	0.933333	1	1	1	0	0	0	0	0	0	0	0	0	0	0	0	0	0	0	0	0	0
0.7901	0	0	1.38205	0.7901	0	0	0	0.7901	1	0	203.845	0.933333	1	0.4	1	1	1	0.466667	0.866667	0.933333	0.933333	0.933333	1	0.933333	0.933333	0.933333	1	0.933333	1	1	1	0	0	0	0	0	0	0	0	0	0	0	0	0	0	0	0	0	0
0.7911	0	0	1.38205	0.7911	0	0	0	0.7911	1	0	203.845	0.933333	1	0.4	1	1	1	0.466667	0.866667	0.933333	0.933333	0.933333	1	0.933333	0.933333	0.933333	1	0.933333	1	1	1	0	0	0	0	0	0	0	0	0	0	0	0	0	0	0	0	0	0
0.7921	0	0	1.38205	0.7921	0	0	0	0.7921	1	0	203.845	0.933333	1	0.4	1	1	1	0.466667	0.866667	0.933333	0.933333	0.933333	1	0.933333	0.933333	0.933333	1	0.933333	1	1	1	0	0	0	0	0	0	0	0	0	0	0	0	0	0	0	0	0	0
0.7931	0	0	1.38205	0.7931	0	0	0	0.7931	1	0	203.845	0.933333	1	0.4	1	1	1	0.466667	0.866667	0.933333	0.933333	0.933333	1	0.933333	0.933333	0.933333	1	0.933333	1	1	1	0	0	0	0	0	0	0	0	0	0	0	0	0	0	0	0	0	0
0.7941	0	0	1.38205	0.7941	0	0	0	0.7941	1	0	203.845	1	1	0.4	1	1	1	0.466667	0.866667	0.933333	0.933333	0.933333	1	0.933333	0.933333	0.933333	1	0.933333	1	1	1	0	0	0	0	0	0	0	0	0	0	0	0	0	0	0	0	0	0
0.7951	0	0	1.38205	0.7951	0	0	0	0.7951	1	0	203.845	1	1	0.4	1	1	1	0.466667	0.866667	0.933333	0.933333	0.933333	1	0.933333	0.933333	0.933333	1	0.933333	1	1	1	0	0	0	0	0	0	0	0	0	0	0	0	0	0	0	0	0	0
0.7961	0	0	1.38205	0.7961	0	0	0	0.7961	1	0	203.845	1	1	0.4	1	1	1	0.466667	0.866667	0.933333	0.933333	0.933333	1	0.933333	0.933333	0.933333	1	0.933333	1	1	1	0	0	0	0	0	0	0	0	0	0	0	0	0	0	0	0	0	0
0.7971	0	0	1.38205	0.7971	0	0	0	0.7971	1	0	203.845	1	1	0.4	1	1	1	0.466667	0.866667	0.933333	0.933333	0.933333	1	0.933333	0.933333	0.933333	1	0.933333	1	1	1	0	0	0	0	0	0	0	0	0	0	0	0	0	0	0	0	0	0
0.7981	0	0	1.38205	0.7981	0	0	0	0.7981	1	0	203.845	1	1	0.4	1	1	1	0.466667	0.866667	0.933333	0.933333	0.933333	1	0.933333	0.933333	0.933333	1	0.933333	1	1	1	0	0	0	0	0	0	0	0	0	0	0	0	0	0	0	0	0	0
0.7991	0	0	1.38205	0.7991	0	0	0	0.7991	1	0	203.845	1	1	0.4	1	1	1	0.466667	0.866667	0.933333	0.933333	0.933333	1	0.933333	0.933333	0.933333	1	0.933333	1	1	1	0	0	0	0	0	0	0	0	0	0	0	0	0	0	0	0	0	0
0.8001	0	0	1.38205	0.8001	0	0	0	0.8001	1	0	203.845	1	1	0.4	1	1	1	0.466667	0.866667	0.933333	0.933333	0.933333	1	0.933333	0.933333	0.933333	1	0.933333	1	1	1	0	0	0	0	0	0	0	0	0	0	0	0	0	0	0	0	0	0
0.8011	0	0	1.38205	0.8011	0	0	0	0.8011	1	0	203.845	1	1	0.4	1	1	1	0.466667	0.866667	0.933333	0.933333	0.933333	1	0.933333	0.933333	0.933333	1	0.933333	1	1	1	0	0	0	0	0	0	0	0	0	0	0	0	0	0	0	0	0	0
0.8021	0	0	1.38205	0.8021	0	0	0	0.8021	1	0	203.845	1	1	0.4	1	1	1	0.466667	0.866667	0.933333	0.933333	0.933333	1	0.933333	0.933333	0.933333	1	0.933333	1	1	1	0	0	0	0	0	0	0	0	0	0	0	0	0	0	0	0	0	0
0.8031	0	0	1.38205	0.8031	0	0	0	0.8031	1	0	203.845	1	1	0.4	1	1	1	0.466667	0.866667	0.933333	0.933333	0.933333	1	0.933333	0.933333	0.933333	1	0.933333	1	1	1	0	0	0	0	0	0	0	0	0	0	0	0	0	0	0	0	0	0
0.8041	0	0	1.38205	0.8041	0	0	0	0.8041	1	0	203.845	1	1	0.4	1	1	1	0.466667	0.866667	0.933333	0.933333	0.933333	1	0.933333	0.933333	0.933333	1	0.933333	1	1	1	0	0	0	0	0	0	0	0	0	0	0	0	0	0	0	0	0	0
0.8051	0	0	1.38205	0.8051	0	0	0	0.8051	1	0	203.845	1	1	0.4	1	1	1	0.466667	0.866667	0.933333	0.933333	0.933333	1	0.933333	0.933333	0.933333	1	0.933333	1	1	1	0	0	0	0	0	0	0	0	0	0	0	0	0	0	0	0	0	0
0.8061	0	0	1.38205	0.8061	0	0	0	0.8061	1	0	203.845	1	1	0.4	1	1	1	0.466667	0.866667	0.933333	0.933333	0.933333	1	0.933333	0.933333	0.933333	1	0.933333	1	1	1	0	0	0	0	0	0	0	0	0	0	0	0	0	0	0	0	0	0
0.8071	0	0	1.38205	0.8071	0	0	0	0.8071	1	0	203.845	1	1	0.4	1	1	1	0.466667	0.866667	0.933333	0.933333	0.933333	1	0.933333	0.933333	0.933333	1	0.933333	1	1	1	0	0	0	0	0	0	0	0	0	0	0	0	0	0	0	0	0	0
0.8081	0	0	1.38205	0.8081	0	0	0	0.8081	1	0	203.845	1	1	0.4	1	1	1	0.466667	0.866667	0.933333	0.933333	0.933333	1	0.933333	0.933333	0.933333	1	0.933333	1	1	1	0	0	0	0	0	0	0	0	0	0	0	0	0	0	0	0	0	0
0.8091	0	0	1.38205	0.8091	0	0	0	0.8091	1	0	203.845	1	1	0.4	1	1	1	0.466667	0.866667	0.933333	0.933333	0.933333	1	0.933333	0.933333	0.933333	1	0.933333	1	1	1	0	0	0	0	0	0	0	0	0	0	0	0	0	0	0	0	0	0
0.8101	0	0	1.38205	0.8101	0	0	0	0.8101	1	0	203.845	1	1	0.4	1	1	1	0.466667	0.866667	0.933333	0.933333	0.933333	1	0.933333	0.933333	0.933333	1	0.933333	1	1	1	0	0	0	0	0	0	0	0	0	0	0	0	0	0	0	0	0	0
0.8111	0	0	1.38205	0.8111	0	0	0	0.8111	1	0	203.845	1	1	0.4	1	1	1	0.466667	0.866667	0.933333	0.933333	0.933333	1	0.933333	0.933333	0.933333	1	0.933333	1	1	1	0	0	0	0	0	0	0	0	0	0	0	0	0	0	0	0	0	0
0.8121	0	0	1.38205	0.8121	0	0	0	0.8121	1	0	203.845	1	1	0.4	1	1	1	0.466667	0.866667	0.933333	0.933333	0.933333	1	0.933333	0.933333	0.933333	1	0.933333	1	1	1	0	0	0	0	0	0	0	0	0	0	0	0	0	0	0	0	0	0
0.8131	0	0	1.38205	0.8131	0	0	0	0.8131	1	0	203.845	1	1	0.4	1	1	1	0.466667	0.866667	0.933333	0.933333	0.933333	1	0.933333	0.933333	0.933333	1	0.933333	1	1	1	0	0	0	0	0	0	0	0	0	0	0	0	0	0	0	0	0	0
0.8141	0	0	1.38205	0.8141	0	0	0	0.8141	1	0	203.845	1	1	0.4	1	1	1	0.466667	0.866667	0.933333	0.933333	0.933333	1	0.933333	0.933333	0.933333	1	0.933333	1	1	1	0	0	0	0	0	0	0	0	0	0	0	0	0	0	0	0	0	0
0.8151	0	0	1.38205	0.8151	0	0	0	0.8151	1	0	203.845	1	1	0.4	1	1	1	0.466667	0.866667	0.933333	0.933333	0.933333	1	0.933333	0.933333	0.933333	1	0.933333	1	1	1	0	0	0	0	0	0	0	0	0	0	0	0	0	0	0	0	0	0
0.8161	0	0	1.38205	0.8161	0	0	0	0.8161	1	0	203.845	1	1	0.4	1	1	1	0.466667	0.866667	0.933333	0.933333	0.933333	1	0.933333	0.933333	0.933333	1	0.933333	1	1	1	0	0	0	0	0	0	0	0	0	0	0	0	0	0	0	0	0	0
0.8171	0	0	1.38205	0.8171	0	0	0	0.8171	1	0	203.845	1	1	0.4	1	1	1	0.466667	0.866667	0.933333	0.933333	0.933333	1	0.933333	0.933333	0.933333	1	0.933333	1	1	1	0	0	0	0	0	0	0	0	0	0	0	0	0	0	0	0	0	0
0.8181	0	0	1.38205	0.8181	0	0	0	0.8181	1	0	203.845	1	1	0.4	1	1	1	0.466667	0.866667	0.933333	0.933333	0.933333	1	0.933333	0.933333	0.933333	1	0.933333	1	1	1	0	0	0	0	0	0	0	0	0	0	0	0	0	0	0	0	0	0
0.8191	0	0	1.38205	0.8191	0	0	0	0.8191	1	0	203.845	1	1	0.4	1	1	1	0.466667	0.866667	0.933333	0.933333	0.933333	1	0.933333	0.933333	0.933333	1	0.933333	1	1	1	0	0	0	0	0	0	0	0	0	0	0	0	0	0	0	0	0	0
0.8201	0	0	1.38205	0.8201	0	0	0	0.8201	1	0	203.845	1	1	0.4	1	1	1	0.466667	0.866667	0.933333	0.933333	0.933333	1	0.933333	0.933333	0.933333	1	0.933333	1	1	1	0	0	0	0	0	0	0	0	0	0	0	0	0	0	0	0	0	0
0.8211	0	0	1.38205	0.8211	0	0	0	0.8211	1	0	203.845	1	1	0.4	1	1	1	0.466667	0.866667	0.933333	0.933333	0.933333	1	0.933333	0.933333	0.933333	1	0.933333	1	1	1	0	0	0	0	0	0	0	0	0	0	0	0	0	0	0	0	0	0
0.8221	0	0	1.38205	0.8221	0	0	0	0.8221	1	0	203.845	1	1	0.4	1	1	1	0.466667	0.866667	0.933333	0.933333	0.933333	1	0.933333	0.933333	0.933333	1	0.933333	1	1	1	0	0	0	0	0	0	0	0	0	0	0	0	0	0	0	0	0	0
0.8231	0	0	1.38205	0.8231	0	0	0	0.8231	1	0	203.845	1	1	0.4	1	1	1	0.466667	0.866667	0.933333	0.933333	0.933333	1	0.933333	0.933333	0.933333	1	0.933333	1	1	1	0	0	0	0	0	0	0	0	0	0	0	0	0	0	0	0	0	0
0.8241	0	0	1.38205	0.8241	0	0	0	0.8241	1	0	203.845	1	1	0.4	1	1	1	0.466667	0.866667	0.933333	0.933333	0.933333	1	0.933333	0.933333	0.933333	1	0.933333	1	1	1	0	0	0	0	0	0	0	0	0	0	0	0	0	0	0	0	0	0
0.8251	0	0	1.38205	0.8251	0	0	0	0.8251	1	0	203.845	1	1	0.4	1	1	1	0.466667	0.866667	0.933333	0.933333	0.933333	1	0.933333	0.933333	0.933333	1	0.933333	1	1	1	0	0	0	0	0	0	0	0	0	0	0	0	0	0	0	0	0	0
0.8261	0	0	1.38205	0.8261	0	0	0	0.8261	1	0	203.845	1	1	0.4	1	1	1	0.466667	0.866667	0.933333	0.933333	0.933333	1	0.933333	0.933333	0.933333	1	0.933333	1	1	1	0	0	0	0	0	0	0	0	0	0	0	0	0	0	0	0	0	0
0.8271	0	0	1.38205	0.8271	0	0	0	0.8271	1	0	203.845	1	1	0.4	1	1	1	0.466667	0.866667	0.933333	0.933333	0.933333	1	0.933333	0.933333	0.933333	1	0.933333	1	1	1	0	0	0	0	0	0	0	0	0	0	0	0	0	0	0	0	0	0
0.8281	0	0	1.38205	0.8281	0	0	0	0.8281	1	0	203.845	1	1	0.4	1	1	1	0.466667	0.866667	0.933333	0.933333	0.933333	1	0.933333	0.933333	0.933333	1	0.933333	1	1	1	0	0	0	0	0	0	0	0	0	0	0	0	0	0	0	0	0	0
0.8291	0	0	1.38205	0.8291	0	0	0	0.8291	1	0	203.845	1	1	0.4	1	1	1	0.466667	0.866667	0.933333	0.933333	0.933333	1	0.933333	0.933333	0.933333	1	0.933333	1	1	1	0	0	0	0	0	0	0	0	0	0	0	0	0	0	0	0	0	0
0.8301	0	0	1.38205	0.8301	0	0	0	0.8301	1	0	203.845	1	1	0.4	1	1	1	0.466667	0.866667	0.933333	0.933333	0.933333	1	0.933333	0.933333	0.933333	1	0.933333	1	1	1	0	0	0	0	0	0	0	0	0	0	0	0	0	0	0	0	0	0
0.8311	0	0	1.38205	0.8311	0	0	0	0.8311	1	0	203.845	1	1	0.4	1	1	1	0.466667	0.866667	0.933333	0.933333	0.933333	1	0.933333	0.933333	0.933333	1	0.933333	1	1	1	0	0	0	0	0	0	0	0	0	0	0	0	0	0	0	0	0	0
0.8321	0	0	1.38205	0.8321	0	0	0	0.8321	1	0	203.845	1	1	0.4	1	1	1	0.466667	0.866667	0.933333	0.933333	0.933333	1	0.933333	0.933333	0.933333	1	0.933333	1	1	1	0	0	0	0	0	0	0	0	0	0	0	0	0	0	0	0	0	0
0.8331	0	0	1.38205	0.8331	0	0	0	0.8331	1	0	203.845	1	1	0.4	1	1	1	0.466667	0.866667	0.933333	0.933333	0.933333	1	0.933333	0.933333	0.933333	1	0.933333	1	1	1	0	0	0	0	0	0	0	0	0	0	0	0	0	0	0	0	0	0
0.8341	0	0	1.38205	0.8341	0	0	0	0.8341	1	0	203.845	1	1	0.4	1	1	1	0.466667	0.866667	0.933333	0.933333	0.933333	1	0.933333	0.933333	0.933333	1	0.933333	1	1	1	0	0	0	0	0	0	0	0	0	0	0	0	0	0	0	0	0	0
0.8351	0	0	1.38205	0.8351	0	0	0	0.8351	1	0	203.845	1	1	0.4	1	1	1	0.466667	0.866667	0.933333	0.933333	0.933333	1	0.933333	0.933333	0.933333	1	0.933333	1	1	1	0	0	0	0	0	0	0	0	0	0	0	0	0	0	0	0	0	0
0.8361	0	0	1.38205	0.8361	0	0	0	0.8361	1	0	203.845	1	1	0.4	1	1	1	0.466667	0.866667	0.933333	0.933333	0.933333	1	0.933333	0.933333	0.933333	1	0.933333	1	1	1	0	0	0	0	0	0	0	0	0	0	0	0	0	0	0	0	0	0
0.8371	0	0	1.38205	0.8371	0	0	0	0.8371	1	0	203.845	1	1	0.4	1	1	1	0.466667	0.866667	0.933333	0.933333	0.933333	1	0.933333	0.933333	0.933333	1	0.933333	1	1	1	0	0	0	0	0	0	0	0	0	0	0	0	0	0	0	0	0	0
0.8381	0	0	1.38205	0.8381	0	0	0	0.8381	1	0	203.845	1	1	0.4	1	1	1	0.466667	0.866667	0.933333	0.933333	0.933333	1	0.933333	0.933333	0.933333	1	0.933333	1	1	1	0	0	0	0	0	0	0	0	0	0	0	0	0	0	0	0	0	0
0.8391	0	0	1.38205	0.8391	0	0	0	0.8391	1	0	203.845	1	1	0.4	1	1	1	0.466667	0.866667	0.933333	0.933333	0.933333	1	0.933333	0.933333	0.933333	1	0.933333	1	1	1	0	0	0	0	0	0	0	0	0	0	0	0	0	0	0	0	0	0
0.8401	0	0	1.38205	0.8401	0	0	0	0.8401	1	0	203.845	1	1	0.4	1	1	1	0.466667	0.866667	0.933333	0.933333	0.933333	1	0.933333	0.933333	0.933333	1	0.933333	1	1	1	0	0	0	0	0	0	0	0	0	0	0	0	0	0	0	0	0	0
0.8411	0	0	1.38205	0.8411	0	0	0	0.8411	1	0	203.845	1	1	0.4	1	1	1	0.466667	0.866667	0.933333	0.933333	0.933333	1	0.933333	0.933333	0.933333	1	0.933333	1	1	1	0	0	0	0	0	0	0	0	0	0	0	0	0	0	0	0	0	0
0.8421	0	0	1.38205	0.8421	0	0	0	0.8421	1	0	203.845	1	1	0.4	1	1	1	0.466667	0.866667	0.933333	0.933333	0.933333	1	0.933333	0.933333	0.933333	1	0.933333	1	1	1	0	0	0	0	0	0	0	0	0	0	0	0	0	0	0	0	0	0
0.8431	0.0666667	0	1.38205	0.8431	0	0	0	0.8431	1	0	203.845	1	1	0.4	1	1	1	0.466667	0.866667	0.933333	0.933333	0.933333	1	0.933333	0.933333	0.933333	1	0.933333	1	1	1	0	0	0	0	0	0	0	0	0	0	0	0	0	0	0	0	0	0
0.8441	0.0666667	0	1.38205	0.8441	0	0	0	0.8441	1	0	203.845	1	1	0.4	1	1	1	0.466667	0.866667	0.933333	0.933333	0.933333	1	0.933333	0.933333	0.933333	1	0.933333	1	1	1	0	0	0	0	0	0	0	0	0	0	0	0	0	0	0	0	0	0
0.8451	0.0666667	0	1.38205	0.8451	0	0	0	0.8451	1	0	203.845	1	1	0.4	1	1	1	0.466667	0.866667	0.866667	0.933333	0.933333	1	0.933333	0.933333	0.933333	1	0.933333	1	1	1	0	0	0	0	0	0	0	0	0	0	0	0	0	0	0	0	0	0
0.8461	0.0666667	0	1.38205	0.8461	0	0	0	0.8461	1	0	203.845	1	1	0.4	1	1	1	0.466667	0.866667	0.866667	0.933333	0.933333	1	0.933333	0.933333	0.933333	1	0.933333	1	1	1	0	0	0	0	0	0	0	0	0	0	0	0	0	0	0	0	0	0
0.8471	0.0666667	0	1.38205	0.8471	0	0	0	0.8471	1	0	203.845	1	1	0.4	1	1	1	0.466667	0.866667	0.866667	0.933333	0.933333	1	0.933333	0.933333	0.933333	1	0.933333	1	1	1	0	0	0	0	0	0	0	0	0	0	0	0	0	0	0	0	0	0
0.8481	0.0666667	0	1.38205	0.8481	0	0	0	0.8481	1	0	203.845	1	1	0.4	1	1	1	0.466667	0.866667	0.866667	0.933333	0.933333	1	0.933333	0.933333	0.933333	1	0.933333	1	1	1	0	0	0	0	0	0	0	0	0	0	0	0	0	0	0	0	0	0
0.8491	0.0666667	0	1.38205	0.8491	0	0	0	0.8491	1	0	203.845	1	1	0.4	1	1	1	0.466667	0.933333	0.866667	0.933333	0.933333	1	0.933333	0.933333	0.866667	1	0.933333	1	1	1	0	0	0	0	0	0	0	0	0	0	0	0	0	0	0	0	0	0
0.8501	0.0666667	0	1.38205	0.8501	0	0	0	0.8501	1	0	203.845	1	1	0.4	1	1	1	0.466667	0.933333	0.866667	0.933333	0.933333	1	0.933333	0.933333	0.866667	1	0.933333	1	1	1	0	0	0	0	0	0	0	0	0	0	0	0	0	0	0	0	0	0
0.8511	0.0666667	0	1.38205	0.8511	0	0	0	0.8511	1	0	203.845	1	1	0.4	1	1	1	0.466667	0.933333	0.866667	0.933333	0.933333	1	0.933333	0.933333	0.866667	1	0.933333	1	1	1	0	0	0	0	0	0	0	0	0	0	0	0	0	0	0	0	0	0
0.8521	0.0666667	0	1.38205	0.8521	0	0	0	0.8521	1	0	203.845	1	1	0.4	1	1	1	0.466667	0.933333	0.866667	0.933333	0.933333	1	0.933333	0.933333	0.866667	1	0.933333	1	1	1	0	0	0	0	0	0	0	0	0	0	0	0	0	0	0	0	0	0
0.8531	0.0666667	0	1.38205	0.8531	0	0	0	0.8531	1	0	203.845	1	1	0.4	1	1	1	0.466667	0.933333	0.866667	0.933333	0.933333	1	0.933333	0.933333	0.866667	1	0.933333	1	1	1	0	0	0	0	0	0	0	0	0	0	0	0	0	0	0	0	0	0
0.8541	0.0666667	0	1.38205	0.8541	0	0	0	0.8541	1	0	203.845	1	1	0.4	1	1	1	0.466667	0.933333	0.866667	0.933333	0.933333	1	0.933333	0.933333	0.866667	1	0.933333	1	1	1	0	0	0	0	0	0	0	0	0	0	0	0	0	0	0	0	0	0
0.8551	0.0666667	0	1.38205	0.8551	0	0	0	0.8551	1	0	203.845	1	1	0.466667	1	1	1	0.466667	0.933333	0.866667	0.933333	0.933333	1	0.933333	0.933333	0.866667	1	0.933333	1	1	1	0	0	0	0	0	0	0	0	0	0	0	0	0	0	0	0	0	0
0.8561	0.0666667	0	1.38205	0.8561	0	0	0	0.8561	1	0	203.845	1	1	0.466667	1	1	1	0.466667	0.933333	0.866667	0.933333	0.933333	1	0.933333	0.933333	0.866667	1	0.933333	1	1	1	0	0	0	0	0	0	0	0	0	0	0	0	0	0	0	0	0	0
0.8571	0.0666667	0	1.38205	0.8571	0	0	0	0.8571	1	0	203.845	1	1	0.466667	1	1	1	0.466667	0.933333	0.866667	0.933333	0.933333	1	0.933333	0.933333	0.866667	1	0.933333	1	1	1	0	0	0	0	0	0	0	0	0	0	0	0	0	0	0	0	0	0
0.8581	0.0666667	0	1.38205	0.8581	0	0	0	0.8581	1	0	203.845	1	1	0.466667	1	1	1	0.466667	0.933333	0.866667	0.933333	0.933333	1	0.933333	0.933333	0.866667	1	0.933333	1	1	1	0	0	0	0	0	0	0	0	0	0	0	0	0	0	0	0	0	0
0.8591	0.0666667	0	1.38205	0.8591	0	0	0	0.8591	1	0	203.845	1	0.933333	0.466667	1	1	1	0.466667	0.933333	0.866667	0.933333	0.933333	1	0.933333	0.933333	0.866667	1	0.933333	1	1	1	0	0	0	0	0	0	0	0	0	0	0	0	0	0	0	0	0	0
0.8601	0.0666667	0	1.38205	0.8601	0	0	0	0.8601	1	0	203.845	1	0.933333	0.4	1	1	1	0.466667	0.933333	0.866667	0.933333	0.933333	1	0.933333	0.933333	0.866667	1	0.933333	1	1	1	0	0	0	0	0	0	0	0	0	0	0	0	0	0	0	0	0	0
0.8611	0.0666667	0	1.38205	0.8611	0	0	0	0.8611	1	0	203.845	1	0.933333	0.4	1	1	1	0.466667	0.933333	0.866667	0.933333	0.933333	1	0.933333	0.933333	0.866667	1	0.933333	1	1	1	0	0	0	0	0	0	0	0	0	0	0	0	0	0	0	0	0	0
0.8621	0.0666667	0	1.38205	0.8621	0	0	0	0.8621	1	0	203.845	1	0.933333	0.4	1	1	1	0.466667	0.933333	0.866667	0.933333	0.933333	1	0.933333	0.933333	0.866667	1	0.933333	1	1	1	0	0	0	0	0	0	0	0	0	0	0	0	0	0	0	0	0	0
0.8631	0.0666667	0	1.38205	0.8631	0	0	0	0.8631	1	0	203.845	1	0.933333	0.4	1	1	1	0.466667	0.933333	0.866667	0.933333	0.933333	1	0.933333	0.933333	0.866667	1	0.933333	1	1	1	0	0	0	0	0	0	0	0	0	0	0	0	0	0	0	0	0	0
0.8641	0.0666667	0	1.38205	0.8641	0	0	0	0.8641	1	0	203.845	1	0.933333	0.333333	1	1	1	0.466667	0.933333	0.866667	0.933333	0.933333	1	0.933333	0.933333	0.866667	1	0.933333	1	1	1	0	0	0	0	0	0	0	0	0	0	0	0	0	0	0	0	0	0
0.8651	0.0666667	0	1.38205	0.8651	0	0	0	0.8651	1	0	203.845	1	0.933333	0.333333	1	1	1	0.466667	0.933333	0.866667	0.933333	0.933333	1	0.933333	0.933333	0.866667	1	0.933333	1	1	1	0	0	0	0	0	0	0	0	0	0	0	0	0	0	0	0	0	0
0.8661	0.0666667	0	1.38205	0.8661	0	0	0	0.8661	1	0	203.845	1	0.933333	0.333333	1	1	1	0.466667	0.933333	0.866667	0.933333	0.933333	1	0.933333	0.933333	0.866667	1	0.933333	1	1	1	0	0	0	0	0	0	0	0	0	0	0	0	0	0	0	0	0	0
0.8671	0.0666667	0	1.38205	0.8671	0	0	0	0.8671	1	0	203.845	1	0.933333	0.333333	1	1	1	0.466667	0.933333	0.866667	0.933333	0.933333	1	0.933333	0.933333	0.866667	1	0.933333	1	1	1	0	0	0	0	0	0	0	0	0	0	0	0	0	0	0	0	0	0
0.8681	0.0666667	0	1.38205	0.8681	0	0	0	0.8681	1	0	203.845	1	0.933333	0.333333	1	1	1	0.466667	0.933333	0.866667	0.933333	0.933333	1	0.933333	0.933333	0.866667	1	0.933333	1	1	1	0	0	0	0	0	0	0	0	0	0	0	0	0	0	0	0	0	0
0.8691	0.0666667	0	1.38205	0.8691	0	0	0	0.8691	1	0	203.845	1	0.933333	0.333333	1	1	1	0.466667	0.933333	0.866667	0.933333	0.933333	1	0.933333	0.933333	0.866667	1	0.933333	1	1	1	0	0	0	0	0	0	0	0	0	0	0	0	0	0	0	0	0	0
0.8701	0.0666667	0	1.38205	0.8701	0	0	0	0.8701	1	0	203.845	1	0.933333	0.333333	1	1	1	0.466667	0.933333	0.866667	0.933333	0.933333	1	0.933333	0.933333	0.866667	1	0.933333	1	1	1	0	0	0	0	0	0	0	0	0	0	0	0	0	0	0	0	0	0
0.8711	0.0666667	0	1.38205	0.8711	0	0	0	0.8711	1	0	203.845	1	0.933333	0.333333	1	1	1	0.466667	0.933333	0.866667	0.933333	0.933333	1	0.933333	0.933333	0.866667	1	0.933333	1	1	1	0	0	0	0	0	0	0	0	0	0	0	0	0	0	0	0	0	0
0.8721	0.0666667	0	1.38205	0.8721	0	0	0	0.8721	1	0	203.845	1	0.933333	0.333333	1	1	1	0.466667	0.933333	0.866667	0.933333	0.933333	1	0.933333	0.933333	0.866667	1	0.933333	1	1	1	0	0	0	0	0	0	0	0	0	0	0	0	0	0	0	0	0	0
0.8731	0.0666667	0	1.38205	0.8731	0	0	0	0.8731	1	0	203.845	1	0.933333	0.333333	1	1	1	0.466667	0.933333	0.866667	0.933333	0.933333	1	0.933333	0.933333	0.866667	1	0.933333	1	0.933333	1	0	0	0	0	0	0	0	0	0	0	0	0	0	0	0	0	0	0
0.8741	0.0666667	0	1.38205	0.8741	0	0	0	0.8741	1	0	203.845	1	0.933333	0.333333	1	1	1	0.466667	1	0.866667	0.933333	0.933333	1	0.933333	0.933333	0.866667	1	0.933333	1	0.933333	1	0	0	0	0	0	0	0	0	0	0	0	0	0	0	0	0	0	0
0.8751	0.0666667	0	1.38205	0.8751	0	0	0	0.8751	1	0	203.845	1	0.933333	0.333333	1	1	1	0.466667	1	0.866667	0.933333	0.933333	1	0.933333	0.933333	0.866667	1	0.933333	1	0.933333	1	0	0	0	0	0	0	0	0	0	0	0	0	0	0	0	0	0	0
0.8761	0.0666667	0	1.38205	0.8761	0	0	0	0.8761	1	0	203.845	1	0.933333	0.266667	1	1	1	0.466667	1	0.866667	0.933333	0.933333	1	0.933333	0.933333	0.866667	1	0.933333	1	0.933333	1	0	0	0	0	0	0	0	0	0	0	0	0	0	0	0	0	0	0
0.8771	0.0666667	0	1.38205	0.8771	0	0	0	0.8771	1	0	203.845	1	0.933333	0.266667	1	1	1	0.466667	1	0.866667	0.933333	0.933333	1	0.933333	0.933333	0.866667	1	0.933333	1	0.933333	1	0	0	0	0	0	0	0	0	0	0	0	0	0	0	0	0	0	0
0.8781	0.0666667	0	1.38205	0.8781	0	0	0	0.8781	1	0	203.845	1	0.933333	0.266667	1	1	1	0.466667	1	0.866667	0.933333	0.933333	1	0.933333	0.933333	0.866667	1	0.933333	1	0.933333	1	0	0	0	0	0	0	0	0	0	0	0	0	0	0	0	0	0	0
0.8791	0.0666667	0	1.38205	0.8791	0	0	0	0.8791	1	0	203.845	1	0.933333	0.266667	1	1	1	0.466667	1	0.866667	0.933333	0.933333	1	0.933333	0.933333	0.866667	1	0.933333	1	0.933333	1	0	0	0	0	0	0	0	0	0	0	0	0	0	0	0	0	0	0
0.8801	0.0666667	0	1.38205	0.8801	0	0	0	0.8801	1	0	203.845	1	0.933333	0.266667	1	1	1	0.466667	1	0.866667	0.933333	0.933333	1	0.933333	0.933333	0.866667	1	0.933333	1	0.933333	1	0	0	0	0	0	0	0	0	0	0	0	0	0	0	0	0	0	0
0.8811	0.0666667	0	1.38205	0.8811	0	0	0	0.8811	1	0	203.845	1	0.933333	0.266667	1	1	1	0.466667	1	0.866667	0.933333	0.933333	1	0.933333	0.933333	0.866667	1	0.933333	1	0.933333	1	0	0	0	0	0	0	0	0	0	0	0	0	0	0	0	0	0	0
0.8821	0.0666667	0	1.38205	0.8821	0	0	0	0.8821	1	0	203.845	1	0.933333	0.266667	1	1	1	0.466667	1	0.866667	0.933333	0.933333	1	0.933333	0.933333	0.866667	1	0.933333	1	0.933333	1	0	0	0	0	0	0	0	0	0	0	0	0	0	0	0	0	0	0
0.8831	0.0666667	0	1.38205	0.8831	0	0	0	0.8831	1	0	203.845	1	0.933333	0.266667	1	1	1	0.466667	1	0.866667	0.933333	0.933333	1	0.933333	0.933333	0.866667	1	0.933333	1	0.933333	1	0	0	0	0	0	0	0	0	0	0	0	0	0	0	0	0	0	0
0.8841	0.0666667	0	1.38205	0.8841	0	0	0	0.8841	1	0	203.845	1	0.933333	0.266667	1	1	1	0.466667	1	0.866667	0.933333	0.933333	1	0.933333	0.933333	0.8	1	0.933333	1	0.933333	1	0	0	0	0	0	0	0	0	0	0	0	0	0	0	0	0	0	0
0.8851	0.0666667	0	1.38205	0.8851	0	0	0	0.8851	1	0	203.845	1	0.933333	0.266667	1	1	1	0.466667	1	0.866667	0.933333	0.933333	1	0.933333	0.933333	0.8	1	0.933333	1	0.933333	1	0	0	0	0	0	0	0	0	0	0	0	0	0	0	0	0	0	0
0.8861	0.0666667	0	1.38205	0.8861	0	0	0	0.8861	1	0	203.845	1	0.933333	0.266667	1	1	1	0.466667	1	0.866667	0.933333	0.933333	1	0.933333	0.933333	0.733333	1	0.933333	1	0.933333	1	0	0	0	0	0	0	0	0	0	0	0	0	0	0	0	0	0	0
0.8871	0.0666667	0	1.38205	0.8871	0	0	0	0.8871	1	0	203.845	1	0.933333	0.266667	1	1	1	0.466667	1	0.866667	0.933333	0.933333	1	0.933333	0.933333	0.733333	1	0.933333	1	0.933333	1	0	0	0	0	0	0	0	0	0	0	0	0	0	0	0	0	0	0
0.8881	0.0666667	0	1.38205	0.8881	0	0	0	0.8881	1	0	203.845	1	0.933333	0.266667	1	1	1	0.466667	1	0.866667	0.933333	0.933333	1	0.933333	0.933333	0.733333	1	0.933333	1	0.933333	1	0	0	0	0	0	0	0	0	0	0	0	0	0	0	0	0	0	0
0.8891	0.0666667	0	1.38205	0.8891	0	0	0	0.8891	1	0	203.845	1	0.933333	0.266667	1	1	1	0.466667	1	0.866667	0.933333	0.933333	1	0.933333	0.933333	0.733333	1	0.933333	1	0.933333	1	0	0	0	0	0	0	0	0	0	0	0	0	0	0	0	0	0	0
0.8901	0.0666667	0	1.38205	0.8901	0	0	0	0.8901	1	0	203.845	1	0.933333	0.266667	1	1	1	0.466667	1	0.866667	0.933333	0.933333	1	0.933333	0.933333	0.733333	1	0.933333	1	0.933333	1	0	0	0	0	0	0	0	0	0	0	0	0	0	0	0	0	0	0
0.8911	0.0666667	0	1.38205	0.8911	0	0	0	0.8911	1	0	203.845	1	0.933333	0.266667	1	1	1	0.466667	1	0.866667	0.933333	0.933333	1	0.933333	0.933333	0.733333	1	0.933333	1	0.933333	1	0	0	0	0	0	0	0	0	0	0	0	0	0	0	0	0	0	0
0.8921	0.0666667	0	1.38205	0.8921	0	0	0	0.8921	1	0	203.845	1	0.933333	0.266667	1	1	1	0.466667	1	0.866667	0.933333	0.933333	1	0.933333	0.933333	0.733333	1	0.933333	1	0.933333	1	0	0	0	0	0	0	0	0	0	0	0	0	0	0	0	0	0	0
0.8931	0.0666667	0	1.38205	0.8931	0	0	0	0.8931	1	0	203.845	1	0.933333	0.266667	1	1	1	0.466667	1	0.866667	0.933333	0.933333	1	0.933333	0.933333	0.733333	1	0.933333	1	0.933333	1	0	0	0	0	0	0	0	0	0	0	0	0	0	0	0	0	0	0
0.8941	0.0666667	0	1.38205	0.8941	0	0	0	0.8941	1	0	203.845	1	0.933333	0.266667	1	1	1	0.466667	1	0.866667	0.933333	0.933333	1	0.933333	0.933333	0.733333	1	0.933333	1	0.933333	1	0	0	0	0	0	0	0	0	0	0	0	0	0	0	0	0	0	0
0.8951	0.0666667	0	1.38205	0.8951	0	0	0	0.8951	1	0	203.845	1	0.933333	0.266667	1	1	1	0.466667	1	0.866667	0.933333	0.933333	1	0.933333	0.933333	0.733333	1	0.933333	1	0.933333	1	0	0	0	0	0	0	0	0	0	0	0	0	0	0	0	0	0	0
0.8961	0.0666667	0	1.38205	0.8961	0	0	0	0.8961	1	0	203.845	1	0.933333	0.266667	1	1	1	0.466667	1	0.866667	0.933333	0.933333	1	0.933333	0.933333	0.733333	1	0.933333	1	0.933333	1	0	0	0	0	0	0	0	0	0	0	0	0	0	0	0	0	0	0
0.8971	0.0666667	0	1.38205	0.8971	0	0	0	0.8971	1	0	203.845	1	0.933333	0.266667	1	1	1	0.466667	1	0.866667	0.933333	0.933333	1	0.933333	0.933333	0.733333	1	0.933333	1	0.933333	1	0	0	0	0	0	0	0	0	0	0	0	0	0	0	0	0	0	0
0.8981	0.0666667	0	1.38205	0.8981	0	0	0	0.8981	1	0	203.845	1	0.933333	0.266667	1	1	1	0.466667	1	0.866667	0.933333	0.933333	1	0.933333	0.933333	0.733333	1	0.933333	1	0.933333	1	0	0	0	0	0	0	0	0	0	0	0	0	0	0	0	0	0	0
0.8991	0.0666667	0	1.38205	0.8991	0	0	0	0.8991	1	0	203.845	1	0.933333	0.266667	1	1	1	0.466667	1	0.866667	0.933333	0.933333	1	0.933333	0.933333	0.733333	1	0.933333	1	0.933333	1	0	0	0	0	0	0	0	0	0	0	0	0	0	0	0	0	0	0
0.9001	0.0666667	0	1.38205	0.9001	0	0	0	0.9001	1	0	203.845	1	0.933333	0.266667	1	1	1	0.466667	1	0.866667	0.933333	0.933333	1	0.933333	0.933333	0.733333	1	0.933333	1	0.933333	1	0	0	0	0	0	0	0	0	0	0	0	0	0	0	0	0	0	0
0.9011	0.0666667	0	1.38205	0.9011	0	0	0	0.9011	1	0	203.845	1	0.933333	0.266667	1	1	1	0.466667	1	0.866667	0.933333	0.933333	1	0.933333	0.933333	0.733333	1	0.933333	1	0.933333	1	0	0	0	0	0	0	0	0	0	0	0	0	0	0	0	0	0	0
0.9021	0.0666667	0	1.38205	0.9021	0	0	0	0.9021	1	0	203.845	1	0.933333	0.266667	1	1	1	0.466667	1	0.866667	0.933333	0.933333	1	0.933333	0.933333	0.733333	1	0.933333	1	0.933333	1	0	0	0	0	0	0	0	0	0	0	0	0	0	0	0	0	0	0
0.9031	0.0666667	0	1.38205	0.9031	0	0	0	0.9031	1	0	203.845	1	0.933333	0.266667	1	1	1	0.466667	1	0.866667	0.933333	0.933333	1	0.933333	0.933333	0.733333	1	0.933333	1	0.933333	1	0	0	0	0	0	0	0	0	0	0	0	0	0	0	0	0	0	0
0.9041	0.0666667	0	1.38205	0.9041	0	0	0	0.9041	1	0	203.845	1	0.933333	0.266667	1	1	1	0.466667	1	0.866667	0.933333	0.933333	1	0.933333	0.933333	0.733333	1	0.933333	1	0.933333	1	0	0	0	0	0	0	0	0	0	0	0	0	0	0	0	0	0	0
0.9051	0.0666667	0	1.38205	0.9051	0	0	0	0.9051	1	0	203.845	1	0.933333	0.266667	1	1	1	0.4	1	0.866667	0.933333	0.933333	1	0.933333	0.933333	0.733333	1	0.933333	1	0.933333	1	0	0	0	0	0	0	0	0	0	0	0	0	0	0	0	0	0	0
0.9061	0.0666667	0	1.38205	0.9061	0	0	0	0.9061	1	0	203.845	1	0.933333	0.266667	1	1	1	0.4	1	0.866667	0.933333	0.933333	1	0.933333	0.933333	0.733333	1	0.933333	1	0.933333	1	0	0	0	0	0	0	0	0	0	0	0	0	0	0	0	0	0	0
0.9071	0.0666667	0	1.38205	0.9071	0	0	0	0.9071	1	0	203.845	1	0.933333	0.266667	1	1	1	0.4	1	0.866667	0.933333	0.933333	1	0.933333	0.933333	0.733333	1	0.933333	1	0.933333	1	0	0	0	0	0	0	0	0	0	0	0	0	0	0	0	0	0	0
0.9081	0.0666667	0	1.38205	0.9081	0	0	0	0.9081	1	0	203.845	1	0.933333	0.266667	1	1	1	0.4	1	0.866667	0.933333	0.933333	1	0.933333	0.933333	0.733333	1	0.933333	1	0.933333	1	0	0	0	0	0	0	0	0	0	0	0	0	0	0	0	0	0	0
0.9091	0.0666667	0	1.38205	0.9091	0	0	0	0.9091	1	0	203.845	1	0.933333	0.266667	1	1	1	0.4	1	0.866667	0.933333	0.933333	1	0.933333	0.933333	0.733333	1	0.933333	1	0.933333	1	0	0	0	0	0	0	0	0	0	0	0	0	0	0	0	0	0	0
0.9101	0.0666667	0	1.38205	0.9101	0	0	0	0.9101	1	0	203.845	1	0.933333	0.266667	1	1	1	0.4	1	0.866667	0.933333	0.933333	1	0.933333	0.933333	0.733333	1	0.933333	1	0.933333	1	0	0	0	0	0	0	0	0	0	0	0	0	0	0	0	0	0	0
0.9111	0.0666667	0	1.38205	0.9111	0	0	0	0.9111	1	0	203.845	1	0.933333	0.333333	1	1	1	0.4	1	0.866667	0.933333	0.933333	1	0.933333	0.933333	0.733333	1	0.933333	1	0.933333	1	0	0	0	0	0	0	0	0	0	0	0	0	0	0	0	0	0	0
0.9121	0.0666667	0	1.38205	0.9121	0	0	0	0.9121	1	0	203.845	1	0.933333	0.333333	1	1	1	0.4	1	0.866667	0.933333	0.933333	1	0.933333	0.933333	0.733333	1	0.933333	1	0.933333	1	0	0	0	0	0	0	0	0	0	0	0	0	0	0	0	0	0	0
0.9131	0.0666667	0	1.38205	0.9131	0	0	0	0.9131	1	0	203.845	1	0.933333	0.333333	1	1	1	0.4	1	0.866667	0.933333	0.933333	1	0.933333	0.933333	0.733333	1	0.933333	1	0.933333	1	0	0	0	0	0	0	0	0	0	0	0	0	0	0	0	0	0	0
0.9141	0.0666667	0	1.38205	0.9141	0	0	0	0.9141	1	0	203.845	1	0.933333	0.333333	1	1	1	0.4	1	0.866667	0.933333	0.933333	1	0.933333	0.933333	0.733333	1	0.933333	1	0.933333	1	0	0	0	0	0	0	0	0	0	0	0	0	0	0	0	0	0	0
0.9151	0.0666667	0	1.38205	0.9151	0	0	0	0.9151	1	0	203.845	1	0.933333	0.333333	1	1	1	0.4	1	0.866667	0.933333	0.933333	1	0.933333	0.933333	0.733333	1	0.933333	1	0.933333	1	0	0	0	0	0	0	0	0	0	0	0	0	0	0	0	0	0	0
0.9161	0.0666667	0	1.38205	0.9161	0	0	0	0.9161	1	0	203.845	1	0.933333	0.333333	1	1	1	0.4	1	0.866667	0.933333	0.933333	1	0.933333	0.933333	0.733333	1	0.933333	1	0.933333	1	0	0	0	0	0	0	0	0	0	0	0	0	0	0	0	0	0	0
0.9171	0	0	1.38205	0.9171	0	0	0	0.9171	1	0	203.845	1	0.933333	0.333333	1	1	1	0.4	1	0.866667	0.933333	0.933333	1	0.933333	0.933333	0.733333	1	0.933333	1	0.933333	1	0	0	0	0	0	0	0	0	0	0	0	0	0	0	0	0	0	0
0.9181	0	0	1.38205	0.9181	0	0	0	0.9181	1	0	203.845	1	0.933333	0.333333	1	1	1	0.4	1	0.866667	0.933333	0.933333	1	0.933333	0.933333	0.733333	1	0.933333	1	0.933333	1	0	0	0	0	0	0	0	0	0	0	0	0	0	0	0	0	0	0
0.9191	0	0	1.38205	0.9191	0	0	0	0.9191	1	0	203.845	1	0.933333	0.333333	1	1	1	0.4	1	0.866667	0.933333	0.933333	1	0.933333	0.933333	0.733333	1	0.933333	1	0.933333	1	0	0	0	0	0	0	0	0	0	0	0	0	0	0	0	0	0	0
0.9201	0	0	1.38205	0.9201	0	0	0	0.9201	1	0	203.845	1	0.933333	0.333333	1	1	1	0.4	1	0.866667	0.933333	0.933333	1	0.933333	0.933333	0.733333	1	0.933333	1	0.933333	1	0	0	0	0	0	0	0	0	0	0	0	0	0	0	0	0	0	0
0.9211	0	0	1.38205	0.9211	0	0	0	0.9211	1	0	203.845	1	0.933333	0.333333	1	1	1	0.4	1	0.866667	0.933333	0.933333	1	0.933333	0.933333	0.733333	1	0.933333	1	0.933333	1	0	0	0	0	0	0	0	0	0	0	0	0	0	0	0	0	0	0
0.9221	0	0	1.38205	0.9221	0	0	0	0.9221	1	0	203.845	1	0.933333	0.333333	1	1	1	0.4	1	0.866667	0.933333	0.933333	1	0.933333	0.933333	0.733333	1	0.933333	1	0.933333	1	0	0	0	0	0	0	0	0	0	0	0	0	0	0	0	0	0	0
0.9231	0	0	1.38205	0.9231	0	0	0	0.9231	1	0	203.845	1	0.933333	0.333333	1	1	1	0.333333	1	0.866667	0.933333	0.933333	1	0.933333	0.933333	0.733333	1	0.933333	1	0.933333	1	0	0	0	0	0	0	0	0	0	0	0	0	0	0	0	0	0	0
0.9241	0	0	1.38205	0.9241	0	0	0	0.9241	1	0	203.845	1	0.933333	0.333333	1	1	1	0.333333	1	0.866667	0.933333	0.933333	1	0.933333	0.933333	0.733333	1	0.933333	1	0.933333	1	0	0	0	0	0	0	0	0	0	0	0	0	0	0	0	0	0	0
0.9251	0	0	1.38205	0.9251	0	0	0	0.9251	1	0	203.845	1	0.933333	0.333333	1	1	1	0.333333	1	0.866667	0.933333	0.933333	1	0.933333	0.933333	0.733333	1	0.933333	1	0.933333	1	0	0	0	0	0	0	0	0	0	0	0	0	0	0	0	0	0	0
0.9261	0	0	1.38205	0.9261	0	0	0	0.9261	1	0	203.845	1	0.933333	0.333333	1	1	1	0.333333	1	0.866667	0.933333	0.933333	1	0.933333	0.933333	0.733333	1	0.933333	1	0.933333	1	0	0	0	0	0	0	0	0	0	0	0	0	0	0	0	0	0	0
0.9271	0	0	1.38205	0.9271	0	0	0	0.9271	1	0	203.845	1	0.933333	0.333333	1	1	1	0.333333	1	0.866667	0.933333	0.933333	1	0.933333	0.933333	0.733333	1	0.933333	1	0.933333	1	0	0	0	0	0	0	0	0	0	0	0	0	0	0	0	0	0	0
0.9281	0	0	1.38205	0.9281	0	0	0	0.9281	1	0	203.845	1	0.933333	0.333333	1	1	1	0.333333	1	0.866667	0.933333	0.933333	1	0.933333	0.933333	0.733333	1	0.933333	1	0.933333	1	0	0	0	0	0	0	0	0	0	0	0	0	0	0	0	0	0	0
0.9291	0	0	1.38205	0.9291	0	0	0	0.9291	1	0	203.845	1	0.933333	0.333333	1	1	1	0.333333	1	0.866667	0.933333	0.933333	1	0.933333	0.933333	0.733333	1	0.933333	1	0.933333	1	0	0	0	0	0	0	0	0	0	0	0	0	0	0	0	0	0	0
0.9301	0	0	1.38205	0.9301	0	0	0	0.9301	1	0	203.845	1	0.933333	0.333333	1	1	1	0.333333	1	0.866667	0.933333	0.933333	1	0.933333	0.933333	0.733333	1	0.933333	1	0.933333	1	0	0	0	0	0	0	0	0	0	0	0	0	0	0	0	0	0	0
0.9311	0	0	1.38205	0.9311	0	0	0	0.9311	1	0	203.845	1	0.933333	0.333333	1	1	1	0.333333	1	0.933333	0.933333	0.933333	1	0.933333	0.933333	0.733333	1	0.933333	1	0.933333	1	0	0	0	0	0	0	0	0	0	0	0	0	0	0	0	0	0	0
0.9321	0	0	1.38205	0.9321	0	0	0	0.9321	1	0	203.845	1	0.933333	0.333333	1	1	1	0.333333	1	0.933333	0.933333	0.933333	1	0.933333	0.933333	0.733333	1	0.933333	1	0.933333	1	0	0	0	0	0	0	0	0	0	0	0	0	0	0	0	0	0	0
0.9331	0	0	1.38205	0.9331	0	0	0	0.9331	1	0	203.845	1	0.933333	0.333333	1	1	1	0.333333	0.933333	0.933333	0.933333	0.933333	1	0.933333	0.933333	0.733333	1	0.933333	1	0.933333	1	0	0	0	0	0	0	0	0	0	0	0	0	0	0	0	0	0	0
0.9341	0	0	1.38205	0.9341	0	0	0	0.9341	1	0	203.845	1	0.933333	0.333333	1	1	1	0.333333	0.933333	0.933333	0.933333	0.933333	1	0.933333	0.933333	0.733333	1	0.933333	1	0.933333	1	0	0	0	0	0	0	0	0	0	0	0	0	0	0	0	0	0	0
0.9351	0	0	1.38205	0.9351	0	0	0	0.9351	1	0	203.845	1	0.933333	0.333333	1	1	1	0.333333	0.933333	0.933333	0.933333	0.933333	1	0.933333	0.933333	0.733333	1	0.933333	1	0.933333	1	0	0	0	0	0	0	0	0	0	0	0	0	0	0	0	0	0	0
0.9361	0	0	1.38205	0.9361	0	0	0	0.9361	1	0	203.845	1	0.933333	0.333333	1	1	1	0.333333	0.933333	0.933333	0.933333	0.933333	1	0.933333	0.933333	0.733333	1	0.933333	1	0.933333	1	0	0	0	0	0	0	0	0	0	0	0	0	0	0	0	0	0	0
0.9371	0	0	1.38205	0.9371	0	0	0	0.9371	1	0	203.845	1	0.933333	0.333333	1	1	1	0.266667	0.933333	0.933333	0.933333	0.933333	1	0.933333	0.933333	0.733333	1	0.933333	1	0.933333	1	0	0	0	0	0	0	0	0	0	0	0	0	0	0	0	0	0	0
0.9381	0	0	1.38205	0.9381	0	0	0	0.9381	1	0	203.845	1	0.933333	0.333333	1	1	1	0.266667	0.933333	0.933333	0.866667	0.933333	1	0.933333	0.933333	0.733333	1	0.933333	1	0.933333	1	0	0	0	0	0	0	0	0	0	0	0	0	0	0	0	0	0	0
0.9391	0	0	1.38205	0.9391	0	0	0	0.9391	1	0	203.845	1	0.933333	0.333333	1	1	1	0.266667	0.933333	0.933333	0.866667	0.933333	1	0.933333	0.933333	0.733333	1	0.933333	1	0.933333	1	0	0	0	0	0	0	0	0	0	0	0	0	0	0	0	0	0	0
0.9401	0	0	1.38205	0.9401	0	0	0	0.9401	1	0	203.845	1	0.933333	0.333333	1	1	1	0.266667	0.933333	0.933333	0.866667	0.933333	1	0.933333	0.933333	0.733333	1	0.933333	1	0.933333	1	0	0	0	0	0	0	0	0	0	0	0	0	0	0	0	0	0	0
0.9411	0	0	1.38205	0.9411	0	0	0	0.9411	1	0	203.845	1	0.933333	0.333333	1	1	1	0.266667	0.933333	0.933333	0.866667	0.933333	1	0.933333	0.933333	0.733333	1	0.933333	1	0.933333	1	0	0	0	0	0	0	0	0	0	0	0	0	0	0	0	0	0	0
0.9421	0	0	1.38205	0.9421	0	0	0	0.9421	1	0	203.845	1	0.866667	0.333333	1	1	1	0.266667	0.933333	0.933333	0.866667	0.933333	1	0.933333	0.933333	0.733333	1	0.933333	1	0.933333	1	0	0	0	0	0	0	0	0	0	0	0	0	0	0	0	0	0	0
0.9431	0	0	1.38205	0.9431	0	0	0	0.9431	1	0	203.845	1	0.866667	0.333333	1	1	1	0.266667	0.933333	0.933333	0.866667	0.933333	1	0.933333	0.933333	0.733333	1	0.933333	1	0.933333	1	0	0	0	0	0	0	0	0	0	0	0	0	0	0	0	0	0	0
0.9441	0	0	1.38205	0.9441	0	0	0	0.9441	1	0	203.845	1	0.866667	0.333333	1	1	1	0.266667	0.933333	0.933333	0.866667	0.933333	1	0.933333	0.933333	0.733333	1	0.933333	1	0.933333	1	0	0	0	0	0	0	0	0	0	0	0	0	0	0	0	0	0	0
0.9451	0	0	1.38205	0.9451	0	0	0	0.9451	1	0	203.845	1	0.866667	0.333333	1	1	1	0.266667	0.933333	0.933333	0.866667	0.933333	1	0.933333	0.933333	0.733333	1	0.933333	1	0.933333	1	0	0	0	0	0	0	0	0	0	0	0	0	0	0	0	0	0	0
0.9461	0	0	1.38205	0.9461	0	0	0	0.9461	1	0	203.845	1	0.866667	0.333333	1	1	1	0.266667	0.933333	0.933333	0.866667	0.933333	1	0.933333	0.933333	0.733333	1	0.933333	1	0.933333	1	0	0	0	0	0	0	0	0	0	0	0	0	0	0	0	0	0	0
0.9471	0	0	1.38205	0.9471	0	0	0	0.9471	1	0	203.845	1	0.866667	0.333333	1	1	1	0.266667	0.933333	0.933333	0.866667	0.933333	1	0.933333	0.933333	0.733333	1	0.933333	1	0.933333	1	0	0	0	0	0	0	0	0	0	0	0	0	0	0	0	0	0	0
0.9481	0	0	1.38205	0.9481	0	0	0	0.9481	1	0	203.845	1	0.866667	0.333333	1	1	1	0.266667	0.933333	0.933333	0.866667	0.933333	1	0.933333	0.933333	0.733333	1	0.933333	1	0.933333	1	0	0	0	0	0	0	0	0	0	0	0	0	0	0	0	0	0	0
0.9491	0	0	1.38205	0.9491	0	0	0	0.9491	1	0	203.845	1	0.866667	0.333333	1	1	1	0.266667	0.933333	0.933333	0.866667	0.933333	1	0.933333	0.933333	0.733333	1	0.933333	1	0.933333	1	0	0	0	0	0	0	0	0	0	0	0	0	0	0	0	0	0	0
0.9501	0	0	1.38205	0.9501	0	0	0	0.9501	1	0	203.845	1	0.866667	0.266667	1	1	1	0.266667	0.933333	0.933333	0.866667	0.933333	1	0.933333	0.933333	0.733333	1	0.933333	1	0.933333	1	0	0	0	0	0	0	0	0	0	0	0	0	0	0	0	0	0	0
0.9511	0	0	1.38205	0.9511	0	0	0	0.9511	1	0	203.845	1	0.866667	0.266667	1	1	1	0.266667	0.933333	0.933333	0.866667	0.933333	1	0.933333	0.933333	0.733333	1	0.933333	1	0.933333	1	0	0	0	0	0	0	0	0	0	0	0	0	0	0	0	0	0	0
0.9521	0	0	1.38205	0.9521	0	0	0	0.9521	1	0	203.845	1	0.866667	0.266667	1	1	1	0.266667	0.933333	0.933333	0.866667	0.933333	1	0.933333	0.933333	0.733333	1	0.933333	1	0.933333	1	0	0	0	0	0	0	0	0	0	0	0	0	0	0	0	0	0	0
0.9531	0	0	1.38205	0.9531	0	0	0	0.9531	1	0	203.845	1	0.866667	0.266667	1	1	1	0.266667	0.933333	0.933333	0.866667	0.933333	1	0.933333	0.933333	0.733333	1	0.933333	1	0.933333	1	0	0	0	0	0	0	0	0	0	0	0	0	0	0	0	0	0	0
0.9541	0	0	1.38205	0.9541	0	0	0	0.9541	1	0	203.845	1	0.866667	0.266667	1	1	1	0.266667	0.933333	0.933333	0.866667	1	1	0.933333	0.933333	0.733333	1	0.933333	1	0.933333	1	0	0	0	0	0	0	0	0	0	0	0	0	0	0	0	0	0	0
0.9551	0	0	1.38205	0.9551	0	0	0	0.9551	1	0	203.845	1	0.866667	0.266667	1	1	1	0.266667	0.933333	0.933333	0.866667	1	1	0.933333	0.933333	0.733333	1	0.933333	1	0.933333	1	0	0	0	0	0	0	0	0	0	0	0	0	0	0	0	0	0	0
0.9561	0	0	1.38205	0.9561	0	0	0	0.9561	1	0	203.845	1	0.866667	0.266667	1	1	1	0.266667	0.933333	0.933333	0.866667	1	1	0.933333	0.933333	0.733333	1	0.933333	1	0.933333	1	0	0	0	0	0	0	0	0	0	0	0	0	0	0	0	0	0	0
0.9571	0	0	1.38205	0.9571	0	0	0	0.9571	1	0	203.845	1	0.866667	0.266667	1	1	1	0.266667	0.933333	0.933333	0.866667	1	1	0.933333	0.933333	0.733333	1	0.933333	1	0.933333	1	0	0	0	0	0	0	0	0	0	0	0	0	0	0	0	0	0	0
0.9581	0	0	1.38205	0.9581	0	0	0	0.9581	1	0	203.845	1	0.866667	0.266667	1	1	1	0.266667	0.933333	0.933333	0.866667	1	1	0.933333	0.933333	0.733333	1	0.933333	1	0.933333	1	0	0	0	0	0	0	0	0	0	0	0	0	0	0	0	0	0	0
0.9591	0	0	1.38205	0.9591	0	0	0	0.9591	1	0	203.845	1	0.866667	0.266667	1	1	1	0.266667	0.933333	0.933333	0.866667	1	1	0.933333	1	0.733333	1	0.933333	1	0.933333	1	0	0	0	0	0	0	0	0	0	0	0	0	0	0	0	0	0	0
0.9601	0	0	1.38205	0.9601	0	0	0	0.9601	1	0	203.845	1	0.866667	0.266667	1	1	1	0.266667	0.933333	0.933333	0.866667	1	1	0.933333	1	0.733333	1	0.933333	1	0.933333	1	0	0	0	0	0	0	0	0	0	0	0	0	0	0	0	0	0	0
0.9611	0	0	1.38205	0.9611	0	0	0	0.9611	1	0	203.845	1	0.866667	0.266667	1	1	1	0.266667	0.933333	0.933333	0.866667	1	1	0.933333	1	0.733333	1	0.933333	1	0.866667	1	0	0	0	0	0	0	0	0	0	0	0	0	0	0	0	0	0	0
0.9621	0	0	1.38205	0.9621	0	0	0	0.9621	1	0	203.845	1	0.866667	0.266667	1	1	1	0.266667	0.933333	0.933333	0.866667	1	1	0.933333	1	0.733333	1	0.933333	1	0.866667	1	0	0	0	0	0	0	0	0	0	0	0	0	0	0	0	0	0	0
0.9631	0	0	1.38205	0.9631	0	0	0	0.9631	1	0	203.845	1	0.8	0.266667	1	1	1	0.266667	0.933333	0.933333	0.866667	1	1	0.933333	1	0.733333	1	0.933333	1	0.866667	1	0	0	0	0	0	0	0	0	0	0	0	0	0	0	0	0	0	0
0.9641	0	0	1.38205	0.9641	0	0	0	0.9641	1	0	203.845	1	0.8	0.266667	1	0.933333	1	0.266667	0.933333	0.933333	0.866667	1	1	0.933333	1	0.733333	1	0.933333	1	0.866667	1	0	0	0	0	0	0	0	0	0	0	0	0	0	0	0	0	0	0
0.9651	0	0	1.38205	0.9651	0	0	0	0.9651	1	0	203.845	1	0.8	0.266667	1	0.933333	1	0.266667	0.933333	0.933333	0.866667	1	1	0.933333	1	0.733333	1	0.933333	1	0.866667	1	0	0	0	0	0	0	0	0	0	0	0	0	0	0	0	0	0	0
0.9661	0	0	1.38205	0.9661	0	0	0	0.9661	1	0	203.845	1	0.8	0.266667	1	0.933333	1	0.266667	0.933333	0.866667	0.866667	1	1	0.933333	1	0.733333	1	0.933333	1	0.866667	1	0	0	0	0	0	0	0	0	0	0	0	0	0	0	0	0	0	0
0.9671	0	0	1.38205	0.9671	0	0	0	0.9671	1	0	203.845	1	0.8	0.266667	1	0.933333	1	0.266667	0.933333	0.866667	0.866667	1	1	0.933333	1	0.733333	1	0.933333	1	0.866667	1	0	0	0	0	0	0	0	0	0	0	0	0	0	0	0	0	0	0
0.9681	0	0	1.38205	0.9681	0	0	0	0.9681	1	0	203.845	0.933333	0.8	0.266667	1	0.933333	1	0.266667	0.933333	0.866667	0.866667	1	1	0.933333	1	0.733333	1	0.933333	1	0.866667	1	0	0	0	0	0	0	0	0	0	0	0	0	0	0	0	0	0	0
0.9691	0	0	1.38205	0.9691	0	0	0	0.9691	1	0	203.845	0.933333	0.8	0.266667	1	0.933333	1	0.2	0.933333	0.866667	0.866667	1	1	0.933333	1	0.733333	1	0.933333	1	0.866667	1	0	0	0	0	0	0	0	0	0	0	0	0	0	0	0	0	0	0
0.9701	0	0	1.38205	0.9701	0	0	0	0.9701	1	0	203.845	0.933333	0.8	0.266667	1	0.933333	1	0.2	0.933333	0.866667	0.866667	1	0.933333	0.933333	1	0.733333	1	0.933333	1	0.866667	1	0	0	0	0	0	0	0	0	0	0	0	0	0	0	0	0	0	0
0.9711	0	0	1.38205	0.9711	0	0	0	0.9711	1	0	203.845	0.933333	0.8	0.266667	1	0.866667	1	0.2	0.933333	0.866667	0.866667	1	0.933333	0.933333	1	0.733333	1	0.933333	1	0.866667	1	0	0	0	0	0	0	0	0	0	0	0	0	0	0	0	0	0	0
0.9721	0	0	1.38205	0.9721	0	0	0	0.9721	1	0	203.845	0.933333	0.8	0.266667	1	0.866667	1	0.2	0.933333	0.866667	0.866667	1	0.933333	0.933333	1	0.733333	1	0.933333	1	0.866667	1	0	0	0	0	0	0	0	0	0	0	0	0	0	0	0	0	0	0
0.9731	0	0	1.38205	0.9731	0	0	0	0.9731	1	0	203.845	0.933333	0.8	0.266667	1	0.866667	1	0.2	0.933333	0.866667	0.866667	0.933333	0.933333	0.933333	1	0.733333	1	0.933333	1	0.866667	1	0	0	0	0	0	0	0	0	0	0	0	0	0	0	0	0	0	0
0.9741	0	0	1.38205	0.9741	0	0	0	0.9741	1	0	203.845	0.933333	0.8	0.266667	1	0.866667	1	0.2	0.933333	0.866667	0.866667	0.933333	0.933333	0.933333	1	0.733333	1	0.933333	1	0.866667	1	0	0	0	0	0	0	0	0	0	0	0	0	0	0	0	0	0	0
0.9751	0	0	1.38205	0.9751	0	0	0	0.9751	1	0	203.845	0.933333	0.733333	0.266667	1	0.866667	1	0.2	0.933333	0.866667	0.866667	0.933333	0.933333	0.933333	1	0.733333	1	0.933333	1	0.8	1	0	0	0	0	0	0	0	0	0	0	0	0	0	0	0	0	0	0
0.9761	0	0	1.38205	0.9761	0	0	0	0.9761	1	0	203.845	0.933333	0.733333	0.266667	1	0.866667	1	0.2	0.933333	0.866667	0.866667	0.933333	0.933333	0.933333	1	0.733333	1	0.933333	1	0.8	1	0	0	0	0	0	0	0	0	0	0	0	0	0	0	0	0	0	0
0.9771	0	0	1.38205	0.9771	0	0	0	0.9771	1	0	203.845	0.933333	0.733333	0.266667	1	0.866667	1	0.2	0.933333	0.866667	0.866667	0.933333	0.933333	0.933333	1	0.733333	1	0.933333	1	0.8	1	0	0	0	0	0	0	0	0	0	0	0	0	0	0	0	0	0	0
0.9781	0	0	1.38205	0.9781	0	0	0	0.9781	1	0	203.845	0.933333	0.733333	0.266667	0.933333	0.866667	1	0.2	0.933333	0.866667	0.866667	0.866667	0.933333	0.933333	1	0.733333	1	0.933333	1	0.8	1	0	0	0	0	0	0	0	0	0	0	0	0	0	0	0	0	0	0
0.9791	0	0	1.38205	0.9791	0	0	0	0.9791	1	0	203.845	0.933333	0.733333	0.266667	0.933333	0.866667	1	0.2	0.933333	0.866667	0.866667	0.866667	0.933333	0.933333	1	0.666667	1	0.933333	1	0.8	1	0	0	0	0	0	0	0	0	0	0	0	0	0	0	0	0	0	0
0.9801	0	0	1.38205	0.9801	0	0	0	0.9801	1	0	203.845	0.933333	0.733333	0.266667	0.933333	0.8	1	0.2	0.933333	0.866667	0.866667	0.866667	0.933333	0.933333	1	0.666667	1	0.933333	1	0.8	1	0	0	0	0	0	0	0	0	0	0	0	0	0	0	0	0	0	0
0.9811	0	0	1.38205	0.9811	0	0	0	0.9811	1	0	203.845	0.933333	0.733333	0.266667	0.933333	0.666667	1	0.2	0.933333	0.866667	0.866667	0.8	0.933333	0.866667	1	0.666667	1	0.933333	1	0.8	1	0	0	0	0	0	0	0	0	0	0	0	0	0	0	0	0	0	0
0.9821	0	0	1.38205	0.9821	0	0	0	0.9821	0.933333	0	203.845	0.933333	0.733333	0.266667	0.933333	0.666667	0.933333	0.2	0.933333	0.8	0.866667	0.8	0.933333	0.866667	1	0.666667	1	0.933333	1	0.8	1	0	0	0	0	0	0	0	0	0	0	0	0	0	0	0	0	0	0
0.9831	0	0	1.38205	0.9831	0	0	0	0.9831	0.933333	0	203.845	0.933333	0.733333	0.266667	0.933333	0.666667	0.933333	0.2	0.933333	0.8	0.866667	0.8	0.933333	0.866667	1	0.666667	1	0.933333	1	0.8	1	0	0	0	0	0	0	0	0	0	0	0	0	0	0	0	0	0	0
0.9841	0	0	1.38205	0.9841	0	0	0	0.9841	0.933333	0	203.845	0.933333	0.733333	0.266667	0.933333	0.666667	0.933333	0.2	0.933333	0.8	0.866667	0.8	0.933333	0.866667	1	0.666667	1	0.933333	1	0.8	1	0	0	0	0	0	0	0	0	0	0	0	0	0	0	0	0	0	0
0.9851	0	0	1.38205	0.9851	0	0	0	0.9851	0.933333	0	203.845	0.933333	0.733333	0.266667	0.933333	0.666667	0.933333	0.2	0.866667	0.8	0.866667	0.8	0.933333	0.866667	1	0.666667	1	0.933333	1	0.8	1	0	0	0	0	0	0	0	0	0	0	0	0	0	0	0	0	0	0
0.9861	0	0	1.38205	0.9861	0	0	0	0.9861	0.866667	0	203.845	0.933333	0.733333	0.266667	0.933333	0.666667	0.866667	0.2	0.866667	0.8	0.866667	0.8	0.933333	0.866667	1	0.666667	0.933333	0.933333	1	0.8	1	0	0	0	0	0	0	0	0	0	0	0	0	0	0	0	0	0	0
0.9871	0	0	1.38205	0.9871	0	0	0	0.9871	0.866667	0	203.845	0.933333	0.733333	0.266667	0.866667	0.6	0.866667	0.2	0.866667	0.8	0.866667	0.8	0.933333	0.866667	1	0.666667	0.933333	0.933333	1	0.8	1	0	0	0	0	0	0	0	0	0	0	0	0	0	0	0	0	0	0
0.9881	0	0	1.38205	0.9881	0	0	0	0.9881	0.866667	0	203.845	0.933333	0.733333	0.266667	0.866667	0.533333	0.866667	0.2	0.866667	0.8	0.866667	0.8	0.933333	0.866667	1	0.666667	0.933333	0.933333	1	0.8	1	0	0	0	0	0	0	0	0	0	0	0	0	0	0	0	0	0	0
0.9891	0	0	1.38205	0.9891	0	0	0	0.9891	0.866667	0	203.845	0.933333	0.733333	0.266667	0.866667	0.533333	0.866667	0.2	0.866667	0.8	0.866667	0.8	0.933333	0.866667	1	0.666667	0.933333	0.933333	1	0.8	1	0	0	0	0	0	0	0	0	0	0	0	0	0	0	0	0	0	0
0.9901	0	0	1.38205	0.9901	0	0	0	0.9901	0.866667	0	203.845	0.933333	0.733333	0.266667	0.866667	0.533333	0.866667	0.2	0.866667	0.8	0.866667	0.8	0.933333	0.866667	1	0.666667	0.933333	0.933333	1	0.8	1	0	0	0	0	0	0	0	0	0	0	0	0	0	0	0	0	0	0
0.9911	0	0	1.38205	0.9911	0	0	0	0.9911	0.866667	0	203.845	0.933333	0.733333	0.266667	0.866667	0.533333	0.866667	0.2	0.866667	0.8	0.866667	0.8	0.933333	0.866667	1	0.666667	0.933333	0.933333	1	0.8	1	0	0	0	0	0	0	0	0	0	0	0	0	0	0	0	0	0	0
0.9921	0	0	1.38205	0.9921	0	0	0	0.9921	0.866667	0	203.845	0.933333	0.733333	0.266667	0.866667	0.533333	0.866667	0.2	0.866667	0.8	0.866667	0.8	0.933333	0.866667	1	0.666667	0.933333	0.933333	1	0.8	1	0	0	0	0	0	0	0	0	0	0	0	0	0	0	0	0	0	0
0.9931	0	0	1.38205	0.9931	0	0	0	0.9931	0.866667	0	203.845	0.933333	0.733333	0.266667	0.866667	0.466667	0.866667	0.2	0.866667	0.8	0.866667	0.8	0.933333	0.866667	1	0.666667	0.933333	0.933333	1	0.733333	1	0	0	0	0	0	0	0	0	0	0	0	0	0	0	0	0	0	0
0.9941	0	0	1.38205	0.9941	0	0	0	0.9941	0.866667	0	203.845	0.933333	0.733333	0.266667	0.866667	0.466667	0.866667	0.2	0.866667	0.8	0.866667	0.8	0.933333	0.866667	1	0.666667	0.933333	0.933333	1	0.733333	1	0	0	0	0	0	0	0	0	0	0	0	0	0	0	0	0	0	0
0.9951	0	0	1.38205	0.9951	0	0	0	0.9951	0.8	0	203.845	0.933333	0.733333	0.266667	0.866667	0.466667	0.8	0.2	0.866667	0.8	0.866667	0.8	0.933333	0.866667	1	0.6	0.933333	0.933333	1	0.733333	1	0	0	0	0	0	0	0	0	0	0	0	0	0	0	0	0	0	0
0.9961	0	0	1.38205	0.9961	0	0	0	0.9961	0.8	0	203.845	0.933333	0.733333	0.266667	0.866667	0.466667	0.8	0.2	0.866667	0.8	0.866667	0.8	0.933333	0.866667	1	0.6	0.933333	0.933333	1	0.733333	1	0	0	0	0	0	0	0	0	0	0	0	0	0	0	0	0	0	0
0.9971	0	0	1.38205	0.9971	0	0	0	0.9971	0.8	0	203.845	0.933333	0.733333	0.266667	0.866667	0.466667	0.8	0.2	0.866667	0.8	0.866667	0.8	0.933333	0.866667	1	0.6	0.933333	0.933333	0.933333	0.733333	1	0	0	0	0	0	0	0	0	0	0	0	0	0	0	0	0	0	0
0.9981	0	0	1.38205	0.9981	0	0	0	0.9981	0.8	0	203.845	0.933333	0.733333	0.266667	0.866667	0.466667	0.8	0.2	0.866667	0.8	0.866667	0.8	0.933333	0.866667	1	0.533333	0.933333	0.933333	0.933333	0.733333	1	0	0	0	0	0	0	0	0	0	0	0	0	0	0	0	0	0	0
0.9991	0	0	1.38205	0.9991	0	0	0	0.9991	0.8	0	203.845	0.933333	0.733333	0.266667	0.866667	0.466667	0.8	0.2	0.866667	0.8	0.866667	0.8	0.933333	0.866667	1	0.533333	0.933333	0.933333	0.933333	0.733333	1	0	0	0	0	0	0	0	0	0	0	0	0	0	0	0	0	0	0
1.0001	0	0	1.38205	1.0001	0	0	0	1.0001	0.8	0	0	0.933333	0.733333	0.266667	0.866667	0.466667	0.8	0.2	0.866667	0.733333	0.8	0.8	0.933333	0.866667	1	0.533333	0.933333	0.933333	0.933333	0.733333	1	0	0	0	0	0	0	0	0	0	0	0	0	0	0	0	0	0	0
1.0011	0	0	1.38205	1.0011	0	0	0	1.0011	0.8	0	0	0.933333	0.733333	0.266667	0.866667	0.466667	0.8	0.2	0.8	0.733333	0.8	0.8	0.933333	0.866667	1	0.533333	0.933333	0.933333	0.933333	0.733333	1	0	0	0	0	0	0	0	0	0	0	0	0	0	0	0	0	0	0
1.0021	0	0	1.38205	1.0021	0	0	0	1.0021	0.8	0	0	0.933333	0.733333	0.266667	0.866667	0.4	0.8	0.2	0.8	0.733333	0.8	0.8	0.933333	0.866667	1	0.533333	0.933333	0.933333	0.933333	0.733333	1	0	0	0	0	0	0	0	0	0	0	0	0	0	0	0	0	0	0
1.0031	0	0	1.38205	1.0031	0	0	0	1.0031	0.8	0	0	0.933333	0.733333	0.2	0.866667	0.4	0.8	0.2	0.8	0.733333	0.733333	0.8	0.933333	0.866667	1	0.533333	0.933333	0.933333	0.933333	0.733333	1	0	0	0	0	0	0	0	0	0	0	0	0	0	0	0	0	0	0
1.0041	0	0	1.38205	1.0041	0	0	0	1.0041	0.8	0	0	0.933333	0.733333	0.2	0.866667	0.333333	0.8	0.2	0.8	0.733333	0.733333	0.8	0.933333	0.866667	1	0.533333	0.933333	0.933333	0.933333	0.733333	1	0	0	0	0	0	0	0	0	0	0	0	0	0	0	0	0	0	0
1.0051	0	0	1.38205	1.0051	0	0	0	1.0051	0.8	0	0	0.933333	0.733333	0.2	0.866667	0.333333	0.8	0.2	0.8	0.666667	0.733333	0.8	0.933333	0.866667	1	0.533333	0.933333	0.933333	0.933333	0.733333	1	0	0	0	0	0	0	0	0	0	0	0	0	0	0	0	0	0	0
1.0061	0	0	1.38205	1.0061	0	0	0	1.0061	0.8	0	0	0.933333	0.733333	0.2	0.866667	0.333333	0.8	0.2	0.8	0.666667	0.733333	0.8	0.933333	0.866667	1	0.533333	0.933333	0.933333	0.933333	0.733333	1	0	0	0	0	0	0	0	0	0	0	0	0	0	0	0	0	0	0
1.0071	0	0	1.38205	1.0071	0	0	0	1.0071	0.8	0	0	0.933333	0.733333	0.2	0.866667	0.333333	0.8	0.2	0.8	0.666667	0.733333	0.8	0.933333	0.866667	1	0.533333	0.933333	0.933333	0.866667	0.733333	1	0	0	0	0	0	0	0	0	0	0	0	0	0	0	0	0	0	0
1.0081	0	0	1.38205	1.0081	0	0	0	1.0081	0.8	0	0	0.933333	0.733333	0.2	0.866667	0.333333	0.8	0.2	0.8	0.6	0.733333	0.8	0.933333	0.866667	1	0.533333	0.933333	0.933333	0.866667	0.733333	1	0	0	0	0	0	0	0	0	0	0	0	0	0	0	0	0	0	0
1.0091	0	0	1.38205	1.0091	0	0	0	1.0091	0.8	0	0	0.933333	0.733333	0.2	0.866667	0.333333	0.8	0.2	0.8	0.6	0.733333	0.8	0.933333	0.866667	1	0.533333	0.933333	0.933333	0.866667	0.733333	1	0	0	0	0	0	0	0	0	0	0	0	0	0	0	0	0	0	0
1.0101	0	0	1.38205	1.0101	0	0	0	1.0101	0.8	0	0	0.933333	0.733333	0.2	0.866667	0.333333	0.8	0.2	0.8	0.6	0.733333	0.8	0.933333	0.866667	1	0.533333	0.933333	0.933333	0.866667	0.733333	1	0	0	0	0	0	0	0	0	0	0	0	0	0	0	0	0	0	0
1.0111	0	0	1.38205	1.0111	0	0	0	1.0111	0.8	0	0	0.933333	0.733333	0.2	0.866667	0.333333	0.8	0.2	0.8	0.6	0.733333	0.8	0.933333	0.866667	1	0.533333	0.933333	0.933333	0.866667	0.733333	1	0	0	0	0	0	0	0	0	0	0	0	0	0	0	0	0	0	0
1.0121	0	0	1.38205	1.0121	0	0	0	1.0121	0.8	0	0	0.933333	0.733333	0.2	0.866667	0.333333	0.8	0.2	0.8	0.6	0.733333	0.8	0.933333	0.866667	1	0.533333	0.933333	0.933333	0.866667	0.733333	1	0	0	0	0	0	0	0	0	0	0	0	0	0	0	0	0	0	0
1.0131	0	0	1.38205	1.0131	0	0	0	1.0131	0.8	0	0	0.933333	0.733333	0.2	0.866667	0.333333	0.8	0.2	0.8	0.6	0.733333	0.8	0.933333	0.866667	1	0.533333	0.933333	0.933333	0.866667	0.733333	1	0	0	0	0	0	0	0	0	0	0	0	0	0	0	0	0	0	0
1.0141	0	0	1.38205	1.0141	0	0	0	1.0141	0.8	0	0	0.933333	0.733333	0.2	0.866667	0.333333	0.8	0.2	0.8	0.6	0.733333	0.8	0.933333	0.866667	1	0.533333	0.933333	0.933333	0.866667	0.733333	1	0	0	0	0	0	0	0	0	0	0	0	0	0	0	0	0	0	0
1.0151	0	0	1.38205	1.0151	0	0	0	1.0151	0.8	0	0	0.933333	0.733333	0.2	0.866667	0.333333	0.8	0.2	0.8	0.6	0.733333	0.8	0.933333	0.866667	1	0.533333	0.933333	0.933333	0.866667	0.733333	1	0	0	0	0	0	0	0	0	0	0	0	0	0	0	0	0	0	0
1.0161	0	0	1.38205	1.0161	0	0	0	1.0161	0.8	0	0	0.933333	0.733333	0.2	0.866667	0.333333	0.8	0.2	0.8	0.6	0.733333	0.8	0.933333	0.866667	1	0.533333	0.933333	0.933333	0.866667	0.733333	1	0	0	0	0	0	0	0	0	0	0	0	0	0	0	0	0	0	0
1.0171	0	0	1.38205	1.0171	0	0	0	1.0171	0.8	0	0	0.933333	0.733333	0.2	0.866667	0.333333	0.8	0.2	0.8	0.6	0.733333	0.8	0.933333	0.866667	1	0.533333	0.933333	0.933333	0.866667	0.733333	1	0	0	0	0	0	0	0	0	0	0	0	0	0	0	0	0	0	0
1.0181	0	0	1.38205	1.0181	0	0	0	1.0181	0.8	0	0	0.933333	0.733333	0.2	0.866667	0.333333	0.8	0.2	0.8	0.6	0.733333	0.733333	0.933333	0.866667	1	0.533333	0.933333	0.933333	0.866667	0.733333	1	0	0	0	0	0	0	0	0	0	0	0	0	0	0	0	0	0	0
1.0191	0	0	1.38205	1.0191	0	0	0	1.0191	0.8	0	0	0.933333	0.733333	0.2	0.866667	0.333333	0.8	0.2	0.8	0.6	0.733333	0.733333	0.933333	0.866667	1	0.533333	0.933333	0.933333	0.866667	0.733333	1	0	0	0	0	0	0	0	0	0	0	0	0	0	0	0	0	0	0
1.0201	0	0	1.38205	1.0201	0	0	0	1.0201	0.8	0	0	0.933333	0.733333	0.2	0.866667	0.333333	0.8	0.2	0.8	0.6	0.733333	0.733333	0.933333	0.866667	0.933333	0.533333	0.933333	0.933333	0.866667	0.733333	1	0	0	0	0	0	0	0	0	0	0	0	0	0	0	0	0	0	0
1.0211	0	0	1.38205	1.0211	0	0	0	1.0211	0.8	0	0	0.933333	0.733333	0.2	0.866667	0.333333	0.8	0.2	0.8	0.6	0.733333	0.733333	0.933333	0.866667	0.933333	0.533333	0.933333	0.933333	0.866667	0.733333	1	0	0	0	0	0	0	0	0	0	0	0	0	0	0	0	0	0	0
1.0221	0	0	1.38205	1.0221	0	0	0	1.0221	0.8	0	0	0.933333	0.733333	0.2	0.866667	0.333333	0.8	0.2	0.8	0.6	0.733333	0.733333	0.933333	0.866667	0.933333	0.533333	0.933333	0.933333	0.866667	0.733333	1	0	0	0	0	0	0	0	0	0	0	0	0	0	0	0	0	0	0
1.0231	0	0	1.38205	1.0231	0	0	0	1.0231	0.8	0	0	0.933333	0.733333	0.2	0.866667	0.333333	0.8	0.2	0.8	0.6	0.733333	0.733333	0.933333	0.866667	0.933333	0.533333	0.933333	0.933333	0.866667	0.733333	1	0	0	0	0	0	0	0	0	0	0	0	0	0	0	0	0	0	0
1.0241	0	0	1.38205	1.0241	0	0	0	1.0241	0.8	0	0	0.933333	0.733333	0.2	0.866667	0.333333	0.8	0.2	0.8	0.6	0.733333	0.733333	0.933333	0.866667	0.933333	0.533333	0.933333	0.933333	0.866667	0.733333	1	0	0	0	0	0	0	0	0	0	0	0	0	0	0	0	0	0	0
1.0251	0	0	1.38205	1.0251	0	0	0	1.0251	0.8	0	0	0.933333	0.733333	0.2	0.866667	0.333333	0.8	0.2	0.8	0.6	0.666667	0.733333	0.933333	0.866667	0.933333	0.533333	0.933333	0.933333	0.866667	0.733333	1	0	0	0	0	0	0	0	0	0	0	0	0	0	0	0	0	0	0
1.0261	0	0	1.38205	1.0261	0	0	0	1.0261	0.8	0	0	0.933333	0.733333	0.2	0.866667	0.333333	0.8	0.2	0.8	0.6	0.666667	0.733333	0.933333	0.866667	0.933333	0.466667	0.933333	0.933333	0.866667	0.733333	1	0	0	0	0	0	0	0	0	0	0	0	0	0	0	0	0	0	0
1.0271	0	0	1.38205	1.0271	0	0	0	1.0271	0.8	0	0	0.933333	0.733333	0.2	0.866667	0.333333	0.8	0.2	0.8	0.6	0.666667	0.733333	0.933333	0.866667	0.933333	0.466667	0.933333	0.933333	0.866667	0.733333	1	0	0	0	0	0	0	0	0	0	0	0	0	0	0	0	0	0	0
1.0281	0	0	1.38205	1.0281	0	0	0	1.0281	0.8	0	0	0.933333	0.733333	0.2	0.866667	0.333333	0.8	0.2	0.8	0.6	0.666667	0.733333	0.933333	0.866667	0.933333	0.466667	0.933333	0.933333	0.866667	0.733333	1	0	0	0	0	0	0	0	0	0	0	0	0	0	0	0	0	0	0
1.0291	0	0	1.38205	1.0291	0	0	0	1.0291	0.8	0	0	0.933333	0.733333	0.2	0.866667	0.333333	0.8	0.2	0.8	0.6	0.6	0.733333	0.933333	0.866667	0.933333	0.466667	0.933333	0.933333	0.866667	0.733333	1	0	0	0	0	0	0	0	0	0	0	0	0	0	0	0	0	0	0
1.0301	0	0	1.38205	1.0301	0	0	0	1.0301	0.8	0	0	0.933333	0.733333	0.2	0.866667	0.333333	0.8	0.2	0.8	0.6	0.6	0.733333	0.933333	0.866667	0.933333	0.466667	0.933333	0.933333	0.866667	0.733333	1	0	0	0	0	0	0	0	0	0	0	0	0	0	0	0	0	0	0
1.0311	0	0	1.38205	1.0311	0	0	0	1.0311	0.8	0	0	0.933333	0.733333	0.2	0.866667	0.333333	0.8	0.2	0.8	0.6	0.6	0.733333	0.933333	0.866667	0.933333	0.466667	0.933333	0.933333	0.866667	0.733333	1	0	0	0	0	0	0	0	0	0	0	0	0	0	0	0	0	0	0
1.0321	0	0	1.38205	1.0321	0	0	0	1.0321	0.8	0	0	0.933333	0.733333	0.2	0.866667	0.333333	0.8	0.2	0.8	0.6	0.6	0.733333	0.933333	0.866667	0.933333	0.466667	0.933333	0.933333	0.866667	0.733333	1	0	0	0	0	0	0	0	0	0	0	0	0	0	0	0	0	0	0
1.0331	0	0	1.38205	1.0331	0	0	0	1.0331	0.8	0	0	0.933333	0.733333	0.2	0.866667	0.333333	0.8	0.133333	0.733333	0.6	0.6	0.733333	0.933333	0.866667	0.933333	0.466667	0.933333	0.933333	0.866667	0.733333	1	0	0	0	0	0	0	0	0	0	0	0	0	0	0	0	0	0	0
1.0341	0	0	1.38205	1.0341	0	0	0	1.0341	0.8	0	0	0.933333	0.733333	0.2	0.866667	0.333333	0.8	0.133333	0.733333	0.6	0.6	0.733333	0.933333	0.866667	0.933333	0.466667	0.933333	0.933333	0.8	0.733333	1	0	0	0	0	0	0	0	0	0	0	0	0	0	0	0	0	0	0
1.0351	0	0	1.38205	1.0351	0	0	0	1.0351	0.8	0	0	0.933333	0.733333	0.2	0.866667	0.333333	0.8	0.133333	0.733333	0.6	0.6	0.733333	0.933333	0.866667	0.933333	0.466667	0.933333	0.933333	0.8	0.733333	1	0	0	0	0	0	0	0	0	0	0	0	0	0	0	0	0	0	0
1.0361	0	0	1.38205	1.0361	0	0	0	1.0361	0.8	0	0	0.933333	0.733333	0.2	0.866667	0.333333	0.8	0.133333	0.733333	0.6	0.6	0.733333	0.933333	0.866667	0.933333	0.466667	0.933333	0.933333	0.8	0.733333	1	0	0	0	0	0	0	0	0	0	0	0	0	0	0	0	0	0	0
1.0371	0	0	1.38205	1.0371	0	0	0	1.0371	0.8	0	0	0.933333	0.733333	0.2	0.866667	0.333333	0.8	0.133333	0.733333	0.6	0.6	0.733333	0.933333	0.866667	0.933333	0.466667	0.933333	0.933333	0.8	0.733333	1	0	0	0	0	0	0	0	0	0	0	0	0	0	0	0	0	0	0
1.0381	0	0	1.38205	1.0381	0	0	0	1.0381	0.8	0	0	0.933333	0.733333	0.2	0.866667	0.333333	0.8	0.133333	0.733333	0.6	0.6	0.733333	0.933333	0.866667	0.933333	0.466667	0.933333	0.933333	0.8	0.733333	1	0	0	0	0	0	0	0	0	0	0	0	0	0	0	0	0	0	0
1.0391	0	0	1.38205	1.0391	0	0	0	1.0391	0.8	0	0	0.933333	0.733333	0.2	0.866667	0.333333	0.8	0.133333	0.733333	0.6	0.6	0.733333	0.933333	0.866667	0.933333	0.466667	0.933333	0.933333	0.8	0.733333	1	0	0	0	0	0	0	0	0	0	0	0	0	0	0	0	0	0	0
1.0401	0	0	1.38205	1.0401	0	0	0	1.0401	0.8	0	0	0.933333	0.733333	0.2	0.866667	0.333333	0.8	0.133333	0.733333	0.6	0.6	0.733333	0.933333	0.866667	0.933333	0.466667	0.933333	0.933333	0.8	0.733333	1	0	0	0	0	0	0	0	0	0	0	0	0	0	0	0	0	0	0
1.0411	0	0	1.38205	1.0411	0	0	0	1.0411	0.8	0	0	0.933333	0.733333	0.2	0.866667	0.333333	0.8	0.133333	0.733333	0.6	0.6	0.733333	0.933333	0.866667	0.933333	0.466667	0.933333	0.933333	0.8	0.733333	1	0	0	0	0	0	0	0	0	0	0	0	0	0	0	0	0	0	0
1.0421	0	0	1.38205	1.0421	0	0	0	1.0421	0.8	0	0	0.933333	0.733333	0.2	0.866667	0.333333	0.8	0.133333	0.733333	0.6	0.6	0.733333	0.933333	0.866667	0.933333	0.466667	0.933333	0.933333	0.8	0.733333	1	0	0	0	0	0	0	0	0	0	0	0	0	0	0	0	0	0	0
1.0431	0	0	1.38205	1.0431	0	0	0	1.0431	0.8	0	0	0.933333	0.733333	0.2	0.866667	0.333333	0.8	0.133333	0.733333	0.6	0.6	0.733333	0.933333	0.866667	0.933333	0.466667	0.933333	0.933333	0.8	0.733333	1	0	0	0	0	0	0	0	0	0	0	0	0	0	0	0	0	0	0
1.0441	0	0	1.38205	1.0441	0	0	0	1.0441	0.8	0	0	0.933333	0.733333	0.2	0.866667	0.333333	0.8	0.133333	0.733333	0.6	0.6	0.733333	0.933333	0.866667	0.933333	0.466667	0.933333	0.933333	0.8	0.733333	1	0	0	0	0	0	0	0	0	0	0	0	0	0	0	0	0	0	0
1.0451	0	0	1.38205	1.0451	0	0	0	1.0451	0.8	0	0	0.933333	0.733333	0.2	0.866667	0.333333	0.8	0.133333	0.733333	0.6	0.6	0.733333	0.933333	0.866667	0.933333	0.466667	0.933333	0.933333	0.8	0.733333	1	0	0	0	0	0	0	0	0	0	0	0	0	0	0	0	0	0	0
1.0461	0	0	1.38205	1.0461	0	0	0	1.0461	0.8	0	0	0.933333	0.733333	0.2	0.866667	0.333333	0.8	0.133333	0.733333	0.6	0.6	0.733333	0.933333	0.866667	0.933333	0.466667	0.933333	0.933333	0.8	0.733333	1	0	0	0	0	0	0	0	0	0	0	0	0	0	0	0	0	0	0
1.0471	0	0	1.38205	1.0471	0	0	0	1.0471	0.8	0	0	0.933333	0.733333	0.2	0.866667	0.333333	0.8	0.133333	0.733333	0.6	0.6	0.733333	0.933333	0.866667	0.933333	0.466667	0.933333	0.933333	0.8	0.733333	1	0	0	0	0	0	0	0	0	0	0	0	0	0	0	0	0	0	0
1.0481	0	0	1.38205	1.0481	0	0	0	1.0481	0.8	0	0	0.933333	0.733333	0.2	0.866667	0.333333	0.8	0.133333	0.733333	0.6	0.6	0.733333	0.933333	0.866667	0.933333	0.466667	0.933333	0.933333	0.8	0.733333	1	0	0	0	0	0	0	0	0	0	0	0	0	0	0	0	0	0	0
1.0491	0	0	1.38205	1.0491	0	0	0	1.0491	0.8	0	0	0.933333	0.733333	0.2	0.866667	0.333333	0.8	0.133333	0.733333	0.6	0.6	0.733333	0.933333	0.866667	0.933333	0.466667	0.933333	0.933333	0.8	0.733333	1	0	0	0	0	0	0	0	0	0	0	0	0	0	0	0	0	0	0
1.0501	0	0	1.38205	1.0501	0	0	0	1.0501	0.8	0	0	0.933333	0.733333	0.2	0.866667	0.333333	0.8	0.133333	0.733333	0.6	0.6	0.733333	0.933333	0.866667	0.933333	0.466667	0.933333	0.933333	0.8	0.733333	1	0	0	0	0	0	0	0	0	0	0	0	0	0	0	0	0	0	0
1.0511	0	0	1.38205	1.0511	0	0	0	1.0511	0.8	0	0	0.933333	0.733333	0.2	0.866667	0.333333	0.8	0.133333	0.733333	0.6	0.6	0.733333	0.933333	0.866667	0.933333	0.466667	0.933333	0.933333	0.8	0.733333	1	0	0	0	0	0	0	0	0	0	0	0	0	0	0	0	0	0	0
1.0521	0	0	1.38205	1.0521	0	0	0	1.0521	0.8	0	0	0.933333	0.733333	0.2	0.866667	0.333333	0.8	0.133333	0.733333	0.6	0.6	0.733333	0.933333	0.866667	0.933333	0.466667	0.933333	0.933333	0.8	0.733333	1	0	0	0	0	0	0	0	0	0	0	0	0	0	0	0	0	0	0
1.0531	0	0	1.38205	1.0531	0	0	0	1.0531	0.8	0	0	0.933333	0.733333	0.2	0.866667	0.333333	0.8	0.133333	0.733333	0.6	0.6	0.733333	0.933333	0.866667	0.933333	0.466667	0.933333	0.933333	0.8	0.733333	1	0	0	0	0	0	0	0	0	0	0	0	0	0	0	0	0	0	0
1.0541	0	0	1.38205	1.0541	0	0	0	1.0541	0.8	0	0	0.933333	0.733333	0.2	0.866667	0.333333	0.8	0.133333	0.733333	0.6	0.6	0.733333	0.933333	0.866667	0.933333	0.466667	0.933333	0.933333	0.8	0.733333	1	0	0	0	0	0	0	0	0	0	0	0	0	0	0	0	0	0	0
1.0551	0	0	1.38205	1.0551	0	0	0	1.0551	0.8	0	0	0.933333	0.733333	0.2	0.866667	0.333333	0.8	0.133333	0.733333	0.6	0.6	0.733333	0.933333	0.866667	0.933333	0.466667	0.933333	0.933333	0.8	0.733333	1	0	0	0	0	0	0	0	0	0	0	0	0	0	0	0	0	0	0
1.0561	0	0	1.38205	1.0561	0	0	0	1.0561	0.8	0	0	0.933333	0.733333	0.2	0.866667	0.333333	0.8	0.133333	0.733333	0.6	0.6	0.733333	0.933333	0.866667	0.933333	0.466667	0.933333	0.933333	0.8	0.733333	1	0	0	0	0	0	0	0	0	0	0	0	0	0	0	0	0	0	0
1.0571	0	0	1.38205	1.0571	0	0	0	1.0571	0.8	0	0	0.933333	0.733333	0.2	0.866667	0.333333	0.8	0.133333	0.733333	0.6	0.6	0.733333	0.933333	0.866667	0.933333	0.466667	0.933333	0.933333	0.8	0.733333	1	0	0	0	0	0	0	0	0	0	0	0	0	0	0	0	0	0	0
1.0581	0	0	1.38205	1.0581	0	0	0	1.0581	0.8	0	0	0.933333	0.733333	0.2	0.866667	0.333333	0.8	0.133333	0.733333	0.6	0.6	0.733333	0.933333	0.866667	0.933333	0.466667	0.933333	0.933333	0.8	0.733333	1	0	0	0	0	0	0	0	0	0	0	0	0	0	0	0	0	0	0
1.0591	0	0	1.38205	1.0591	0	0	0	1.0591	0.8	0	0	0.933333	0.733333	0.2	0.866667	0.333333	0.8	0.133333	0.733333	0.6	0.6	0.733333	0.933333	0.866667	0.933333	0.466667	0.933333	0.933333	0.8	0.733333	1	0	0	0	0	0	0	0	0	0	0	0	0	0	0	0	0	0	0
1.0601	0	0	1.38205	1.0601	0	0	0	1.0601	0.8	0	0	0.933333	0.733333	0.2	0.866667	0.333333	0.8	0.133333	0.733333	0.6	0.6	0.733333	0.933333	0.866667	0.933333	0.466667	0.933333	0.933333	0.8	0.733333	1	0	0	0	0	0	0	0	0	0	0	0	0	0	0	0	0	0	0
1.0611	0	0	1.38205	1.0611	0	0	0	1.0611	0.8	0	0	0.933333	0.733333	0.2	0.866667	0.333333	0.8	0.133333	0.733333	0.6	0.6	0.733333	0.933333	0.866667	0.933333	0.466667	0.933333	0.933333	0.8	0.733333	1	0	0	0	0	0	0	0	0	0	0	0	0	0	0	0	0	0	0
1.0621	0	0	1.38205	1.0621	0	0	0	1.0621	0.8	0	0	0.933333	0.733333	0.2	0.866667	0.333333	0.8	0.133333	0.733333	0.6	0.6	0.733333	0.933333	0.866667	0.933333	0.466667	0.933333	0.933333	0.8	0.733333	1	0	0	0	0	0	0	0	0	0	0	0	0	0	0	0	0	0	0
1.0631	0	0	1.38205	1.0631	0	0	0	1.0631	0.8	0	0	0.933333	0.733333	0.2	0.866667	0.333333	0.8	0.133333	0.733333	0.6	0.6	0.733333	0.933333	0.866667	0.933333	0.466667	0.933333	0.933333	0.8	0.733333	1	0	0	0	0	0	0	0	0	0	0	0	0	0	0	0	0	0	0
1.0641	0	0	1.38205	1.0641	0	0	0	1.0641	0.8	0	0	0.933333	0.733333	0.2	0.866667	0.333333	0.8	0.133333	0.733333	0.6	0.6	0.733333	0.933333	0.866667	0.933333	0.466667	0.933333	0.933333	0.8	0.733333	1	0	0	0	0	0	0	0	0	0	0	0	0	0	0	0	0	0	0
1.0651	0	0	1.38205	1.0651	0	0	0	1.0651	0.8	0	0	0.933333	0.733333	0.2	0.866667	0.333333	0.8	0.133333	0.733333	0.6	0.6	0.733333	0.933333	0.866667	0.933333	0.466667	0.933333	0.933333	0.8	0.733333	1	0	0	0	0	0	0	0	0	0	0	0	0	0	0	0	0	0	0
1.0661	0	0	1.38205	1.0661	0	0	0	1.0661	0.8	0	0	0.933333	0.733333	0.2	0.866667	0.333333	0.8	0.133333	0.733333	0.6	0.6	0.733333	0.933333	0.866667	0.933333	0.466667	0.933333	0.933333	0.8	0.733333	1	0	0	0	0	0	0	0	0	0	0	0	0	0	0	0	0	0	0
1.0671	0	0	1.38205	1.0671	0	0	0	1.0671	0.8	0	0	0.933333	0.733333	0.2	0.866667	0.333333	0.8	0.133333	0.733333	0.6	0.6	0.733333	0.933333	0.866667	0.933333	0.466667	0.933333	0.933333	0.8	0.733333	1	0	0	0	0	0	0	0	0	0	0	0	0	0	0	0	0	0	0
1.0681	0	0	1.38205	1.0681	0	0	0	1.0681	0.8	0	0	0.933333	0.733333	0.2	0.866667	0.333333	0.8	0.133333	0.733333	0.6	0.6	0.733333	0.933333	0.866667	0.933333	0.466667	0.933333	0.933333	0.8	0.733333	1	0	0	0	0	0	0	0	0	0	0	0	0	0	0	0	0	0	0
1.0691	0	0	1.38205	1.0691	0	0	0	1.0691	0.8	0	0	0.933333	0.733333	0.2	0.866667	0.333333	0.8	0.133333	0.733333	0.6	0.6	0.733333	0.933333	0.866667	0.933333	0.466667	0.933333	0.933333	0.8	0.733333	1	0	0	0	0	0	0	0	0	0	0	0	0	0	0	0	0	0	0
1.0701	0	0	1.38205	1.0701	0	0	0	1.0701	0.8	0	0	0.933333	0.733333	0.2	0.866667	0.333333	0.8	0.133333	0.733333	0.6	0.6	0.733333	0.933333	0.866667	0.933333	0.466667	0.933333	0.933333	0.8	0.733333	1	0	0	0	0	0	0	0	0	0	0	0	0	0	0	0	0	0	0
1.0711	0	0	1.38205	1.0711	0	0	0	1.0711	0.8	0	0	0.933333	0.733333	0.2	0.866667	0.333333	0.8	0.133333	0.733333	0.6	0.6	0.733333	0.933333	0.866667	0.933333	0.466667	0.933333	0.933333	0.8	0.733333	1	0	0	0	0	0	0	0	0	0	0	0	0	0	0	0	0	0	0
1.0721	0	0	1.38205	1.0721	0	0	0	1.0721	0.8	0	0	0.933333	0.733333	0.2	0.866667	0.333333	0.8	0.133333	0.733333	0.6	0.6	0.733333	0.933333	0.866667	0.933333	0.466667	0.933333	0.933333	0.8	0.733333	1	0	0	0	0	0	0	0	0	0	0	0	0	0	0	0	0	0	0
1.0731	0	0	1.38205	1.0731	0	0	0	1.0731	0.8	0	0	0.933333	0.733333	0.2	0.866667	0.333333	0.8	0.133333	0.733333	0.6	0.6	0.733333	0.933333	0.866667	0.933333	0.466667	0.933333	0.933333	0.8	0.733333	1	0	0	0	0	0	0	0	0	0	0	0	0	0	0	0	0	0	0
1.0741	0	0	1.38205	1.0741	0	0	0	1.0741	0.8	0	0	0.933333	0.733333	0.2	0.866667	0.333333	0.8	0.133333	0.733333	0.6	0.6	0.733333	0.933333	0.866667	0.933333	0.466667	0.933333	0.933333	0.8	0.733333	1	0	0	0	0	0	0	0	0	0	0	0	0	0	0	0	0	0	0
1.0751	0	0	1.38205	1.0751	0	0	0	1.0751	0.8	0	0	0.933333	0.733333	0.2	0.866667	0.333333	0.8	0.133333	0.733333	0.6	0.6	0.733333	0.933333	0.866667	0.933333	0.466667	0.933333	0.933333	0.8	0.733333	1	0	0	0	0	0	0	0	0	0	0	0	0	0	0	0	0	0	0
1.0761	0	0	1.38205	1.0761	0	0	0	1.0761	0.8	0	0	0.933333	0.733333	0.2	0.866667	0.333333	0.8	0.133333	0.733333	0.6	0.6	0.733333	0.933333	0.866667	0.933333	0.466667	0.933333	0.933333	0.8	0.733333	1	0	0	0	0	0	0	0	0	0	0	0	0	0	0	0	0	0	0
1.0771	0	0	1.38205	1.0771	0	0	0	1.0771	0.8	0	0	0.933333	0.733333	0.2	0.866667	0.333333	0.8	0.133333	0.733333	0.6	0.6	0.733333	0.933333	0.866667	0.933333	0.466667	0.933333	0.933333	0.8	0.733333	1	0	0	0	0	0	0	0	0	0	0	0	0	0	0	0	0	0	0
1.0781	0	0	1.38205	1.0781	0	0	0	1.0781	0.8	0	0	0.933333	0.733333	0.2	0.866667	0.333333	0.8	0.133333	0.733333	0.6	0.6	0.733333	0.933333	0.866667	0.933333	0.466667	0.933333	0.933333	0.8	0.733333	1	0	0	0	0	0	0	0	0	0	0	0	0	0	0	0	0	0	0
1.0791	0	0	1.38205	1.0791	0	0	0	1.0791	0.8	0	0	0.933333	0.733333	0.2	0.866667	0.333333	0.8	0.133333	0.733333	0.6	0.6	0.733333	0.933333	0.866667	0.933333	0.466667	0.933333	0.933333	0.8	0.733333	1	0	0	0	0	0	0	0	0	0	0	0	0	0	0	0	0	0	0
1.0801	0	0	1.38205	1.0801	0	0	0	1.0801	0.8	0	0	0.933333	0.733333	0.2	0.866667	0.333333	0.8	0.133333	0.733333	0.6	0.6	0.733333	0.933333	0.866667	0.933333	0.466667	0.933333	0.933333	0.8	0.733333	1	0	0	0	0	0	0	0	0	0	0	0	0	0	0	0	0	0	0
1.0811	0	0	1.38205	1.0811	0	0	0	1.0811	0.8	0	0	0.933333	0.733333	0.2	0.866667	0.333333	0.8	0.133333	0.733333	0.6	0.6	0.733333	0.933333	0.866667	0.933333	0.466667	0.933333	0.933333	0.8	0.733333	1	0	0	0	0	0	0	0	0	0	0	0	0	0	0	0	0	0	0
1.0821	0	0	1.38205	1.0821	0	0	0	1.0821	0.8	0	0	0.933333	0.733333	0.2	0.866667	0.333333	0.8	0.133333	0.733333	0.6	0.6	0.733333	0.933333	0.866667	0.933333	0.466667	0.933333	0.933333	0.8	0.733333	1	0	0	0	0	0	0	0	0	0	0	0	0	0	0	0	0	0	0
1.0831	0	0	1.38205	1.0831	0	0	0	1.0831	0.8	0	0	0.933333	0.733333	0.2	0.866667	0.333333	0.8	0.133333	0.733333	0.6	0.6	0.733333	0.933333	0.866667	0.933333	0.466667	0.933333	0.933333	0.8	0.733333	1	0	0	0	0	0	0	0	0	0	0	0	0	0	0	0	0	0	0
1.0841	0	0	1.38205	1.0841	0	0	0	1.0841	0.8	0	0	0.933333	0.733333	0.2	0.866667	0.333333	0.8	0.133333	0.733333	0.6	0.6	0.733333	0.933333	0.866667	0.933333	0.466667	0.933333	0.933333	0.8	0.733333	1	0	0	0	0	0	0	0	0	0	0	0	0	0	0	0	0	0	0
1.0851	0	0	1.38205	1.0851	0	0	0	1.0851	0.8	0	0	0.933333	0.733333	0.2	0.866667	0.333333	0.8	0.133333	0.733333	0.6	0.6	0.733333	0.933333	0.866667	0.933333	0.466667	0.933333	0.933333	0.8	0.733333	1	0	0	0	0	0	0	0	0	0	0	0	0	0	0	0	0	0	0
1.0861	0	0	1.38205	1.0861	0	0	0	1.0861	0.8	0	0	0.933333	0.733333	0.2	0.866667	0.333333	0.8	0.133333	0.733333	0.6	0.6	0.733333	0.933333	0.866667	0.933333	0.466667	0.933333	0.933333	0.8	0.733333	1	0	0	0	0	0	0	0	0	0	0	0	0	0	0	0	0	0	0
1.0871	0	0	1.38205	1.0871	0	0	0	1.0871	0.8	0	0	0.933333	0.733333	0.2	0.866667	0.333333	0.8	0.133333	0.733333	0.6	0.6	0.733333	0.933333	0.866667	0.933333	0.466667	0.933333	0.933333	0.8	0.733333	1	0	0	0	0	0	0	0	0	0	0	0	0	0	0	0	0	0	0
1.0881	0	0	1.38205	1.0881	0	0	0	1.0881	0.8	0	0	0.933333	0.733333	0.2	0.866667	0.333333	0.8	0.133333	0.733333	0.6	0.6	0.733333	0.933333	0.866667	0.933333	0.466667	0.933333	0.933333	0.8	0.733333	1	0	0	0	0	0	0	0	0	0	0	0	0	0	0	0	0	0	0
1.0891	0	0	1.38205	1.0891	0	0	0	1.0891	0.8	0	0	0.933333	0.733333	0.2	0.866667	0.333333	0.8	0.133333	0.733333	0.6	0.6	0.733333	0.933333	0.866667	0.933333	0.466667	0.933333	0.933333	0.8	0.733333	1	0	0	0	0	0	0	0	0	0	0	0	0	0	0	0	0	0	0
1.0901	0	0	1.38205	1.0901	0	0	0	1.0901	0.8	0	0	0.933333	0.733333	0.2	0.866667	0.333333	0.8	0.133333	0.733333	0.6	0.6	0.733333	0.933333	0.866667	0.933333	0.466667	0.933333	0.933333	0.8	0.733333	1	0	0	0	0	0	0	0	0	0	0	0	0	0	0	0	0	0	0
1.0911	0	0	1.38205	1.0911	0	0	0	1.0911	0.8	0	0	0.933333	0.733333	0.2	0.866667	0.333333	0.8	0.133333	0.733333	0.6	0.6	0.733333	0.933333	0.866667	0.933333	0.466667	0.933333	0.933333	0.8	0.733333	1	0	0	0	0	0	0	0	0	0	0	0	0	0	0	0	0	0	0
1.0921	0	0	1.38205	1.0921	0	0	0	1.0921	0.8	0	0	0.933333	0.733333	0.2	0.866667	0.333333	0.8	0.133333	0.733333	0.6	0.6	0.733333	0.933333	0.866667	0.933333	0.466667	0.933333	0.933333	0.8	0.733333	1	0	0	0	0	0	0	0	0	0	0	0	0	0	0	0	0	0	0
1.0931	0	0	1.38205	1.0931	0	0	0	1.0931	0.8	0	0	0.933333	0.733333	0.2	0.866667	0.333333	0.8	0.133333	0.733333	0.6	0.6	0.733333	0.933333	0.866667	0.933333	0.466667	0.933333	0.933333	0.8	0.733333	1	0	0	0	0	0	0	0	0	0	0	0	0	0	0	0	0	0	0
1.0941	0	0	1.38205	1.0941	0	0	0	1.0941	0.8	0	0	0.933333	0.733333	0.2	0.866667	0.333333	0.8	0.133333	0.733333	0.6	0.6	0.733333	0.933333	0.866667	0.933333	0.466667	0.933333	0.933333	0.8	0.733333	1	0	0	0	0	0	0	0	0	0	0	0	0	0	0	0	0	0	0
1.0951	0	0	1.38205	1.0951	0	0	0	1.0951	0.8	0	0	0.933333	0.733333	0.2	0.866667	0.333333	0.8	0.133333	0.733333	0.6	0.6	0.733333	0.933333	0.866667	0.933333	0.466667	0.933333	0.933333	0.8	0.733333	1	0	0	0	0	0	0	0	0	0	0	0	0	0	0	0	0	0	0
1.0961	0	0	1.38205	1.0961	0	0	0	1.0961	0.8	0	0	0.933333	0.733333	0.2	0.866667	0.333333	0.8	0.133333	0.733333	0.6	0.6	0.733333	0.933333	0.866667	0.933333	0.466667	0.933333	0.933333	0.8	0.733333	1	0	0	0	0	0	0	0	0	0	0	0	0	0	0	0	0	0	0
1.0971	0	0	1.38205	1.0971	0	0	0	1.0971	0.8	0	0	0.933333	0.666667	0.2	0.866667	0.333333	0.8	0.133333	0.733333	0.6	0.6	0.733333	0.933333	0.866667	0.933333	0.466667	0.933333	0.933333	0.8	0.733333	1	0	0	0	0	0	0	0	0	0	0	0	0	0	0	0	0	0	0
1.0981	0	0	1.38205	1.0981	0	0	0	1.0981	0.8	0	0	0.933333	0.666667	0.2	0.866667	0.333333	0.8	0.133333	0.733333	0.6	0.6	0.733333	0.933333	0.866667	0.933333	0.466667	0.933333	0.933333	0.8	0.733333	1	0	0	0	0	0	0	0	0	0	0	0	0	0	0	0	0	0	0
1.0991	0	0	1.38205	1.0991	0	0	0	1.0991	0.8	0	0	0.933333	0.666667	0.2	0.866667	0.333333	0.8	0.133333	0.733333	0.6	0.6	0.733333	0.933333	0.866667	0.933333	0.466667	0.933333	0.933333	0.8	0.733333	1	0	0	0	0	0	0	0	0	0	0	0	0	0	0	0	0	0	0
1.1001	0	0	1.38205	1.1001	0	0	0	1.1001	0.8	0	0	0.933333	0.666667	0.2	0.866667	0.333333	0.8	0.133333	0.733333	0.6	0.6	0.733333	0.933333	0.866667	0.933333	0.466667	0.933333	0.933333	0.8	0.733333	1	0	0	0	0	0	0	0	0	0	0	0	0	0	0	0	0	0	0
1.1011	0	0	1.38205	1.1011	0	0	0	1.1011	0.8	0	0	0.933333	0.666667	0.2	0.866667	0.333333	0.8	0.133333	0.733333	0.6	0.6	0.733333	0.933333	0.866667	0.933333	0.466667	0.933333	0.933333	0.8	0.733333	1	0	0	0	0	0	0	0	0	0	0	0	0	0	0	0	0	0	0
1.1021	0	0	1.38205	1.1021	0	0	0	1.1021	0.8	0	0	0.933333	0.6	0.2	0.866667	0.333333	0.8	0.133333	0.733333	0.6	0.6	0.733333	0.933333	0.866667	0.933333	0.466667	0.933333	0.933333	0.8	0.733333	1	0	0	0	0	0	0	0	0	0	0	0	0	0	0	0	0	0	0
1.1031	0	0	1.38205	1.1031	0	0	0	1.1031	0.8	0	0	0.933333	0.6	0.2	0.866667	0.333333	0.8	0.133333	0.733333	0.6	0.6	0.733333	0.933333	0.866667	0.933333	0.466667	0.933333	0.933333	0.8	0.733333	1	0	0	0	0	0	0	0	0	0	0	0	0	0	0	0	0	0	0
1.1041	0	0	1.38205	1.1041	0	0	0	1.1041	0.8	0	0	0.933333	0.6	0.2	0.866667	0.333333	0.8	0.133333	0.733333	0.6	0.6	0.733333	0.933333	0.866667	0.933333	0.466667	0.933333	0.933333	0.8	0.733333	1	0	0	0	0	0	0	0	0	0	0	0	0	0	0	0	0	0	0
1.1051	0	0	1.38205	1.1051	0	0	0	1.1051	0.8	0	0	0.933333	0.6	0.2	0.866667	0.333333	0.8	0.133333	0.733333	0.6	0.6	0.733333	0.933333	0.866667	0.933333	0.466667	0.933333	0.933333	0.8	0.733333	1	0	0	0	0	0	0	0	0	0	0	0	0	0	0	0	0	0	0
1.1061	0	0	1.38205	1.1061	0	0	0	1.1061	0.8	0	0	0.933333	0.6	0.2	0.866667	0.333333	0.8	0.133333	0.733333	0.6	0.6	0.733333	0.933333	0.866667	0.933333	0.466667	0.933333	0.933333	0.8	0.733333	1	0	0	0	0	0	0	0	0	0	0	0	0	0	0	0	0	0	0
1.1071	0	0	1.38205	1.1071	0	0	0	1.1071	0.8	0	0	0.933333	0.666667	0.2	0.866667	0.333333	0.8	0.133333	0.733333	0.6	0.6	0.733333	0.933333	0.866667	0.933333	0.466667	0.933333	0.933333	0.8	0.733333	1	0	0	0	0	0	0	0	0	0	0	0	0	0	0	0	0	0	0
1.1081	0	0	1.38205	1.1081	0	0	0	1.1081	0.8	0	0	0.933333	0.666667	0.2	0.866667	0.333333	0.8	0.133333	0.733333	0.6	0.6	0.733333	0.933333	0.866667	0.933333	0.466667	0.933333	0.933333	0.8	0.733333	1	0	0	0	0	0	0	0	0	0	0	0	0	0	0	0	0	0	0
1.1091	0	0	1.38205	1.1091	0	0	0	1.1091	0.8	0	0	0.933333	0.666667	0.2	0.866667	0.333333	0.8	0.133333	0.733333	0.6	0.6	0.733333	0.933333	0.866667	0.933333	0.466667	0.933333	0.933333	0.8	0.733333	1	0	0	0	0	0	0	0	0	0	0	0	0	0	0	0	0	0	0
1.1101	0	0	1.38205	1.1101	0	0	0	1.1101	0.8	0	0	0.933333	0.666667	0.2	0.866667	0.333333	0.8	0.133333	0.733333	0.6	0.6	0.733333	0.933333	0.866667	0.933333	0.466667	0.933333	0.933333	0.8	0.733333	1	0	0	0	0	0	0	0	0	0	0	0	0	0	0	0	0	0	0
1.1111	0	0	1.38205	1.1111	0	0	0	1.1111	0.8	0	0	0.933333	0.666667	0.2	0.866667	0.333333	0.8	0.133333	0.733333	0.6	0.6	0.733333	0.866667	0.866667	0.933333	0.466667	0.933333	0.933333	0.8	0.733333	1	0	0	0	0	0	0	0	0	0	0	0	0	0	0	0	0	0	0
1.1121	0	0	1.38205	1.1121	0	0	0	1.1121	0.8	0	0	0.933333	0.666667	0.2	0.866667	0.333333	0.8	0.133333	0.733333	0.6	0.6	0.733333	0.8	0.866667	0.933333	0.466667	0.933333	0.933333	0.8	0.733333	1	0	0	0	0	0	0	0	0	0	0	0	0	0	0	0	0	0	0
1.1131	0	0	1.38205	1.1131	0	0	0	1.1131	0.8	0	0	0.933333	0.666667	0.2	0.866667	0.333333	0.8	0.133333	0.733333	0.6	0.6	0.733333	0.8	0.866667	0.933333	0.466667	0.933333	0.933333	0.8	0.733333	1	0	0	0	0	0	0	0	0	0	0	0	0	0	0	0	0	0	0
1.1141	0	0	1.38205	1.1141	0	0	0	1.1141	0.8	0	0	0.933333	0.666667	0.2	0.866667	0.333333	0.8	0.133333	0.733333	0.6	0.6	0.733333	0.8	0.866667	0.933333	0.466667	0.933333	0.933333	0.8	0.733333	1	0	0	0	0	0	0	0	0	0	0	0	0	0	0	0	0	0	0
1.1151	0	0	1.38205	1.1151	0	0	0	1.1151	0.8	0	0	0.933333	0.666667	0.2	0.866667	0.333333	0.8	0.133333	0.733333	0.6	0.6	0.733333	0.8	0.866667	0.933333	0.466667	0.933333	0.933333	0.8	0.733333	1	0	0	0	0	0	0	0	0	0	0	0	0	0	0	0	0	0	0
1.1161	0	0	1.38205	1.1161	0	0	0	1.1161	0.8	0	0	0.933333	0.666667	0.2	0.866667	0.333333	0.8	0.133333	0.733333	0.6	0.6	0.733333	0.8	0.866667	0.933333	0.466667	0.933333	0.933333	0.8	0.733333	1	0	0	0	0	0	0	0	0	0	0	0	0	0	0	0	0	0	0
1.1171	0	0	1.38205	1.1171	0	0	0	1.1171	0.8	0	0	0.933333	0.666667	0.2	0.866667	0.333333	0.8	0.133333	0.733333	0.6	0.6	0.733333	0.8	0.866667	0.933333	0.466667	0.933333	0.933333	0.8	0.733333	1	0	0	0	0	0	0	0	0	0	0	0	0	0	0	0	0	0	0
1.1181	0	0	1.38205	1.1181	0	0	0	1.1181	0.8	0	0	0.933333	0.666667	0.2	0.866667	0.333333	0.8	0.133333	0.733333	0.6	0.6	0.733333	0.8	0.866667	0.933333	0.466667	0.933333	0.933333	0.8	0.733333	1	0	0	0	0	0	0	0	0	0	0	0	0	0	0	0	0	0	0
1.1191	0	0	1.38205	1.1191	0	0	0	1.1191	0.8	0	0	0.933333	0.666667	0.2	0.866667	0.333333	0.8	0.133333	0.733333	0.6	0.6	0.733333	0.8	0.866667	0.933333	0.466667	0.933333	0.933333	0.8	0.733333	1	0	0	0	0	0	0	0	0	0	0	0	0	0	0	0	0	0	0
1.1201	0	0	1.38205	1.1201	0	0	0	1.1201	0.8	0	0	0.933333	0.666667	0.2	0.866667	0.333333	0.8	0.133333	0.733333	0.6	0.6	0.733333	0.8	0.866667	0.933333	0.466667	0.933333	0.933333	0.8	0.733333	1	0	0	0	0	0	0	0	0	0	0	0	0	0	0	0	0	0	0
1.1211	0	0	1.38205	1.1211	0	0	0	1.1211	0.8	0	0	0.933333	0.666667	0.2	0.866667	0.333333	0.8	0.133333	0.733333	0.6	0.6	0.733333	0.8	0.866667	0.933333	0.466667	0.933333	0.933333	0.8	0.733333	1	0	0	0	0	0	0	0	0	0	0	0	0	0	0	0	0	0	0
1.1221	0	0	1.38205	1.1221	0	0	0	1.1221	0.8	0	0	0.933333	0.666667	0.2	0.866667	0.333333	0.8	0.133333	0.733333	0.6	0.6	0.733333	0.8	0.866667	0.933333	0.466667	0.933333	0.933333	0.8	0.733333	1	0	0	0	0	0	0	0	0	0	0	0	0	0	0	0	0	0	0
1.1231	0	0	1.38205	1.1231	0	0	0	1.1231	0.8	0	0	0.933333	0.666667	0.2	0.866667	0.333333	0.8	0.133333	0.733333	0.6	0.6	0.733333	0.8	0.866667	0.933333	0.466667	0.933333	0.933333	0.8	0.733333	1	0	0	0	0	0	0	0	0	0	0	0	0	0	0	0	0	0	0
1.1241	0	0	1.38205	1.1241	0	0	0	1.1241	0.8	0	0	0.933333	0.666667	0.2	0.866667	0.333333	0.8	0.133333	0.733333	0.6	0.6	0.733333	0.8	0.866667	0.933333	0.466667	0.933333	0.933333	0.8	0.733333	1	0	0	0	0	0	0	0	0	0	0	0	0	0	0	0	0	0	0
1.1251	0	0	1.38205	1.1251	0	0	0	1.1251	0.8	0	0	0.933333	0.666667	0.2	0.866667	0.333333	0.8	0.133333	0.733333	0.6	0.6	0.733333	0.8	0.866667	0.933333	0.466667	0.933333	0.933333	0.8	0.733333	1	0	0	0	0	0	0	0	0	0	0	0	0	0	0	0	0	0	0
1.1261	0	0	1.38205	1.1261	0	0	0	1.1261	0.8	0	0	0.933333	0.666667	0.2	0.866667	0.333333	0.8	0.133333	0.733333	0.6	0.6	0.733333	0.8	0.866667	0.933333	0.466667	0.933333	0.933333	0.8	0.733333	1	0	0	0	0	0	0	0	0	0	0	0	0	0	0	0	0	0	0
1.1271	0	0	1.38205	1.1271	0	0	0	1.1271	0.8	0	0	0.933333	0.666667	0.2	0.866667	0.333333	0.8	0.133333	0.733333	0.6	0.6	0.733333	0.8	0.866667	0.933333	0.466667	0.933333	0.933333	0.8	0.733333	1	0	0	0	0	0	0	0	0	0	0	0	0	0	0	0	0	0	0
1.1281	0	0	1.38205	1.1281	0	0	0	1.1281	0.8	0	0	0.933333	0.666667	0.2	0.866667	0.333333	0.8	0.133333	0.733333	0.6	0.6	0.733333	0.8	0.866667	0.933333	0.466667	0.933333	0.933333	0.8	0.733333	1	0	0	0	0	0	0	0	0	0	0	0	0	0	0	0	0	0	0
1.1291	0	0	1.38205	1.1291	0	0	0	1.1291	0.8	0	0	0.933333	0.666667	0.2	0.866667	0.333333	0.8	0.133333	0.733333	0.6	0.6	0.733333	0.8	0.866667	0.933333	0.466667	0.933333	0.933333	0.8	0.733333	1	0	0	0	0	0	0	0	0	0	0	0	0	0	0	0	0	0	0
1.1301	0	0	1.38205	1.1301	0	0	0	1.1301	0.8	0	0	0.933333	0.666667	0.2	0.866667	0.333333	0.8	0.133333	0.733333	0.6	0.6	0.733333	0.8	0.866667	0.933333	0.466667	0.933333	0.933333	0.8	0.733333	1	0	0	0	0	0	0	0	0	0	0	0	0	0	0	0	0	0	0
1.1311	0	0	1.38205	1.1311	0	0	0	1.1311	0.8	0	0	0.933333	0.666667	0.2	0.866667	0.333333	0.8	0.133333	0.733333	0.6	0.6	0.733333	0.8	0.866667	0.933333	0.466667	0.933333	0.933333	0.8	0.733333	1	0	0	0	0	0	0	0	0	0	0	0	0	0	0	0	0	0	0
1.1321	0	0	1.38205	1.1321	0	0	0	1.1321	0.8	0	0	0.933333	0.666667	0.2	0.866667	0.333333	0.8	0.133333	0.733333	0.6	0.6	0.733333	0.8	0.866667	0.933333	0.466667	0.933333	0.933333	0.8	0.733333	1	0	0	0	0	0	0	0	0	0	0	0	0	0	0	0	0	0	0
1.1331	0	0	1.38205	1.1331	0	0	0	1.1331	0.8	0	0	0.933333	0.666667	0.2	0.866667	0.333333	0.8	0.133333	0.733333	0.6	0.6	0.733333	0.8	0.866667	0.933333	0.466667	0.933333	0.933333	0.8	0.733333	1	0	0	0	0	0	0	0	0	0	0	0	0	0	0	0	0	0	0
1.1341	0	0	1.38205	1.1341	0	0	0	1.1341	0.8	0	0	0.933333	0.666667	0.2	0.866667	0.333333	0.8	0.133333	0.733333	0.6	0.6	0.733333	0.8	0.866667	0.933333	0.466667	0.933333	0.933333	0.8	0.733333	1	0	0	0	0	0	0	0	0	0	0	0	0	0	0	0	0	0	0
1.1351	0	0	1.38205	1.1351	0	0	0	1.1351	0.8	0	0	0.933333	0.666667	0.2	0.866667	0.333333	0.8	0.133333	0.733333	0.6	0.6	0.733333	0.8	0.866667	0.933333	0.466667	0.933333	0.933333	0.8	0.733333	1	0	0	0	0	0	0	0	0	0	0	0	0	0	0	0	0	0	0
1.1361	0	0	1.38205	1.1361	0	0	0	1.1361	0.8	0	0	0.933333	0.666667	0.2	0.866667	0.333333	0.8	0.133333	0.733333	0.6	0.6	0.733333	0.8	0.866667	0.933333	0.466667	0.933333	0.933333	0.8	0.733333	1	0	0	0	0	0	0	0	0	0	0	0	0	0	0	0	0	0	0
1.1371	0	0	1.38205	1.1371	0	0	0	1.1371	0.8	0	0	0.933333	0.666667	0.2	0.866667	0.333333	0.8	0.133333	0.733333	0.6	0.6	0.733333	0.8	0.866667	0.933333	0.466667	0.933333	0.933333	0.8	0.733333	1	0	0	0	0	0	0	0	0	0	0	0	0	0	0	0	0	0	0
1.1381	0	0	1.38205	1.1381	0	0	0	1.1381	0.8	0	0	0.933333	0.666667	0.2	0.866667	0.333333	0.8	0.133333	0.733333	0.6	0.6	0.733333	0.8	0.866667	0.933333	0.466667	0.933333	0.933333	0.8	0.733333	1	0	0	0	0	0	0	0	0	0	0	0	0	0	0	0	0	0	0
1.1391	0	0	1.38205	1.1391	0	0	0	1.1391	0.8	0	0	0.933333	0.666667	0.2	0.866667	0.333333	0.8	0.133333	0.733333	0.6	0.6	0.733333	0.8	0.866667	0.933333	0.466667	0.933333	0.933333	0.8	0.733333	1	0	0	0	0	0	0	0	0	0	0	0	0	0	0	0	0	0	0
1.1401	0	0	1.38205	1.1401	0	0	0	1.1401	0.8	0	0	0.933333	0.666667	0.2	0.866667	0.333333	0.8	0.133333	0.733333	0.6	0.6	0.733333	0.8	0.866667	0.933333	0.466667	0.933333	0.933333	0.8	0.733333	1	0	0	0	0	0	0	0	0	0	0	0	0	0	0	0	0	0	0
1.1411	0	0	1.38205	1.1411	0	0	0	1.1411	0.8	0	0	0.933333	0.666667	0.2	0.866667	0.333333	0.8	0.133333	0.733333	0.6	0.6	0.733333	0.8	0.866667	0.933333	0.466667	0.933333	0.933333	0.8	0.733333	1	0	0	0	0	0	0	0	0	0	0	0	0	0	0	0	0	0	0
1.1421	0	0	1.38205	1.1421	0	0	0	1.1421	0.8	0	0	0.933333	0.666667	0.2	0.866667	0.333333	0.8	0.133333	0.733333	0.6	0.6	0.733333	0.8	0.866667	0.933333	0.466667	0.933333	0.933333	0.8	0.733333	1	0	0	0	0	0	0	0	0	0	0	0	0	0	0	0	0	0	0
1.1431	0	0	1.38205	1.1431	0	0	0	1.1431	0.8	0	0	0.933333	0.666667	0.2	0.866667	0.333333	0.8	0.133333	0.733333	0.6	0.6	0.733333	0.8	0.866667	0.933333	0.466667	0.933333	0.933333	0.8	0.733333	1	0	0	0	0	0	0	0	0	0	0	0	0	0	0	0	0	0	0
1.1441	0	0	1.38205	1.1441	0	0	0	1.1441	0.8	0	0	0.933333	0.666667	0.2	0.866667	0.333333	0.8	0.133333	0.733333	0.6	0.6	0.733333	0.8	0.866667	0.933333	0.466667	0.933333	0.933333	0.8	0.733333	1	0	0	0	0	0	0	0	0	0	0	0	0	0	0	0	0	0	0
1.1451	0	0	1.38205	1.1451	0	0	0	1.1451	0.8	0	0	0.933333	0.666667	0.2	0.866667	0.333333	0.8	0.133333	0.733333	0.6	0.6	0.733333	0.8	0.866667	0.933333	0.466667	0.933333	0.933333	0.8	0.733333	1	0	0	0	0	0	0	0	0	0	0	0	0	0	0	0	0	0	0
1.1461	0	0	1.38205	1.1461	0	0	0	1.1461	0.8	0	0	0.933333	0.666667	0.2	0.866667	0.333333	0.8	0.133333	0.733333	0.6	0.6	0.733333	0.8	0.866667	0.933333	0.466667	0.933333	0.933333	0.8	0.733333	1	0	0	0	0	0	0	0	0	0	0	0	0	0	0	0	0	0	0
1.1471	0	0	1.38205	1.1471	0	0	0	1.1471	0.8	0	0	0.933333	0.666667	0.2	0.866667	0.333333	0.8	0.133333	0.733333	0.6	0.6	0.733333	0.8	0.866667	0.933333	0.466667	0.933333	0.933333	0.8	0.733333	1	0	0	0	0	0	0	0	0	0	0	0	0	0	0	0	0	0	0
1.1481	0	0	1.38205	1.1481	0	0	0	1.1481	0.8	0	0	0.933333	0.666667	0.2	0.866667	0.333333	0.8	0.133333	0.733333	0.6	0.6	0.733333	0.8	0.866667	0.933333	0.466667	0.933333	0.933333	0.8	0.733333	1	0	0	0	0	0	0	0	0	0	0	0	0	0	0	0	0	0	0
1.1491	0	0	1.38205	1.1491	0	0	0	1.1491	0.8	0	0	0.933333	0.666667	0.2	0.866667	0.333333	0.8	0.133333	0.733333	0.6	0.6	0.733333	0.8	0.866667	0.933333	0.466667	0.933333	0.933333	0.8	0.733333	1	0	0	0	0	0	0	0	0	0	0	0	0	0	0	0	0	0	0
1.1501	0	0	1.38205	1.1501	0	0	0	1.1501	0.8	0	0	0.933333	0.666667	0.2	0.866667	0.333333	0.8	0.133333	0.733333	0.6	0.6	0.733333	0.8	0.866667	0.933333	0.466667	0.933333	0.933333	0.8	0.733333	1	0	0	0	0	0	0	0	0	0	0	0	0	0	0	0	0	0	0
1.1511	0	0	1.38205	1.1511	0	0	0	1.1511	0.8	0	0	0.933333	0.666667	0.2	0.866667	0.333333	0.8	0.133333	0.733333	0.6	0.6	0.733333	0.8	0.866667	0.933333	0.466667	0.933333	0.866667	0.8	0.733333	1	0	0	0	0	0	0	0	0	0	0	0	0	0	0	0	0	0	0
1.1521	0	0	1.38205	1.1521	0	0	0	1.1521	0.8	0	0	0.933333	0.6	0.2	0.866667	0.333333	0.8	0.133333	0.733333	0.6	0.6	0.733333	0.8	0.866667	0.933333	0.466667	0.933333	0.866667	0.8	0.733333	1	0	0	0	0	0	0	0	0	0	0	0	0	0	0	0	0	0	0
1.1531	0	0	1.38205	1.1531	0	0	0	1.1531	0.8	0	0	0.933333	0.6	0.2	0.866667	0.333333	0.8	0.133333	0.733333	0.6	0.6	0.733333	0.8	0.866667	0.933333	0.466667	0.933333	0.866667	0.8	0.733333	1	0	0	0	0	0	0	0	0	0	0	0	0	0	0	0	0	0	0
1.1541	0	0	1.38205	1.1541	0	0	0	1.1541	0.8	0	0	0.933333	0.6	0.2	0.866667	0.333333	0.8	0.133333	0.733333	0.6	0.6	0.733333	0.8	0.866667	0.933333	0.466667	0.933333	0.866667	0.8	0.733333	1	0	0	0	0	0	0	0	0	0	0	0	0	0	0	0	0	0	0
1.1551	0	0	1.38205	1.1551	0	0	0	1.1551	0.8	0	0	0.933333	0.6	0.2	0.866667	0.333333	0.8	0.133333	0.733333	0.6	0.6	0.733333	0.8	0.866667	0.933333	0.466667	0.933333	0.866667	0.8	0.733333	1	0	0	0	0	0	0	0	0	0	0	0	0	0	0	0	0	0	0
1.1561	0	0	1.38205	1.1561	0	0	0	1.1561	0.8	0	0	0.933333	0.6	0.2	0.866667	0.333333	0.8	0.133333	0.733333	0.6	0.6	0.733333	0.8	0.866667	0.933333	0.466667	0.933333	0.866667	0.8	0.733333	1	0	0	0	0	0	0	0	0	0	0	0	0	0	0	0	0	0	0
1.1571	0	0	1.38205	1.1571	0	0	0	1.1571	0.8	0	0	0.933333	0.6	0.2	0.866667	0.333333	0.8	0.133333	0.733333	0.6	0.6	0.733333	0.866667	0.866667	0.933333	0.466667	0.933333	0.866667	0.8	0.733333	1	0	0	0	0	0	0	0	0	0	0	0	0	0	0	0	0	0	0
1.1581	0	0	1.38205	1.1581	0	0	0	1.1581	0.8	0	0	0.933333	0.6	0.2	0.866667	0.333333	0.8	0.133333	0.733333	0.6	0.6	0.733333	0.866667	0.866667	0.933333	0.466667	1	0.866667	0.8	0.733333	1	0	0	0	0	0	0	0	0	0	0	0	0	0	0	0	0	0	0
1.1591	0	0	1.38205	1.1591	0	0	0	1.1591	0.8	0	0	0.933333	0.6	0.2	0.866667	0.333333	0.8	0.133333	0.733333	0.6	0.6	0.733333	0.866667	0.866667	0.933333	0.466667	1	0.866667	0.8	0.733333	1	0	0	0	0	0	0	0	0	0	0	0	0	0	0	0	0	0	0
1.1601	0	0	1.38205	1.1601	0	0	0	1.1601	0.8	0	0	0.933333	0.6	0.2	0.866667	0.333333	0.8	0.133333	0.733333	0.6	0.6	0.733333	0.866667	0.866667	0.933333	0.466667	1	0.866667	0.8	0.733333	1	0	0	0	0	0	0	0	0	0	0	0	0	0	0	0	0	0	0
1.1611	0	0	1.38205	1.1611	0	0	0	1.1611	0.8	0	0	0.933333	0.6	0.2	0.866667	0.333333	0.8	0.133333	0.733333	0.6	0.6	0.733333	0.866667	0.866667	0.933333	0.4	1	0.866667	0.8	0.733333	1	0	0	0	0	0	0	0	0	0	0	0	0	0	0	0	0	0	0
1.1621	0	0	1.38205	1.1621	0	0	0	1.1621	0.8	0	0	0.933333	0.6	0.2	0.866667	0.333333	0.8	0.133333	0.733333	0.6	0.6	0.733333	0.866667	0.866667	0.933333	0.4	1	0.866667	0.8	0.733333	1	0	0	0	0	0	0	0	0	0	0	0	0	0	0	0	0	0	0
1.1631	0	0	1.38205	1.1631	0	0	0	1.1631	0.8	0	0	0.933333	0.6	0.2	0.866667	0.333333	0.8	0.133333	0.733333	0.6	0.6	0.733333	0.866667	0.866667	0.933333	0.4	1	0.866667	0.8	0.733333	1	0	0	0	0	0	0	0	0	0	0	0	0	0	0	0	0	0	0
1.1641	0	0	1.38205	1.1641	0	0	0	1.1641	0.8	0	0	0.933333	0.6	0.2	0.866667	0.333333	0.8	0.133333	0.733333	0.6	0.6	0.733333	0.866667	0.866667	0.933333	0.4	1	0.866667	0.8	0.733333	1	0	0	0	0	0	0	0	0	0	0	0	0	0	0	0	0	0	0
1.1651	0	0	1.38205	1.1651	0	0	0	1.1651	0.8	0	0	0.933333	0.6	0.2	0.866667	0.333333	0.8	0.133333	0.733333	0.6	0.6	0.733333	0.866667	0.866667	0.933333	0.4	1	0.866667	0.8	0.733333	1	0	0	0	0	0	0	0	0	0	0	0	0	0	0	0	0	0	0
1.1661	0	0	1.38205	1.1661	0	0	0	1.1661	0.8	0	0	0.933333	0.6	0.2	0.866667	0.333333	0.8	0.133333	0.733333	0.6	0.6	0.733333	0.866667	0.866667	0.933333	0.4	1	0.866667	0.8	0.733333	1	0	0	0	0	0	0	0	0	0	0	0	0	0	0	0	0	0	0
1.1671	0	0	1.38205	1.1671	0	0	0	1.1671	0.8	0	0	0.933333	0.6	0.2	0.866667	0.333333	0.8	0.133333	0.733333	0.6	0.6	0.733333	0.866667	0.8	0.933333	0.4	1	0.866667	0.8	0.733333	1	0	0	0	0	0	0	0	0	0	0	0	0	0	0	0	0	0	0
1.1681	0	0	1.38205	1.1681	0	0	0	1.1681	0.8	0	0	0.933333	0.6	0.2	0.866667	0.333333	0.8	0.133333	0.733333	0.6	0.6	0.733333	0.866667	0.8	0.933333	0.4	1	0.866667	0.8	0.733333	1	0	0	0	0	0	0	0	0	0	0	0	0	0	0	0	0	0	0
1.1691	0	0	1.38205	1.1691	0	0	0	1.1691	0.8	0	0	0.933333	0.6	0.2	0.866667	0.333333	0.8	0.133333	0.733333	0.6	0.6	0.733333	0.866667	0.8	0.933333	0.4	1	0.866667	0.8	0.733333	1	0	0	0	0	0	0	0	0	0	0	0	0	0	0	0	0	0	0
1.1701	0	0	1.38205	1.1701	0	0	0	1.1701	0.8	0	0	0.933333	0.6	0.2	0.866667	0.4	0.8	0.133333	0.733333	0.6	0.6	0.733333	0.866667	0.8	0.933333	0.4	1	0.866667	0.8	0.733333	1	0	0	0	0	0	0	0	0	0	0	0	0	0	0	0	0	0	0
1.1711	0	0	1.38205	1.1711	0	0	0	1.1711	0.8	0	0	0.933333	0.6	0.2	0.866667	0.4	0.8	0.133333	0.733333	0.6	0.6	0.8	0.866667	0.8	0.933333	0.4	1	0.866667	0.8	0.733333	1	0	0	0	0	0	0	0	0	0	0	0	0	0	0	0	0	0	0
1.1721	0	0	1.38205	1.1721	0	0	0	1.1721	0.8	0	0	0.933333	0.6	0.2	0.866667	0.4	0.8	0.133333	0.733333	0.6	0.6	0.8	0.866667	0.8	0.933333	0.4	1	0.866667	0.8	0.733333	1	0	0	0	0	0	0	0	0	0	0	0	0	0	0	0	0	0	0
1.1731	0	0	1.38205	1.1731	0	0	0	1.1731	0.8	0	0	0.933333	0.6	0.2	0.866667	0.4	0.8	0.133333	0.733333	0.6	0.6	0.8	0.866667	0.8	0.933333	0.4	1	0.866667	0.8	0.733333	1	0	0	0	0	0	0	0	0	0	0	0	0	0	0	0	0	0	0
1.1741	0	0	1.38205	1.1741	0	0	0	1.1741	0.8	0	0	0.933333	0.6	0.2	0.866667	0.4	0.8	0.133333	0.733333	0.6	0.6	0.8	0.866667	0.8	0.933333	0.4	1	0.866667	0.8	0.733333	1	0	0	0	0	0	0	0	0	0	0	0	0	0	0	0	0	0	0
1.1751	0	0	1.38205	1.1751	0	0	0	1.1751	0.8	0	0	0.933333	0.6	0.2	0.866667	0.466667	0.8	0.133333	0.733333	0.6	0.6	0.8	0.866667	0.8	0.933333	0.4	1	0.866667	0.8	0.733333	1	0	0	0	0	0	0	0	0	0	0	0	0	0	0	0	0	0	0
1.1761	0	0	1.38205	1.1761	0	0	0	1.1761	0.8	0	0	0.933333	0.6	0.2	0.866667	0.466667	0.8	0.133333	0.8	0.6	0.6	0.8	0.866667	0.8	0.933333	0.4	1	0.866667	0.8	0.733333	1	0	0	0	0	0	0	0	0	0	0	0	0	0	0	0	0	0	0
1.1771	0	0	1.38205	1.1771	0	0	0	1.1771	0.8	0	0	0.933333	0.6	0.2	0.866667	0.466667	0.8	0.133333	0.8	0.6	0.6	0.8	0.866667	0.8	0.933333	0.4	1	0.866667	0.8	0.733333	1	0	0	0	0	0	0	0	0	0	0	0	0	0	0	0	0	0	0
1.1781	0	0	1.38205	1.1781	0	0	0	1.1781	0.8	0	0	0.933333	0.6	0.266667	0.866667	0.466667	0.8	0.133333	0.8	0.6	0.6	0.8	0.866667	0.8	0.933333	0.4	1	0.866667	0.8	0.733333	1	0	0	0	0	0	0	0	0	0	0	0	0	0	0	0	0	0	0
1.1791	0	0	1.38205	1.1791	0	0	0	1.1791	0.8	0	0	0.933333	0.6	0.266667	0.866667	0.466667	0.8	0.133333	0.8	0.6	0.6	0.8	0.866667	0.8	0.933333	0.4	1	0.866667	0.8	0.733333	1	0	0	0	0	0	0	0	0	0	0	0	0	0	0	0	0	0	0
1.1801	0	0	1.38205	1.1801	0	0	0	1.1801	0.8	0	0	0.933333	0.6	0.266667	0.866667	0.466667	0.8	0.133333	0.8	0.6	0.6	0.8	0.866667	0.8	0.933333	0.4	1	0.866667	0.8	0.733333	1	0	0	0	0	0	0	0	0	0	0	0	0	0	0	0	0	0	0
1.1811	0	0	1.38205	1.1811	0	0	0	1.1811	0.8	0	0	0.933333	0.6	0.333333	0.866667	0.466667	0.8	0.133333	0.8	0.6	0.6	0.8	0.866667	0.8	0.933333	0.4	1	0.866667	0.866667	0.8	1	0	0	0	0	0	0	0	0	0	0	0	0	0	0	0	0	0	0
1.1821	0	0	1.38205	1.1821	0	0	0	1.1821	0.8	0	0	0.933333	0.6	0.333333	0.866667	0.466667	0.8	0.133333	0.8	0.6	0.6	0.866667	0.866667	0.8	0.933333	0.4	1	0.866667	0.866667	0.8	1	0	0	0	0	0	0	0	0	0	0	0	0	0	0	0	0	0	0
1.1831	0	0	1.38205	1.1831	0	0	0	1.1831	0.8	0	0	0.933333	0.6	0.333333	0.866667	0.466667	0.8	0.133333	0.8	0.6	0.6	0.866667	0.866667	0.8	0.933333	0.4	1	0.866667	0.866667	0.8	1	0	0	0	0	0	0	0	0	0	0	0	0	0	0	0	0	0	0
1.1841	0	0	1.38205	1.1841	0	0	0	1.1841	0.8	0	0	0.933333	0.6	0.333333	0.866667	0.466667	0.8	0.133333	0.8	0.6	0.6	0.866667	0.866667	0.8	0.933333	0.4	1	0.866667	0.866667	0.8	1	0	0	0	0	0	0	0	0	0	0	0	0	0	0	0	0	0	0
1.1851	0	0	1.38205	1.1851	0	0	0	1.1851	0.8	0	0	0.933333	0.6	0.333333	0.933333	0.466667	0.8	0.133333	0.8	0.6	0.6	0.933333	0.866667	0.8	0.933333	0.4	1	0.866667	0.866667	0.8	1	0	0	0	0	0	0	0	0	0	0	0	0	0	0	0	0	0	0
1.1861	0	0	1.38205	1.1861	0	0	0	1.1861	0.8	0	0	0.933333	0.6	0.333333	0.933333	0.466667	0.8	0.133333	0.866667	0.6	0.6	0.933333	0.866667	0.8	0.933333	0.4	1	0.866667	0.866667	0.8	1	0	0	0	0	0	0	0	0	0	0	0	0	0	0	0	0	0	0
1.1871	0	0	1.38205	1.1871	0	0	0	1.1871	0.8	0	0	0.933333	0.6	0.333333	0.933333	0.466667	0.8	0.133333	0.866667	0.6	0.6	0.933333	0.866667	0.866667	0.933333	0.4	1	0.866667	0.866667	0.8	1	0	0	0	0	0	0	0	0	0	0	0	0	0	0	0	0	0	0
1.1881	0	0	1.38205	1.1881	0	0	0	1.1881	0.8	0	0	0.933333	0.6	0.333333	0.933333	0.466667	0.8	0.133333	0.866667	0.6	0.6	0.933333	0.866667	0.866667	0.933333	0.4	1	0.866667	0.866667	0.8	1	0	0	0	0	0	0	0	0	0	0	0	0	0	0	0	0	0	0
1.1891	0	0	1.38205	1.1891	0	0	0	1.1891	0.8	0	0	0.933333	0.6	0.333333	0.933333	0.533333	0.8	0.133333	0.866667	0.6	0.6	0.933333	0.866667	0.866667	0.933333	0.4	1	0.866667	0.866667	0.8	1	0	0	0	0	0	0	0	0	0	0	0	0	0	0	0	0	0	0
1.1901	0	0	1.38205	1.1901	0	0	0	1.1901	0.8	0	0	0.933333	0.6	0.333333	0.933333	0.533333	0.8	0.133333	0.866667	0.6	0.6	0.933333	0.866667	0.866667	0.933333	0.4	1	0.866667	0.866667	0.8	1	0	0	0	0	0	0	0	0	0	0	0	0	0	0	0	0	0	0
1.1911	0	0	1.38205	1.1911	0	0	0	1.1911	0.8	0	0	0.933333	0.6	0.333333	0.933333	0.6	0.8	0.133333	0.866667	0.6	0.6	0.933333	0.866667	0.866667	0.933333	0.4	1	0.866667	0.866667	0.8	1	0	0	0	0	0	0	0	0	0	0	0	0	0	0	0	0	0	0
1.1921	0	0	1.38205	1.1921	0	0	0	1.1921	0.8	0	0	0.933333	0.6	0.333333	0.933333	0.6	0.8	0.133333	0.866667	0.6	0.6	0.933333	0.866667	0.866667	0.933333	0.4	1	0.866667	0.866667	0.8	1	0	0	0	0	0	0	0	0	0	0	0	0	0	0	0	0	0	0
1.1931	0	0	1.38205	1.1931	0	0	0	1.1931	0.8	0	0	0.933333	0.6	0.333333	0.933333	0.6	0.8	0.133333	0.866667	0.6	0.6	0.933333	0.866667	0.866667	0.933333	0.4	1	0.866667	0.866667	0.8	1	0	0	0	0	0	0	0	0	0	0	0	0	0	0	0	0	0	0
1.1941	0	0	1.38205	1.1941	0	0	0	1.1941	0.8	0	0	0.933333	0.6	0.333333	0.933333	0.6	0.8	0.133333	0.866667	0.6	0.6	0.933333	0.866667	0.866667	0.933333	0.4	1	0.866667	0.866667	0.8	1	0	0	0	0	0	0	0	0	0	0	0	0	0	0	0	0	0	0
1.1951	0	0	1.38205	1.1951	0	0	0	1.1951	0.8	0	0	0.933333	0.6	0.333333	0.933333	0.6	0.8	0.133333	0.866667	0.6	0.6	0.933333	0.866667	0.866667	0.933333	0.4	1	0.866667	0.866667	0.8	1	0	0	0	0	0	0	0	0	0	0	0	0	0	0	0	0	0	0
1.1961	0	0	1.38205	1.1961	0	0	0	1.1961	0.8	0	0	0.933333	0.533333	0.333333	0.933333	0.6	0.8	0.133333	0.866667	0.6	0.6	0.933333	0.866667	0.866667	0.933333	0.4	1	0.866667	0.866667	0.8	1	0	0	0	0	0	0	0	0	0	0	0	0	0	0	0	0	0	0
1.1971	0	0	1.38205	1.1971	0	0	0	1.1971	0.8	0	0	0.933333	0.533333	0.333333	0.933333	0.666667	0.8	0.133333	0.866667	0.6	0.6	0.933333	0.866667	0.866667	0.933333	0.4	1	0.866667	0.866667	0.8	1	0	0	0	0	0	0	0	0	0	0	0	0	0	0	0	0	0	0
1.1981	0	0	1.38205	1.1981	0	0	0	1.1981	0.8	0	0	0.933333	0.533333	0.333333	0.933333	0.666667	0.8	0.133333	0.866667	0.666667	0.6	0.933333	0.866667	0.866667	0.933333	0.4	1	0.866667	0.866667	0.8	1	0	0	0	0	0	0	0	0	0	0	0	0	0	0	0	0	0	0
1.1991	0	0	1.38205	1.1991	0	0	0	1.1991	0.8	0	0	0.933333	0.533333	0.333333	1	0.733333	0.8	0.133333	0.933333	0.666667	0.6	0.933333	0.866667	0.866667	0.866667	0.4	1	0.866667	0.866667	0.8	1	0	0	0	0	0	0	0	0	0	0	0	0	0	0	0	0	0	0
1.2001	0	0	1.38205	1.2001	0	0	0	1.2001	0.8	0	0	0.933333	0.533333	0.333333	1	0.733333	0.8	0.133333	0.933333	0.666667	0.6	0.933333	0.866667	0.866667	0.866667	0.4	1	0.866667	0.866667	0.8	1	0	0	0	0	0	0	0	0	0	0	0	0	0	0	0	0	0	0
1.2011	0	0	1.38205	1.2011	0	0	0	1.2011	0.8	0	0	0.933333	0.533333	0.333333	1	0.733333	0.8	0.133333	0.933333	0.666667	0.6	0.933333	0.866667	0.866667	0.8	0.4	1	0.866667	0.866667	0.8	1	0	0	0	0	0	0	0	0	0	0	0	0	0	0	0	0	0	0
1.2021	0	0	1.38205	1.2021	0	0	0	1.2021	0.8	0	0	0.933333	0.533333	0.333333	1	0.733333	0.8	0.133333	0.933333	0.666667	0.6	0.933333	0.866667	0.866667	0.733333	0.4	1	0.866667	0.866667	0.8	1	0	0	0	0	0	0	0	0	0	0	0	0	0	0	0	0	0	0
1.2031	0	0	1.38205	1.2031	0	0	0	1.2031	0.8	0	0	0.933333	0.533333	0.333333	1	0.733333	0.8	0.133333	0.933333	0.666667	0.533333	0.933333	0.866667	0.866667	0.733333	0.4	1	0.866667	0.866667	0.866667	1	0	0	0	0	0	0	0	0	0	0	0	0	0	0	0	0	0	0
1.2041	0	0	1.38205	1.2041	0	0	0	1.2041	0.8	0	0	0.933333	0.533333	0.333333	1	0.733333	0.8	0.133333	0.933333	0.666667	0.533333	0.933333	0.866667	0.866667	0.733333	0.4	1	0.866667	0.866667	0.866667	1	0	0	0	0	0	0	0	0	0	0	0	0	0	0	0	0	0	0
1.2051	0	0	1.38205	1.2051	0	0	0	1.2051	0.8	0	0	0.933333	0.533333	0.333333	1	0.733333	0.8	0.133333	0.933333	0.666667	0.533333	0.933333	0.866667	0.866667	0.733333	0.4	1	0.866667	0.866667	0.866667	1	0	0	0	0	0	0	0	0	0	0	0	0	0	0	0	0	0	0
1.2061	0	0	1.38205	1.2061	0	0	0	1.2061	0.8	0	0	0.933333	0.533333	0.333333	1	0.733333	0.8	0.133333	0.933333	0.666667	0.533333	0.933333	0.866667	0.866667	0.733333	0.4	1	0.866667	0.866667	0.866667	1	0	0	0	0	0	0	0	0	0	0	0	0	0	0	0	0	0	0
1.2071	0	0	1.38205	1.2071	0	0	0	1.2071	0.8	0	0	0.933333	0.533333	0.333333	1	0.733333	0.8	0.133333	0.933333	0.666667	0.533333	0.933333	0.866667	0.866667	0.733333	0.4	1	0.866667	0.866667	0.866667	1	0	0	0	0	0	0	0	0	0	0	0	0	0	0	0	0	0	0
1.2081	0	0	1.38205	1.2081	0	0	0	1.2081	0.8	0	0	0.933333	0.533333	0.333333	1	0.733333	0.8	0.133333	0.933333	0.666667	0.533333	0.933333	0.866667	0.866667	0.733333	0.4	1	0.866667	0.866667	0.866667	1	0	0	0	0	0	0	0	0	0	0	0	0	0	0	0	0	0	0
1.2091	0	0	1.38205	1.2091	0	0	0	1.2091	0.8	0	0	0.933333	0.533333	0.333333	1	0.733333	0.8	0.133333	0.933333	0.666667	0.533333	0.933333	0.866667	0.866667	0.733333	0.4	1	0.866667	0.866667	0.866667	1	0	0	0	0	0	0	0	0	0	0	0	0	0	0	0	0	0	0
1.2101	0	0	1.38205	1.2101	0	0	0	1.2101	0.8	0	0	0.933333	0.533333	0.333333	1	0.733333	0.8	0.133333	0.933333	0.666667	0.533333	0.933333	0.866667	0.866667	0.733333	0.4	1	0.866667	0.866667	0.866667	1	0	0	0	0	0	0	0	0	0	0	0	0	0	0	0	0	0	0
1.2111	0	0	1.38205	1.2111	0	0	0	1.2111	0.8	0	0	0.933333	0.533333	0.333333	1	0.733333	0.8	0.133333	0.933333	0.666667	0.533333	0.933333	0.866667	0.866667	0.733333	0.4	1	0.866667	0.866667	0.866667	1	0	0	0	0	0	0	0	0	0	0	0	0	0	0	0	0	0	0
1.2121	0	0	1.38205	1.2121	0	0	0	1.2121	0.8	0	0	0.933333	0.533333	0.333333	1	0.733333	0.8	0.133333	0.933333	0.666667	0.533333	0.933333	0.866667	0.866667	0.733333	0.4	1	0.866667	0.866667	0.866667	1	0	0	0	0	0	0	0	0	0	0	0	0	0	0	0	0	0	0
1.2131	0	0	1.38205	1.2131	0	0	0	1.2131	0.8	0	0	0.933333	0.533333	0.333333	1	0.733333	0.8	0.133333	0.933333	0.666667	0.466667	0.933333	0.866667	0.866667	0.733333	0.4	1	0.866667	0.866667	0.866667	1	0	0	0	0	0	0	0	0	0	0	0	0	0	0	0	0	0	0
1.2141	0	0	1.38205	1.2141	0	0	0	1.2141	0.8	0	0	0.933333	0.533333	0.333333	1	0.733333	0.8	0.133333	0.933333	0.666667	0.466667	0.933333	0.866667	0.866667	0.733333	0.4	1	0.866667	0.866667	0.866667	1	0	0	0	0	0	0	0	0	0	0	0	0	0	0	0	0	0	0
1.2151	0	0	1.38205	1.2151	0	0	0	1.2151	0.8	0	0	0.933333	0.533333	0.333333	1	0.733333	0.8	0.133333	0.933333	0.666667	0.466667	0.933333	0.866667	0.866667	0.733333	0.4	1	0.866667	0.866667	0.866667	1	0	0	0	0	0	0	0	0	0	0	0	0	0	0	0	0	0	0
1.2161	0	0	1.38205	1.2161	0	0	0	1.2161	0.8	0	0	0.933333	0.533333	0.333333	1	0.733333	0.8	0.133333	0.933333	0.666667	0.466667	0.933333	0.866667	0.866667	0.733333	0.4	1	0.866667	0.866667	0.866667	1	0	0	0	0	0	0	0	0	0	0	0	0	0	0	0	0	0	0
1.2171	0	0	1.38205	1.2171	0	0	0	1.2171	0.8	0	0	0.933333	0.533333	0.333333	1	0.733333	0.8	0.133333	0.933333	0.666667	0.466667	0.933333	0.866667	0.866667	0.733333	0.4	1	0.866667	0.866667	0.866667	1	0	0	0	0	0	0	0	0	0	0	0	0	0	0	0	0	0	0
1.2181	0	0	1.38205	1.2181	0	0	0	1.2181	0.8	0	0	0.933333	0.533333	0.333333	1	0.733333	0.8	0.133333	0.933333	0.666667	0.466667	0.933333	0.866667	0.866667	0.733333	0.4	1	0.866667	0.866667	0.866667	1	0	0	0	0	0	0	0	0	0	0	0	0	0	0	0	0	0	0
1.2191	0	0	1.38205	1.2191	0	0	0	1.2191	0.8	0	0	0.933333	0.533333	0.333333	1	0.733333	0.8	0.133333	0.933333	0.666667	0.466667	0.933333	0.866667	0.866667	0.733333	0.4	1	0.866667	0.866667	0.866667	1	0	0	0	0	0	0	0	0	0	0	0	0	0	0	0	0	0	0
1.2201	0	0	1.38205	1.2201	0	0	0	1.2201	0.8	0	0	0.933333	0.533333	0.333333	1	0.733333	0.8	0.133333	0.933333	0.666667	0.466667	0.933333	0.866667	0.866667	0.733333	0.4	1	0.866667	0.866667	0.866667	1	0	0	0	0	0	0	0	0	0	0	0	0	0	0	0	0	0	0
1.2211	0	0	1.38205	1.2211	0	0	0	1.2211	0.8	0	0	0.933333	0.533333	0.333333	1	0.8	0.8	0.133333	0.933333	0.666667	0.466667	0.933333	0.866667	0.866667	0.733333	0.4	1	0.866667	0.866667	0.866667	1	0	0	0	0	0	0	0	0	0	0	0	0	0	0	0	0	0	0
1.2221	0	0	1.38205	1.2221	0	0	0	1.2221	0.8	0	0	0.933333	0.6	0.333333	1	0.8	0.8	0.133333	0.933333	0.666667	0.466667	0.933333	0.866667	0.866667	0.733333	0.4	1	0.866667	0.866667	0.866667	1	0	0	0	0	0	0	0	0	0	0	0	0	0	0	0	0	0	0
1.2231	0	0	1.38205	1.2231	0	0	0	1.2231	0.8	0	0	0.933333	0.533333	0.333333	1	0.8	0.8	0.133333	0.933333	0.666667	0.466667	0.933333	0.866667	0.866667	0.733333	0.4	1	0.866667	0.866667	0.866667	1	0	0	0	0	0	0	0	0	0	0	0	0	0	0	0	0	0	0
1.2241	0	0	1.38205	1.2241	0	0	0	1.2241	0.8	0	0	0.933333	0.533333	0.333333	1	0.8	0.8	0.133333	0.933333	0.666667	0.466667	0.933333	0.866667	0.866667	0.733333	0.4	0.933333	0.866667	0.866667	0.866667	1	0	0	0	0	0	0	0	0	0	0	0	0	0	0	0	0	0	0
1.2251	0	0	1.38205	1.2251	0	0	0	1.2251	0.8	0	0	0.933333	0.533333	0.333333	1	0.8	0.8	0.133333	0.933333	0.666667	0.466667	0.933333	0.866667	0.866667	0.733333	0.4	0.933333	0.866667	0.866667	0.866667	1	0	0	0	0	0	0	0	0	0	0	0	0	0	0	0	0	0	0
1.2261	0	0	1.38205	1.2261	0	0	0	1.2261	0.8	0	0	0.933333	0.533333	0.333333	1	0.866667	0.8	0.133333	0.933333	0.666667	0.466667	0.933333	0.866667	0.866667	0.733333	0.4	0.933333	0.866667	0.866667	0.866667	1	0	0	0	0	0	0	0	0	0	0	0	0	0	0	0	0	0	0
1.2271	0	0	1.38205	1.2271	0	0	0	1.2271	0.8	0	0	0.933333	0.533333	0.333333	1	0.866667	0.8	0.133333	0.933333	0.666667	0.466667	0.933333	0.866667	0.866667	0.733333	0.4	0.933333	0.866667	0.866667	0.866667	1	0	0	0	0	0	0	0	0	0	0	0	0	0	0	0	0	0	0
1.2281	0	0	1.38205	1.2281	0	0	0	1.2281	0.8	0	0	0.933333	0.533333	0.333333	1	0.866667	0.8	0.133333	0.933333	0.666667	0.466667	0.933333	0.866667	0.866667	0.733333	0.4	0.933333	0.866667	0.866667	0.866667	1	0	0	0	0	0	0	0	0	0	0	0	0	0	0	0	0	0	0
1.2291	0	0	1.38205	1.2291	0	0	0	1.2291	0.8	0	0	1	0.533333	0.333333	1	0.866667	0.8	0.133333	0.933333	0.666667	0.466667	0.933333	0.866667	0.866667	0.733333	0.4	0.933333	0.866667	0.866667	0.866667	1	0	0	0	0	0	0	0	0	0	0	0	0	0	0	0	0	0	0
1.2301	0	0	1.38205	1.2301	0	0	0	1.2301	0.8	0	0	1	0.533333	0.333333	1	0.866667	0.8	0.133333	0.933333	0.666667	0.466667	0.933333	0.866667	0.866667	0.733333	0.333333	0.933333	0.866667	0.866667	0.866667	1	0	0	0	0	0	0	0	0	0	0	0	0	0	0	0	0	0	0
1.2311	0	0	1.38205	1.2311	0	0	0	1.2311	0.8	0	0	1	0.533333	0.333333	1	0.866667	0.8	0.133333	0.933333	0.666667	0.533333	0.933333	0.866667	0.866667	0.733333	0.333333	0.933333	0.866667	0.866667	0.866667	1	0	0	0	0	0	0	0	0	0	0	0	0	0	0	0	0	0	0
1.2321	0	0	1.38205	1.2321	0	0	0	1.2321	0.8	0	0	1	0.533333	0.333333	1	0.866667	0.8	0.133333	0.933333	0.666667	0.533333	0.933333	0.866667	0.866667	0.733333	0.333333	0.933333	0.866667	0.866667	0.866667	1	0	0	0	0	0	0	0	0	0	0	0	0	0	0	0	0	0	0
1.2331	0	0	1.38205	1.2331	0	0	0	1.2331	0.8	0	0	1	0.533333	0.333333	1	0.866667	0.8	0.133333	0.933333	0.666667	0.533333	0.933333	0.866667	0.866667	0.733333	0.333333	0.933333	0.866667	0.866667	0.866667	1	0	0	0	0	0	0	0	0	0	0	0	0	0	0	0	0	0	0
1.2341	0	0	1.38205	1.2341	0	0	0	1.2341	0.8	0	0	1	0.533333	0.333333	1	0.866667	0.8	0.133333	0.933333	0.666667	0.533333	0.933333	0.866667	0.866667	0.733333	0.333333	0.933333	0.866667	0.866667	0.866667	1	0	0	0	0	0	0	0	0	0	0	0	0	0	0	0	0	0	0
1.2351	0	0	1.38205	1.2351	0	0	0	1.2351	0.8	0	0	1	0.533333	0.333333	1	0.866667	0.8	0.133333	0.933333	0.666667	0.533333	0.933333	0.866667	0.866667	0.733333	0.333333	0.933333	0.866667	0.866667	0.866667	1	0	0	0	0	0	0	0	0	0	0	0	0	0	0	0	0	0	0
1.2361	0	0	1.38205	1.2361	0	0	0	1.2361	0.8	0	0	1	0.533333	0.333333	1	0.866667	0.8	0.133333	0.933333	0.666667	0.533333	0.933333	0.866667	0.866667	0.733333	0.333333	0.933333	0.866667	0.866667	0.866667	1	0	0	0	0	0	0	0	0	0	0	0	0	0	0	0	0	0	0
1.2371	0	0	1.38205	1.2371	0	0	0	1.2371	0.8	0	0	1	0.533333	0.333333	1	0.866667	0.8	0.133333	0.933333	0.666667	0.533333	0.933333	0.866667	0.866667	0.733333	0.333333	0.933333	0.866667	0.866667	0.866667	1	0	0	0	0	0	0	0	0	0	0	0	0	0	0	0	0	0	0
1.2381	0	0	1.38205	1.2381	0	0	0	1.2381	0.8	0	0	1	0.533333	0.333333	1	0.866667	0.8	0.133333	0.933333	0.666667	0.6	0.933333	0.866667	0.866667	0.733333	0.266667	0.933333	0.866667	0.866667	0.866667	1	0	0	0	0	0	0	0	0	0	0	0	0	0	0	0	0	0	0
1.2391	0	0	1.38205	1.2391	0	0	0	1.2391	0.8	0	0	1	0.533333	0.333333	1	0.866667	0.8	0.133333	0.933333	0.666667	0.6	0.933333	0.866667	0.866667	0.733333	0.266667	0.933333	0.866667	0.866667	0.866667	1	0	0	0	0	0	0	0	0	0	0	0	0	0	0	0	0	0	0
1.2401	0	0	1.38205	1.2401	0	0	0	1.2401	0.8	0	0	1	0.533333	0.333333	1	0.866667	0.8	0.133333	0.933333	0.666667	0.6	0.933333	0.866667	0.866667	0.733333	0.266667	0.933333	0.866667	0.866667	0.866667	1	0	0	0	0	0	0	0	0	0	0	0	0	0	0	0	0	0	0
1.2411	0	0	1.38205	1.2411	0	0	0	1.2411	0.8	0	0	1	0.533333	0.333333	1	0.866667	0.8	0.133333	0.933333	0.666667	0.6	0.933333	0.866667	0.866667	0.733333	0.266667	0.933333	0.866667	0.866667	0.866667	1	0	0	0	0	0	0	0	0	0	0	0	0	0	0	0	0	0	0
1.2421	0	0	1.38205	1.2421	0	0	0	1.2421	0.8	0	0	1	0.533333	0.333333	1	0.866667	0.8	0.133333	0.933333	0.666667	0.6	0.933333	0.866667	0.866667	0.733333	0.266667	0.933333	0.866667	0.866667	0.866667	1	0	0	0	0	0	0	0	0	0	0	0	0	0	0	0	0	0	0
1.2431	0	0	1.38205	1.2431	0	0	0	1.2431	0.8	0	0	1	0.533333	0.333333	1	0.866667	0.8	0.133333	0.933333	0.666667	0.6	0.933333	0.866667	0.866667	0.733333	0.266667	0.933333	0.866667	0.866667	0.866667	1	0	0	0	0	0	0	0	0	0	0	0	0	0	0	0	0	0	0
1.2441	0	0	1.38205	1.2441	0	0	0	1.2441	0.8	0	0	1	0.533333	0.333333	1	0.866667	0.8	0.133333	0.933333	0.666667	0.6	0.933333	0.866667	0.866667	0.666667	0.266667	0.933333	0.866667	0.866667	0.866667	1	0	0	0	0	0	0	0	0	0	0	0	0	0	0	0	0	0	0
1.2451	0	0	1.38205	1.2451	0	0	0	1.2451	0.8	0	0	1	0.533333	0.333333	1	0.866667	0.8	0.133333	1	0.666667	0.6	0.933333	0.866667	0.866667	0.666667	0.266667	0.933333	0.866667	0.866667	0.866667	1	0	0	0	0	0	0	0	0	0	0	0	0	0	0	0	0	0	0
1.2461	0	0	1.38205	1.2461	0	0	0	1.2461	0.8	0	0	1	0.533333	0.333333	1	0.866667	0.8	0.133333	1	0.666667	0.6	0.933333	0.866667	0.866667	0.666667	0.266667	0.933333	0.866667	0.866667	0.866667	1	0	0	0	0	0	0	0	0	0	0	0	0	0	0	0	0	0	0
1.2471	0	0	1.38205	1.2471	0	0	0	1.2471	0.8	0	0	1	0.533333	0.333333	1	0.866667	0.8	0.133333	1	0.666667	0.6	0.933333	0.866667	0.866667	0.666667	0.266667	0.933333	0.866667	0.866667	0.866667	1	0	0	0	0	0	0	0	0	0	0	0	0	0	0	0	0	0	0
1.2481	0	0	1.38205	1.2481	0	0	0	1.2481	0.8	0	0	1	0.533333	0.333333	1	0.866667	0.8	0.133333	1	0.6	0.6	0.933333	0.866667	0.866667	0.666667	0.266667	0.933333	0.866667	0.866667	0.866667	1	0	0	0	0	0	0	0	0	0	0	0	0	0	0	0	0	0	0
1.2491	0	0	1.38205	1.2491	0	0	0	1.2491	0.8	0	0	1	0.533333	0.333333	1	0.866667	0.8	0.133333	1	0.6	0.6	0.933333	0.866667	0.866667	0.666667	0.266667	0.933333	0.866667	0.866667	0.866667	1	0	0	0	0	0	0	0	0	0	0	0	0	0	0	0	0	0	0
1.2501	0	0	1.38205	1.2501	0	0	0	1.2501	0.8	0	0	1	0.533333	0.333333	1	0.866667	0.8	0.133333	1	0.6	0.6	0.933333	0.866667	0.866667	0.666667	0.266667	0.933333	0.866667	0.866667	0.866667	1	0	0	0	0	0	0	0	0	0	0	0	0	0	0	0	0	0	0
1.2511	0	0	1.38205	1.2511	0	0	0	1.2511	0.8	0	0	1	0.533333	0.333333	1	0.866667	0.8	0.133333	1	0.6	0.6	0.933333	0.866667	0.866667	0.666667	0.2	0.933333	0.866667	0.866667	0.866667	1	0	0	0	0	0	0	0	0	0	0	0	0	0	0	0	0	0	0
1.2521	0	0	1.38205	1.2521	0	0	0	1.2521	0.8	0	0	1	0.533333	0.333333	1	0.866667	0.8	0.133333	1	0.6	0.6	0.933333	0.866667	0.866667	0.666667	0.2	0.933333	0.866667	0.866667	0.866667	1	0	0	0	0	0	0	0	0	0	0	0	0	0	0	0	0	0	0
1.2531	0	0	1.38205	1.2531	0	0	0	1.2531	0.8	0	0	1	0.466667	0.333333	1	0.866667	0.8	0.133333	1	0.6	0.6	0.933333	0.866667	0.866667	0.666667	0.2	0.933333	0.866667	0.866667	0.866667	1	0	0	0	0	0	0	0	0	0	0	0	0	0	0	0	0	0	0
1.2541	0	0	1.38205	1.2541	0	0	0	1.2541	0.8	0	0	1	0.466667	0.333333	1	0.866667	0.8	0.133333	1	0.6	0.6	0.933333	0.866667	0.866667	0.666667	0.2	0.933333	0.866667	0.866667	0.866667	1	0	0	0	0	0	0	0	0	0	0	0	0	0	0	0	0	0	0
1.2551	0	0	1.38205	1.2551	0	0	0	1.2551	0.8	0	0	1	0.466667	0.333333	1	0.866667	0.8	0.133333	1	0.6	0.6	0.933333	0.866667	0.866667	0.666667	0.2	0.933333	0.866667	0.866667	0.8	1	0	0	0	0	0	0	0	0	0	0	0	0	0	0	0	0	0	0
1.2561	0	0	1.38205	1.2561	0	0	0	1.2561	0.8	0	0	1	0.466667	0.266667	1	0.866667	0.8	0.133333	1	0.6	0.6	0.933333	0.866667	0.866667	0.666667	0.2	0.933333	0.866667	0.866667	0.8	1	0	0	0	0	0	0	0	0	0	0	0	0	0	0	0	0	0	0
1.2571	0	0	1.38205	1.2571	0	0	0	1.2571	0.8	0	0	1	0.466667	0.266667	1	0.866667	0.8	0.133333	1	0.6	0.6	0.933333	0.866667	0.866667	0.666667	0.2	0.933333	0.866667	0.866667	0.8	1	0	0	0	0	0	0	0	0	0	0	0	0	0	0	0	0	0	0
1.2581	0	0	1.38205	1.2581	0	0	0	1.2581	0.8	0	0	1	0.466667	0.266667	1	0.866667	0.8	0.133333	1	0.6	0.6	0.933333	0.866667	0.866667	0.6	0.2	0.933333	0.866667	0.866667	0.8	1	0	0	0	0	0	0	0	0	0	0	0	0	0	0	0	0	0	0
1.2591	0	0	1.38205	1.2591	0	0	0	1.2591	0.8	0	0	0.933333	0.466667	0.266667	1	0.866667	0.8	0.133333	1	0.6	0.6	0.933333	0.866667	0.866667	0.6	0.2	0.933333	0.866667	0.866667	0.8	1	0	0	0	0	0	0	0	0	0	0	0	0	0	0	0	0	0	0
1.2601	0	0	1.38205	1.2601	0	0	0	1.2601	0.8	0	0	0.933333	0.466667	0.266667	1	0.866667	0.8	0.133333	1	0.6	0.6	0.933333	0.866667	0.866667	0.6	0.2	0.933333	0.866667	0.866667	0.8	1	0	0	0	0	0	0	0	0	0	0	0	0	0	0	0	0	0	0
1.2611	0	0	1.38205	1.2611	0	0	0	1.2611	0.8	0	0	0.933333	0.466667	0.266667	1	0.866667	0.8	0.133333	1	0.6	0.6	0.933333	0.866667	0.866667	0.6	0.2	0.933333	0.866667	0.866667	0.8	1	0	0	0	0	0	0	0	0	0	0	0	0	0	0	0	0	0	0
1.2621	0	0	1.38205	1.2621	0	0	0	1.2621	0.8	0	0	0.933333	0.466667	0.266667	1	0.866667	0.8	0.133333	1	0.6	0.6	0.933333	0.866667	0.866667	0.6	0.133333	0.933333	0.866667	0.866667	0.8	1	0	0	0	0	0	0	0	0	0	0	0	0	0	0	0	0	0	0
1.2631	0	0	1.38205	1.2631	0	0	0	1.2631	0.8	0	0	0.933333	0.466667	0.266667	1	0.866667	0.8	0.133333	1	0.6	0.6	0.933333	0.866667	0.866667	0.6	0.133333	0.933333	0.866667	0.866667	0.8	1	0	0	0	0	0	0	0	0	0	0	0	0	0	0	0	0	0	0
1.2641	0	0	1.38205	1.2641	0	0	0	1.2641	0.8	0	0	0.933333	0.466667	0.266667	1	0.866667	0.8	0.133333	1	0.6	0.6	1	0.866667	0.866667	0.6	0.133333	0.933333	0.866667	0.866667	0.8	1	0	0	0	0	0	0	0	0	0	0	0	0	0	0	0	0	0	0
1.2651	0	0	1.38205	1.2651	0	0	0	1.2651	0.8	0	0	0.933333	0.466667	0.266667	1	0.866667	0.8	0.133333	1	0.6	0.6	1	0.866667	0.866667	0.6	0.133333	0.933333	0.866667	0.866667	0.8	1	0	0	0	0	0	0	0	0	0	0	0	0	0	0	0	0	0	0
1.2661	0	0	1.38205	1.2661	0	0	0	1.2661	0.8	0	0	0.933333	0.466667	0.266667	1	0.866667	0.8	0.133333	1	0.6	0.6	1	0.866667	0.866667	0.6	0.133333	0.933333	0.866667	0.866667	0.8	1	0	0	0	0	0	0	0	0	0	0	0	0	0	0	0	0	0	0
1.2671	0	0	1.38205	1.2671	0	0	0	1.2671	0.8	0	0	0.933333	0.466667	0.266667	1	0.866667	0.8	0.133333	1	0.6	0.6	1	0.866667	0.866667	0.6	0.133333	0.933333	0.866667	0.866667	0.8	1	0	0	0	0	0	0	0	0	0	0	0	0	0	0	0	0	0	0
1.2681	0	0	1.38205	1.2681	0	0	0	1.2681	0.8	0	0	0.933333	0.466667	0.266667	1	0.866667	0.8	0.133333	1	0.6	0.6	1	0.866667	0.866667	0.6	0.133333	0.933333	0.866667	0.866667	0.8	1	0	0	0	0	0	0	0	0	0	0	0	0	0	0	0	0	0	0
1.2691	0	0	1.38205	1.2691	0	0	0	1.2691	0.8	0	0	0.933333	0.466667	0.266667	1	0.866667	0.8	0.133333	1	0.6	0.6	1	0.866667	0.866667	0.6	0.133333	0.933333	0.866667	0.866667	0.8	1	0	0	0	0	0	0	0	0	0	0	0	0	0	0	0	0	0	0
1.2701	0	0	1.38205	1.2701	0	0	0	1.2701	0.8	0	0	0.933333	0.466667	0.266667	1	0.866667	0.8	0.133333	1	0.6	0.6	1	0.866667	0.866667	0.6	0.133333	0.933333	0.866667	0.866667	0.8	1	0	0	0	0	0	0	0	0	0	0	0	0	0	0	0	0	0	0
1.2711	0	0	1.38205	1.2711	0	0	0	1.2711	0.8	0	0	0.933333	0.466667	0.266667	1	0.866667	0.8	0.133333	1	0.6	0.6	1	0.866667	0.866667	0.6	0.133333	0.933333	0.866667	0.866667	0.8	1	0	0	0	0	0	0	0	0	0	0	0	0	0	0	0	0	0	0
1.2721	0	0	1.38205	1.2721	0	0	0	1.2721	0.8	0	0	0.933333	0.466667	0.266667	1	0.866667	0.8	0.133333	1	0.666667	0.6	1	0.866667	0.866667	0.6	0.133333	0.933333	0.866667	0.866667	0.8	1	0	0	0	0	0	0	0	0	0	0	0	0	0	0	0	0	0	0
1.2731	0	0	1.38205	1.2731	0	0	0	1.2731	0.8	0	0	0.933333	0.466667	0.266667	1	0.866667	0.8	0.133333	1	0.666667	0.6	1	0.866667	0.866667	0.6	0.133333	0.933333	0.866667	0.866667	0.8	1	0	0	0	0	0	0	0	0	0	0	0	0	0	0	0	0	0	0
1.2741	0	0	1.38205	1.2741	0	0	0	1.2741	0.8	0	0	0.933333	0.466667	0.266667	1	0.866667	0.8	0.133333	1	0.666667	0.6	1	0.866667	0.866667	0.6	0.133333	0.933333	0.866667	0.866667	0.8	1	0	0	0	0	0	0	0	0	0	0	0	0	0	0	0	0	0	0
1.2751	0	0	1.38205	1.2751	0	0	0	1.2751	0.8	0	0	0.933333	0.466667	0.266667	1	0.866667	0.8	0.133333	1	0.666667	0.6	1	0.866667	0.866667	0.6	0.133333	0.933333	0.866667	0.866667	0.8	1	0	0	0	0	0	0	0	0	0	0	0	0	0	0	0	0	0	0
1.2761	0	0	1.38205	1.2761	0	0	0	1.2761	0.8	0	0	0.933333	0.466667	0.266667	1	0.866667	0.8	0.133333	1	0.666667	0.6	1	0.866667	0.866667	0.6	0.133333	0.933333	0.866667	0.866667	0.8	1	0	0	0	0	0	0	0	0	0	0	0	0	0	0	0	0	0	0
1.2771	0	0	1.38205	1.2771	0	0	0	1.2771	0.8	0	0	0.933333	0.466667	0.266667	1	0.866667	0.8	0.133333	1	0.666667	0.6	1	0.866667	0.866667	0.6	0.133333	0.933333	0.866667	0.866667	0.8	1	0	0	0	0	0	0	0	0	0	0	0	0	0	0	0	0	0	0
1.2781	0	0	1.38205	1.2781	0	0	0	1.2781	0.8	0	0	0.933333	0.466667	0.266667	1	0.866667	0.8	0.133333	1	0.666667	0.6	1	0.866667	0.866667	0.6	0.133333	0.933333	0.866667	0.866667	0.8	1	0	0	0	0	0	0	0	0	0	0	0	0	0	0	0	0	0	0
1.2791	0	0	1.38205	1.2791	0	0	0	1.2791	0.8	0	0	0.933333	0.466667	0.266667	1	0.866667	0.8	0.133333	1	0.666667	0.6	1	0.866667	0.866667	0.6	0.133333	0.933333	0.866667	0.866667	0.8	1	0	0	0	0	0	0	0	0	0	0	0	0	0	0	0	0	0	0
1.2801	0	0	1.38205	1.2801	0	0	0	1.2801	0.8	0	0	0.933333	0.466667	0.266667	1	0.866667	0.8	0.133333	1	0.666667	0.6	1	0.866667	0.866667	0.6	0.133333	0.933333	0.866667	0.866667	0.8	1	0	0	0	0	0	0	0	0	0	0	0	0	0	0	0	0	0	0
1.2811	0	0	1.38205	1.2811	0	0	0	1.2811	0.8	0	0	0.933333	0.466667	0.266667	1	0.866667	0.8	0.133333	1	0.666667	0.6	1	0.866667	0.866667	0.6	0.0666667	0.933333	0.866667	0.866667	0.8	1	0	0	0	0	0	0	0	0	0	0	0	0	0	0	0	0	0	0
1.2821	0	0	1.38205	1.2821	0	0	0	1.2821	0.8	0	0	0.933333	0.466667	0.266667	1	0.866667	0.8	0.133333	1	0.666667	0.6	1	0.866667	0.866667	0.533333	0.0666667	0.933333	0.866667	0.866667	0.8	1	0	0	0	0	0	0	0	0	0	0	0	0	0	0	0	0	0	0
1.2831	0	0	1.38205	1.2831	0	0	0	1.2831	0.8	0	0	0.933333	0.466667	0.266667	1	0.866667	0.8	0.133333	1	0.666667	0.6	1	0.866667	0.866667	0.533333	0.0666667	0.933333	0.866667	0.866667	0.8	1	0	0	0	0	0	0	0	0	0	0	0	0	0	0	0	0	0	0
1.2841	0	0	1.38205	1.2841	0	0	0	1.2841	0.8	0	0	0.933333	0.466667	0.266667	1	0.866667	0.8	0.133333	1	0.666667	0.6	1	0.866667	0.866667	0.533333	0	0.933333	0.866667	0.866667	0.8	1	0	0	0	0	0	0	0	0	0	0	0	0	0	0	0	0	0	0
1.2851	0	0	1.38205	1.2851	0	0	0	1.2851	0.8	0	0	0.933333	0.466667	0.2	1	0.866667	0.8	0.133333	1	0.666667	0.6	1	0.866667	0.866667	0.533333	0	0.933333	0.866667	0.866667	0.8	1	0	0	0	0	0	0	0	0	0	0	0	0	0	0	0	0	0	0
1.2861	0	0	1.38205	1.2861	0	0	0	1.2861	0.8	0	0	0.933333	0.466667	0.2	1	0.866667	0.8	0.133333	1	0.666667	0.6	1	0.866667	0.866667	0.533333	0	0.933333	0.866667	0.866667	0.8	1	0	0	0	0	0	0	0	0	0	0	0	0	0	0	0	0	0	0
1.2871	0	0	1.38205	1.2871	0	0	0	1.2871	0.8	0	0	0.933333	0.466667	0.2	1	0.866667	0.8	0.133333	1	0.666667	0.533333	1	0.866667	0.866667	0.533333	0	0.933333	0.8	0.866667	0.8	1	0	0	0	0	0	0	0	0	0	0	0	0	0	0	0	0	0	0
1.2881	0	0	1.38205	1.2881	0	0	0	1.2881	0.8	0	0	0.933333	0.466667	0.2	1	0.866667	0.8	0.133333	1	0.666667	0.533333	1	0.866667	0.866667	0.533333	0	0.933333	0.8	0.866667	0.8	1	0	0	0	0	0	0	0	0	0	0	0	0	0	0	0	0	0	0
1.2891	0	0	1.38205	1.2891	0	0	0	1.2891	0.8	0	0	0.933333	0.466667	0.2	1	0.866667	0.8	0.133333	1	0.666667	0.533333	1	0.866667	0.866667	0.533333	0	0.933333	0.8	0.866667	0.8	1	0	0	0	0	0	0	0	0	0	0	0	0	0	0	0	0	0	0
1.2901	0	0	1.38205	1.2901	0	0	0	1.2901	0.8	0	0	0.933333	0.466667	0.2	1	0.866667	0.8	0.133333	1	0.666667	0.533333	1	0.866667	0.866667	0.533333	0	0.933333	0.8	0.866667	0.8	1	0	0	0	0	0	0	0	0	0	0	0	0	0	0	0	0	0	0
1.2911	0	0	1.38205	1.2911	0	0	0	1.2911	0.8	0	0	0.933333	0.466667	0.2	1	0.866667	0.8	0.133333	1	0.666667	0.533333	1	0.866667	0.866667	0.533333	0	0.933333	0.8	0.866667	0.8	1	0	0	0	0	0	0	0	0	0	0	0	0	0	0	0	0	0	0
1.2921	0	0	1.38205	1.2921	0	0	0	1.2921	0.8	0	0	0.933333	0.466667	0.2	1	0.866667	0.8	0.133333	1	0.666667	0.533333	1	0.866667	0.866667	0.533333	0	0.933333	0.8	0.866667	0.8	1	0	0	0	0	0	0	0	0	0	0	0	0	0	0	0	0	0	0
1.2931	0	0	1.38205	1.2931	0	0	0	1.2931	0.8	0	0	0.933333	0.466667	0.2	1	0.866667	0.8	0.133333	1	0.666667	0.533333	1	0.866667	0.866667	0.466667	0	0.933333	0.8	0.866667	0.8	1	0	0	0	0	0	0	0	0	0	0	0	0	0	0	0	0	0	0
1.2941	0	0	1.38205	1.2941	0	0	0	1.2941	0.8	0	0	0.933333	0.466667	0.2	1	0.866667	0.8	0.133333	1	0.666667	0.533333	1	0.866667	0.866667	0.466667	0	0.933333	0.733333	0.866667	0.8	1	0	0	0	0	0	0	0	0	0	0	0	0	0	0	0	0	0	0
1.2951	0	0	1.38205	1.2951	0	0	0	1.2951	0.8	0	0	0.933333	0.466667	0.266667	1	0.933333	0.8	0.133333	1	0.666667	0.533333	1	0.866667	0.866667	0.466667	0	0.933333	0.733333	0.866667	0.8	1	0	0	0	0	0	0	0	0	0	0	0	0	0	0	0	0	0	0
1.2961	0	0	1.38205	1.2961	0	0	0	1.2961	0.8	0	0	0.933333	0.466667	0.266667	1	0.933333	0.8	0.0666667	1	0.666667	0.533333	0.933333	0.866667	0.866667	0.466667	0	0.933333	0.733333	0.866667	0.8	1	0	0	0	0	0	0	0.0666667	0	0	0	0	0	0	0	0	0	0	0
1.2971	0	0	1.38205	1.2971	0	0	0	1.2971	0.8	0	0	0.933333	0.466667	0.266667	1	0.933333	0.8	0.0666667	1	0.666667	0.533333	0.933333	0.866667	0.866667	0.466667	0	0.933333	0.733333	0.866667	0.8	1	0	0	0	0	0	0	0.0666667	0	0	0	0	0	0	0	0	0	0	0
1.2981	0	0	1.38205	1.2981	0	0	0	1.2981	0.8	0	0	0.933333	0.466667	0.266667	1	0.933333	0.8	0.0666667	1	0.666667	0.533333	0.933333	0.866667	0.866667	0.466667	0	0.933333	0.733333	0.866667	0.8	1	0	0	0	0	0	0	0.0666667	0	0	0	0	0	0	0	0	0	0	0
1.2991	0	0	1.38205	1.2991	0	0	0	1.2991	0.8	0	0	0.933333	0.466667	0.266667	1	0.933333	0.8	0.0666667	1	0.666667	0.533333	0.933333	0.866667	0.866667	0.466667	0	0.933333	0.733333	0.866667	0.8	1	0	0	0	0	0	0	0.0666667	0	0	0	0	0	0	0	0	0	0	0
1.3001	0	0	1.38205	1.3001	0	0	0	1.3001	0.8	0	0	0.933333	0.466667	0.266667	1	0.933333	0.8	0.0666667	1	0.666667	0.533333	0.933333	0.866667	0.866667	0.466667	0	0.933333	0.733333	0.866667	0.8	1	0	0	0	0	0	0	0.0666667	0	0	0	0	0	0	0	0	0	0	0
1.3011	0	0	1.38205	1.3011	0	0	0	1.3011	0.8	0	0	0.933333	0.466667	0.266667	1	0.933333	0.8	0.0666667	1	0.666667	0.533333	0.933333	0.866667	0.866667	0.466667	0	0.933333	0.733333	0.866667	0.8	1	0	0	0	0	0	0	0.0666667	0	0	0	0	0	0	0	0	0	0	0
1.3021	0	0	1.38205	1.3021	0	0	0	1.3021	0.8	0	0	0.933333	0.466667	0.266667	1	0.933333	0.8	0.0666667	1	0.666667	0.533333	0.933333	0.866667	0.866667	0.466667	0	0.933333	0.733333	0.866667	0.8	1	0	0	0	0	0	0	0.0666667	0	0	0	0	0	0	0	0	0	0	0
1.3031	0	0	1.38205	1.3031	0	0	0	1.3031	0.8	0	0	0.933333	0.466667	0.266667	1	0.933333	0.8	0.0666667	1	0.666667	0.533333	0.933333	0.866667	0.866667	0.466667	0	0.933333	0.733333	0.866667	0.8	1	0	0	0	0	0	0	0.0666667	0	0	0	0	0	0	0	0	0	0	0
1.3041	0	0	1.38205	1.3041	0	0	0	1.3041	0.8	0	0	0.933333	0.466667	0.266667	1	0.933333	0.8	0.0666667	1	0.666667	0.533333	0.933333	0.866667	0.866667	0.466667	0	0.933333	0.733333	0.866667	0.8	1	0	0	0	0	0	0	0.0666667	0	0	0	0	0	0	0	0	0	0	0
1.3051	0	0	1.38205	1.3051	0	0	0	1.3051	0.8	0	0	0.933333	0.466667	0.266667	1	0.933333	0.8	0.0666667	1	0.666667	0.533333	0.933333	0.866667	0.866667	0.466667	0	0.933333	0.733333	0.866667	0.8	1	0	0	0	0	0	0	0.0666667	0	0	0	0	0	0	0	0	0	0	0
1.3061	0	0	1.38205	1.3061	0	0	0	1.3061	0.8	0	0	0.933333	0.466667	0.266667	1	0.933333	0.8	0.0666667	1	0.666667	0.533333	0.933333	0.866667	0.866667	0.466667	0	0.866667	0.733333	0.866667	0.8	1	0	0	0	0	0	0	0.0666667	0	0	0	0	0	0	0	0	0	0	0
1.3071	0	0	1.38205	1.3071	0	0	0	1.3071	0.8	0	0	0.933333	0.466667	0.266667	1	0.933333	0.8	0.0666667	1	0.666667	0.533333	0.933333	0.866667	0.866667	0.466667	0	0.866667	0.733333	0.866667	0.8	1	0	0	0	0	0	0	0.0666667	0	0	0	0	0	0	0	0	0	0	0
1.3081	0	0	1.38205	1.3081	0	0	0	1.3081	0.8	0	0	0.933333	0.466667	0.266667	1	0.933333	0.8	0.0666667	1	0.666667	0.533333	0.933333	0.866667	0.866667	0.466667	0	0.866667	0.733333	0.866667	0.8	1	0	0	0	0	0	0	0.0666667	0	0	0	0	0	0	0	0	0	0	0
1.3091	0	0	1.38205	1.3091	0	0	0	1.3091	0.8	0	0	0.933333	0.533333	0.266667	1	0.933333	0.8	0.0666667	1	0.666667	0.533333	0.933333	0.866667	0.866667	0.4	0	0.866667	0.733333	0.866667	0.8	1	0	0	0	0	0	0	0.0666667	0	0	0	0	0	0	0	0	0	0	0
1.3101	0	0	1.38205	1.3101	0	0	0	1.3101	0.8	0	0	0.933333	0.533333	0.266667	1	0.933333	0.8	0.0666667	1	0.666667	0.533333	0.933333	0.866667	0.866667	0.333333	0	0.866667	0.733333	0.866667	0.8	1	0	0	0	0	0	0	0.0666667	0	0	0	0	0	0	0.0666667	0	0	0	0
1.3111	0	0	1.38205	1.3111	0	0	0	1.3111	0.8	0	0	0.933333	0.466667	0.266667	1	0.933333	0.8	0.0666667	1	0.666667	0.533333	0.933333	0.866667	0.866667	0.333333	0	0.866667	0.733333	0.866667	0.8	1	0	0	0	0	0	0	0.0666667	0	0	0	0	0	0	0.0666667	0	0	0	0
1.3121	0	0	1.38205	1.3121	0	0	0	1.3121	0.8	0	0	0.933333	0.466667	0.266667	1	0.933333	0.8	0.0666667	1	0.666667	0.533333	0.933333	0.866667	0.866667	0.333333	0	0.866667	0.733333	0.866667	0.8	1	0	0	0	0	0	0	0.0666667	0	0	0	0	0	0	0.0666667	0	0	0	0
1.3131	0	0	1.38205	1.3131	0	0	0	1.3131	0.8	0	0	0.933333	0.466667	0.266667	1	0.933333	0.8	0.0666667	0.933333	0.666667	0.533333	0.933333	0.866667	0.866667	0.333333	0	0.866667	0.733333	0.866667	0.8	1	0	0	0	0	0	0	0.0666667	0	0	0	0	0	0	0.0666667	0	0	0	0
1.3141	0	0	1.38205	1.3141	0	0	0	1.3141	0.8	0	0	0.933333	0.533333	0.266667	1	0.933333	0.8	0.0666667	0.933333	0.666667	0.533333	0.933333	0.8	0.866667	0.333333	0	0.866667	0.733333	0.866667	0.8	1	0	0	0	0	0	0	0.0666667	0	0	0	0	0	0	0.0666667	0	0	0	0
1.3151	0	0	1.38205	1.3151	0	0	0	1.3151	0.8	0	0	0.933333	0.533333	0.266667	1	0.933333	0.8	0.0666667	0.933333	0.733333	0.533333	0.933333	0.8	0.866667	0.333333	0	0.866667	0.733333	0.866667	0.8	1	0	0	0	0	0	0	0.0666667	0	0	0	0	0	0	0.0666667	0	0	0	0
1.3161	0	0	1.38205	1.3161	0	0	0	1.3161	0.8	0	0	0.933333	0.533333	0.266667	1	0.933333	0.8	0.0666667	0.866667	0.733333	0.533333	0.933333	0.8	0.866667	0.333333	0	0.866667	0.733333	0.866667	0.8	1	0	0	0	0	0	0	0.0666667	0.0666667	0	0	0	0	0	0.0666667	0	0	0	0
1.3171	0	0	1.38205	1.3171	0	0	0	1.3171	0.8	0	0	0.933333	0.533333	0.266667	1	0.933333	0.8	0.0666667	0.866667	0.733333	0.533333	0.933333	0.8	0.866667	0.333333	0	0.866667	0.733333	0.866667	0.8	1	0	0	0	0	0	0	0.0666667	0.0666667	0	0	0	0	0	0.0666667	0	0	0	0
1.3181	0	0	1.38205	1.3181	0	0	0	1.3181	0.8	0	0	0.933333	0.533333	0.333333	1	0.933333	0.8	0.0666667	0.866667	0.733333	0.533333	0.933333	0.8	0.866667	0.333333	0	0.866667	0.733333	0.866667	0.8	1	0	0	0	0	0	0	0.0666667	0.0666667	0	0	0	0	0	0.0666667	0	0	0	0
1.3191	0	0	1.38205	1.3191	0	0	0	1.3191	0.8	0	0	0.933333	0.533333	0.333333	1	0.933333	0.8	0.0666667	0.866667	0.733333	0.533333	0.933333	0.8	0.866667	0.333333	0	0.866667	0.733333	0.866667	0.8	1	0	0	0	0	0	0	0.0666667	0.0666667	0	0	0	0	0	0.0666667	0	0	0	0
1.3201	0	0	1.38205	1.3201	0	0	0	1.3201	0.8	0	0	0.933333	0.533333	0.333333	1	0.933333	0.8	0.0666667	0.866667	0.733333	0.466667	0.933333	0.8	0.866667	0.333333	0	0.866667	0.733333	0.866667	0.8	1	0	0	0	0	0	0	0.0666667	0.0666667	0	0	0	0	0	0.0666667	0	0	0	0
1.3211	0	0	1.38205	1.3211	0	0	0	1.3211	0.8	0	0	0.933333	0.533333	0.333333	1	0.933333	0.8	0.0666667	0.866667	0.733333	0.466667	0.933333	0.8	0.866667	0.333333	0	0.8	0.733333	0.866667	0.8	1	0	0	0	0	0	0	0.0666667	0.0666667	0	0	0	0	0	0.0666667	0	0	0	0
1.3221	0	0	1.38205	1.3221	0	0	0	1.3221	0.8	0	0	0.933333	0.533333	0.333333	1	0.933333	0.8	0.0666667	0.866667	0.733333	0.466667	0.933333	0.8	0.866667	0.333333	0	0.733333	0.733333	0.866667	0.733333	1	0	0	0	0	0	0	0.0666667	0.0666667	0	0	0	0	0	0.0666667	0	0	0	0
1.3231	0	0	1.38205	1.3231	0	0	0	1.3231	0.8	0	0	0.933333	0.533333	0.333333	1	0.933333	0.8	0	0.866667	0.733333	0.466667	0.933333	0.8	0.866667	0.333333	0	0.733333	0.733333	0.866667	0.733333	1	0	0	0	0	0	0	0.0666667	0.0666667	0	0	0	0	0	0.0666667	0	0	0	0
1.3241	0	0	1.38205	1.3241	0	0	0	1.3241	0.8	0	0	0.933333	0.533333	0.333333	1	0.933333	0.8	0	0.8	0.733333	0.466667	0.933333	0.8	0.866667	0.333333	0	0.733333	0.733333	0.866667	0.733333	1	0	0	0	0	0	0	0.0666667	0.133333	0	0	0	0	0	0.0666667	0	0	0	0
1.3251	0	0	1.38205	1.3251	0	0	0	1.3251	0.8	0	0	0.933333	0.466667	0.333333	1	0.933333	0.8	0	0.8	0.733333	0.4	0.933333	0.8	0.866667	0.333333	0	0.733333	0.733333	0.866667	0.733333	1	0	0	0	0	0	0	0.0666667	0.133333	0	0	0	0	0	0.0666667	0	0	0	0
1.3261	0	0	1.38205	1.3261	0	0	0	1.3261	0.8	0	0	0.933333	0.466667	0.333333	1	0.933333	0.8	0	0.733333	0.733333	0.4	0.933333	0.8	0.866667	0.333333	0	0.733333	0.733333	0.866667	0.733333	1	0	0	0	0	0	0	0.0666667	0.2	0	0	0	0	0	0.0666667	0	0	0	0
1.3271	0	0	1.38205	1.3271	0	0	0	1.3271	0.8	0	0	0.933333	0.466667	0.333333	1	0.933333	0.8	0	0.733333	0.733333	0.4	0.933333	0.8	0.866667	0.333333	0	0.733333	0.733333	0.866667	0.733333	1	0	0	0	0	0	0	0.0666667	0.2	0	0	0	0	0	0.0666667	0	0	0	0
1.3281	0	0	1.38205	1.3281	0	0	0	1.3281	0.8	0	0	0.933333	0.466667	0.333333	1	0.933333	0.8	0	0.733333	0.733333	0.4	0.933333	0.8	0.866667	0.333333	0	0.733333	0.733333	0.866667	0.733333	1	0	0	0	0	0	0	0.0666667	0.2	0	0	0	0	0	0.0666667	0	0	0	0
1.3291	0	0	1.38205	1.3291	0	0	0	1.3291	0.8	0	0	0.933333	0.4	0.333333	1	0.933333	0.8	0	0.666667	0.733333	0.4	0.866667	0.8	0.866667	0.333333	0	0.733333	0.733333	0.866667	0.733333	1	0	0	0	0	0	0	0.0666667	0.266667	0	0	0	0	0	0.0666667	0	0	0	0
1.3301	0	0	1.38205	1.3301	0	0	0	1.3301	0.8	0	0	0.933333	0.4	0.333333	1	0.933333	0.8	0	0.666667	0.733333	0.4	0.866667	0.8	0.866667	0.333333	0	0.733333	0.733333	0.866667	0.733333	1	0	0	0	0	0	0	0.0666667	0.266667	0	0	0	0	0	0.0666667	0	0	0	0
1.3311	0	0	1.38205	1.3311	0	0	0	1.3311	0.8	0	0	0.933333	0.4	0.333333	1	0.933333	0.8	0	0.6	0.733333	0.333333	0.866667	0.733333	0.866667	0.333333	0	0.733333	0.733333	0.866667	0.733333	1	0	0	0	0	0	0	0.0666667	0.333333	0	0	0	0	0	0.0666667	0	0	0	0
1.3321	0	0	1.38205	1.3321	0	0	0	1.3321	0.8	0	0	0.933333	0.4	0.333333	1	0.933333	0.8	0	0.6	0.733333	0.333333	0.866667	0.733333	0.866667	0.333333	0	0.733333	0.733333	0.866667	0.733333	1	0	0	0	0	0	0	0.0666667	0.333333	0	0	0	0	0	0.0666667	0	0	0	0
1.3331	0	0	1.38205	1.3331	0	0	0	1.3331	0.8	0	0	0.933333	0.4	0.333333	1	0.933333	0.8	0	0.533333	0.733333	0.333333	0.866667	0.733333	0.866667	0.333333	0	0.733333	0.733333	0.866667	0.733333	1	0	0	0	0	0	0	0.0666667	0.4	0	0	0	0	0	0.0666667	0	0	0	0
1.3341	0	0	1.38205	1.3341	0	0	0	1.3341	0.8	0	0	0.933333	0.4	0.333333	1	0.933333	0.8	0	0.533333	0.733333	0.333333	0.866667	0.733333	0.866667	0.333333	0	0.733333	0.733333	0.866667	0.733333	1	0	0	0	0	0	0	0.0666667	0.4	0	0	0	0	0	0.0666667	0	0	0	0
1.3351	0	0	1.38205	1.3351	0	0	0	1.3351	0.8	0	0	0.933333	0.4	0.333333	1	0.933333	0.8	0	0.533333	0.733333	0.333333	0.866667	0.733333	0.866667	0.333333	0	0.733333	0.733333	0.866667	0.733333	1	0	0	0	0	0	0	0.0666667	0.4	0	0	0	0	0	0.0666667	0	0	0	0
1.3361	0	0	1.38205	1.3361	0	0	0	1.3361	0.8	0	0	0.933333	0.4	0.333333	1	0.933333	0.8	0	0.533333	0.733333	0.333333	0.866667	0.733333	0.866667	0.266667	0	0.733333	0.666667	0.866667	0.733333	1	0	0	0	0	0	0	0.0666667	0.4	0	0	0	0	0	0.133333	0	0	0	0
1.3371	0	0	1.38205	1.3371	0	0	0	1.3371	0.8	0	0	0.933333	0.4	0.333333	1	0.933333	0.8	0	0.533333	0.733333	0.333333	0.866667	0.733333	0.866667	0.266667	0	0.733333	0.666667	0.866667	0.733333	1	0	0	0	0	0	0	0.0666667	0.4	0	0	0	0	0	0.133333	0	0	0	0
1.3381	0	0	1.38205	1.3381	0	0	0	1.3381	0.8	0	0	0.933333	0.4	0.266667	1	0.933333	0.8	0	0.466667	0.733333	0.333333	0.866667	0.666667	0.866667	0.266667	0	0.733333	0.666667	0.866667	0.733333	1	0	0	0	0	0	0	0.0666667	0.466667	0	0	0	0	0	0.133333	0	0	0	0
1.3391	0	0	1.38205	1.3391	0	0	0	1.3391	0.8	0	0	0.933333	0.4	0.266667	1	0.933333	0.8	0	0.466667	0.733333	0.333333	0.866667	0.666667	0.866667	0.266667	0	0.733333	0.666667	0.866667	0.733333	1	0	0	0	0	0	0	0.0666667	0.466667	0	0	0	0	0	0.133333	0	0	0	0
1.3401	0	0	1.38205	1.3401	0	0	0	1.3401	0.8	0	0	0.933333	0.4	0.266667	1	0.933333	0.8	0	0.4	0.733333	0.333333	0.866667	0.666667	0.866667	0.266667	0	0.733333	0.666667	0.866667	0.733333	1	0	0	0	0	0	0	0.0666667	0.533333	0	0	0	0	0	0.133333	0	0	0	0
1.3411	0	0	1.38205	1.3411	0	0	0	1.3411	0.8	0	0	0.933333	0.4	0.266667	1	0.933333	0.8	0	0.4	0.733333	0.333333	0.866667	0.666667	0.866667	0.266667	0	0.733333	0.666667	0.866667	0.733333	1	0	0	0	0	0	0	0.0666667	0.533333	0	0	0	0	0	0.133333	0	0	0	0
1.3421	0	0	1.38205	1.3421	0	0	0	1.3421	0.8	0	0	0.933333	0.4	0.266667	1	0.933333	0.8	0	0.4	0.733333	0.333333	0.866667	0.666667	0.866667	0.266667	0	0.733333	0.666667	0.866667	0.733333	1	0	0	0	0	0	0	0.0666667	0.533333	0	0	0	0	0	0.133333	0	0	0	0
1.3431	0	0	1.38205	1.3431	0	0	0	1.3431	0.8	0	0	0.933333	0.4	0.266667	1	0.933333	0.8	0	0.4	0.733333	0.333333	0.866667	0.666667	0.866667	0.266667	0	0.733333	0.666667	0.866667	0.733333	1	0	0	0	0	0	0	0.0666667	0.533333	0	0	0	0	0	0.133333	0	0	0	0
1.3441	0	0	1.38205	1.3441	0	0	0	1.3441	0.8	0	0	0.933333	0.4	0.266667	1	0.933333	0.8	0	0.4	0.733333	0.333333	0.866667	0.666667	0.866667	0.2	0	0.733333	0.666667	0.866667	0.733333	1	0	0	0	0	0	0	0.0666667	0.533333	0	0	0	0	0	0.2	0	0	0	0
1.3451	0	0	1.38205	1.3451	0	0	0	1.3451	0.8	0	0	0.933333	0.4	0.266667	1	0.933333	0.8	0	0.4	0.733333	0.333333	0.866667	0.666667	0.866667	0.2	0	0.733333	0.666667	0.866667	0.733333	1	0	0	0	0	0	0	0.0666667	0.533333	0	0	0	0	0	0.2	0	0	0	0
1.3461	0	0	1.38205	1.3461	0	0	0	1.3461	0.8	0	0	0.933333	0.4	0.266667	1	0.933333	0.8	0	0.333333	0.733333	0.333333	0.866667	0.666667	0.866667	0.2	0	0.733333	0.666667	0.866667	0.733333	1	0	0	0	0	0	0	0.0666667	0.6	0	0	0	0	0	0.2	0	0	0	0
1.3471	0	0	1.38205	1.3471	0	0	0	1.3471	0.8	0	0	0.933333	0.4	0.266667	1	0.933333	0.8	0	0.333333	0.733333	0.333333	0.866667	0.6	0.866667	0.2	0	0.666667	0.666667	0.866667	0.733333	1	0	0	0	0	0	0	0.0666667	0.6	0	0	0	0	0	0.2	0	0	0	0
1.3481	0	0	1.38205	1.3481	0	0	0	1.3481	0.8	0	0	0.933333	0.4	0.266667	1	0.933333	0.8	0	0.333333	0.733333	0.333333	0.866667	0.6	0.866667	0.2	0	0.666667	0.6	0.866667	0.733333	1	0	0	0	0	0	0	0.0666667	0.6	0	0	0	0	0	0.2	0	0	0.0666667	0
1.3491	0	0	1.38205	1.3491	0	0	0	1.3491	0.8	0	0	0.933333	0.4	0.266667	1	0.933333	0.8	0	0.333333	0.733333	0.333333	0.866667	0.533333	0.866667	0.2	0	0.666667	0.6	0.866667	0.733333	1	0	0	0	0	0	0	0.0666667	0.6	0	0	0	0	0	0.2	0	0	0.0666667	0
1.3501	0	0	1.38205	1.3501	0	0	0	1.3501	0.8	0	0	0.933333	0.4	0.266667	1	0.933333	0.8	0	0.333333	0.733333	0.333333	0.866667	0.533333	0.8	0.2	0	0.666667	0.6	0.866667	0.733333	1	0	0	0	0	0	0	0.0666667	0.6	0	0	0	0	0	0.2	0	0	0.0666667	0
1.3511	0	0	1.38205	1.3511	0	0	0	1.3511	0.8	0	0	0.933333	0.4	0.266667	1	0.933333	0.8	0	0.333333	0.733333	0.333333	0.866667	0.533333	0.8	0.2	0	0.666667	0.533333	0.866667	0.733333	1	0	0	0	0	0	0	0.0666667	0.6	0	0	0	0	0	0.2	0	0	0.0666667	0
1.3521	0	0	1.38205	1.3521	0	0	0	1.3521	0.8	0	0	0.933333	0.4	0.266667	1	0.933333	0.8	0	0.333333	0.733333	0.333333	0.866667	0.533333	0.8	0.2	0	0.666667	0.533333	0.866667	0.733333	1	0	0	0	0	0	0	0.0666667	0.6	0	0	0	0	0	0.2	0	0	0.0666667	0
1.3531	0	0	1.38205	1.3531	0	0	0	1.3531	0.8	0	0	0.933333	0.4	0.266667	1	0.933333	0.8	0	0.333333	0.733333	0.333333	0.866667	0.533333	0.8	0.2	0	0.666667	0.533333	0.8	0.733333	1	0	0	0	0	0	0	0.0666667	0.6	0	0	0	0	0	0.2	0	0	0.0666667	0
1.3541	0	0	1.38205	1.3541	0	0	0	1.3541	0.8	0	0	0.933333	0.4	0.266667	1	0.933333	0.8	0	0.333333	0.733333	0.333333	0.866667	0.533333	0.8	0.2	0	0.666667	0.533333	0.8	0.733333	1	0	0	0	0	0	0	0.0666667	0.6	0	0	0	0	0	0.2	0	0	0.0666667	0
1.3551	0	0	1.38205	1.3551	0	0	0	1.3551	0.8	0	0	0.933333	0.4	0.266667	1	0.933333	0.8	0	0.333333	0.733333	0.266667	0.866667	0.533333	0.8	0.2	0	0.666667	0.533333	0.8	0.733333	1	0	0	0	0	0	0	0.0666667	0.6	0	0	0	0	0	0.2	0	0	0.0666667	0
1.3561	0	0	1.38205	1.3561	0	0	0	1.3561	0.8	0	0	0.933333	0.4	0.266667	1	0.933333	0.8	0	0.333333	0.733333	0.266667	0.866667	0.533333	0.8	0.133333	0	0.666667	0.533333	0.8	0.733333	1	0	0	0	0	0	0	0.0666667	0.6	0	0	0	0	0	0.2	0	0	0.0666667	0
1.3571	0	0	1.38205	1.3571	0	0	0	1.3571	0.8	0	0	0.933333	0.4	0.266667	1	0.933333	0.8	0	0.333333	0.733333	0.266667	0.866667	0.533333	0.8	0.133333	0	0.666667	0.533333	0.8	0.733333	1	0	0	0	0	0	0	0.0666667	0.6	0	0	0	0	0	0.2	0	0	0.0666667	0
1.3581	0	0	1.38205	1.3581	0	0	0	1.3581	0.8	0	0	0.866667	0.4	0.266667	1	0.933333	0.8	0	0.333333	0.733333	0.266667	0.866667	0.533333	0.8	0.133333	0	0.666667	0.533333	0.8	0.733333	1	0	0	0	0	0	0	0.0666667	0.6	0	0	0	0	0	0.2	0	0	0.0666667	0
1.3591	0	0	1.38205	1.3591	0	0	0	1.3591	0.8	0	0	0.866667	0.4	0.266667	1	0.933333	0.8	0	0.333333	0.733333	0.266667	0.8	0.533333	0.8	0.133333	0	0.6	0.533333	0.8	0.733333	1	0	0	0	0	0	0	0.0666667	0.6	0	0	0	0	0	0.2	0	0	0.0666667	0
1.3601	0	0	1.38205	1.3601	0	0	0	1.3601	0.8	0	0	0.866667	0.4	0.266667	1	0.933333	0.8	0	0.333333	0.733333	0.266667	0.8	0.533333	0.733333	0.133333	0	0.533333	0.533333	0.8	0.733333	1	0	0	0	0	0	0	0.0666667	0.6	0	0	0	0	0	0.2	0	0	0.0666667	0
1.3611	0	0	1.38205	1.3611	0	0	0	1.3611	0.8	0	0	0.866667	0.4	0.266667	1	0.933333	0.8	0	0.333333	0.733333	0.266667	0.8	0.533333	0.666667	0.133333	0	0.533333	0.533333	0.8	0.733333	1	0	0	0	0	0	0	0.0666667	0.6	0	0	0	0	0	0.2	0	0	0.0666667	0
1.3621	0	0	1.38205	1.3621	0	0	0	1.3621	0.8	0	0	0.866667	0.4	0.266667	1	0.933333	0.8	0	0.333333	0.733333	0.266667	0.733333	0.533333	0.666667	0.133333	0	0.533333	0.533333	0.8	0.733333	1	0	0	0	0	0	0	0.0666667	0.6	0	0	0	0	0	0.2	0	0	0.0666667	0
1.3631	0	0	1.38205	1.3631	0	0	0	1.3631	0.8	0	0	0.866667	0.4	0.266667	1	0.933333	0.8	0	0.333333	0.733333	0.266667	0.733333	0.533333	0.666667	0.0666667	0	0.533333	0.533333	0.8	0.733333	1	0	0	0	0	0	0	0.0666667	0.6	0	0	0	0	0	0.266667	0	0	0.0666667	0
1.3641	0	0	1.38205	1.3641	0	0	0	1.3641	0.866667	0	0	0.866667	0.4	0.266667	1	0.933333	0.866667	0	0.333333	0.733333	0.266667	0.733333	0.533333	0.666667	0.0666667	0	0.466667	0.533333	0.8	0.733333	1	0	0	0	0	0	0	0.0666667	0.6	0	0	0	0	0	0.266667	0	0	0.0666667	0
1.3651	0	0	1.38205	1.3651	0	0	0	1.3651	0.866667	0	0	0.866667	0.333333	0.266667	1	0.933333	0.866667	0	0.333333	0.733333	0.266667	0.733333	0.533333	0.666667	0.0666667	0	0.4	0.533333	0.8	0.733333	1	0	0	0	0	0	0	0.0666667	0.6	0	0	0	0	0	0.266667	0	0	0.0666667	0
1.3661	0	0	1.38205	1.3661	0	0	0	1.3661	0.866667	0	0	0.866667	0.333333	0.266667	1	0.933333	0.866667	0	0.333333	0.733333	0.266667	0.733333	0.533333	0.666667	0.0666667	0	0.4	0.533333	0.8	0.733333	1	0	0	0	0	0	0	0.0666667	0.6	0	0	0	0	0	0.266667	0	0	0.0666667	0
1.3671	0	0	1.38205	1.3671	0	0	0	1.3671	0.866667	0	0	0.866667	0.333333	0.266667	1	0.933333	0.866667	0	0.333333	0.733333	0.266667	0.733333	0.533333	0.666667	0.0666667	0	0.4	0.533333	0.8	0.733333	1	0	0	0	0	0	0	0.0666667	0.6	0	0	0	0	0	0.266667	0	0	0.0666667	0
1.3681	0	0	1.38205	1.3681	0	0	0	1.3681	0.866667	0	0	0.866667	0.333333	0.266667	1	0.933333	0.866667	0	0.333333	0.733333	0.266667	0.733333	0.533333	0.666667	0.0666667	0	0.4	0.533333	0.8	0.733333	1	0	0	0	0	0	0	0.0666667	0.6	0	0	0	0	0	0.266667	0	0	0.0666667	0
1.3691	0	0	1.38205	1.3691	0	0	0	1.3691	0.866667	0	0	0.866667	0.333333	0.266667	1	0.933333	0.866667	0	0.333333	0.733333	0.266667	0.733333	0.533333	0.666667	0.0666667	0	0.4	0.533333	0.8	0.733333	1	0	0	0	0	0	0	0.0666667	0.6	0	0	0	0	0	0.266667	0	0	0.0666667	0
1.3701	0	0	1.38205	1.3701	0	0	0	1.3701	0.866667	0	0	0.866667	0.333333	0.266667	1	0.933333	0.866667	0	0.333333	0.733333	0.266667	0.733333	0.533333	0.666667	0.0666667	0	0.4	0.533333	0.8	0.733333	1	0	0	0	0	0	0	0.0666667	0.6	0	0	0	0	0	0.266667	0	0	0.0666667	0
1.3711	0	0	1.38205	1.3711	0	0	0	1.3711	0.866667	0	0	0.866667	0.333333	0.266667	1	0.933333	0.866667	0	0.266667	0.733333	0.266667	0.733333	0.533333	0.666667	0.0666667	0	0.4	0.533333	0.8	0.733333	1	0	0	0	0	0	0	0.0666667	0.666667	0	0	0	0	0	0.266667	0	0	0.0666667	0
1.3721	0	0	1.38205	1.3721	0	0	0	1.3721	0.866667	0	0	0.866667	0.333333	0.266667	1	0.933333	0.866667	0	0.266667	0.733333	0.266667	0.733333	0.533333	0.6	0.0666667	0	0.4	0.533333	0.8	0.733333	1	0	0	0	0	0	0	0.0666667	0.666667	0	0	0	0	0	0.266667	0	0	0.0666667	0
1.3731	0	0	1.38205	1.3731	0	0	0	1.3731	0.866667	0	0	0.866667	0.333333	0.266667	1	0.933333	0.866667	0	0.266667	0.733333	0.266667	0.733333	0.533333	0.6	0.0666667	0	0.4	0.533333	0.8	0.733333	1	0	0	0	0	0	0	0.0666667	0.666667	0	0	0	0	0	0.266667	0	0	0.0666667	0
1.3741	0	0	1.38205	1.3741	0	0	0	1.3741	0.866667	0	0	0.866667	0.333333	0.266667	1	0.933333	0.866667	0	0.2	0.733333	0.266667	0.733333	0.466667	0.6	0.0666667	0	0.4	0.466667	0.8	0.733333	1	0	0	0	0	0	0	0.0666667	0.733333	0	0	0	0	0	0.266667	0	0	0.0666667	0
1.3751	0	0	1.38205	1.3751	0	0	0	1.3751	0.866667	0	0	0.866667	0.333333	0.266667	1	0.933333	0.866667	0	0.2	0.733333	0.266667	0.733333	0.466667	0.533333	0.0666667	0	0.4	0.4	0.8	0.733333	1	0	0	0	0	0	0	0.0666667	0.733333	0	0	0	0	0	0.266667	0	0	0.0666667	0
1.3761	0	0	1.38205	1.3761	0	0	0	1.3761	0.866667	0	0	0.866667	0.333333	0.266667	1	0.933333	0.866667	0	0.133333	0.733333	0.266667	0.733333	0.466667	0.466667	0.0666667	0	0.4	0.4	0.8	0.733333	1	0	0	0	0	0	0	0.0666667	0.8	0	0	0	0	0	0.266667	0	0	0.0666667	0
1.3771	0	0	1.38205	1.3771	0	0	0	1.3771	0.866667	0	0	0.866667	0.333333	0.266667	1	0.933333	0.866667	0	0.133333	0.733333	0.266667	0.733333	0.466667	0.466667	0.0666667	0	0.4	0.4	0.8	0.733333	1	0	0	0	0	0	0	0.0666667	0.8	0	0	0	0	0	0.266667	0	0	0.0666667	0
1.3781	0	0	1.38205	1.3781	0	0	0	1.3781	0.866667	0	0	0.866667	0.333333	0.266667	1	0.933333	0.866667	0	0.133333	0.733333	0.266667	0.733333	0.466667	0.466667	0.0666667	0	0.4	0.4	0.8	0.733333	1	0	0	0	0	0	0	0.0666667	0.8	0	0	0	0	0	0.266667	0	0	0.0666667	0
1.3791	0	0	1.38205	1.3791	0	0	0	1.3791	0.866667	0	0	0.866667	0.333333	0.266667	1	0.933333	0.866667	0	0.133333	0.733333	0.266667	0.733333	0.466667	0.466667	0.0666667	0	0.4	0.333333	0.8	0.733333	1	0	0	0	0	0	0	0.0666667	0.8	0	0	0	0	0	0.266667	0	0	0.0666667	0
1.3801	0	0	1.38205	1.3801	0	0	0	1.3801	0.866667	0	0	0.866667	0.333333	0.266667	1	0.933333	0.866667	0	0.133333	0.733333	0.266667	0.733333	0.466667	0.466667	0.0666667	0	0.4	0.266667	0.8	0.733333	1	0	0	0	0	0	0	0.0666667	0.8	0	0	0	0	0	0.266667	0	0	0.0666667	0
1.3811	0	0	1.38205	1.3811	0	0	0	1.3811	0.866667	0	0	0.866667	0.333333	0.266667	1	0.933333	0.866667	0	0.133333	0.733333	0.266667	0.733333	0.466667	0.466667	0.0666667	0	0.4	0.266667	0.8	0.733333	1	0	0	0	0	0	0	0.0666667	0.8	0	0	0	0	0	0.266667	0	0	0.0666667	0
1.3821	0	0	1.38205	1.3821	0	0	0	1.3821	0.866667	0	0	0.866667	0.333333	0.266667	1	0.933333	0.866667	0	0.133333	0.733333	0.266667	0.733333	0.466667	0.466667	0.0666667	0	0.4	0.266667	0.8	0.733333	1	0	0	0	0	0	0	0.0666667	0.8	0	0	0	0	0	0.266667	0	0	0.0666667	0
1.3831	0	0	1.38205	1.3831	0	0	0	1.3831	0.866667	0	0	0.866667	0.333333	0.266667	1	0.933333	0.866667	0	0.133333	0.733333	0.266667	0.666667	0.466667	0.466667	0.0666667	0	0.4	0.266667	0.8	0.733333	1	0	0	0	0	0	0	0.0666667	0.8	0	0	0	0	0	0.266667	0	0	0.0666667	0
1.3841	0	0	1.38205	1.3841	0	0	0	1.3841	0.866667	0	0	0.866667	0.333333	0.266667	1	0.933333	0.866667	0	0.0666667	0.733333	0.266667	0.666667	0.466667	0.4	0.0666667	0	0.4	0.266667	0.8	0.733333	1	0	0	0	0	0	0	0.0666667	0.866667	0	0	0	0	0	0.266667	0	0	0.0666667	0
1.3851	0	0	1.38205	1.3851	0	0	0	1.3851	0.866667	0	0	0.866667	0.333333	0.266667	1	0.866667	0.866667	0	0.0666667	0.733333	0.266667	0.666667	0.466667	0.4	0.0666667	0	0.4	0.266667	0.8	0.733333	1	0	0	0	0	0.0666667	0	0.0666667	0.866667	0	0	0	0	0	0.266667	0	0	0.0666667	0
1.3861	0	0	1.38205	1.3861	0	0	0	1.3861	0.866667	0	0	0.866667	0.333333	0.266667	1	0.866667	0.866667	0	0.0666667	0.733333	0.266667	0.666667	0.466667	0.4	0.0666667	0	0.4	0.2	0.8	0.733333	1	0	0	0	0	0.0666667	0	0.0666667	0.866667	0	0	0	0	0	0.266667	0	0	0.0666667	0
1.3871	0	0	1.38205	1.3871	0	0	0	1.3871	0.866667	0	0	0.866667	0.333333	0.266667	1	0.866667	0.866667	0	0.0666667	0.733333	0.266667	0.666667	0.4	0.4	0.0666667	0	0.4	0.2	0.8	0.733333	1	0	0	0	0	0.0666667	0	0.0666667	0.866667	0	0	0	0	0	0.266667	0	0	0.0666667	0
1.3881	0	0	1.38205	1.3881	0	0	0	1.3881	0.866667	0	0	0.866667	0.333333	0.266667	1	0.866667	0.866667	0	0.0666667	0.733333	0.266667	0.666667	0.333333	0.4	0.0666667	0	0.4	0.2	0.8	0.733333	1	0	0	0	0	0.0666667	0	0.0666667	0.866667	0	0	0	0	0	0.266667	0	0	0.0666667	0
1.3891	0	0	1.38205	1.3891	0	0	0	1.3891	0.866667	0	0	0.866667	0.333333	0.266667	1	0.866667	0.866667	0	0.0666667	0.733333	0.266667	0.666667	0.266667	0.4	0.0666667	0	0.4	0.2	0.8	0.733333	1	0	0	0	0	0.0666667	0	0.0666667	0.866667	0	0	0	0	0	0.266667	0	0	0.0666667	0
1.3901	0	0	1.38205	1.3901	0	0	0	1.3901	0.866667	0	0	0.866667	0.333333	0.266667	1	0.866667	0.866667	0	0.0666667	0.733333	0.266667	0.666667	0.266667	0.4	0	0	0.4	0.2	0.8	0.733333	1	0	0	0	0	0.0666667	0	0.0666667	0.866667	0	0	0	0	0	0.333333	0	0	0.0666667	0
1.3911	0	0	1.38205	1.3911	0	0	0	1.3911	0.866667	0	0	0.866667	0.266667	0.266667	1	0.866667	0.866667	0	0.0666667	0.733333	0.2	0.666667	0.266667	0.4	0	0	0.4	0.2	0.8	0.733333	1	0	0	0	0	0.0666667	0	0.0666667	0.866667	0	0	0	0	0	0.333333	0	0	0.0666667	0
1.3921	0	0	1.38205	1.3921	0	0	0	1.3921	0.866667	0	0	0.866667	0.266667	0.266667	1	0.8	0.866667	0	0.0666667	0.733333	0.2	0.666667	0.266667	0.4	0	0	0.4	0.2	0.8	0.733333	1	0	0	0	0	0.0666667	0	0.0666667	0.866667	0	0	0	0	0	0.333333	0	0	0.0666667	0
1.3931	0	0	1.38205	1.3931	0	0	0	1.3931	0.866667	0	0	0.866667	0.266667	0.266667	1	0.8	0.866667	0	0.0666667	0.733333	0.2	0.666667	0.266667	0.4	0	0	0.4	0.2	0.8	0.733333	1	0	0	0	0	0.0666667	0	0.0666667	0.866667	0	0	0	0	0	0.333333	0	0	0.0666667	0
1.3941	0	0	1.38205	1.3941	0	0	0	1.3941	0.866667	0	0	0.866667	0.2	0.266667	1	0.8	0.866667	0	0.0666667	0.733333	0.2	0.666667	0.266667	0.4	0	0	0.4	0.2	0.8	0.733333	1	0	0	0	0	0.0666667	0	0.0666667	0.866667	0	0	0	0	0	0.333333	0	0	0.0666667	0
1.3951	0	0	1.38205	1.3951	0	0	0	1.3951	0.866667	0	0	0.8	0.2	0.266667	1	0.8	0.866667	0	0.0666667	0.733333	0.2	0.666667	0.266667	0.4	0	0	0.4	0.133333	0.8	0.733333	1	0	0	0	0	0.0666667	0	0.0666667	0.866667	0	0	0	0	0	0.333333	0	0	0.0666667	0
1.3961	0	0	1.38205	1.3961	0	0	0	1.3961	0.866667	0	0	0.8	0.2	0.266667	1	0.8	0.866667	0	0.0666667	0.733333	0.2	0.6	0.2	0.4	0	0	0.4	0.133333	0.8	0.733333	1	0	0	0	0	0.0666667	0	0.0666667	0.866667	0	0	0	0	0	0.333333	0	0	0.0666667	0
1.3971	0	0	1.38205	1.3971	0	0	0	1.3971	0.866667	0	0	0.8	0.2	0.266667	1	0.733333	0.866667	0	0	0.733333	0.2	0.6	0.2	0.4	0	0	0.4	0.133333	0.8	0.733333	1	0	0	0	0	0.0666667	0	0.0666667	0.933333	0	0	0	0	0	0.333333	0	0	0.0666667	0
1.3981	0	0	1.38205	1.3981	0	0	0	1.3981	0.866667	0	0	0.8	0.2	0.266667	1	0.733333	0.866667	0	0	0.733333	0.2	0.6	0.2	0.4	0	0	0.4	0.133333	0.8	0.733333	1	0	0	0	0	0.0666667	0	0.0666667	0.933333	0	0	0	0	0	0.333333	0	0	0.0666667	0
1.3991	0	0	1.38205	1.3991	0	0	0	1.3991	0.866667	0	0	0.8	0.2	0.2	1	0.733333	0.866667	0	0	0.733333	0.2	0.533333	0.2	0.4	0	0	0.4	0.133333	0.8	0.733333	1	0	0	0	0	0.0666667	0	0.0666667	0.933333	0	0	0	0	0	0.333333	0	0	0.0666667	0
1.4001	0	0	1.38205	1.4001	0	0	0	1.4001	0.866667	0	0	0.8	0.2	0.2	1	0.733333	0.866667	0	0	0.733333	0.2	0.466667	0.2	0.4	0	0	0.4	0.133333	0.8	0.733333	1	0	0	0	0	0.0666667	0	0.0666667	0.933333	0	0	0	0	0	0.333333	0	0	0.0666667	0
1.4011	0	0	1.38205	1.4011	0	0	0	1.4011	0.866667	0	0	0.8	0.2	0.2	1	0.733333	0.866667	0	0	0.733333	0.2	0.466667	0.2	0.4	0	0	0.4	0.133333	0.8	0.733333	1	0	0	0	0	0.0666667	0	0.0666667	0.933333	0	0	0	0	0	0.333333	0	0	0.0666667	0
1.4021	0	0	1.38205	1.4021	0	0	0	1.4021	0.866667	0	0	0.8	0.2	0.2	1	0.733333	0.866667	0	0	0.733333	0.2	0.466667	0.2	0.4	0	0	0.4	0.133333	0.8	0.733333	1	0	0	0	0	0.0666667	0	0.0666667	0.933333	0	0	0	0	0	0.333333	0	0	0.0666667	0
1.4031	0	0	1.38205	1.4031	0	0	0	1.4031	0.866667	0	0	0.8	0.2	0.2	1	0.733333	0.866667	0	0	0.733333	0.2	0.466667	0.2	0.4	0	0	0.4	0.133333	0.8	0.733333	1	0	0	0	0	0.0666667	0	0.0666667	0.933333	0	0	0	0	0	0.333333	0	0	0.0666667	0
1.4041	0	0	1.38205	1.4041	0	0	0	1.4041	0.866667	0	0	0.8	0.2	0.2	1	0.733333	0.866667	0	0	0.733333	0.2	0.466667	0.2	0.4	0	0	0.4	0.133333	0.8	0.733333	1	0	0	0	0	0.0666667	0	0.0666667	0.933333	0	0	0	0	0	0.333333	0	0	0.0666667	0
1.4051	0	0	1.38205	1.4051	0	0	0	1.4051	0.866667	0	0	0.8	0.2	0.2	1	0.733333	0.866667	0	0	0.733333	0.2	0.466667	0.2	0.333333	0	0	0.4	0.133333	0.8	0.733333	1	0	0	0	0	0.0666667	0	0.0666667	0.933333	0	0	0	0	0	0.333333	0	0	0.0666667	0
1.4061	0	0	1.38205	1.4061	0	0	0	1.4061	0.866667	0	0	0.8	0.2	0.2	1	0.733333	0.866667	0	0	0.733333	0.2	0.466667	0.2	0.333333	0	0	0.4	0.133333	0.8	0.733333	1	0	0	0	0	0.0666667	0	0.0666667	0.933333	0	0	0	0	0	0.333333	0	0	0.0666667	0
1.4071	0	0	1.38205	1.4071	0	0	0	1.4071	0.866667	0	0	0.8	0.2	0.2	1	0.733333	0.866667	0	0	0.733333	0.2	0.466667	0.2	0.333333	0	0	0.4	0.133333	0.8	0.733333	1	0	0	0	0	0.0666667	0	0.0666667	0.933333	0	0	0	0	0	0.333333	0	0	0.0666667	0
1.4081	0	0	1.38205	1.4081	0	0	0	1.4081	0.866667	0	0	0.8	0.2	0.2	1	0.733333	0.866667	0	0	0.733333	0.2	0.466667	0.2	0.266667	0	0	0.4	0.133333	0.8	0.733333	1	0	0	0	0	0.0666667	0	0.0666667	0.933333	0	0	0	0	0	0.333333	0	0	0.0666667	0
1.4091	0	0	1.38205	1.4091	0	0	0	1.4091	0.866667	0	0	0.8	0.2	0.2	1	0.666667	0.866667	0	0	0.733333	0.2	0.4	0.2	0.266667	0	0	0.4	0.133333	0.8	0.733333	1	0	0	0	0	0.0666667	0	0.0666667	0.933333	0	0	0	0	0	0.333333	0	0	0.0666667	0
1.4101	0	0	1.38205	1.4101	0	0	0	1.4101	0.866667	0	0	0.8	0.2	0.2	1	0.666667	0.866667	0	0	0.733333	0.2	0.4	0.2	0.266667	0	0	0.333333	0.133333	0.8	0.733333	1	0	0	0	0	0.0666667	0	0.0666667	0.933333	0	0	0	0	0	0.333333	0	0	0.0666667	0
1.4111	0	0	1.38205	1.4111	0	0	0	1.4111	0.866667	0	0	0.8	0.2	0.2	1	0.666667	0.866667	0	0	0.733333	0.2	0.4	0.2	0.266667	0	0	0.333333	0.133333	0.8	0.733333	1	0	0	0	0	0.0666667	0	0.0666667	0.933333	0	0	0	0	0	0.333333	0	0	0.0666667	0
1.4121	0	0	1.38205	1.4121	0	0	0	1.4121	0.866667	0	0	0.8	0.2	0.2	1	0.666667	0.866667	0	0	0.733333	0.133333	0.4	0.2	0.133333	0	0	0.333333	0.133333	0.8	0.733333	1	0	0	0	0	0.0666667	0	0.0666667	0.933333	0	0	0	0	0	0.333333	0	0	0.0666667	0
1.4131	0	0	1.38205	1.4131	0	0	0	1.4131	0.866667	0	0	0.8	0.2	0.2	1	0.666667	0.866667	0	0	0.733333	0.133333	0.333333	0.2	0.133333	0	0	0.333333	0.133333	0.8	0.733333	1	0	0	0	0	0.0666667	0	0.0666667	0.933333	0	0	0	0	0	0.333333	0	0	0.0666667	0
1.4141	0	0	1.38205	1.4141	0	0	0	1.4141	0.866667	0	0	0.8	0.2	0.2	1	0.666667	0.866667	0	0	0.733333	0.133333	0.333333	0.2	0.133333	0	0	0.266667	0.133333	0.8	0.733333	1	0	0	0	0	0.0666667	0	0.0666667	0.933333	0	0	0	0	0	0.333333	0	0	0.0666667	0
1.4151	0	0	1.38205	1.4151	0	0	0	1.4151	0.866667	0	0	0.8	0.2	0.2	1	0.666667	0.866667	0	0	0.733333	0.133333	0.333333	0.2	0.133333	0	0	0.266667	0.133333	0.8	0.733333	1	0	0	0	0	0.0666667	0	0.0666667	0.933333	0	0	0	0	0	0.333333	0	0	0.0666667	0
1.4161	0	0	1.38205	1.4161	0	0	0	1.4161	0.866667	0	0	0.8	0.2	0.133333	1	0.666667	0.866667	0	0	0.733333	0.133333	0.333333	0.2	0.133333	0	0	0.266667	0.133333	0.8	0.733333	1	0	0	0	0	0.0666667	0	0.0666667	0.933333	0	0	0	0	0	0.333333	0	0	0.0666667	0
1.4171	0	0	1.38205	1.4171	0	0	0	1.4171	0.866667	0	0	0.8	0.2	0.133333	1	0.666667	0.866667	0	0	0.733333	0.133333	0.333333	0.133333	0.133333	0	0	0.266667	0.133333	0.8	0.733333	1	0	0	0	0	0.0666667	0	0.0666667	0.933333	0	0	0	0	0	0.333333	0	0	0.0666667	0
1.4181	0	0	1.38205	1.4181	0	0	0	1.4181	0.866667	0	0	0.8	0.2	0.133333	1	0.666667	0.866667	0	0	0.733333	0.133333	0.333333	0.133333	0.133333	0	0	0.266667	0.133333	0.8	0.733333	1	0	0	0	0	0.0666667	0	0.0666667	0.933333	0	0	0	0	0	0.333333	0	0	0.0666667	0
1.4191	0	0	1.38205	1.4191	0	0	0	1.4191	0.866667	0	0	0.8	0.2	0.133333	1	0.666667	0.866667	0	0	0.733333	0.133333	0.333333	0.133333	0.133333	0	0	0.266667	0.133333	0.8	0.733333	1	0	0	0	0	0.0666667	0	0.0666667	0.933333	0	0	0	0	0	0.333333	0	0	0.0666667	0
1.4201	0	0	1.38205	1.4201	0	0	0	1.4201	0.866667	0	0	0.8	0.133333	0.133333	1	0.666667	0.866667	0	0	0.733333	0.133333	0.266667	0.133333	0.133333	0	0	0.266667	0.133333	0.8	0.733333	1	0	0	0	0	0.0666667	0	0.0666667	0.933333	0	0	0	0	0	0.333333	0	0	0.0666667	0
1.4211	0	0	1.38205	1.4211	0	0	0	1.4211	0.866667	0	0	0.8	0.133333	0.133333	1	0.666667	0.866667	0	0	0.733333	0.133333	0.266667	0.133333	0.133333	0	0	0.266667	0.133333	0.8	0.733333	1	0	0	0	0	0.0666667	0	0.0666667	0.933333	0	0	0	0	0	0.333333	0	0	0.0666667	0
1.4221	0	0	1.38205	1.4221	0	0	0	1.4221	0.866667	0	0	0.8	0.133333	0.133333	1	0.666667	0.866667	0	0	0.733333	0.133333	0.266667	0.133333	0.133333	0	0	0.266667	0.133333	0.8	0.733333	1	0	0	0	0	0.0666667	0	0.0666667	0.933333	0	0	0	0	0	0.333333	0	0	0.0666667	0
1.4231	0	0	1.38205	1.4231	0	0	0	1.4231	0.866667	0	0	0.8	0.133333	0.133333	1	0.666667	0.866667	0	0	0.666667	0.133333	0.266667	0.133333	0.133333	0	0	0.266667	0.133333	0.8	0.733333	1	0	0	0	0	0.0666667	0	0.0666667	0.933333	0	0	0	0	0	0.333333	0	0	0.0666667	0
1.4241	0	0	1.38205	1.4241	0	0	0	1.4241	0.866667	0	0	0.8	0.133333	0.0666667	1	0.666667	0.866667	0	0	0.666667	0.133333	0.266667	0.133333	0.133333	0	0	0.266667	0.0666667	0.8	0.733333	1	0	0	0.0666667	0	0.0666667	0	0.0666667	0.933333	0	0	0	0	0	0.333333	0	0	0.0666667	0
1.4251	0	0	1.38205	1.4251	0	0	0	1.4251	0.866667	0	0	0.8	0.133333	0.0666667	1	0.666667	0.866667	0	0	0.666667	0.133333	0.266667	0.133333	0.133333	0	0	0.266667	0.0666667	0.8	0.733333	1	0	0	0.0666667	0	0.0666667	0	0.0666667	0.933333	0	0	0	0	0	0.333333	0	0	0.0666667	0
1.4261	0	0	1.38205	1.4261	0	0	0	1.4261	0.866667	0	0	0.8	0.133333	0.0666667	1	0.666667	0.866667	0	0	0.666667	0.0666667	0.266667	0.133333	0.133333	0	0	0.2	0.0666667	0.8	0.733333	1	0	0	0.0666667	0	0.0666667	0	0.0666667	0.933333	0	0	0	0	0	0.333333	0	0	0.0666667	0
1.4271	0	0	1.38205	1.4271	0	0	0	1.4271	0.866667	0	0	0.8	0.133333	0.0666667	1	0.666667	0.866667	0	0	0.666667	0.0666667	0.2	0.0666667	0.133333	0	0	0.2	0.0666667	0.8	0.733333	1	0	0	0.0666667	0	0.0666667	0	0.0666667	0.933333	0	0	0	0	0	0.333333	0	0	0.0666667	0
1.4281	0	0	1.38205	1.4281	0	0	0	1.4281	0.866667	0	0	0.8	0.133333	0.0666667	1	0.533333	0.866667	0	0	0.666667	0.0666667	0.2	0.0666667	0.133333	0	0	0.133333	0.0666667	0.8	0.733333	1	0	0	0.0666667	0	0.2	0	0.0666667	0.933333	0	0	0	0	0	0.333333	0	0	0.0666667	0
1.4291	0	0	1.38205	1.4291	0	0	0	1.4291	0.866667	0	0	0.8	0.133333	0.0666667	1	0.533333	0.866667	0	0	0.666667	0.0666667	0.2	0.0666667	0.133333	0	0	0.133333	0.0666667	0.8	0.733333	1	0	0	0.0666667	0	0.2	0	0.0666667	0.933333	0	0	0	0	0	0.333333	0	0	0.0666667	0
1.4301	0	0	1.38205	1.4301	0	0	0	1.4301	0.866667	0	0	0.8	0.133333	0.0666667	1	0.533333	0.866667	0	0	0.666667	0.0666667	0.2	0.0666667	0.133333	0	0	0.133333	0.0666667	0.8	0.733333	1	0	0	0.0666667	0	0.2	0	0.0666667	0.933333	0	0	0	0	0	0.333333	0	0	0.0666667	0
1.4311	0	0	1.38205	1.4311	0	0	0	1.4311	0.866667	0	0	0.8	0.133333	0.0666667	1	0.533333	0.866667	0	0	0.666667	0.0666667	0.133333	0.0666667	0.133333	0	0	0.133333	0.0666667	0.8	0.733333	1	0	0	0.0666667	0	0.2	0	0.0666667	0.933333	0	0	0	0	0	0.333333	0	0	0.0666667	0
1.4321	0	0	1.38205	1.4321	0	0	0	1.4321	0.866667	0	0	0.8	0.133333	0.0666667	1	0.533333	0.866667	0	0	0.666667	0.0666667	0.133333	0.0666667	0.133333	0	0	0.133333	0.0666667	0.8	0.733333	1	0	0	0.0666667	0	0.2	0	0.0666667	0.933333	0	0	0	0	0	0.333333	0	0	0.0666667	0
1.4331	0	0	1.38205	1.4331	0	0	0	1.4331	0.866667	0	0	0.8	0.133333	0.0666667	1	0.533333	0.866667	0	0	0.6	0.0666667	0.133333	0.0666667	0.133333	0	0	0.133333	0.0666667	0.8	0.733333	1	0	0	0.0666667	0	0.2	0	0.0666667	0.933333	0	0	0	0	0	0.333333	0	0	0.0666667	0
1.4341	0	0	1.38205	1.4341	0	0	0	1.4341	0.866667	0	0	0.8	0.133333	0.0666667	1	0.466667	0.866667	0	0	0.6	0.0666667	0.133333	0.0666667	0.133333	0	0	0.133333	0.0666667	0.8	0.666667	1	0	0	0.0666667	0	0.2	0	0.0666667	0.933333	0	0	0	0	0	0.333333	0	0	0.0666667	0
1.4351	0	0	1.38205	1.4351	0	0	0	1.4351	0.866667	0	0	0.8	0.133333	0.0666667	1	0.4	0.866667	0	0	0.6	0.0666667	0.133333	0.0666667	0.133333	0	0	0.133333	0.0666667	0.8	0.666667	1	0	0	0.0666667	0	0.2	0	0.0666667	0.933333	0	0	0	0	0	0.333333	0	0	0.0666667	0
1.4361	0	0	1.38205	1.4361	0	0	0	1.4361	0.866667	0	0	0.8	0.133333	0.0666667	1	0.4	0.866667	0	0	0.6	0.0666667	0.133333	0.0666667	0.133333	0	0	0.0666667	0.0666667	0.8	0.666667	1	0	0	0.0666667	0	0.2	0	0.0666667	0.933333	0	0	0	0	0	0.333333	0	0	0.0666667	0
1.4371	0	0	1.38205	1.4371	0	0	0	1.4371	0.866667	0	0	0.8	0.133333	0.0666667	1	0.4	0.866667	0	0	0.6	0.0666667	0.133333	0.0666667	0.133333	0	0	0.0666667	0	0.8	0.666667	1	0	0	0.0666667	0	0.2	0	0.0666667	0.933333	0	0	0	0	0	0.333333	0	0	0.0666667	0
1.4381	0	0	1.38205	1.4381	0	0	0	1.4381	0.866667	0	0	0.8	0.133333	0.0666667	1	0.4	0.866667	0	0	0.6	0.0666667	0.133333	0.0666667	0.133333	0	0	0.0666667	0	0.8	0.666667	1	0	0	0.0666667	0	0.2	0	0.0666667	0.933333	0	0	0	0	0	0.333333	0	0	0.0666667	0
1.4391	0	0	1.38205	1.4391	0	0	0	1.4391	0.866667	0	0	0.8	0.133333	0.0666667	1	0.4	0.866667	0	0	0.6	0.0666667	0.133333	0.0666667	0.133333	0	0	0.0666667	0	0.8	0.666667	1	0	0	0.0666667	0	0.2	0	0.0666667	0.933333	0	0	0	0	0	0.333333	0	0	0.0666667	0
1.4401	0	0	1.38205	1.4401	0	0	0	1.4401	0.866667	0	0	0.8	0.133333	0.0666667	1	0.4	0.866667	0	0	0.6	0.0666667	0.133333	0.0666667	0.133333	0	0	0.0666667	0	0.8	0.666667	1	0	0	0.0666667	0	0.2	0	0.0666667	0.933333	0	0	0	0	0	0.333333	0	0	0.0666667	0
1.4411	0	0	1.38205	1.4411	0	0	0	1.4411	0.866667	0	0	0.8	0.133333	0.0666667	1	0.333333	0.866667	0	0	0.533333	0.0666667	0.133333	0.0666667	0.133333	0	0	0.0666667	0	0.8	0.666667	1	0	0	0.0666667	0	0.266667	0	0.0666667	0.933333	0	0	0	0	0	0.333333	0	0	0.0666667	0
1.4421	0	0	1.38205	1.4421	0	0	0	1.4421	0.933333	0	0	0.8	0.133333	0.0666667	1	0.333333	0.933333	0	0	0.533333	0.0666667	0.133333	0.0666667	0.133333	0	0	0.0666667	0	0.8	0.666667	1	0	0	0.0666667	0	0.266667	0	0.0666667	0.933333	0	0	0	0	0	0.333333	0	0	0.0666667	0
1.4431	0	0	1.38205	1.4431	0	0	0	1.4431	0.933333	0	0	0.8	0.133333	0.0666667	1	0.333333	0.933333	0	0	0.533333	0.0666667	0.133333	0.0666667	0.133333	0	0	0.0666667	0	0.8	0.666667	1	0	0	0.0666667	0	0.266667	0	0.0666667	0.933333	0	0	0	0	0	0.333333	0	0	0.0666667	0
1.4441	0	0	1.38205	1.4441	0	0	0	1.4441	0.933333	0	0	0.8	0.133333	0.0666667	1	0.333333	0.933333	0	0	0.533333	0.0666667	0.133333	0.0666667	0.133333	0	0	0.0666667	0	0.8	0.666667	1	0	0	0.0666667	0	0.266667	0	0.0666667	0.933333	0	0	0	0	0	0.333333	0	0	0.0666667	0
1.4451	0	0	1.38205	1.4451	0	0	0	1.4451	0.933333	0	0	0.8	0.133333	0.0666667	1	0.333333	0.933333	0	0	0.533333	0.0666667	0.133333	0.0666667	0.133333	0	0	0.0666667	0	0.8	0.666667	1	0	0	0.0666667	0	0.266667	0	0.0666667	0.933333	0	0	0	0	0	0.333333	0	0	0.0666667	0
1.4461	0	0	1.38205	1.4461	0	0	0	1.4461	0.933333	0	0	0.8	0.133333	0.0666667	1	0.333333	0.933333	0	0	0.533333	0.0666667	0.133333	0.0666667	0.133333	0	0	0.0666667	0	0.8	0.666667	1	0	0	0.0666667	0	0.266667	0	0.0666667	0.933333	0	0	0	0	0	0.333333	0	0	0.0666667	0
1.4471	0	0	1.38205	1.4471	0	0	0	1.4471	0.933333	0	0	0.8	0.133333	0.0666667	1	0.333333	0.933333	0	0	0.533333	0.0666667	0.133333	0.0666667	0.133333	0	0	0.0666667	0	0.8	0.666667	1	0	0	0.0666667	0	0.266667	0	0.0666667	0.933333	0	0	0	0	0	0.333333	0	0	0.0666667	0
1.4481	0	0	1.38205	1.4481	0	0	0	1.4481	0.933333	0	0	0.8	0.133333	0.0666667	1	0.333333	0.933333	0	0	0.533333	0.0666667	0.133333	0.0666667	0.133333	0	0	0.0666667	0	0.8	0.666667	1	0	0	0.0666667	0	0.266667	0	0.0666667	0.933333	0	0	0	0	0	0.333333	0	0	0.0666667	0
1.4491	0	0	1.38205	1.4491	0	0	0	1.4491	0.933333	0	0	0.8	0.133333	0.0666667	1	0.333333	0.933333	0	0	0.533333	0.0666667	0.133333	0.0666667	0.133333	0	0	0.0666667	0	0.8	0.666667	1	0	0	0.0666667	0	0.266667	0	0.0666667	0.933333	0	0	0	0	0	0.333333	0	0	0.0666667	0
1.4501	0	0	1.38205	1.4501	0	0	0	1.4501	0.933333	0	0	0.8	0.133333	0.0666667	1	0.333333	0.933333	0	0	0.533333	0.0666667	0.133333	0.0666667	0.133333	0	0	0.0666667	0	0.8	0.666667	1	0	0	0.0666667	0	0.266667	0	0.0666667	0.933333	0	0	0	0	0	0.333333	0	0	0.0666667	0
1.4511	0	0	1.38205	1.4511	0	0	0	1.4511	0.933333	0	0	0.8	0.133333	0.0666667	1	0.333333	0.933333	0	0	0.533333	0.0666667	0.133333	0.0666667	0.133333	0	0	0.0666667	0	0.8	0.666667	1	0	0	0.0666667	0	0.266667	0	0.0666667	0.933333	0	0	0	0	0	0.333333	0	0	0.0666667	0
1.4521	0	0	1.38205	1.4521	0	0	0	1.4521	0.933333	0	0	0.8	0.133333	0.0666667	1	0.333333	0.933333	0	0	0.533333	0.0666667	0.133333	0.0666667	0.133333	0	0	0.0666667	0	0.8	0.6	1	0	0	0.0666667	0	0.266667	0	0.0666667	0.933333	0	0	0	0	0	0.333333	0	0	0.0666667	0
1.4531	0	0	1.38205	1.4531	0	0	0	1.4531	0.933333	0	0	0.8	0.133333	0.0666667	1	0.333333	0.933333	0	0	0.533333	0.0666667	0.133333	0.0666667	0.0666667	0	0	0.0666667	0	0.8	0.6	0.933333	0	0	0.0666667	0	0.266667	0	0.0666667	0.933333	0	0	0	0	0	0.333333	0	0	0.0666667	0
1.4541	0	0	1.38205	1.4541	0	0	0	1.4541	0.933333	0	0	0.8	0.133333	0.0666667	1	0.333333	0.933333	0	0	0.533333	0.0666667	0.133333	0.0666667	0.0666667	0	0	0.0666667	0	0.8	0.6	0.933333	0	0	0.0666667	0	0.266667	0	0.0666667	0.933333	0	0	0	0	0	0.333333	0	0	0.0666667	0
1.4551	0	0	1.38205	1.4551	0	0	0	1.4551	0.933333	0	0	0.8	0.133333	0.0666667	1	0.333333	0.933333	0	0	0.533333	0.0666667	0.133333	0.0666667	0	0	0	0	0	0.8	0.6	0.933333	0	0	0.0666667	0	0.266667	0	0.0666667	0.933333	0	0	0	0	0.0666667	0.333333	0	0	0.0666667	0
1.4561	0	0	1.38205	1.4561	0	0	0	1.4561	0.933333	0	0	0.8	0.133333	0.0666667	1	0.333333	0.933333	0	0	0.533333	0.0666667	0.133333	0.0666667	0	0	0	0	0	0.8	0.6	0.933333	0	0	0.0666667	0	0.266667	0	0.0666667	0.933333	0	0	0	0	0.0666667	0.333333	0	0	0.0666667	0
1.4571	0	0	1.38205	1.4571	0	0	0	1.4571	0.933333	0	0	0.8	0.133333	0.0666667	1	0.333333	0.933333	0	0	0.533333	0.0666667	0.133333	0.0666667	0	0	0	0	0	0.8	0.6	0.933333	0	0	0.0666667	0	0.266667	0	0.0666667	0.933333	0	0	0	0	0.0666667	0.333333	0	0	0.0666667	0
1.4581	0	0	1.38205	1.4581	0	0	0	1.4581	0.933333	0	0	0.8	0.133333	0.0666667	1	0.2	0.933333	0	0	0.533333	0.0666667	0.133333	0.0666667	0	0	0	0	0	0.8	0.6	0.933333	0	0	0.0666667	0	0.4	0	0.0666667	0.933333	0	0	0	0	0.0666667	0.333333	0	0	0.0666667	0
1.4591	0	0	1.38205	1.4591	0	0	0	1.4591	0.933333	0	0	0.8	0.133333	0.0666667	1	0.2	0.933333	0	0	0.533333	0.0666667	0.133333	0.0666667	0	0	0	0	0	0.8	0.6	0.933333	0	0	0.0666667	0	0.4	0	0.0666667	0.933333	0	0	0	0	0.0666667	0.333333	0	0	0.0666667	0
1.4601	0	0	1.38205	1.4601	0	0	0	1.4601	0.933333	0	0	0.8	0.133333	0.0666667	1	0.2	0.933333	0	0	0.533333	0.0666667	0.133333	0.0666667	0	0	0	0	0	0.8	0.6	0.933333	0	0	0.0666667	0	0.4	0	0.0666667	0.933333	0	0	0	0	0.0666667	0.333333	0	0	0.0666667	0
1.4611	0	0	1.38205	1.4611	0	0	0	1.4611	0.933333	0	0	0.8	0.133333	0.0666667	1	0.2	0.933333	0	0	0.533333	0.0666667	0.133333	0.0666667	0	0	0	0	0	0.8	0.6	0.933333	0	0	0.0666667	0	0.4	0	0.0666667	0.933333	0	0	0	0	0.0666667	0.333333	0	0	0.0666667	0
1.4621	0	0	1.38205	1.4621	0	0	0	1.4621	0.933333	0	0	0.8	0.133333	0.0666667	1	0.2	0.933333	0	0	0.533333	0.0666667	0.133333	0.0666667	0	0	0	0	0	0.8	0.6	0.933333	0	0	0.0666667	0	0.4	0	0.0666667	0.933333	0	0	0	0	0.0666667	0.333333	0	0	0.0666667	0
1.4631	0	0	1.38205	1.4631	0	0	0	1.4631	0.933333	0	0	0.8	0.133333	0.0666667	1	0.2	0.933333	0	0	0.533333	0.0666667	0.133333	0.0666667	0	0	0	0	0	0.8	0.533333	0.933333	0	0	0.0666667	0	0.4	0	0.0666667	0.933333	0	0	0	0	0.0666667	0.333333	0	0	0.0666667	0
1.4641	0	0	1.38205	1.4641	0	0	0	1.4641	0.933333	0	0	0.8	0.133333	0.0666667	1	0.133333	0.933333	0	0	0.533333	0.0666667	0.133333	0.0666667	0	0	0	0	0	0.8	0.533333	0.933333	0	0	0.0666667	0	0.466667	0	0.0666667	0.933333	0	0	0	0	0.0666667	0.333333	0	0	0.0666667	0
1.4651	0	0	1.38205	1.4651	0	0	0	1.4651	0.933333	0	0	0.8	0.133333	0.0666667	1	0.133333	0.933333	0	0	0.533333	0.0666667	0.133333	0.0666667	0	0	0	0	0	0.8	0.533333	0.933333	0	0	0.0666667	0	0.466667	0	0.0666667	0.933333	0	0	0	0	0.0666667	0.333333	0	0	0.0666667	0
1.4661	0	0	1.38205	1.4661	0	0	0	1.4661	0.933333	0	0	0.8	0.133333	0.0666667	1	0.133333	0.933333	0	0	0.533333	0.0666667	0.133333	0.0666667	0	0	0	0	0	0.8	0.533333	0.933333	0	0	0.0666667	0	0.466667	0	0.0666667	0.933333	0	0	0	0	0.0666667	0.333333	0	0	0.0666667	0
1.4671	0	0	1.38205	1.4671	0	0	0	1.4671	0.933333	0	0	0.8	0.133333	0.0666667	1	0.133333	0.933333	0	0	0.533333	0.0666667	0.133333	0.0666667	0	0	0	0	0	0.8	0.533333	0.933333	0	0	0.0666667	0	0.466667	0	0.0666667	0.933333	0	0	0	0	0.0666667	0.333333	0	0	0.0666667	0
1.4681	0	0	1.38205	1.4681	0	0	0	1.4681	0.933333	0	0	0.8	0.133333	0.0666667	1	0.133333	0.933333	0	0	0.533333	0.0666667	0.133333	0.0666667	0	0	0	0	0	0.8	0.533333	0.933333	0	0	0.0666667	0	0.466667	0	0.0666667	0.933333	0	0	0	0	0.0666667	0.333333	0	0	0.0666667	0
1.4691	0	0	1.38205	1.4691	0	0	0	1.4691	0.933333	0	0	0.8	0.133333	0.0666667	1	0.133333	0.933333	0	0	0.533333	0.0666667	0.133333	0.0666667	0	0	0	0	0	0.8	0.533333	0.933333	0	0	0.0666667	0	0.466667	0	0.0666667	0.933333	0	0	0	0	0.0666667	0.333333	0	0	0.0666667	0
1.4701	0	0	1.38205	1.4701	0	0	0	1.4701	0.933333	0	0	0.8	0.133333	0.0666667	1	0.133333	0.933333	0	0	0.466667	0.0666667	0.133333	0.0666667	0	0	0	0	0	0.8	0.466667	0.933333	0	0	0.0666667	0	0.466667	0	0.0666667	0.933333	0	0	0	0	0.0666667	0.333333	0	0	0.0666667	0
1.4711	0	0	1.38205	1.4711	0	0	0	1.4711	0.933333	0	0	0.8	0.133333	0.0666667	1	0.133333	0.933333	0	0	0.466667	0.0666667	0.0666667	0.0666667	0	0	0	0	0	0.8	0.466667	0.933333	0	0	0.0666667	0	0.466667	0	0.0666667	0.933333	0	0	0	0	0.0666667	0.333333	0	0	0.0666667	0
1.4721	0	0	1.38205	1.4721	0	0	0	1.4721	0.933333	0	0	0.8	0.133333	0.0666667	1	0.133333	0.933333	0	0	0.466667	0.0666667	0.0666667	0.0666667	0	0	0	0	0	0.8	0.466667	0.933333	0	0	0.0666667	0	0.466667	0	0.0666667	0.933333	0	0	0	0	0.0666667	0.333333	0	0	0.0666667	0
1.4731	0	0	1.38205	1.4731	0	0	0	1.4731	0.933333	0	0	0.8	0.133333	0.0666667	1	0.133333	0.933333	0	0	0.466667	0.0666667	0.0666667	0.0666667	0	0	0	0	0	0.8	0.466667	0.933333	0	0	0.0666667	0	0.466667	0	0.0666667	0.933333	0	0	0	0	0.0666667	0.333333	0	0	0.0666667	0
1.4741	0	0	1.38205	1.4741	0	0	0	1.4741	0.933333	0	0	0.8	0.133333	0.0666667	1	0.133333	0.933333	0	0	0.466667	0.0666667	0.0666667	0.0666667	0	0	0	0	0	0.8	0.466667	0.933333	0	0	0.0666667	0	0.466667	0	0.0666667	0.933333	0	0	0	0	0.0666667	0.333333	0	0	0.0666667	0
1.4751	0	0	1.38205	1.4751	0	0	0	1.4751	0.933333	0	0	0.8	0.133333	0.0666667	1	0.133333	0.933333	0	0	0.466667	0.0666667	0.0666667	0.0666667	0	0	0	0	0	0.8	0.466667	0.933333	0	0	0.0666667	0	0.466667	0	0.0666667	0.933333	0	0	0	0	0.0666667	0.333333	0	0	0.0666667	0
1.4761	0	0	1.38205	1.4761	0	0	0	1.4761	0.933333	0	0	0.8	0.133333	0.0666667	1	0.133333	0.933333	0	0	0.466667	0.0666667	0.0666667	0.0666667	0	0	0	0	0	0.8	0.466667	0.933333	0	0	0.0666667	0	0.466667	0	0.0666667	0.933333	0	0	0	0	0.0666667	0.333333	0	0	0.0666667	0
1.4771	0	0	1.38205	1.4771	0	0	0	1.4771	0.933333	0	0	0.8	0.133333	0.0666667	1	0.133333	0.933333	0	0	0.466667	0.0666667	0.0666667	0.0666667	0	0	0	0	0	0.8	0.466667	0.933333	0	0	0.0666667	0	0.466667	0	0.0666667	0.933333	0	0	0	0	0.0666667	0.333333	0	0	0.0666667	0
1.4781	0	0	1.38205	1.4781	0	0	0	1.4781	0.933333	0	0	0.8	0.133333	0.0666667	1	0.133333	0.933333	0	0	0.466667	0.0666667	0.0666667	0.0666667	0	0	0	0	0	0.8	0.466667	0.933333	0	0	0.0666667	0	0.466667	0	0.0666667	0.933333	0	0	0	0	0.0666667	0.333333	0	0	0.0666667	0
1.4791	0	0	1.38205	1.4791	0	0	0	1.4791	0.933333	0	0	0.8	0.133333	0.0666667	1	0.133333	0.933333	0	0	0.466667	0.0666667	0.0666667	0.0666667	0	0	0	0	0	0.8	0.466667	0.933333	0	0	0.0666667	0	0.466667	0	0.0666667	0.933333	0	0	0	0	0.0666667	0.333333	0	0	0.0666667	0
1.4801	0	0	1.38205	1.4801	0	0	0	1.4801	0.933333	0	0	0.8	0.0666667	0.0666667	1	0.133333	0.933333	0	0	0.466667	0.0666667	0.0666667	0.0666667	0	0	0	0	0	0.8	0.466667	0.933333	0	0	0.0666667	0	0.466667	0	0.0666667	0.933333	0	0	0	0	0.0666667	0.333333	0	0	0.0666667	0
1.4811	0	0	1.38205	1.4811	0	0	0	1.4811	0.933333	0	0	0.8	0.0666667	0.0666667	1	0.133333	0.933333	0	0	0.466667	0.0666667	0.0666667	0.0666667	0	0	0	0	0	0.8	0.466667	0.933333	0	0	0.0666667	0	0.466667	0	0.0666667	0.933333	0	0	0	0	0.0666667	0.333333	0	0	0.0666667	0
1.4821	0	0	1.38205	1.4821	0	0	0	1.4821	0.933333	0	0	0.8	0.0666667	0.0666667	1	0.133333	0.933333	0	0	0.466667	0.0666667	0.0666667	0.0666667	0	0	0	0	0	0.8	0.466667	0.933333	0	0	0.0666667	0	0.466667	0	0.0666667	0.933333	0	0	0	0	0.0666667	0.333333	0	0	0.0666667	0
1.4831	0	0	1.38205	1.4831	0	0	0	1.4831	0.933333	0	0	0.8	0.0666667	0.0666667	1	0.133333	0.933333	0	0	0.466667	0.0666667	0.0666667	0.0666667	0	0	0	0	0	0.8	0.466667	0.933333	0	0	0.0666667	0	0.466667	0	0.0666667	0.933333	0	0	0	0	0.0666667	0.333333	0	0	0.0666667	0
1.4841	0	0	1.38205	1.4841	0	0	0	1.4841	0.933333	0	0	0.8	0.0666667	0.0666667	1	0.133333	0.933333	0	0	0.466667	0.0666667	0.0666667	0.0666667	0	0	0	0	0	0.8	0.466667	0.933333	0	0	0.0666667	0	0.466667	0	0.0666667	0.933333	0	0	0	0	0.0666667	0.333333	0	0	0.0666667	0
1.4851	0	0	1.38205	1.4851	0	0	0	1.4851	0.933333	0	0	0.8	0.0666667	0.0666667	1	0.133333	0.933333	0	0	0.466667	0.0666667	0.0666667	0.0666667	0	0	0	0	0	0.8	0.466667	0.933333	0	0	0.0666667	0	0.466667	0	0.0666667	0.933333	0	0	0	0	0.0666667	0.333333	0	0	0.0666667	0
1.4861	0	0	1.38205	1.4861	0	0	0	1.4861	0.933333	0	0	0.8	0.0666667	0.0666667	1	0.133333	0.933333	0	0	0.466667	0.0666667	0.0666667	0.0666667	0	0	0	0	0	0.8	0.466667	0.933333	0	0	0.0666667	0	0.466667	0	0.0666667	0.933333	0	0	0	0	0.0666667	0.333333	0	0	0.0666667	0
1.4871	0	0	1.38205	1.4871	0	0	0	1.4871	0.933333	0	0	0.8	0.0666667	0.0666667	1	0.133333	0.933333	0	0	0.466667	0.0666667	0.0666667	0.0666667	0	0	0	0	0	0.8	0.466667	0.933333	0	0	0.0666667	0	0.466667	0	0.0666667	0.933333	0	0	0	0	0.0666667	0.333333	0	0	0.0666667	0
1.4881	0	0	1.38205	1.4881	0	0	0	1.4881	0.933333	0	0	0.8	0.0666667	0.0666667	1	0.133333	0.933333	0	0	0.466667	0.0666667	0.0666667	0.0666667	0	0	0	0	0	0.8	0.4	0.933333	0	0	0.0666667	0	0.466667	0	0.0666667	0.933333	0	0	0	0	0.0666667	0.333333	0	0	0.0666667	0
1.4891	0	0	1.38205	1.4891	0	0	0	1.4891	0.933333	0	0	0.8	0.0666667	0.0666667	1	0.133333	0.933333	0	0	0.4	0.0666667	0.0666667	0.0666667	0	0	0	0	0	0.8	0.333333	0.933333	0	0	0.0666667	0	0.466667	0	0.0666667	0.933333	0	0	0	0	0.0666667	0.333333	0	0	0.0666667	0
1.4901	0	0	1.38205	1.4901	0	0	0	1.4901	0.933333	0	0	0.8	0.0666667	0.0666667	1	0.133333	0.933333	0	0	0.4	0.0666667	0.0666667	0.0666667	0	0	0	0	0	0.8	0.333333	0.933333	0	0	0.0666667	0	0.466667	0	0.0666667	0.933333	0	0	0	0	0.0666667	0.333333	0	0	0.0666667	0
1.4911	0	0	1.38205	1.4911	0	0	0	1.4911	0.933333	0	0	0.8	0.0666667	0.0666667	1	0.133333	0.933333	0	0	0.4	0.0666667	0.0666667	0.0666667	0	0	0	0	0	0.8	0.333333	0.933333	0	0	0.0666667	0	0.466667	0	0.0666667	0.933333	0	0	0	0	0.0666667	0.333333	0	0	0.0666667	0
1.4921	0	0	1.38205	1.4921	0	0	0	1.4921	0.933333	0	0	0.8	0.0666667	0.0666667	1	0.133333	0.933333	0	0	0.333333	0.0666667	0.0666667	0.0666667	0	0	0	0	0	0.8	0.333333	0.933333	0	0	0.0666667	0	0.466667	0	0.0666667	0.933333	0	0	0	0	0.0666667	0.333333	0	0	0.0666667	0
1.4931	0	0	1.38205	1.4931	0	0	0	1.4931	0.933333	0	0	0.8	0.0666667	0.0666667	1	0.133333	0.933333	0	0	0.266667	0.0666667	0.0666667	0.0666667	0	0	0	0	0	0.8	0.333333	0.933333	0	0	0.0666667	0	0.466667	0	0.0666667	0.933333	0	0	0	0	0.0666667	0.333333	0	0	0.0666667	0
1.4941	0	0	1.38205	1.4941	0	0	0	1.4941	0.933333	0	0	0.8	0.0666667	0.0666667	1	0.0666667	0.933333	0	0	0.266667	0.0666667	0.0666667	0.0666667	0	0	0	0	0	0.8	0.333333	0.933333	0	0	0.0666667	0	0.533333	0	0.0666667	0.933333	0	0	0	0	0.0666667	0.333333	0	0	0.0666667	0
1.4951	0	0	1.38205	1.4951	0	0	0	1.4951	0.866667	0.0666667	0	0.8	0.0666667	0.0666667	1	0.0666667	0.866667	0	0	0.266667	0.0666667	0.0666667	0.0666667	0	0	0	0	0	0.8	0.333333	0.933333	0	0	0.0666667	0	0.533333	0.0666667	0.0666667	0.933333	0	0	0	0	0.0666667	0.333333	0	0	0.0666667	0
1.4961	0	0	1.38205	1.4961	0	0	0	1.4961	0.866667	0.0666667	0	0.8	0.0666667	0.0666667	1	0.0666667	0.866667	0	0	0.266667	0.0666667	0.0666667	0.0666667	0	0	0	0	0	0.8	0.333333	0.933333	0	0	0.0666667	0	0.533333	0.0666667	0.0666667	0.933333	0	0	0	0	0.0666667	0.333333	0	0	0.0666667	0
1.4971	0	0	1.38205	1.4971	0	0	0	1.4971	0.866667	0.0666667	0	0.8	0.0666667	0.0666667	1	0.0666667	0.866667	0	0	0.266667	0.0666667	0.0666667	0.0666667	0	0	0	0	0	0.8	0.333333	0.933333	0	0	0.0666667	0	0.533333	0.0666667	0.0666667	0.933333	0	0	0	0	0.0666667	0.333333	0	0	0.0666667	0
1.4981	0	0	1.38205	1.4981	0	0	0	1.4981	0.866667	0.0666667	0	0.8	0.0666667	0.0666667	1	0.0666667	0.866667	0	0	0.266667	0.0666667	0.0666667	0.0666667	0	0	0	0	0	0.8	0.333333	0.866667	0	0	0.0666667	0	0.533333	0.0666667	0.0666667	0.933333	0	0	0	0	0.0666667	0.333333	0	0	0.0666667	0
1.4991	0	0	1.38205	1.4991	0	0	0	1.4991	0.866667	0.0666667	0	0.8	0.0666667	0	1	0.0666667	0.866667	0	0	0.266667	0.0666667	0.0666667	0.0666667	0	0	0	0	0	0.8	0.333333	0.866667	0	0	0.0666667	0	0.533333	0.0666667	0.0666667	0.866667	0	0	0	0	0.0666667	0.333333	0	0	0.0666667	0
1.5001	0	0	1.38205	1.5001	0	0	0	1.5001	0.866667	0.0666667	0	0.8	0.0666667	0	1	0.0666667	0.866667	0	0	0.266667	0.0666667	0.0666667	0.0666667	0	0	0	0	0	0.8	0.333333	0.866667	0	0	0.0666667	0	0.533333	0.0666667	0.0666667	0.866667	0	0	0	0	0.0666667	0.333333	0	0	0.0666667	0
1.5011	0	0	1.38205	1.5011	0	0	0	1.5011	0.866667	0.0666667	0	0.8	0.0666667	0	1	0.0666667	0.866667	0	0	0.266667	0.0666667	0.0666667	0.0666667	0	0	0	0	0	0.8	0.333333	0.866667	0	0	0.0666667	0	0.533333	0.0666667	0.0666667	0.866667	0	0	0	0	0.0666667	0.333333	0	0	0.0666667	0
1.5021	0	0	1.38205	1.5021	0	0	0	1.5021	0.866667	0.0666667	0	0.8	0.0666667	0	1	0.0666667	0.866667	0	0	0.266667	0.0666667	0.0666667	0.0666667	0	0	0	0	0	0.8	0.333333	0.866667	0	0	0.0666667	0	0.533333	0.0666667	0.0666667	0.866667	0	0	0	0	0.0666667	0.333333	0	0	0.0666667	0
1.5031	0	0	1.38205	1.5031	0	0	0	1.5031	0.866667	0.0666667	0	0.8	0.0666667	0	1	0.0666667	0.866667	0	0	0.266667	0.0666667	0.0666667	0.0666667	0	0	0	0	0	0.8	0.333333	0.866667	0	0	0.0666667	0	0.533333	0.0666667	0.0666667	0.866667	0	0	0	0	0.0666667	0.333333	0	0	0.0666667	0
1.5041	0	0	1.38205	1.5041	0	0	0	1.5041	0.866667	0.0666667	0	0.8	0.0666667	0	1	0.0666667	0.866667	0	0	0.266667	0.0666667	0.0666667	0.0666667	0	0	0	0	0	0.8	0.333333	0.866667	0	0	0.0666667	0	0.533333	0.0666667	0.0666667	0.866667	0	0	0	0	0.0666667	0.333333	0	0	0.0666667	0
1.5051	0	0	1.38205	1.5051	0	0	0	1.5051	0.866667	0.0666667	0	0.8	0.0666667	0	1	0.0666667	0.866667	0	0	0.266667	0.0666667	0.0666667	0.0666667	0	0	0	0	0	0.8	0.333333	0.866667	0	0	0.0666667	0	0.533333	0.0666667	0.0666667	0.866667	0	0	0	0	0.0666667	0.333333	0	0	0.0666667	0
1.5061	0	0	1.38205	1.5061	0	0	0	1.5061	0.866667	0.0666667	0	0.733333	0.0666667	0	1	0.0666667	0.866667	0	0	0.2	0.0666667	0.0666667	0.0666667	0	0	0	0	0	0.8	0.333333	0.866667	0	0	0.0666667	0	0.533333	0.0666667	0.0666667	0.866667	0	0	0	0	0.0666667	0.333333	0	0	0.0666667	0
1.5071	0	0	1.38205	1.5071	0	0	0	1.5071	0.866667	0.0666667	0	0.733333	0.0666667	0	1	0.0666667	0.866667	0	0	0.2	0.0666667	0.0666667	0.0666667	0	0	0	0	0	0.8	0.333333	0.8	0	0	0.0666667	0	0.533333	0.0666667	0	0.866667	0	0	0	0	0.0666667	0.333333	0	0	0.0666667	0
1.5081	0	0	1.38205	1.5081	0	0	0	1.5081	0.866667	0.0666667	0	0.733333	0.0666667	0	1	0.0666667	0.866667	0	0	0.2	0.0666667	0.0666667	0.0666667	0	0	0	0	0	0.8	0.333333	0.8	0	0	0.0666667	0	0.533333	0.0666667	0	0.866667	0	0	0	0	0.0666667	0.333333	0	0	0.0666667	0
1.5091	0	0	1.38205	1.5091	0	0	0	1.5091	0.866667	0.0666667	0	0.733333	0.0666667	0	1	0.0666667	0.866667	0	0	0.2	0.0666667	0.0666667	0.0666667	0	0	0	0	0	0.8	0.333333	0.8	0	0	0.0666667	0	0.533333	0.0666667	0	0.866667	0	0	0	0	0.0666667	0.333333	0	0	0.0666667	0
1.5101	0	0	1.38205	1.5101	0	0	0	1.5101	0.866667	0.0666667	0	0.733333	0.0666667	0	1	0.0666667	0.866667	0	0	0.2	0.0666667	0.0666667	0.0666667	0	0	0	0	0	0.8	0.333333	0.733333	0	0	0.0666667	0	0.533333	0.0666667	0	0.866667	0	0	0	0	0.0666667	0.333333	0	0	0.0666667	0
1.5111	0	0	1.38205	1.5111	0	0	0	1.5111	0.866667	0.0666667	0	0.733333	0.0666667	0	1	0.0666667	0.866667	0	0	0.2	0.0666667	0.0666667	0.0666667	0	0	0	0	0	0.8	0.333333	0.733333	0	0	0.0666667	0	0.533333	0.0666667	0	0.866667	0	0	0	0	0.0666667	0.333333	0	0	0.0666667	0
1.5121	0	0	1.38205	1.5121	0	0	0	1.5121	0.866667	0.0666667	0	0.733333	0.0666667	0	1	0.0666667	0.866667	0	0	0.2	0.0666667	0.0666667	0.0666667	0	0	0	0	0	0.8	0.333333	0.733333	0	0	0.0666667	0	0.533333	0.0666667	0	0.866667	0	0	0	0	0.0666667	0.333333	0	0	0.0666667	0
1.5131	0	0	1.38205	1.5131	0	0	0	1.5131	0.866667	0.0666667	0	0.733333	0.0666667	0	1	0.0666667	0.866667	0	0	0.2	0.0666667	0.0666667	0.0666667	0	0	0	0	0	0.8	0.333333	0.733333	0	0	0.0666667	0	0.533333	0.0666667	0	0.866667	0	0	0	0	0.0666667	0.333333	0	0	0.0666667	0
1.5141	0	0	1.38205	1.5141	0	0	0	1.5141	0.8	0.0666667	0	0.733333	0.0666667	0	1	0.0666667	0.8	0	0	0.2	0	0.0666667	0.0666667	0	0	0	0	0	0.8	0.333333	0.733333	0	0	0.0666667	0	0.533333	0.0666667	0	0.866667	0	0	0	0	0.0666667	0.333333	0	0	0.0666667	0
1.5151	0	0	1.38205	1.5151	0	0	0	1.5151	0.8	0.0666667	0	0.733333	0.0666667	0	1	0.0666667	0.8	0	0	0.2	0	0.0666667	0.0666667	0	0	0	0	0	0.8	0.333333	0.733333	0	0	0.0666667	0	0.533333	0.0666667	0	0.866667	0	0	0	0	0.0666667	0.333333	0	0	0.0666667	0
1.5161	0	0	1.38205	1.5161	0	0	0	1.5161	0.8	0.0666667	0	0.733333	0.0666667	0	1	0.0666667	0.8	0	0	0.133333	0	0.0666667	0.0666667	0	0	0	0	0	0.8	0.333333	0.733333	0	0	0.0666667	0	0.533333	0.0666667	0	0.866667	0	0	0	0	0.0666667	0.333333	0	0	0.0666667	0
1.5171	0	0	1.38205	1.5171	0	0	0	1.5171	0.8	0.0666667	0	0.733333	0.0666667	0	1	0.0666667	0.8	0	0	0.133333	0	0.0666667	0.0666667	0	0	0	0	0	0.8	0.333333	0.733333	0	0	0.0666667	0	0.533333	0.0666667	0	0.866667	0	0	0	0	0.0666667	0.333333	0	0	0.0666667	0
1.5181	0	0	1.38205	1.5181	0	0	0	1.5181	0.8	0.0666667	0	0.733333	0.0666667	0	1	0	0.8	0	0	0.133333	0	0.0666667	0.0666667	0	0	0	0	0	0.8	0.333333	0.733333	0	0	0.0666667	0	0.6	0.0666667	0	0.866667	0	0	0	0	0.0666667	0.333333	0	0	0.0666667	0
1.5191	0	0	1.38205	1.5191	0	0	0	1.5191	0.8	0.0666667	0	0.666667	0.0666667	0	1	0	0.8	0	0	0.133333	0	0.0666667	0.0666667	0	0	0	0	0	0.8	0.333333	0.733333	0	0	0.0666667	0	0.6	0.0666667	0	0.866667	0	0	0	0	0.0666667	0.333333	0	0	0.0666667	0
1.5201	0	0	1.38205	1.5201	0	0	0	1.5201	0.8	0.0666667	0	0.666667	0.0666667	0	1	0	0.8	0	0	0.133333	0	0.0666667	0.0666667	0	0	0	0	0	0.8	0.333333	0.733333	0	0	0.0666667	0	0.6	0.0666667	0	0.866667	0	0	0	0	0.0666667	0.333333	0	0	0.0666667	0
1.5211	0	0	1.38205	1.5211	0	0	0	1.5211	0.8	0.0666667	0	0.666667	0.0666667	0	1	0	0.8	0	0	0.133333	0	0.0666667	0	0	0	0	0	0	0.8	0.333333	0.733333	0	0	0.0666667	0	0.6	0.0666667	0	0.866667	0	0	0	0	0.0666667	0.333333	0	0	0.0666667	0
1.5221	0	0	1.38205	1.5221	0	0	0	1.5221	0.8	0.0666667	0	0.666667	0.0666667	0	1	0	0.8	0	0	0.133333	0	0.0666667	0	0	0	0	0	0	0.8	0.333333	0.733333	0	0	0.0666667	0	0.6	0.0666667	0	0.866667	0	0	0	0	0.0666667	0.333333	0	0	0.0666667	0
1.5231	0	0	1.38205	1.5231	0	0	0	1.5231	0.8	0.0666667	0	0.666667	0.0666667	0	1	0	0.8	0	0	0.133333	0	0.0666667	0	0	0	0	0	0	0.8	0.333333	0.733333	0	0	0.0666667	0	0.6	0.0666667	0	0.866667	0	0	0	0	0.0666667	0.333333	0	0	0.0666667	0
1.5241	0	0	1.38205	1.5241	0	0	0	1.5241	0.8	0.0666667	0	0.666667	0.0666667	0	1	0	0.8	0	0	0.133333	0	0.0666667	0	0	0	0	0	0	0.8	0.266667	0.733333	0	0	0.0666667	0	0.6	0.0666667	0	0.866667	0	0	0	0	0.0666667	0.333333	0	0	0.0666667	0
1.5251	0	0	1.38205	1.5251	0	0	0	1.5251	0.733333	0.133333	0	0.666667	0.0666667	0	1	0	0.733333	0	0	0.133333	0	0	0	0	0	0	0	0	0.8	0.266667	0.733333	0	0	0.0666667	0	0.6	0.133333	0	0.8	0	0	0	0	0.0666667	0.333333	0	0	0.0666667	0
1.5261	0	0	1.38205	1.5261	0	0	0	1.5261	0.733333	0.133333	0	0.666667	0.0666667	0	1	0	0.733333	0	0	0.133333	0	0	0	0	0	0	0	0	0.8	0.266667	0.733333	0	0	0.0666667	0	0.6	0.133333	0	0.8	0	0	0	0	0.0666667	0.333333	0	0	0.0666667	0
1.5271	0	0	1.38205	1.5271	0	0	0	1.5271	0.733333	0.133333	0	0.666667	0.0666667	0	1	0	0.733333	0	0	0.133333	0	0	0	0	0	0	0	0	0.8	0.266667	0.733333	0	0	0.0666667	0	0.6	0.133333	0	0.8	0	0	0	0	0.0666667	0.333333	0	0	0.0666667	0
1.5281	0	0	1.38205	1.5281	0	0	0	1.5281	0.733333	0.133333	0	0.666667	0.0666667	0	1	0	0.733333	0	0	0.133333	0	0	0	0	0	0	0	0	0.8	0.266667	0.733333	0	0	0.0666667	0	0.6	0.133333	0	0.8	0	0	0	0	0.0666667	0.333333	0	0	0.0666667	0
1.5291	0	0	1.38205	1.5291	0	0	0	1.5291	0.733333	0.133333	0	0.666667	0.0666667	0	1	0	0.733333	0	0	0.133333	0	0	0	0	0	0	0	0	0.8	0.266667	0.733333	0	0	0.0666667	0	0.6	0.133333	0	0.8	0	0	0	0	0.0666667	0.333333	0	0	0.0666667	0
1.5301	0	0	1.38205	1.5301	0	0	0	1.5301	0.733333	0.133333	0	0.666667	0.0666667	0	1	0	0.733333	0	0	0.133333	0	0	0	0	0	0	0	0	0.8	0.266667	0.733333	0	0	0.0666667	0	0.6	0.133333	0	0.8	0	0	0	0	0.0666667	0.333333	0	0	0.0666667	0
1.5311	0	0	1.38205	1.5311	0	0	0	1.5311	0.733333	0.133333	0	0.666667	0.0666667	0	1	0	0.733333	0	0	0.133333	0	0	0	0	0	0	0	0	0.8	0.266667	0.733333	0	0	0.0666667	0	0.6	0.133333	0	0.8	0	0	0	0	0.0666667	0.333333	0	0	0.0666667	0
1.5321	0	0	1.38205	1.5321	0	0	0	1.5321	0.733333	0.133333	0	0.666667	0.0666667	0	1	0	0.733333	0	0	0.133333	0	0	0	0	0	0	0	0	0.8	0.266667	0.733333	0	0	0.0666667	0	0.6	0.133333	0	0.8	0	0	0	0	0.0666667	0.333333	0	0	0.0666667	0
1.5331	0	0	1.38205	1.5331	0	0	0	1.5331	0.733333	0.133333	0	0.666667	0.0666667	0	1	0	0.733333	0	0	0.133333	0	0	0	0	0	0	0	0	0.8	0.266667	0.733333	0	0	0.0666667	0	0.6	0.133333	0	0.8	0	0	0	0	0.0666667	0.333333	0	0	0.0666667	0
1.5341	0	0	1.38205	1.5341	0	0	0	1.5341	0.733333	0.133333	0	0.666667	0.0666667	0	1	0	0.733333	0	0	0.133333	0	0	0	0	0	0	0	0	0.8	0.266667	0.733333	0	0	0.0666667	0	0.6	0.133333	0	0.8	0	0	0	0	0.0666667	0.333333	0	0	0.0666667	0
1.5351	0	0	1.38205	1.5351	0	0	0	1.5351	0.666667	0.2	0	0.666667	0.0666667	0	1	0	0.666667	0	0	0.133333	0	0	0	0	0	0	0	0	0.8	0.266667	0.733333	0	0	0.0666667	0	0.6	0.2	0	0.8	0	0	0	0	0.0666667	0.333333	0	0	0	0
1.5361	0	0	1.38205	1.5361	0	0	0	1.5361	0.666667	0.2	0	0.666667	0.0666667	0	1	0	0.666667	0	0	0.133333	0	0	0	0	0	0	0	0	0.8	0.266667	0.733333	0	0	0.0666667	0	0.6	0.2	0	0.8	0	0	0	0	0.0666667	0.333333	0	0	0	0
1.5371	0	0	1.38205	1.5371	0	0	0	1.5371	0.666667	0.2	0	0.666667	0.0666667	0	1	0	0.666667	0	0	0.133333	0	0	0	0	0	0	0	0	0.8	0.266667	0.733333	0	0	0.0666667	0	0.6	0.2	0	0.8	0	0	0	0	0.0666667	0.333333	0	0	0	0
1.5381	0	0	1.38205	1.5381	0	0	0	1.5381	0.666667	0.2	0	0.666667	0.0666667	0	1	0	0.666667	0	0	0.133333	0	0	0	0	0	0	0	0	0.8	0.266667	0.733333	0	0	0.0666667	0	0.6	0.2	0	0.8	0	0	0	0	0.0666667	0.333333	0	0	0	0
1.5391	0	0	1.38205	1.5391	0	0	0	1.5391	0.666667	0.2	0	0.666667	0.0666667	0	1	0	0.666667	0	0	0.133333	0	0	0	0	0	0	0	0	0.8	0.266667	0.733333	0	0	0.0666667	0	0.6	0.2	0	0.8	0	0	0	0	0.0666667	0.333333	0	0	0	0
1.5401	0	0	1.38205	1.5401	0	0	0	1.5401	0.666667	0.2	0	0.666667	0.0666667	0	1	0	0.666667	0	0	0.133333	0	0	0	0	0	0	0	0	0.8	0.2	0.733333	0	0	0.0666667	0	0.6	0.2	0	0.733333	0	0	0	0	0.0666667	0.333333	0	0	0	0
1.5411	0	0	1.38205	1.5411	0	0	0	1.5411	0.666667	0.2	0	0.666667	0.0666667	0	1	0	0.666667	0	0	0.133333	0	0	0	0	0	0	0	0	0.8	0.2	0.733333	0	0	0.0666667	0	0.6	0.2	0	0.733333	0	0	0	0	0.0666667	0.333333	0	0	0	0
1.5421	0	0	1.38205	1.5421	0	0	0	1.5421	0.666667	0.2	0	0.666667	0.0666667	0	1	0	0.666667	0	0	0.133333	0	0	0	0	0	0	0	0	0.8	0.2	0.733333	0	0	0.0666667	0	0.6	0.2	0	0.733333	0	0	0	0	0.0666667	0.333333	0	0	0	0
1.5431	0	0	1.38205	1.5431	0	0	0	1.5431	0.666667	0.2	0	0.666667	0.0666667	0	1	0	0.666667	0	0	0.133333	0	0	0	0	0	0	0	0	0.8	0.2	0.733333	0	0	0.0666667	0	0.6	0.2	0	0.733333	0	0	0	0	0.0666667	0.333333	0	0	0	0
1.5441	0	0	1.38205	1.5441	0	0	0	1.5441	0.666667	0.2	0	0.666667	0.0666667	0	1	0	0.666667	0	0	0.133333	0	0	0	0	0	0	0	0	0.8	0.2	0.733333	0	0	0.0666667	0	0.6	0.2	0	0.733333	0	0	0	0	0.0666667	0.333333	0	0	0	0
1.5451	0	0	1.38205	1.5451	0	0	0	1.5451	0.666667	0.2	0	0.666667	0.0666667	0	1	0	0.666667	0	0	0.0666667	0	0	0	0	0	0	0	0	0.8	0.2	0.733333	0	0	0.0666667	0	0.6	0.2	0	0.733333	0	0	0	0	0.0666667	0.333333	0	0	0	0
1.5461	0	0	1.38205	1.5461	0	0	0	1.5461	0.666667	0.2	0	0.666667	0.0666667	0	1	0	0.666667	0	0	0.0666667	0	0	0	0	0	0	0	0	0.8	0.2	0.733333	0	0	0.0666667	0	0.6	0.2	0	0.733333	0	0	0	0	0.0666667	0.333333	0	0	0	0
1.5471	0	0	1.38205	1.5471	0	0	0	1.5471	0.666667	0.2	0	0.666667	0.0666667	0	1	0	0.666667	0	0	0.0666667	0	0	0	0	0	0	0	0	0.8	0.2	0.733333	0	0	0.0666667	0	0.6	0.2	0	0.733333	0	0	0	0	0.0666667	0.333333	0	0	0	0
1.5481	0	0	1.38205	1.5481	0	0	0	1.5481	0.666667	0.2	0	0.666667	0.0666667	0	1	0	0.666667	0	0	0.0666667	0	0	0	0	0	0	0	0	0.8	0.2	0.733333	0	0	0.0666667	0	0.6	0.2	0	0.733333	0	0	0	0	0.0666667	0.333333	0	0	0	0
1.5491	0	0	1.38205	1.5491	0	0	0	1.5491	0.666667	0.2	0	0.666667	0.0666667	0	1	0	0.666667	0	0	0.0666667	0	0	0	0	0	0	0	0	0.8	0.2	0.733333	0	0	0.0666667	0	0.6	0.2	0	0.733333	0	0	0	0	0.0666667	0.333333	0	0	0	0
1.5501	0	0	1.38205	1.5501	0	0	0	1.5501	0.6	0.2	0	0.666667	0.0666667	0	1	0	0.6	0	0	0.0666667	0	0	0	0	0	0	0	0	0.733333	0.2	0.733333	0	0	0.0666667	0	0.6	0.2	0	0.666667	0	0	0	0	0.0666667	0.333333	0	0	0	0
1.5511	0	0	1.38205	1.5511	0	0	0	1.5511	0.6	0.2	0	0.666667	0.0666667	0	1	0	0.6	0	0	0.0666667	0	0	0	0	0	0	0	0	0.733333	0.2	0.733333	0	0	0.0666667	0	0.6	0.2	0	0.666667	0	0	0	0	0.0666667	0.333333	0	0	0	0
1.5521	0	0	1.38205	1.5521	0	0	0	1.5521	0.6	0.2	0	0.666667	0.0666667	0	1	0	0.6	0	0	0.0666667	0	0	0	0	0	0	0	0	0.733333	0.2	0.733333	0	0	0.0666667	0	0.6	0.2	0	0.666667	0	0	0	0	0.0666667	0.333333	0	0	0	0
1.5531	0	0	1.38205	1.5531	0	0	0	1.5531	0.6	0.2	0	0.666667	0.0666667	0	1	0	0.6	0	0	0.0666667	0	0	0	0	0	0	0	0	0.733333	0.2	0.733333	0	0	0.0666667	0	0.6	0.2	0	0.666667	0	0	0	0	0.0666667	0.333333	0	0	0	0
1.5541	0	0	1.38205	1.5541	0	0	0	1.5541	0.6	0.2	0	0.666667	0.0666667	0	1	0	0.6	0	0	0.0666667	0	0	0	0	0	0	0	0	0.733333	0.2	0.733333	0	0	0.0666667	0	0.6	0.2	0	0.666667	0	0	0	0	0.0666667	0.333333	0	0	0	0
1.5551	0	0	1.38205	1.5551	0	0	0	1.5551	0.6	0.2	0	0.666667	0.0666667	0	1	0	0.6	0	0	0.0666667	0	0	0	0	0	0	0	0	0.733333	0.2	0.733333	0	0	0.0666667	0	0.6	0.2	0	0.666667	0	0	0	0	0.0666667	0.333333	0	0	0	0
1.5561	0	0	1.38205	1.5561	0	0	0	1.5561	0.6	0.2	0	0.666667	0.0666667	0	1	0	0.6	0	0	0	0	0	0	0	0	0	0	0	0.733333	0.2	0.733333	0	0	0.0666667	0	0.6	0.2	0	0.666667	0	0	0	0	0.0666667	0.2	0	0	0	0
1.5571	0	0	1.38205	1.5571	0	0	0	1.5571	0.6	0.2	0	0.666667	0.0666667	0	1	0	0.6	0	0	0	0	0	0	0	0	0	0	0	0.733333	0.2	0.733333	0	0	0.0666667	0	0.6	0.2	0	0.666667	0	0	0	0	0.0666667	0.2	0	0	0	0
1.5581	0	0	1.38205	1.5581	0	0	0	1.5581	0.6	0.2	0	0.666667	0.0666667	0	1	0	0.6	0	0	0	0	0	0	0	0	0	0	0	0.733333	0.2	0.733333	0	0	0.0666667	0	0.6	0.2	0	0.666667	0	0	0	0	0.0666667	0.2	0	0	0	0
1.5591	0	0	1.38205	1.5591	0	0	0	1.5591	0.6	0.2	0	0.666667	0.0666667	0	1	0	0.6	0	0	0	0	0	0	0	0	0	0	0	0.733333	0.2	0.733333	0	0	0.0666667	0	0.6	0.2	0	0.666667	0	0	0	0	0.0666667	0.2	0	0	0	0
1.5601	0	0	1.38205	1.5601	0	0	0	1.5601	0.6	0.2	0	0.666667	0.0666667	0	1	0	0.6	0	0	0	0	0	0	0	0	0	0	0	0.733333	0.2	0.733333	0	0	0.0666667	0	0.6	0.2	0	0.666667	0	0	0	0	0.0666667	0.2	0	0	0	0
1.5611	0	0	1.38205	1.5611	0	0	0	1.5611	0.6	0.2	0	0.666667	0.0666667	0	1	0	0.6	0	0	0	0	0	0	0	0	0	0	0	0.733333	0.2	0.666667	0	0	0.0666667	0	0.6	0.2	0	0.666667	0	0	0	0	0.0666667	0.2	0	0	0	0
1.5621	0	0	1.38205	1.5621	0	0	0	1.5621	0.6	0.2	0	0.666667	0.0666667	0	1	0	0.6	0	0	0	0	0	0	0	0	0	0	0	0.733333	0.2	0.666667	0	0	0.0666667	0	0.6	0.2	0	0.666667	0	0	0	0	0.0666667	0.2	0	0	0	0
1.5631	0	0	1.38205	1.5631	0	0	0	1.5631	0.6	0.2	0	0.666667	0.0666667	0	1	0	0.6	0	0	0	0	0	0	0	0	0	0	0	0.733333	0.2	0.666667	0	0	0.0666667	0	0.6	0.2	0	0.666667	0	0	0	0	0.0666667	0.2	0	0	0	0
1.5641	0	0	1.38205	1.5641	0	0	0	1.5641	0.6	0.2	0	0.666667	0.0666667	0	1	0	0.6	0	0	0	0	0	0	0	0	0	0	0	0.733333	0.2	0.666667	0	0	0.0666667	0	0.6	0.2	0	0.666667	0	0	0	0	0.0666667	0.2	0	0	0	0
1.5651	0	0	1.38205	1.5651	0	0	0	1.5651	0.6	0.2	0	0.666667	0.0666667	0	1	0	0.6	0	0	0	0	0	0	0	0	0	0	0	0.733333	0.2	0.666667	0	0	0.0666667	0	0.6	0.2	0	0.666667	0	0	0	0	0.0666667	0.2	0	0	0	0
1.5661	0	0	1.38205	1.5661	0	0	0	1.5661	0.6	0.2	0	0.666667	0.0666667	0	1	0	0.6	0	0	0	0	0	0	0	0	0	0	0	0.666667	0.2	0.666667	0	0	0.0666667	0	0.6	0.2	0	0.666667	0	0	0	0	0.0666667	0.133333	0	0	0	0
1.5671	0	0	1.38205	1.5671	0	0	0	1.5671	0.6	0.2	0	0.666667	0.0666667	0	1	0	0.6	0	0	0	0	0	0	0	0	0	0	0	0.666667	0.2	0.6	0	0	0.0666667	0	0.6	0.2	0	0.666667	0	0	0	0	0.0666667	0.133333	0	0	0	0
1.5681	0	0	1.38205	1.5681	0	0	0	1.5681	0.6	0.2	0	0.666667	0.0666667	0	1	0	0.6	0	0	0	0	0	0	0	0	0	0	0	0.666667	0.2	0.6	0.0666667	0	0.0666667	0	0.6	0.2	0	0.666667	0	0	0	0	0.0666667	0.133333	0	0	0	0
1.5691	0	0	1.38205	1.5691	0	0	0	1.5691	0.6	0.2	0	0.666667	0.0666667	0	1	0	0.6	0	0	0	0	0	0	0	0	0	0	0	0.666667	0.2	0.6	0.0666667	0	0.0666667	0	0.6	0.2	0	0.666667	0	0	0	0	0.0666667	0.133333	0	0	0	0
1.5701	0	0	1.38205	1.5701	0	0	0	1.5701	0.6	0.2	0	0.666667	0.0666667	0	1	0	0.6	0	0	0	0	0	0	0	0	0	0	0	0.666667	0.2	0.6	0.0666667	0	0.0666667	0	0.6	0.2	0	0.666667	0	0	0	0	0.0666667	0.133333	0	0	0	0
1.5711	0	0	1.38205	1.5711	0	0	0	1.5711	0.466667	0.266667	0	0.666667	0.0666667	0	1	0	0.466667	0	0	0	0	0	0	0	0	0	0	0	0.666667	0.2	0.6	0.0666667	0	0.0666667	0	0.6	0.266667	0	0.666667	0	0	0	0	0.0666667	0.133333	0	0	0	0
1.5721	0	0	1.38205	1.5721	0	0	0	1.5721	0.466667	0.266667	0	0.666667	0.0666667	0	1	0	0.466667	0	0	0	0	0	0	0	0	0	0	0	0.666667	0.2	0.6	0.0666667	0	0.0666667	0	0.6	0.266667	0	0.666667	0	0	0	0	0.0666667	0.133333	0	0	0	0
1.5731	0	0	1.38205	1.5731	0	0	0	1.5731	0.466667	0.266667	0	0.666667	0.0666667	0	1	0	0.466667	0	0	0	0	0	0	0	0	0	0	0	0.666667	0.2	0.6	0.0666667	0	0.0666667	0	0.6	0.266667	0	0.666667	0	0	0	0	0.0666667	0.133333	0	0	0	0
1.5741	0	0	1.38205	1.5741	0	0	0	1.5741	0.466667	0.266667	0	0.666667	0.0666667	0	1	0	0.466667	0	0	0	0	0	0	0	0	0	0	0	0.666667	0.2	0.6	0.0666667	0	0.0666667	0	0.6	0.266667	0	0.666667	0	0	0	0	0.0666667	0.133333	0	0	0	0
1.5751	0	0	1.38205	1.5751	0	0	0	1.5751	0.333333	0.4	0	0.666667	0.0666667	0	1	0	0.333333	0	0	0	0	0	0	0	0	0	0	0	0.666667	0.2	0.6	0.0666667	0	0.0666667	0	0.6	0.4	0	0.666667	0	0	0	0	0.0666667	0.133333	0	0	0	0
1.5761	0	0	1.38205	1.5761	0	0	0	1.5761	0.333333	0.4	0	0.6	0.0666667	0	1	0	0.333333	0	0	0	0	0	0	0	0	0	0	0	0.666667	0.2	0.6	0.0666667	0	0.0666667	0	0.6	0.4	0	0.666667	0	0	0	0	0.0666667	0.133333	0	0	0	0
1.5771	0	0	1.38205	1.5771	0	0	0	1.5771	0.333333	0.4	0	0.6	0.0666667	0	1	0	0.333333	0	0	0	0	0	0	0	0	0	0	0	0.666667	0.2	0.6	0.0666667	0	0.0666667	0	0.6	0.4	0	0.666667	0	0	0	0	0.0666667	0.133333	0	0	0	0
1.5781	0	0	1.38205	1.5781	0	0	0	1.5781	0.333333	0.4	0	0.6	0.0666667	0	1	0	0.333333	0	0	0	0	0	0	0	0	0	0	0	0.666667	0.2	0.6	0.0666667	0	0.0666667	0	0.6	0.4	0	0.666667	0	0	0	0	0.0666667	0.133333	0	0	0	0
1.5791	0	0	1.38205	1.5791	0	0	0	1.5791	0.266667	0.4	0	0.6	0.0666667	0	1	0	0.266667	0	0	0	0	0	0	0	0	0	0	0	0.6	0.2	0.6	0.0666667	0	0.0666667	0	0.6	0.4	0	0.666667	0	0	0	0	0.0666667	0.133333	0	0	0	0.0666667
1.5801	0	0	1.38205	1.5801	0	0	0	1.5801	0.266667	0.4	0	0.6	0.0666667	0	1	0	0.266667	0	0	0	0	0	0	0	0	0	0	0	0.6	0.2	0.6	0.0666667	0	0.0666667	0	0.6	0.4	0	0.666667	0	0	0	0	0.0666667	0.133333	0	0	0	0.0666667
1.5811	0	0	1.38205	1.5811	0	0	0	1.5811	0.266667	0.4	0	0.6	0.0666667	0	1	0	0.266667	0	0	0	0	0	0	0	0	0	0	0	0.533333	0.2	0.6	0.0666667	0	0.0666667	0	0.6	0.4	0	0.666667	0	0	0	0	0.0666667	0.133333	0	0	0	0.0666667
1.5821	0	0	1.38205	1.5821	0	0	0	1.5821	0.266667	0.4	0	0.6	0.0666667	0	1	0	0.266667	0	0	0	0	0	0	0	0	0	0	0	0.533333	0.2	0.6	0.0666667	0	0.0666667	0	0.6	0.4	0	0.666667	0	0	0	0	0.0666667	0.133333	0	0	0	0.0666667
1.5831	0	0	1.38205	1.5831	0	0	0	1.5831	0.266667	0.4	0	0.6	0.0666667	0	1	0	0.266667	0	0	0	0	0	0	0	0	0	0	0	0.533333	0.2	0.6	0.0666667	0	0.0666667	0	0.6	0.4	0	0.666667	0	0	0	0	0.0666667	0.133333	0	0	0	0.0666667
1.5841	0	0	1.38205	1.5841	0	0	0	1.5841	0.266667	0.4	0	0.6	0.0666667	0	1	0	0.266667	0	0	0	0	0	0	0	0	0	0	0	0.533333	0.2	0.6	0.0666667	0	0.0666667	0	0.6	0.4	0	0.666667	0	0	0	0	0.0666667	0.133333	0	0	0	0.0666667
1.5851	0	0	1.38205	1.5851	0	0	0	1.5851	0.266667	0.4	0	0.6	0.0666667	0	1	0	0.266667	0	0	0	0	0	0	0	0	0	0	0	0.533333	0.2	0.6	0.0666667	0	0.0666667	0	0.6	0.4	0	0.666667	0	0	0	0	0.0666667	0.133333	0	0	0	0.0666667
1.5861	0	0	1.38205	1.5861	0	0	0	1.5861	0.2	0.466667	0	0.6	0.0666667	0	1	0	0.2	0	0	0	0	0	0	0	0	0	0	0	0.533333	0.2	0.6	0.0666667	0	0.0666667	0	0.6	0.466667	0	0.666667	0	0	0	0	0.0666667	0.133333	0	0	0	0.0666667
1.5871	0	0	1.38205	1.5871	0	0	0	1.5871	0.2	0.466667	0	0.6	0.0666667	0	1	0	0.2	0	0	0	0	0	0	0	0	0	0	0	0.533333	0.2	0.6	0.0666667	0	0.0666667	0	0.6	0.466667	0	0.666667	0	0	0	0	0.0666667	0.133333	0	0	0	0.0666667
1.5881	0	0	1.38205	1.5881	0	0	0	1.5881	0.2	0.466667	0	0.6	0.0666667	0	1	0	0.2	0	0	0	0	0	0	0	0	0	0	0	0.533333	0.2	0.533333	0.0666667	0	0.0666667	0	0.6	0.466667	0	0.666667	0	0	0	0	0.0666667	0.133333	0	0	0	0.0666667
1.5891	0	0	1.38205	1.5891	0	0	0	1.5891	0.2	0.466667	0	0.6	0.0666667	0	1	0	0.2	0	0	0	0	0	0	0	0	0	0	0	0.533333	0.2	0.533333	0.0666667	0	0.0666667	0	0.6	0.466667	0	0.666667	0	0	0	0	0.0666667	0.133333	0	0	0	0.0666667
1.5901	0	0	1.38205	1.5901	0	0	0	1.5901	0.2	0.466667	0	0.6	0.0666667	0	1	0	0.2	0	0	0	0	0	0	0	0	0	0	0	0.533333	0.2	0.533333	0.0666667	0	0.0666667	0	0.6	0.466667	0	0.6	0	0	0	0	0.0666667	0.133333	0	0	0	0.0666667
1.5911	0	0	1.38205	1.5911	0	0	0	1.5911	0.2	0.466667	0	0.6	0.0666667	0	1	0	0.2	0	0	0	0	0	0	0	0	0	0	0	0.533333	0.2	0.533333	0.0666667	0	0.0666667	0	0.6	0.466667	0	0.6	0	0	0	0	0.0666667	0.133333	0	0	0	0.0666667
1.5921	0	0	1.38205	1.5921	0	0	0	1.5921	0.2	0.466667	0	0.6	0.0666667	0	1	0	0.2	0	0	0	0	0	0	0	0	0	0	0	0.533333	0.2	0.533333	0.0666667	0	0.0666667	0	0.6	0.466667	0	0.6	0	0	0	0	0.0666667	0.133333	0	0	0	0.0666667
1.5931	0	0	1.38205	1.5931	0	0	0	1.5931	0.2	0.466667	0	0.533333	0.0666667	0	1	0	0.2	0	0	0	0	0	0	0	0	0	0	0	0.533333	0.2	0.533333	0.0666667	0	0.0666667	0	0.6	0.466667	0	0.6	0	0	0	0	0.0666667	0.133333	0	0	0	0.0666667
1.5941	0	0	1.38205	1.5941	0	0	0	1.5941	0.2	0.466667	0	0.533333	0.0666667	0	1	0	0.2	0	0	0	0	0	0	0	0	0	0	0	0.533333	0.2	0.533333	0.0666667	0	0.0666667	0	0.6	0.466667	0	0.6	0	0	0	0	0.0666667	0.133333	0	0	0	0.0666667
1.5951	0	0	1.38205	1.5951	0	0	0	1.5951	0.2	0.466667	0	0.533333	0.0666667	0	1	0	0.2	0	0	0	0	0	0	0	0	0	0	0	0.533333	0.2	0.533333	0.0666667	0	0.0666667	0	0.6	0.466667	0	0.6	0	0	0	0	0.0666667	0.133333	0	0	0	0.0666667
1.5961	0	0	1.38205	1.5961	0	0	0	1.5961	0.2	0.466667	0	0.533333	0.0666667	0	1	0	0.2	0	0	0	0	0	0	0	0	0	0	0	0.533333	0.2	0.533333	0.0666667	0	0.0666667	0	0.6	0.466667	0	0.6	0	0	0	0	0.0666667	0.133333	0	0	0	0.0666667
1.5971	0	0	1.38205	1.5971	0	0	0	1.5971	0.2	0.466667	0	0.533333	0.0666667	0	1	0	0.2	0	0	0	0	0	0	0	0	0	0	0	0.533333	0.2	0.533333	0.0666667	0	0.0666667	0	0.6	0.466667	0	0.6	0	0	0	0	0.0666667	0.133333	0	0	0	0.0666667
1.5981	0	0	1.38205	1.5981	0	0	0	1.5981	0.2	0.466667	0	0.533333	0.0666667	0	1	0	0.2	0	0	0	0	0	0	0	0	0	0	0	0.533333	0.2	0.533333	0.0666667	0	0.0666667	0	0.6	0.466667	0	0.6	0	0	0	0	0.0666667	0.133333	0	0	0	0.0666667
1.5991	0	0	1.38205	1.5991	0	0	0	1.5991	0.2	0.466667	0	0.533333	0.0666667	0	1	0	0.2	0	0	0	0	0	0	0	0	0	0	0	0.533333	0.2	0.533333	0.0666667	0	0.0666667	0	0.6	0.466667	0	0.6	0	0	0	0	0.0666667	0.133333	0	0	0	0.0666667
1.6001	0	0	1.38205	1.6001	0	0	0	1.6001	0.133333	0.533333	0	0.533333	0.0666667	0	1	0	0.133333	0	0	0	0	0	0	0	0	0	0	0	0.533333	0.2	0.533333	0.0666667	0	0.0666667	0	0.6	0.533333	0	0.6	0	0	0	0	0.0666667	0.133333	0	0	0	0.0666667
1.6011	0	0	1.38205	1.6011	0	0	0	1.6011	0.133333	0.533333	0	0.533333	0.0666667	0	1	0	0.133333	0	0	0	0	0	0	0	0	0	0	0	0.533333	0.2	0.533333	0.0666667	0	0.0666667	0	0.6	0.533333	0	0.6	0	0	0	0	0.0666667	0.133333	0	0	0	0.0666667
1.6021	0	0	1.38205	1.6021	0	0	0	1.6021	0.133333	0.533333	0	0.533333	0.0666667	0	1	0	0.133333	0	0	0	0	0	0	0	0	0	0	0	0.533333	0.2	0.533333	0.0666667	0	0.0666667	0	0.6	0.533333	0	0.6	0	0	0	0	0.0666667	0.133333	0	0	0	0.0666667
1.6031	0	0	1.38205	1.6031	0	0	0	1.6031	0.0666667	0.6	0	0.533333	0.0666667	0	1	0	0.0666667	0	0	0	0	0	0	0	0	0	0	0	0.533333	0.2	0.533333	0.0666667	0	0.0666667	0	0.6	0.6	0	0.6	0	0	0	0	0.0666667	0.133333	0	0	0	0.0666667
1.6041	0	0	1.38205	1.6041	0	0	0	1.6041	0.0666667	0.6	0	0.533333	0.0666667	0	1	0	0.0666667	0	0	0	0	0	0	0	0	0	0	0	0.533333	0.2	0.533333	0.0666667	0	0.0666667	0	0.6	0.6	0	0.6	0	0	0	0	0.0666667	0.133333	0	0	0	0.0666667
1.6051	0	0	1.38205	1.6051	0	0	0	1.6051	0.0666667	0.6	0	0.533333	0.0666667	0	1	0	0.0666667	0	0	0	0	0	0	0	0	0	0	0	0.533333	0.2	0.533333	0.0666667	0	0.0666667	0	0.6	0.6	0	0.6	0	0	0	0	0.0666667	0.133333	0	0	0	0.0666667
1.6061	0	0	1.38205	1.6061	0	0	0	1.6061	0.0666667	0.6	0	0.533333	0.0666667	0	1	0	0.0666667	0	0	0	0	0	0	0	0	0	0	0	0.533333	0.2	0.533333	0.0666667	0	0.0666667	0	0.6	0.6	0	0.6	0	0	0	0	0.0666667	0.0666667	0	0	0	0.0666667
1.6071	0	0	1.38205	1.6071	0	0	0	1.6071	0.0666667	0.6	0	0.533333	0.0666667	0	1	0	0.0666667	0	0	0	0	0	0	0	0	0	0	0	0.533333	0.2	0.466667	0.0666667	0	0.0666667	0	0.6	0.6	0	0.6	0	0	0	0	0.0666667	0.0666667	0	0	0	0.0666667
1.6081	0	0	1.38205	1.6081	0	0	0	1.6081	0.0666667	0.6	0	0.533333	0.0666667	0	1	0	0.0666667	0	0	0	0	0	0	0	0	0	0	0	0.533333	0.2	0.466667	0.0666667	0	0.0666667	0	0.6	0.6	0	0.6	0	0	0	0	0.0666667	0.0666667	0	0	0	0.0666667
1.6091	0	0	1.38205	1.6091	0	0	0	1.6091	0.0666667	0.6	0	0.533333	0.0666667	0	1	0	0.0666667	0	0	0	0	0	0	0	0	0	0	0	0.533333	0.2	0.466667	0.0666667	0	0.0666667	0	0.6	0.6	0	0.6	0	0	0	0	0.0666667	0.0666667	0	0	0	0.0666667
1.6101	0	0	1.38205	1.6101	0	0	0	1.6101	0.0666667	0.6	0	0.533333	0.0666667	0	1	0	0.0666667	0	0	0	0	0	0	0	0	0	0	0	0.533333	0.2	0.466667	0.0666667	0	0.0666667	0	0.6	0.6	0	0.466667	0	0	0	0	0.0666667	0.0666667	0	0	0	0.0666667
1.6111	0	0	1.38205	1.6111	0	0	0	1.6111	0.0666667	0.6	0	0.533333	0.0666667	0	1	0	0.0666667	0	0	0	0	0	0	0	0	0	0	0	0.533333	0.2	0.466667	0.0666667	0	0.0666667	0	0.6	0.6	0	0.466667	0	0	0	0	0.0666667	0.0666667	0	0	0	0.0666667
1.6121	0	0	1.38205	1.6121	0	0	0	1.6121	0.0666667	0.6	0	0.533333	0.0666667	0	1	0	0.0666667	0	0	0	0	0	0	0	0	0	0	0	0.533333	0.2	0.4	0.0666667	0	0.0666667	0	0.6	0.6	0	0.466667	0	0	0	0	0.0666667	0.0666667	0	0	0	0.0666667
1.6131	0	0	1.38205	1.6131	0	0	0	1.6131	0.0666667	0.6	0	0.533333	0.0666667	0	1	0	0.0666667	0	0	0	0	0	0	0	0	0	0	0	0.533333	0.2	0.4	0.0666667	0	0	0	0.6	0.6	0	0.466667	0	0	0	0	0.0666667	0.0666667	0	0	0	0.0666667
1.6141	0	0	1.38205	1.6141	0	0	0	1.6141	0.0666667	0.6	0	0.533333	0.0666667	0	1	0	0.0666667	0	0	0	0	0	0	0	0	0	0	0	0.533333	0.2	0.4	0.0666667	0	0	0	0.6	0.6	0	0.466667	0	0	0	0	0.0666667	0.0666667	0	0	0	0.0666667
1.6151	0	0	1.38205	1.6151	0	0	0	1.6151	0.0666667	0.6	0	0.533333	0.0666667	0	1	0	0.0666667	0	0	0	0	0	0	0	0	0	0	0	0.533333	0.2	0.4	0.0666667	0	0	0	0.6	0.6	0	0.466667	0	0	0	0	0.0666667	0.0666667	0	0	0	0.0666667
1.6161	0	0	1.38205	1.6161	0	0	0	1.6161	0.0666667	0.6	0	0.533333	0.0666667	0	1	0	0.0666667	0	0	0	0	0	0	0	0	0	0	0	0.533333	0.2	0.4	0.0666667	0	0	0	0.6	0.6	0	0.466667	0	0	0	0	0	0.0666667	0	0	0	0.0666667
1.6171	0	0	1.38205	1.6171	0	0	0	1.6171	0.0666667	0.6	0	0.533333	0.0666667	0	1	0	0.0666667	0	0	0	0	0	0	0	0	0	0	0	0.533333	0.2	0.4	0.0666667	0	0	0	0.6	0.6	0	0.466667	0	0	0	0	0	0.0666667	0	0	0	0.0666667
1.6181	0	0	1.38205	1.6181	0	0	0	1.6181	0.0666667	0.6	0	0.533333	0.0666667	0	1	0	0.0666667	0	0	0	0	0	0	0	0	0	0	0	0.533333	0.2	0.4	0.0666667	0	0	0	0.6	0.6	0	0.466667	0	0	0	0	0	0.0666667	0	0	0	0.0666667
1.6191	0	0	1.38205	1.6191	0	0	0	1.6191	0	0.666667	0	0.533333	0.0666667	0	1	0	0	0	0	0	0	0	0	0	0	0	0	0	0.533333	0.2	0.4	0.0666667	0	0	0	0.6	0.666667	0	0.466667	0	0	0	0	0	0.0666667	0	0	0	0.0666667
1.6201	0	0	1.38205	1.6201	0	0	0	1.6201	0	0.666667	0	0.533333	0.0666667	0	1	0	0	0	0	0	0	0	0	0	0	0	0	0	0.533333	0.2	0.4	0.0666667	0	0	0	0.6	0.666667	0	0.466667	0	0	0	0	0	0.0666667	0	0	0	0.0666667
1.6211	0	0	1.38205	1.6211	0	0	0	1.6211	0	0.666667	0	0.533333	0.0666667	0	1	0	0	0	0	0	0	0	0	0	0	0	0	0	0.533333	0.2	0.4	0.0666667	0	0	0	0.6	0.666667	0	0.466667	0	0	0	0	0	0.0666667	0	0	0	0.0666667
1.6221	0	0	1.38205	1.6221	0	0	0	1.6221	0	0.666667	0	0.466667	0.0666667	0	1	0	0	0	0	0	0	0	0	0	0	0	0	0	0.533333	0.2	0.4	0.133333	0	0	0	0.6	0.666667	0	0.466667	0	0	0	0	0	0.0666667	0	0	0	0.0666667
1.6231	0	0	1.38205	1.6231	0	0	0	1.6231	0	0.666667	0	0.466667	0.0666667	0	1	0	0	0	0	0	0	0	0	0	0	0	0	0	0.533333	0.2	0.4	0.133333	0	0	0	0.6	0.666667	0	0.466667	0	0	0	0	0	0.0666667	0	0	0	0.0666667
1.6241	0	0	1.38205	1.6241	0	0	0	1.6241	0	0.666667	0	0.466667	0.0666667	0	1	0	0	0	0	0	0	0	0	0	0	0	0	0	0.533333	0.2	0.4	0.133333	0	0	0	0.6	0.666667	0	0.466667	0	0	0	0	0	0.0666667	0	0	0	0.0666667
1.6251	0	0	1.38205	1.6251	0	0	0	1.6251	0	0.666667	0	0.466667	0.0666667	0	1	0	0	0	0	0	0	0	0	0	0	0	0	0	0.533333	0.2	0.4	0.133333	0	0	0	0.6	0.666667	0	0.466667	0	0	0	0	0	0.0666667	0	0	0	0.0666667
1.6261	0	0	1.38205	1.6261	0	0	0	1.6261	0	0.666667	0	0.466667	0.0666667	0	1	0	0	0	0	0	0	0	0	0	0	0	0	0	0.533333	0.133333	0.4	0.133333	0	0	0	0.6	0.666667	0	0.466667	0	0	0	0	0	0	0	0	0	0.0666667
1.6271	0	0	1.38205	1.6271	0	0	0	1.6271	0	0.666667	0	0.466667	0.0666667	0	1	0	0	0	0	0	0	0	0	0	0	0	0	0	0.533333	0.133333	0.4	0.133333	0	0	0	0.6	0.666667	0	0.466667	0	0	0	0	0	0	0	0	0	0.0666667
1.6281	0	0	1.38205	1.6281	0	0	0	1.6281	0	0.666667	0	0.466667	0.0666667	0	1	0	0	0	0	0	0	0	0	0	0	0	0	0	0.533333	0.133333	0.4	0.133333	0	0	0	0.6	0.666667	0	0.466667	0	0	0	0	0	0	0	0	0	0.0666667
1.6291	0	0	1.38205	1.6291	0	0	0	1.6291	0	0.666667	0	0.466667	0.0666667	0	1	0	0	0	0	0	0	0	0	0	0	0	0	0	0.533333	0.133333	0.4	0.133333	0	0	0	0.6	0.666667	0	0.466667	0	0	0	0	0	0	0	0	0	0.0666667
1.6301	0	0	1.38205	1.6301	0	0	0	1.6301	0	0.666667	0	0.466667	0.0666667	0	1	0	0	0	0	0	0	0	0	0	0	0	0	0	0.533333	0.133333	0.333333	0.133333	0	0	0	0.6	0.666667	0	0.466667	0	0	0	0	0	0	0	0	0	0.0666667
1.6311	0	0	1.38205	1.6311	0	0	0	1.6311	0	0.666667	0	0.4	0.0666667	0	1	0	0	0	0	0	0	0	0	0	0	0	0	0	0.533333	0.133333	0.333333	0.2	0	0	0	0.6	0.666667	0	0.466667	0	0	0	0	0	0	0	0	0	0.0666667
1.6321	0	0	1.38205	1.6321	0	0	0	1.6321	0	0.666667	0	0.4	0.0666667	0	1	0	0	0	0	0	0	0	0	0	0	0	0	0	0.533333	0.133333	0.266667	0.2	0	0	0	0.6	0.666667	0	0.466667	0	0	0	0	0	0	0	0	0	0.0666667
1.6331	0	0	1.38205	1.6331	0	0	0	1.6331	0	0.666667	0	0.4	0.0666667	0	1	0	0	0	0	0	0	0	0	0	0	0	0	0	0.533333	0.133333	0.266667	0.2	0	0	0	0.6	0.666667	0	0.466667	0	0	0	0	0	0	0	0	0	0.0666667
1.6341	0	0	1.38205	1.6341	0	0	0	1.6341	0	0.666667	0	0.4	0.0666667	0	1	0	0	0	0	0	0	0	0	0	0	0	0	0	0.533333	0.133333	0.266667	0.2	0	0	0	0.6	0.666667	0	0.466667	0	0	0	0	0	0	0	0	0	0.0666667
1.6351	0	0	1.38205	1.6351	0	0	0	1.6351	0	0.666667	0	0.4	0.0666667	0	1	0	0	0	0	0	0	0	0	0	0	0	0	0	0.533333	0.133333	0.266667	0.2	0	0	0	0.6	0.666667	0	0.466667	0	0	0	0	0	0	0	0	0	0.0666667
1.6361	0	0	1.38205	1.6361	0	0	0	1.6361	0	0.666667	0	0.4	0.0666667	0	1	0	0	0	0	0	0	0	0	0	0	0	0	0	0.533333	0.133333	0.266667	0.2	0	0	0	0.6	0.666667	0	0.466667	0	0	0	0	0	0	0	0	0	0.0666667
1.6371	0	0	1.38205	1.6371	0	0	0	1.6371	0	0.666667	0	0.4	0.0666667	0	1	0	0	0	0	0	0	0	0	0	0	0	0	0	0.533333	0.133333	0.266667	0.2	0	0	0	0.6	0.666667	0	0.466667	0	0	0	0	0	0	0	0	0	0.0666667
1.6381	0	0	1.38205	1.6381	0	0	0	1.6381	0	0.666667	0	0.333333	0.0666667	0	1	0	0	0	0	0	0	0	0	0	0	0	0	0	0.533333	0.133333	0.266667	0.266667	0	0	0	0.6	0.666667	0	0.466667	0	0	0	0	0	0	0	0	0	0.0666667
1.6391	0	0	1.38205	1.6391	0	0	0	1.6391	0	0.666667	0	0.333333	0.0666667	0	1	0	0	0	0	0	0	0	0	0	0	0	0	0	0.533333	0.133333	0.266667	0.266667	0	0	0	0.6	0.666667	0	0.466667	0	0	0	0	0	0	0	0	0	0.0666667
1.6401	0	0	1.38205	1.6401	0	0	0	1.6401	0	0.666667	0	0.333333	0.0666667	0	0.933333	0	0	0	0	0	0	0	0	0	0	0	0	0	0.533333	0.133333	0.266667	0.266667	0	0	0.0666667	0.6	0.666667	0	0.466667	0	0	0	0	0	0	0	0	0	0.0666667
1.6411	0	0	1.38205	1.6411	0	0	0	1.6411	0	0.666667	0	0.333333	0.0666667	0	0.933333	0	0	0	0	0	0	0	0	0	0	0	0	0	0.533333	0.133333	0.266667	0.266667	0	0	0.0666667	0.6	0.666667	0	0.466667	0	0	0	0	0	0	0	0	0	0.0666667
1.6421	0	0	1.38205	1.6421	0	0	0	1.6421	0	0.666667	0	0.333333	0.0666667	0	0.933333	0	0	0	0	0	0	0	0	0	0	0	0	0	0.533333	0.133333	0.266667	0.266667	0	0	0.0666667	0.6	0.666667	0	0.466667	0	0	0	0	0	0	0	0	0	0.0666667
1.6431	0	0	1.38205	1.6431	0	0	0	1.6431	0	0.666667	0	0.333333	0.0666667	0	0.933333	0	0	0	0	0	0	0	0	0	0	0	0	0	0.533333	0.133333	0.266667	0.266667	0	0	0.0666667	0.6	0.666667	0	0.466667	0	0	0	0	0	0	0	0	0	0.0666667
1.6441	0	0	1.38205	1.6441	0	0	0	1.6441	0	0.666667	0	0.333333	0.0666667	0	0.933333	0	0	0	0	0	0	0	0	0	0	0	0	0	0.533333	0.133333	0.266667	0.266667	0	0	0.0666667	0.6	0.666667	0	0.466667	0	0	0	0	0	0	0	0	0	0.0666667
1.6451	0	0	1.38205	1.6451	0	0	0	1.6451	0	0.666667	0	0.266667	0.0666667	0	0.933333	0	0	0	0	0	0	0	0	0	0	0	0	0	0.533333	0.133333	0.266667	0.333333	0	0	0.0666667	0.6	0.666667	0	0.466667	0	0	0	0	0	0	0	0	0	0.0666667
1.6461	0	0	1.38205	1.6461	0	0	0	1.6461	0	0.666667	0	0.266667	0.0666667	0	0.933333	0	0	0	0	0	0	0	0	0	0	0	0	0	0.533333	0.133333	0.266667	0.333333	0	0	0.0666667	0.6	0.666667	0	0.466667	0	0	0	0	0	0	0	0	0	0.0666667
1.6471	0	0	1.38205	1.6471	0	0	0	1.6471	0	0.666667	0	0.266667	0.0666667	0	0.933333	0	0	0	0	0	0	0	0	0	0	0	0	0	0.533333	0.133333	0.266667	0.333333	0	0	0.0666667	0.6	0.666667	0	0.466667	0	0	0	0	0	0	0	0	0	0.0666667
1.6481	0	0	1.38205	1.6481	0	0	0	1.6481	0	0.666667	0	0.266667	0.0666667	0	0.933333	0	0	0	0	0	0	0	0	0	0	0	0	0	0.533333	0.0666667	0.266667	0.333333	0	0	0.0666667	0.6	0.666667	0	0.466667	0	0	0	0	0	0	0	0	0	0.0666667
1.6491	0	0	1.38205	1.6491	0	0	0	1.6491	0	0.666667	0	0.2	0.0666667	0	0.933333	0	0	0	0	0	0	0	0	0	0	0	0	0	0.533333	0.0666667	0.266667	0.4	0	0	0.0666667	0.6	0.666667	0	0.466667	0	0	0	0	0	0	0	0	0	0.0666667
1.6501	0	0	1.38205	1.6501	0	0	0	1.6501	0	0.666667	0	0.2	0.0666667	0	0.933333	0	0	0	0	0	0	0	0	0	0	0	0	0	0.533333	0.0666667	0.266667	0.4	0	0	0.0666667	0.6	0.666667	0	0.4	0	0	0	0	0	0	0	0	0	0.0666667
1.6511	0	0	1.38205	1.6511	0	0	0	1.6511	0	0.666667	0	0.133333	0.0666667	0	0.933333	0	0	0	0	0	0	0	0	0	0	0	0	0	0.466667	0.0666667	0.266667	0.466667	0	0	0.0666667	0.533333	0.666667	0	0.4	0	0	0	0	0	0	0	0	0	0.0666667
1.6521	0	0	1.38205	1.6521	0	0	0	1.6521	0	0.666667	0	0.133333	0	0	0.933333	0	0	0	0	0	0	0	0	0	0	0	0	0	0.466667	0.0666667	0.266667	0.466667	0	0	0.0666667	0.533333	0.666667	0	0.4	0	0	0	0	0	0	0	0	0	0.0666667
1.6531	0	0	1.38205	1.6531	0	0	0	1.6531	0	0.666667	0	0.133333	0	0	0.933333	0	0	0	0	0	0	0	0	0	0	0	0	0	0.466667	0.0666667	0.266667	0.466667	0	0	0.0666667	0.533333	0.666667	0	0.4	0	0	0	0	0	0	0	0	0	0.0666667
1.6541	0	0	1.38205	1.6541	0	0	0	1.6541	0	0.666667	0	0.133333	0	0	0.933333	0	0	0	0	0	0	0	0	0	0	0	0	0	0.466667	0.0666667	0.266667	0.466667	0	0	0.0666667	0.533333	0.666667	0	0.4	0	0	0	0	0	0	0	0	0	0.0666667
1.6551	0	0	1.38205	1.6551	0	0	0	1.6551	0	0.666667	0	0.133333	0	0	0.933333	0	0	0	0	0	0	0	0	0	0	0	0	0	0.466667	0.0666667	0.266667	0.466667	0	0	0.0666667	0.466667	0.666667	0	0.4	0	0	0	0	0	0	0	0	0	0.0666667
1.6561	0	0	1.38205	1.6561	0	0	0	1.6561	0	0.666667	0	0.133333	0	0	0.933333	0	0	0	0	0	0	0	0	0	0	0	0	0	0.466667	0.0666667	0.2	0.466667	0	0	0.0666667	0.4	0.666667	0	0.4	0	0	0	0	0	0	0	0	0	0.0666667
1.6571	0	0	1.38205	1.6571	0	0	0	1.6571	0	0.666667	0	0.133333	0	0	0.933333	0	0	0	0	0	0	0	0	0	0	0	0	0	0.466667	0.0666667	0.2	0.466667	0	0	0.0666667	0.4	0.666667	0	0.4	0	0	0	0	0	0	0	0	0	0.0666667
1.6581	0	0	1.38205	1.6581	0	0	0	1.6581	0	0.666667	0	0.133333	0	0	0.933333	0	0	0	0	0	0	0	0	0	0	0	0	0	0.466667	0.0666667	0.2	0.466667	0	0	0.0666667	0.4	0.666667	0	0.4	0	0	0	0	0	0	0	0	0	0.0666667
1.6591	0	0	1.38205	1.6591	0	0	0	1.6591	0	0.666667	0	0.133333	0	0	0.933333	0	0	0	0	0	0	0	0	0	0	0	0	0	0.466667	0.0666667	0.2	0.466667	0	0	0.0666667	0.4	0.666667	0	0.4	0	0	0	0	0	0	0	0	0	0.0666667
1.6601	0	0	1.38205	1.6601	0	0	0	1.6601	0	0.666667	0	0.133333	0	0	0.933333	0	0	0	0	0	0	0	0	0	0	0	0	0	0.466667	0.0666667	0.2	0.466667	0	0	0.0666667	0.4	0.666667	0	0.333333	0	0	0	0	0	0	0	0	0	0.0666667
1.6611	0	0	1.38205	1.6611	0	0	0	1.6611	0	0.666667	0	0.133333	0	0	0.933333	0	0	0	0	0	0	0	0	0	0	0	0	0	0.466667	0.0666667	0.2	0.466667	0	0	0.0666667	0.4	0.666667	0	0.333333	0	0	0	0	0	0	0	0	0	0.0666667
1.6621	0	0	1.38205	1.6621	0	0	0	1.6621	0	0.666667	0	0.133333	0	0	0.933333	0	0	0	0	0	0	0	0	0	0	0	0	0	0.466667	0.0666667	0.2	0.466667	0	0	0.0666667	0.4	0.666667	0	0.333333	0	0	0	0	0	0	0	0	0	0.0666667
1.6631	0	0	1.38205	1.6631	0	0	0	1.6631	0	0.666667	0	0.133333	0	0	0.866667	0	0	0	0	0	0	0	0	0	0	0	0	0	0.466667	0.0666667	0.133333	0.466667	0	0	0.0666667	0.4	0.666667	0	0.333333	0	0	0	0	0	0	0	0	0	0.0666667
1.6641	0	0	1.38205	1.6641	0	0	0	1.6641	0	0.666667	0	0.133333	0	0	0.866667	0	0	0	0	0	0	0	0	0	0	0	0	0	0.466667	0.0666667	0.133333	0.466667	0	0	0.0666667	0.4	0.666667	0	0.333333	0	0	0	0	0	0	0	0	0	0.0666667
1.6651	0	0	1.38205	1.6651	0	0	0	1.6651	0	0.666667	0	0.133333	0	0	0.866667	0	0	0	0	0	0	0	0	0	0	0	0	0	0.466667	0.0666667	0.133333	0.466667	0	0	0.0666667	0.4	0.666667	0	0.333333	0	0	0	0	0	0	0	0	0	0.0666667
1.6661	0	0	1.38205	1.6661	0	0	0	1.6661	0	0.666667	0	0.133333	0	0	0.866667	0	0	0	0	0	0	0	0	0	0	0	0	0	0.466667	0.0666667	0.133333	0.466667	0	0	0.0666667	0.333333	0.666667	0	0.333333	0	0	0	0	0	0	0	0	0	0.0666667
1.6671	0	0	1.38205	1.6671	0	0	0	1.6671	0	0.666667	0	0.133333	0	0	0.866667	0	0	0	0	0	0	0	0	0	0	0	0	0	0.466667	0.0666667	0.133333	0.466667	0	0	0.0666667	0.333333	0.666667	0	0.333333	0	0	0	0	0	0	0	0	0	0.0666667
1.6681	0	0	1.38205	1.6681	0	0	0	1.6681	0	0.666667	0	0.133333	0	0	0.866667	0	0	0	0	0	0	0	0	0	0	0	0	0	0.466667	0.0666667	0.133333	0.466667	0	0	0.0666667	0.333333	0.666667	0	0.333333	0	0	0	0	0	0	0	0	0	0.0666667
1.6691	0	0	1.38205	1.6691	0	0	0	1.6691	0	0.666667	0	0.133333	0	0	0.866667	0	0	0	0	0	0	0	0	0	0	0	0	0	0.466667	0.0666667	0.133333	0.466667	0	0	0.0666667	0.333333	0.666667	0	0.333333	0	0	0	0	0	0	0	0	0	0.0666667
1.6701	0	0	1.38205	1.6701	0	0	0	1.6701	0	0.666667	0	0.133333	0	0	0.866667	0	0	0	0	0	0	0	0	0	0	0	0	0	0.466667	0.0666667	0.133333	0.466667	0	0	0.0666667	0.333333	0.666667	0	0.333333	0	0	0	0	0	0	0	0	0	0.0666667
1.6711	0	0	1.38205	1.6711	0	0	0	1.6711	0	0.666667	0	0.0666667	0	0	0.866667	0	0	0	0	0	0	0	0	0	0	0	0	0	0.466667	0	0.133333	0.533333	0	0	0.0666667	0.333333	0.666667	0	0.333333	0	0	0	0	0	0	0	0	0	0.0666667
1.6721	0	0	1.38205	1.6721	0	0	0	1.6721	0	0.666667	0	0.0666667	0	0	0.866667	0	0	0	0	0	0	0	0	0	0	0	0	0	0.466667	0	0.133333	0.533333	0	0	0.0666667	0.333333	0.666667	0	0.333333	0	0	0	0	0	0	0	0	0	0.0666667
1.6731	0	0	1.38205	1.6731	0	0	0	1.6731	0	0.666667	0	0.0666667	0	0	0.866667	0	0	0	0	0	0	0	0	0	0	0	0	0	0.466667	0	0.133333	0.533333	0	0	0.0666667	0.333333	0.666667	0	0.333333	0	0	0	0	0	0	0	0	0	0.0666667
1.6741	0	0	1.38205	1.6741	0	0	0	1.6741	0	0.666667	0	0.0666667	0	0	0.866667	0	0	0	0	0	0	0	0	0	0	0	0	0	0.466667	0	0.133333	0.533333	0	0	0.0666667	0.333333	0.666667	0	0.333333	0	0	0	0	0	0	0	0	0	0.0666667
1.6751	0	0	1.38205	1.6751	0	0	0	1.6751	0	0.666667	0	0.0666667	0	0	0.866667	0	0	0	0	0	0	0	0	0	0	0	0	0	0.466667	0	0.133333	0.533333	0	0	0.0666667	0.333333	0.666667	0	0.333333	0	0	0	0	0	0	0	0	0	0.0666667
1.6761	0	0	1.38205	1.6761	0	0	0	1.6761	0	0.666667	0	0.0666667	0	0	0.866667	0	0	0	0	0	0	0	0	0	0	0	0	0	0.466667	0	0.133333	0.533333	0	0	0.0666667	0.333333	0.666667	0	0.333333	0	0	0	0	0	0	0	0	0	0.0666667
1.6771	0	0	1.38205	1.6771	0	0	0	1.6771	0	0.666667	0	0.0666667	0	0	0.866667	0	0	0	0	0	0	0	0	0	0	0	0	0	0.466667	0	0.133333	0.533333	0	0	0.0666667	0.333333	0.666667	0	0.333333	0	0	0	0	0	0	0	0	0	0.0666667
1.6781	0	0	1.38205	1.6781	0	0	0	1.6781	0	0.666667	0	0.0666667	0	0	0.866667	0	0	0	0	0	0	0	0	0	0	0	0	0	0.466667	0	0.133333	0.533333	0	0	0.0666667	0.333333	0.666667	0	0.333333	0	0	0	0	0	0	0	0	0	0.0666667
1.6791	0	0	1.38205	1.6791	0	0	0	1.6791	0	0.666667	0	0.0666667	0	0	0.8	0	0	0	0	0	0	0	0	0	0	0	0	0	0.466667	0	0.133333	0.533333	0	0	0.0666667	0.333333	0.666667	0	0.333333	0	0	0	0	0	0	0	0	0	0.0666667
1.6801	0	0	1.38205	1.6801	0	0	0	1.6801	0	0.666667	0	0.0666667	0	0	0.8	0	0	0	0	0	0	0	0	0	0	0	0	0	0.466667	0	0.133333	0.533333	0	0	0.0666667	0.333333	0.666667	0	0.333333	0	0	0	0	0	0	0	0	0	0.0666667
1.6811	0	0	1.38205	1.6811	0	0	0	1.6811	0	0.666667	0	0.0666667	0	0	0.8	0	0	0	0	0	0	0	0	0	0	0	0	0	0.466667	0	0.0666667	0.533333	0	0	0.0666667	0.333333	0.666667	0	0.333333	0	0	0	0	0	0	0	0	0	0.0666667
1.6821	0	0	1.38205	1.6821	0	0	0	1.6821	0	0.666667	0	0.0666667	0	0	0.8	0	0	0	0	0	0	0	0	0	0	0	0	0	0.466667	0	0.0666667	0.533333	0	0	0.0666667	0.333333	0.666667	0	0.333333	0	0	0	0	0	0	0	0	0	0.0666667
1.6831	0	0	1.38205	1.6831	0	0	0	1.6831	0	0.666667	0	0.0666667	0	0	0.8	0	0	0	0	0	0	0	0	0	0	0	0	0	0.466667	0	0.0666667	0.533333	0	0	0.0666667	0.333333	0.666667	0	0.333333	0	0	0	0	0	0	0	0	0	0.0666667
1.6841	0	0	1.38205	1.6841	0	0	0	1.6841	0	0.666667	0	0.0666667	0	0	0.8	0	0	0	0	0	0	0	0	0	0	0	0	0	0.466667	0	0.0666667	0.533333	0	0	0.0666667	0.333333	0.666667	0	0.333333	0	0	0	0	0	0	0	0	0	0.0666667
1.6851	0	0	1.38205	1.6851	0	0	0	1.6851	0	0.666667	0	0.0666667	0	0	0.733333	0	0	0	0	0	0	0	0	0	0	0	0	0	0.466667	0	0.0666667	0.533333	0	0	0.0666667	0.333333	0.666667	0	0.333333	0	0	0	0	0	0	0	0	0	0.0666667
1.6861	0	0	1.38205	1.6861	0	0	0	1.6861	0	0.666667	0	0.0666667	0	0	0.733333	0	0	0	0	0	0	0	0	0	0	0	0	0	0.466667	0	0.0666667	0.533333	0	0	0.0666667	0.333333	0.666667	0	0.333333	0	0	0	0	0	0	0	0	0	0.0666667
1.6871	0	0	1.38205	1.6871	0	0	0	1.6871	0	0.666667	0	0.0666667	0	0	0.733333	0	0	0	0	0	0	0	0	0	0	0	0	0	0.466667	0	0.0666667	0.533333	0	0	0.0666667	0.333333	0.666667	0	0.333333	0	0	0	0	0	0	0	0	0	0.0666667
1.6881	0	0	1.38205	1.6881	0	0	0	1.6881	0	0.666667	0	0.0666667	0	0	0.733333	0	0	0	0	0	0	0	0	0	0	0	0	0	0.466667	0	0.0666667	0.533333	0	0	0.0666667	0.333333	0.666667	0	0.333333	0	0	0	0	0	0	0	0	0	0.0666667
1.6891	0	0	1.38205	1.6891	0	0	0	1.6891	0	0.666667	0	0.0666667	0	0	0.733333	0	0	0	0	0	0	0	0	0	0	0	0	0	0.466667	0	0.0666667	0.533333	0	0	0.0666667	0.333333	0.666667	0	0.333333	0	0	0	0	0	0	0	0	0	0.0666667
1.6901	0	0	1.38205	1.6901	0	0	0	1.6901	0	0.666667	0	0.0666667	0	0	0.733333	0	0	0	0	0	0	0	0	0	0	0	0	0	0.466667	0	0.0666667	0.533333	0	0	0.0666667	0.333333	0.666667	0	0.266667	0	0	0	0	0	0	0	0	0	0.0666667
1.6911	0	0	1.38205	1.6911	0	0	0	1.6911	0	0.666667	0	0.0666667	0	0	0.733333	0	0	0	0	0	0	0	0	0	0	0	0	0	0.466667	0	0.0666667	0.533333	0	0	0.0666667	0.333333	0.666667	0	0.266667	0	0	0	0	0	0	0	0	0	0.0666667
1.6921	0	0	1.38205	1.6921	0	0	0	1.6921	0	0.666667	0	0.0666667	0	0	0.733333	0	0	0	0	0	0	0	0	0	0	0	0	0	0.466667	0	0.0666667	0.533333	0	0	0.0666667	0.333333	0.666667	0	0.266667	0	0	0	0	0	0	0	0	0	0.0666667
1.6931	0	0	1.38205	1.6931	0	0	0	1.6931	0	0.666667	0	0.0666667	0	0	0.733333	0	0	0	0	0	0	0	0	0	0	0	0	0	0.466667	0	0.0666667	0.533333	0	0	0.0666667	0.333333	0.666667	0	0.266667	0	0	0	0	0	0	0	0	0	0.0666667
1.6941	0	0	1.38205	1.6941	0	0	0	1.6941	0	0.666667	0	0	0	0	0.733333	0	0	0	0	0	0	0	0	0	0	0	0	0	0.466667	0	0.0666667	0.533333	0	0	0.0666667	0.333333	0.666667	0	0.266667	0	0	0	0	0	0	0	0	0	0.0666667
1.6951	0	0	1.38205	1.6951	0	0	0	1.6951	0	0.666667	0	0	0	0	0.733333	0	0	0	0	0	0	0	0	0	0	0	0	0	0.466667	0	0.0666667	0.533333	0	0	0.0666667	0.333333	0.666667	0	0.266667	0	0	0	0	0	0	0	0	0	0.0666667
1.6961	0	0	1.38205	1.6961	0	0	0	1.6961	0	0.666667	0	0	0	0	0.666667	0	0	0	0	0	0	0	0	0	0	0	0	0	0.466667	0	0.0666667	0.533333	0	0	0.0666667	0.333333	0.666667	0	0.266667	0	0	0	0	0	0	0	0	0	0.0666667
1.6971	0	0	1.38205	1.6971	0	0	0	1.6971	0	0.666667	0	0	0	0	0.666667	0	0	0	0	0	0	0	0	0	0	0	0	0	0.466667	0	0.0666667	0.533333	0	0	0.0666667	0.333333	0.666667	0	0.266667	0	0	0	0	0	0	0	0	0	0.0666667
1.6981	0	0	1.38205	1.6981	0	0	0	1.6981	0	0.666667	0	0	0	0	0.666667	0	0	0	0	0	0	0	0	0	0	0	0	0	0.466667	0	0.0666667	0.533333	0	0	0.0666667	0.333333	0.666667	0	0.266667	0	0	0	0	0	0	0	0	0	0.0666667
1.6991	0	0	1.38205	1.6991	0	0	0	1.6991	0	0.666667	0	0	0	0	0.666667	0	0	0	0	0	0	0	0	0	0	0	0	0	0.466667	0	0.0666667	0.533333	0	0	0.0666667	0.333333	0.666667	0	0.266667	0	0	0	0	0	0	0	0	0	0.0666667
1.7001	0	0	1.38205	1.7001	0	0	0	1.7001	0	0.666667	0	0	0	0	0.666667	0	0	0	0	0	0	0	0	0	0	0	0	0	0.4	0	0.0666667	0.533333	0	0	0.0666667	0.333333	0.666667	0	0.266667	0	0	0	0	0	0	0	0	0	0.133333
1.7011	0	0	1.38205	1.7011	0	0	0	1.7011	0	0.666667	0	0	0	0	0.666667	0	0	0	0	0	0	0	0	0	0	0	0	0	0.4	0	0.0666667	0.533333	0	0	0.0666667	0.333333	0.666667	0	0.266667	0	0	0	0	0	0	0	0	0	0.133333
1.7021	0	0	1.38205	1.7021	0	0	0	1.7021	0	0.666667	0	0	0	0	0.666667	0	0	0	0	0	0	0	0	0	0	0	0	0	0.4	0	0.0666667	0.533333	0	0	0.0666667	0.333333	0.666667	0	0.266667	0	0	0	0	0	0	0	0	0	0.133333
1.7031	0	0	1.38205	1.7031	0	0	0	1.7031	0	0.666667	0	0	0	0	0.666667	0	0	0	0	0	0	0	0	0	0	0	0	0	0.4	0	0.0666667	0.533333	0	0	0.0666667	0.333333	0.666667	0	0.266667	0	0	0	0	0	0	0	0	0	0.133333
1.7041	0	0	1.38205	1.7041	0	0	0	1.7041	0	0.666667	0	0	0	0	0.666667	0	0	0	0	0	0	0	0	0	0	0	0	0	0.4	0	0.0666667	0.533333	0	0	0.0666667	0.333333	0.666667	0	0.266667	0	0	0	0	0	0	0	0	0	0.133333
1.7051	0	0	1.38205	1.7051	0	0	0	1.7051	0	0.6	0	0	0	0	0.666667	0	0	0	0	0	0	0	0	0	0	0	0	0	0.4	0	0.0666667	0.533333	0	0	0.0666667	0.333333	0.6	0	0.266667	0	0	0	0	0	0	0	0	0	0.133333
1.7061	0	0	1.38205	1.7061	0	0	0	1.7061	0	0.6	0	0	0	0	0.666667	0	0	0	0	0	0	0	0	0	0	0	0	0	0.4	0	0.0666667	0.533333	0	0	0.0666667	0.266667	0.6	0	0.266667	0	0	0	0	0	0	0	0	0	0.133333
1.7071	0	0	1.38205	1.7071	0	0	0	1.7071	0	0.6	0	0	0	0	0.666667	0	0	0	0	0	0	0	0	0	0	0	0	0	0.4	0	0.0666667	0.533333	0	0	0.0666667	0.266667	0.6	0	0.266667	0	0	0	0	0	0	0	0	0	0.133333
1.7081	0	0	1.38205	1.7081	0	0	0	1.7081	0	0.6	0	0	0	0	0.666667	0	0	0	0	0	0	0	0	0	0	0	0	0	0.4	0	0.0666667	0.533333	0	0	0.0666667	0.266667	0.6	0	0.266667	0	0	0	0	0	0	0	0	0	0.133333
1.7091	0	0	1.38205	1.7091	0	0	0	1.7091	0	0.6	0	0	0	0	0.666667	0	0	0	0	0	0	0	0	0	0	0	0	0	0.4	0	0.0666667	0.533333	0	0	0.0666667	0.266667	0.6	0	0.266667	0	0	0	0	0	0	0	0	0	0.133333
1.7101	0	0	1.38205	1.7101	0	0	0	1.7101	0	0.6	0	0	0	0	0.666667	0	0	0	0	0	0	0	0	0	0	0	0	0	0.333333	0	0.0666667	0.533333	0	0	0.0666667	0.266667	0.6	0	0.266667	0	0	0	0	0	0	0	0	0	0.133333
1.7111	0	0	1.38205	1.7111	0	0	0	1.7111	0	0.6	0	0	0	0	0.666667	0	0	0	0	0	0	0	0	0	0	0	0	0	0.333333	0	0.0666667	0.533333	0	0	0.0666667	0.266667	0.6	0	0.266667	0	0	0	0	0	0	0	0	0	0.133333
1.7121	0	0	1.38205	1.7121	0	0	0	1.7121	0	0.6	0	0	0	0	0.666667	0	0	0	0	0	0	0	0	0	0	0	0	0	0.333333	0	0.0666667	0.533333	0	0	0.0666667	0.266667	0.6	0	0.266667	0	0	0	0	0	0	0	0	0	0.133333
1.7131	0	0	1.38205	1.7131	0	0	0	1.7131	0	0.6	0	0	0	0	0.666667	0.0666667	0	0	0	0	0	0	0	0	0	0	0	0	0.333333	0	0.0666667	0.533333	0	0	0.0666667	0.2	0.6	0	0.266667	0	0	0	0	0	0	0	0	0	0.133333
1.7141	0	0	1.38205	1.7141	0	0	0	1.7141	0	0.6	0	0	0	0	0.666667	0.0666667	0	0	0	0	0	0	0	0	0	0	0	0	0.333333	0	0.0666667	0.533333	0	0	0.0666667	0.2	0.6	0	0.266667	0	0	0	0	0	0	0	0	0	0.133333
1.7151	0	0	1.38205	1.7151	0	0	0	1.7151	0	0.6	0	0	0	0	0.666667	0.0666667	0	0	0	0	0	0	0	0	0	0	0	0	0.333333	0	0.0666667	0.533333	0	0	0.0666667	0.2	0.6	0	0.266667	0	0	0	0	0	0	0	0	0	0.133333
1.7161	0	0	1.38205	1.7161	0	0	0	1.7161	0	0.6	0	0	0	0	0.666667	0.0666667	0	0	0	0	0	0	0	0	0	0	0	0	0.333333	0	0.0666667	0.533333	0	0	0.0666667	0.2	0.6	0	0.266667	0	0	0	0	0	0	0	0	0	0.133333
1.7171	0	0	1.38205	1.7171	0	0	0	1.7171	0	0.6	0	0	0	0	0.666667	0.0666667	0	0	0	0	0	0	0	0	0	0	0	0	0.333333	0	0.0666667	0.533333	0	0	0.0666667	0.2	0.6	0	0.266667	0	0	0	0	0	0	0	0	0	0.133333
1.7181	0	0	1.38205	1.7181	0	0	0	1.7181	0	0.6	0	0	0	0	0.666667	0.0666667	0	0	0	0	0	0	0	0	0	0	0	0	0.333333	0	0.0666667	0.533333	0	0	0.0666667	0.2	0.6	0	0.266667	0	0	0	0	0	0	0	0	0	0.133333
1.7191	0	0	1.38205	1.7191	0	0	0	1.7191	0	0.6	0	0	0	0	0.6	0.0666667	0	0	0	0	0	0	0	0	0	0	0	0	0.333333	0	0.0666667	0.533333	0	0	0.0666667	0.2	0.6	0	0.266667	0	0	0	0	0	0	0	0	0	0.133333
1.7201	0	0	1.38205	1.7201	0	0	0	1.7201	0	0.6	0	0	0	0	0.6	0.0666667	0	0	0	0	0	0	0	0	0	0	0	0	0.333333	0	0.0666667	0.533333	0	0	0.0666667	0.2	0.6	0	0.266667	0	0	0	0	0	0	0	0	0	0.133333
1.7211	0	0	1.38205	1.7211	0	0	0	1.7211	0	0.6	0	0	0	0	0.6	0.0666667	0	0	0	0	0	0	0	0	0	0	0	0	0.333333	0	0.0666667	0.533333	0	0	0.0666667	0.2	0.6	0	0.266667	0	0	0	0	0	0	0	0	0	0.133333
1.7221	0	0	1.38205	1.7221	0	0	0	1.7221	0	0.6	0	0	0	0	0.6	0.0666667	0	0	0	0	0	0	0	0	0	0	0	0	0.333333	0	0.0666667	0.533333	0	0	0.0666667	0.2	0.6	0	0.266667	0	0	0	0	0	0	0	0	0	0.133333
1.7231	0	0	1.38205	1.7231	0	0	0	1.7231	0	0.6	0	0	0	0	0.6	0.0666667	0	0	0	0	0	0	0	0	0	0	0	0	0.333333	0	0.0666667	0.533333	0	0	0.0666667	0.2	0.6	0	0.266667	0	0	0	0	0	0	0	0	0	0.133333
1.7241	0	0	1.38205	1.7241	0	0	0	1.7241	0	0.6	0	0	0	0	0.6	0.0666667	0	0	0	0	0	0	0	0	0	0	0	0	0.333333	0	0.0666667	0.533333	0	0	0.0666667	0.2	0.6	0	0.266667	0	0	0	0	0	0	0	0	0	0.133333
1.7251	0	0	1.38205	1.7251	0	0	0	1.7251	0	0.6	0	0	0	0	0.6	0.0666667	0	0	0	0	0	0	0	0	0	0	0	0	0.333333	0	0.0666667	0.533333	0	0	0.0666667	0.2	0.6	0	0.266667	0	0	0	0	0	0	0	0	0	0.133333
1.7261	0	0	1.38205	1.7261	0	0	0	1.7261	0	0.6	0	0	0	0	0.6	0.0666667	0	0	0	0	0	0	0	0	0	0	0	0	0.333333	0	0.0666667	0.533333	0	0	0.0666667	0.2	0.6	0	0.266667	0	0	0	0	0	0	0	0	0	0.133333
1.7271	0	0	1.38205	1.7271	0	0	0	1.7271	0	0.6	0	0	0	0	0.6	0.0666667	0	0	0	0	0	0	0	0	0	0	0	0	0.333333	0	0.0666667	0.533333	0	0	0.0666667	0.2	0.6	0	0.266667	0	0	0	0	0	0	0	0	0	0.133333
1.7281	0	0	1.38205	1.7281	0	0	0	1.7281	0	0.6	0	0	0	0	0.6	0.0666667	0	0	0	0	0	0	0	0	0	0	0	0	0.333333	0	0.0666667	0.533333	0	0	0.0666667	0.2	0.6	0	0.266667	0	0	0	0	0	0	0	0	0	0.133333
1.7291	0	0	1.38205	1.7291	0	0	0	1.7291	0	0.6	0	0	0	0	0.6	0.0666667	0	0	0	0	0	0	0	0	0	0	0	0	0.333333	0	0.0666667	0.533333	0	0	0.0666667	0.2	0.6	0	0.266667	0	0	0	0	0	0	0	0	0	0.133333
1.7301	0	0	1.38205	1.7301	0	0	0	1.7301	0	0.6	0	0	0	0	0.6	0.0666667	0	0	0	0	0	0	0	0	0	0	0	0	0.333333	0	0.0666667	0.533333	0	0	0.0666667	0.2	0.6	0	0.2	0	0	0	0	0	0	0	0	0	0.133333
1.7311	0	0	1.38205	1.7311	0	0	0	1.7311	0	0.6	0	0	0	0	0.6	0.0666667	0	0	0	0	0	0	0	0	0	0	0	0	0.333333	0	0	0.533333	0	0	0.0666667	0.2	0.6	0	0.2	0	0	0	0	0	0	0	0	0	0.133333
1.7321	0	0	1.38205	1.7321	0	0	0	1.7321	0	0.6	0	0	0	0	0.6	0.0666667	0	0	0	0	0	0	0	0	0	0	0	0	0.333333	0	0	0.533333	0	0	0.0666667	0.2	0.6	0	0.2	0	0	0	0	0	0	0	0	0	0.133333
1.7331	0	0	1.38205	1.7331	0	0	0	1.7331	0	0.6	0	0	0	0	0.6	0.0666667	0	0	0	0	0	0	0	0	0	0	0	0	0.333333	0	0	0.533333	0	0	0.0666667	0.2	0.6	0	0.2	0	0	0	0	0	0	0	0	0	0.133333
1.7341	0	0	1.38205	1.7341	0	0	0	1.7341	0	0.6	0	0	0	0	0.6	0.0666667	0	0	0	0	0	0	0	0	0	0	0	0	0.266667	0	0	0.533333	0	0	0.0666667	0.2	0.6	0	0.2	0	0	0	0	0	0	0	0	0	0.133333
1.7351	0	0	1.38205	1.7351	0	0	0	1.7351	0	0.6	0	0	0	0	0.6	0.0666667	0	0	0	0	0	0	0	0	0	0	0	0	0.266667	0	0	0.533333	0	0	0.0666667	0.2	0.6	0	0.2	0	0	0	0	0	0	0	0	0	0.133333
1.7361	0	0	1.38205	1.7361	0	0	0	1.7361	0	0.6	0	0	0	0	0.6	0.0666667	0	0	0	0	0	0	0	0	0	0	0	0	0.266667	0	0	0.533333	0	0	0.0666667	0.2	0.6	0	0.2	0	0	0	0	0	0	0	0	0	0.133333
1.7371	0	0	1.38205	1.7371	0	0	0	1.7371	0	0.6	0	0	0	0	0.6	0.0666667	0	0	0	0	0	0	0	0	0	0	0	0	0.266667	0	0	0.533333	0	0	0.0666667	0.2	0.6	0	0.2	0	0	0	0	0	0	0	0	0	0.133333
1.7381	0	0	1.38205	1.7381	0	0	0	1.7381	0	0.6	0	0	0	0	0.6	0.0666667	0	0	0	0	0	0	0	0	0	0	0	0	0.266667	0	0	0.6	0	0	0.0666667	0.2	0.6	0	0.2	0	0	0	0	0	0	0	0	0	0.133333
1.7391	0	0	1.38205	1.7391	0	0	0	1.7391	0	0.6	0	0	0	0	0.6	0.0666667	0	0	0	0	0	0	0	0	0	0	0	0	0.266667	0	0	0.6	0	0	0.0666667	0.2	0.6	0	0.2	0	0	0	0	0	0	0	0	0	0.133333
1.7401	0	0	1.38205	1.7401	0	0	0	1.7401	0	0.6	0	0	0	0	0.6	0.0666667	0	0	0	0	0	0	0	0	0	0	0	0	0.266667	0	0	0.6	0	0	0.0666667	0.133333	0.6	0	0.2	0	0	0	0	0	0	0	0	0	0.133333
1.7411	0	0	1.38205	1.7411	0	0	0	1.7411	0	0.6	0	0	0	0	0.6	0.0666667	0	0	0	0	0	0	0	0	0	0	0	0	0.266667	0	0	0.6	0	0	0.0666667	0.133333	0.6	0	0.2	0	0	0	0	0	0	0	0	0	0.133333
1.7421	0	0	1.38205	1.7421	0	0	0	1.7421	0	0.6	0	0	0	0	0.6	0.0666667	0	0	0	0	0	0	0	0	0	0	0	0	0.266667	0	0	0.6	0	0	0.0666667	0.133333	0.6	0	0.2	0	0	0	0	0	0	0	0	0	0.133333
1.7431	0	0	1.38205	1.7431	0	0	0	1.7431	0	0.6	0	0	0	0	0.6	0.0666667	0	0	0	0	0	0	0	0	0	0	0	0	0.266667	0	0	0.6	0	0	0.0666667	0.133333	0.6	0	0.2	0	0	0	0	0	0	0	0	0	0.133333
1.7441	0	0	1.38205	1.7441	0	0	0	1.7441	0	0.6	0	0	0	0	0.6	0.0666667	0	0	0	0	0	0	0	0	0	0	0	0	0.266667	0	0	0.6	0	0	0.0666667	0.133333	0.6	0	0.2	0	0	0	0	0	0	0	0	0	0.133333
1.7451	0	0	1.38205	1.7451	0	0	0	1.7451	0	0.533333	0	0	0	0	0.6	0	0	0	0	0	0	0	0	0	0	0	0	0	0.266667	0	0	0.6	0	0	0.0666667	0.133333	0.533333	0	0.2	0	0	0	0	0	0	0	0	0	0.133333
1.7461	0	0	1.38205	1.7461	0	0	0	1.7461	0	0.533333	0	0	0	0	0.6	0	0	0	0	0	0	0	0	0	0	0	0	0	0.266667	0	0	0.6	0	0	0.0666667	0.133333	0.533333	0	0.2	0	0	0	0	0	0	0	0	0	0.133333
1.7471	0	0	1.38205	1.7471	0	0	0	1.7471	0	0.533333	0	0	0	0	0.6	0	0	0	0	0	0	0	0	0	0	0	0	0	0.266667	0	0	0.6	0	0	0.0666667	0.133333	0.533333	0	0.2	0	0	0	0	0	0	0	0	0	0.133333
1.7481	0	0	1.38205	1.7481	0	0	0	1.7481	0	0.533333	0	0	0	0	0.6	0	0	0	0	0	0	0	0	0	0	0	0	0	0.266667	0	0	0.6	0	0	0.0666667	0.133333	0.533333	0	0.2	0	0	0	0	0	0	0	0	0	0.133333
1.7491	0	0	1.38205	1.7491	0	0	0	1.7491	0	0.533333	0	0	0	0	0.6	0	0	0	0	0	0	0	0	0	0	0	0	0	0.266667	0	0	0.6	0	0	0.0666667	0.133333	0.533333	0	0.2	0	0	0	0	0	0	0	0	0	0.133333
1.7501	0	0	1.38205	1.7501	0	0	0	1.7501	0	0.533333	0	0	0	0	0.6	0	0	0	0	0	0	0	0	0	0	0	0	0	0.266667	0	0	0.6	0	0	0.0666667	0.133333	0.533333	0	0.2	0	0	0	0	0	0	0	0	0	0.133333
1.7511	0	0	1.38205	1.7511	0	0	0	1.7511	0	0.533333	0	0	0	0	0.6	0	0	0	0	0	0	0	0	0	0	0	0	0	0.266667	0	0	0.6	0	0	0.0666667	0.133333	0.533333	0	0.2	0	0	0	0	0	0	0	0	0	0.133333
1.7521	0	0	1.38205	1.7521	0	0	0	1.7521	0	0.533333	0	0	0	0	0.6	0	0	0	0	0	0	0	0	0	0	0	0	0	0.266667	0	0	0.6	0	0	0.0666667	0.133333	0.533333	0	0.2	0	0	0	0	0	0	0	0	0	0.133333
1.7531	0	0	1.38205	1.7531	0	0	0	1.7531	0	0.533333	0	0	0	0	0.6	0	0	0	0	0	0	0	0	0	0	0	0	0	0.266667	0	0	0.6	0	0	0.0666667	0.133333	0.533333	0	0.2	0	0	0	0	0	0	0	0	0	0.133333
1.7541	0	0	1.38205	1.7541	0	0	0	1.7541	0	0.533333	0	0	0	0	0.6	0	0	0	0	0	0	0	0	0	0	0	0	0	0.2	0	0	0.6	0	0	0.0666667	0.133333	0.533333	0	0.2	0	0	0	0	0	0	0	0	0	0.133333
1.7551	0	0	1.38205	1.7551	0	0	0	1.7551	0	0.533333	0	0	0	0	0.6	0	0	0	0	0	0	0	0	0	0	0	0	0	0.133333	0	0	0.6	0	0	0.0666667	0.133333	0.533333	0	0.2	0	0	0	0	0	0	0	0	0	0.133333
1.7561	0	0	1.38205	1.7561	0	0	0	1.7561	0	0.533333	0	0	0	0	0.6	0	0	0	0	0	0	0	0	0	0	0	0	0	0.133333	0	0	0.6	0	0	0.0666667	0.133333	0.533333	0	0.2	0	0	0	0	0	0	0	0	0	0.133333
1.7571	0	0	1.38205	1.7571	0	0	0	1.7571	0	0.533333	0	0	0	0	0.6	0	0	0	0	0	0	0	0	0	0	0	0	0	0.133333	0	0	0.6	0	0	0.0666667	0.133333	0.533333	0	0.2	0	0	0	0	0	0	0	0	0	0.133333
1.7581	0	0	1.38205	1.7581	0	0	0	1.7581	0	0.533333	0	0	0	0	0.533333	0	0	0	0	0	0	0	0	0	0	0	0	0	0.133333	0	0	0.6	0	0	0.0666667	0.133333	0.533333	0	0.2	0	0	0	0	0	0	0	0	0	0.133333
1.7591	0	0	1.38205	1.7591	0	0	0	1.7591	0	0.533333	0	0	0	0	0.533333	0	0	0	0	0	0	0	0	0	0	0	0	0	0.133333	0	0	0.6	0	0	0.0666667	0.133333	0.533333	0	0.2	0	0	0	0	0	0	0	0	0	0.133333
1.7601	0	0	1.38205	1.7601	0	0	0	1.7601	0	0.533333	0	0	0	0	0.533333	0	0	0	0	0	0	0	0	0	0	0	0	0	0.133333	0	0	0.6	0	0	0.0666667	0.133333	0.533333	0	0.2	0	0	0	0	0	0	0	0	0	0.133333
1.7611	0	0	1.38205	1.7611	0	0	0	1.7611	0	0.533333	0	0	0	0	0.533333	0	0	0	0.0666667	0	0	0	0	0	0	0	0	0	0.133333	0	0	0.6	0	0	0.0666667	0.133333	0.533333	0	0.133333	0	0	0	0	0	0	0	0	0	0.133333
1.7621	0	0	1.38205	1.7621	0	0	0	1.7621	0	0.533333	0	0	0	0	0.533333	0	0	0	0.0666667	0	0	0	0	0	0	0	0	0	0.133333	0	0	0.6	0	0	0.0666667	0.133333	0.533333	0	0.133333	0	0	0	0	0	0	0	0	0	0.133333
1.7631	0	0	1.38205	1.7631	0	0	0	1.7631	0	0.533333	0	0	0	0	0.533333	0	0	0	0.0666667	0	0	0	0	0	0	0	0	0	0.133333	0	0	0.6	0	0	0.0666667	0.133333	0.533333	0	0.133333	0	0	0	0	0	0	0	0	0	0.133333
1.7641	0	0	1.38205	1.7641	0	0	0	1.7641	0	0.533333	0	0	0	0	0.533333	0	0	0	0.0666667	0	0	0	0	0	0	0	0	0	0.133333	0	0	0.6	0	0	0.0666667	0.133333	0.533333	0	0.133333	0	0	0	0	0	0	0	0	0	0.133333
1.7651	0	0	1.38205	1.7651	0	0	0	1.7651	0	0.466667	0	0	0	0	0.533333	0	0	0	0.0666667	0	0	0	0	0	0	0	0	0	0.133333	0	0	0.6	0	0	0.0666667	0.133333	0.466667	0	0.133333	0	0	0	0	0	0	0	0	0	0.133333
1.7661	0	0	1.38205	1.7661	0	0	0	1.7661	0	0.466667	0	0	0	0	0.533333	0	0	0	0.0666667	0	0	0	0	0	0	0	0	0	0.133333	0	0	0.6	0	0	0.0666667	0.133333	0.466667	0	0.133333	0	0	0	0	0	0	0	0	0	0.133333
1.7671	0	0	1.38205	1.7671	0	0	0	1.7671	0	0.466667	0	0	0	0	0.533333	0	0	0	0.0666667	0	0	0	0	0	0	0	0	0	0.133333	0	0	0.6	0	0	0.0666667	0.133333	0.466667	0	0.133333	0	0	0	0	0	0	0	0	0	0.133333
1.7681	0	0	1.38205	1.7681	0	0	0	1.7681	0	0.466667	0	0	0	0	0.533333	0	0	0	0.0666667	0	0	0	0	0	0	0	0	0	0.133333	0	0	0.6	0	0	0.0666667	0.133333	0.466667	0	0.133333	0	0	0	0	0	0	0	0	0	0.133333
1.7691	0	0	1.38205	1.7691	0	0	0	1.7691	0	0.466667	0	0	0	0	0.533333	0	0	0	0.0666667	0	0	0	0	0	0	0	0	0	0.133333	0	0	0.6	0	0	0.0666667	0.133333	0.466667	0	0.133333	0	0	0	0	0	0	0	0	0	0.133333
1.7701	0	0	1.38205	1.7701	0	0	0	1.7701	0	0.466667	0	0	0	0	0.533333	0	0	0	0.0666667	0	0	0	0	0	0	0	0	0	0.133333	0	0	0.6	0	0	0.0666667	0.133333	0.466667	0	0.133333	0	0	0	0	0	0	0	0	0	0.133333
1.7711	0	0	1.38205	1.7711	0	0	0	1.7711	0	0.466667	0	0	0	0	0.533333	0	0	0	0.0666667	0	0	0	0	0	0	0	0	0	0.133333	0	0	0.6	0	0	0.0666667	0.133333	0.466667	0	0.133333	0	0	0	0	0	0	0	0	0	0.133333
1.7721	0	0	1.38205	1.7721	0	0	0	1.7721	0	0.466667	0	0	0	0	0.533333	0	0	0	0.0666667	0	0	0	0	0	0	0	0	0	0.133333	0	0	0.6	0	0	0.0666667	0.133333	0.466667	0	0.133333	0	0	0	0	0	0	0	0	0	0.133333
1.7731	0	0	1.38205	1.7731	0	0	0	1.7731	0	0.466667	0	0	0	0	0.533333	0	0	0	0.0666667	0	0	0	0	0	0	0	0	0	0.133333	0	0	0.6	0	0	0.0666667	0.133333	0.466667	0	0.133333	0	0	0	0	0	0	0	0	0	0.133333
1.7741	0	0	1.38205	1.7741	0	0	0	1.7741	0	0.466667	0	0	0	0	0.533333	0	0	0	0.0666667	0	0	0	0	0	0	0	0	0	0.133333	0	0	0.6	0	0	0.0666667	0.133333	0.466667	0	0.133333	0	0	0	0	0	0	0	0	0	0.133333
1.7751	0	0	1.38205	1.7751	0	0	0	1.7751	0	0.466667	0	0	0	0	0.533333	0	0	0	0.0666667	0	0	0	0	0	0	0	0	0	0.133333	0	0	0.6	0	0	0.0666667	0.133333	0.466667	0	0.133333	0	0	0	0	0	0	0	0	0	0.133333
1.7761	0	0	1.38205	1.7761	0	0	0	1.7761	0	0.466667	0	0	0	0	0.533333	0	0	0	0.0666667	0	0	0	0	0	0	0	0	0	0.133333	0	0	0.6	0	0	0.0666667	0.133333	0.466667	0	0.133333	0	0	0	0	0	0	0	0	0	0.133333
1.7771	0	0	1.38205	1.7771	0	0	0	1.7771	0	0.466667	0	0	0	0	0.533333	0	0	0	0.0666667	0	0	0	0	0	0	0	0	0	0.133333	0	0	0.6	0	0	0.0666667	0.133333	0.466667	0	0.133333	0	0	0	0	0	0	0	0	0	0.133333
1.7781	0	0	1.38205	1.7781	0	0	0	1.7781	0	0.466667	0	0	0	0	0.533333	0	0	0	0.0666667	0	0	0	0	0	0	0	0	0	0.133333	0	0	0.6	0	0	0.0666667	0.133333	0.466667	0	0.133333	0	0	0	0	0	0	0	0	0	0.133333
1.7791	0	0	1.38205	1.7791	0	0	0	1.7791	0	0.466667	0	0	0	0	0.533333	0	0	0	0.0666667	0	0	0	0	0	0	0	0	0	0.133333	0	0	0.6	0	0	0.0666667	0.133333	0.466667	0	0.133333	0	0	0	0	0	0	0	0	0	0.133333
1.7801	0	0	1.38205	1.7801	0	0	0	1.7801	0	0.4	0	0	0	0	0.533333	0	0	0	0.0666667	0	0	0	0	0	0	0	0	0	0.133333	0	0	0.6	0	0	0.0666667	0.0666667	0.4	0	0.133333	0	0	0	0	0	0	0	0	0	0.133333
1.7811	0	0	1.38205	1.7811	0	0	0	1.7811	0	0.4	0	0	0	0	0.533333	0	0	0	0.0666667	0	0	0	0	0	0	0	0	0	0.133333	0	0	0.6	0	0	0.0666667	0.0666667	0.4	0	0.133333	0	0	0	0	0	0	0	0	0	0.133333
1.7821	0	0	1.38205	1.7821	0	0	0	1.7821	0	0.4	0	0	0	0	0.533333	0	0	0	0.0666667	0	0	0	0	0	0	0	0	0	0.133333	0	0	0.6	0	0	0.0666667	0.0666667	0.4	0	0.133333	0	0	0	0	0	0	0	0	0	0.133333
1.7831	0	0	1.38205	1.7831	0	0	0	1.7831	0	0.4	0	0	0	0	0.533333	0	0	0	0.0666667	0	0	0	0	0	0	0	0	0	0.133333	0	0	0.6	0	0	0.0666667	0.0666667	0.4	0	0.133333	0	0	0	0	0	0	0	0	0	0.133333
1.7841	0	0	1.38205	1.7841	0	0	0	1.7841	0	0.4	0	0	0	0	0.466667	0	0	0	0.0666667	0	0	0	0	0	0	0	0	0	0.133333	0	0	0.6	0	0	0.0666667	0.0666667	0.4	0	0.133333	0	0	0	0	0	0	0	0	0	0.133333
1.7851	0	0	1.38205	1.7851	0	0	0	1.7851	0	0.4	0	0	0	0	0.466667	0	0	0	0.0666667	0	0	0	0	0	0	0	0	0	0.133333	0	0	0.6	0	0	0.0666667	0.0666667	0.4	0	0.133333	0	0	0	0	0	0	0	0	0	0.133333
1.7861	0	0	1.38205	1.7861	0	0	0	1.7861	0	0.4	0	0	0	0	0.466667	0	0	0	0.0666667	0	0	0	0	0	0	0	0	0	0.133333	0	0	0.6	0	0	0.0666667	0.0666667	0.4	0	0.133333	0	0	0	0	0	0	0	0	0	0.133333
1.7871	0	0	1.38205	1.7871	0	0	0	1.7871	0	0.4	0	0	0	0	0.466667	0	0	0	0.0666667	0	0	0	0	0	0	0	0	0	0.133333	0	0	0.6	0	0	0.0666667	0.0666667	0.4	0	0.133333	0	0	0	0	0	0	0	0	0	0.133333
1.7881	0	0	1.38205	1.7881	0	0	0	1.7881	0	0.4	0	0	0	0	0.466667	0	0	0	0.0666667	0	0	0	0	0	0	0	0	0	0.133333	0	0	0.6	0	0	0.0666667	0.0666667	0.4	0	0.133333	0	0	0	0	0	0	0	0	0	0.133333
1.7891	0	0	1.38205	1.7891	0	0	0	1.7891	0	0.4	0	0	0	0	0.4	0	0	0	0.0666667	0	0	0	0	0	0	0	0	0	0.133333	0	0	0.6	0	0	0.133333	0.0666667	0.4	0	0.133333	0	0	0	0	0	0	0	0	0	0.133333
1.7901	0	0	1.38205	1.7901	0	0	0	1.7901	0	0.333333	0	0	0	0	0.4	0	0	0	0.0666667	0	0	0	0	0	0	0	0	0	0.133333	0	0	0.6	0	0	0.133333	0.0666667	0.333333	0	0.133333	0	0	0	0	0	0	0	0	0	0.133333
1.7911	0	0	1.38205	1.7911	0	0	0	1.7911	0	0.333333	0	0	0	0	0.4	0	0	0	0.0666667	0	0	0	0	0	0	0	0	0	0.133333	0	0	0.6	0	0	0.133333	0	0.333333	0	0.133333	0	0	0	0	0	0	0	0	0	0.133333
1.7921	0	0	1.38205	1.7921	0	0	0	1.7921	0	0.333333	0	0	0	0	0.4	0	0	0	0.0666667	0	0	0	0	0	0	0	0	0	0.133333	0	0	0.6	0	0	0.133333	0	0.333333	0	0.133333	0	0	0	0	0	0	0	0	0	0.133333
1.7931	0	0	1.38205	1.7931	0	0	0	1.7931	0	0.333333	0	0	0	0	0.333333	0	0	0	0.0666667	0	0	0	0	0	0	0	0	0	0.133333	0	0	0.6	0	0	0.133333	0	0.333333	0	0.133333	0	0	0	0	0	0	0	0	0	0.133333
1.7941	0	0	1.38205	1.7941	0	0	0	1.7941	0	0.333333	0	0	0	0	0.333333	0	0	0	0.0666667	0	0	0	0	0	0	0	0	0	0.133333	0	0	0.6	0	0	0.133333	0	0.333333	0	0.133333	0	0	0	0	0	0	0	0	0	0.133333
1.7951	0	0	1.38205	1.7951	0	0	0	1.7951	0	0.333333	0	0	0	0	0.333333	0	0	0	0.0666667	0	0	0	0	0	0	0	0	0	0.133333	0	0	0.6	0	0	0.133333	0	0.333333	0	0.133333	0	0	0	0	0	0	0	0	0	0.133333
1.7961	0	0	1.38205	1.7961	0	0	0	1.7961	0	0.333333	0	0	0	0	0.333333	0	0	0	0.0666667	0	0	0	0	0	0	0	0	0	0.133333	0	0	0.6	0	0	0.133333	0	0.333333	0	0.133333	0	0	0	0	0	0	0	0	0	0.133333
1.7971	0	0	1.38205	1.7971	0	0	0	1.7971	0	0.333333	0	0	0	0	0.333333	0	0	0	0.0666667	0	0	0	0	0	0	0	0	0	0.0666667	0	0	0.6	0	0	0.133333	0	0.333333	0	0.133333	0	0	0	0	0	0	0	0	0	0.133333
1.7981	0	0	1.38205	1.7981	0	0	0	1.7981	0	0.333333	0	0	0	0	0.266667	0	0	0	0.0666667	0	0	0	0	0	0	0	0	0	0.0666667	0	0	0.6	0	0	0.2	0	0.333333	0	0.133333	0	0	0	0	0	0	0	0	0	0.133333
1.7991	0	0	1.38205	1.7991	0	0	0	1.7991	0	0.333333	0	0	0	0	0.266667	0	0	0	0.0666667	0	0	0	0	0	0	0	0	0	0.0666667	0	0	0.6	0	0	0.2	0	0.333333	0	0.133333	0	0	0	0	0	0	0	0	0	0.133333
1.8001	0	0	1.38205	1.8001	0	0	0	1.8001	0	0.333333	0	0	0	0	0.266667	0	0	0	0.0666667	0	0	0	0	0	0	0	0	0	0.0666667	0	0	0.6	0	0	0.2	0	0.333333	0	0.133333	0	0	0	0	0	0	0	0	0	0.133333
1.8011	0	0	1.38205	1.8011	0	0	0	1.8011	0	0.333333	0	0	0	0	0.266667	0	0	0	0.0666667	0	0	0	0	0	0	0	0	0	0.0666667	0	0	0.6	0	0	0.2	0	0.333333	0	0.133333	0	0	0	0	0	0	0	0	0	0.133333
1.8021	0	0	1.38205	1.8021	0	0	0	1.8021	0	0.333333	0	0	0	0	0.266667	0	0	0	0.0666667	0	0	0	0	0	0	0	0	0	0.0666667	0	0	0.6	0	0	0.2	0	0.333333	0	0.133333	0	0	0	0	0	0	0	0	0	0.133333
1.8031	0	0	1.38205	1.8031	0	0	0	1.8031	0	0.333333	0	0	0	0	0.266667	0	0	0	0.0666667	0	0	0	0	0	0	0	0	0	0.0666667	0	0	0.6	0	0	0.2	0	0.333333	0	0.133333	0	0	0	0	0	0	0	0	0	0.133333
1.8041	0	0	1.38205	1.8041	0	0	0	1.8041	0	0.333333	0	0	0	0	0.266667	0	0	0	0.0666667	0	0	0	0	0	0	0	0	0	0	0	0	0.6	0	0	0.2	0	0.333333	0	0.133333	0	0	0	0	0	0	0	0	0	0.133333
1.8051	0	0	1.38205	1.8051	0	0	0	1.8051	0	0.333333	0	0	0	0	0.266667	0	0	0	0.0666667	0	0	0	0	0	0	0	0	0	0	0	0	0.6	0	0	0.2	0	0.333333	0	0.133333	0	0	0	0	0	0	0	0	0	0.133333
1.8061	0	0	1.38205	1.8061	0	0	0	1.8061	0	0.333333	0	0	0	0	0.266667	0	0	0	0.0666667	0	0	0	0	0	0	0	0	0	0	0	0	0.6	0	0	0.2	0	0.333333	0	0.133333	0	0	0	0	0	0	0	0	0	0.133333
1.8071	0	0	1.38205	1.8071	0	0	0	1.8071	0	0.333333	0	0	0	0	0.266667	0	0	0	0.0666667	0	0	0	0	0	0	0	0	0	0	0	0	0.6	0	0	0.2	0	0.333333	0	0.133333	0	0	0	0	0	0	0	0	0	0.133333
1.8081	0	0	1.38205	1.8081	0	0	0	1.8081	0	0.333333	0	0	0	0	0.266667	0	0	0	0.0666667	0	0	0	0	0	0	0	0	0	0	0	0	0.666667	0	0	0.2	0	0.333333	0	0.133333	0	0	0	0	0	0	0	0	0	0.133333
1.8091	0	0	1.38205	1.8091	0	0	0	1.8091	0	0.333333	0	0	0	0	0.266667	0	0	0	0.0666667	0	0	0	0	0	0	0	0	0	0	0	0	0.8	0	0	0.2	0	0.333333	0	0.133333	0	0	0	0	0	0	0	0	0	0.133333
1.8101	0	0	1.38205	1.8101	0	0	0	1.8101	0	0.266667	0	0	0	0	0.266667	0	0	0	0.0666667	0	0	0	0	0	0	0	0	0	0	0	0	0.8	0	0	0.2	0	0.266667	0	0.133333	0	0	0	0	0	0	0	0	0	0.133333
1.8111	0	0	1.38205	1.8111	0	0	0	1.8111	0	0.266667	0	0	0	0	0.2	0	0	0	0.0666667	0	0	0	0	0	0	0	0	0	0	0	0	0.8	0	0	0.2	0	0.266667	0	0.133333	0	0	0	0	0	0	0	0	0	0.133333
1.8121	0	0	1.38205	1.8121	0	0	0	1.8121	0	0.266667	0	0	0	0	0.2	0	0	0	0.0666667	0	0	0	0	0	0	0	0	0	0	0	0	0.8	0	0	0.2	0	0.266667	0	0.133333	0	0	0	0	0	0	0	0	0	0.133333
1.8131	0	0	1.38205	1.8131	0	0	0	1.8131	0	0.266667	0	0	0	0	0.2	0	0	0	0	0	0	0	0	0	0	0	0	0	0	0	0	0.8	0	0	0.2	0	0.266667	0	0.133333	0	0	0	0	0	0	0	0	0	0.133333
1.8141	0	0	1.38205	1.8141	0	0	0	1.8141	0	0.266667	0	0	0	0	0.2	0	0	0	0	0	0	0	0	0	0	0	0	0	0	0	0	0.8	0	0	0.2	0	0.266667	0	0.133333	0	0	0	0	0	0	0	0	0	0.133333
1.8151	0	0	1.38205	1.8151	0	0	0	1.8151	0	0.266667	0	0	0	0	0.2	0	0	0	0	0	0	0	0	0	0	0	0	0	0	0	0	0.8	0	0	0.2	0	0.266667	0	0.133333	0	0	0	0	0	0	0	0	0	0.133333
1.8161	0	0	1.38205	1.8161	0	0	0	1.8161	0	0.266667	0	0	0	0	0.2	0	0	0	0	0	0	0	0	0	0	0	0	0	0	0	0	0.8	0	0	0.2	0	0.266667	0	0.133333	0	0	0	0	0	0	0	0	0	0.133333
1.8171	0	0	1.38205	1.8171	0	0	0	1.8171	0	0.266667	0	0	0	0	0.2	0	0	0	0	0	0	0	0	0	0	0	0	0	0	0	0	0.8	0	0	0.2	0	0.266667	0	0.133333	0	0	0	0	0	0	0	0	0	0.133333
1.8181	0	0	1.38205	1.8181	0	0	0	1.8181	0	0.266667	0	0	0	0	0.2	0	0	0	0	0	0	0	0	0	0	0	0	0	0	0	0	0.8	0	0	0.2	0	0.266667	0	0.133333	0	0	0	0	0	0	0	0	0	0.133333
1.8191	0	0	1.38205	1.8191	0	0	0	1.8191	0	0.266667	0	0	0	0	0.2	0	0	0	0	0	0	0	0	0	0	0	0	0	0	0	0	0.8	0	0	0.2	0	0.266667	0	0.133333	0	0	0	0	0	0	0	0	0	0.133333
1.8201	0	0	1.38205	1.8201	0	0	0	1.8201	0	0.266667	0	0	0	0	0.2	0	0	0	0	0	0	0	0	0	0	0	0	0	0	0	0	0.8	0	0	0.2	0	0.266667	0	0.133333	0	0	0	0	0	0	0	0	0	0.133333
1.8211	0	0	1.38205	1.8211	0	0	0	1.8211	0	0.266667	0	0	0	0	0.2	0	0	0	0	0	0	0	0	0	0	0	0	0	0	0	0	0.8	0	0	0.2	0	0.266667	0	0.133333	0	0	0	0	0	0	0	0	0	0.133333
1.8221	0	0	1.38205	1.8221	0	0	0	1.8221	0	0.266667	0	0	0	0	0.2	0	0	0	0	0	0	0	0	0	0	0	0	0	0	0	0	0.8	0	0	0.2	0	0.266667	0	0.133333	0	0	0	0	0	0	0	0	0	0.133333
1.8231	0	0	1.38205	1.8231	0	0	0	1.8231	0	0.266667	0	0	0	0	0.2	0	0	0	0	0	0	0	0	0	0	0	0	0	0	0	0	0.8	0	0	0.2	0	0.266667	0	0.133333	0	0	0	0	0	0	0	0	0	0.133333
1.8241	0	0	1.38205	1.8241	0	0	0	1.8241	0	0.266667	0	0	0	0	0.2	0	0	0	0	0	0	0	0	0	0	0	0	0	0	0	0	0.8	0	0	0.2	0	0.266667	0	0.133333	0	0	0	0	0	0	0	0	0	0.133333
1.8251	0	0	1.38205	1.8251	0	0	0	1.8251	0	0.266667	0	0	0	0	0.2	0	0	0	0	0	0	0	0	0	0	0	0	0	0	0	0	0.8	0	0	0.2	0	0.266667	0	0.133333	0	0	0	0	0	0	0	0	0	0.133333
1.8261	0	0	1.38205	1.8261	0	0	0	1.8261	0	0.266667	0	0	0	0	0.2	0	0	0	0	0	0	0	0	0	0	0	0	0	0	0	0	0.8	0	0	0.2	0	0.266667	0	0.133333	0	0	0	0	0	0	0	0	0	0.133333
1.8271	0	0	1.38205	1.8271	0	0	0	1.8271	0	0.266667	0	0	0	0	0.2	0	0	0	0	0	0	0	0	0	0	0	0	0	0	0	0	0.8	0	0	0.2	0	0.266667	0	0.133333	0	0	0	0	0	0	0	0	0	0.133333
1.8281	0	0	1.38205	1.8281	0	0	0	1.8281	0	0.266667	0	0	0	0	0.2	0	0	0	0	0	0	0	0	0	0	0	0	0	0	0	0	0.8	0	0	0.133333	0	0.266667	0	0.133333	0	0	0	0	0	0	0	0	0	0.133333
1.8291	0	0	1.38205	1.8291	0	0	0	1.8291	0	0.266667	0	0	0	0	0.2	0	0	0	0	0	0	0	0	0	0	0	0	0	0	0	0	0.8	0	0	0.133333	0	0.266667	0	0.133333	0	0	0	0	0	0	0	0	0	0.133333
1.8301	0	0	1.38205	1.8301	0	0	0	1.8301	0	0.266667	0	0	0	0	0.2	0	0	0	0	0	0	0	0	0	0	0	0	0	0	0	0	0.8	0	0	0.133333	0	0.266667	0	0.133333	0	0	0	0	0	0	0	0	0	0.0666667
1.8311	0	0	1.38205	1.8311	0	0	0	1.8311	0	0.266667	0	0	0	0	0.2	0	0	0	0	0	0	0	0	0	0	0	0	0	0	0	0	0.8	0	0	0.133333	0	0.266667	0	0.133333	0	0	0	0	0	0	0	0	0	0.0666667
1.8321	0	0	1.38205	1.8321	0	0	0	1.8321	0	0.266667	0	0	0	0	0.2	0	0	0	0	0	0	0	0	0	0	0	0	0	0	0	0	0.8	0	0	0.133333	0	0.266667	0	0.133333	0	0	0	0	0	0	0	0	0	0.0666667
1.8331	0	0	1.38205	1.8331	0	0	0	1.8331	0	0.266667	0	0	0	0	0.2	0	0	0	0	0	0	0	0	0	0	0	0	0	0	0	0	0.8	0	0	0.133333	0	0.266667	0	0.133333	0	0	0	0	0	0	0	0	0	0.0666667
1.8341	0	0	1.38205	1.8341	0	0	0	1.8341	0	0.266667	0	0	0	0	0.2	0	0	0	0	0	0	0	0	0	0	0	0	0	0	0	0	0.8	0	0	0.133333	0	0.266667	0	0.133333	0	0	0	0	0	0	0	0	0	0.0666667
1.8351	0	0	1.38205	1.8351	0	0	0	1.8351	0	0.266667	0	0	0	0	0.2	0	0	0	0	0	0	0	0	0	0	0	0	0	0	0	0	0.8	0	0	0.133333	0	0.266667	0	0.133333	0	0	0	0	0	0	0	0	0	0.0666667
1.8361	0	0	1.38205	1.8361	0	0	0	1.8361	0	0.266667	0	0	0	0	0.2	0	0	0	0	0	0	0	0	0	0	0	0	0	0	0	0	0.8	0	0	0.133333	0	0.266667	0	0.133333	0	0	0	0	0	0	0	0	0	0.0666667
1.8371	0	0	1.38205	1.8371	0	0	0	1.8371	0	0.266667	0	0	0	0	0.2	0	0	0	0	0	0	0	0	0	0	0	0	0	0	0	0	0.8	0	0	0.133333	0	0.266667	0	0.133333	0	0	0	0	0	0	0	0	0	0.0666667
1.8381	0	0	1.38205	1.8381	0	0	0	1.8381	0	0.266667	0	0	0	0	0.2	0	0	0	0	0	0	0	0	0	0	0	0	0	0	0	0	0.8	0	0	0.133333	0	0.266667	0	0.133333	0	0	0	0	0	0	0	0	0	0.0666667
1.8391	0	0	1.38205	1.8391	0	0	0	1.8391	0	0.266667	0	0	0	0	0.2	0	0	0	0	0	0	0	0	0	0	0	0	0	0	0	0	0.8	0	0	0.133333	0	0.266667	0	0.133333	0	0	0	0	0	0	0	0	0	0.0666667
1.8401	0	0	1.38205	1.8401	0	0	0	1.8401	0	0.266667	0	0	0	0	0.2	0	0	0	0	0	0	0	0	0	0	0	0	0	0	0	0	0.8	0	0	0.133333	0	0.266667	0	0.133333	0	0	0	0	0	0	0	0	0	0.0666667
1.8411	0	0	1.38205	1.8411	0	0	0	1.8411	0	0.266667	0	0	0	0	0.2	0	0	0	0	0	0	0	0	0	0	0	0	0	0	0	0	0.8	0	0	0.133333	0	0.266667	0	0.133333	0	0	0	0	0	0	0	0	0	0.0666667
1.8421	0	0	1.38205	1.8421	0	0	0	1.8421	0	0.266667	0	0	0	0	0.2	0	0	0	0	0	0	0	0	0	0	0	0	0	0	0	0	0.8	0	0	0.133333	0	0.266667	0	0.133333	0	0	0	0	0	0	0	0	0	0.0666667
1.8431	0	0	1.38205	1.8431	0	0	0	1.8431	0	0.266667	0	0	0	0	0.2	0	0	0	0	0	0	0	0	0	0	0	0	0	0	0	0	0.8	0	0	0.133333	0	0.266667	0	0.133333	0	0	0	0	0	0	0	0	0	0.0666667
1.8441	0	0	1.38205	1.8441	0	0	0	1.8441	0	0.266667	0	0	0	0	0.2	0	0	0	0	0	0	0	0	0	0	0	0	0	0	0	0	0.8	0	0	0.133333	0	0.266667	0	0.133333	0	0	0	0	0	0	0	0	0	0.0666667
1.8451	0	0	1.38205	1.8451	0	0	0	1.8451	0	0.266667	0	0	0	0	0.133333	0	0	0	0	0	0	0	0	0	0	0	0	0	0	0	0	0.8	0	0	0.2	0	0.266667	0	0.133333	0	0	0	0	0	0	0	0	0	0.0666667
1.8461	0	0	1.38205	1.8461	0	0	0	1.8461	0	0.266667	0	0	0	0	0.133333	0	0	0	0	0	0	0	0	0	0	0	0	0	0	0	0	0.8	0	0	0.2	0	0.266667	0	0.133333	0	0	0	0	0	0	0	0	0	0.0666667
1.8471	0	0	1.38205	1.8471	0	0	0	1.8471	0	0.266667	0	0	0	0	0.133333	0	0	0	0	0	0	0	0	0	0	0	0	0	0	0	0	0.8	0	0	0.2	0	0.266667	0	0.133333	0	0	0	0	0	0	0	0	0	0.0666667
1.8481	0	0	1.38205	1.8481	0	0	0	1.8481	0	0.266667	0	0	0	0	0.133333	0	0	0	0	0	0	0	0	0	0	0	0	0	0	0	0	0.8	0	0	0.2	0	0.266667	0	0.133333	0	0	0	0	0	0	0	0	0	0.0666667
1.8491	0	0	1.38205	1.8491	0	0	0	1.8491	0	0.266667	0	0	0	0	0.133333	0	0	0	0	0	0	0	0	0	0	0	0	0	0	0	0	0.8	0	0	0.2	0	0.266667	0	0.133333	0	0	0	0	0	0	0	0	0	0.0666667
1.8501	0	0	1.38205	1.8501	0	0	0	1.8501	0	0.2	0	0	0	0	0.133333	0	0	0	0	0	0	0	0	0	0	0	0	0	0	0	0	0.8	0	0	0.2	0	0.2	0	0.0666667	0	0	0	0	0	0	0	0	0	0.0666667
1.8511	0	0	1.38205	1.8511	0	0	0	1.8511	0	0.2	0	0	0	0	0.133333	0	0	0	0	0	0	0	0	0	0	0	0	0	0	0	0	0.8	0	0	0.2	0	0.2	0	0.0666667	0	0	0	0	0	0	0	0	0	0.0666667
1.8521	0	0	1.38205	1.8521	0	0	0	1.8521	0	0.2	0	0	0	0	0.133333	0	0	0	0	0	0	0	0	0	0	0	0	0	0	0	0	0.8	0	0	0.2	0	0.2	0	0.0666667	0	0	0	0	0	0	0	0	0	0.0666667
1.8531	0	0	1.38205	1.8531	0	0	0	1.8531	0	0.2	0	0	0	0	0.133333	0	0	0	0	0	0	0	0	0	0	0	0	0	0	0	0	0.8	0	0	0.2	0	0.2	0	0.0666667	0	0	0	0	0	0	0	0	0	0.0666667
1.8541	0	0	1.38205	1.8541	0	0	0	1.8541	0	0.2	0	0	0	0	0.133333	0	0	0	0	0	0	0	0	0	0	0	0	0	0	0	0	0.8	0	0	0.2	0	0.2	0	0.0666667	0	0	0	0	0	0	0	0	0	0.0666667
1.8551	0	0	1.38205	1.8551	0	0	0	1.8551	0	0.2	0	0	0	0	0.133333	0	0	0	0	0	0	0	0	0	0	0	0	0	0	0	0	0.8	0	0	0.2	0	0.2	0	0.0666667	0	0	0	0	0	0	0	0	0	0.0666667
1.8561	0	0	1.38205	1.8561	0	0	0	1.8561	0	0.2	0	0	0	0	0.133333	0	0	0	0	0	0	0	0	0	0	0	0	0	0	0	0	0.8	0	0	0.2	0	0.2	0	0.0666667	0	0	0	0	0	0	0	0	0	0.0666667
1.8571	0	0	1.38205	1.8571	0	0	0	1.8571	0	0.2	0	0	0	0	0.133333	0	0	0	0	0	0	0	0	0	0	0	0	0	0	0	0	0.8	0	0	0.2	0	0.2	0	0.0666667	0	0	0	0	0	0	0	0	0	0.0666667
1.8581	0	0	1.38205	1.8581	0	0	0	1.8581	0	0.2	0	0	0	0	0.133333	0	0	0	0	0	0	0	0	0	0	0	0	0	0	0	0	0.8	0	0	0.2	0	0.2	0	0.0666667	0	0	0	0	0	0	0	0	0	0.0666667
1.8591	0	0	1.38205	1.8591	0	0	0	1.8591	0	0.2	0	0	0	0	0.133333	0	0	0	0	0	0	0	0	0	0	0	0	0	0	0	0	0.8	0	0	0.2	0	0.2	0	0.0666667	0	0	0	0	0	0	0	0	0	0.0666667
1.8601	0	0	1.38205	1.8601	0	0	0	1.8601	0	0.2	0	0	0	0	0.133333	0	0	0	0	0	0	0	0	0	0	0	0	0	0	0	0	0.8	0	0	0.2	0	0.2	0	0.0666667	0	0	0	0	0	0	0	0	0	0.0666667
1.8611	0	0	1.38205	1.8611	0	0	0	1.8611	0	0.2	0	0	0	0	0.133333	0	0	0	0	0	0	0	0	0	0	0	0	0	0	0	0	0.8	0	0	0.2	0	0.2	0	0.0666667	0	0	0	0	0	0	0	0	0	0.0666667
1.8621	0	0	1.38205	1.8621	0	0	0	1.8621	0	0.2	0	0	0	0	0.0666667	0	0	0	0	0	0	0	0	0	0	0	0	0	0	0	0	0.8	0	0	0.2	0	0.2	0	0.0666667	0	0	0	0	0	0	0	0	0	0.0666667
1.8631	0	0	1.38205	1.8631	0	0	0	1.8631	0	0.2	0	0	0	0	0.0666667	0	0	0	0	0	0	0	0	0	0	0	0	0	0	0	0	0.8	0	0	0.2	0	0.2	0	0.0666667	0	0	0	0	0	0	0	0	0	0.0666667
1.8641	0	0	1.38205	1.8641	0	0	0	1.8641	0	0.2	0	0	0	0	0.0666667	0	0	0	0	0	0	0	0	0	0	0	0	0	0	0	0	0.8	0	0	0.2	0	0.2	0	0.0666667	0	0	0	0	0	0	0	0	0	0.0666667
1.8651	0	0	1.38205	1.8651	0	0	0	1.8651	0	0.2	0	0	0	0	0.0666667	0	0	0	0	0	0	0	0	0	0	0	0	0	0	0	0	0.8	0	0	0.2	0	0.2	0	0.0666667	0	0	0	0	0	0	0	0	0	0.0666667
1.8661	0	0	1.38205	1.8661	0	0	0	1.8661	0	0.2	0	0	0	0	0.0666667	0	0	0	0	0	0	0	0	0	0	0	0	0	0	0	0	0.8	0	0	0.2	0	0.2	0	0.0666667	0	0	0	0	0	0	0	0	0	0.0666667
1.8671	0	0	1.38205	1.8671	0	0	0	1.8671	0	0.2	0	0	0	0	0.0666667	0	0	0	0	0	0	0	0	0	0	0	0	0	0	0	0	0.8	0	0	0.2	0	0.2	0	0.0666667	0	0	0	0	0	0	0	0	0	0.0666667
1.8681	0	0	1.38205	1.8681	0	0	0	1.8681	0	0.2	0	0	0	0	0	0	0	0	0	0	0	0	0	0	0	0	0	0	0	0	0	0.8	0	0	0.2	0	0.2	0	0.0666667	0	0	0	0	0	0	0	0	0	0.0666667
1.8691	0	0	1.38205	1.8691	0	0	0	1.8691	0	0.2	0	0	0	0	0	0	0	0	0	0	0	0	0	0	0	0	0	0	0	0	0	0.8	0	0	0.2	0	0.2	0	0.0666667	0	0	0	0	0	0	0	0	0	0.0666667
1.8701	0	0	1.38205	1.8701	0	0	0	1.8701	0	0.2	0	0	0	0	0	0	0	0	0	0	0	0	0	0	0	0	0	0	0	0	0	0.8	0	0	0.2	0	0.2	0	0.0666667	0	0	0	0	0	0	0	0	0	0.0666667
1.8711	0	0	1.38205	1.8711	0	0	0	1.8711	0	0.2	0	0	0	0	0	0	0	0	0	0	0	0	0	0	0	0	0	0	0	0	0	0.8	0	0	0.2	0	0.2	0	0.0666667	0	0	0	0	0	0	0	0	0	0.0666667
1.8721	0	0	1.38205	1.8721	0	0	0	1.8721	0	0.2	0	0	0	0	0	0	0	0	0	0	0	0	0	0	0	0	0	0	0	0	0	0.8	0	0	0.2	0	0.2	0	0.0666667	0	0	0	0	0	0	0	0	0	0.0666667
1.8731	0	0	1.38205	1.8731	0	0	0	1.8731	0	0.2	0	0	0	0	0	0	0	0	0	0	0	0	0	0	0	0	0	0	0	0	0	0.8	0	0	0.2	0	0.2	0	0.0666667	0	0	0	0	0	0	0	0	0	0.0666667
1.8741	0	0	1.38205	1.8741	0	0	0	1.8741	0	0.2	0	0	0	0	0	0	0	0	0	0	0	0	0	0	0	0	0	0	0	0	0	0.8	0	0	0.2	0	0.2	0	0.0666667	0	0	0	0	0	0	0	0	0	0.0666667
1.8751	0	0	1.38205	1.8751	0	0	0	1.8751	0	0.2	0	0	0	0	0	0	0	0	0	0	0	0	0	0	0	0	0	0	0	0	0	0.8	0	0	0.2	0	0.2	0	0.0666667	0	0	0	0	0	0	0	0	0	0.0666667
1.8761	0	0	1.38205	1.8761	0	0	0	1.8761	0	0.2	0	0	0	0	0	0	0	0	0	0	0	0	0	0	0	0	0	0	0	0	0	0.8	0	0	0.2	0	0.2	0	0.0666667	0	0	0	0	0	0	0	0	0	0.0666667
1.8771	0	0	1.38205	1.8771	0	0	0	1.8771	0	0.2	0	0	0	0	0	0	0	0	0	0	0	0	0	0	0	0	0	0	0	0	0	0.8	0	0	0.2	0	0.2	0	0.0666667	0	0	0	0	0	0	0	0	0	0.0666667
1.8781	0	0	1.38205	1.8781	0	0	0	1.8781	0	0.2	0	0	0	0	0	0	0	0	0	0	0	0	0	0	0	0	0	0	0	0	0	0.8	0	0	0.2	0	0.2	0	0.0666667	0	0	0	0	0	0	0	0	0	0.0666667
1.8791	0	0	1.38205	1.8791	0	0	0	1.8791	0	0.2	0	0	0	0	0	0	0	0	0	0	0	0	0	0	0	0	0	0	0	0	0	0.8	0	0	0.2	0	0.2	0	0.0666667	0	0	0	0	0	0	0	0	0	0.0666667
1.8801	0	0	1.38205	1.8801	0	0	0	1.8801	0	0.133333	0	0	0	0	0	0	0	0	0	0	0	0	0	0	0	0	0	0	0	0	0	0.8	0	0	0.2	0	0.133333	0	0.0666667	0	0	0	0	0	0	0	0	0	0.0666667
1.8811	0	0	1.38205	1.8811	0	0	0	1.8811	0	0.133333	0	0	0	0	0	0	0	0	0	0	0	0	0	0	0	0	0	0	0	0	0	0.8	0	0	0.2	0	0.133333	0	0.0666667	0	0	0	0	0	0	0	0	0	0.0666667
1.8821	0	0	1.38205	1.8821	0	0	0	1.8821	0	0.133333	0	0	0	0	0	0	0	0	0	0	0	0	0	0	0	0	0	0	0	0	0	0.8	0	0	0.2	0	0.133333	0	0.0666667	0	0	0	0	0	0	0	0	0	0.0666667
1.8831	0	0	1.38205	1.8831	0	0	0	1.8831	0	0.133333	0	0	0	0	0	0	0	0	0	0	0	0	0	0	0	0	0	0	0	0	0	0.8	0	0	0.2	0	0.133333	0	0.0666667	0	0	0	0	0	0	0	0	0	0.0666667
1.8841	0	0	1.38205	1.8841	0	0	0	1.8841	0	0.133333	0	0	0	0	0	0	0	0	0	0	0	0	0	0	0	0	0	0	0	0	0	0.8	0	0	0.2	0	0.133333	0	0.0666667	0	0	0	0	0	0	0	0	0	0.0666667
1.8851	0	0	1.38205	1.8851	0	0	0	1.8851	0	0.133333	0	0	0	0	0	0	0	0	0	0	0	0	0	0	0	0	0	0	0	0	0	0.8	0	0	0.2	0	0.133333	0	0.0666667	0	0	0	0	0	0	0	0	0	0.0666667
1.8861	0	0	1.38205	1.8861	0	0	0	1.8861	0	0.133333	0	0	0	0	0	0	0	0	0	0	0	0	0	0	0	0	0	0	0	0	0	0.8	0	0	0.2	0	0.133333	0	0.0666667	0	0	0	0	0	0	0	0	0	0.0666667
1.8871	0	0	1.38205	1.8871	0	0	0	1.8871	0	0.133333	0	0	0	0	0	0	0	0	0	0	0	0	0	0	0	0	0	0	0	0	0	0.8	0	0	0.2	0	0.133333	0	0.0666667	0	0	0	0	0	0	0	0	0	0.0666667
1.8881	0	0	1.38205	1.8881	0	0	0	1.8881	0	0.133333	0	0	0	0	0	0	0	0	0	0	0	0	0	0	0	0	0	0	0	0	0	0.733333	0	0	0.2	0	0.133333	0	0.0666667	0	0	0	0	0	0	0	0	0	0.0666667
1.8891	0	0	1.38205	1.8891	0	0	0	1.8891	0	0.133333	0	0	0	0	0	0	0	0	0	0	0	0	0	0	0	0	0	0	0	0	0	0.733333	0	0	0.2	0	0.133333	0	0.0666667	0	0	0	0	0	0	0	0	0	0.0666667
1.8901	0	0	1.38205	1.8901	0	0	0	1.8901	0	0.133333	0	0	0	0	0	0	0	0	0	0	0	0	0	0	0	0	0	0	0	0	0	0.733333	0	0	0.2	0	0.133333	0	0.0666667	0	0	0	0	0	0	0	0	0	0.0666667
1.8911	0	0	1.38205	1.8911	0	0	0	1.8911	0	0.133333	0	0	0	0	0	0	0	0	0	0	0	0	0	0	0	0	0	0	0	0	0	0.733333	0	0	0.2	0	0.133333	0	0.0666667	0	0	0	0	0	0	0	0	0	0.0666667
1.8921	0	0	1.38205	1.8921	0	0	0	1.8921	0	0.133333	0	0	0	0	0	0	0	0	0	0	0	0	0	0	0	0	0	0	0	0	0	0.733333	0	0	0.2	0	0.133333	0	0.0666667	0	0	0	0	0	0	0	0	0	0.0666667
1.8931	0	0	1.38205	1.8931	0	0	0	1.8931	0	0.133333	0	0	0	0	0	0	0	0	0	0	0	0	0	0	0	0	0	0	0	0	0	0.733333	0	0	0.2	0	0.133333	0	0.0666667	0	0	0	0	0	0	0	0	0	0.0666667
1.8941	0	0	1.38205	1.8941	0	0	0	1.8941	0	0.133333	0	0	0	0	0	0	0	0	0	0	0	0	0	0	0	0	0	0	0	0	0	0.733333	0	0	0.2	0	0.133333	0	0.0666667	0	0	0	0	0	0	0	0	0	0.0666667
1.8951	0	0	1.38205	1.8951	0	0	0	1.8951	0	0.133333	0	0	0	0	0	0	0	0	0	0	0	0	0	0	0	0	0	0	0	0	0	0.733333	0	0	0.2	0	0.133333	0	0.0666667	0	0	0	0	0	0	0	0	0	0.0666667
1.8961	0	0	1.38205	1.8961	0	0	0	1.8961	0	0.133333	0	0	0	0	0	0	0	0	0	0	0	0	0	0	0	0	0	0	0	0	0	0.733333	0	0	0.2	0	0.133333	0	0.0666667	0	0	0	0	0	0	0	0	0	0.0666667
1.8971	0	0	1.38205	1.8971	0	0	0	1.8971	0	0.133333	0	0	0	0	0	0	0	0	0	0	0	0	0	0	0	0	0	0	0	0	0	0.733333	0	0	0.2	0	0.133333	0	0.0666667	0	0	0	0	0	0	0	0	0	0.0666667
1.8981	0	0	1.38205	1.8981	0	0	0	1.8981	0	0.133333	0	0	0	0	0	0	0	0	0	0	0	0	0	0	0	0	0	0	0	0	0	0.733333	0	0	0.2	0	0.133333	0	0.0666667	0	0	0	0	0	0	0	0	0	0.0666667
1.8991	0	0	1.38205	1.8991	0	0	0	1.8991	0	0.133333	0	0	0	0	0	0	0	0	0	0	0	0	0	0	0	0	0	0	0	0	0	0.733333	0	0	0.2	0	0.133333	0	0.0666667	0	0	0	0	0	0	0	0	0	0.0666667
1.9001	0	0	1.38205	1.9001	0	0	0	1.9001	0	0.133333	0	0	0	0	0	0	0	0	0	0	0	0	0	0	0	0	0	0	0	0	0	0.733333	0	0	0.2	0	0.133333	0	0	0	0	0	0	0	0	0	0	0	0.0666667
1.9011	0	0	1.38205	1.9011	0	0	0	1.9011	0	0.133333	0	0	0	0	0	0	0	0	0	0	0	0	0	0	0	0	0	0	0	0	0	0.733333	0	0	0.2	0	0.133333	0	0	0	0	0	0	0	0	0	0	0	0.0666667
1.9021	0	0	1.38205	1.9021	0	0	0	1.9021	0	0.133333	0	0	0	0	0	0	0	0	0	0	0	0	0	0	0	0	0	0	0	0	0	0.733333	0	0	0.2	0	0.133333	0	0	0	0	0	0	0	0	0	0	0	0.0666667
1.9031	0	0	1.38205	1.9031	0	0	0	1.9031	0	0.133333	0	0	0	0	0	0	0	0	0	0	0	0	0	0	0	0	0	0	0	0	0	0.733333	0	0	0.2	0	0.133333	0	0	0	0	0	0	0	0	0	0	0	0.0666667
1.9041	0	0	1.38205	1.9041	0	0	0	1.9041	0	0.133333	0	0	0	0	0	0	0	0	0	0	0	0	0	0	0	0	0	0	0	0	0	0.733333	0	0	0.2	0	0.133333	0	0	0	0	0	0	0	0	0	0	0	0.0666667
1.9051	0	0	1.38205	1.9051	0	0	0	1.9051	0	0.133333	0	0	0	0	0	0	0	0	0	0	0	0	0	0	0	0	0	0	0	0	0	0.733333	0	0	0.2	0	0.133333	0	0	0	0	0	0	0	0	0	0	0	0.0666667
1.9061	0	0	1.38205	1.9061	0	0	0	1.9061	0	0.133333	0	0	0	0	0	0	0	0	0	0	0	0	0	0	0	0	0	0	0	0	0	0.733333	0	0	0.2	0	0.133333	0	0	0	0	0	0	0	0	0	0	0	0.0666667
1.9071	0	0	1.38205	1.9071	0	0	0	1.9071	0	0.133333	0	0	0	0	0	0	0	0	0	0	0	0	0	0	0	0	0	0	0	0	0	0.733333	0	0	0.2	0	0.133333	0	0	0	0	0	0	0	0	0	0	0	0.0666667
1.9081	0	0	1.38205	1.9081	0	0	0	1.9081	0	0.133333	0	0	0	0	0	0	0	0	0	0	0	0	0	0	0	0	0	0	0	0	0	0.733333	0	0	0.2	0	0.133333	0	0	0	0	0	0	0	0	0	0	0	0.0666667
1.9091	0	0	1.38205	1.9091	0	0	0	1.9091	0	0.133333	0	0	0	0	0	0	0	0	0	0	0	0	0	0	0	0	0	0	0	0	0	0.733333	0	0	0.2	0	0.133333	0	0	0	0	0	0	0	0	0	0	0	0.0666667
1.9101	0	0	1.38205	1.9101	0	0	0	1.9101	0	0.133333	0	0	0	0	0	0	0	0	0	0	0	0	0	0	0	0	0	0	0	0	0	0.733333	0	0	0.2	0	0.133333	0	0	0	0	0	0	0	0	0	0	0	0.0666667
1.9111	0	0	1.38205	1.9111	0	0	0	1.9111	0	0.133333	0	0	0	0	0	0	0	0	0	0	0	0	0	0	0	0	0	0	0	0	0	0.733333	0	0	0.2	0	0.133333	0	0	0	0	0	0	0	0	0	0	0	0.0666667
1.9121	0	0	1.38205	1.9121	0	0	0	1.9121	0	0.133333	0	0	0	0	0	0	0	0	0	0	0	0	0	0	0	0	0	0	0	0	0	0.733333	0	0	0.2	0	0.133333	0	0	0	0	0	0	0	0	0	0	0	0.0666667
1.9131	0	0	1.38205	1.9131	0	0	0	1.9131	0	0.133333	0	0	0	0	0	0	0	0	0	0	0	0	0	0	0	0	0	0	0	0	0	0.733333	0	0	0.2	0	0.133333	0	0	0	0	0	0	0	0	0	0	0	0.0666667
1.9141	0	0	1.38205	1.9141	0	0	0	1.9141	0	0.133333	0	0	0	0	0	0	0	0	0	0	0	0	0	0	0	0	0	0	0	0	0	0.733333	0	0	0.2	0	0.133333	0	0	0	0	0	0	0	0	0	0	0	0.0666667
1.9151	0	0	1.38205	1.9151	0	0	0	1.9151	0	0.133333	0	0	0	0	0	0	0	0	0	0	0	0	0	0	0	0	0	0	0	0	0	0.733333	0	0	0.2	0	0.133333	0	0	0	0	0	0	0	0	0	0	0	0.0666667
1.9161	0	0	1.38205	1.9161	0	0	0	1.9161	0	0.133333	0	0	0	0	0	0	0	0	0	0	0	0	0	0	0	0	0	0	0	0	0	0.733333	0	0	0.2	0	0.133333	0	0	0	0	0	0	0	0	0	0	0	0.0666667
1.9171	0	0	1.38205	1.9171	0	0	0	1.9171	0	0.133333	0	0	0	0	0	0	0	0	0	0	0	0	0	0	0	0	0	0	0	0	0	0.733333	0	0	0.2	0	0.133333	0	0	0	0	0	0	0	0	0	0	0	0.0666667
1.9181	0	0	1.38205	1.9181	0	0	0	1.9181	0	0.133333	0	0	0	0	0	0	0	0	0	0	0	0	0	0	0	0	0	0	0	0	0	0.666667	0	0	0.2	0	0.133333	0	0	0	0	0	0	0	0	0	0	0	0.0666667
1.9191	0	0	1.38205	1.9191	0	0	0	1.9191	0	0.133333	0	0	0	0	0	0	0	0	0	0	0	0	0	0	0	0	0	0	0	0	0	0.666667	0	0	0.2	0	0.133333	0	0	0	0	0	0	0	0	0	0	0	0.0666667
1.9201	0	0	1.38205	1.9201	0	0	0	1.9201	0	0.133333	0	0	0	0	0	0	0	0	0	0	0	0	0	0	0	0	0	0	0	0	0	0.666667	0	0	0.2	0	0.133333	0	0	0	0	0	0	0	0	0	0	0	0.0666667
1.9211	0	0	1.38205	1.9211	0	0	0	1.9211	0	0.133333	0	0	0	0	0	0	0	0	0	0	0	0	0	0	0	0	0	0	0	0	0	0.666667	0	0	0.2	0	0.133333	0	0	0	0	0	0	0	0	0	0	0	0.0666667
1.9221	0	0	1.38205	1.9221	0	0	0	1.9221	0	0.133333	0	0	0	0	0	0	0	0	0	0	0	0	0	0	0	0	0	0	0	0	0	0.666667	0	0	0.2	0	0.133333	0	0	0	0	0	0	0	0	0	0	0	0.0666667
1.9231	0	0	1.38205	1.9231	0	0	0	1.9231	0	0.133333	0	0	0	0	0	0	0	0	0	0	0	0	0	0	0	0	0	0	0	0	0	0.6	0	0	0.2	0	0.133333	0	0	0	0	0	0	0	0	0	0	0	0.0666667
1.9241	0	0	1.38205	1.9241	0	0	0	1.9241	0	0.133333	0	0	0	0	0	0	0	0	0	0	0	0	0	0	0	0	0	0	0	0	0	0.6	0	0	0.2	0	0.133333	0	0	0	0	0	0	0	0	0	0	0	0.0666667
1.9251	0	0	1.38205	1.9251	0	0	0	1.9251	0	0.133333	0	0	0	0	0	0	0	0	0	0	0	0	0	0	0	0	0	0	0	0	0	0.6	0	0	0.2	0	0.133333	0	0	0	0	0	0	0	0	0	0	0	0.0666667
1.9261	0	0	1.38205	1.9261	0	0	0	1.9261	0	0.133333	0	0	0	0	0	0	0	0	0	0	0	0	0	0	0	0	0	0	0	0	0	0.6	0	0	0.2	0	0.133333	0	0	0	0	0	0	0	0	0	0	0	0.0666667
1.9271	0	0	1.38205	1.9271	0	0	0	1.9271	0	0.133333	0	0	0	0	0	0	0	0	0	0	0	0	0	0	0	0	0	0	0	0	0	0.6	0	0	0.2	0	0.133333	0	0	0	0	0	0	0	0	0	0	0	0.0666667
1.9281	0	0	1.38205	1.9281	0	0	0	1.9281	0	0.133333	0	0	0	0	0	0	0	0	0	0	0	0	0	0	0	0	0	0	0	0	0	0.6	0	0	0.2	0	0.133333	0	0	0	0	0	0	0	0	0	0	0	0.0666667
1.9291	0	0	1.38205	1.9291	0	0	0	1.9291	0	0.133333	0	0	0	0	0	0	0	0	0	0	0	0	0	0	0	0	0	0	0	0	0	0.6	0	0	0.2	0	0.133333	0	0	0	0	0	0	0	0	0	0	0	0.0666667
1.9301	0	0	1.38205	1.9301	0	0	0	1.9301	0	0.133333	0	0	0	0	0	0	0	0	0	0	0	0	0	0	0	0	0	0	0	0	0	0.6	0	0	0.2	0	0.133333	0	0	0	0	0	0	0	0	0	0	0	0.0666667
1.9311	0	0	1.38205	1.9311	0	0	0	1.9311	0	0.133333	0	0	0	0	0	0	0	0	0	0	0	0	0	0	0	0	0	0	0	0	0	0.6	0	0	0.2	0	0.133333	0	0	0	0	0	0	0	0	0	0	0	0.0666667
1.9321	0	0	1.38205	1.9321	0	0	0	1.9321	0	0.133333	0	0	0	0	0	0	0	0	0	0	0	0	0	0	0	0	0	0	0	0	0	0.6	0	0	0.2	0	0.133333	0	0	0	0	0	0	0	0	0	0	0	0.0666667
1.9331	0	0	1.38205	1.9331	0	0	0	1.9331	0	0.133333	0	0	0	0	0	0	0	0	0	0	0	0	0	0	0	0	0	0	0	0	0	0.6	0	0	0.2	0	0.133333	0	0	0	0	0	0	0	0	0	0	0	0.0666667
1.9341	0	0	1.38205	1.9341	0	0	0	1.9341	0	0.133333	0	0	0	0	0	0	0	0	0	0	0	0	0	0	0	0	0	0	0	0	0	0.6	0	0	0.2	0	0.133333	0	0	0	0	0	0	0	0	0	0	0	0.0666667
1.9351	0	0	1.38205	1.9351	0	0	0	1.9351	0	0.133333	0	0	0	0	0	0	0	0	0	0	0	0	0	0	0	0	0	0	0	0	0	0.6	0	0	0.2	0	0.133333	0	0	0	0	0	0	0	0	0	0	0	0.0666667
1.9361	0	0	1.38205	1.9361	0	0	0	1.9361	0	0.133333	0	0	0	0	0	0	0	0	0	0	0	0	0	0	0	0	0	0	0	0	0	0.6	0	0	0.2	0	0.133333	0	0	0	0	0	0	0	0	0	0	0	0.0666667
1.9371	0	0	1.38205	1.9371	0	0	0	1.9371	0	0.133333	0	0	0	0	0	0	0	0	0	0	0	0	0	0	0	0	0	0	0	0	0	0.6	0	0	0.2	0	0.133333	0	0	0	0	0	0	0	0	0	0	0	0.0666667
1.9381	0	0	1.38205	1.9381	0	0	0	1.9381	0	0.133333	0	0	0	0	0	0	0	0	0	0	0	0	0	0	0	0	0	0	0	0	0	0.6	0	0	0.2	0	0.133333	0	0	0	0	0	0	0	0	0	0	0	0.0666667
1.9391	0	0	1.38205	1.9391	0	0	0	1.9391	0	0.133333	0	0	0	0	0	0	0	0	0	0	0	0	0	0	0	0	0	0	0	0	0	0.6	0	0	0.2	0	0.133333	0	0	0	0	0	0	0	0	0	0	0	0.0666667
1.9401	0	0	1.38205	1.9401	0	0	0	1.9401	0	0.133333	0	0	0	0	0	0	0	0	0	0	0	0	0	0	0	0	0	0	0	0	0	0.6	0	0	0.2	0	0.133333	0	0	0	0	0	0	0	0	0	0	0	0.0666667
1.9411	0	0	1.38205	1.9411	0	0	0	1.9411	0	0.133333	0	0	0	0	0	0	0	0	0	0	0	0	0	0	0	0	0	0	0	0	0	0.6	0	0	0.2	0	0.133333	0	0	0	0	0	0	0	0	0	0	0	0.0666667
1.9421	0	0	1.38205	1.9421	0	0	0	1.9421	0	0.133333	0	0	0	0	0	0	0	0	0	0	0	0	0	0	0	0	0	0	0	0	0	0.6	0	0	0.2	0	0.133333	0	0	0	0	0	0	0	0	0	0	0	0.0666667
1.9431	0	0	1.38205	1.9431	0	0	0	1.9431	0	0.133333	0	0	0	0	0	0	0	0	0	0	0	0	0	0	0	0	0	0	0	0	0	0.6	0	0	0.2	0	0.133333	0	0	0	0	0	0	0	0	0	0	0	0.0666667
1.9441	0	0	1.38205	1.9441	0	0	0	1.9441	0	0.133333	0	0	0	0	0	0	0	0	0	0	0	0	0	0	0	0	0	0	0	0	0	0.6	0	0	0.2	0	0.133333	0	0	0	0	0	0	0	0	0	0	0	0.0666667
1.9451	0	0	1.38205	1.9451	0	0	0	1.9451	0	0.133333	0	0	0	0	0	0	0	0	0	0	0	0	0	0	0	0	0	0	0	0	0	0.6	0	0	0.2	0	0.133333	0	0	0	0	0	0	0	0	0	0	0	0.0666667
1.9461	0	0	1.38205	1.9461	0	0	0	1.9461	0	0.133333	0	0	0	0	0	0	0	0	0	0	0	0	0	0	0	0	0	0	0	0	0	0.6	0	0	0.2	0	0.133333	0	0	0	0	0	0	0	0	0	0	0	0.0666667
1.9471	0	0	1.38205	1.9471	0	0	0	1.9471	0	0.133333	0	0	0	0	0	0	0	0	0	0	0	0	0	0	0	0	0	0	0	0	0	0.6	0	0	0.2	0	0.133333	0	0	0	0	0	0	0	0	0	0	0	0.0666667
1.9481	0	0	1.38205	1.9481	0	0	0	1.9481	0	0.133333	0	0	0	0	0	0	0	0	0	0	0	0	0	0	0	0	0	0	0	0	0	0.533333	0	0	0.2	0	0.133333	0	0	0	0	0	0	0	0	0	0	0	0.0666667
1.9491	0	0	1.38205	1.9491	0	0	0	1.9491	0	0.133333	0	0	0	0	0	0	0	0	0	0	0	0	0	0	0	0	0	0	0	0	0	0.533333	0	0	0.2	0	0.133333	0	0	0	0	0	0	0	0	0	0	0	0.0666667
1.9501	0	0	1.38205	1.9501	0	0	0	1.9501	0	0.133333	0	0	0	0	0	0	0	0	0	0	0	0	0	0	0	0	0	0	0	0	0	0.533333	0	0	0.2	0	0.133333	0	0	0	0	0	0	0	0	0	0	0	0.0666667
1.9511	0	0	1.38205	1.9511	0	0	0	1.9511	0	0.133333	0	0	0	0	0	0	0	0	0	0	0	0	0	0	0	0	0	0	0	0	0	0.533333	0	0	0.2	0	0.133333	0	0	0	0	0	0	0	0	0	0	0	0.0666667
1.9521	0	0	1.38205	1.9521	0	0	0	1.9521	0	0.133333	0	0	0	0	0	0	0	0	0	0	0	0	0	0	0	0	0	0	0	0	0	0.533333	0	0	0.2	0	0.133333	0	0	0	0	0	0	0	0	0	0	0	0.0666667
1.9531	0	0	1.38205	1.9531	0	0	0	1.9531	0	0.133333	0	0	0	0	0	0	0	0	0	0	0	0	0	0	0	0	0	0	0	0	0	0.533333	0	0	0.2	0	0.133333	0	0	0	0	0	0	0	0	0	0	0	0.0666667
1.9541	0	0	1.38205	1.9541	0	0	0	1.9541	0	0.133333	0	0	0	0	0	0	0	0	0	0	0	0	0	0	0	0	0	0	0	0	0	0.533333	0	0	0.2	0	0.133333	0	0	0	0	0	0	0	0	0	0	0	0.0666667
1.9551	0	0	1.38205	1.9551	0	0	0	1.9551	0	0.133333	0	0	0	0	0	0	0	0	0	0	0	0	0	0	0	0	0	0	0	0	0	0.533333	0	0	0.2	0	0.133333	0	0	0	0	0	0	0	0	0	0	0	0.0666667
1.9561	0	0	1.38205	1.9561	0	0	0	1.9561	0	0.133333	0	0	0	0	0	0	0	0	0	0	0	0	0	0	0	0	0	0	0	0	0	0.533333	0	0	0.2	0	0.133333	0	0	0	0	0	0	0	0	0	0	0	0.0666667
1.9571	0	0	1.38205	1.9571	0	0	0	1.9571	0	0.133333	0	0	0	0	0	0	0	0	0	0	0	0	0	0	0	0	0	0	0	0	0	0.533333	0	0	0.2	0	0.133333	0	0	0	0	0	0	0	0	0	0	0	0.0666667
1.9581	0	0	1.38205	1.9581	0	0	0	1.9581	0	0.133333	0	0	0	0	0	0	0	0	0	0	0	0	0	0	0	0	0	0	0	0	0	0.466667	0	0	0.2	0	0.133333	0	0	0	0	0	0	0	0	0	0	0	0.0666667
1.9591	0	0	1.38205	1.9591	0	0	0	1.9591	0	0.133333	0	0	0	0	0	0	0	0	0	0	0	0	0	0	0	0	0	0	0	0	0	0.466667	0	0	0.2	0	0.133333	0	0	0	0	0	0	0	0	0	0	0	0.0666667
1.9601	0	0	1.38205	1.9601	0	0	0	1.9601	0	0.133333	0	0	0	0	0	0	0	0	0	0	0	0	0	0	0	0	0	0	0	0	0	0.466667	0	0	0.2	0	0.133333	0	0	0	0	0	0	0	0	0	0	0	0.0666667
1.9611	0	0	1.38205	1.9611	0	0	0	1.9611	0	0.133333	0	0	0	0	0	0	0	0	0	0	0	0	0	0	0	0	0	0	0	0	0	0.466667	0	0	0.2	0	0.133333	0	0	0	0	0	0	0	0	0	0	0	0.0666667
1.9621	0	0	1.38205	1.9621	0	0	0	1.9621	0	0.133333	0	0	0	0	0	0	0	0	0	0	0	0	0	0	0	0	0	0	0	0	0	0.466667	0	0	0.2	0	0.133333	0	0	0	0	0	0	0	0	0	0	0	0.0666667
1.9631	0	0	1.38205	1.9631	0	0	0	1.9631	0	0.133333	0	0	0	0	0	0	0	0	0	0	0	0	0	0	0	0	0	0	0	0	0	0.466667	0	0	0.2	0	0.133333	0	0	0	0	0	0	0	0	0	0	0	0.0666667
1.9641	0	0	1.38205	1.9641	0	0	0	1.9641	0	0.133333	0	0	0	0	0	0	0	0	0	0	0	0	0	0	0	0	0	0	0	0	0	0.466667	0	0	0.2	0	0.133333	0	0	0	0	0	0	0	0	0	0	0	0.0666667
1.9651	0	0	1.38205	1.9651	0	0	0	1.9651	0	0.133333	0	0	0	0	0	0	0	0	0	0	0	0	0	0	0	0	0	0	0	0	0	0.466667	0	0	0.2	0	0.133333	0	0	0	0	0	0	0	0	0	0	0	0.0666667
1.9661	0	0	1.38205	1.9661	0	0	0	1.9661	0	0.133333	0	0	0	0	0	0	0	0	0	0	0	0	0	0	0	0	0	0	0	0	0	0.466667	0	0	0.2	0	0.133333	0	0	0	0	0	0	0	0	0	0	0	0.0666667
1.9671	0	0	1.38205	1.9671	0	0	0	1.9671	0	0.133333	0	0	0	0	0	0	0	0	0	0	0	0	0	0	0	0	0	0	0	0	0	0.466667	0	0	0.2	0	0.133333	0	0	0	0	0	0	0	0	0	0	0	0.0666667
1.9681	0	0	1.38205	1.9681	0	0	0	1.9681	0	0.133333	0	0	0	0	0	0	0	0	0	0	0	0	0	0	0	0	0	0	0	0	0	0.4	0	0	0.2	0	0.133333	0	0	0	0	0	0	0	0	0	0	0	0.0666667
1.9691	0	0	1.38205	1.9691	0	0	0	1.9691	0	0.133333	0	0	0	0	0	0	0	0	0	0	0	0	0	0	0	0	0	0	0	0	0	0.4	0	0	0.2	0	0.133333	0	0	0	0	0	0	0	0	0	0	0	0.0666667
1.9701	0	0	1.38205	1.9701	0	0	0	1.9701	0	0.0666667	0	0	0	0	0	0	0	0	0	0	0	0	0	0	0	0	0	0	0	0	0	0.4	0	0	0.2	0	0.0666667	0	0	0	0	0	0	0	0	0	0	0	0.0666667
1.9711	0	0	1.38205	1.9711	0	0	0	1.9711	0	0.0666667	0	0	0	0	0	0	0	0	0	0	0	0	0	0	0	0	0	0	0	0	0	0.4	0	0	0.2	0	0.0666667	0	0	0	0	0	0	0	0	0	0	0	0.0666667
1.9721	0	0	1.38205	1.9721	0	0	0	1.9721	0	0.0666667	0	0	0	0	0	0	0	0	0	0	0	0	0	0	0	0	0	0	0	0	0	0.4	0	0	0.2	0	0.0666667	0	0	0	0	0	0	0	0	0	0	0	0.0666667
1.9731	0	0	1.38205	1.9731	0	0	0	1.9731	0	0.0666667	0	0	0	0	0	0	0	0	0	0	0	0	0	0	0	0	0	0	0	0	0	0.4	0	0	0.2	0	0.0666667	0	0	0	0	0	0	0	0	0	0	0	0.0666667
1.9741	0	0	1.38205	1.9741	0	0	0	1.9741	0	0.0666667	0	0	0	0	0	0	0	0	0	0	0	0	0	0	0	0	0	0	0	0	0	0.4	0	0	0.2	0	0.0666667	0	0	0	0	0	0	0	0	0	0	0	0.0666667
1.9751	0	0	1.38205	1.9751	0	0	0	1.9751	0	0.0666667	0	0	0	0	0	0	0	0	0	0	0	0	0	0	0	0	0	0	0	0	0	0.4	0	0	0.2	0	0.0666667	0	0	0	0	0	0	0	0	0	0	0	0.0666667
1.9761	0	0	1.38205	1.9761	0	0	0	1.9761	0	0.0666667	0	0	0	0	0	0	0	0	0	0	0	0	0	0	0	0	0	0	0	0	0	0.4	0	0	0.2	0	0.0666667	0	0	0	0	0	0	0	0	0	0	0	0.0666667
1.9771	0	0	1.38205	1.9771	0	0	0	1.9771	0	0.0666667	0	0	0	0	0	0	0	0	0	0	0	0	0	0	0	0	0	0	0	0	0	0.4	0	0	0.2	0	0.0666667	0	0	0	0	0	0	0	0	0	0	0	0.0666667
1.9781	0	0	1.38205	1.9781	0	0	0	1.9781	0	0.0666667	0	0	0	0	0	0	0	0	0	0	0	0	0	0	0	0	0	0	0	0	0	0.4	0	0	0.2	0	0.0666667	0	0	0	0	0	0	0	0	0	0	0	0.0666667
1.9791	0	0	1.38205	1.9791	0	0	0	1.9791	0	0.0666667	0	0	0	0	0	0	0	0	0	0	0	0	0	0	0	0	0	0	0	0	0	0.4	0	0	0.2	0	0.0666667	0	0	0	0	0	0	0	0	0	0	0	0.0666667
1.9801	0	0	1.38205	1.9801	0	0	0	1.9801	0	0.0666667	0	0	0	0	0	0	0	0	0	0	0	0	0	0	0	0	0	0	0	0	0	0.4	0	0	0.2	0	0.0666667	0	0	0	0	0	0	0	0	0	0	0	0.0666667
1.9811	0	0	1.38205	1.9811	0	0	0	1.9811	0	0.0666667	0	0	0	0	0	0	0	0	0	0	0	0	0	0	0	0	0	0	0	0	0	0.4	0	0	0.2	0	0.0666667	0	0	0	0	0	0	0	0	0	0	0	0.0666667
1.9821	0	0	1.38205	1.9821	0	0	0	1.9821	0	0.0666667	0	0	0	0	0	0	0	0	0	0	0	0	0	0	0	0	0	0	0	0	0	0.4	0	0	0.2	0	0.0666667	0	0	0	0	0	0	0	0	0	0	0	0.0666667
1.9831	0	0	1.38205	1.9831	0	0	0	1.9831	0	0.0666667	0	0	0	0	0	0	0	0	0	0	0	0	0	0	0	0	0	0	0	0	0	0.4	0	0	0.2	0	0.0666667	0	0	0	0	0	0	0	0	0	0	0	0.0666667
1.9841	0	0	1.38205	1.9841	0	0	0	1.9841	0	0.0666667	0	0	0	0	0	0	0	0	0	0	0	0	0	0	0	0	0	0	0	0	0	0.4	0	0	0.2	0	0.0666667	0	0	0	0	0	0	0	0	0	0	0	0.0666667
1.9851	0	0	1.38205	1.9851	0	0	0	1.9851	0	0.0666667	0	0	0	0	0	0	0	0	0	0	0	0	0	0	0	0	0	0	0	0	0	0.4	0	0	0.2	0	0.0666667	0	0	0	0	0	0	0	0	0	0	0	0.0666667
1.9861	0	0	1.38205	1.9861	0	0	0	1.9861	0	0.0666667	0	0	0	0	0	0	0	0	0	0	0	0	0	0	0	0	0	0	0	0	0	0.4	0	0	0.2	0	0.0666667	0	0	0	0	0	0	0	0	0	0	0	0.0666667
1.9871	0	0	1.38205	1.9871	0	0	0	1.9871	0	0.0666667	0	0	0	0	0	0	0	0	0	0	0	0	0	0	0	0	0	0	0	0	0	0.4	0	0	0.2	0	0.0666667	0	0	0	0	0	0	0	0	0	0	0	0.0666667
1.9881	0	0	1.38205	1.9881	0	0	0	1.9881	0	0.0666667	0	0	0	0	0	0	0	0	0	0	0	0	0	0	0	0	0	0	0	0	0	0.333333	0	0	0.2	0	0.0666667	0	0	0	0	0	0	0	0	0	0	0	0.0666667
1.9891	0	0	1.38205	1.9891	0	0	0	1.9891	0	0.0666667	0	0	0	0	0	0	0	0	0	0	0	0	0	0	0	0	0	0	0	0	0	0.333333	0	0	0.2	0	0.0666667	0	0	0	0	0	0	0	0	0	0	0	0.0666667
1.9901	0	0	1.38205	1.9901	0	0	0	1.9901	0	0.0666667	0	0	0	0	0	0	0	0	0	0	0	0	0	0	0	0	0	0	0	0	0	0.333333	0	0	0.2	0	0.0666667	0	0	0	0	0	0	0	0	0	0	0	0.0666667
1.9911	0	0	1.38205	1.9911	0	0	0	1.9911	0	0.0666667	0	0	0	0	0	0	0	0	0	0	0	0	0	0	0	0	0	0	0	0	0	0.333333	0	0	0.2	0	0.0666667	0	0	0	0	0	0	0	0	0	0	0	0.0666667
1.9921	0	0	1.38205	1.9921	0	0	0	1.9921	0	0.0666667	0	0	0	0	0	0	0	0	0	0	0	0	0	0	0	0	0	0	0	0	0	0.333333	0	0	0.2	0	0.0666667	0	0	0	0	0	0	0	0	0	0	0	0.0666667
1.9931	0	0	1.38205	1.9931	0	0	0	1.9931	0	0.0666667	0	0	0	0	0	0	0	0	0	0	0	0	0	0	0	0	0	0	0	0	0	0.333333	0	0	0.2	0	0.0666667	0	0	0	0	0	0	0	0	0	0	0	0.0666667
1.9941	0	0	1.38205	1.9941	0	0	0	1.9941	0	0.0666667	0	0	0	0	0	0	0	0	0	0	0	0	0	0	0	0	0	0	0	0	0	0.333333	0	0	0.2	0	0.0666667	0	0	0	0	0	0	0	0	0	0	0	0.0666667
1.9951	0	0	1.38205	1.9951	0	0	0	1.9951	0	0.0666667	0	0	0	0	0	0	0	0	0	0	0	0	0	0	0	0	0	0	0	0	0	0.333333	0	0	0.2	0	0.0666667	0	0	0	0	0	0	0	0	0	0	0	0.0666667
1.9961	0	0	1.38205	1.9961	0	0	0	1.9961	0	0.0666667	0	0	0	0	0	0	0	0	0	0	0	0	0	0	0	0	0	0	0	0	0	0.333333	0	0	0.2	0	0.0666667	0	0	0	0	0	0	0	0	0	0	0	0.0666667
1.9971	0	0	1.38205	1.9971	0	0	0	1.9971	0	0.0666667	0	0	0	0	0	0	0	0	0	0	0	0	0	0	0	0	0	0	0	0	0	0.333333	0	0	0.2	0	0.0666667	0	0	0	0	0	0	0	0	0	0	0	0.0666667
1.9981	0	0	1.38205	1.9981	0	0	0	1.9981	0	0.0666667	0	0	0	0	0	0	0	0	0	0	0	0	0	0	0	0	0	0	0	0	0	0.333333	0	0	0.2	0	0.0666667	0	0	0	0	0	0	0	0	0	0	0	0.0666667
[truncated: 6,001 more rows]
[truncated: 4 more columns]

## Sheet: c
psine_irr205uW_per_mm2_freq0_125Hz_duty____0_25_downssampled10	ppulse_irr205uW_per_mm2_freq0_125Hz_duty____0_25_downssampled10	psine_irr205uW_per_mm2_freq0_125Hz_duty___0_125_downssampled10	ppulse_irr205uW_per_mm2_freq0_125Hz_duty___0_125_downssampled10	psine_irr205uW_per_mm2_freq0_125Hz_duty__0_0625_downssampled10	ppulse_irr205uW_per_mm2_freq0_125Hz_duty__0_0625_downssampled10	psine_irr205uW_per_mm2_freq0_125Hz_duty_0_03125_downssampled10	ppulse_irr205uW_per_mm2_freq0_125Hz_duty_0_03125_downssampled10	psine_irr205uW_per_mm2_freq0_125Hz_duty0_015625_downssampled10	ppulse_irr205uW_per_mm2_freq0_125Hz_duty0_015625_downssampled10	psine_irr_25uW_per_mm2_freq0_125Hz_duty____0_25_downssampled10	ppulse_irr_25uW_per_mm2_freq0_125Hz_duty____0_25_downssampled10	psine_irr_25uW_per_mm2_freq0_125Hz_duty___0_125_downssampled10	ppulse_irr_25uW_per_mm2_freq0_125Hz_duty___0_125_downssampled10	psine_irr_25uW_per_mm2_freq0_125Hz_duty__0_0625_downssampled10	ppulse_irr_25uW_per_mm2_freq0_125Hz_duty__0_0625_downssampled10	psine_irr_25uW_per_mm2_freq0_125Hz_duty_0_03125_downssampled10	ppulse_irr_25uW_per_mm2_freq0_125Hz_duty_0_03125_downssampled10	psine_irr_25uW_per_mm2_freq0_125Hz_duty0_015625_downssampled10	ppulse_irr_25uW_per_mm2_freq0_125Hz_duty0_015625_downssampled10	psine_irr__1uW_per_mm2_freq0_125Hz_duty____0_25_downssampled10	ppulse_irr__1uW_per_mm2_freq0_125Hz_duty____0_25_downssampled10	psine_irr__1uW_per_mm2_freq0_125Hz_duty___0_125_downssampled10	ppulse_irr__1uW_per_mm2_freq0_125Hz_duty___0_125_downssampled10	psine_irr__1uW_per_mm2_freq0_125Hz_duty__0_0625_downssampled10	ppulse_irr__1uW_per_mm2_freq0_125Hz_duty__0_0625_downssampled10	psine_irr__1uW_per_mm2_freq0_125Hz_duty_0_03125_downssampled10	ppulse_irr__1uW_per_mm2_freq0_125Hz_duty_0_03125_downssampled10	psine_irr__1uW_per_mm2_freq0_125Hz_duty0_015625_downssampled10	ppulse_irr__1uW_per_mm2_freq0_125Hz_duty0_015625_downssampled10
[truncated: 8,000 more rows]

[truncated: 10 more sheets: d, e, f, g, h, i, j, k, l, m]
