# Supplementary material for: Flexible circuit mechanisms for context-dependent song sequencing
Source: Nature. 2023 Oct 11;622(7984):794–801. doi: 10.1038/s41586-023-06632-1 (PMC10600009; doi:10.1038/s41586-023-06632-1)
Supplement: Supplementary file 6 — Source Data Fig. 3 [file 41586_2023_6632_MOESM6_ESM.xlsx]

## Sheet: a
n.a.

## Sheet: b_responses
t_s	stimOn	TN1_dfof_normalized_ 1	TN1_dfof_normalized_ 2	TN1_dfof_normalized_ 3	TN1_dfof_normalized_ 4	TN1_dfof_normalized_ 5	TN1_dfof_normalized_ 6	TN1_dfof_normalized_ 7	TN1_dfof_normalized_ 8	TN1_dfof_normalized_ 9	TN1_dfof_normalized_ 10	TN1_dfof_normalized_ 11	TN1_dfof_normalized_ 12	TN1_dfof_normalized_ 13	TN1_dfof_normalized_ 14	TN1_dfof_normalized_ 15	TN1_dfof_normalized_ 16	TN1_dfof_normalized_ 17	TN1_dfof_normalized_ 18	TN1_dfof_normalized_ 19	TN1_dfof_normalized_ 20	TN1_dfof_normalized_ 21	TN1_dfof_normalized_ 22	TN1_dfof_normalized_ 23	TN1_dfof_normalized_ 24	TN1_dfof_normalized_ 25	TN1_dfof_normalized_ 26	TN1_dfof_normalized_ 27	TN1_dfof_normalized_ 28	TN1_dfof_normalized_ 29	TN1_dfof_normalized_ 30	TN1_dfof_normalized_ 31	TN1_dfof_normalized_ 32	TN1_dfof_normalized_ 33	TN1_dfof_normalized_ 34	TN1_dfof_normalized_ 35	TN1_dfof_normalized_ 36	TN1_dfof_normalized_ 37	TN1_dfof_normalized_ 38	TN1_dfof_normalized_ 39	TN1_dfof_normalized_ 40	TN1_dfof_normalized_ 41	TN1_dfof_normalized_ 42	TN1_dfof_normalized_ 43	TN1_dfof_normalized_ 44	TN1_dfof_normalized_ 45	TN1_dfof_normalized_ 46	TN1_dfof_normalized_ 47	TN1_dfof_normalized_ 48
0.5	1	0.0504429	0.045968	-0.0399824	0.19166	0.0473798	0.00525852	0.148255	0.149966	0.331628	0.569647	0.150127	0.463332	0.536679	0.587022	0.378203	0.572576	0.244548	0.572947	0.433851	0.21812	0.608483	0.440838	0.00913044	0.261406	0.0873097	0.397209	0.224715	0.271923	0.525704	0.233362	0.302438	0.730898	0.00210647	0.0917289	0.110958	0.105771	0.246758	0.129853	0.141063	0.193535	0.117689	0.145689	0.143133	0.133888	0.150563	0.229209	0.599716	0.123706
1	1	-0.195996	0.168435	-0.0111654	-0.00160511	-0.10497	0.305799	-0.00529664	0.0609379	-0.00534584	0.0802542	-0.452309	0.377999	0.0800614	0.332662	0.383625	0.551056	0.139349	0.530278	0.208908	-0.0822934	0.440429	0.328065	-0.0403987	0.469702	0.0704754	0.307559	0.285963	0.266894	0.306694	0.25477	0.35924	0.742423	0.0284431	0.44082	0.407619	0.549851	0.252374	0.493581	0.520657	0.620091	0.503709	0.560543	0.52705	0.538444	0.578549	0.636555	0.887076	0.508866
1.5	1	-0.0205762	0.261277	0.13088	0.0798239	0.112226	0.946749	0.197961	0.407199	-0.049855	-0.244488	-0.333083	0.237123	-0.171878	0.32519	0.351195	0.384012	0.0723247	0.431771	0.404154	0.362527	0.541107	0.41581	0.469257	0.840756	0.653966	0.549877	0.527263	0.339237	0.528966	0.464089	0.597866	0.828912	0.308331	0.866941	0.806385	0.960226	0.529307	0.880367	0.908406	0.984124	0.917284	0.961206	0.891942	0.938767	0.97536	0.987595	1	0.900416
2	1	-0.490802	0.342075	0.370409	0.188339	0.258504	0.671796	0.268222	0.577612	0.0636026	-0.128456	0.190021	0.40656	0.017066	0.482713	0.480914	0.300016	0.156949	0.41151	0.528879	0.932692	0.583807	0.699337	0.979544	1	1	0.820705	0.715129	0.516565	0.912505	0.6945	0.78254	0.499247	0.597518	1	1	1	0.860314	1	1	1	1	1	1	1	1	1	0.918678	1
2.5	0	-0.538791	0.693689	0.623781	0.455847	0.458957	0.412467	0.41995	0.697484	0.152799	-0.054187	0.357037	0.713387	0.263108	0.7315	0.650876	0.287017	0.22772	0.41725	0.454677	1	0.57307	0.913204	1	0.921551	0.960205	0.714958	0.753398	0.67054	1	0.817815	0.835428	0.198503	0.730381	0.884901	0.899389	0.851778	1	0.900678	0.874682	0.850652	0.858548	0.811175	0.885013	0.84965	0.827399	0.831318	0.99387	0.945149
3	0	0.379777	0.922106	0.855301	0.724159	0.71896	0.824922	0.706067	0.923204	0.252252	0.163552	0.283784	0.918501	0.411247	0.917137	0.703055	0.235927	0.347286	0.393994	0.450752	0.88901	0.76311	0.955531	0.787787	0.81219	0.963187	0.506771	0.760208	0.703517	0.914259	0.792008	0.832561	0.300982	0.792051	0.707448	0.69284	0.663496	0.938613	0.751878	0.715925	0.70019	0.684395	0.589812	0.675469	0.661277	0.630371	0.651303	0.980753	0.860984
3.5	0	0.865909	0.817602	0.914441	0.689791	0.753238	1	0.71254	0.931497	0.321845	0.545374	0.291613	1	0.546796	0.827573	0.694551	0.235764	0.505742	0.419304	0.55241	0.752202	0.924699	0.923886	0.54567	0.728192	0.805132	0.33548	0.723645	0.69421	0.821372	0.703509	0.780387	0.56543	0.766317	0.533008	0.493599	0.48139	0.801664	0.594307	0.554561	0.547717	0.524064	0.405042	0.493585	0.491906	0.456564	0.488458	0.759473	0.750284
4	0	0.750574	0.753333	0.775676	0.599979	0.638268	0.75511	0.696089	0.806058	0.384587	0.837045	0.421549	0.891011	0.746376	0.690801	0.539317	0.245565	0.577017	0.411081	0.766451	0.61773	0.988871	0.930337	0.360963	0.708436	0.628262	0.239553	0.699982	0.700014	0.856918	0.675173	0.760063	0.835003	0.597952	0.393326	0.331512	0.368945	0.768852	0.45299	0.414347	0.401649	0.397823	0.27252	0.362947	0.357761	0.324488	0.349275	0.784039	0.623845
4.5	1	0.0199484	0.53474	0.54925	0.347974	0.255643	0.144515	0.484406	0.370905	0.370209	0.859554	0.649368	0.659265	0.907261	0.675891	0.247172	0.288252	0.498111	0.40529	0.910498	0.616106	0.848931	0.847254	0.341597	0.679776	0.615209	0.321856	0.673158	0.64829	0.910919	0.662949	0.724721	0.830748	0.479062	0.29966	0.223709	0.306129	0.797952	0.346268	0.315654	0.292959	0.300443	0.186692	0.279387	0.257853	0.236215	0.255311	0.992777	0.507399
5	1	-0.61021	0.323532	0.441848	0.117871	-0.0390553	-0.187249	0.192022	-0.0447591	0.190971	0.567888	0.803921	0.281709	0.659141	0.697558	0.22431	0.33067	0.432362	0.424926	0.855903	0.450249	0.402985	0.682973	0.39229	0.544107	0.642701	0.472225	0.671993	0.654644	0.739529	0.705335	0.727919	0.606812	0.526908	0.241561	0.190144	0.30703	0.815534	0.274076	0.252809	0.236644	0.238378	0.149581	0.244974	0.207427	0.178473	0.212355	0.929895	0.429739
5.5	1	-0.423905	0.419594	0.385269	0.190821	0.0487646	0.0200424	0.330134	0.0450502	0.111375	0.16889	0.554024	0.127171	0.204589	0.768911	0.522113	0.255085	0.451936	0.361339	0.66419	0.241818	0.209294	0.769813	0.351144	0.482372	0.559512	0.564811	0.752344	0.748387	0.554138	0.834998	0.828405	0.568149	0.637445	0.194497	0.209707	0.356398	0.890831	0.223256	0.209907	0.208531	0.205106	0.135113	0.239876	0.18567	0.130749	0.180746	0.740321	0.392621
6	1	-0.352122	0.596246	0.397346	0.262796	0.154749	-0.0900017	0.523854	0.203618	0.240127	-0.0310491	0.272134	0.35845	0.108022	0.818756	0.696399	0.164642	0.420779	0.270015	0.274545	0.512838	0.37024	0.94245	0.386794	0.573158	0.331115	0.571487	0.8452	0.822726	0.611218	0.935627	0.898837	0.612283	0.706345	0.152844	0.224399	0.365764	0.940166	0.177528	0.167749	0.1749	0.16639	0.11703	0.224817	0.156033	0.101249	0.158891	0.684293	0.354339
6.5	0	-0.150264	0.861144	0.691921	0.409575	0.36375	-0.0581236	0.651914	0.428521	0.359809	0.196222	0.247729	0.624011	0.26326	0.815102	0.619606	0.111435	0.497206	0.213728	0.0259522	0.739461	0.565702	0.95591	0.451859	0.669053	0.240681	0.412123	0.971159	0.924491	0.715965	1	0.96299	0.671164	0.70918	0.116792	0.206639	0.324621	0.866948	0.133372	0.122699	0.140892	0.127129	0.0918826	0.183287	0.120963	0.0745614	0.154097	0.630851	0.29609
7	0	0.355038	1	0.858054	0.613387	0.671057	0.421338	0.832543	0.757313	0.417724	0.596653	0.279056	0.795427	0.403929	0.853532	0.407441	0.0999743	0.64451	0.240034	0.051541	0.615846	0.801041	0.993956	0.359793	0.679451	0.276143	0.218891	1	0.972289	0.728867	0.98674	0.965646	0.799441	0.750312	0.0847574	0.160658	0.263595	0.810966	0.093697	0.080841	0.127054	0.101538	0.0633752	0.144972	0.0929262	0.0537485	0.125036	0.615946	0.237859
7.5	0	0.56875	0.848052	0.753161	0.579226	0.718047	0.645555	0.72193	0.737053	0.419341	0.666458	0.422836	0.809982	0.592072	0.896331	0.377928	0.156871	0.607727	0.319242	0.109435	0.376488	0.957853	1	0.198178	0.612919	0.289943	0.265803	0.851832	0.882409	0.635939	0.850847	0.860806	0.878403	0.759385	0.062407	0.112682	0.193987	0.833186	0.0700092	0.0558811	0.12126	0.0797619	0.0406969	0.108676	0.0691757	0.0443295	0.0801706	0.604261	0.183091
8	0	0.511222	0.434445	0.363169	0.368301	0.455152	0.464945	0.287222	0.413504	0.430054	0.386422	0.661173	0.807263	0.800333	0.888129	0.542897	0.228216	0.5393	0.359572	0.285699	0.158569	1	0.956428	0.0441434	0.530456	0.347181	0.370209	0.709939	0.727404	0.533269	0.696405	0.750206	0.953701	0.655572	0.0497971	0.0760829	0.114331	0.855601	0.0570495	0.0435247	0.0938115	0.0661863	0.0306935	0.0729444	0.05462	0.0360668	0.0530903	0.435081	0.138399
8.5	1	-0.1544	-0.0701707	-0.20006	0.154463	0.16895	-0.204313	-0.0654333	0.140021	0.394922	0.265128	0.699121	0.664239	0.857731	0.76535	0.55202	0.315429	0.610069	0.411206	0.400395	0.0887218	0.849354	0.897931	0.00159107	0.423423	0.385654	0.419135	0.60942	0.618243	0.564729	0.583369	0.655537	0.980723	0.598247	0.0380132	0.0590046	0.0443166	0.838931	0.0436545	0.0359559	0.0598696	0.0574754	0.0255726	0.0533708	0.0460757	0.0344294	0.0415095	0.356986	0.106121
9	1	-0.591923	-0.207141	-0.363918	0.120556	0.186132	-0.644289	-0.0600401	0.17137	0.191699	0.30882	0.45581	0.329316	0.582023	0.657229	0.519159	0.356586	0.669911	0.443616	0.313343	0.105108	0.418619	0.734929	0.0631152	0.220343	0.354884	0.524692	0.603735	0.633797	0.532392	0.602411	0.685811	0.759129	0.650408	0.0296931	0.0659211	0.0261436	0.773217	0.0337224	0.0333465	0.0473444	0.0417691	0.0255382	0.0438675	0.0384313	0.034657	0.0616478	0.436287	0.0899235
9.5	1	-0.349558	-0.0586515	-0.215401	0.20491	0.356378	-0.501156	0.0961177	0.361881	0.148585	0.0969426	0.218873	0.261677	0.149211	0.720917	0.55389	0.292898	0.661659	0.387824	0.211142	0.449644	0.0548353	0.623561	0.117286	0.154975	0.354023	0.572545	0.738473	0.779458	0.307964	0.793452	0.848389	0.395093	0.750299	0.0282596	0.0740574	0.033071	0.716514	0.0309619	0.032001	0.0550544	0.0314837	0.0306474	0.0378388	0.0353491	0.0296315	0.099081	0.489118	0.0849853
10	1	-0.329456	0.051101	-0.144447	0.220432	0.443002	-0.396468	0.232747	0.433544	0.321047	-0.128726	0.0967795	0.264343	-0.0257623	0.757128	0.414822	0.209303	0.729364	0.33723	0.0511484	0.636642	-0.0261958	0.659696	0.122386	0.337495	0.381129	0.516751	0.849813	0.895274	0.128931	0.924346	0.930461	0.185876	0.848125	0.0243895	0.0713211	0.0361452	0.754031	0.0283908	0.0270555	0.0742321	0.0294383	0.0311789	0.0349049	0.0314818	0.0302311	0.114679	0.540191	0.0780981
10.5	0	0.0301801	0.247457	0.0432072	0.266894	0.522933	-0.058953	0.4281	0.533997	0.401963	0.103653	0.0227775	0.269132	0.0338945	0.721633	0.190588	0.166612	0.79242	0.346762	-0.131	0.115364	0.128693	0.75755	0.0290791	0.479818	0.278159	0.321414	0.915195	0.920601	0.173914	0.967834	0.947601	0.221507	0.93489	0.0118384	0.0652382	0.0503877	0.790993	0.0248056	0.019549	0.0725565	0.0273927	0.027902	0.0308146	0.0267268	0.0265001	0.108772	0.617867	0.0689025
11	0	0.510888	0.612496	0.450652	0.442139	0.623974	0.284455	0.649127	0.691121	0.429425	0.506641	-0.0168526	0.551597	0.249138	0.780262	0.304753	0.19216	0.724426	0.371148	0.186621	-0.161647	0.491127	0.866434	-0.0438338	0.519452	0.288298	0.0256167	0.912577	0.884008	0.311177	0.949142	0.92063	0.422873	0.999131	0.00420257	0.048185	0.0893235	0.74393	0.0226049	0.0170566	0.0604396	0.0298284	0.0221007	0.0260409	0.025509	0.0143732	0.0892221	0.580052	0.0603178
11.5	0	0.512016	0.875711	0.65461	0.729323	0.794064	0.286397	0.881705	0.808987	0.56929	0.621958	0.118189	0.825756	0.605214	0.794335	0.577868	0.285164	0.666368	0.429358	0.804845	0.170931	0.765792	0.957147	0.0366147	0.527709	0.468112	-0.121979	0.785012	0.761829	0.41262	0.775067	0.807767	0.569634	1	0.0104135	0.0323764	0.115804	0.718606	0.0218956	0.0185006	0.0648038	0.0311952	0.012541	0.0258865	0.0228342	0.00859528	0.0759407	0.468555	0.0505252
12	0	0.427707	0.704206	0.547862	0.78993	0.849114	0.18547	0.873671	0.793122	0.773212	0.57012	0.419328	0.938276	0.885222	0.720858	0.764797	0.370729	0.687552	0.530648	1	0.372031	0.763929	0.993834	0.118147	0.5259	0.525158	0.0355582	0.628432	0.63968	0.470559	0.567225	0.679721	0.566183	0.914719	0.015384	0.0294562	0.0837719	0.73617	0.02261	0.018429	0.0549173	0.0312059	0.008915	0.0235284	0.0249304	0.0105539	0.0747238	0.291791	0.0396724
12.5	1	-0.172068	0.168875	0.192745	0.36094	0.475487	-0.266641	0.406711	0.422101	0.692467	0.562078	0.504405	0.864709	0.931553	0.778224	0.855706	0.430373	0.760347	0.604192	0.866211	0.518332	0.639533	0.855441	0.10742	0.43168	0.54862	0.452567	0.507445	0.631997	0.435606	0.502825	0.571603	0.540434	0.749715	0.0129637	0.02737	0.0362798	0.701593	0.0206274	0.0159604	0.0374023	0.0336639	0.0101651	0.0168115	0.0304934	0.0150591	0.0700106	0.157613	0.0280099
13	1	-0.730196	-0.0578995	-0.107023	0.0863286	0.145208	-0.631846	0.151492	0.179628	0.340354	0.451766	0.390057	0.674522	0.651677	0.891776	0.641623	0.417082	0.768797	0.555943	0.627174	0.687054	0.457622	0.565353	0.103813	0.206445	0.555075	0.762681	0.505429	0.661017	0.312357	0.601874	0.582292	0.619793	0.647492	0.0123118	0.0318914	0.025232	0.563989	0.0177218	0.0153227	0.0372201	0.0298424	0.00995428	0.00871874	0.0250859	0.0187969	0.0724239	0.291442	0.0222124
13.5	1	-0.71093	0.0975855	-0.028895	0.230744	0.15917	-0.647974	0.328039	0.300557	0.174152	0.302841	0.345868	0.504205	0.362743	0.840843	0.410009	0.276549	0.74567	0.427297	0.461462	0.485951	0.45165	0.424959	0.1239	0.0693283	0.608816	0.670891	0.694027	0.699273	0.283314	0.718412	0.750565	0.805504	0.761781	0.0136961	0.0454234	0.0421413	0.434562	0.0174626	0.0193367	0.04704	0.0263931	0.0129591	0.00235959	0.0185411	0.0227301	0.0744422	0.377465	0.0233863
14	1	-0.647387	0.217987	0.185836	0.339648	0.166556	-0.624833	0.405711	0.335873	0.19878	0.360878	0.286883	0.264225	0.374164	0.726288	0.449036	0.212065	0.796192	0.391124	0.514756	0.225546	0.51694	0.535752	0.13013	0.0452887	0.759869	0.404736	0.809867	0.784626	0.43335	0.743285	0.84152	0.721142	0.914806	0.0139183	0.0442909	0.0716929	0.494091	0.0138351	0.0189267	0.0454195	0.030556	0.0152053	0.00422824	0.0179502	0.0236209	0.0564535	0.301454	0.026385
14.5	0	-0.123679	0.38663	0.39185	0.450967	0.237492	-0.168886	0.487522	0.391296	0.216702	0.473084	0.201315	0.173949	0.380039	0.720315	0.554302	0.204422	0.841141	0.363757	0.390194	0.181749	0.349994	0.664628	0.115366	-0.00445984	0.603556	0.235872	0.837345	0.803404	0.514566	0.756392	0.87511	0.496978	0.852095	0.0110137	0.0318289	0.0954602	0.589123	0.0115627	0.0152139	0.0335538	0.0332081	0.0121038	0.00694613	0.015617	0.0146976	0.0400494	0.370149	0.0285177
15	0	0.486575	0.614108	0.580696	0.598265	0.442504	0.325055	0.675036	0.514124	0.215775	0.520826	0.191926	0.416135	0.445655	0.79434	0.586558	0.173805	0.799059	0.334863	0.172001	0.148261	0.35013	0.645717	0.0928288	0.0138748	0.244655	0.198605	0.868747	0.78311	0.545156	0.806125	0.904042	0.538535	0.763277	0.00523636	0.0225163	0.101118	0.537072	0.0131917	0.0150634	0.0408762	0.0326268	0.00963707	0.00182325	0.0185834	0.00538221	0.0424453	0.415082	0.0259441
15.5	0	0.62352	0.789734	0.706987	0.793084	0.713954	0.3689	0.878591	0.737298	0.297185	0.571317	0.234165	0.7239	0.591643	0.789587	0.578827	0.232937	0.709296	0.424721	0.30361	0.222481	0.427633	0.618212	0.0878113	0.193617	0.208166	0.309825	0.755309	0.71555	0.569281	0.72308	0.798564	0.509368	0.814831	0.00473828	0.0159803	0.0990773	0.509099	0.00991378	0.0149231	0.060046	0.0300626	0.0082987	0.00277258	0.022989	0.00347174	0.0528895	0.398946	0.0211036
16	0	0.660479	0.883667	0.742683	0.927449	0.874818	0.296244	0.932829	0.970312	0.5379	0.609872	0.3997	0.857203	0.637283	0.744169	0.528149	0.341443	0.631246	0.554242	0.574965	0.45989	0.460347	0.756666	0.0876447	0.399555	0.37708	0.466433	0.61644	0.57353	0.506187	0.555865	0.664106	0.469641	0.811642	0.00806186	0.0277723	0.0961208	0.55218	0.0082017	0.0187285	0.066845	0.0250804	0.00585078	0.0125206	0.019987	0.00575916	0.0737209	0.517925	0.0176699
16.5	0	0.58459	0.882762	0.75506	0.768263	0.769156	0.150388	0.766535	0.876207	0.738441	0.665005	0.579016	0.868882	0.70777	0.769911	0.536269	0.428346	0.562659	0.625681	0.829385	0.615849	0.650505	0.8876	0.0791137	0.487017	0.489517	0.501444	0.508658	0.4573	0.395608	0.417638	0.533228	0.586931	0.726256	0.00691645	0.0436813	0.0902968	0.571007	0.0113012	0.022771	0.0466511	0.020822	0.0041356	0.016866	0.0153253	0.00891918	0.0833419	0.470478	0.0139584
17	0	0.332485	0.792599	0.810466	0.557045	0.634608	-0.0781436	0.591162	0.643073	0.791881	0.693624	0.518193	0.748097	0.73598	0.789102	0.624976	0.432583	0.621412	0.593312	0.921062	0.543508	0.524924	0.807791	0.0951582	0.551991	0.540739	0.493949	0.455558	0.447292	0.201816	0.320968	0.471576	0.486114	0.636367	0.00611151	0.0344069	0.0783382	0.571104	0.0127369	0.0172048	0.00645943	0.0155057	0.00224877	0.0170362	0.0103641	0.0125435	0.0525767	0.251307	0.0107566
17.5	0	0.288911	0.727385	0.821013	0.533952	0.638166	-0.112528	0.626766	0.616166	0.750485	0.584523	0.394756	0.539633	0.717233	0.79451	0.57335	0.458767	0.675342	0.5741	0.668603	0.331674	0.219498	0.615316	0.124321	0.603629	0.410006	0.563747	0.43392	0.462514	0.0912538	0.328753	0.44694	0.29412	0.540363	0.00702232	0.0203562	0.0663289	0.510141	0.0124515	0.00894296	-0.0119088	0.0110482	0.000962085	0.0119856	0.00766332	0.0141536	0.0198571	0.158595	0.00838518
18	0	0.543296	0.789254	0.80647	0.612716	0.712804	0.106759	0.809431	0.728288	0.644771	0.423596	0.320755	0.459847	0.612435	0.746278	0.4936	0.549888	0.594903	0.624603	0.378099	0.289681	0.178956	0.570512	0.149846	0.551894	0.13133	0.582727	0.3739	0.373122	0.0948207	0.316663	0.371894	0.279878	0.415685	0.00522816	0.0198746	0.0681334	0.467669	0.0111008	0.00282513	0.0112794	0.0137554	-0.000267999	0.000351354	0.00931376	0.00935854	0.0129249	0.176844	0.00721552
18.5	0	0.629518	0.848059	0.716898	0.597698	0.632669	0.256484	0.796656	0.668492	0.608342	0.336265	0.366944	0.41082	0.429818	0.620251	0.394541	0.627833	0.502256	0.691487	0.40875	0.342428	0.183682	0.683679	0.145084	0.504936	0.122826	0.489287	0.273157	0.243967	0.0985501	0.245749	0.294082	0.295909	0.254996	0.00281324	0.0209017	0.0779307	0.491301	0.00920377	0.000287014	0.0464143	0.0158307	-0.000683368	-0.00265993	0.0102041	0.00620652	0.0124889	0.232308	0.00787784
19	0	0.630418	0.749453	0.481096	0.552966	0.524628	0.286319	0.707291	0.588941	0.712487	0.315776	0.550902	0.423945	0.354987	0.620283	0.265406	0.667694	0.414103	0.764473	0.575475	0.316067	0.199758	0.762309	0.0754982	0.549728	0.382172	0.322682	0.141318	0.172915	0.0842156	0.184283	0.188764	0.333328	0.132842	0.00278766	0.0255458	0.0808574	0.505031	0.00562131	0.00444494	0.0659192	0.0114512	0.00283886	0.00467622	0.0102941	0.00808659	0.017827	0.325952	0.00715829
19.5	0	0.758996	0.498978	0.470897	0.626567	0.697684	0.305177	0.75251	0.726239	0.82152	0.3916	0.545287	0.595235	0.391803	0.784698	0.365093	0.680605	0.338587	0.839261	0.573963	0.324161	0.319021	0.77293	0.0629334	0.599526	0.539125	0.259277	0.0713974	0.164338	0.00375485	0.129787	0.100536	0.449873	0.0826606	0.00768569	0.0305397	0.0519956	0.552696	0.00251843	0.0110131	0.0730373	0.0106559	0.0061421	0.0108613	0.0117679	0.00697917	0.0190811	0.328831	0.00678676
20	0	0.783137	0.241584	0.798211	0.384202	0.488618	0.332871	0.410323	0.453292	0.854355	0.664301	0.439266	0.72834	0.522187	0.858358	0.549188	0.758806	0.294178	0.921618	0.541711	0.296631	0.560689	0.760193	0.116003	0.606493	0.601156	0.362052	0.0235112	0.114234	0.061011	0.0691825	0.0389978	0.633833	-0.00388185	0.0121172	0.027835	0.0105127	0.564096	0.00320541	0.0138523	0.0806056	0.00895994	0.00668179	0.0154598	0.00901699	0.00444869	0.026113	0.211746	0.00708205
20.5	0	0.633597	0.098041	1	-0.227727	-0.206415	0.324437	-0.327852	-0.26408	0.931866	0.969972	0.475835	0.699648	0.645565	0.834804	0.593555	0.856308	0.321304	0.948884	0.522104	0.190163	0.765356	0.705137	0.17305	0.639595	0.624664	0.48004	-0.0428576	0.0152155	0.321737	-0.019158	-0.0403497	0.795211	-0.157384	0.00942044	0.0259216	0.00312832	0.519797	0.00487408	0.012614	0.0742703	0.00341985	0.00634164	0.0141668	0.00413356	0.00486496	0.0480572	0.199233	0.00563546
21	0	0.593685	0.292495	0.957294	-0.216903	-0.236677	0.286062	-0.301958	-0.269614	1	1	0.508663	0.569795	0.714746	0.869148	0.562123	0.934969	0.36281	0.952063	0.523368	0.132564	0.729269	0.605453	0.261323	0.637787	0.520845	0.6368	-0.120591	-0.0305123	0.470076	-0.0787869	-0.117766	0.837571	-0.272104	0.00891487	0.0143782	0.0235673	0.507356	0.00595816	0.013788	0.0461412	0.00691051	0.00446876	0.00588599	0.00603043	0.00464555	0.0394278	0.298895	0.00436617
21.5	0	0.696108	0.710795	0.829359	0.480665	0.416386	0.325502	0.533703	0.468981	0.812688	0.845135	0.533138	0.513125	0.844456	0.919818	0.553371	1	0.274002	0.98323	0.59415	0.148237	0.659827	0.581007	0.289928	0.484807	0.322745	0.637046	-0.189022	-0.0662599	0.533174	-0.100195	-0.163838	0.885659	-0.358995	0.0132747	0.000400765	0.0476422	0.470975	0.0070155	0.0171253	0.0355898	0.0120232	0.000966547	0.00586607	0.00881478	0.00475632	0.0094681	0.355937	0.00290118
22	0	0.736636	0.78673	0.519004	0.844244	0.805949	0.373669	0.994998	0.920442	0.465748	0.747822	0.702245	0.570713	0.917514	0.885871	0.582061	0.986799	0.137508	1	0.693642	0.259468	0.600387	0.636864	0.257574	0.242974	0.317581	0.377185	-0.218958	-0.0568201	0.607537	-0.0859264	-0.174894	0.832481	-0.371419	0.0112395	0.00895657	0.0386974	0.448623	0.00586958	0.0152648	0.0453567	0.0174126	0.00239775	0.0125013	0.0109994	0.00585959	0.0251573	0.392938	0.00120987
22.5	0	0.765526	0.651143	0.325682	0.83975	0.84738	0.348812	1	0.941676	0.309968	0.704231	0.846135	0.480376	0.635379	0.800157	0.519916	0.916118	0.139976	0.980557	0.765086	0.377962	0.334771	0.623567	0.239669	0.0983502	0.510317	0.250269	-0.200578	0.0336563	0.378129	-0.0234587	-0.141857	0.501646	-0.319725	0.00471156	0.0205524	0.0237663	0.494942	0.00163255	0.0127483	0.0579397	0.0213107	0.00746171	0.011886	0.0120869	0.0044455	0.0753127	0.430821	0.00236913
23	0	0.770273	0.723592	0.600918	0.886738	0.924228	0.322762	0.993188	0.937565	0.384495	0.741762	0.788072	0.3377	0.333977	0.754764	0.425815	0.850518	0.218968	0.939256	0.752144	0.408711	0.154157	0.585242	0.219346	0.0910395	0.555301	0.348722	-0.128961	0.0700316	0.109834	0.000638546	-0.0931823	0.188229	-0.304679	0.00306955	0.0276124	0.0493383	0.539199	-0.00102573	0.0103365	0.0710472	0.0110339	0.0110885	0.00737108	0.00716479	0.00421777	0.0744868	0.408364	0.00226251
23.5	0	0.6347	0.862106	0.864376	0.950623	1	0.241181	0.981619	0.991507	0.469603	0.736007	0.592314	0.424289	0.487661	0.737923	0.45634	0.833906	0.245711	0.896245	0.691184	0.455147	0.367673	0.605921	0.189589	0.139695	0.469015	0.457353	-0.073525	0.0452757	0.246499	-0.0157803	-0.0810303	0.186627	-0.322653	0.00594521	0.0333397	0.0712009	0.530293	7.13159e-06	0.00504186	0.0559642	0.00108612	0.0133652	0.00589215	0.00368873	0.00407708	0.0301305	0.330101	-0.00075174
24	0	0.426901	0.926287	0.918091	1	0.966651	0.166714	0.962642	1	0.46516	0.565347	0.494363	0.622481	0.780869	0.720481	0.532898	0.787371	0.303919	0.778622	0.609208	0.377894	0.60935	0.620753	0.141329	0.134547	0.499463	0.498847	0.0355187	0.0533449	0.390571	0.0217073	0.0239484	0.375952	-0.349125	0.00584004	0.0217247	0.0704424	0.449394	0.000569951	0.00541502	0.0251739	-0.00153958	0.00989783	0.0048579	0.000821147	0.00117745	0.0238084	0.207923	0.00123754
24.5	0	0.423932	0.953501	0.87469	0.998386	0.93762	0.26241	0.957238	0.957683	0.396328	0.474418	0.491617	0.790825	0.849828	0.658216	0.63491	0.737108	0.350599	0.660311	0.610402	0.31203	0.705296	0.527246	0.12069	0.0413009	0.600064	0.472178	0.157489	0.111643	0.289039	0.111079	0.180998	0.576335	-0.301081	0.00281177	0.0097054	0.0682318	0.346617	-6.48383e-05	0.00686852	0.018345	-0.00335108	0.00337644	0.00379339	-0.00013772	0.00186873	0.06046	0.155854	0.00390251
25	0	0.609067	0.820059	0.377303	0.834442	0.813469	0.428244	0.890041	0.780595	0.23142	0.615628	0.424097	0.796775	0.867845	0.584622	0.757789	0.755756	0.270845	0.64843	0.561936	0.523264	0.77896	0.397151	0.21673	-0.0203392	0.522507	0.530929	0.163642	0.146034	0.280239	0.166186	0.223354	0.778061	-0.165223	0.00547153	0.00419082	0.0580341	0.303524	0.00289179	0.00368494	0.0209797	0.000409739	0.00297535	0.00143416	0.00253165	0.00501948	0.0707452	0.334823	0.00107754
25.5	0	0.627144	0.472801	-0.0359602	0.556129	0.518669	0.471036	0.674597	0.498788	0.10456	0.737058	0.479915	0.662171	1	0.54266	0.82277	0.671159	0.228241	0.607241	0.53649	0.656745	0.799488	0.401851	0.29538	-0.00972457	0.395173	0.627851	0.22658	0.182395	0.480333	0.209519	0.290173	0.969142	-0.0684114	0.0104158	-0.00013638	0.0266525	0.320915	0.00770433	0.00468123	0.0262538	0.0100708	0.00373585	-0.00144041	0.00234855	0.00554416	0.0462569	0.554425	-0.000933035
26	0	0.507738	0.264693	0.207718	0.354444	0.270392	0.441794	0.436086	0.347312	0.179854	0.594695	0.539774	0.502949	0.962374	0.471858	0.917017	0.51238	0.371683	0.515679	0.618073	0.573024	0.73748	0.481552	0.256083	0.0566725	0.392713	0.561768	0.383606	0.32364	0.606835	0.325796	0.408558	1	-0.0370729	0.00804984	0.0104871	0.0197753	0.327351	0.00753738	0.00843985	0.042731	0.0162541	0.00313543	0.0045556	0.00416906	0.00561619	0.0453693	0.590044	-9.23024e-05
26.5	0	0.503758	0.331453	0.400531	0.379478	0.253437	0.4573	0.429306	0.415688	0.248973	0.424224	0.427759	0.357405	0.715356	0.487523	1	0.455366	0.559881	0.458829	0.560324	0.499623	0.579325	0.476529	0.222956	0.0878703	0.440913	0.448654	0.470178	0.438569	0.419063	0.445331	0.452799	0.803475	-0.0162566	0.00339317	0.0234501	0.0451078	0.296657	0.00391429	0.00976367	0.0504679	0.0150185	0.00625481	0.0163017	0.00898742	0.00525706	0.0599761	0.506236	0.000838673
27	0	0.650294	0.483356	0.340287	0.652002	0.564871	0.478198	0.754188	0.732178	0.227015	0.471276	0.478465	0.381142	0.429169	0.628652	0.769383	0.414255	0.70318	0.401125	0.438754	0.492584	0.41644	0.399567	0.215028	0.0431939	0.378987	0.455197	0.527447	0.508142	0.104493	0.53332	0.479706	0.528845	0.0107831	0.00503097	0.0313531	0.0465377	0.232818	0.000667814	0.0105578	0.0357198	0.0103383	0.00597445	0.0212437	0.00746877	0.00346331	0.068145	0.325726	0.00257381
27.5	0	0.771543	0.654793	0.373085	0.782335	0.803796	0.503648	0.936063	0.906033	0.289581	0.62778	0.685626	0.537779	0.321194	0.736987	0.392869	0.313846	0.800153	0.289826	0.388611	0.492797	0.349313	0.337225	0.201888	0.0675015	0.240623	0.582376	0.63235	0.607182	0.170536	0.613752	0.601548	0.328348	0.123416	0.00793977	0.0391714	0.0465498	0.181512	-0.00237021	0.00967807	0.00496678	0.00554721	0.00410719	0.0181932	0.00210701	0.00272878	0.0754757	0.205228	0.0037943
28	0	0.804116	0.570262	0.478864	0.438893	0.504752	0.486208	0.457844	0.498551	0.430447	0.708776	0.868892	0.576719	0.410797	0.670421	0.375992	0.253353	0.769559	0.167607	0.451064	0.425846	0.212426	0.288554	0.186444	0.151713	0.344752	0.700849	0.738416	0.708337	0.427852	0.763503	0.771855	0.204852	0.212135	0.00954242	0.0288385	0.028766	0.169275	-0.00241723	0.008193	-0.010178	0.005144	0.00414024	0.012229	0.00319141	0.00210797	0.0612915	0.374962	0.00269221
28.5	0	0.846489	0.237818	0.525919	0.0707343	0.114631	0.463935	-0.045339	0.0743425	0.517302	0.652152	1	0.521838	0.306016	0.542766	0.582167	0.18208	0.766801	0.0649282	0.588568	0.312756	-0.0241173	0.344189	0.205793	0.201701	0.510276	0.601092	0.861773	0.809557	0.288332	0.894849	0.918572	0.111435	0.232135	0.0123701	0.011784	-0.0189313	0.192001	0.00266843	0.00631155	0.0114267	0.00437294	0.00106488	0.00707676	0.00329153	0.00159318	0.0358531	0.547524	0.00108083
29	0	0.931397	0.212164	0.411376	0.275945	0.281182	0.510569	0.228812	0.357088	0.530577	0.575482	0.904028	0.487759	0.236962	0.64715	0.709892	0.119941	0.908741	0.0263228	0.671325	0.396014	0.0662392	0.452588	0.249773	0.275209	0.556163	0.522161	0.95657	0.927322	0.127685	0.922918	0.992527	0.164268	0.319536	0.013914	0.0132948	-0.0235383	0.199325	0.00622538	0.00405284	0.0338571	0.000895313	0.000445427	0.00669865	0.000482484	0.00508567	0.0479713	0.516072	-0.00140792
29.5	0	1	0.380121	0.0624147	0.678499	0.618179	0.491193	0.688048	0.781164	0.543367	0.624007	0.732047	0.505163	0.474656	0.81763	0.81534	0.115578	1	0.0568794	0.56685	0.578748	0.410787	0.505314	0.264897	0.373519	0.626497	0.642767	0.972089	1	0.339312	0.940069	1	0.36083	0.381661	0.0127212	0.0146832	0.00115774	0.189962	0.00278379	0.000997224	0.0347315	-0.000806553	0.00454673	0.00756874	0.00146868	0.00598274	0.0772326	0.477641	-0.00285394
30	0	0.952195	0.444049	0.0850856	0.804652	0.706519	0.407653	0.827284	0.815957	0.557969	0.597632	0.677916	0.543955	0.626598	0.819199	0.79174	0.116066	0.928534	0.0860407	0.401933	0.54319	0.530356	0.549945	0.303432	0.395099	0.685759	0.692236	0.946922	0.97493	0.469818	0.934209	0.972543	0.508327	0.379179	0.00740443	0.0118351	0.0108362	0.223978	-0.0017629	-0.00255346	0.0342713	-0.00254759	0.00789323	0.00471152	0.00119869	0.00116886	0.0787487	0.365144	-0.000536426
30.5	0	0.812705	0.607647	0.603981	0.812154	0.713379	0.393246	0.871154	0.730638	0.615398	0.451993	0.717285	0.46782	0.595935	0.771871	0.583254	0.151293	0.873715	0.0957986	0.335265	0.466431	0.473523	0.523348	0.350776	0.37925	0.609083	0.845489	0.887771	0.92949	0.469487	0.875737	0.926422	0.584581	0.39081	0.00192623	0.0163731	0.024675	0.230514	-0.00217092	-0.00162757	0.028671	-0.00106676	0.0095358	0.00286176	0.00226054	-0.000496416	0.0640605	0.168496	0.00136313
31	0	0.760385	0.744378	0.868352	0.684619	0.54811	0.464296	0.709346	0.545163	0.757456	0.383009	0.766812	0.243226	0.642848	0.705299	0.399877	0.190045	0.915648	0.11705	0.435095	0.500578	0.383769	0.439825	0.353132	0.405793	0.429031	1	0.815799	0.850974	0.564074	0.77859	0.87804	0.621994	0.405283	0.0016735	0.0133791	0.0559816	0.158548	0.00169565	-0.00222205	0.0157925	0.00530705	0.00757082	0.00387033	0.00329998	-0.000480312	0.0464487	0.111114	-0.00078206
31.5	0	0.800038	0.720358	0.899576	0.40735	0.2291	0.543125	0.37561	0.258792	0.862566	0.337006	0.739559	0.0871516	0.643491	0.668207	0.423976	0.191633	0.873446	0.155457	0.588981	0.598918	0.270563	0.455063	0.313234	0.508979	0.402213	0.782868	0.798347	0.73085	0.589293	0.710746	0.842024	0.574992	0.426968	0.00448566	0.00540348	0.0872849	0.12548	0.00580367	0.000109429	0.00550399	0.00967575	0.00258018	0.00629874	0.00205519	-0.00156264	0.051661	0.149676	-0.00311866
32	0	0.831135	0.733894	0.946391	0.425359	0.275868	0.524471	0.373151	0.285694	0.893662	0.467637	0.66657	0.221377	0.400882	0.709612	0.619632	0.241633	0.764264	0.20811	0.594983	0.663305	0.139123	0.555866	0.270592	0.650607	0.465292	0.614945	0.758784	0.659566	0.470179	0.699548	0.805181	0.434606	0.443649	0.00769941	0.00403592	0.0904707	0.223492	0.00583466	0.0075372	0.0149128	0.0118205	0.00248202	0.0097212	0.00409043	0.000135068	0.0719457	0.346403	-0.00236323
32.5	0	0.904388	0.841221	0.949038	0.762826	0.712229	0.465439	0.715208	0.679483	0.833886	0.609434	0.553573	0.410786	0.206384	0.760293	0.752475	0.338592	0.67033	0.292098	0.58209	0.574847	0.00880721	0.614057	0.244254	0.607173	0.411538	0.721056	0.642442	0.59108	0.346826	0.650368	0.720193	0.224348	0.438053	0.0101717	0.00472005	0.0740824	0.360228	0.00584866	0.00598479	0.0445038	0.00849009	0.00402335	0.012651	0.00426944	0.00220322	0.0664026	0.536755	-0.00100995
33	0	0.931845	0.870811	0.952164	0.873914	0.872753	0.466109	0.902524	0.887877	0.613236	0.452978	0.459137	0.484829	0.22798	0.873452	0.619584	0.386476	0.58323	0.375908	0.697169	0.476437	0.0489464	0.555684	0.219406	0.356765	0.392946	0.675947	0.534849	0.52228	0.326723	0.571284	0.613967	0.131799	0.415425	0.0109875	0.0148465	0.0743447	0.427377	0.00741515	0.00280645	0.0430119	-0.000692257	0.00310073	0.013434	0.00176463	0.00246933	0.0693557	0.469865	0.000230219
33.5	0	0.918409	0.600999	0.774304	0.728919	0.704404	0.490208	0.81972	0.79133	0.519472	0.285496	0.490567	0.526369	0.354013	1	0.385072	0.375941	0.484114	0.398544	0.894279	0.516853	0.262342	0.49454	0.217513	0.203618	0.45171	0.468949	0.472682	0.487576	0.391575	0.540254	0.558231	0.280263	0.331821	0.0092697	0.0263162	0.0494874	0.441266	0.00755097	0.00508129	0.0163629	-0.00339833	0.00759673	0.00937363	0.00154496	0.00298222	0.0880343	0.459773	0.000647651
34	0	0.765682	0.124519	0.295974	0.536365	0.554271	0.340655	0.586283	0.667852	0.623864	0.408419	0.535045	0.439661	0.509766	0.888574	0.324635	0.36363	0.416769	0.389219	0.88792	0.52762	0.523303	0.545039	0.233705	0.234982	0.432089	0.399978	0.47044	0.457541	0.512544	0.511447	0.561277	0.504621	0.235601	0.00695544	0.0239336	-0.0342766	0.388534	0.00840969	0.0075325	0.0117456	0.000199679	0.0143353	0.010099	0.00403138	0.0094787	0.0809873	0.473157	0.00235676
[truncated: 75 more columns]

## Sheet: b_correlations
corr_Tn1_stim_ 1	corr_Tn1_stim_ 2	corr_Tn1_stim_ 3	corr_Tn1_stim_ 4	corr_Tn1_stim_ 5	corr_Tn1_stim_ 6	corr_Tn1_stim_ 7	corr_Tn1_stim_ 8	corr_Tn1_stim_ 9	corr_Tn1_stim_ 10	corr_Tn1_stim_ 11	corr_Tn1_stim_ 12	corr_Tn1_stim_ 13	corr_Tn1_stim_ 14	corr_Tn1_stim_ 15	corr_Tn1_stim_ 16	corr_Tn1_stim_ 17	corr_Tn1_stim_ 18	corr_Tn1_stim_ 19	corr_Tn1_stim_ 20	corr_Tn1_stim_ 21	corr_Tn1_stim_ 22	corr_Tn1_stim_ 23	corr_Tn1_stim_ 24	corr_Tn1_stim_ 25	corr_Tn1_stim_ 26	corr_Tn1_stim_ 27	corr_Tn1_stim_ 28	corr_Tn1_stim_ 29	corr_Tn1_stim_ 30	corr_Tn1_stim_ 31	corr_Tn1_stim_ 32	corr_Tn1_stim_ 33	corr_Tn1_stim_ 34	corr_Tn1_stim_ 35	corr_Tn1_stim_ 36	corr_Tn1_stim_ 37	corr_Tn1_stim_ 38	corr_Tn1_stim_ 39	corr_Tn1_stim_ 40	corr_Tn1_stim_ 41	corr_Tn1_stim_ 42	corr_Tn1_stim_ 43	corr_Tn1_stim_ 44	corr_Tn1_stim_ 45	corr_Tn1_stim_ 46	corr_Tn1_stim_ 47	corr_Tn1_stim_ 48	corr_Tn1_stim_ 49	corr_Tn1_stim_ 50
-0.820073	-0.640098	-0.637349	-0.588386	-0.582271	-0.580833	-0.550523	-0.531483	-0.489398	-0.475631	-0.318112	-0.302833	-0.255681	-0.252236	-0.214022	-0.161178	-0.0890103	-0.0872677	-0.0817428	-0.0460778	-0.0346158	-0.00766	0.00245226	0.0538769	0.0810862	0.122273	0.146465	0.15247	0.172523	0.174362	0.188451	0.249955	0.259846	0.30039	0.302839	0.311205	0.311838	0.313164	0.319719	0.32194	0.325448	0.326188	0.327118	0.328613	0.330288	0.335446	0.34392	0.344144	0.347807	0.355044
[truncated: 73 more columns]

## Sheet: c_correlations
TN1i	TN1j	corr_ij
4	1	-0.990278
7	1	-0.988907
6	1	-0.974905
5	1	-0.972037
4	3	-0.928138
7	3	-0.927354
6	3	-0.911535
5	3	-0.898846
8	1	-0.810807
10	1	-0.729021
2	1	-0.697786
3	2	-0.695066
8	3	-0.576684
18	1	-0.540939
12	1	-0.534697
16	1	-0.526805
15	1	-0.516681
20	1	-0.513689
13	1	-0.508821
11	1	-0.504018
19	1	-0.496252
14	1	-0.495282
21	1	-0.492766
10	3	-0.491715
17	1	-0.484186
9	2	-0.353188
16	3	-0.316815
9	1	-0.309424
18	3	-0.284627
17	3	-0.271096
20	3	-0.271006
21	3	-0.268179
15	3	-0.265726
19	3	-0.260669
14	3	-0.257312
12	3	-0.248493
13	3	-0.235218
9	3	-0.233354
11	3	-0.20842
17	2	-0.088603
21	2	-0.0672054
14	2	-0.0649991
19	2	-0.0509927
16	2	-0.0357682
20	2	-0.00453124
15	2	0.001037
18	2	0.0565418
13	2	0.0588373
11	2	0.107836
12	2	0.11572
9	5	0.233478
9	8	0.271998
10	2	0.285129
9	4	0.30337
9	7	0.333773
9	6	0.347081
17	5	0.463842
21	5	0.474739
11	9	0.480614
14	5	0.482543
19	5	0.48296
17	4	0.499635
21	4	0.505648
20	5	0.507636
12	9	0.508928
19	4	0.509024
14	4	0.509782
15	5	0.512525
16	5	0.514043
11	5	0.518438
17	7	0.519479
10	9	0.521277
11	4	0.52205
13	5	0.523245
14	7	0.525152
21	7	0.525805
13	4	0.526994
20	4	0.52711
19	7	0.527423
11	7	0.532139
15	4	0.53224
13	7	0.536858
13	9	0.537366
17	6	0.537745
11	6	0.537756
21	6	0.540009
18	5	0.540028
19	6	0.542488
14	6	0.543688
20	7	0.543909
16	4	0.54502
12	5	0.547641
15	7	0.54796
12	4	0.551544
18	4	0.553846
13	6	0.554701
8	2	0.555898
20	6	0.558549
12	7	0.561353
15	6	0.563106
16	7	0.563292
12	6	0.570028
18	7	0.570082
18	6	0.581148
16	6	0.586194
18	9	0.604765
20	9	0.626874
15	9	0.63002
17	8	0.646441
21	8	0.670382
19	9	0.672813
6	2	0.674426
16	8	0.675792
14	9	0.676035
16	9	0.677159
7	2	0.687972
19	8	0.688108
21	9	0.688978
14	8	0.690087
17	9	0.692076
4	2	0.710424
20	8	0.716775
10	5	0.732678
15	8	0.734223
10	4	0.744104
10	7	0.753302
10	6	0.75978
18	8	0.760899
5	2	0.764023
13	8	0.768084
8	6	0.800374
11	8	0.813754
8	5	0.814664
12	8	0.815012
8	4	0.816164
8	7	0.825756
10	8	0.885395
17	10	0.897102
17	11	0.899491
16	11	0.90433
17	12	0.909484
21	10	0.913074
16	12	0.915592
16	10	0.916037
21	11	0.920413
19	10	0.926304
14	10	0.927054
21	12	0.930516
3	1	0.931547
17	13	0.936547
19	11	0.938861
14	11	0.940693
20	10	0.940912
16	13	0.94094
19	12	0.948862
15	10	0.948946
11	10	0.95174
14	12	0.952001
21	13	0.952516
20	11	0.953375
18	10	0.95435
13	10	0.955617
20	12	0.962527
12	10	0.964514
15	11	0.965257
18	11	0.967676
18	17	0.967965
19	13	0.968278
18	16	0.969482
15	12	0.973236
14	13	0.974385
18	12	0.974641
7	5	0.9749
5	4	0.97872
20	13	0.978893
17	15	0.979433
18	14	0.980331
16	15	0.980459
21	18	0.98119
16	14	0.98177
18	13	0.981906
6	5	0.982577
20	16	0.983538
17	14	0.983777
20	17	0.983869
6	4	0.984946
7	6	0.985325
15	13	0.985517
13	11	0.987234
19	18	0.988463
19	16	0.988533
21	15	0.989124
21	14	0.989638
20	14	0.990789
19	17	0.991298
21	20	0.992577
15	14	0.992603
21	16	0.99277
13	12	0.99283
20	18	0.993694
18	15	0.994291
19	14	0.99436
19	15	0.995545
7	4	0.995598
21	17	0.996444
17	16	0.997028
20	19	0.997139
20	15	0.997477
12	11	0.997535
21	19	0.997975

## Sheet: c_examples
t_s	dFoF_TN1_Ii	dFoF_TN1_Ij	dFoF_TN1_IIi	dFoF_TN1_IIj
0.5	0.0604304	0.112053	0.163153	0.133032
1	0.0769014	0.107842	0.706569	0.546694
1.5	0.141792	0.0751514	1.30978	1.0404
2	0.192313	0.0587133	1.54564	1.26503
2.5	0.202604	0.0561695	1.52429	1.25097
3	0.204436	0.0461711	1.40041	1.15976
3.5	0.194603	0.0461392	1.20697	1.0292
4	0.188239	0.0480573	0.979287	0.866055
4.5	0.181026	0.0564111	0.876926	0.791037
5	0.180713	0.0647123	1.05213	0.910058
5.5	0.202321	0.0499203	1.32435	1.11079
6	0.227292	0.0322206	1.39822	1.17848
6.5	0.261165	0.0218079	1.27324	1.09231
7	0.268921	0.019565	1.06613	0.953154
7.5	0.229075	0.0306997	0.838838	0.787606
8	0.190917	0.0446619	0.637789	0.629291
8.5	0.163885	0.0617297	0.578191	0.571023
9	0.162357	0.0697842	0.799567	0.704003
9.5	0.19859	0.0573203	1.0851	0.911376
10	0.228532	0.0409608	1.11715	0.961978
10.5	0.246115	0.0326062	0.963123	0.8518
11	0.245411	0.0376058	0.782506	0.701319
11.5	0.211106	0.0558068	0.611158	0.55389
12	0.168998	0.072552	0.458192	0.424484
12.5	0.136462	0.0842244	0.419339	0.389424
13	0.13592	0.0816232	0.648678	0.560602
13.5	0.186638	0.0541209	0.954176	0.803227
14	0.21779	0.0415013	1.01616	0.86586
14.5	0.225179	0.0400056	0.87971	0.765359
15	0.233624	0.0340137	0.701856	0.625989
15.5	0.203118	0.045586	0.537575	0.488603
16	0.165773	0.0668207	0.397433	0.369168
16.5	0.136789	0.0838275	0.288228	0.279698
17	0.122509	0.0846568	0.215318	0.211982
17.5	0.11669	0.089781	0.159989	0.15525
18	0.100549	0.107613	0.115729	0.113503
18.5	0.0734574	0.122867	0.0892568	0.0917168
19	0.0380034	0.130668	0.0690594	0.0769681
19.5	0.0192002	0.133195	0.0469592	0.059737
20	0.00632266	0.148499	0.0333163	0.0468902
20.5	-0.0115253	0.16758	0.0277358	0.0358924
21	-0.0324294	0.182974	0.0230101	0.0274293
21.5	-0.0508318	0.195701	0.0186272	0.0263717
22	-0.0588822	0.193117	0.0133335	0.0252792
22.5	-0.0539395	0.179285	0.00835667	0.0190357
23	-0.0346804	0.166447	0.00640794	0.0112561
23.5	-0.0197724	0.163196	0.0040355	0.00541956
24	0.00955171	0.154089	0.00519155	0.00293237
24.5	0.0423521	0.144253	0.00551316	0.00450337
25	0.0440068	0.147902	0.000191521	0.00381803
25.5	0.060932	0.131346	-0.00568319	-0.00204623
26	0.10316	0.100273	-0.011428	-0.00611192
26.5	0.126441	0.0891154	-0.0133403	-0.00900116
27	0.141841	0.0810699	-0.00813622	-0.0115875
27.5	0.170052	0.0614199	-0.000975471	-0.00708946
28	0.198575	0.0495813	0.000987613	0.00118648
28.5	0.231749	0.0356332	0.00121986	0.000689686
29	0.257241	0.0234726	0.00351723	-0.00826822
29.5	0.261415	0.0226187	0.00147792	-0.0127736
30	0.254647	0.0227141	-0.00311947	-0.0129336
30.5	0.23874	0.0296081	-0.00104693	-0.0110314
31	0.219385	0.0371919	0.00370604	-0.00612746
31.5	0.214692	0.0375027	0.00278583	-0.00505028
32	0.204053	0.0472877	-0.00124529	-0.00911219
32.5	0.172766	0.0662628	-0.00421462	-0.0113516
33	0.143832	0.0756336	-0.0071121	-0.0135907
33.5	0.127114	0.0735719	-0.00890796	-0.017476
34	0.126511	0.0711626	-0.00223179	-0.00562887

## Sheet: d
n.a.

## Sheet: e
population_TN1_pairwise_corr
-0.697786
0.931547
-0.990278
-0.972037
-0.974905
-0.988907
-0.810807
-0.309424
-0.729021
-0.504018
-0.534697
-0.508821
-0.495282
-0.516681
-0.526805
-0.484186
-0.540939
-0.496252
-0.513689
-0.492766
-0.695066
0.710424
0.764023
0.674426
0.687972
0.555898
-0.353188
0.285129
0.107836
0.11572
0.0588373
-0.0649991
0.001037
-0.0357682
-0.088603
0.0565418
-0.0509927
-0.00453124
-0.0672054
-0.928138
-0.898846
-0.911535
-0.927354
-0.576684
-0.233354
-0.491715
-0.20842
-0.248493
-0.235218
-0.257312
-0.265726
-0.316815
-0.271096
-0.284627
-0.260669
-0.271006
-0.268179
0.97872
0.984946
0.995598
0.816164
0.30337
0.744104
0.52205
0.551544
0.526994
0.509782
0.53224
0.54502
0.499635
0.553846
0.509024
0.52711
0.505648
0.982577
0.9749
0.814664
0.233478
0.732678
0.518438
0.547641
0.523245
0.482543
0.512525
0.514043
0.463842
0.540028
0.48296
0.507636
0.474739
0.985325
0.800374
0.347081
0.75978
0.537756
0.570028
0.554701
0.543688
0.563106
0.586194
0.537745
0.581148
0.542488
0.558549
0.540009
0.825756
0.333773
0.753302
0.532139
0.561353
0.536858
0.525152
0.54796
0.563292
0.519479
0.570082
0.527423
0.543909
0.525805
0.271998
0.885395
0.813754
0.815012
0.768084
0.690087
0.734223
0.675792
0.646441
0.760899
0.688108
0.716775
0.670382
0.521277
0.480614
0.508928
0.537366
0.676035
0.63002
0.677159
0.692076
0.604765
0.672813
0.626874
0.688978
0.95174
0.964514
0.955617
0.927054
0.948946
0.916037
0.897102
0.95435
0.926304
0.940912
0.913074
0.997535
0.987234
0.940693
0.965257
0.90433
0.899491
0.967676
0.938861
0.953375
0.920413
0.99283
0.952001
0.973236
0.915592
0.909484
0.974641
0.948862
0.962527
0.930516
0.974385
0.985517
0.94094
0.936547
0.981906
0.968278
0.978893
0.952516
0.992603
0.98177
0.983777
0.980331
0.99436
0.990789
0.989638
0.980459
0.979433
0.994291
0.995545
0.997477
0.989124
0.997028
0.969482
0.988533
0.983538
0.99277
0.967965
0.991298
0.983869
0.996444
0.988463
0.993694
0.98119
0.997139
0.997975
0.992577
0.426549
0.119354
0.257167
-0.249663
-0.50663
-0.477744
-0.70093
-0.566395
-0.684424
-0.547709
-0.613837
-0.581499
-0.573657
-0.662142
-0.578481
-0.65103
-0.58185
-0.597468
-0.918421
-0.822667
0.428889
0.0879851
0.292226
-0.156129
-0.030198
-0.39749
-0.112185
-0.289181
-0.0883973
-0.400835
-0.151396
-0.108928
-0.230415
-0.105801
-0.297612
-0.106564
-0.133505
-0.344919
-0.250406
0.586515
0.860154
0.456052
0.551253
0.0362072
0.474246
0.267725
0.523827
0.0447679
0.458007
0.501285
0.383985
0.502974
0.266784
0.497953
0.479415
0.167922
0.256667
0.517586
0.663715
0.383991
0.349451
0.581084
0.465025
0.598263
0.400182
0.578657
0.563653
0.509553
0.545635
0.499415
0.527132
0.51898
0.0259931
0.17504
0.67458
0.695881
0.337958
0.735142
0.570822
0.775358
0.341748
0.726999
0.765705
0.674403
0.772683
0.571182
0.771683
0.755539
0.520465
0.596861
0.719256
0.851276
0.968907
0.955842
0.966389
0.831739
0.969421
0.950091
0.969526
0.935307
0.940435
0.916613
0.920846
0.722125
0.80342
0.557565
0.726621
0.644255
0.788733
0.454221
0.76506
0.797175
0.751136
0.799813
0.696624
0.802207
0.808053
0.736426
0.78741
0.848852
0.931762
0.822147
0.9053
0.85858
0.82203
0.899329
0.809601
0.924978
0.800146
0.815063
0.79824
0.82222
0.953267
0.985335
0.850981
0.987792
0.979398
0.978318
0.973672
0.956786
0.96341
0.963014
0.779576
0.857924
0.93264
0.917501
0.953327
0.925949
0.981778
0.914856
0.965383
0.899563
0.908527
0.828075
0.878056
0.788307
0.995821
0.996747
0.977897
0.992767
0.952389
0.985472
0.985421
0.783572
0.864341
0.834174
0.790118
0.867246
0.781756
0.903488
0.769258
0.779578
0.709382
0.772063
0.99538
0.988201
0.991204
0.974773
0.984089
0.985963
0.801282
0.877681
0.975733
0.998881
0.95937
0.995147
0.995292
0.805586
0.882966
0.968881
0.977816
0.959372
0.965715
0.849204
0.906984
0.954877
0.998266
0.99774
0.810598
0.886957
0.949496
0.956369
0.824045
0.887499
0.999072
0.813859
0.887778
0.825705
0.897337
0.958351
0.50031
0.538573
0.551363
0.530135
0.707166
0.487123
0.470742
-0.391019
-0.377282
-0.357411
-0.398672
-0.438271
-0.393447
-0.50171
-0.578612
-0.913818
-0.960571
-0.934122
-0.929278
0.770932
0.766124
0.709745
0.494334
0.793416
0.698
0.10119
-0.0085005
-0.0485135
0.0208877
-0.00898368
-0.0544603
-0.034682
-0.0979723
-0.379244
-0.462365
-0.479417
-0.441143
0.413682
0.365278
0.498918
0.396819
0.322295
0.0412611
-0.0303171
-0.0643648
-0.00648194
-0.0506554
-0.0770266
-0.087021
-0.155377
-0.422342
-0.525292
-0.501529
-0.50685
0.944715
0.340541
0.958205
0.929062
-0.189525
-0.239213
-0.242763
-0.235293
-0.259189
-0.267973
-0.296092
-0.343856
-0.496536
-0.4608
-0.536925
-0.506983
0.309066
0.912499
0.961916
-0.187697
-0.219167
-0.220648
-0.215092
-0.223871
-0.24611
-0.263207
-0.311895
-0.464413
-0.416863
-0.50675
-0.47078
0.323879
0.385555
0.327493
0.336593
0.339982
0.301029
0.273656
0.31398
0.207387
0.115003
-0.419433
-0.712129
-0.78158
-0.637804
0.913093
-0.126125
-0.201024
-0.215444
-0.185897
-0.205915
-0.231137
-0.228644
-0.270727
-0.435624
-0.405629
-0.445461
-0.443451
-0.00359251
-0.0288721
-0.0244039
-0.037722
-0.0443574
-0.0537977
-0.0884404
-0.141443
-0.336934
-0.347353
-0.47927
-0.397369
0.981389
0.961437
0.961754
0.980756
0.973934
0.973059
0.9531
0.703316
0.373174
0.243595
0.462795
0.989311
0.972857
0.98601
0.992898
0.968936
0.950412
0.700915
0.37111
0.219715
0.460909
0.940685
0.961978
0.995823
0.935855
0.917463
0.687413
0.351098
0.187311
0.433751
0.974483
0.945341
0.975276
0.965785
0.704562
0.415568
0.288575
0.506361
0.97604
0.991918
0.976281
0.74317
0.43548
0.29541
0.520733
0.955798
0.938507
0.714571
0.376363
0.224937
0.466504
0.992548
0.782484
0.497295
0.376948
0.583967
0.834682
0.576294
0.471934
0.66117
0.904182
0.814551
0.921876
0.939775
0.94267
0.927769
0.153997
0.464913
0.193161
0.045689
0.16005
0.331201
-0.397793
-0.428053
-0.413097
-0.426144
-0.474171
-0.436725
-0.472395
-0.453447
-0.485145
-0.429487
-0.383641
-0.518201
-0.103518
0.178628
0.30317
0.156842
0.215052
0.172924
-0.0731624
-0.0791626
-0.0833042
-0.0871311
-0.101493
-0.0887228
-0.0972284
-0.0915235
-0.0942227
-0.0588948
-0.0801631
-0.137488
-0.217639
0.20264
0.0456556
0.382194
-0.00811312
-0.0468143
-0.113956
-0.0481078
-0.0505338
-0.0874882
-0.0663767
-0.0908636
-0.0779436
-0.0872069
-0.0407993
-0.121125
-0.0922555
-0.182287
0.719352
0.508839
0.438279
0.418524
0.425938
0.407317
0.390805
0.341491
0.383016
0.345775
0.369696
0.369269
0.35249
0.465442
0.261248
0.105277
0.635762
0.397438
0.77253
0.775356
0.757334
0.745606
0.703246
0.740202
0.707063
0.728008
0.698959
0.672337
0.780249
0.623563
-0.0298516
0.20918
0.54538
0.523904
0.529208
0.520656
0.486469
0.512376
0.4788
0.497402
0.47719
0.477865
0.53486
0.410471
-0.00785528
0.111215
0.103197
0.084415
0.0902616
0.0532099
0.0830758
0.118549
0.0936589
0.104377
0.118446
0.265166
0.0493069
0.199259
0.992379
0.998173
0.998368
0.98927
0.997772
0.984583
0.995507
0.980807
0.96492
0.936765
0.969614
0.0346304
0.989063
0.989515
0.982326
0.990926
0.980645
0.990059
0.975933
0.947175
0.946352
0.957593
0.0655034
0.9986
0.988945
0.997185
0.97895
0.993611
0.978007
0.965176
0.928127
0.971274
0.0407242
0.993437
0.998849
0.987163
0.997423
0.985426
0.97176
0.931275
0.97958
0.045976
0.993905
0.991023
0.995843
0.988798
0.974779
0.922449
0.987696
0.0392139
0.989173
0.998639
0.985638
0.966593
0.934353
0.980433
0.0489952
0.995094
0.994516
0.972362
0.941311
0.987027
0.0472855
0.991316
0.971952
0.938143
0.98592
0.0484009
0.976689
0.937711
0.986171
0.0776675
0.901786
0.97624
0.0378185
0.902587
0.166117
0.0584185
0.999304
0.990449
0.990199
0.993313
0.986652
0.977736
0.961614
0.964102
0.973352
0.974303
0.971413
0.963257
0.955123
0.917665
0.865651
0.888374
0.991395
0.990993
0.994636
0.987497
0.979508
0.964466
0.966873
0.975917
0.978429
0.975341
0.966564
0.959433
0.922319
0.867505
0.888664
0.998378
0.99917
0.995863
0.993923
0.985455
0.98756
0.990429
0.992061
0.990628
0.985422
0.980769
0.953562
0.89507
0.917378
0.998061
0.999182
0.996396
0.98311
0.986112
0.992602
0.990573
0.990484
0.986722
0.981772
0.957125
0.895155
0.92059
0.995463
0.991941
0.980426
0.982914
0.988169
0.991002
0.988991
0.982256
0.97714
0.9468
0.890317
0.911753
0.997606
0.98274
0.986173
0.994164
0.989604
0.990752
0.988609
0.983738
0.962094
0.89926
0.926238
0.990955
0.993808
0.998495
0.99318
0.995198
0.995065
0.992065
0.97652
0.909991
0.938072
0.998866
0.993103
0.992545
0.994015
0.995256
0.995033
0.982192
0.924602
0.942987
0.995922
0.994106
0.995818
0.997275
0.996691
0.984992
0.921939
0.946642
0.994239
0.99656
0.997491
0.995372
0.983196
0.91532
0.944644
0.999352
0.995708
0.994544
0.973678
0.918587
0.937988
0.99822
0.997192
0.979644
0.922617
0.943698
0.99928
0.988282
0.928962
0.954024
0.990892
0.930095
0.953866
0.9245
0.959408
0.96642
0.399782
0.663357
0.280708
-0.10241
0.166966
-0.836514
-0.521749
-0.473381
-0.497774
-0.410244
-0.521809
-0.689198
-0.524194
-0.582625
-0.606772
-0.618232
-0.590184
-0.596638
-0.639262
-0.661133
-0.667335
-0.618975
-0.664473
0.500698
0.671163
0.213276
0.198651
-0.211944
0.154512
0.170071
0.149264
0.0615476
0.117191
-0.716868
0.114601
-0.0123829
0.0269314
0.0230849
0.0255309
-0.00471698
-0.0332937
-0.111148
-0.116546
-0.0328856
-0.109502
0.586687
0.143638
0.496497
-0.621436
-0.334338
-0.293209
-0.308864
-0.279297
-0.367614
-0.814492
-0.351768
-0.44481
-0.451591
-0.461767
-0.410064
-0.43769
-0.483177
-0.55724
-0.552748
-0.467314
-0.51758
0.543946
0.750997
-0.121448
0.283363
0.297268
0.271913
-0.0450604
0.267396
-0.532991
0.259361
0.173936
0.198676
0.192497
0.235333
0.193696
0.153244
0.0434158
0.0569154
0.160194
0.113348
0.400527
0.161738
0.601683
0.558061
0.541037
0.0119137
0.564838
0.0727577
0.552546
0.61515
0.556631
0.55064
0.573616
0.552574
0.528632
0.454216
0.47708
0.527652
0.510584
-0.0204525
0.13237
0.166935
0.156708
-0.0167695
0.137525
-0.26844
0.149844
0.0440196
0.103149
0.099268
0.171887
0.140549
0.100781
0.0304942
0.0459996
0.123688
0.120177
0.569056
0.535256
0.562159
0.485925
0.606229
0.627169
0.589147
0.531114
0.647917
0.660695
0.650515
0.65533
0.690576
0.709773
0.713908
0.677315
0.710625
0.982821
0.985047
0.481613
0.951757
0.4181
0.982801
0.93341
0.971451
0.969947
0.943721
0.941911
0.931618
0.911242
0.911474
0.935936
0.911122
0.998046
0.55222
0.963251
0.392083
0.995419
0.903528
0.96037
0.955189
0.951283
0.950393
0.933169
0.916989
0.911475
0.943994
0.911835
0.561818
0.962734
0.411335
0.995974
0.900951
0.962242
0.958163
0.950381
0.950818
0.935427
0.92272
0.917339
0.945971
0.915837
0.558034
0.338456
0.559967
0.396519
0.514164
0.511615
0.53781
0.547795
0.549567
0.568893
0.553064
0.556093
0.538991
0.481276
0.977826
0.931885
0.972621
0.968698
0.985246
0.985195
0.977744
0.961575
0.960817
0.980249
0.95707
0.456258
0.564434
0.556488
0.562431
0.551864
0.579566
0.615476
0.679928
0.685047
0.606439
0.668265
0.922025
0.977768
0.973697
0.971015
0.971952
0.959081
0.946895
0.942766
0.9678
0.942508
0.96718
0.965886
0.941298
0.943801
0.944782
0.926089
0.934418
0.939249
0.934148
0.999384
0.980272
0.98234
0.980757
0.967955
0.971093
0.980989
0.971478
0.977027
0.979232
0.979257
0.966526
0.970505
0.97844
0.970841
0.998375
0.994871
0.978066
0.979795
0.996075
0.98654
0.997008
0.986515
0.987268
0.99904
0.990423
0.991296
0.993375
0.997962
0.994752
0.998404
0.991918
0.991809
0.992176
0.994946
0.994195
