# Supplementary material for: Flexible circuit mechanisms for context-dependent song sequencing
Source: Nature. 2023 Oct 11;622(7984):794–801. doi: 10.1038/s41586-023-06632-1 (PMC10600009; doi:10.1038/s41586-023-06632-1)
Supplement: Supplementary file 7 — Source Data Fig. 4 [file 41586_2023_6632_MOESM7_ESM.xlsx]

## Sheet: a
psine_irr205uW_per_mm2_freq0_125Hz_duty____0_25	ppulse_irr205uW_per_mm2_freq0_125Hz_duty____0_25	psine_irr205uW_per_mm2_freq0_125Hz_duty___0_125	ppulse_irr205uW_per_mm2_freq0_125Hz_duty___0_125	psine_irr205uW_per_mm2_freq0_125Hz_duty__0_0625	ppulse_irr205uW_per_mm2_freq0_125Hz_duty__0_0625	psine_irr205uW_per_mm2_freq0_125Hz_duty_0_03125	ppulse_irr205uW_per_mm2_freq0_125Hz_duty_0_03125	psine_irr205uW_per_mm2_freq0_125Hz_duty0_015625	ppulse_irr205uW_per_mm2_freq0_125Hz_duty0_015625	psine_irr_25uW_per_mm2_freq0_125Hz_duty____0_25	ppulse_irr_25uW_per_mm2_freq0_125Hz_duty____0_25	psine_irr_25uW_per_mm2_freq0_125Hz_duty___0_125	ppulse_irr_25uW_per_mm2_freq0_125Hz_duty___0_125	psine_irr_25uW_per_mm2_freq0_125Hz_duty__0_0625	ppulse_irr_25uW_per_mm2_freq0_125Hz_duty__0_0625	psine_irr_25uW_per_mm2_freq0_125Hz_duty_0_03125	ppulse_irr_25uW_per_mm2_freq0_125Hz_duty_0_03125	psine_irr_25uW_per_mm2_freq0_125Hz_duty0_015625	ppulse_irr_25uW_per_mm2_freq0_125Hz_duty0_015625	psine_irr__1uW_per_mm2_freq0_125Hz_duty____0_25	ppulse_irr__1uW_per_mm2_freq0_125Hz_duty____0_25	psine_irr__1uW_per_mm2_freq0_125Hz_duty___0_125	ppulse_irr__1uW_per_mm2_freq0_125Hz_duty___0_125	psine_irr__1uW_per_mm2_freq0_125Hz_duty__0_0625	ppulse_irr__1uW_per_mm2_freq0_125Hz_duty__0_0625	psine_irr__1uW_per_mm2_freq0_125Hz_duty_0_03125	ppulse_irr__1uW_per_mm2_freq0_125Hz_duty_0_03125	psine_irr__1uW_per_mm2_freq0_125Hz_duty0_015625	ppulse_irr__1uW_per_mm2_freq0_125Hz_duty0_015625
-0.0421053	0.126316	-0.0245614	0.136842	-0.0315789	0.0701754	-0.0385965	0.0491228	-0.045614	0.077193	-0.0736842	0.175439	-0.112281	0.2	-0.0350877	0.0947368	-0.0666667	0.0631579	-0.0631579	0.119298	-0.0526316	0.17193	-0.0666667	0.221053	-0.0245614	0.0526316	-0.0210526	0.140351	-0.0140351	0.0982456
-0.0421053	0.126316	-0.0245614	0.136842	-0.0315789	0.0666667	-0.0385965	0.0491228	-0.045614	0.077193	-0.0736842	0.175439	-0.112281	0.2	-0.0350877	0.0947368	-0.0666667	0.0631579	-0.0631579	0.119298	-0.0526316	0.17193	-0.0666667	0.221053	-0.0245614	0.0526316	-0.0210526	0.140351	-0.0140351	0.0982456
-0.0421053	0.126316	-0.0245614	0.136842	-0.0315789	0.0666667	-0.0385965	0.0491228	-0.045614	0.077193	-0.0736842	0.175439	-0.112281	0.2	-0.0350877	0.0947368	-0.0666667	0.0631579	-0.0631579	0.119298	-0.0526316	0.17193	-0.0666667	0.221053	-0.0245614	0.0526316	-0.0210526	0.140351	-0.0140351	0.0982456
-0.0421053	0.126316	-0.0245614	0.136842	-0.0315789	0.0666667	-0.0385965	0.0491228	-0.045614	0.077193	-0.0736842	0.175439	-0.115789	0.196491	-0.0350877	0.0947368	-0.0666667	0.0631579	-0.0631579	0.119298	-0.0526316	0.17193	-0.0666667	0.221053	-0.0245614	0.0526316	-0.0210526	0.140351	-0.0140351	0.0982456
-0.0421053	0.126316	-0.0245614	0.136842	-0.0315789	0.0666667	-0.0385965	0.0491228	-0.045614	0.077193	-0.0736842	0.175439	-0.115789	0.196491	-0.0350877	0.0947368	-0.0666667	0.0631579	-0.0631579	0.119298	-0.0526316	0.17193	-0.0666667	0.221053	-0.0245614	0.0526316	-0.0210526	0.136842	-0.0140351	0.0982456
-0.0421053	0.126316	-0.0245614	0.136842	-0.0315789	0.0666667	-0.0385965	0.0491228	-0.045614	0.077193	-0.0736842	0.175439	-0.115789	0.196491	-0.0350877	0.0912281	-0.0666667	0.0631579	-0.0631579	0.119298	-0.0526316	0.17193	-0.0666667	0.221053	-0.0245614	0.0526316	-0.0210526	0.136842	-0.0140351	0.0982456
-0.0421053	0.126316	-0.0245614	0.136842	-0.0315789	0.0666667	-0.0385965	0.0491228	-0.045614	0.077193	-0.0736842	0.175439	-0.115789	0.196491	-0.0350877	0.0912281	-0.0666667	0.0631579	-0.0631579	0.119298	-0.0526316	0.17193	-0.0666667	0.221053	-0.0245614	0.0526316	-0.0210526	0.136842	-0.0140351	0.0982456
-0.0421053	0.126316	-0.0245614	0.136842	-0.0315789	0.0666667	-0.0385965	0.0491228	-0.045614	0.077193	-0.0736842	0.175439	-0.115789	0.196491	-0.0350877	0.0912281	-0.0666667	0.0631579	-0.0631579	0.119298	-0.0526316	0.17193	-0.0666667	0.221053	-0.0245614	0.0526316	-0.0210526	0.136842	-0.0140351	0.0982456
-0.0421053	0.126316	-0.0245614	0.136842	-0.0315789	0.0666667	-0.0385965	0.0491228	-0.045614	0.0736842	-0.0736842	0.175439	-0.115789	0.196491	-0.0350877	0.0912281	-0.0666667	0.0631579	-0.0631579	0.119298	-0.0526316	0.17193	-0.0666667	0.221053	-0.0245614	0.0526316	-0.0210526	0.136842	-0.0140351	0.0982456
-0.0421053	0.126316	-0.0245614	0.136842	-0.0315789	0.0666667	-0.0385965	0.0491228	-0.045614	0.0736842	-0.0736842	0.175439	-0.115789	0.196491	-0.0350877	0.0912281	-0.0666667	0.0631579	-0.0631579	0.119298	-0.0526316	0.17193	-0.0666667	0.221053	-0.0245614	0.0526316	-0.0210526	0.136842	-0.0140351	0.0982456
-0.0421053	0.126316	-0.0245614	0.136842	-0.0315789	0.0666667	-0.0385965	0.0491228	-0.045614	0.0736842	-0.0736842	0.175439	-0.115789	0.196491	-0.0350877	0.0912281	-0.0666667	0.0631579	-0.0631579	0.119298	-0.0526316	0.17193	-0.0666667	0.221053	-0.0245614	0.0526316	-0.0210526	0.136842	-0.0140351	0.0982456
-0.0421053	0.126316	-0.0245614	0.136842	-0.0315789	0.0666667	-0.0385965	0.0491228	-0.045614	0.0736842	-0.0736842	0.175439	-0.115789	0.196491	-0.0350877	0.0912281	-0.0666667	0.0631579	-0.0631579	0.119298	-0.0526316	0.17193	-0.0666667	0.221053	-0.0245614	0.0526316	-0.0210526	0.136842	-0.0140351	0.0982456
-0.0421053	0.126316	-0.0245614	0.136842	-0.0315789	0.0666667	-0.0385965	0.0491228	-0.045614	0.0736842	-0.0736842	0.175439	-0.115789	0.196491	-0.0350877	0.0912281	-0.0666667	0.0631579	-0.0631579	0.119298	-0.0526316	0.17193	-0.0666667	0.221053	-0.0245614	0.0526316	-0.0210526	0.133333	-0.0140351	0.0982456
-0.0421053	0.126316	-0.0245614	0.136842	-0.0315789	0.0666667	-0.0385965	0.0491228	-0.045614	0.0736842	-0.0736842	0.175439	-0.115789	0.196491	-0.0350877	0.0912281	-0.0666667	0.0631579	-0.0631579	0.119298	-0.0526316	0.17193	-0.0666667	0.221053	-0.0245614	0.0526316	-0.0210526	0.133333	-0.0140351	0.0982456
-0.0421053	0.129825	-0.0245614	0.136842	-0.0315789	0.0666667	-0.0385965	0.0491228	-0.045614	0.0736842	-0.0736842	0.175439	-0.115789	0.196491	-0.0350877	0.0912281	-0.0666667	0.0631579	-0.0631579	0.119298	-0.0526316	0.17193	-0.0666667	0.221053	-0.0245614	0.0526316	-0.0210526	0.133333	-0.0140351	0.0982456
-0.0421053	0.129825	-0.0245614	0.136842	-0.0315789	0.0666667	-0.0385965	0.0491228	-0.045614	0.0736842	-0.0736842	0.175439	-0.115789	0.196491	-0.0350877	0.0912281	-0.0666667	0.0631579	-0.0631579	0.119298	-0.0526316	0.17193	-0.0666667	0.217544	-0.0245614	0.0526316	-0.0210526	0.133333	-0.0140351	0.0982456
-0.0421053	0.129825	-0.0245614	0.136842	-0.0315789	0.0666667	-0.0385965	0.0491228	-0.045614	0.0736842	-0.0736842	0.175439	-0.115789	0.196491	-0.0350877	0.0912281	-0.0666667	0.0631579	-0.0631579	0.119298	-0.0526316	0.17193	-0.0666667	0.217544	-0.0245614	0.0526316	-0.0210526	0.133333	-0.0140351	0.0982456
-0.0421053	0.129825	-0.0245614	0.136842	-0.0315789	0.0666667	-0.0385965	0.0491228	-0.045614	0.0736842	-0.0736842	0.175439	-0.115789	0.196491	-0.0350877	0.0912281	-0.0666667	0.0631579	-0.0631579	0.119298	-0.0526316	0.17193	-0.0666667	0.217544	-0.0245614	0.0526316	-0.0210526	0.133333	-0.0140351	0.0982456
-0.0421053	0.129825	-0.0245614	0.136842	-0.0315789	0.0666667	-0.0385965	0.0491228	-0.045614	0.0736842	-0.077193	0.17193	-0.115789	0.196491	-0.0350877	0.0912281	-0.0666667	0.0631579	-0.0631579	0.119298	-0.0526316	0.17193	-0.0666667	0.217544	-0.0245614	0.0526316	-0.0210526	0.133333	-0.0140351	0.0982456
-0.0421053	0.129825	-0.0245614	0.136842	-0.0315789	0.0666667	-0.0385965	0.0491228	-0.045614	0.0736842	-0.077193	0.17193	-0.115789	0.196491	-0.0350877	0.0912281	-0.0666667	0.0631579	-0.0631579	0.119298	-0.0526316	0.17193	-0.0666667	0.217544	-0.0245614	0.0526316	-0.0210526	0.133333	-0.0140351	0.0982456
-0.0421053	0.129825	-0.0245614	0.136842	-0.0315789	0.0631579	-0.0385965	0.0491228	-0.045614	0.0736842	-0.077193	0.17193	-0.115789	0.196491	-0.0350877	0.0877193	-0.0631579	0.0666667	-0.0631579	0.119298	-0.0526316	0.17193	-0.0666667	0.217544	-0.0245614	0.0526316	-0.0210526	0.133333	-0.0140351	0.0982456
-0.0421053	0.129825	-0.0245614	0.136842	-0.0315789	0.0631579	-0.0385965	0.0491228	-0.045614	0.0736842	-0.077193	0.17193	-0.115789	0.196491	-0.0350877	0.0877193	-0.0631579	0.0666667	-0.0631579	0.119298	-0.0526316	0.17193	-0.0666667	0.217544	-0.0245614	0.0526316	-0.0210526	0.133333	-0.0140351	0.0982456
-0.0421053	0.129825	-0.0245614	0.136842	-0.0315789	0.0631579	-0.0385965	0.0491228	-0.045614	0.0736842	-0.077193	0.17193	-0.115789	0.196491	-0.0350877	0.0877193	-0.0631579	0.0666667	-0.0631579	0.119298	-0.0526316	0.17193	-0.0666667	0.217544	-0.0245614	0.0526316	-0.0210526	0.133333	-0.0140351	0.0982456
-0.0421053	0.129825	-0.0245614	0.136842	-0.0315789	0.0631579	-0.0385965	0.0491228	-0.045614	0.0736842	-0.077193	0.17193	-0.115789	0.196491	-0.0350877	0.0877193	-0.0631579	0.0666667	-0.0631579	0.119298	-0.0526316	0.17193	-0.0666667	0.217544	-0.0245614	0.0526316	-0.0210526	0.133333	-0.0140351	0.0982456
-0.0421053	0.129825	-0.0245614	0.136842	-0.0315789	0.0631579	-0.0385965	0.0491228	-0.045614	0.0736842	-0.077193	0.17193	-0.115789	0.196491	-0.0350877	0.0877193	-0.0631579	0.0666667	-0.0631579	0.119298	-0.0526316	0.17193	-0.0666667	0.217544	-0.0245614	0.0526316	-0.0210526	0.133333	-0.0140351	0.0982456
-0.0421053	0.129825	-0.0245614	0.136842	-0.0315789	0.0631579	-0.0385965	0.0491228	-0.045614	0.0736842	-0.077193	0.17193	-0.115789	0.196491	-0.0350877	0.0877193	-0.0631579	0.0666667	-0.0631579	0.119298	-0.0526316	0.17193	-0.0666667	0.217544	-0.0245614	0.0526316	-0.0210526	0.133333	-0.0140351	0.0982456
-0.0421053	0.129825	-0.0245614	0.136842	-0.0315789	0.0631579	-0.0385965	0.0491228	-0.045614	0.0736842	-0.077193	0.17193	-0.115789	0.196491	-0.0350877	0.0877193	-0.0631579	0.0666667	-0.0631579	0.119298	-0.0526316	0.17193	-0.0666667	0.217544	-0.0245614	0.0526316	-0.0210526	0.133333	-0.0140351	0.0982456
-0.0421053	0.126316	-0.0245614	0.136842	-0.0315789	0.0631579	-0.0385965	0.0491228	-0.045614	0.0736842	-0.077193	0.17193	-0.115789	0.196491	-0.0350877	0.0877193	-0.0631579	0.0666667	-0.0631579	0.119298	-0.0526316	0.17193	-0.0666667	0.217544	-0.0245614	0.0526316	-0.0210526	0.133333	-0.0140351	0.0982456
-0.0421053	0.126316	-0.0245614	0.136842	-0.0315789	0.0631579	-0.0385965	0.045614	-0.045614	0.0736842	-0.077193	0.17193	-0.115789	0.196491	-0.0350877	0.0877193	-0.0631579	0.0666667	-0.0631579	0.119298	-0.0526316	0.17193	-0.0666667	0.217544	-0.0245614	0.0526316	-0.0210526	0.133333	-0.0140351	0.0982456
-0.0421053	0.126316	-0.0245614	0.136842	-0.0315789	0.0631579	-0.0385965	0.045614	-0.045614	0.0736842	-0.077193	0.17193	-0.115789	0.2	-0.0350877	0.0877193	-0.0631579	0.0666667	-0.0631579	0.119298	-0.0526316	0.17193	-0.0666667	0.217544	-0.0245614	0.0526316	-0.0210526	0.133333	-0.0140351	0.0982456
-0.0421053	0.126316	-0.0245614	0.136842	-0.0315789	0.0631579	-0.0385965	0.045614	-0.045614	0.0736842	-0.077193	0.17193	-0.115789	0.2	-0.0350877	0.0877193	-0.0631579	0.0666667	-0.0631579	0.119298	-0.0526316	0.17193	-0.0666667	0.217544	-0.0245614	0.0526316	-0.0210526	0.133333	-0.0140351	0.0982456
-0.0421053	0.122807	-0.0245614	0.136842	-0.0315789	0.0631579	-0.0385965	0.045614	-0.045614	0.0701754	-0.077193	0.17193	-0.115789	0.2	-0.0350877	0.0877193	-0.0631579	0.0666667	-0.0631579	0.119298	-0.0526316	0.17193	-0.0666667	0.217544	-0.0245614	0.0526316	-0.0210526	0.133333	-0.0140351	0.0982456
-0.0421053	0.122807	-0.0245614	0.136842	-0.0315789	0.0631579	-0.0385965	0.045614	-0.045614	0.0701754	-0.077193	0.17193	-0.115789	0.2	-0.0350877	0.0877193	-0.0631579	0.0666667	-0.0631579	0.119298	-0.0526316	0.17193	-0.0666667	0.217544	-0.0245614	0.0526316	-0.0210526	0.133333	-0.0140351	0.0982456
-0.0421053	0.122807	-0.0245614	0.136842	-0.0315789	0.0631579	-0.0385965	0.045614	-0.045614	0.0701754	-0.077193	0.17193	-0.115789	0.2	-0.0385965	0.0842105	-0.0631579	0.0666667	-0.0631579	0.119298	-0.0526316	0.17193	-0.0666667	0.217544	-0.0245614	0.0526316	-0.0210526	0.133333	-0.0140351	0.0982456
-0.0421053	0.122807	-0.0245614	0.136842	-0.0315789	0.0631579	-0.0385965	0.045614	-0.045614	0.0701754	-0.077193	0.168421	-0.115789	0.2	-0.0385965	0.0842105	-0.0631579	0.0666667	-0.0631579	0.119298	-0.0526316	0.17193	-0.0666667	0.217544	-0.0245614	0.0526316	-0.0210526	0.133333	-0.0140351	0.0982456
-0.0421053	0.122807	-0.0245614	0.136842	-0.0315789	0.0631579	-0.0385965	0.045614	-0.045614	0.0701754	-0.077193	0.168421	-0.115789	0.2	-0.0385965	0.0842105	-0.0631579	0.0666667	-0.0631579	0.119298	-0.0526316	0.17193	-0.0666667	0.217544	-0.0245614	0.0526316	-0.0210526	0.133333	-0.0140351	0.0982456
-0.0421053	0.122807	-0.0245614	0.136842	-0.0315789	0.0631579	-0.0385965	0.045614	-0.045614	0.0701754	-0.077193	0.168421	-0.115789	0.2	-0.0385965	0.0842105	-0.0631579	0.0666667	-0.0631579	0.119298	-0.0526316	0.17193	-0.0666667	0.217544	-0.0245614	0.0526316	-0.0210526	0.133333	-0.0140351	0.0982456
-0.0421053	0.122807	-0.0245614	0.136842	-0.0315789	0.0631579	-0.0385965	0.045614	-0.045614	0.0701754	-0.077193	0.168421	-0.115789	0.2	-0.0385965	0.0842105	-0.0631579	0.0666667	-0.0631579	0.119298	-0.0526316	0.17193	-0.0666667	0.217544	-0.0245614	0.0526316	-0.0210526	0.133333	-0.0140351	0.0982456
-0.0421053	0.126316	-0.0245614	0.136842	-0.0315789	0.0631579	-0.0385965	0.045614	-0.045614	0.0701754	-0.077193	0.168421	-0.115789	0.2	-0.0385965	0.0842105	-0.0631579	0.0666667	-0.0631579	0.119298	-0.0526316	0.17193	-0.0666667	0.214035	-0.0245614	0.0526316	-0.0210526	0.133333	-0.0140351	0.0982456
-0.0421053	0.126316	-0.0245614	0.136842	-0.0315789	0.0631579	-0.0385965	0.045614	-0.045614	0.0701754	-0.077193	0.168421	-0.115789	0.2	-0.0385965	0.0842105	-0.0631579	0.0666667	-0.0631579	0.119298	-0.0526316	0.17193	-0.0666667	0.214035	-0.0245614	0.0526316	-0.0210526	0.133333	-0.0140351	0.0982456
-0.0421053	0.126316	-0.0245614	0.136842	-0.0315789	0.0631579	-0.0385965	0.045614	-0.045614	0.0701754	-0.077193	0.168421	-0.115789	0.2	-0.0385965	0.0842105	-0.0631579	0.0666667	-0.0631579	0.119298	-0.0526316	0.17193	-0.0666667	0.217544	-0.0245614	0.0526316	-0.0210526	0.133333	-0.0140351	0.0982456
-0.0421053	0.126316	-0.0245614	0.136842	-0.0315789	0.0631579	-0.0385965	0.045614	-0.045614	0.0701754	-0.077193	0.168421	-0.115789	0.2	-0.0385965	0.0842105	-0.0631579	0.0666667	-0.0631579	0.119298	-0.0526316	0.17193	-0.0666667	0.217544	-0.0245614	0.0526316	-0.0210526	0.133333	-0.0140351	0.0982456
-0.0421053	0.126316	-0.0245614	0.136842	-0.0315789	0.0631579	-0.0385965	0.045614	-0.045614	0.0701754	-0.077193	0.168421	-0.115789	0.2	-0.0385965	0.0842105	-0.0631579	0.0666667	-0.0631579	0.119298	-0.0526316	0.17193	-0.0666667	0.217544	-0.0245614	0.0526316	-0.0210526	0.133333	-0.0140351	0.0982456
-0.0421053	0.126316	-0.0245614	0.136842	-0.0315789	0.0631579	-0.0385965	0.045614	-0.045614	0.0701754	-0.077193	0.168421	-0.115789	0.2	-0.0385965	0.0842105	-0.0631579	0.0666667	-0.0631579	0.119298	-0.0526316	0.17193	-0.0666667	0.217544	-0.0245614	0.0526316	-0.0210526	0.133333	-0.0140351	0.0982456
-0.0421053	0.126316	-0.0245614	0.136842	-0.0315789	0.0631579	-0.0385965	0.045614	-0.045614	0.0701754	-0.077193	0.168421	-0.115789	0.2	-0.0385965	0.0842105	-0.0631579	0.0666667	-0.0631579	0.119298	-0.0526316	0.17193	-0.0666667	0.217544	-0.0245614	0.0526316	-0.0210526	0.133333	-0.0140351	0.0982456
-0.0421053	0.126316	-0.0245614	0.136842	-0.0315789	0.0631579	-0.0385965	0.045614	-0.045614	0.0701754	-0.077193	0.168421	-0.115789	0.2	-0.0385965	0.0842105	-0.0631579	0.0666667	-0.0631579	0.119298	-0.0526316	0.17193	-0.0666667	0.217544	-0.0245614	0.0526316	-0.0210526	0.133333	-0.0140351	0.0982456
-0.0421053	0.126316	-0.0245614	0.136842	-0.0315789	0.0631579	-0.0385965	0.045614	-0.045614	0.0701754	-0.077193	0.168421	-0.115789	0.2	-0.0385965	0.0842105	-0.0631579	0.0666667	-0.0631579	0.119298	-0.0526316	0.17193	-0.0666667	0.217544	-0.0245614	0.0526316	-0.0210526	0.133333	-0.0140351	0.0982456
-0.0421053	0.126316	-0.0245614	0.136842	-0.0315789	0.0631579	-0.0385965	0.045614	-0.045614	0.0701754	-0.077193	0.168421	-0.115789	0.2	-0.0385965	0.0842105	-0.0631579	0.0666667	-0.0631579	0.119298	-0.0526316	0.17193	-0.0666667	0.217544	-0.0245614	0.0526316	-0.0210526	0.133333	-0.0140351	0.0982456
-0.0421053	0.126316	-0.0245614	0.136842	-0.0315789	0.0631579	-0.0385965	0.045614	-0.045614	0.0701754	-0.077193	0.168421	-0.115789	0.2	-0.0385965	0.0842105	-0.0631579	0.0666667	-0.0631579	0.119298	-0.0526316	0.17193	-0.0666667	0.217544	-0.0245614	0.0526316	-0.0210526	0.133333	-0.0140351	0.0982456
-0.0421053	0.126316	-0.0245614	0.136842	-0.0315789	0.0631579	-0.0385965	0.045614	-0.045614	0.0701754	-0.077193	0.168421	-0.115789	0.2	-0.0385965	0.0842105	-0.0631579	0.0666667	-0.0631579	0.119298	-0.0526316	0.17193	-0.0666667	0.217544	-0.0245614	0.0526316	-0.0210526	0.133333	-0.0140351	0.0982456
-0.0421053	0.126316	-0.0245614	0.136842	-0.0315789	0.0631579	-0.0385965	0.045614	-0.045614	0.0701754	-0.077193	0.168421	-0.115789	0.2	-0.0385965	0.0842105	-0.0631579	0.0666667	-0.0631579	0.119298	-0.0526316	0.17193	-0.0666667	0.217544	-0.0245614	0.0526316	-0.0210526	0.133333	-0.0140351	0.0982456
-0.0421053	0.126316	-0.0245614	0.136842	-0.0315789	0.0631579	-0.0385965	0.045614	-0.045614	0.0701754	-0.077193	0.168421	-0.115789	0.2	-0.0385965	0.0842105	-0.0631579	0.0631579	-0.0631579	0.119298	-0.0526316	0.17193	-0.0666667	0.217544	-0.0245614	0.0526316	-0.0210526	0.133333	-0.0140351	0.0982456
-0.0421053	0.126316	-0.0245614	0.136842	-0.0315789	0.0631579	-0.0385965	0.045614	-0.045614	0.0701754	-0.077193	0.168421	-0.115789	0.2	-0.0385965	0.0842105	-0.0631579	0.0631579	-0.0631579	0.119298	-0.0526316	0.17193	-0.0666667	0.217544	-0.0245614	0.0526316	-0.0210526	0.133333	-0.0140351	0.0982456
-0.0421053	0.126316	-0.0245614	0.136842	-0.0315789	0.0631579	-0.0385965	0.045614	-0.045614	0.0701754	-0.077193	0.168421	-0.115789	0.2	-0.0385965	0.0842105	-0.0631579	0.0631579	-0.0631579	0.119298	-0.0526316	0.17193	-0.0666667	0.217544	-0.0245614	0.0526316	-0.0210526	0.133333	-0.0140351	0.0982456
-0.0421053	0.126316	-0.0245614	0.136842	-0.0315789	0.0631579	-0.0385965	0.045614	-0.045614	0.0701754	-0.077193	0.168421	-0.115789	0.2	-0.0385965	0.0842105	-0.0631579	0.0631579	-0.0631579	0.119298	-0.0526316	0.17193	-0.0666667	0.217544	-0.0245614	0.0526316	-0.0210526	0.133333	-0.0140351	0.0982456
-0.0421053	0.126316	-0.0245614	0.136842	-0.0315789	0.0631579	-0.0385965	0.045614	-0.045614	0.0701754	-0.077193	0.168421	-0.115789	0.2	-0.0385965	0.0842105	-0.0631579	0.0631579	-0.0631579	0.119298	-0.0526316	0.17193	-0.0666667	0.217544	-0.0245614	0.0526316	-0.0210526	0.133333	-0.0140351	0.0982456
-0.0421053	0.126316	-0.0245614	0.136842	-0.0315789	0.0631579	-0.0385965	0.045614	-0.045614	0.0701754	-0.077193	0.168421	-0.115789	0.2	-0.0385965	0.0842105	-0.0631579	0.0631579	-0.0631579	0.119298	-0.0526316	0.17193	-0.0666667	0.217544	-0.0245614	0.0526316	-0.0210526	0.133333	-0.0140351	0.0982456
-0.0421053	0.126316	-0.0245614	0.136842	-0.0315789	0.0631579	-0.0385965	0.045614	-0.045614	0.0701754	-0.077193	0.168421	-0.115789	0.2	-0.0385965	0.0842105	-0.0631579	0.0631579	-0.0631579	0.119298	-0.0526316	0.17193	-0.0666667	0.217544	-0.0245614	0.0526316	-0.0210526	0.133333	-0.0140351	0.0982456
-0.0421053	0.126316	-0.0245614	0.136842	-0.0315789	0.0631579	-0.0385965	0.045614	-0.045614	0.0701754	-0.077193	0.168421	-0.115789	0.2	-0.0385965	0.0842105	-0.0631579	0.0631579	-0.0631579	0.119298	-0.0526316	0.17193	-0.0666667	0.217544	-0.0245614	0.0526316	-0.0210526	0.133333	-0.0140351	0.0982456
-0.0421053	0.126316	-0.0245614	0.136842	-0.0315789	0.0631579	-0.0385965	0.045614	-0.045614	0.0701754	-0.077193	0.168421	-0.115789	0.2	-0.0385965	0.0842105	-0.0631579	0.0631579	-0.0631579	0.119298	-0.0526316	0.17193	-0.0666667	0.217544	-0.0245614	0.0526316	-0.0210526	0.133333	-0.0140351	0.0982456
-0.0421053	0.126316	-0.0245614	0.136842	-0.0315789	0.0631579	-0.0385965	0.045614	-0.0491228	0.0666667	-0.077193	0.168421	-0.115789	0.2	-0.0385965	0.0842105	-0.0631579	0.0631579	-0.0631579	0.119298	-0.0526316	0.17193	-0.0666667	0.217544	-0.0245614	0.0526316	-0.0210526	0.133333	-0.0140351	0.0982456
-0.0421053	0.126316	-0.0245614	0.136842	-0.0315789	0.0631579	-0.0385965	0.045614	-0.0491228	0.0666667	-0.077193	0.168421	-0.115789	0.2	-0.0385965	0.0842105	-0.0631579	0.0631579	-0.0631579	0.119298	-0.0526316	0.17193	-0.0666667	0.217544	-0.0245614	0.0526316	-0.0210526	0.133333	-0.0140351	0.0982456
-0.0421053	0.126316	-0.0245614	0.136842	-0.0315789	0.0631579	-0.0385965	0.045614	-0.0491228	0.0666667	-0.077193	0.168421	-0.115789	0.2	-0.0385965	0.0842105	-0.0631579	0.0631579	-0.0631579	0.119298	-0.0526316	0.17193	-0.0666667	0.217544	-0.0245614	0.0526316	-0.0210526	0.133333	-0.0140351	0.0982456
-0.0421053	0.126316	-0.0245614	0.136842	-0.0315789	0.0631579	-0.0385965	0.045614	-0.0491228	0.0666667	-0.077193	0.17193	-0.115789	0.2	-0.0385965	0.0842105	-0.0631579	0.0631579	-0.0631579	0.119298	-0.0526316	0.17193	-0.0666667	0.217544	-0.0245614	0.0526316	-0.0210526	0.133333	-0.0140351	0.0982456
-0.0421053	0.126316	-0.0245614	0.136842	-0.0315789	0.0631579	-0.0385965	0.045614	-0.0491228	0.0666667	-0.077193	0.17193	-0.115789	0.2	-0.0385965	0.0842105	-0.0631579	0.0631579	-0.0631579	0.119298	-0.0526316	0.17193	-0.0666667	0.217544	-0.0245614	0.0526316	-0.0210526	0.133333	-0.0140351	0.0982456
-0.0421053	0.126316	-0.0245614	0.136842	-0.0315789	0.0631579	-0.0385965	0.045614	-0.0491228	0.0666667	-0.077193	0.17193	-0.115789	0.2	-0.0385965	0.0842105	-0.0631579	0.0631579	-0.0631579	0.119298	-0.0526316	0.17193	-0.0666667	0.217544	-0.0245614	0.0526316	-0.0210526	0.133333	-0.0140351	0.0982456
-0.0421053	0.126316	-0.0245614	0.136842	-0.0315789	0.0631579	-0.0385965	0.045614	-0.0491228	0.0666667	-0.077193	0.17193	-0.115789	0.2	-0.0385965	0.0842105	-0.0631579	0.0631579	-0.0631579	0.119298	-0.0526316	0.17193	-0.0666667	0.217544	-0.0245614	0.0526316	-0.0210526	0.133333	-0.0140351	0.0982456
-0.0421053	0.126316	-0.0245614	0.136842	-0.0315789	0.0631579	-0.0385965	0.045614	-0.0491228	0.0666667	-0.077193	0.17193	-0.115789	0.2	-0.0385965	0.0842105	-0.0631579	0.0631579	-0.0631579	0.119298	-0.0526316	0.17193	-0.0666667	0.217544	-0.0245614	0.0526316	-0.0210526	0.133333	-0.0140351	0.0947368
-0.0421053	0.126316	-0.0245614	0.136842	-0.0315789	0.0631579	-0.0385965	0.045614	-0.0491228	0.0666667	-0.077193	0.17193	-0.115789	0.2	-0.0385965	0.0842105	-0.0631579	0.0631579	-0.0631579	0.119298	-0.0526316	0.17193	-0.0666667	0.217544	-0.0245614	0.0526316	-0.0210526	0.133333	-0.0140351	0.0947368
-0.0421053	0.126316	-0.0245614	0.136842	-0.0315789	0.0631579	-0.0385965	0.045614	-0.0491228	0.0666667	-0.077193	0.17193	-0.115789	0.2	-0.0385965	0.0842105	-0.0631579	0.0631579	-0.0631579	0.119298	-0.0526316	0.17193	-0.0666667	0.217544	-0.0245614	0.0526316	-0.0210526	0.133333	-0.0140351	0.0947368
-0.0421053	0.126316	-0.0245614	0.136842	-0.0315789	0.0631579	-0.0385965	0.045614	-0.0491228	0.0666667	-0.077193	0.17193	-0.115789	0.2	-0.0385965	0.0842105	-0.0631579	0.0631579	-0.0631579	0.119298	-0.0526316	0.17193	-0.0666667	0.217544	-0.0245614	0.0526316	-0.0210526	0.133333	-0.0140351	0.0947368
-0.0421053	0.126316	-0.0245614	0.136842	-0.0315789	0.0631579	-0.0385965	0.045614	-0.0491228	0.0666667	-0.077193	0.17193	-0.115789	0.2	-0.0385965	0.0842105	-0.0631579	0.0631579	-0.0631579	0.119298	-0.0526316	0.17193	-0.0666667	0.217544	-0.0245614	0.0526316	-0.0210526	0.133333	-0.0140351	0.0947368
-0.0421053	0.126316	-0.0245614	0.136842	-0.0315789	0.0631579	-0.0385965	0.045614	-0.0491228	0.0666667	-0.0736842	0.175439	-0.115789	0.2	-0.0385965	0.0842105	-0.0631579	0.0596491	-0.0631579	0.119298	-0.0526316	0.17193	-0.0666667	0.217544	-0.0245614	0.0526316	-0.0210526	0.133333	-0.0140351	0.0947368
-0.0421053	0.126316	-0.0245614	0.136842	-0.0315789	0.0631579	-0.0385965	0.045614	-0.0491228	0.0666667	-0.0736842	0.175439	-0.115789	0.2	-0.0385965	0.0842105	-0.0631579	0.0596491	-0.0631579	0.119298	-0.0526316	0.17193	-0.0666667	0.217544	-0.0245614	0.0526316	-0.0210526	0.133333	-0.0140351	0.0947368
-0.0421053	0.126316	-0.0245614	0.136842	-0.0315789	0.0631579	-0.0385965	0.045614	-0.0491228	0.0666667	-0.0736842	0.175439	-0.115789	0.2	-0.0385965	0.0842105	-0.0631579	0.0596491	-0.0631579	0.119298	-0.0526316	0.17193	-0.0666667	0.217544	-0.0245614	0.0526316	-0.0210526	0.133333	-0.0140351	0.0947368
-0.0421053	0.126316	-0.0245614	0.136842	-0.0315789	0.0631579	-0.0385965	0.045614	-0.0491228	0.0666667	-0.0736842	0.175439	-0.112281	0.2	-0.0385965	0.0842105	-0.0631579	0.0596491	-0.0631579	0.119298	-0.0526316	0.17193	-0.0666667	0.217544	-0.0245614	0.0526316	-0.0210526	0.133333	-0.0140351	0.0947368
-0.0421053	0.126316	-0.0210526	0.136842	-0.0315789	0.0631579	-0.0385965	0.045614	-0.0491228	0.0666667	-0.0736842	0.175439	-0.112281	0.2	-0.0385965	0.0842105	-0.0631579	0.0596491	-0.0631579	0.119298	-0.0526316	0.17193	-0.0666667	0.217544	-0.0245614	0.0526316	-0.0210526	0.133333	-0.0140351	0.0947368
-0.0421053	0.126316	-0.0210526	0.136842	-0.0315789	0.0631579	-0.0385965	0.045614	-0.0491228	0.0666667	-0.0736842	0.175439	-0.112281	0.2	-0.0385965	0.0842105	-0.0631579	0.0596491	-0.0631579	0.119298	-0.0526316	0.17193	-0.0666667	0.217544	-0.0245614	0.0526316	-0.0210526	0.133333	-0.0140351	0.0947368
-0.0421053	0.126316	-0.0210526	0.136842	-0.0315789	0.0631579	-0.0385965	0.045614	-0.0491228	0.0666667	-0.0736842	0.175439	-0.112281	0.2	-0.0385965	0.0842105	-0.0631579	0.0596491	-0.0631579	0.119298	-0.0526316	0.17193	-0.0666667	0.217544	-0.0245614	0.0526316	-0.0210526	0.133333	-0.0140351	0.0947368
-0.0421053	0.126316	-0.0210526	0.136842	-0.0315789	0.0631579	-0.0385965	0.045614	-0.0491228	0.0666667	-0.0736842	0.175439	-0.112281	0.2	-0.0385965	0.0842105	-0.0631579	0.0596491	-0.0631579	0.119298	-0.0526316	0.17193	-0.0631579	0.217544	-0.0245614	0.0526316	-0.0210526	0.133333	-0.0140351	0.0912281
-0.0421053	0.126316	-0.0210526	0.136842	-0.0315789	0.0631579	-0.0385965	0.045614	-0.0491228	0.0666667	-0.0736842	0.175439	-0.112281	0.2	-0.0385965	0.0842105	-0.0631579	0.0596491	-0.0631579	0.119298	-0.0526316	0.17193	-0.0631579	0.217544	-0.0245614	0.0526316	-0.0210526	0.133333	-0.0140351	0.0912281
-0.0421053	0.126316	-0.0210526	0.136842	-0.0315789	0.0631579	-0.0385965	0.045614	-0.0491228	0.0666667	-0.0736842	0.175439	-0.112281	0.2	-0.0385965	0.0842105	-0.0631579	0.0596491	-0.0631579	0.119298	-0.0526316	0.17193	-0.0631579	0.217544	-0.0245614	0.0526316	-0.0210526	0.133333	-0.0140351	0.0912281
-0.0421053	0.126316	-0.0210526	0.136842	-0.0315789	0.0631579	-0.0385965	0.045614	-0.0491228	0.0666667	-0.0736842	0.175439	-0.115789	0.196491	-0.0385965	0.0842105	-0.0631579	0.0596491	-0.0631579	0.119298	-0.0526316	0.17193	-0.0631579	0.217544	-0.0245614	0.0526316	-0.0210526	0.133333	-0.0140351	0.0912281
-0.0421053	0.126316	-0.0210526	0.136842	-0.0315789	0.0631579	-0.0385965	0.045614	-0.0491228	0.0666667	-0.0736842	0.175439	-0.115789	0.196491	-0.0385965	0.0842105	-0.0666667	0.0596491	-0.0596491	0.122807	-0.0526316	0.17193	-0.0631579	0.217544	-0.0245614	0.0526316	-0.0210526	0.133333	-0.0140351	0.0912281
-0.0421053	0.126316	-0.0210526	0.136842	-0.0315789	0.0631579	-0.0385965	0.045614	-0.0491228	0.0666667	-0.0736842	0.175439	-0.115789	0.196491	-0.0385965	0.0842105	-0.0666667	0.0596491	-0.0596491	0.122807	-0.0526316	0.17193	-0.0631579	0.217544	-0.0245614	0.0526316	-0.0210526	0.133333	-0.0140351	0.0912281
-0.0421053	0.126316	-0.0210526	0.136842	-0.0315789	0.0631579	-0.0385965	0.045614	-0.0491228	0.0666667	-0.0736842	0.175439	-0.115789	0.192982	-0.0385965	0.0842105	-0.0666667	0.0596491	-0.0596491	0.122807	-0.0526316	0.17193	-0.0631579	0.217544	-0.0245614	0.0526316	-0.0210526	0.133333	-0.0140351	0.0912281
-0.0421053	0.126316	-0.0210526	0.136842	-0.0315789	0.0631579	-0.0385965	0.045614	-0.0491228	0.0666667	-0.0736842	0.175439	-0.115789	0.192982	-0.0385965	0.0842105	-0.0666667	0.0596491	-0.0596491	0.122807	-0.0526316	0.17193	-0.0631579	0.217544	-0.0245614	0.0526316	-0.0210526	0.133333	-0.0140351	0.0912281
-0.0421053	0.126316	-0.0210526	0.136842	-0.0315789	0.0631579	-0.0385965	0.0421053	-0.0491228	0.0666667	-0.0736842	0.175439	-0.115789	0.192982	-0.0385965	0.0842105	-0.0666667	0.0596491	-0.0596491	0.122807	-0.0526316	0.17193	-0.0631579	0.217544	-0.0245614	0.0526316	-0.0210526	0.133333	-0.0140351	0.0912281
-0.0421053	0.126316	-0.0210526	0.136842	-0.0315789	0.0631579	-0.0385965	0.0421053	-0.0491228	0.0666667	-0.0736842	0.175439	-0.115789	0.192982	-0.0385965	0.0842105	-0.0666667	0.0596491	-0.0596491	0.122807	-0.0526316	0.17193	-0.0631579	0.217544	-0.0245614	0.0526316	-0.0210526	0.133333	-0.0140351	0.0912281
-0.0421053	0.126316	-0.0210526	0.136842	-0.0315789	0.0631579	-0.0385965	0.0421053	-0.0491228	0.0666667	-0.0736842	0.175439	-0.115789	0.196491	-0.0385965	0.0842105	-0.0666667	0.0596491	-0.0596491	0.122807	-0.0491228	0.175439	-0.0631579	0.217544	-0.0245614	0.0526316	-0.0210526	0.133333	-0.0140351	0.0912281
-0.0421053	0.126316	-0.0210526	0.136842	-0.0315789	0.0631579	-0.0385965	0.0421053	-0.0491228	0.0666667	-0.0736842	0.175439	-0.115789	0.2	-0.0385965	0.0842105	-0.0666667	0.0596491	-0.0596491	0.122807	-0.0491228	0.175439	-0.0631579	0.217544	-0.0245614	0.0526316	-0.0210526	0.133333	-0.0140351	0.0912281
-0.0421053	0.126316	-0.0210526	0.136842	-0.0315789	0.0631579	-0.0385965	0.0421053	-0.0491228	0.0666667	-0.0736842	0.175439	-0.115789	0.2	-0.0385965	0.0842105	-0.0666667	0.0596491	-0.0596491	0.122807	-0.0491228	0.175439	-0.0631579	0.217544	-0.0245614	0.0526316	-0.0210526	0.133333	-0.0140351	0.0912281
-0.0421053	0.126316	-0.0210526	0.136842	-0.0315789	0.0631579	-0.0385965	0.0421053	-0.0491228	0.0666667	-0.0736842	0.175439	-0.115789	0.2	-0.0385965	0.0842105	-0.0666667	0.0596491	-0.0596491	0.122807	-0.0491228	0.175439	-0.0631579	0.217544	-0.0245614	0.0526316	-0.0210526	0.133333	-0.0140351	0.0912281
-0.0421053	0.126316	-0.0210526	0.136842	-0.0315789	0.0631579	-0.0385965	0.0421053	-0.0491228	0.0666667	-0.0736842	0.175439	-0.115789	0.2	-0.0385965	0.0842105	-0.0666667	0.0596491	-0.0596491	0.122807	-0.0491228	0.175439	-0.0631579	0.217544	-0.0245614	0.0526316	-0.0210526	0.133333	-0.0140351	0.0912281
-0.0421053	0.126316	-0.0210526	0.136842	-0.0315789	0.0631579	-0.0385965	0.0421053	-0.0491228	0.0666667	-0.0736842	0.175439	-0.115789	0.2	-0.0385965	0.0842105	-0.0666667	0.0596491	-0.0596491	0.122807	-0.0491228	0.175439	-0.0631579	0.217544	-0.0245614	0.0526316	-0.0210526	0.133333	-0.0140351	0.0912281
-0.0421053	0.126316	-0.0210526	0.136842	-0.0315789	0.0631579	-0.0385965	0.0421053	-0.0491228	0.0666667	-0.0701754	0.178947	-0.115789	0.2	-0.0385965	0.0842105	-0.0666667	0.0596491	-0.0596491	0.122807	-0.0491228	0.175439	-0.0631579	0.217544	-0.0245614	0.0526316	-0.0210526	0.133333	-0.0140351	0.0912281
-0.0421053	0.126316	-0.0210526	0.136842	-0.0315789	0.0631579	-0.0385965	0.0421053	-0.0491228	0.0666667	-0.0701754	0.178947	-0.115789	0.2	-0.0385965	0.0842105	-0.0666667	0.0596491	-0.0561404	0.126316	-0.0491228	0.175439	-0.0631579	0.217544	-0.0245614	0.0526316	-0.0210526	0.133333	-0.0140351	0.0912281
-0.0421053	0.126316	-0.0210526	0.136842	-0.0315789	0.0631579	-0.0385965	0.0421053	-0.0491228	0.0666667	-0.0701754	0.178947	-0.115789	0.2	-0.0385965	0.0842105	-0.0666667	0.0596491	-0.0561404	0.126316	-0.0491228	0.175439	-0.0631579	0.217544	-0.0245614	0.0526316	-0.0210526	0.133333	-0.0140351	0.0912281
-0.0421053	0.126316	-0.0210526	0.136842	-0.0280702	0.0631579	-0.0385965	0.0421053	-0.0491228	0.0666667	-0.0701754	0.178947	-0.115789	0.2	-0.0385965	0.0842105	-0.0666667	0.0596491	-0.0561404	0.126316	-0.0491228	0.175439	-0.0631579	0.217544	-0.0245614	0.0526316	-0.0210526	0.133333	-0.0140351	0.0912281
-0.0421053	0.126316	-0.0210526	0.136842	-0.0280702	0.0631579	-0.0385965	0.0421053	-0.0491228	0.0666667	-0.0701754	0.178947	-0.115789	0.2	-0.0385965	0.0842105	-0.0666667	0.0596491	-0.0561404	0.126316	-0.0491228	0.175439	-0.0631579	0.217544	-0.0245614	0.0526316	-0.0210526	0.133333	-0.0140351	0.0912281
-0.0421053	0.126316	-0.0245614	0.133333	-0.0280702	0.0631579	-0.0350877	0.0421053	-0.0491228	0.0666667	-0.0701754	0.178947	-0.115789	0.2	-0.0385965	0.0842105	-0.0666667	0.0596491	-0.0561404	0.126316	-0.0491228	0.175439	-0.0631579	0.217544	-0.0245614	0.0526316	-0.0210526	0.133333	-0.0140351	0.0912281
-0.0421053	0.126316	-0.0245614	0.133333	-0.0280702	0.0631579	-0.0350877	0.0421053	-0.0491228	0.0666667	-0.0701754	0.178947	-0.115789	0.2	-0.0385965	0.0842105	-0.0666667	0.0596491	-0.0561404	0.126316	-0.0491228	0.175439	-0.0631579	0.217544	-0.0245614	0.0526316	-0.0210526	0.133333	-0.0140351	0.0912281
-0.0421053	0.126316	-0.0245614	0.133333	-0.0280702	0.0631579	-0.0350877	0.0421053	-0.0491228	0.0666667	-0.0701754	0.178947	-0.115789	0.2	-0.0385965	0.0842105	-0.0666667	0.0596491	-0.0561404	0.126316	-0.0491228	0.175439	-0.0631579	0.217544	-0.0245614	0.0526316	-0.0210526	0.133333	-0.0140351	0.0912281
-0.0421053	0.126316	-0.0245614	0.133333	-0.0280702	0.0631579	-0.0350877	0.0421053	-0.0491228	0.0666667	-0.0701754	0.178947	-0.115789	0.2	-0.0385965	0.0842105	-0.0666667	0.0596491	-0.0561404	0.126316	-0.0491228	0.175439	-0.0631579	0.217544	-0.0245614	0.0526316	-0.0210526	0.133333	-0.0140351	0.0912281
-0.0421053	0.126316	-0.0245614	0.133333	-0.0280702	0.0631579	-0.0350877	0.0421053	-0.0491228	0.0666667	-0.0701754	0.178947	-0.115789	0.2	-0.0385965	0.0842105	-0.0666667	0.0596491	-0.0561404	0.126316	-0.0491228	0.175439	-0.0631579	0.217544	-0.0245614	0.0526316	-0.0210526	0.133333	-0.0140351	0.0912281
-0.0421053	0.126316	-0.0245614	0.133333	-0.0280702	0.0631579	-0.0350877	0.0421053	-0.0491228	0.0666667	-0.0701754	0.178947	-0.115789	0.2	-0.0385965	0.0842105	-0.0666667	0.0596491	-0.0561404	0.126316	-0.0491228	0.175439	-0.0631579	0.217544	-0.0245614	0.0526316	-0.0210526	0.133333	-0.0140351	0.0947368
-0.0421053	0.126316	-0.0245614	0.133333	-0.0280702	0.0631579	-0.0350877	0.0421053	-0.0491228	0.0666667	-0.0701754	0.178947	-0.115789	0.2	-0.0385965	0.0842105	-0.0666667	0.0596491	-0.0561404	0.126316	-0.0491228	0.175439	-0.0631579	0.217544	-0.0245614	0.0526316	-0.0210526	0.133333	-0.0140351	0.0947368
-0.0385965	0.129825	-0.0245614	0.133333	-0.0280702	0.0631579	-0.0350877	0.0421053	-0.045614	0.0701754	-0.0701754	0.178947	-0.115789	0.2	-0.0385965	0.0842105	-0.0666667	0.0596491	-0.0561404	0.126316	-0.0491228	0.175439	-0.0631579	0.217544	-0.0245614	0.0526316	-0.0210526	0.133333	-0.0140351	0.0912281
-0.0385965	0.129825	-0.0245614	0.133333	-0.0280702	0.0631579	-0.0350877	0.0421053	-0.045614	0.0701754	-0.0701754	0.178947	-0.115789	0.2	-0.0385965	0.0842105	-0.0666667	0.0596491	-0.0561404	0.126316	-0.0491228	0.175439	-0.0631579	0.217544	-0.0245614	0.0526316	-0.0210526	0.133333	-0.0140351	0.0912281
-0.0385965	0.129825	-0.0245614	0.133333	-0.0280702	0.0631579	-0.0350877	0.0421053	-0.045614	0.0701754	-0.0701754	0.178947	-0.115789	0.2	-0.0385965	0.0842105	-0.0666667	0.0596491	-0.0561404	0.126316	-0.0491228	0.175439	-0.0631579	0.217544	-0.0245614	0.0526316	-0.0210526	0.133333	-0.0140351	0.0912281
-0.0385965	0.129825	-0.0245614	0.133333	-0.0280702	0.0631579	-0.0350877	0.0421053	-0.045614	0.0701754	-0.0701754	0.178947	-0.115789	0.2	-0.0385965	0.0842105	-0.0666667	0.0596491	-0.0561404	0.126316	-0.0491228	0.175439	-0.0631579	0.217544	-0.0245614	0.0526316	-0.0210526	0.133333	-0.0140351	0.0912281
-0.0385965	0.129825	-0.0245614	0.133333	-0.0280702	0.0631579	-0.0350877	0.0421053	-0.045614	0.0701754	-0.0701754	0.178947	-0.115789	0.2	-0.0385965	0.0842105	-0.0666667	0.0596491	-0.0561404	0.126316	-0.0491228	0.175439	-0.0631579	0.217544	-0.0245614	0.0526316	-0.0210526	0.133333	-0.0140351	0.0912281
-0.0385965	0.129825	-0.0245614	0.133333	-0.0280702	0.0631579	-0.0350877	0.0421053	-0.045614	0.0701754	-0.0701754	0.178947	-0.115789	0.2	-0.0385965	0.0842105	-0.0666667	0.0596491	-0.0561404	0.126316	-0.0491228	0.175439	-0.0631579	0.217544	-0.0245614	0.0526316	-0.0210526	0.133333	-0.0140351	0.0912281
-0.0385965	0.129825	-0.0245614	0.133333	-0.0280702	0.0631579	-0.0350877	0.0421053	-0.045614	0.0701754	-0.0701754	0.178947	-0.115789	0.2	-0.0385965	0.0842105	-0.0666667	0.0596491	-0.0561404	0.126316	-0.0491228	0.175439	-0.0631579	0.217544	-0.0245614	0.0526316	-0.0210526	0.133333	-0.0140351	0.0912281
-0.0385965	0.129825	-0.0245614	0.133333	-0.0280702	0.0631579	-0.0350877	0.0421053	-0.045614	0.0701754	-0.0701754	0.178947	-0.115789	0.2	-0.0385965	0.0842105	-0.0631579	0.0631579	-0.0561404	0.126316	-0.0491228	0.175439	-0.0631579	0.217544	-0.0245614	0.0526316	-0.0210526	0.133333	-0.0140351	0.0912281
-0.0385965	0.129825	-0.0245614	0.133333	-0.0280702	0.0631579	-0.0350877	0.0421053	-0.045614	0.0701754	-0.0701754	0.178947	-0.115789	0.2	-0.0385965	0.0842105	-0.0631579	0.0631579	-0.0561404	0.126316	-0.0491228	0.175439	-0.0631579	0.217544	-0.0245614	0.0526316	-0.0210526	0.133333	-0.0140351	0.0912281
-0.0385965	0.129825	-0.0245614	0.133333	-0.0280702	0.0631579	-0.0350877	0.0421053	-0.045614	0.0701754	-0.0701754	0.178947	-0.115789	0.2	-0.0385965	0.0842105	-0.0631579	0.0631579	-0.0561404	0.126316	-0.0491228	0.175439	-0.0631579	0.217544	-0.0245614	0.0526316	-0.0210526	0.133333	-0.0140351	0.0912281
-0.0385965	0.129825	-0.0245614	0.133333	-0.0280702	0.0631579	-0.0350877	0.0421053	-0.045614	0.0701754	-0.0701754	0.178947	-0.115789	0.2	-0.0385965	0.0842105	-0.0631579	0.0631579	-0.0561404	0.126316	-0.0491228	0.175439	-0.0631579	0.214035	-0.0245614	0.0526316	-0.0210526	0.133333	-0.0140351	0.0912281
-0.0385965	0.129825	-0.0245614	0.133333	-0.0280702	0.0631579	-0.0350877	0.0421053	-0.045614	0.0701754	-0.0701754	0.178947	-0.115789	0.2	-0.0385965	0.0842105	-0.0631579	0.0631579	-0.0561404	0.126316	-0.0491228	0.175439	-0.0631579	0.214035	-0.0245614	0.0526316	-0.0210526	0.133333	-0.0140351	0.0912281
-0.0385965	0.129825	-0.0245614	0.133333	-0.0280702	0.0631579	-0.0350877	0.0421053	-0.045614	0.0701754	-0.0701754	0.182456	-0.115789	0.2	-0.0385965	0.0842105	-0.0631579	0.0666667	-0.0561404	0.126316	-0.0491228	0.175439	-0.0631579	0.214035	-0.0245614	0.0526316	-0.0210526	0.133333	-0.0140351	0.0912281
-0.0385965	0.129825	-0.0245614	0.133333	-0.0280702	0.0631579	-0.0350877	0.0421053	-0.045614	0.0701754	-0.0701754	0.182456	-0.115789	0.2	-0.0385965	0.0842105	-0.0631579	0.0666667	-0.0561404	0.126316	-0.0491228	0.175439	-0.0631579	0.214035	-0.0245614	0.0526316	-0.0210526	0.133333	-0.0140351	0.0912281
-0.0385965	0.129825	-0.0245614	0.133333	-0.0280702	0.0631579	-0.0350877	0.0421053	-0.045614	0.0701754	-0.0701754	0.182456	-0.115789	0.2	-0.0385965	0.0842105	-0.0631579	0.0666667	-0.0561404	0.126316	-0.0491228	0.175439	-0.0631579	0.214035	-0.0245614	0.0526316	-0.0210526	0.133333	-0.0140351	0.0912281
-0.0385965	0.129825	-0.0245614	0.133333	-0.0280702	0.0631579	-0.0350877	0.0421053	-0.045614	0.0701754	-0.0701754	0.182456	-0.115789	0.2	-0.0385965	0.0842105	-0.0631579	0.0666667	-0.0561404	0.126316	-0.0491228	0.175439	-0.0631579	0.214035	-0.0245614	0.0526316	-0.0210526	0.133333	-0.0140351	0.0912281
-0.0385965	0.129825	-0.0245614	0.133333	-0.0280702	0.0631579	-0.0350877	0.0421053	-0.045614	0.0701754	-0.0701754	0.182456	-0.115789	0.2	-0.0385965	0.0842105	-0.0631579	0.0666667	-0.0561404	0.126316	-0.0491228	0.175439	-0.0631579	0.214035	-0.0245614	0.0526316	-0.0210526	0.133333	-0.0140351	0.0912281
-0.0385965	0.129825	-0.0245614	0.133333	-0.0280702	0.0631579	-0.0350877	0.0421053	-0.045614	0.0701754	-0.0701754	0.182456	-0.115789	0.2	-0.0385965	0.0842105	-0.0631579	0.0666667	-0.0561404	0.126316	-0.0491228	0.175439	-0.0631579	0.214035	-0.0245614	0.0526316	-0.0210526	0.133333	-0.0140351	0.0912281
-0.0385965	0.129825	-0.0245614	0.133333	-0.0280702	0.0631579	-0.0350877	0.0421053	-0.045614	0.0701754	-0.0701754	0.182456	-0.115789	0.2	-0.0385965	0.0842105	-0.0631579	0.0666667	-0.0561404	0.126316	-0.0491228	0.175439	-0.0631579	0.214035	-0.0245614	0.0526316	-0.0210526	0.133333	-0.0140351	0.0912281
-0.0385965	0.129825	-0.0245614	0.133333	-0.0280702	0.0631579	-0.0350877	0.0421053	-0.045614	0.0701754	-0.0701754	0.182456	-0.115789	0.2	-0.0385965	0.0842105	-0.0631579	0.0666667	-0.0561404	0.126316	-0.0491228	0.175439	-0.0631579	0.214035	-0.0245614	0.0526316	-0.0210526	0.133333	-0.0140351	0.0912281
-0.0385965	0.129825	-0.0245614	0.133333	-0.0280702	0.0631579	-0.0350877	0.0421053	-0.045614	0.0701754	-0.0666667	0.185965	-0.115789	0.2	-0.0385965	0.0842105	-0.0631579	0.0666667	-0.0561404	0.126316	-0.0491228	0.175439	-0.0631579	0.214035	-0.0245614	0.0526316	-0.0210526	0.133333	-0.0140351	0.0912281
-0.0385965	0.129825	-0.0245614	0.133333	-0.0280702	0.0631579	-0.0350877	0.0421053	-0.045614	0.0701754	-0.0666667	0.185965	-0.115789	0.2	-0.0385965	0.0842105	-0.0631579	0.0666667	-0.0561404	0.126316	-0.0491228	0.175439	-0.0631579	0.214035	-0.0245614	0.0526316	-0.0210526	0.133333	-0.0140351	0.0912281
-0.0385965	0.129825	-0.0245614	0.133333	-0.0280702	0.0631579	-0.0350877	0.0421053	-0.045614	0.0701754	-0.0666667	0.185965	-0.115789	0.2	-0.0385965	0.0842105	-0.0631579	0.0666667	-0.0561404	0.126316	-0.0491228	0.175439	-0.0631579	0.214035	-0.0245614	0.0526316	-0.0210526	0.133333	-0.0140351	0.0912281
-0.0385965	0.129825	-0.0245614	0.133333	-0.0280702	0.0631579	-0.0350877	0.0421053	-0.045614	0.0701754	-0.0666667	0.185965	-0.115789	0.2	-0.0385965	0.0842105	-0.0631579	0.0666667	-0.0561404	0.126316	-0.0491228	0.175439	-0.0631579	0.214035	-0.0245614	0.0526316	-0.0210526	0.133333	-0.0140351	0.0912281
-0.0385965	0.129825	-0.0245614	0.133333	-0.0280702	0.0631579	-0.0350877	0.0421053	-0.045614	0.0701754	-0.0666667	0.185965	-0.115789	0.2	-0.0385965	0.0842105	-0.0631579	0.0666667	-0.0561404	0.126316	-0.0491228	0.175439	-0.0631579	0.214035	-0.0245614	0.0526316	-0.0210526	0.133333	-0.0140351	0.0912281
-0.0385965	0.129825	-0.0245614	0.133333	-0.0280702	0.0631579	-0.0350877	0.0421053	-0.045614	0.0701754	-0.0666667	0.185965	-0.115789	0.2	-0.0385965	0.0842105	-0.0631579	0.0666667	-0.0561404	0.126316	-0.0491228	0.175439	-0.0631579	0.214035	-0.0245614	0.0526316	-0.0210526	0.133333	-0.0140351	0.0912281
-0.0385965	0.129825	-0.0245614	0.133333	-0.0280702	0.0631579	-0.0350877	0.0421053	-0.045614	0.0701754	-0.0666667	0.185965	-0.115789	0.2	-0.0385965	0.0842105	-0.0631579	0.0666667	-0.0561404	0.126316	-0.0491228	0.17193	-0.0631579	0.214035	-0.0245614	0.0526316	-0.0210526	0.133333	-0.0140351	0.0912281
-0.0385965	0.129825	-0.0245614	0.133333	-0.0280702	0.0631579	-0.0350877	0.0421053	-0.045614	0.0701754	-0.0666667	0.185965	-0.115789	0.2	-0.0385965	0.0842105	-0.0631579	0.0666667	-0.0561404	0.126316	-0.0491228	0.17193	-0.0631579	0.214035	-0.0245614	0.0526316	-0.0210526	0.133333	-0.0140351	0.0912281
-0.0385965	0.129825	-0.0245614	0.133333	-0.0280702	0.0631579	-0.0350877	0.0421053	-0.045614	0.0701754	-0.0666667	0.185965	-0.115789	0.2	-0.0385965	0.0842105	-0.0631579	0.0666667	-0.0561404	0.126316	-0.0491228	0.17193	-0.0631579	0.214035	-0.0245614	0.0526316	-0.0210526	0.133333	-0.0140351	0.0912281
-0.0385965	0.129825	-0.0245614	0.133333	-0.0280702	0.0631579	-0.0350877	0.0421053	-0.045614	0.0701754	-0.0666667	0.185965	-0.115789	0.2	-0.0385965	0.0842105	-0.0631579	0.0666667	-0.0561404	0.126316	-0.0491228	0.17193	-0.0631579	0.214035	-0.0245614	0.0526316	-0.0210526	0.133333	-0.0140351	0.0912281
-0.0385965	0.129825	-0.0245614	0.133333	-0.0280702	0.0631579	-0.0350877	0.0421053	-0.045614	0.0701754	-0.0666667	0.185965	-0.115789	0.2	-0.0385965	0.0842105	-0.0631579	0.0666667	-0.0561404	0.126316	-0.0491228	0.17193	-0.0631579	0.214035	-0.0245614	0.0526316	-0.0210526	0.133333	-0.0140351	0.0912281
-0.0385965	0.129825	-0.0245614	0.133333	-0.0280702	0.0631579	-0.0350877	0.0421053	-0.045614	0.0701754	-0.0666667	0.185965	-0.115789	0.2	-0.0385965	0.0842105	-0.0631579	0.0666667	-0.0561404	0.126316	-0.0491228	0.168421	-0.0631579	0.214035	-0.0245614	0.0526316	-0.0210526	0.133333	-0.0140351	0.0912281
-0.0385965	0.129825	-0.0245614	0.133333	-0.0280702	0.0631579	-0.0350877	0.0421053	-0.045614	0.0701754	-0.0666667	0.185965	-0.115789	0.2	-0.0385965	0.0842105	-0.0631579	0.0666667	-0.0561404	0.126316	-0.0491228	0.168421	-0.0631579	0.214035	-0.0245614	0.0526316	-0.0210526	0.133333	-0.0140351	0.0912281
-0.0385965	0.129825	-0.0245614	0.133333	-0.0280702	0.0631579	-0.0350877	0.0421053	-0.045614	0.0701754	-0.0666667	0.185965	-0.115789	0.2	-0.0385965	0.0842105	-0.0631579	0.0666667	-0.0561404	0.126316	-0.0491228	0.164912	-0.0631579	0.214035	-0.0245614	0.0526316	-0.0210526	0.133333	-0.0140351	0.0912281
-0.0385965	0.129825	-0.0245614	0.133333	-0.0280702	0.0631579	-0.0350877	0.0421053	-0.045614	0.0701754	-0.0666667	0.185965	-0.115789	0.2	-0.0385965	0.0842105	-0.0631579	0.0666667	-0.0561404	0.126316	-0.0491228	0.164912	-0.0631579	0.214035	-0.0245614	0.0526316	-0.0210526	0.133333	-0.0140351	0.0912281
-0.0385965	0.129825	-0.0245614	0.133333	-0.0280702	0.0631579	-0.0350877	0.0421053	-0.045614	0.0701754	-0.0666667	0.185965	-0.115789	0.2	-0.0385965	0.0842105	-0.0631579	0.0666667	-0.0561404	0.126316	-0.0491228	0.164912	-0.0631579	0.214035	-0.0245614	0.0526316	-0.0210526	0.133333	-0.0140351	0.0912281
-0.0385965	0.129825	-0.0245614	0.133333	-0.0280702	0.0631579	-0.0350877	0.0421053	-0.045614	0.0701754	-0.0666667	0.185965	-0.115789	0.2	-0.0385965	0.0842105	-0.0631579	0.0666667	-0.0561404	0.126316	-0.0491228	0.164912	-0.0631579	0.214035	-0.0245614	0.0526316	-0.0210526	0.133333	-0.0140351	0.0912281
-0.0385965	0.129825	-0.0245614	0.133333	-0.0280702	0.0631579	-0.0350877	0.0421053	-0.045614	0.0701754	-0.0666667	0.185965	-0.115789	0.2	-0.0385965	0.0842105	-0.0631579	0.0666667	-0.0561404	0.126316	-0.0491228	0.164912	-0.0631579	0.214035	-0.0245614	0.0526316	-0.0210526	0.133333	-0.0140351	0.0912281
-0.0385965	0.129825	-0.0245614	0.129825	-0.0280702	0.0631579	-0.0350877	0.0421053	-0.045614	0.0701754	-0.0666667	0.185965	-0.115789	0.2	-0.0385965	0.0842105	-0.0631579	0.0666667	-0.0561404	0.126316	-0.0491228	0.164912	-0.0631579	0.214035	-0.0245614	0.0526316	-0.0210526	0.133333	-0.0140351	0.0912281
-0.0385965	0.129825	-0.0245614	0.129825	-0.0280702	0.0631579	-0.0350877	0.0421053	-0.045614	0.0701754	-0.0666667	0.185965	-0.115789	0.2	-0.0385965	0.0842105	-0.0631579	0.0666667	-0.0561404	0.126316	-0.0491228	0.161404	-0.0631579	0.214035	-0.0245614	0.0526316	-0.0210526	0.133333	-0.0140351	0.0912281
-0.0385965	0.129825	-0.0245614	0.129825	-0.0280702	0.0631579	-0.0350877	0.0421053	-0.045614	0.0701754	-0.0666667	0.185965	-0.115789	0.2	-0.0385965	0.0842105	-0.0631579	0.0666667	-0.0561404	0.126316	-0.0491228	0.161404	-0.0631579	0.214035	-0.0245614	0.0526316	-0.0210526	0.133333	-0.0140351	0.0912281
-0.0385965	0.129825	-0.0245614	0.129825	-0.0280702	0.0631579	-0.0350877	0.0421053	-0.045614	0.0701754	-0.0666667	0.185965	-0.115789	0.2	-0.0385965	0.0842105	-0.0631579	0.0666667	-0.0561404	0.126316	-0.0491228	0.161404	-0.0631579	0.214035	-0.0245614	0.0526316	-0.0210526	0.133333	-0.0140351	0.0912281
-0.0385965	0.129825	-0.0245614	0.129825	-0.0280702	0.0631579	-0.0350877	0.0421053	-0.045614	0.0701754	-0.0666667	0.185965	-0.115789	0.2	-0.0385965	0.0842105	-0.0631579	0.0666667	-0.0561404	0.126316	-0.0491228	0.161404	-0.0631579	0.214035	-0.0245614	0.0526316	-0.0210526	0.133333	-0.0140351	0.0912281
-0.0385965	0.129825	-0.0245614	0.129825	-0.0280702	0.0631579	-0.0350877	0.0421053	-0.045614	0.0701754	-0.0666667	0.185965	-0.115789	0.2	-0.0385965	0.0842105	-0.0631579	0.0666667	-0.0526316	0.126316	-0.0491228	0.161404	-0.0631579	0.214035	-0.0245614	0.0526316	-0.0210526	0.133333	-0.0140351	0.0912281
-0.0385965	0.129825	-0.0245614	0.129825	-0.0280702	0.0631579	-0.0350877	0.0421053	-0.045614	0.0701754	-0.0666667	0.185965	-0.115789	0.2	-0.0385965	0.0842105	-0.0631579	0.0666667	-0.0526316	0.126316	-0.0491228	0.161404	-0.0631579	0.214035	-0.0245614	0.0526316	-0.0210526	0.133333	-0.0140351	0.0912281
-0.0385965	0.129825	-0.0245614	0.126316	-0.0280702	0.0631579	-0.0350877	0.0421053	-0.045614	0.0701754	-0.0666667	0.185965	-0.115789	0.2	-0.0385965	0.0842105	-0.0631579	0.0666667	-0.0526316	0.126316	-0.0491228	0.161404	-0.0631579	0.214035	-0.0245614	0.0526316	-0.0210526	0.133333	-0.0140351	0.0912281
-0.0385965	0.129825	-0.0245614	0.126316	-0.0280702	0.0631579	-0.0350877	0.0421053	-0.045614	0.0701754	-0.0666667	0.185965	-0.115789	0.2	-0.0385965	0.0842105	-0.0631579	0.0666667	-0.0526316	0.126316	-0.0491228	0.161404	-0.0631579	0.214035	-0.0245614	0.0526316	-0.0210526	0.133333	-0.0140351	0.0912281
-0.0385965	0.129825	-0.0245614	0.126316	-0.0280702	0.0631579	-0.0350877	0.0421053	-0.045614	0.0701754	-0.0666667	0.185965	-0.115789	0.196491	-0.0385965	0.0842105	-0.0631579	0.0666667	-0.0526316	0.126316	-0.0491228	0.161404	-0.0631579	0.214035	-0.0245614	0.0526316	-0.0210526	0.133333	-0.0140351	0.0912281
-0.0385965	0.129825	-0.0245614	0.126316	-0.0280702	0.0631579	-0.0350877	0.0421053	-0.045614	0.0701754	-0.0666667	0.185965	-0.115789	0.196491	-0.0385965	0.0842105	-0.0631579	0.0666667	-0.0526316	0.126316	-0.0491228	0.161404	-0.0631579	0.214035	-0.0245614	0.0526316	-0.0210526	0.133333	-0.0140351	0.0912281
-0.0385965	0.129825	-0.0245614	0.126316	-0.0280702	0.0631579	-0.0350877	0.0421053	-0.045614	0.0701754	-0.0666667	0.185965	-0.115789	0.196491	-0.0385965	0.0842105	-0.0631579	0.0666667	-0.0526316	0.126316	-0.0491228	0.161404	-0.0631579	0.214035	-0.0245614	0.0526316	-0.0210526	0.133333	-0.0140351	0.0912281
-0.0385965	0.129825	-0.0245614	0.126316	-0.0280702	0.0631579	-0.0350877	0.0421053	-0.045614	0.0701754	-0.0666667	0.182456	-0.115789	0.196491	-0.0385965	0.0842105	-0.0631579	0.0666667	-0.0526316	0.126316	-0.0491228	0.161404	-0.0631579	0.214035	-0.0245614	0.0526316	-0.0210526	0.133333	-0.0140351	0.0912281
-0.0385965	0.129825	-0.0245614	0.126316	-0.0280702	0.0631579	-0.0350877	0.0421053	-0.045614	0.0701754	-0.0666667	0.182456	-0.115789	0.196491	-0.0385965	0.0842105	-0.0631579	0.0666667	-0.0526316	0.126316	-0.0491228	0.161404	-0.0631579	0.214035	-0.0245614	0.0526316	-0.0210526	0.133333	-0.0140351	0.0912281
-0.0385965	0.129825	-0.0245614	0.126316	-0.0280702	0.0631579	-0.0350877	0.0421053	-0.045614	0.0701754	-0.0666667	0.182456	-0.115789	0.196491	-0.0385965	0.0842105	-0.0631579	0.0666667	-0.0526316	0.126316	-0.0491228	0.161404	-0.0631579	0.214035	-0.0245614	0.0526316	-0.0210526	0.133333	-0.0140351	0.0912281
-0.0385965	0.129825	-0.0245614	0.126316	-0.0280702	0.0631579	-0.0350877	0.0421053	-0.045614	0.0701754	-0.0666667	0.182456	-0.115789	0.196491	-0.0385965	0.0842105	-0.0631579	0.0666667	-0.0526316	0.126316	-0.0491228	0.161404	-0.0631579	0.214035	-0.0245614	0.0526316	-0.0210526	0.133333	-0.0140351	0.0912281
-0.0385965	0.129825	-0.0245614	0.126316	-0.0280702	0.0631579	-0.0350877	0.0421053	-0.045614	0.0701754	-0.0666667	0.182456	-0.115789	0.196491	-0.0385965	0.0842105	-0.0631579	0.0666667	-0.0526316	0.126316	-0.0491228	0.161404	-0.0631579	0.214035	-0.0245614	0.0526316	-0.0210526	0.133333	-0.0140351	0.0912281
-0.0385965	0.129825	-0.0245614	0.126316	-0.0280702	0.0596491	-0.0350877	0.0421053	-0.045614	0.0701754	-0.0666667	0.182456	-0.115789	0.196491	-0.0385965	0.0842105	-0.0631579	0.0666667	-0.0526316	0.126316	-0.0491228	0.161404	-0.0631579	0.214035	-0.0245614	0.0526316	-0.0210526	0.133333	-0.0140351	0.0912281
-0.0385965	0.129825	-0.0245614	0.126316	-0.0280702	0.0596491	-0.0350877	0.0421053	-0.045614	0.0701754	-0.0666667	0.182456	-0.115789	0.196491	-0.0385965	0.0842105	-0.0631579	0.0666667	-0.0526316	0.126316	-0.0491228	0.161404	-0.0631579	0.214035	-0.0245614	0.0526316	-0.0210526	0.133333	-0.0140351	0.0912281
-0.0385965	0.129825	-0.0245614	0.126316	-0.0280702	0.0596491	-0.0350877	0.0421053	-0.045614	0.0701754	-0.0666667	0.182456	-0.115789	0.196491	-0.0385965	0.0842105	-0.0631579	0.0666667	-0.0526316	0.126316	-0.0491228	0.161404	-0.0631579	0.214035	-0.0245614	0.0526316	-0.0210526	0.133333	-0.0140351	0.0912281
-0.0385965	0.129825	-0.0245614	0.126316	-0.0280702	0.0596491	-0.0350877	0.0421053	-0.045614	0.0701754	-0.0666667	0.182456	-0.115789	0.196491	-0.0385965	0.0842105	-0.0631579	0.0666667	-0.0526316	0.126316	-0.0491228	0.161404	-0.0631579	0.214035	-0.0245614	0.0526316	-0.0210526	0.133333	-0.0140351	0.0912281
-0.0385965	0.129825	-0.0245614	0.126316	-0.0280702	0.0596491	-0.0350877	0.0421053	-0.045614	0.0701754	-0.0666667	0.182456	-0.115789	0.196491	-0.0385965	0.0842105	-0.0631579	0.0666667	-0.0526316	0.126316	-0.0491228	0.161404	-0.0631579	0.214035	-0.0245614	0.0526316	-0.0210526	0.133333	-0.0140351	0.0912281
-0.0385965	0.129825	-0.0245614	0.126316	-0.0280702	0.0596491	-0.0350877	0.0421053	-0.045614	0.0736842	-0.0666667	0.182456	-0.115789	0.196491	-0.0385965	0.0842105	-0.0631579	0.0666667	-0.0526316	0.126316	-0.0491228	0.161404	-0.0631579	0.214035	-0.0245614	0.0526316	-0.0210526	0.133333	-0.0140351	0.0912281
-0.0385965	0.129825	-0.0245614	0.126316	-0.0280702	0.0596491	-0.0350877	0.0421053	-0.045614	0.0736842	-0.0666667	0.182456	-0.115789	0.196491	-0.0385965	0.0842105	-0.0631579	0.0666667	-0.0526316	0.126316	-0.0491228	0.161404	-0.0631579	0.214035	-0.0245614	0.0526316	-0.0210526	0.133333	-0.0140351	0.0912281
-0.0385965	0.129825	-0.0245614	0.126316	-0.0280702	0.0596491	-0.0350877	0.0421053	-0.045614	0.0736842	-0.0666667	0.182456	-0.115789	0.196491	-0.0385965	0.0842105	-0.0631579	0.0666667	-0.0526316	0.126316	-0.0491228	0.161404	-0.0631579	0.214035	-0.0245614	0.0526316	-0.0210526	0.136842	-0.0140351	0.0912281
-0.0385965	0.129825	-0.0245614	0.126316	-0.0280702	0.0596491	-0.0350877	0.0421053	-0.045614	0.0736842	-0.0666667	0.182456	-0.115789	0.196491	-0.0385965	0.0842105	-0.0631579	0.0666667	-0.0526316	0.126316	-0.0491228	0.161404	-0.0631579	0.214035	-0.0245614	0.0526316	-0.0210526	0.136842	-0.0140351	0.0912281
-0.0385965	0.129825	-0.0245614	0.126316	-0.0280702	0.0596491	-0.0350877	0.045614	-0.045614	0.0736842	-0.0666667	0.182456	-0.115789	0.196491	-0.0385965	0.0842105	-0.0631579	0.0666667	-0.0526316	0.126316	-0.0491228	0.161404	-0.0631579	0.214035	-0.0245614	0.0526316	-0.0210526	0.136842	-0.0140351	0.0912281
-0.0385965	0.129825	-0.0245614	0.126316	-0.0280702	0.0596491	-0.0350877	0.045614	-0.045614	0.0736842	-0.0666667	0.182456	-0.115789	0.196491	-0.0385965	0.0842105	-0.0631579	0.0666667	-0.0526316	0.126316	-0.0491228	0.161404	-0.0631579	0.214035	-0.0245614	0.0526316	-0.0210526	0.136842	-0.0140351	0.0912281
-0.0385965	0.129825	-0.0245614	0.126316	-0.0280702	0.0596491	-0.0350877	0.045614	-0.045614	0.0736842	-0.0666667	0.182456	-0.115789	0.196491	-0.0385965	0.0842105	-0.0631579	0.0666667	-0.0526316	0.126316	-0.0491228	0.161404	-0.0631579	0.214035	-0.0245614	0.0526316	-0.0210526	0.136842	-0.0140351	0.0912281
-0.0385965	0.129825	-0.0245614	0.126316	-0.0280702	0.0596491	-0.0350877	0.045614	-0.045614	0.0736842	-0.0666667	0.182456	-0.115789	0.196491	-0.0385965	0.0842105	-0.0631579	0.0666667	-0.0526316	0.126316	-0.0491228	0.161404	-0.0631579	0.214035	-0.0245614	0.0526316	-0.0210526	0.136842	-0.0140351	0.0912281
-0.0385965	0.129825	-0.0245614	0.126316	-0.0280702	0.0596491	-0.0350877	0.045614	-0.045614	0.0736842	-0.0666667	0.182456	-0.115789	0.196491	-0.0385965	0.0842105	-0.0631579	0.0666667	-0.0526316	0.126316	-0.0491228	0.161404	-0.0631579	0.214035	-0.0245614	0.0526316	-0.0210526	0.136842	-0.0140351	0.0912281
-0.0385965	0.129825	-0.0245614	0.129825	-0.0280702	0.0596491	-0.0350877	0.045614	-0.045614	0.0736842	-0.0666667	0.182456	-0.115789	0.196491	-0.0385965	0.0842105	-0.0631579	0.0666667	-0.0526316	0.126316	-0.0491228	0.161404	-0.0631579	0.214035	-0.0245614	0.0526316	-0.0210526	0.136842	-0.0140351	0.0912281
-0.0385965	0.129825	-0.0245614	0.129825	-0.0280702	0.0596491	-0.0350877	0.045614	-0.045614	0.0736842	-0.0666667	0.182456	-0.115789	0.196491	-0.0385965	0.0842105	-0.0596491	0.0666667	-0.0526316	0.126316	-0.0491228	0.161404	-0.0631579	0.214035	-0.0245614	0.0526316	-0.0210526	0.136842	-0.0140351	0.0912281
-0.0385965	0.129825	-0.0245614	0.129825	-0.0280702	0.0596491	-0.0350877	0.045614	-0.045614	0.0736842	-0.0666667	0.182456	-0.115789	0.196491	-0.0385965	0.0842105	-0.0596491	0.0666667	-0.0526316	0.126316	-0.0491228	0.161404	-0.0631579	0.214035	-0.0245614	0.0526316	-0.0210526	0.136842	-0.0140351	0.0912281
-0.0385965	0.129825	-0.0245614	0.129825	-0.0280702	0.0596491	-0.0350877	0.045614	-0.0421053	0.0736842	-0.0666667	0.182456	-0.115789	0.196491	-0.0385965	0.0842105	-0.0596491	0.0666667	-0.0526316	0.126316	-0.0491228	0.161404	-0.0631579	0.214035	-0.0245614	0.0526316	-0.0210526	0.136842	-0.0140351	0.0912281
-0.0385965	0.129825	-0.0245614	0.129825	-0.0280702	0.0596491	-0.0350877	0.045614	-0.0421053	0.0736842	-0.0666667	0.182456	-0.115789	0.196491	-0.0385965	0.0842105	-0.0596491	0.0666667	-0.0526316	0.126316	-0.0491228	0.161404	-0.0631579	0.214035	-0.0245614	0.0526316	-0.0210526	0.136842	-0.0140351	0.0912281
-0.0385965	0.129825	-0.0245614	0.129825	-0.0280702	0.0596491	-0.0350877	0.045614	-0.0421053	0.0736842	-0.0666667	0.182456	-0.115789	0.196491	-0.0385965	0.0842105	-0.0596491	0.0666667	-0.0526316	0.126316	-0.0491228	0.161404	-0.0631579	0.214035	-0.0245614	0.0526316	-0.0210526	0.136842	-0.0140351	0.0912281
-0.0385965	0.129825	-0.0245614	0.129825	-0.0280702	0.0596491	-0.0350877	0.045614	-0.0421053	0.0736842	-0.0666667	0.182456	-0.115789	0.196491	-0.0385965	0.0842105	-0.0596491	0.0666667	-0.0526316	0.126316	-0.0491228	0.161404	-0.0631579	0.217544	-0.0245614	0.0526316	-0.0210526	0.136842	-0.0140351	0.0912281
-0.0385965	0.129825	-0.0245614	0.129825	-0.0280702	0.0596491	-0.0350877	0.045614	-0.0421053	0.0736842	-0.0666667	0.182456	-0.115789	0.196491	-0.0385965	0.0842105	-0.0596491	0.0666667	-0.0526316	0.126316	-0.0491228	0.161404	-0.0631579	0.217544	-0.0245614	0.0526316	-0.0210526	0.136842	-0.0140351	0.0912281
-0.0385965	0.129825	-0.0245614	0.129825	-0.0280702	0.0596491	-0.0350877	0.045614	-0.0421053	0.0736842	-0.0666667	0.182456	-0.115789	0.196491	-0.0385965	0.0842105	-0.0596491	0.0666667	-0.0526316	0.126316	-0.0491228	0.161404	-0.0631579	0.217544	-0.0245614	0.0526316	-0.0210526	0.136842	-0.0140351	0.0912281
-0.0385965	0.129825	-0.0245614	0.129825	-0.0280702	0.0596491	-0.0350877	0.045614	-0.0421053	0.0736842	-0.0666667	0.182456	-0.115789	0.196491	-0.0385965	0.0842105	-0.0596491	0.0666667	-0.0526316	0.126316	-0.0491228	0.161404	-0.0631579	0.217544	-0.0245614	0.0526316	-0.0210526	0.136842	-0.0140351	0.0912281
-0.0385965	0.129825	-0.0245614	0.129825	-0.0280702	0.0596491	-0.0350877	0.045614	-0.0421053	0.0736842	-0.0631579	0.185965	-0.115789	0.196491	-0.0385965	0.0842105	-0.0596491	0.0666667	-0.0526316	0.126316	-0.0491228	0.161404	-0.0631579	0.217544	-0.0245614	0.0526316	-0.0210526	0.136842	-0.0140351	0.0912281
-0.0385965	0.129825	-0.0245614	0.129825	-0.0280702	0.0596491	-0.0350877	0.045614	-0.0421053	0.0736842	-0.0631579	0.185965	-0.115789	0.196491	-0.0385965	0.0842105	-0.0596491	0.0666667	-0.0526316	0.126316	-0.0491228	0.161404	-0.0631579	0.217544	-0.0245614	0.0526316	-0.0210526	0.136842	-0.0140351	0.0912281
-0.0385965	0.129825	-0.0245614	0.129825	-0.0280702	0.0596491	-0.0350877	0.045614	-0.0421053	0.0736842	-0.0631579	0.185965	-0.115789	0.196491	-0.0385965	0.0842105	-0.0596491	0.0631579	-0.0526316	0.126316	-0.0491228	0.161404	-0.0631579	0.217544	-0.0245614	0.0526316	-0.0210526	0.136842	-0.0140351	0.0912281
-0.0385965	0.129825	-0.0245614	0.129825	-0.0280702	0.0596491	-0.0350877	0.045614	-0.0421053	0.0736842	-0.0631579	0.185965	-0.115789	0.196491	-0.0385965	0.0842105	-0.0596491	0.0631579	-0.0526316	0.126316	-0.0491228	0.161404	-0.0631579	0.217544	-0.0245614	0.0526316	-0.0210526	0.136842	-0.0140351	0.0912281
-0.0385965	0.129825	-0.0245614	0.129825	-0.0280702	0.0561404	-0.0350877	0.045614	-0.0421053	0.0736842	-0.0631579	0.189474	-0.115789	0.196491	-0.0385965	0.0842105	-0.0596491	0.0631579	-0.0526316	0.126316	-0.0491228	0.161404	-0.0631579	0.217544	-0.0245614	0.0526316	-0.0210526	0.136842	-0.0140351	0.0912281
-0.0385965	0.129825	-0.0245614	0.129825	-0.0280702	0.0561404	-0.0350877	0.045614	-0.0421053	0.0736842	-0.0631579	0.185965	-0.115789	0.196491	-0.0385965	0.0842105	-0.0596491	0.0631579	-0.0526316	0.126316	-0.0491228	0.161404	-0.0631579	0.217544	-0.0245614	0.0526316	-0.0210526	0.136842	-0.0140351	0.0912281
-0.0385965	0.129825	-0.0245614	0.129825	-0.0280702	0.0561404	-0.0350877	0.045614	-0.0421053	0.0736842	-0.0631579	0.185965	-0.115789	0.196491	-0.0385965	0.0842105	-0.0596491	0.0631579	-0.0526316	0.126316	-0.0491228	0.161404	-0.0631579	0.217544	-0.0245614	0.0526316	-0.0210526	0.136842	-0.0140351	0.0912281
-0.0385965	0.129825	-0.0245614	0.129825	-0.0280702	0.0561404	-0.0350877	0.045614	-0.0421053	0.0736842	-0.0631579	0.185965	-0.115789	0.196491	-0.0385965	0.0842105	-0.0596491	0.0631579	-0.0526316	0.126316	-0.0491228	0.161404	-0.0631579	0.217544	-0.0245614	0.0526316	-0.0210526	0.136842	-0.0140351	0.0912281
-0.0385965	0.129825	-0.0245614	0.129825	-0.0280702	0.0561404	-0.0350877	0.045614	-0.0421053	0.0736842	-0.0631579	0.185965	-0.115789	0.196491	-0.0385965	0.0842105	-0.0596491	0.0631579	-0.0526316	0.126316	-0.0491228	0.161404	-0.0631579	0.217544	-0.0245614	0.0526316	-0.0210526	0.136842	-0.0140351	0.0912281
-0.0385965	0.129825	-0.0245614	0.129825	-0.0280702	0.0561404	-0.0350877	0.045614	-0.0421053	0.0736842	-0.0631579	0.185965	-0.115789	0.196491	-0.0385965	0.0842105	-0.0596491	0.0631579	-0.0526316	0.126316	-0.0491228	0.161404	-0.0631579	0.217544	-0.0245614	0.0526316	-0.0210526	0.136842	-0.0140351	0.0912281
-0.0385965	0.129825	-0.0245614	0.129825	-0.0280702	0.0561404	-0.0350877	0.045614	-0.0421053	0.0736842	-0.0631579	0.185965	-0.115789	0.196491	-0.0385965	0.0842105	-0.0596491	0.0631579	-0.0526316	0.126316	-0.0491228	0.161404	-0.0631579	0.217544	-0.0245614	0.0526316	-0.0210526	0.136842	-0.0140351	0.0912281
-0.0385965	0.129825	-0.0245614	0.129825	-0.0280702	0.0561404	-0.0350877	0.045614	-0.0421053	0.0736842	-0.0631579	0.185965	-0.115789	0.196491	-0.0385965	0.0842105	-0.0596491	0.0631579	-0.0526316	0.126316	-0.0491228	0.161404	-0.0631579	0.217544	-0.0245614	0.0526316	-0.0210526	0.136842	-0.0140351	0.0912281
-0.0385965	0.129825	-0.0245614	0.129825	-0.0280702	0.0561404	-0.0350877	0.045614	-0.0421053	0.0736842	-0.0631579	0.185965	-0.115789	0.196491	-0.0385965	0.0842105	-0.0596491	0.0631579	-0.0526316	0.126316	-0.0491228	0.161404	-0.0631579	0.217544	-0.0245614	0.0526316	-0.0210526	0.136842	-0.0140351	0.0912281
-0.0385965	0.129825	-0.0245614	0.129825	-0.0280702	0.0561404	-0.0350877	0.045614	-0.0421053	0.0736842	-0.0631579	0.185965	-0.115789	0.196491	-0.0385965	0.0842105	-0.0596491	0.0631579	-0.0526316	0.126316	-0.0491228	0.161404	-0.0631579	0.217544	-0.0245614	0.0526316	-0.0210526	0.136842	-0.0140351	0.0912281
-0.0385965	0.129825	-0.0245614	0.129825	-0.0280702	0.0561404	-0.0350877	0.045614	-0.0421053	0.0736842	-0.0631579	0.185965	-0.115789	0.192982	-0.0385965	0.0842105	-0.0596491	0.0631579	-0.0526316	0.126316	-0.0491228	0.161404	-0.0666667	0.214035	-0.0245614	0.0526316	-0.0210526	0.136842	-0.0140351	0.0912281
-0.0385965	0.129825	-0.0245614	0.129825	-0.0280702	0.0561404	-0.0350877	0.045614	-0.0421053	0.0736842	-0.0631579	0.185965	-0.115789	0.192982	-0.0385965	0.0842105	-0.0596491	0.0631579	-0.0526316	0.126316	-0.0491228	0.161404	-0.0666667	0.214035	-0.0245614	0.0526316	-0.0210526	0.136842	-0.0140351	0.0912281
-0.0385965	0.129825	-0.0245614	0.129825	-0.0280702	0.0561404	-0.0350877	0.045614	-0.0421053	0.0736842	-0.0631579	0.185965	-0.115789	0.192982	-0.0385965	0.0842105	-0.0596491	0.0631579	-0.0526316	0.126316	-0.0491228	0.161404	-0.0666667	0.214035	-0.0245614	0.0526316	-0.0210526	0.136842	-0.0140351	0.0912281
-0.0385965	0.129825	-0.0245614	0.129825	-0.0280702	0.0561404	-0.0350877	0.045614	-0.0421053	0.0736842	-0.0631579	0.185965	-0.115789	0.192982	-0.0385965	0.0842105	-0.0596491	0.0631579	-0.0526316	0.126316	-0.0491228	0.161404	-0.0666667	0.214035	-0.0245614	0.0526316	-0.0210526	0.136842	-0.0140351	0.0912281
-0.0385965	0.129825	-0.0245614	0.129825	-0.0280702	0.0561404	-0.0350877	0.045614	-0.0421053	0.0736842	-0.0631579	0.185965	-0.115789	0.192982	-0.0385965	0.0842105	-0.0596491	0.0631579	-0.0526316	0.126316	-0.0491228	0.161404	-0.0631579	0.217544	-0.0245614	0.0526316	-0.0210526	0.136842	-0.0140351	0.0912281
-0.0385965	0.129825	-0.0245614	0.129825	-0.0280702	0.0561404	-0.0350877	0.045614	-0.0421053	0.0736842	-0.0631579	0.185965	-0.115789	0.192982	-0.0385965	0.0842105	-0.0596491	0.0631579	-0.0526316	0.126316	-0.0491228	0.161404	-0.0631579	0.217544	-0.0245614	0.0526316	-0.0210526	0.136842	-0.0140351	0.0912281
-0.0385965	0.129825	-0.0245614	0.129825	-0.0280702	0.0561404	-0.0350877	0.045614	-0.0421053	0.0736842	-0.0631579	0.185965	-0.115789	0.192982	-0.0385965	0.0842105	-0.0596491	0.0631579	-0.0526316	0.126316	-0.0491228	0.161404	-0.0631579	0.217544	-0.0245614	0.0526316	-0.0210526	0.136842	-0.0140351	0.0912281
-0.0385965	0.129825	-0.0245614	0.129825	-0.0280702	0.0561404	-0.0350877	0.045614	-0.0421053	0.0736842	-0.0596491	0.189474	-0.115789	0.192982	-0.0385965	0.0842105	-0.0596491	0.0631579	-0.0526316	0.126316	-0.0491228	0.161404	-0.0631579	0.217544	-0.0245614	0.0526316	-0.0210526	0.136842	-0.0140351	0.0912281
-0.0385965	0.129825	-0.0245614	0.129825	-0.0280702	0.0561404	-0.0350877	0.045614	-0.0421053	0.0736842	-0.0596491	0.189474	-0.115789	0.192982	-0.0385965	0.0842105	-0.0596491	0.0631579	-0.0526316	0.126316	-0.0491228	0.161404	-0.0631579	0.217544	-0.0245614	0.0526316	-0.0210526	0.136842	-0.0140351	0.0912281
-0.0385965	0.129825	-0.0245614	0.129825	-0.0280702	0.0561404	-0.0350877	0.045614	-0.0421053	0.0736842	-0.0596491	0.189474	-0.115789	0.192982	-0.0385965	0.0842105	-0.0596491	0.0631579	-0.0526316	0.126316	-0.0491228	0.161404	-0.0631579	0.217544	-0.0245614	0.0526316	-0.0210526	0.136842	-0.0140351	0.0912281
-0.0385965	0.129825	-0.0245614	0.129825	-0.0280702	0.0561404	-0.0350877	0.045614	-0.0421053	0.0736842	-0.0596491	0.189474	-0.115789	0.192982	-0.0385965	0.0842105	-0.0596491	0.0631579	-0.0526316	0.126316	-0.0491228	0.161404	-0.0631579	0.217544	-0.0245614	0.0526316	-0.0210526	0.136842	-0.0140351	0.0912281
-0.0385965	0.129825	-0.0245614	0.129825	-0.0280702	0.0561404	-0.0350877	0.045614	-0.0421053	0.0736842	-0.0596491	0.189474	-0.115789	0.192982	-0.0385965	0.0842105	-0.0596491	0.0631579	-0.0526316	0.126316	-0.0491228	0.161404	-0.0631579	0.217544	-0.0245614	0.0526316	-0.0210526	0.136842	-0.0140351	0.0912281
-0.0385965	0.129825	-0.0245614	0.129825	-0.0280702	0.0561404	-0.0350877	0.045614	-0.0421053	0.0736842	-0.0596491	0.189474	-0.115789	0.192982	-0.0385965	0.0842105	-0.0596491	0.0631579	-0.0526316	0.126316	-0.0491228	0.161404	-0.0631579	0.217544	-0.0245614	0.0526316	-0.0210526	0.136842	-0.0140351	0.0912281
-0.0421053	0.126316	-0.0245614	0.129825	-0.0280702	0.0561404	-0.0350877	0.045614	-0.0421053	0.0736842	-0.0596491	0.189474	-0.115789	0.192982	-0.0385965	0.0842105	-0.0596491	0.0631579	-0.0526316	0.126316	-0.0491228	0.161404	-0.0631579	0.217544	-0.0245614	0.0526316	-0.0210526	0.136842	-0.0140351	0.0912281
-0.0421053	0.126316	-0.0245614	0.129825	-0.0280702	0.0561404	-0.0350877	0.045614	-0.0421053	0.0736842	-0.0596491	0.189474	-0.115789	0.192982	-0.0385965	0.0842105	-0.0596491	0.0631579	-0.0526316	0.126316	-0.0491228	0.161404	-0.0631579	0.217544	-0.0245614	0.0526316	-0.0210526	0.136842	-0.0140351	0.0912281
-0.0421053	0.126316	-0.0245614	0.129825	-0.0280702	0.0561404	-0.0350877	0.045614	-0.0421053	0.0736842	-0.0596491	0.189474	-0.115789	0.192982	-0.0385965	0.0842105	-0.0596491	0.0631579	-0.0526316	0.126316	-0.0491228	0.161404	-0.0631579	0.217544	-0.0245614	0.0526316	-0.0210526	0.136842	-0.0140351	0.0912281
-0.0421053	0.122807	-0.0245614	0.129825	-0.0280702	0.0561404	-0.0350877	0.045614	-0.0421053	0.0736842	-0.0596491	0.189474	-0.115789	0.192982	-0.0385965	0.0842105	-0.0596491	0.0631579	-0.0526316	0.126316	-0.0491228	0.161404	-0.0631579	0.217544	-0.0245614	0.0526316	-0.0210526	0.136842	-0.0140351	0.0912281
-0.0421053	0.122807	-0.0245614	0.129825	-0.0280702	0.0561404	-0.0350877	0.045614	-0.0421053	0.0736842	-0.0596491	0.189474	-0.115789	0.192982	-0.0385965	0.0842105	-0.0596491	0.0666667	-0.0526316	0.126316	-0.0491228	0.161404	-0.0631579	0.217544	-0.0245614	0.0526316	-0.0210526	0.136842	-0.0140351	0.0912281
-0.0421053	0.122807	-0.0245614	0.129825	-0.0280702	0.0561404	-0.0350877	0.045614	-0.0421053	0.0736842	-0.0596491	0.189474	-0.115789	0.192982	-0.0385965	0.0842105	-0.0596491	0.0666667	-0.0526316	0.126316	-0.0491228	0.161404	-0.0631579	0.217544	-0.0245614	0.0526316	-0.0210526	0.136842	-0.0140351	0.0912281
-0.0421053	0.122807	-0.0245614	0.129825	-0.0280702	0.0561404	-0.0350877	0.045614	-0.0421053	0.0736842	-0.0596491	0.189474	-0.115789	0.192982	-0.0385965	0.0842105	-0.0596491	0.0666667	-0.0526316	0.126316	-0.0491228	0.161404	-0.0631579	0.217544	-0.0245614	0.0526316	-0.0210526	0.136842	-0.0140351	0.0912281
-0.0421053	0.122807	-0.0245614	0.129825	-0.0280702	0.0561404	-0.0350877	0.045614	-0.0421053	0.0736842	-0.0596491	0.189474	-0.115789	0.192982	-0.0385965	0.0842105	-0.0596491	0.0666667	-0.0526316	0.126316	-0.0491228	0.161404	-0.0631579	0.217544	-0.0245614	0.0526316	-0.0210526	0.136842	-0.0140351	0.0912281
-0.0421053	0.122807	-0.0245614	0.129825	-0.0280702	0.0561404	-0.0350877	0.045614	-0.0421053	0.0736842	-0.0596491	0.189474	-0.115789	0.192982	-0.0385965	0.0842105	-0.0596491	0.0666667	-0.0526316	0.126316	-0.0491228	0.157895	-0.0631579	0.217544	-0.0245614	0.0526316	-0.0210526	0.136842	-0.0140351	0.0912281
-0.0421053	0.122807	-0.0245614	0.129825	-0.0280702	0.0561404	-0.0350877	0.0491228	-0.0421053	0.0736842	-0.0596491	0.189474	-0.115789	0.192982	-0.0385965	0.0842105	-0.0596491	0.0666667	-0.0526316	0.126316	-0.0491228	0.157895	-0.0631579	0.217544	-0.0245614	0.0526316	-0.0210526	0.136842	-0.0140351	0.0912281
-0.0421053	0.122807	-0.0245614	0.129825	-0.0280702	0.0561404	-0.0350877	0.0491228	-0.0421053	0.0736842	-0.0596491	0.185965	-0.115789	0.192982	-0.0385965	0.0842105	-0.0596491	0.0666667	-0.0526316	0.126316	-0.0491228	0.157895	-0.0631579	0.217544	-0.0245614	0.0526316	-0.0210526	0.136842	-0.0140351	0.0912281
-0.0421053	0.122807	-0.0245614	0.129825	-0.0280702	0.0561404	-0.0350877	0.0491228	-0.0421053	0.0736842	-0.0596491	0.185965	-0.115789	0.192982	-0.0385965	0.0842105	-0.0596491	0.0666667	-0.0526316	0.126316	-0.0491228	0.157895	-0.0631579	0.217544	-0.0245614	0.0526316	-0.0210526	0.136842	-0.0140351	0.0912281
-0.0421053	0.122807	-0.0245614	0.129825	-0.0280702	0.0561404	-0.0350877	0.0491228	-0.0421053	0.0736842	-0.0596491	0.185965	-0.115789	0.192982	-0.0385965	0.0842105	-0.0596491	0.0666667	-0.0526316	0.126316	-0.0491228	0.157895	-0.0631579	0.217544	-0.0245614	0.0561404	-0.0210526	0.136842	-0.0140351	0.0912281
-0.0421053	0.122807	-0.0245614	0.129825	-0.0280702	0.0561404	-0.0350877	0.0491228	-0.0421053	0.0736842	-0.0596491	0.185965	-0.115789	0.192982	-0.0385965	0.0842105	-0.0596491	0.0666667	-0.0526316	0.126316	-0.0491228	0.157895	-0.0631579	0.217544	-0.0245614	0.0561404	-0.0210526	0.136842	-0.0140351	0.0912281
-0.0421053	0.122807	-0.0245614	0.129825	-0.0280702	0.0561404	-0.0350877	0.0491228	-0.0421053	0.0736842	-0.0596491	0.185965	-0.115789	0.192982	-0.0385965	0.0842105	-0.0596491	0.0666667	-0.0526316	0.126316	-0.0491228	0.157895	-0.0631579	0.217544	-0.0245614	0.0561404	-0.0210526	0.136842	-0.0140351	0.0912281
-0.0421053	0.122807	-0.0245614	0.129825	-0.0280702	0.0561404	-0.0350877	0.0491228	-0.0421053	0.0736842	-0.0596491	0.185965	-0.115789	0.192982	-0.0385965	0.0842105	-0.0596491	0.0666667	-0.0526316	0.126316	-0.0491228	0.157895	-0.0631579	0.217544	-0.0245614	0.0561404	-0.0210526	0.136842	-0.0140351	0.0912281
-0.0421053	0.122807	-0.0245614	0.129825	-0.0280702	0.0561404	-0.0350877	0.0491228	-0.0421053	0.0736842	-0.0596491	0.185965	-0.115789	0.192982	-0.0385965	0.0842105	-0.0596491	0.0666667	-0.0526316	0.126316	-0.0491228	0.157895	-0.0631579	0.217544	-0.0245614	0.0561404	-0.0210526	0.136842	-0.0140351	0.0912281
-0.0421053	0.122807	-0.0245614	0.129825	-0.0280702	0.0561404	-0.0350877	0.0491228	-0.0421053	0.0736842	-0.0596491	0.185965	-0.115789	0.192982	-0.0385965	0.0842105	-0.0596491	0.0666667	-0.0526316	0.126316	-0.0491228	0.157895	-0.0631579	0.217544	-0.0245614	0.0561404	-0.0210526	0.136842	-0.0140351	0.0912281
-0.0421053	0.122807	-0.0245614	0.129825	-0.0280702	0.0561404	-0.0350877	0.0491228	-0.0421053	0.0736842	-0.0596491	0.185965	-0.115789	0.192982	-0.0385965	0.0807018	-0.0596491	0.0666667	-0.0526316	0.126316	-0.0491228	0.157895	-0.0631579	0.217544	-0.0245614	0.0561404	-0.0210526	0.136842	-0.0140351	0.0912281
-0.0421053	0.122807	-0.0245614	0.129825	-0.0280702	0.0561404	-0.0350877	0.0491228	-0.0421053	0.0736842	-0.0596491	0.185965	-0.115789	0.192982	-0.0385965	0.0807018	-0.0596491	0.0666667	-0.0526316	0.126316	-0.0491228	0.157895	-0.0631579	0.217544	-0.0245614	0.0561404	-0.0210526	0.136842	-0.0140351	0.0912281
-0.0421053	0.122807	-0.0245614	0.129825	-0.0280702	0.0561404	-0.0350877	0.0491228	-0.0421053	0.0736842	-0.0596491	0.185965	-0.115789	0.192982	-0.0385965	0.0807018	-0.0596491	0.0631579	-0.0526316	0.126316	-0.0491228	0.157895	-0.0631579	0.217544	-0.0245614	0.0561404	-0.0210526	0.136842	-0.0140351	0.0912281
-0.0421053	0.122807	-0.0245614	0.129825	-0.0280702	0.0561404	-0.0350877	0.0491228	-0.0421053	0.0736842	-0.0596491	0.185965	-0.115789	0.192982	-0.0385965	0.0807018	-0.0596491	0.0631579	-0.0526316	0.126316	-0.0491228	0.157895	-0.0631579	0.217544	-0.0245614	0.0561404	-0.0210526	0.136842	-0.0140351	0.0912281
-0.0421053	0.122807	-0.0245614	0.129825	-0.0280702	0.0561404	-0.0350877	0.0491228	-0.0421053	0.0736842	-0.0596491	0.185965	-0.115789	0.192982	-0.0385965	0.0807018	-0.0596491	0.0631579	-0.0526316	0.126316	-0.0491228	0.157895	-0.0631579	0.217544	-0.0245614	0.0561404	-0.0210526	0.136842	-0.0140351	0.0912281
-0.0421053	0.122807	-0.0245614	0.129825	-0.0280702	0.0561404	-0.0350877	0.0491228	-0.0421053	0.0736842	-0.0596491	0.185965	-0.115789	0.192982	-0.0385965	0.0807018	-0.0596491	0.0631579	-0.0526316	0.126316	-0.0491228	0.157895	-0.0631579	0.217544	-0.0245614	0.0561404	-0.0210526	0.136842	-0.0140351	0.0912281
-0.0421053	0.122807	-0.0245614	0.129825	-0.0280702	0.0561404	-0.0350877	0.0491228	-0.0421053	0.0736842	-0.0596491	0.185965	-0.115789	0.192982	-0.0385965	0.0807018	-0.0596491	0.0631579	-0.0526316	0.129825	-0.0491228	0.157895	-0.0631579	0.217544	-0.0245614	0.0561404	-0.0210526	0.136842	-0.0140351	0.0912281
-0.0421053	0.122807	-0.0245614	0.129825	-0.0280702	0.0561404	-0.0350877	0.0491228	-0.0421053	0.0736842	-0.0596491	0.185965	-0.115789	0.192982	-0.0385965	0.0807018	-0.0596491	0.0631579	-0.0526316	0.129825	-0.0491228	0.157895	-0.0631579	0.217544	-0.0245614	0.0561404	-0.0210526	0.136842	-0.0140351	0.0912281
-0.0421053	0.122807	-0.0245614	0.129825	-0.0280702	0.0561404	-0.0350877	0.0491228	-0.0421053	0.0736842	-0.0596491	0.185965	-0.115789	0.192982	-0.0385965	0.0807018	-0.0596491	0.0631579	-0.0526316	0.129825	-0.0491228	0.157895	-0.0631579	0.217544	-0.0245614	0.0561404	-0.0210526	0.136842	-0.0140351	0.0912281
-0.0421053	0.122807	-0.0245614	0.129825	-0.0280702	0.0561404	-0.0350877	0.0491228	-0.0421053	0.0736842	-0.0596491	0.185965	-0.115789	0.192982	-0.0385965	0.0807018	-0.0596491	0.0631579	-0.0526316	0.129825	-0.0491228	0.157895	-0.0631579	0.217544	-0.0245614	0.0561404	-0.0210526	0.136842	-0.0140351	0.0912281
-0.0421053	0.122807	-0.0245614	0.129825	-0.0280702	0.0561404	-0.0350877	0.0491228	-0.0421053	0.0736842	-0.0596491	0.185965	-0.115789	0.192982	-0.0385965	0.0807018	-0.0596491	0.0631579	-0.0526316	0.129825	-0.0491228	0.157895	-0.0631579	0.217544	-0.0245614	0.0561404	-0.0210526	0.136842	-0.0140351	0.0912281
-0.0421053	0.122807	-0.0245614	0.129825	-0.0280702	0.0561404	-0.0350877	0.0491228	-0.0421053	0.0736842	-0.0596491	0.185965	-0.115789	0.192982	-0.0385965	0.0807018	-0.0596491	0.0631579	-0.0526316	0.129825	-0.0491228	0.154386	-0.0631579	0.217544	-0.0245614	0.0561404	-0.0210526	0.136842	-0.0140351	0.0912281
-0.0421053	0.122807	-0.0245614	0.129825	-0.0280702	0.0561404	-0.0350877	0.0491228	-0.0421053	0.0736842	-0.0596491	0.185965	-0.115789	0.192982	-0.0385965	0.0807018	-0.0596491	0.0631579	-0.0526316	0.129825	-0.0491228	0.154386	-0.0631579	0.217544	-0.0245614	0.0561404	-0.0210526	0.136842	-0.0140351	0.0912281
-0.0421053	0.122807	-0.0245614	0.129825	-0.0280702	0.0561404	-0.0350877	0.0491228	-0.0421053	0.0736842	-0.0596491	0.185965	-0.115789	0.192982	-0.0385965	0.0807018	-0.0596491	0.0631579	-0.0526316	0.129825	-0.0491228	0.154386	-0.0631579	0.217544	-0.0245614	0.0561404	-0.0210526	0.136842	-0.0140351	0.0912281
-0.0421053	0.122807	-0.0245614	0.129825	-0.0280702	0.0561404	-0.0350877	0.0491228	-0.0421053	0.0736842	-0.0596491	0.185965	-0.115789	0.192982	-0.0385965	0.0807018	-0.0596491	0.0631579	-0.0526316	0.129825	-0.0491228	0.154386	-0.0631579	0.217544	-0.0245614	0.0561404	-0.0210526	0.136842	-0.0140351	0.0912281
-0.0421053	0.122807	-0.0245614	0.129825	-0.0280702	0.0561404	-0.0350877	0.0491228	-0.0421053	0.0736842	-0.0596491	0.185965	-0.115789	0.192982	-0.0385965	0.0807018	-0.0596491	0.0631579	-0.0526316	0.129825	-0.0491228	0.154386	-0.0631579	0.217544	-0.0245614	0.0561404	-0.0210526	0.136842	-0.0140351	0.0912281
-0.0421053	0.122807	-0.0245614	0.129825	-0.0280702	0.0561404	-0.0350877	0.0491228	-0.0421053	0.0736842	-0.0596491	0.185965	-0.115789	0.192982	-0.0385965	0.0807018	-0.0596491	0.0631579	-0.0526316	0.129825	-0.0491228	0.154386	-0.0631579	0.217544	-0.0245614	0.0561404	-0.0210526	0.136842	-0.0140351	0.0912281
-0.0421053	0.122807	-0.0245614	0.129825	-0.0280702	0.0561404	-0.0350877	0.0491228	-0.0421053	0.0736842	-0.0596491	0.185965	-0.115789	0.192982	-0.0385965	0.0807018	-0.0596491	0.0631579	-0.0526316	0.129825	-0.0491228	0.154386	-0.0631579	0.217544	-0.0245614	0.0561404	-0.0210526	0.136842	-0.0140351	0.0912281
-0.0421053	0.122807	-0.0245614	0.129825	-0.0280702	0.0561404	-0.0350877	0.045614	-0.0421053	0.0736842	-0.0596491	0.185965	-0.115789	0.192982	-0.0385965	0.0807018	-0.0596491	0.0631579	-0.0526316	0.129825	-0.0491228	0.150877	-0.0631579	0.217544	-0.0245614	0.0561404	-0.0210526	0.136842	-0.0140351	0.0912281
-0.0421053	0.122807	-0.0245614	0.129825	-0.0280702	0.0561404	-0.0350877	0.045614	-0.0421053	0.0736842	-0.0596491	0.185965	-0.115789	0.192982	-0.0385965	0.0807018	-0.0596491	0.0631579	-0.0526316	0.129825	-0.0491228	0.150877	-0.0631579	0.217544	-0.0245614	0.0561404	-0.0210526	0.136842	-0.0140351	0.0912281
-0.0421053	0.122807	-0.0245614	0.129825	-0.0280702	0.0561404	-0.0350877	0.045614	-0.0421053	0.0736842	-0.0596491	0.185965	-0.115789	0.192982	-0.0385965	0.0807018	-0.0596491	0.0631579	-0.0526316	0.129825	-0.0491228	0.150877	-0.0631579	0.217544	-0.0245614	0.0561404	-0.0210526	0.136842	-0.0140351	0.0912281
-0.0421053	0.122807	-0.0245614	0.129825	-0.0280702	0.0561404	-0.0350877	0.045614	-0.0421053	0.0736842	-0.0596491	0.185965	-0.115789	0.192982	-0.0385965	0.0807018	-0.0596491	0.0631579	-0.0526316	0.129825	-0.0491228	0.150877	-0.0631579	0.217544	-0.0245614	0.0561404	-0.0210526	0.136842	-0.0140351	0.0912281
-0.0421053	0.122807	-0.0245614	0.129825	-0.0280702	0.0561404	-0.0350877	0.045614	-0.0421053	0.0736842	-0.0596491	0.185965	-0.115789	0.192982	-0.0385965	0.0807018	-0.0596491	0.0631579	-0.0526316	0.129825	-0.0491228	0.150877	-0.0631579	0.217544	-0.0245614	0.0561404	-0.0210526	0.136842	-0.0140351	0.0912281
-0.0421053	0.122807	-0.0245614	0.129825	-0.0280702	0.0561404	-0.0350877	0.045614	-0.0421053	0.0736842	-0.0596491	0.185965	-0.115789	0.192982	-0.0385965	0.0807018	-0.0596491	0.0631579	-0.0526316	0.129825	-0.0491228	0.150877	-0.0631579	0.217544	-0.0245614	0.0561404	-0.0210526	0.136842	-0.0140351	0.0912281
-0.0421053	0.122807	-0.0245614	0.129825	-0.0280702	0.0561404	-0.0350877	0.045614	-0.0421053	0.0736842	-0.0596491	0.189474	-0.115789	0.192982	-0.0385965	0.0807018	-0.0596491	0.0631579	-0.0526316	0.129825	-0.0491228	0.150877	-0.0631579	0.217544	-0.0245614	0.0526316	-0.0210526	0.136842	-0.0140351	0.0912281
-0.0421053	0.122807	-0.0245614	0.129825	-0.0280702	0.0561404	-0.0350877	0.045614	-0.0421053	0.0736842	-0.0596491	0.185965	-0.115789	0.192982	-0.0385965	0.0807018	-0.0596491	0.0631579	-0.0526316	0.129825	-0.0491228	0.150877	-0.0631579	0.217544	-0.0245614	0.0526316	-0.0210526	0.136842	-0.0140351	0.0912281
-0.0421053	0.122807	-0.0245614	0.129825	-0.0280702	0.0561404	-0.0350877	0.045614	-0.0421053	0.0736842	-0.0596491	0.185965	-0.115789	0.192982	-0.0385965	0.0807018	-0.0596491	0.0631579	-0.0526316	0.129825	-0.0491228	0.150877	-0.0631579	0.217544	-0.0245614	0.0526316	-0.0210526	0.136842	-0.0140351	0.0912281
-0.0421053	0.122807	-0.0245614	0.129825	-0.0280702	0.0561404	-0.0350877	0.045614	-0.0421053	0.0736842	-0.0596491	0.185965	-0.115789	0.192982	-0.0385965	0.0807018	-0.0596491	0.0631579	-0.0526316	0.129825	-0.0491228	0.150877	-0.0631579	0.217544	-0.0245614	0.0526316	-0.0210526	0.136842	-0.0140351	0.0912281
-0.0421053	0.122807	-0.0245614	0.129825	-0.0280702	0.0561404	-0.0350877	0.045614	-0.0421053	0.0736842	-0.0596491	0.185965	-0.115789	0.192982	-0.0385965	0.0807018	-0.0596491	0.0631579	-0.0526316	0.126316	-0.0491228	0.150877	-0.0631579	0.217544	-0.0245614	0.0526316	-0.0210526	0.136842	-0.0140351	0.0912281
-0.0421053	0.122807	-0.0245614	0.129825	-0.0280702	0.0561404	-0.0350877	0.045614	-0.0421053	0.0736842	-0.0596491	0.185965	-0.115789	0.192982	-0.0385965	0.0807018	-0.0596491	0.0631579	-0.0526316	0.126316	-0.0491228	0.150877	-0.0631579	0.217544	-0.0245614	0.0526316	-0.0210526	0.136842	-0.0140351	0.0912281
-0.0421053	0.122807	-0.0245614	0.129825	-0.0280702	0.0561404	-0.0350877	0.045614	-0.0421053	0.0736842	-0.0596491	0.185965	-0.115789	0.192982	-0.0385965	0.0807018	-0.0596491	0.0631579	-0.0526316	0.126316	-0.0491228	0.150877	-0.0631579	0.217544	-0.0245614	0.0526316	-0.0210526	0.136842	-0.0140351	0.0912281
-0.0421053	0.122807	-0.0245614	0.129825	-0.0280702	0.0561404	-0.0350877	0.045614	-0.0421053	0.0736842	-0.0596491	0.185965	-0.115789	0.192982	-0.0385965	0.0807018	-0.0596491	0.0631579	-0.0526316	0.126316	-0.0491228	0.150877	-0.0631579	0.217544	-0.0245614	0.0526316	-0.0210526	0.136842	-0.0140351	0.0912281
-0.0421053	0.122807	-0.0245614	0.129825	-0.0280702	0.0526316	-0.0350877	0.045614	-0.0421053	0.0736842	-0.0596491	0.185965	-0.115789	0.192982	-0.0385965	0.0807018	-0.0596491	0.0631579	-0.0526316	0.126316	-0.0491228	0.150877	-0.0631579	0.214035	-0.0245614	0.0526316	-0.0210526	0.136842	-0.0140351	0.0912281
-0.0421053	0.122807	-0.0245614	0.129825	-0.0280702	0.0526316	-0.0350877	0.045614	-0.0421053	0.0736842	-0.0596491	0.185965	-0.115789	0.192982	-0.0385965	0.0807018	-0.0596491	0.0631579	-0.0526316	0.126316	-0.0491228	0.150877	-0.0631579	0.214035	-0.0245614	0.0526316	-0.0210526	0.136842	-0.0140351	0.0912281
-0.0421053	0.122807	-0.0245614	0.129825	-0.0280702	0.0526316	-0.0350877	0.045614	-0.0421053	0.0736842	-0.0561404	0.189474	-0.115789	0.196491	-0.0421053	0.077193	-0.0596491	0.0631579	-0.0526316	0.126316	-0.0491228	0.150877	-0.0631579	0.214035	-0.0245614	0.0526316	-0.0210526	0.136842	-0.0140351	0.0912281
-0.0421053	0.122807	-0.0245614	0.129825	-0.0280702	0.0526316	-0.0350877	0.045614	-0.0421053	0.0736842	-0.0561404	0.189474	-0.115789	0.196491	-0.0421053	0.077193	-0.0596491	0.0631579	-0.0526316	0.126316	-0.0491228	0.150877	-0.0631579	0.214035	-0.0245614	0.0526316	-0.0210526	0.136842	-0.0140351	0.0912281
-0.0421053	0.119298	-0.0245614	0.129825	-0.0280702	0.0526316	-0.0350877	0.045614	-0.0421053	0.0736842	-0.0561404	0.189474	-0.115789	0.196491	-0.0421053	0.077193	-0.0596491	0.0631579	-0.0526316	0.126316	-0.0491228	0.150877	-0.0596491	0.217544	-0.0245614	0.0526316	-0.0210526	0.136842	-0.0140351	0.0912281
-0.0421053	0.119298	-0.0210526	0.133333	-0.0280702	0.0526316	-0.0350877	0.045614	-0.0421053	0.0736842	-0.0561404	0.189474	-0.115789	0.196491	-0.0421053	0.077193	-0.0596491	0.0631579	-0.0526316	0.126316	-0.0491228	0.150877	-0.0596491	0.217544	-0.0245614	0.0526316	-0.0210526	0.136842	-0.0140351	0.0912281
-0.0421053	0.119298	-0.0210526	0.133333	-0.0280702	0.0526316	-0.0350877	0.045614	-0.0421053	0.0736842	-0.0561404	0.189474	-0.115789	0.196491	-0.0421053	0.077193	-0.0596491	0.0631579	-0.0526316	0.126316	-0.0491228	0.150877	-0.0596491	0.217544	-0.0245614	0.0526316	-0.0210526	0.136842	-0.0140351	0.0912281
-0.0421053	0.119298	-0.0210526	0.133333	-0.0280702	0.0526316	-0.0350877	0.045614	-0.0421053	0.0736842	-0.0561404	0.189474	-0.115789	0.196491	-0.0421053	0.077193	-0.0596491	0.0631579	-0.0526316	0.126316	-0.0491228	0.150877	-0.0596491	0.217544	-0.0245614	0.0526316	-0.0210526	0.136842	-0.0140351	0.0912281
-0.0421053	0.119298	-0.0210526	0.133333	-0.0280702	0.0526316	-0.0350877	0.045614	-0.0421053	0.0736842	-0.0561404	0.189474	-0.115789	0.196491	-0.0421053	0.077193	-0.0596491	0.0631579	-0.0526316	0.126316	-0.0491228	0.150877	-0.0596491	0.217544	-0.0245614	0.0526316	-0.0210526	0.136842	-0.0140351	0.0912281
-0.0421053	0.115789	-0.0210526	0.133333	-0.0280702	0.0526316	-0.0350877	0.045614	-0.0421053	0.0736842	-0.0561404	0.189474	-0.115789	0.196491	-0.0421053	0.077193	-0.0596491	0.0631579	-0.0526316	0.126316	-0.0491228	0.150877	-0.0596491	0.217544	-0.0245614	0.0526316	-0.0210526	0.136842	-0.0140351	0.0912281
-0.0385965	0.115789	-0.0210526	0.133333	-0.0280702	0.0526316	-0.0350877	0.045614	-0.0421053	0.0736842	-0.0561404	0.189474	-0.115789	0.196491	-0.0421053	0.077193	-0.0596491	0.0631579	-0.0526316	0.126316	-0.0491228	0.150877	-0.0596491	0.217544	-0.0245614	0.0526316	-0.0210526	0.136842	-0.0140351	0.0912281
-0.0385965	0.115789	-0.0210526	0.133333	-0.0280702	0.0526316	-0.0350877	0.045614	-0.0421053	0.0736842	-0.0561404	0.189474	-0.115789	0.196491	-0.0421053	0.077193	-0.0596491	0.0631579	-0.0526316	0.126316	-0.0491228	0.150877	-0.0596491	0.217544	-0.0245614	0.0526316	-0.0210526	0.136842	-0.0140351	0.0912281
-0.0385965	0.115789	-0.0210526	0.133333	-0.0280702	0.0526316	-0.0350877	0.045614	-0.0421053	0.0736842	-0.0561404	0.189474	-0.115789	0.196491	-0.0421053	0.077193	-0.0596491	0.0631579	-0.0526316	0.126316	-0.0491228	0.150877	-0.0596491	0.217544	-0.0245614	0.0526316	-0.0210526	0.136842	-0.0140351	0.0912281
-0.0385965	0.115789	-0.0210526	0.133333	-0.0280702	0.0526316	-0.0350877	0.045614	-0.0421053	0.0736842	-0.0561404	0.189474	-0.115789	0.196491	-0.0421053	0.077193	-0.0596491	0.0631579	-0.0526316	0.126316	-0.0491228	0.150877	-0.0596491	0.217544	-0.0245614	0.0526316	-0.0210526	0.136842	-0.0140351	0.0912281
-0.0385965	0.115789	-0.0210526	0.133333	-0.0280702	0.0526316	-0.0350877	0.045614	-0.0421053	0.0736842	-0.0561404	0.189474	-0.115789	0.196491	-0.0421053	0.077193	-0.0596491	0.0631579	-0.0526316	0.126316	-0.0491228	0.150877	-0.0596491	0.217544	-0.0245614	0.0526316	-0.0210526	0.136842	-0.0140351	0.0912281
-0.0385965	0.115789	-0.0210526	0.133333	-0.0280702	0.0526316	-0.0350877	0.045614	-0.0421053	0.0736842	-0.0561404	0.189474	-0.115789	0.196491	-0.0421053	0.077193	-0.0596491	0.0631579	-0.0526316	0.126316	-0.0491228	0.150877	-0.0596491	0.217544	-0.0245614	0.0526316	-0.0210526	0.136842	-0.0140351	0.0912281
-0.0385965	0.115789	-0.0210526	0.129825	-0.0280702	0.0526316	-0.0350877	0.045614	-0.0421053	0.0736842	-0.0561404	0.189474	-0.115789	0.196491	-0.0421053	0.077193	-0.0596491	0.0631579	-0.0526316	0.126316	-0.0491228	0.150877	-0.0596491	0.217544	-0.0245614	0.0526316	-0.0210526	0.136842	-0.0140351	0.0912281
-0.0385965	0.115789	-0.0210526	0.129825	-0.0280702	0.0526316	-0.0350877	0.045614	-0.0421053	0.0736842	-0.0561404	0.189474	-0.115789	0.196491	-0.0421053	0.077193	-0.0596491	0.0631579	-0.0526316	0.126316	-0.0491228	0.150877	-0.0596491	0.217544	-0.0245614	0.0526316	-0.0210526	0.136842	-0.0140351	0.0912281
-0.0385965	0.115789	-0.0210526	0.129825	-0.0280702	0.0526316	-0.0350877	0.045614	-0.0421053	0.0736842	-0.0561404	0.189474	-0.115789	0.196491	-0.0421053	0.077193	-0.0596491	0.0631579	-0.0526316	0.126316	-0.0491228	0.150877	-0.0596491	0.217544	-0.0245614	0.0526316	-0.0210526	0.136842	-0.0140351	0.0912281
-0.0385965	0.115789	-0.0210526	0.129825	-0.0280702	0.0526316	-0.0350877	0.045614	-0.0421053	0.0736842	-0.0561404	0.189474	-0.115789	0.196491	-0.0421053	0.077193	-0.0596491	0.0631579	-0.0526316	0.126316	-0.0491228	0.150877	-0.0596491	0.217544	-0.0245614	0.0526316	-0.0210526	0.136842	-0.0140351	0.0912281
-0.0385965	0.115789	-0.0210526	0.129825	-0.0280702	0.0526316	-0.0350877	0.045614	-0.0421053	0.0736842	-0.0561404	0.189474	-0.112281	0.203509	-0.0421053	0.077193	-0.0596491	0.0631579	-0.0526316	0.126316	-0.0491228	0.150877	-0.0596491	0.217544	-0.0245614	0.0526316	-0.0210526	0.136842	-0.0140351	0.0912281
-0.0385965	0.115789	-0.0210526	0.129825	-0.0280702	0.0526316	-0.0350877	0.045614	-0.0421053	0.0701754	-0.0561404	0.189474	-0.112281	0.203509	-0.0421053	0.077193	-0.0596491	0.0631579	-0.0526316	0.126316	-0.0491228	0.150877	-0.0596491	0.217544	-0.0245614	0.0526316	-0.0210526	0.136842	-0.0140351	0.0912281
-0.0385965	0.115789	-0.0210526	0.129825	-0.0280702	0.0526316	-0.0350877	0.045614	-0.0421053	0.0666667	-0.0561404	0.189474	-0.112281	0.203509	-0.0421053	0.077193	-0.0596491	0.0631579	-0.0526316	0.126316	-0.0491228	0.150877	-0.0596491	0.217544	-0.0245614	0.0526316	-0.0210526	0.136842	-0.0140351	0.0912281
-0.0385965	0.115789	-0.0210526	0.129825	-0.0280702	0.0526316	-0.0350877	0.045614	-0.0421053	0.0666667	-0.0561404	0.189474	-0.112281	0.2	-0.0421053	0.077193	-0.0596491	0.0631579	-0.0526316	0.126316	-0.0491228	0.150877	-0.0596491	0.217544	-0.0245614	0.0526316	-0.0210526	0.136842	-0.0140351	0.0912281
-0.0385965	0.115789	-0.0210526	0.129825	-0.0280702	0.0526316	-0.0350877	0.045614	-0.0421053	0.0666667	-0.0561404	0.189474	-0.112281	0.2	-0.0421053	0.077193	-0.0596491	0.0631579	-0.0526316	0.126316	-0.0491228	0.150877	-0.0596491	0.217544	-0.0245614	0.0526316	-0.0210526	0.136842	-0.0140351	0.0912281
-0.0385965	0.115789	-0.0210526	0.129825	-0.0280702	0.0526316	-0.0350877	0.045614	-0.0421053	0.0666667	-0.0561404	0.189474	-0.112281	0.2	-0.0421053	0.077193	-0.0596491	0.0631579	-0.0526316	0.126316	-0.0491228	0.150877	-0.0596491	0.217544	-0.0245614	0.0526316	-0.0210526	0.136842	-0.0140351	0.0912281
-0.0385965	0.115789	-0.0210526	0.129825	-0.0280702	0.0491228	-0.0350877	0.045614	-0.0421053	0.0631579	-0.0561404	0.189474	-0.112281	0.2	-0.0421053	0.077193	-0.0596491	0.0631579	-0.0526316	0.126316	-0.0491228	0.150877	-0.0596491	0.217544	-0.0245614	0.0526316	-0.0210526	0.136842	-0.0140351	0.0912281
-0.0385965	0.115789	-0.0210526	0.129825	-0.0280702	0.0491228	-0.0350877	0.045614	-0.0421053	0.0631579	-0.0561404	0.189474	-0.112281	0.2	-0.0421053	0.077193	-0.0596491	0.0631579	-0.0526316	0.126316	-0.0491228	0.150877	-0.0596491	0.217544	-0.0245614	0.0526316	-0.0210526	0.136842	-0.0140351	0.0912281
-0.0385965	0.115789	-0.0210526	0.129825	-0.0280702	0.0491228	-0.0350877	0.045614	-0.0421053	0.0631579	-0.0561404	0.189474	-0.112281	0.2	-0.0421053	0.077193	-0.0596491	0.0631579	-0.0526316	0.126316	-0.0491228	0.150877	-0.0596491	0.217544	-0.0245614	0.0526316	-0.0210526	0.136842	-0.0140351	0.0912281
-0.0385965	0.115789	-0.0210526	0.129825	-0.0280702	0.0491228	-0.0350877	0.045614	-0.0421053	0.0631579	-0.0561404	0.189474	-0.112281	0.2	-0.0421053	0.077193	-0.0596491	0.0631579	-0.0526316	0.126316	-0.0491228	0.150877	-0.0596491	0.217544	-0.0245614	0.0526316	-0.0210526	0.136842	-0.0140351	0.0912281
-0.0385965	0.115789	-0.0210526	0.129825	-0.0280702	0.0491228	-0.0350877	0.045614	-0.0421053	0.0631579	-0.0561404	0.189474	-0.112281	0.2	-0.0421053	0.077193	-0.0596491	0.0631579	-0.0526316	0.126316	-0.0491228	0.150877	-0.0596491	0.217544	-0.0245614	0.0526316	-0.0210526	0.136842	-0.0140351	0.0912281
-0.0385965	0.115789	-0.0210526	0.129825	-0.0280702	0.0491228	-0.0350877	0.045614	-0.0421053	0.0631579	-0.0561404	0.189474	-0.112281	0.2	-0.045614	0.077193	-0.0596491	0.0631579	-0.0526316	0.126316	-0.0491228	0.150877	-0.0596491	0.214035	-0.0245614	0.0526316	-0.0210526	0.136842	-0.0140351	0.0912281
-0.0385965	0.115789	-0.0210526	0.129825	-0.0280702	0.0491228	-0.0350877	0.045614	-0.0421053	0.0631579	-0.0526316	0.189474	-0.112281	0.2	-0.045614	0.077193	-0.0596491	0.0631579	-0.0526316	0.126316	-0.045614	0.150877	-0.0596491	0.214035	-0.0245614	0.0526316	-0.0175439	0.140351	-0.0140351	0.0912281
-0.0385965	0.115789	-0.0210526	0.129825	-0.0280702	0.0491228	-0.0350877	0.045614	-0.0421053	0.0631579	-0.0526316	0.189474	-0.112281	0.2	-0.045614	0.077193	-0.0596491	0.0631579	-0.0526316	0.126316	-0.045614	0.150877	-0.0596491	0.214035	-0.0245614	0.0526316	-0.0175439	0.140351	-0.0140351	0.0912281
-0.0385965	0.115789	-0.0210526	0.129825	-0.0280702	0.0491228	-0.0350877	0.045614	-0.0421053	0.0631579	-0.0526316	0.189474	-0.112281	0.2	-0.045614	0.077193	-0.0561404	0.0666667	-0.0526316	0.126316	-0.045614	0.150877	-0.0596491	0.214035	-0.0245614	0.0526316	-0.0175439	0.140351	-0.0140351	0.0912281
-0.0385965	0.115789	-0.0210526	0.129825	-0.0280702	0.0491228	-0.0350877	0.045614	-0.0421053	0.0631579	-0.0526316	0.189474	-0.112281	0.2	-0.045614	0.077193	-0.0561404	0.0666667	-0.0526316	0.126316	-0.045614	0.150877	-0.0596491	0.214035	-0.0245614	0.0526316	-0.0175439	0.140351	-0.0140351	0.0912281
-0.0385965	0.115789	-0.0210526	0.129825	-0.0280702	0.0491228	-0.0350877	0.045614	-0.0421053	0.0631579	-0.0526316	0.189474	-0.112281	0.2	-0.045614	0.077193	-0.0561404	0.0666667	-0.0526316	0.126316	-0.045614	0.150877	-0.0596491	0.214035	-0.0245614	0.0526316	-0.0175439	0.140351	-0.0140351	0.0912281
-0.0385965	0.115789	-0.0210526	0.129825	-0.0280702	0.0491228	-0.0350877	0.045614	-0.0421053	0.0596491	-0.0526316	0.189474	-0.112281	0.2	-0.045614	0.077193	-0.0561404	0.0666667	-0.0526316	0.126316	-0.045614	0.150877	-0.0596491	0.214035	-0.0245614	0.0526316	-0.0175439	0.140351	-0.0140351	0.0912281
-0.0385965	0.115789	-0.0210526	0.129825	-0.0280702	0.0491228	-0.0350877	0.045614	-0.0421053	0.0596491	-0.0526316	0.189474	-0.112281	0.2	-0.045614	0.077193	-0.0561404	0.0666667	-0.0526316	0.126316	-0.045614	0.150877	-0.0596491	0.214035	-0.0245614	0.0526316	-0.0175439	0.140351	-0.0140351	0.0912281
-0.0385965	0.115789	-0.0210526	0.129825	-0.0280702	0.0491228	-0.0350877	0.045614	-0.0421053	0.0596491	-0.0526316	0.189474	-0.112281	0.2	-0.045614	0.077193	-0.0561404	0.0666667	-0.0526316	0.126316	-0.045614	0.150877	-0.0596491	0.214035	-0.0245614	0.0526316	-0.0175439	0.140351	-0.0140351	0.0912281
-0.0385965	0.115789	-0.0210526	0.129825	-0.0280702	0.0491228	-0.0350877	0.045614	-0.0421053	0.0596491	-0.0526316	0.189474	-0.112281	0.2	-0.045614	0.077193	-0.0561404	0.0666667	-0.0526316	0.126316	-0.045614	0.150877	-0.0596491	0.214035	-0.0245614	0.0526316	-0.0175439	0.140351	-0.0140351	0.0912281
-0.0385965	0.115789	-0.0210526	0.129825	-0.0280702	0.0491228	-0.0350877	0.045614	-0.0421053	0.0596491	-0.0526316	0.189474	-0.112281	0.2	-0.045614	0.077193	-0.0561404	0.0666667	-0.0526316	0.126316	-0.045614	0.150877	-0.0596491	0.214035	-0.0245614	0.0526316	-0.0175439	0.140351	-0.0140351	0.0912281
-0.0385965	0.112281	-0.0210526	0.129825	-0.0280702	0.0491228	-0.0350877	0.045614	-0.0421053	0.0596491	-0.0526316	0.189474	-0.112281	0.2	-0.045614	0.077193	-0.0561404	0.0666667	-0.0526316	0.126316	-0.045614	0.150877	-0.0596491	0.214035	-0.0245614	0.0526316	-0.0175439	0.140351	-0.0140351	0.0912281
-0.0385965	0.112281	-0.0210526	0.129825	-0.0280702	0.0491228	-0.0350877	0.045614	-0.0421053	0.0596491	-0.0526316	0.189474	-0.115789	0.196491	-0.045614	0.077193	-0.0561404	0.0666667	-0.0526316	0.126316	-0.045614	0.150877	-0.0596491	0.214035	-0.0245614	0.0526316	-0.0175439	0.140351	-0.0140351	0.0912281
-0.0385965	0.112281	-0.0210526	0.129825	-0.0280702	0.0491228	-0.0350877	0.045614	-0.0421053	0.0596491	-0.0526316	0.189474	-0.115789	0.196491	-0.045614	0.077193	-0.0561404	0.0666667	-0.0491228	0.126316	-0.045614	0.150877	-0.0596491	0.214035	-0.0245614	0.0526316	-0.0175439	0.140351	-0.0140351	0.0912281
-0.0385965	0.112281	-0.0210526	0.129825	-0.0280702	0.0491228	-0.0350877	0.045614	-0.0421053	0.0596491	-0.0526316	0.189474	-0.115789	0.196491	-0.045614	0.077193	-0.0561404	0.0666667	-0.0491228	0.126316	-0.045614	0.150877	-0.0596491	0.214035	-0.0245614	0.0526316	-0.0175439	0.140351	-0.0140351	0.0912281
-0.0385965	0.112281	-0.0210526	0.129825	-0.0280702	0.0491228	-0.0350877	0.045614	-0.0421053	0.0596491	-0.0526316	0.189474	-0.115789	0.196491	-0.045614	0.077193	-0.0561404	0.0666667	-0.0491228	0.126316	-0.045614	0.147368	-0.0596491	0.214035	-0.0245614	0.0526316	-0.0175439	0.140351	-0.0140351	0.0912281
-0.0385965	0.112281	-0.0210526	0.129825	-0.0280702	0.0491228	-0.0350877	0.045614	-0.0421053	0.0596491	-0.0526316	0.189474	-0.115789	0.196491	-0.045614	0.077193	-0.0561404	0.0666667	-0.0491228	0.126316	-0.045614	0.147368	-0.0596491	0.214035	-0.0245614	0.0526316	-0.0175439	0.140351	-0.0140351	0.0912281
-0.0385965	0.112281	-0.0210526	0.129825	-0.0280702	0.0491228	-0.0350877	0.045614	-0.0421053	0.0596491	-0.0526316	0.189474	-0.115789	0.196491	-0.045614	0.077193	-0.0561404	0.0666667	-0.0491228	0.126316	-0.045614	0.147368	-0.0596491	0.214035	-0.0245614	0.0526316	-0.0175439	0.140351	-0.0140351	0.0912281
-0.0385965	0.112281	-0.0210526	0.129825	-0.0280702	0.0491228	-0.0350877	0.045614	-0.0421053	0.0596491	-0.0526316	0.189474	-0.115789	0.196491	-0.045614	0.077193	-0.0561404	0.0666667	-0.0491228	0.126316	-0.045614	0.147368	-0.0596491	0.210526	-0.0245614	0.0526316	-0.0175439	0.140351	-0.0140351	0.0912281
-0.0385965	0.112281	-0.0210526	0.129825	-0.0280702	0.0491228	-0.0350877	0.045614	-0.0421053	0.0596491	-0.0526316	0.189474	-0.115789	0.196491	-0.045614	0.0736842	-0.0561404	0.0666667	-0.0491228	0.126316	-0.045614	0.147368	-0.0596491	0.210526	-0.0245614	0.0526316	-0.0175439	0.140351	-0.0140351	0.0912281
-0.0385965	0.112281	-0.0210526	0.129825	-0.0280702	0.0491228	-0.0350877	0.045614	-0.0421053	0.0596491	-0.0526316	0.189474	-0.115789	0.196491	-0.045614	0.0736842	-0.0561404	0.0666667	-0.0491228	0.126316	-0.045614	0.147368	-0.0596491	0.210526	-0.0245614	0.0526316	-0.0175439	0.140351	-0.0140351	0.0912281
-0.0385965	0.112281	-0.0210526	0.129825	-0.0280702	0.0491228	-0.0350877	0.045614	-0.0421053	0.0596491	-0.0526316	0.189474	-0.115789	0.196491	-0.045614	0.0736842	-0.0561404	0.0666667	-0.0491228	0.122807	-0.045614	0.147368	-0.0596491	0.210526	-0.0245614	0.0526316	-0.0175439	0.140351	-0.0140351	0.0912281
-0.0385965	0.112281	-0.0210526	0.129825	-0.0280702	0.0491228	-0.0350877	0.045614	-0.0421053	0.0596491	-0.0526316	0.189474	-0.115789	0.196491	-0.045614	0.0736842	-0.0561404	0.0666667	-0.0491228	0.122807	-0.045614	0.147368	-0.0596491	0.210526	-0.0245614	0.0526316	-0.0175439	0.140351	-0.0140351	0.0912281
-0.0385965	0.112281	-0.0210526	0.129825	-0.0280702	0.0491228	-0.0350877	0.045614	-0.0421053	0.0596491	-0.0526316	0.189474	-0.115789	0.196491	-0.045614	0.0736842	-0.0561404	0.0666667	-0.0491228	0.122807	-0.045614	0.147368	-0.0561404	0.210526	-0.0245614	0.0526316	-0.0175439	0.140351	-0.0140351	0.0912281
-0.0385965	0.112281	-0.0210526	0.129825	-0.0280702	0.0491228	-0.0350877	0.045614	-0.0421053	0.0596491	-0.0526316	0.189474	-0.115789	0.196491	-0.045614	0.0736842	-0.0561404	0.0666667	-0.0491228	0.122807	-0.045614	0.147368	-0.0561404	0.210526	-0.0245614	0.0526316	-0.0175439	0.140351	-0.0140351	0.0912281
-0.0385965	0.112281	-0.0210526	0.129825	-0.0280702	0.0491228	-0.0350877	0.045614	-0.0421053	0.0596491	-0.0526316	0.189474	-0.115789	0.196491	-0.045614	0.0736842	-0.0561404	0.0666667	-0.0491228	0.122807	-0.045614	0.147368	-0.0561404	0.210526	-0.0245614	0.0526316	-0.0175439	0.140351	-0.0140351	0.0912281
-0.0385965	0.112281	-0.0210526	0.129825	-0.0280702	0.0491228	-0.0350877	0.045614	-0.0421053	0.0596491	-0.0526316	0.189474	-0.115789	0.196491	-0.045614	0.0736842	-0.0561404	0.0666667	-0.0491228	0.122807	-0.045614	0.147368	-0.0561404	0.210526	-0.0245614	0.0526316	-0.0175439	0.140351	-0.0140351	0.0912281
-0.0385965	0.112281	-0.0210526	0.129825	-0.0280702	0.0491228	-0.0350877	0.045614	-0.0421053	0.0596491	-0.0526316	0.189474	-0.115789	0.196491	-0.045614	0.0736842	-0.0561404	0.0666667	-0.0491228	0.122807	-0.045614	0.147368	-0.0561404	0.210526	-0.0245614	0.0526316	-0.0175439	0.140351	-0.0140351	0.0912281
-0.0385965	0.112281	-0.0210526	0.129825	-0.0280702	0.0491228	-0.0350877	0.045614	-0.0421053	0.0596491	-0.0526316	0.189474	-0.115789	0.196491	-0.045614	0.0736842	-0.0561404	0.0666667	-0.0491228	0.122807	-0.045614	0.147368	-0.0561404	0.210526	-0.0245614	0.0526316	-0.0175439	0.136842	-0.0140351	0.0912281
-0.0385965	0.112281	-0.0210526	0.129825	-0.0280702	0.0491228	-0.0350877	0.045614	-0.0421053	0.0596491	-0.0526316	0.189474	-0.115789	0.196491	-0.045614	0.0736842	-0.0561404	0.0666667	-0.0491228	0.122807	-0.045614	0.147368	-0.0561404	0.210526	-0.0245614	0.0526316	-0.0175439	0.136842	-0.0140351	0.0912281
-0.0385965	0.112281	-0.0210526	0.129825	-0.0280702	0.0491228	-0.0350877	0.045614	-0.0421053	0.0596491	-0.0526316	0.189474	-0.115789	0.196491	-0.045614	0.0736842	-0.0561404	0.0666667	-0.0491228	0.122807	-0.045614	0.147368	-0.0561404	0.210526	-0.0245614	0.0526316	-0.0175439	0.136842	-0.0140351	0.0912281
-0.0385965	0.112281	-0.0210526	0.129825	-0.0280702	0.0491228	-0.0350877	0.045614	-0.0421053	0.0596491	-0.0526316	0.189474	-0.115789	0.196491	-0.045614	0.0736842	-0.0561404	0.0666667	-0.0491228	0.122807	-0.045614	0.147368	-0.0561404	0.210526	-0.0245614	0.0526316	-0.0175439	0.136842	-0.0140351	0.0912281
-0.0385965	0.112281	-0.0210526	0.129825	-0.0280702	0.0491228	-0.0350877	0.045614	-0.0421053	0.0596491	-0.0526316	0.189474	-0.115789	0.196491	-0.045614	0.0736842	-0.0561404	0.0666667	-0.0491228	0.122807	-0.045614	0.147368	-0.0561404	0.210526	-0.0245614	0.0526316	-0.0175439	0.136842	-0.0140351	0.0912281
-0.0385965	0.112281	-0.0210526	0.129825	-0.0280702	0.0491228	-0.0350877	0.045614	-0.0421053	0.0596491	-0.0526316	0.189474	-0.115789	0.196491	-0.045614	0.0736842	-0.0561404	0.0666667	-0.0491228	0.122807	-0.045614	0.147368	-0.0561404	0.210526	-0.0245614	0.0526316	-0.0175439	0.136842	-0.0140351	0.0912281
-0.0385965	0.112281	-0.0210526	0.129825	-0.0280702	0.0491228	-0.0350877	0.045614	-0.0421053	0.0596491	-0.0526316	0.189474	-0.115789	0.196491	-0.045614	0.0736842	-0.0561404	0.0666667	-0.0491228	0.122807	-0.045614	0.147368	-0.0561404	0.210526	-0.0245614	0.0526316	-0.0175439	0.136842	-0.0140351	0.0912281
-0.0385965	0.112281	-0.0210526	0.129825	-0.0280702	0.0491228	-0.0350877	0.045614	-0.0421053	0.0596491	-0.0526316	0.189474	-0.115789	0.196491	-0.045614	0.0736842	-0.0561404	0.0666667	-0.0491228	0.122807	-0.045614	0.147368	-0.0561404	0.210526	-0.0245614	0.0526316	-0.0175439	0.136842	-0.0140351	0.0912281
-0.0385965	0.112281	-0.0210526	0.129825	-0.0280702	0.0491228	-0.0350877	0.045614	-0.0421053	0.0596491	-0.0526316	0.189474	-0.115789	0.196491	-0.045614	0.0736842	-0.0561404	0.0666667	-0.0491228	0.122807	-0.045614	0.147368	-0.0561404	0.210526	-0.0245614	0.0526316	-0.0175439	0.136842	-0.0140351	0.0912281
-0.0385965	0.112281	-0.0210526	0.129825	-0.0280702	0.0491228	-0.0350877	0.045614	-0.0421053	0.0596491	-0.0526316	0.189474	-0.115789	0.196491	-0.045614	0.0736842	-0.0561404	0.0666667	-0.0491228	0.122807	-0.045614	0.147368	-0.0561404	0.210526	-0.0245614	0.0526316	-0.0175439	0.136842	-0.0140351	0.0912281
-0.0385965	0.112281	-0.0210526	0.129825	-0.0280702	0.0491228	-0.0350877	0.045614	-0.0421053	0.0596491	-0.0526316	0.189474	-0.115789	0.196491	-0.045614	0.0736842	-0.0561404	0.0666667	-0.0491228	0.122807	-0.045614	0.147368	-0.0561404	0.210526	-0.0245614	0.0526316	-0.0175439	0.136842	-0.0140351	0.0912281
-0.0385965	0.112281	-0.0210526	0.129825	-0.0280702	0.0491228	-0.0350877	0.045614	-0.0421053	0.0596491	-0.0526316	0.189474	-0.115789	0.196491	-0.045614	0.0736842	-0.0561404	0.0666667	-0.0491228	0.122807	-0.045614	0.147368	-0.0561404	0.210526	-0.0245614	0.0526316	-0.0175439	0.136842	-0.0140351	0.0912281
-0.0385965	0.112281	-0.0210526	0.129825	-0.0280702	0.0491228	-0.0350877	0.045614	-0.0421053	0.0596491	-0.0526316	0.189474	-0.115789	0.196491	-0.045614	0.0736842	-0.0561404	0.0666667	-0.0491228	0.122807	-0.045614	0.147368	-0.0561404	0.210526	-0.0245614	0.0526316	-0.0175439	0.136842	-0.0140351	0.0912281
-0.0385965	0.112281	-0.0210526	0.129825	-0.0280702	0.0491228	-0.0350877	0.045614	-0.0421053	0.0596491	-0.0526316	0.189474	-0.115789	0.196491	-0.045614	0.0736842	-0.0561404	0.0666667	-0.0491228	0.122807	-0.045614	0.147368	-0.0561404	0.210526	-0.0245614	0.0526316	-0.0175439	0.136842	-0.0140351	0.0912281
-0.0385965	0.112281	-0.0210526	0.129825	-0.0280702	0.0491228	-0.0350877	0.045614	-0.0421053	0.0596491	-0.0526316	0.189474	-0.115789	0.196491	-0.045614	0.0736842	-0.0561404	0.0666667	-0.0491228	0.122807	-0.045614	0.147368	-0.0561404	0.210526	-0.0245614	0.0526316	-0.0175439	0.136842	-0.0140351	0.0912281
-0.0385965	0.112281	-0.0210526	0.129825	-0.0280702	0.0491228	-0.0350877	0.045614	-0.0421053	0.0596491	-0.0526316	0.189474	-0.115789	0.196491	-0.045614	0.0736842	-0.0561404	0.0666667	-0.0491228	0.122807	-0.045614	0.147368	-0.0561404	0.210526	-0.0245614	0.0526316	-0.0175439	0.136842	-0.0140351	0.0912281
-0.0385965	0.112281	-0.0210526	0.126316	-0.0280702	0.0491228	-0.0350877	0.045614	-0.0421053	0.0596491	-0.0526316	0.189474	-0.115789	0.196491	-0.045614	0.0736842	-0.0561404	0.0666667	-0.0491228	0.122807	-0.045614	0.147368	-0.0561404	0.210526	-0.0245614	0.0526316	-0.0175439	0.136842	-0.0140351	0.0912281
-0.0385965	0.112281	-0.0210526	0.126316	-0.0280702	0.0491228	-0.0350877	0.045614	-0.0421053	0.0596491	-0.0526316	0.189474	-0.115789	0.196491	-0.045614	0.0736842	-0.0561404	0.0666667	-0.0491228	0.122807	-0.045614	0.147368	-0.0561404	0.210526	-0.0245614	0.0526316	-0.0175439	0.136842	-0.0140351	0.0912281
-0.0385965	0.108772	-0.0210526	0.126316	-0.0280702	0.0491228	-0.0350877	0.045614	-0.0421053	0.0596491	-0.0526316	0.189474	-0.115789	0.196491	-0.045614	0.0736842	-0.0561404	0.0666667	-0.0491228	0.122807	-0.045614	0.147368	-0.0561404	0.210526	-0.0245614	0.0526316	-0.0175439	0.136842	-0.0140351	0.0912281
-0.0385965	0.108772	-0.0210526	0.126316	-0.0280702	0.0491228	-0.0350877	0.045614	-0.0421053	0.0596491	-0.0526316	0.189474	-0.115789	0.196491	-0.045614	0.0736842	-0.0561404	0.0666667	-0.0491228	0.122807	-0.045614	0.147368	-0.0561404	0.210526	-0.0245614	0.0526316	-0.0175439	0.136842	-0.0140351	0.0912281
-0.0385965	0.108772	-0.0210526	0.126316	-0.0280702	0.0491228	-0.0350877	0.045614	-0.0421053	0.0596491	-0.0526316	0.189474	-0.115789	0.192982	-0.045614	0.0736842	-0.0561404	0.0666667	-0.0491228	0.122807	-0.045614	0.147368	-0.0561404	0.210526	-0.0245614	0.0526316	-0.0175439	0.136842	-0.0140351	0.0912281
-0.0385965	0.108772	-0.0210526	0.126316	-0.0280702	0.0491228	-0.0350877	0.045614	-0.0421053	0.0596491	-0.0526316	0.189474	-0.115789	0.192982	-0.045614	0.0736842	-0.0561404	0.0666667	-0.0491228	0.122807	-0.045614	0.147368	-0.0561404	0.210526	-0.0245614	0.0526316	-0.0175439	0.136842	-0.0140351	0.0912281
-0.0385965	0.108772	-0.0210526	0.126316	-0.0280702	0.0491228	-0.0350877	0.045614	-0.0421053	0.0596491	-0.0526316	0.189474	-0.115789	0.192982	-0.045614	0.0736842	-0.0561404	0.0666667	-0.0491228	0.122807	-0.045614	0.147368	-0.0561404	0.210526	-0.0245614	0.0526316	-0.0175439	0.136842	-0.0140351	0.0912281
-0.0385965	0.108772	-0.0210526	0.126316	-0.0280702	0.0491228	-0.0350877	0.045614	-0.0385965	0.0631579	-0.0526316	0.189474	-0.115789	0.192982	-0.045614	0.0736842	-0.0561404	0.0666667	-0.0491228	0.122807	-0.045614	0.147368	-0.0561404	0.210526	-0.0245614	0.0526316	-0.0175439	0.136842	-0.0140351	0.0912281
-0.0385965	0.108772	-0.0210526	0.126316	-0.0280702	0.0491228	-0.0350877	0.045614	-0.0385965	0.0631579	-0.0526316	0.189474	-0.115789	0.192982	-0.045614	0.0736842	-0.0561404	0.0666667	-0.0491228	0.122807	-0.045614	0.147368	-0.0561404	0.210526	-0.0245614	0.0526316	-0.0175439	0.136842	-0.0140351	0.0912281
-0.0385965	0.108772	-0.0210526	0.126316	-0.0280702	0.0491228	-0.0350877	0.045614	-0.0385965	0.0631579	-0.0526316	0.189474	-0.115789	0.192982	-0.045614	0.0736842	-0.0561404	0.0666667	-0.0491228	0.122807	-0.045614	0.147368	-0.0561404	0.210526	-0.0245614	0.0526316	-0.0175439	0.136842	-0.0140351	0.0912281
-0.0385965	0.108772	-0.0210526	0.126316	-0.0280702	0.0491228	-0.0350877	0.045614	-0.0385965	0.0596491	-0.0526316	0.189474	-0.115789	0.192982	-0.045614	0.0736842	-0.0561404	0.0666667	-0.0491228	0.122807	-0.045614	0.147368	-0.0561404	0.210526	-0.0245614	0.0526316	-0.0175439	0.136842	-0.0140351	0.0912281
-0.0385965	0.108772	-0.0210526	0.126316	-0.0280702	0.0491228	-0.0350877	0.045614	-0.0385965	0.0596491	-0.0526316	0.189474	-0.115789	0.192982	-0.045614	0.0736842	-0.0561404	0.0666667	-0.0491228	0.122807	-0.045614	0.147368	-0.0561404	0.210526	-0.0245614	0.0526316	-0.0175439	0.136842	-0.0140351	0.0912281
-0.0385965	0.108772	-0.0210526	0.126316	-0.0280702	0.0491228	-0.0350877	0.045614	-0.0385965	0.0596491	-0.0526316	0.189474	-0.115789	0.192982	-0.045614	0.0736842	-0.0561404	0.0666667	-0.0491228	0.122807	-0.045614	0.147368	-0.0561404	0.210526	-0.0245614	0.0526316	-0.0175439	0.136842	-0.0140351	0.0912281
-0.0385965	0.108772	-0.0210526	0.126316	-0.0280702	0.0491228	-0.0350877	0.045614	-0.0385965	0.0596491	-0.0526316	0.189474	-0.115789	0.192982	-0.045614	0.0736842	-0.0561404	0.0666667	-0.0491228	0.122807	-0.045614	0.147368	-0.0561404	0.210526	-0.0245614	0.0526316	-0.0175439	0.136842	-0.0140351	0.0912281
-0.0385965	0.108772	-0.0210526	0.126316	-0.0280702	0.0491228	-0.0350877	0.045614	-0.0385965	0.0596491	-0.0526316	0.189474	-0.115789	0.192982	-0.045614	0.0736842	-0.0561404	0.0666667	-0.0491228	0.122807	-0.045614	0.147368	-0.0561404	0.210526	-0.0245614	0.0526316	-0.0175439	0.136842	-0.0140351	0.0912281
-0.0385965	0.108772	-0.0210526	0.126316	-0.0280702	0.0491228	-0.0350877	0.045614	-0.0385965	0.0596491	-0.0526316	0.189474	-0.115789	0.192982	-0.045614	0.0736842	-0.0561404	0.0666667	-0.0491228	0.122807	-0.045614	0.147368	-0.0561404	0.210526	-0.0245614	0.0526316	-0.0175439	0.136842	-0.0140351	0.0912281
-0.0385965	0.108772	-0.0210526	0.126316	-0.0280702	0.0491228	-0.0350877	0.045614	-0.0385965	0.0596491	-0.0526316	0.185965	-0.115789	0.192982	-0.045614	0.0736842	-0.0561404	0.0666667	-0.0491228	0.122807	-0.045614	0.147368	-0.0561404	0.210526	-0.0245614	0.0526316	-0.0175439	0.136842	-0.0140351	0.0912281
-0.0385965	0.108772	-0.0210526	0.126316	-0.0280702	0.0491228	-0.0385965	0.0421053	-0.0385965	0.0596491	-0.0526316	0.185965	-0.115789	0.192982	-0.045614	0.0736842	-0.0561404	0.0666667	-0.0491228	0.122807	-0.045614	0.147368	-0.0561404	0.210526	-0.0245614	0.0526316	-0.0175439	0.136842	-0.0140351	0.0912281
-0.0385965	0.108772	-0.0210526	0.126316	-0.0280702	0.0491228	-0.0385965	0.0421053	-0.0385965	0.0596491	-0.0526316	0.185965	-0.115789	0.192982	-0.045614	0.0736842	-0.0561404	0.0666667	-0.0491228	0.122807	-0.045614	0.14386	-0.0561404	0.214035	-0.0245614	0.0526316	-0.0175439	0.136842	-0.0140351	0.0912281
-0.0385965	0.108772	-0.0210526	0.126316	-0.0280702	0.0491228	-0.0385965	0.0421053	-0.0385965	0.0596491	-0.0526316	0.185965	-0.112281	0.196491	-0.045614	0.0736842	-0.0561404	0.0666667	-0.0491228	0.122807	-0.045614	0.14386	-0.0561404	0.214035	-0.0245614	0.0526316	-0.0175439	0.136842	-0.0140351	0.0912281
-0.0385965	0.108772	-0.0210526	0.126316	-0.0280702	0.0491228	-0.0385965	0.0421053	-0.0385965	0.0596491	-0.0526316	0.185965	-0.112281	0.196491	-0.045614	0.0736842	-0.0561404	0.0666667	-0.0491228	0.122807	-0.045614	0.14386	-0.0561404	0.214035	-0.0245614	0.0526316	-0.0175439	0.136842	-0.0140351	0.0912281
-0.0385965	0.108772	-0.0210526	0.126316	-0.0280702	0.0491228	-0.0385965	0.0421053	-0.0385965	0.0596491	-0.0526316	0.185965	-0.112281	0.196491	-0.045614	0.0736842	-0.0561404	0.0666667	-0.0491228	0.122807	-0.045614	0.14386	-0.0561404	0.214035	-0.0245614	0.0526316	-0.0175439	0.136842	-0.0140351	0.0912281
-0.0385965	0.108772	-0.0210526	0.126316	-0.0280702	0.0491228	-0.0385965	0.0421053	-0.0385965	0.0596491	-0.0526316	0.185965	-0.112281	0.196491	-0.045614	0.0736842	-0.0561404	0.0666667	-0.0491228	0.122807	-0.0421053	0.147368	-0.0561404	0.214035	-0.0245614	0.0526316	-0.0175439	0.136842	-0.0140351	0.0912281
-0.0385965	0.105263	-0.0210526	0.126316	-0.0280702	0.0491228	-0.0385965	0.0421053	-0.0385965	0.0596491	-0.0526316	0.185965	-0.112281	0.196491	-0.045614	0.0736842	-0.0561404	0.0666667	-0.0491228	0.122807	-0.0421053	0.147368	-0.0561404	0.214035	-0.0245614	0.0526316	-0.0175439	0.136842	-0.0140351	0.0912281
-0.0385965	0.105263	-0.0210526	0.126316	-0.0280702	0.0491228	-0.0385965	0.0421053	-0.0385965	0.0596491	-0.0526316	0.185965	-0.112281	0.196491	-0.045614	0.0736842	-0.0561404	0.0666667	-0.0491228	0.122807	-0.0421053	0.147368	-0.0561404	0.214035	-0.0245614	0.0526316	-0.0175439	0.136842	-0.0140351	0.0912281
-0.0385965	0.105263	-0.0210526	0.126316	-0.0280702	0.0491228	-0.0385965	0.0421053	-0.0385965	0.0596491	-0.0526316	0.185965	-0.112281	0.196491	-0.045614	0.0736842	-0.0561404	0.0666667	-0.0491228	0.122807	-0.0421053	0.147368	-0.0561404	0.214035	-0.0245614	0.0526316	-0.0175439	0.136842	-0.0140351	0.0912281
-0.0385965	0.105263	-0.0210526	0.126316	-0.0280702	0.0491228	-0.0385965	0.0421053	-0.0385965	0.0596491	-0.0526316	0.185965	-0.112281	0.196491	-0.045614	0.0736842	-0.0561404	0.0666667	-0.0491228	0.122807	-0.0421053	0.147368	-0.0561404	0.214035	-0.0245614	0.0526316	-0.0175439	0.136842	-0.0140351	0.0912281
-0.0385965	0.105263	-0.0210526	0.126316	-0.0280702	0.0491228	-0.0385965	0.0421053	-0.0385965	0.0596491	-0.0526316	0.185965	-0.112281	0.196491	-0.045614	0.0736842	-0.0561404	0.0666667	-0.0491228	0.122807	-0.0421053	0.147368	-0.0561404	0.214035	-0.0245614	0.0526316	-0.0175439	0.136842	-0.0140351	0.0912281
-0.0385965	0.105263	-0.0210526	0.126316	-0.0280702	0.0491228	-0.0385965	0.0421053	-0.0385965	0.0596491	-0.0526316	0.185965	-0.112281	0.196491	-0.045614	0.0736842	-0.0561404	0.0666667	-0.0491228	0.122807	-0.0421053	0.147368	-0.0561404	0.214035	-0.0245614	0.0526316	-0.0175439	0.136842	-0.0140351	0.0912281
-0.0385965	0.105263	-0.0210526	0.126316	-0.0280702	0.0491228	-0.0385965	0.0421053	-0.0385965	0.0596491	-0.0526316	0.185965	-0.112281	0.196491	-0.045614	0.0736842	-0.0561404	0.0666667	-0.0491228	0.122807	-0.0421053	0.147368	-0.0561404	0.214035	-0.0245614	0.0526316	-0.0175439	0.136842	-0.0140351	0.0947368
-0.0385965	0.105263	-0.0210526	0.126316	-0.0280702	0.0491228	-0.0385965	0.0421053	-0.0385965	0.0596491	-0.0526316	0.185965	-0.112281	0.192982	-0.045614	0.0736842	-0.0561404	0.0666667	-0.0491228	0.122807	-0.0421053	0.147368	-0.0561404	0.214035	-0.0245614	0.0526316	-0.0175439	0.136842	-0.0140351	0.0947368
-0.0385965	0.105263	-0.0210526	0.126316	-0.0280702	0.0491228	-0.0385965	0.0421053	-0.0385965	0.0596491	-0.0526316	0.185965	-0.112281	0.192982	-0.045614	0.0736842	-0.0561404	0.0666667	-0.0491228	0.122807	-0.0421053	0.147368	-0.0561404	0.214035	-0.0245614	0.0526316	-0.0175439	0.136842	-0.0140351	0.0947368
-0.0385965	0.105263	-0.0210526	0.126316	-0.0280702	0.0491228	-0.0385965	0.0421053	-0.0385965	0.0596491	-0.0526316	0.185965	-0.112281	0.192982	-0.045614	0.0736842	-0.0561404	0.0666667	-0.0491228	0.122807	-0.0421053	0.147368	-0.0561404	0.214035	-0.0245614	0.0526316	-0.0175439	0.136842	-0.0140351	0.0947368
-0.0385965	0.105263	-0.0210526	0.126316	-0.0280702	0.0491228	-0.0385965	0.0421053	-0.0385965	0.0596491	-0.0526316	0.185965	-0.112281	0.192982	-0.045614	0.0736842	-0.0561404	0.0666667	-0.0491228	0.122807	-0.0421053	0.147368	-0.0561404	0.214035	-0.0245614	0.0526316	-0.0175439	0.136842	-0.0140351	0.0947368
-0.0385965	0.105263	-0.0210526	0.126316	-0.0280702	0.0491228	-0.0385965	0.0421053	-0.0385965	0.0596491	-0.0526316	0.185965	-0.112281	0.192982	-0.045614	0.0736842	-0.0561404	0.0666667	-0.0491228	0.122807	-0.0421053	0.147368	-0.0561404	0.214035	-0.0245614	0.0526316	-0.0175439	0.136842	-0.0140351	0.0947368
-0.0385965	0.105263	-0.0210526	0.126316	-0.0280702	0.0491228	-0.0385965	0.0421053	-0.0385965	0.0596491	-0.0526316	0.185965	-0.112281	0.192982	-0.045614	0.0736842	-0.0561404	0.0666667	-0.0491228	0.122807	-0.0421053	0.147368	-0.0561404	0.214035	-0.0245614	0.0526316	-0.0175439	0.136842	-0.0140351	0.0947368
-0.0385965	0.105263	-0.0210526	0.126316	-0.0280702	0.045614	-0.0385965	0.0421053	-0.0385965	0.0596491	-0.0526316	0.185965	-0.112281	0.192982	-0.045614	0.0736842	-0.0561404	0.0666667	-0.0491228	0.122807	-0.0421053	0.147368	-0.0561404	0.214035	-0.0245614	0.0526316	-0.0175439	0.136842	-0.0140351	0.0947368
-0.0385965	0.105263	-0.0210526	0.126316	-0.0280702	0.045614	-0.0385965	0.0421053	-0.0385965	0.0596491	-0.0526316	0.185965	-0.112281	0.192982	-0.045614	0.0736842	-0.0561404	0.0666667	-0.0491228	0.122807	-0.0421053	0.147368	-0.0561404	0.214035	-0.0245614	0.0526316	-0.0175439	0.136842	-0.0140351	0.0947368
-0.0385965	0.105263	-0.0210526	0.126316	-0.0280702	0.045614	-0.0385965	0.0421053	-0.0385965	0.0596491	-0.0526316	0.185965	-0.112281	0.192982	-0.045614	0.0736842	-0.0561404	0.0666667	-0.0491228	0.122807	-0.0421053	0.147368	-0.0561404	0.214035	-0.0245614	0.0526316	-0.0175439	0.136842	-0.0140351	0.0947368
-0.0385965	0.105263	-0.0210526	0.126316	-0.0280702	0.045614	-0.0385965	0.0421053	-0.0385965	0.0596491	-0.0526316	0.185965	-0.112281	0.192982	-0.045614	0.0736842	-0.0561404	0.0666667	-0.0491228	0.122807	-0.0421053	0.147368	-0.0561404	0.214035	-0.0245614	0.0526316	-0.0175439	0.136842	-0.0140351	0.0947368
-0.0385965	0.105263	-0.0210526	0.126316	-0.0280702	0.045614	-0.0385965	0.0421053	-0.0385965	0.0596491	-0.0526316	0.185965	-0.112281	0.192982	-0.045614	0.0736842	-0.0561404	0.0666667	-0.0491228	0.122807	-0.0421053	0.147368	-0.0561404	0.214035	-0.0245614	0.0526316	-0.0175439	0.136842	-0.0105263	0.0982456
-0.0385965	0.105263	-0.0210526	0.126316	-0.0280702	0.045614	-0.0385965	0.0421053	-0.0385965	0.0596491	-0.0526316	0.185965	-0.112281	0.192982	-0.045614	0.0736842	-0.0561404	0.0666667	-0.0491228	0.122807	-0.0421053	0.147368	-0.0561404	0.214035	-0.0245614	0.0526316	-0.0175439	0.136842	-0.0105263	0.0982456
-0.0385965	0.105263	-0.0210526	0.126316	-0.0280702	0.045614	-0.0385965	0.0421053	-0.0385965	0.0596491	-0.0526316	0.185965	-0.112281	0.192982	-0.045614	0.0736842	-0.0561404	0.0666667	-0.0491228	0.122807	-0.0421053	0.147368	-0.0561404	0.214035	-0.0245614	0.0526316	-0.0175439	0.136842	-0.0105263	0.0982456
-0.0385965	0.105263	-0.0210526	0.126316	-0.0280702	0.045614	-0.0385965	0.0421053	-0.0385965	0.0596491	-0.0526316	0.185965	-0.112281	0.192982	-0.045614	0.0736842	-0.0561404	0.0666667	-0.0491228	0.122807	-0.0421053	0.147368	-0.0561404	0.214035	-0.0245614	0.0526316	-0.0175439	0.136842	-0.0105263	0.0982456
-0.0385965	0.105263	-0.0210526	0.126316	-0.0280702	0.045614	-0.0385965	0.0421053	-0.0385965	0.0596491	-0.0526316	0.185965	-0.112281	0.192982	-0.045614	0.0736842	-0.0561404	0.0666667	-0.0491228	0.122807	-0.0421053	0.147368	-0.0561404	0.214035	-0.0245614	0.0526316	-0.0175439	0.136842	-0.0105263	0.0982456
-0.0385965	0.105263	-0.0210526	0.126316	-0.0280702	0.045614	-0.0385965	0.0421053	-0.0385965	0.0596491	-0.0526316	0.185965	-0.112281	0.192982	-0.045614	0.0736842	-0.0561404	0.0666667	-0.0491228	0.122807	-0.0421053	0.147368	-0.0561404	0.214035	-0.0245614	0.0526316	-0.0175439	0.136842	-0.0105263	0.0982456
-0.0385965	0.105263	-0.0210526	0.126316	-0.0280702	0.045614	-0.0385965	0.0421053	-0.0385965	0.0596491	-0.0526316	0.185965	-0.112281	0.192982	-0.045614	0.0736842	-0.0561404	0.0666667	-0.0491228	0.122807	-0.0421053	0.147368	-0.0561404	0.214035	-0.0245614	0.0526316	-0.0175439	0.136842	-0.0105263	0.0982456
-0.0385965	0.105263	-0.0210526	0.126316	-0.0280702	0.0491228	-0.0385965	0.0421053	-0.0385965	0.0596491	-0.0526316	0.185965	-0.112281	0.192982	-0.045614	0.0736842	-0.0561404	0.0666667	-0.0491228	0.122807	-0.0421053	0.147368	-0.0561404	0.214035	-0.0245614	0.0526316	-0.0175439	0.136842	-0.0105263	0.0982456
-0.0385965	0.105263	-0.0210526	0.126316	-0.0280702	0.0491228	-0.0385965	0.0421053	-0.0385965	0.0596491	-0.0526316	0.182456	-0.112281	0.192982	-0.045614	0.0736842	-0.0561404	0.0666667	-0.0491228	0.122807	-0.0421053	0.147368	-0.0561404	0.214035	-0.0245614	0.0526316	-0.0175439	0.136842	-0.0105263	0.0982456
-0.0385965	0.105263	-0.0210526	0.126316	-0.0280702	0.0491228	-0.0385965	0.0421053	-0.0385965	0.0596491	-0.0526316	0.182456	-0.112281	0.192982	-0.045614	0.0736842	-0.0561404	0.0666667	-0.0491228	0.122807	-0.0421053	0.147368	-0.0561404	0.214035	-0.0245614	0.0526316	-0.0175439	0.136842	-0.0105263	0.0982456
-0.0385965	0.105263	-0.0210526	0.126316	-0.0280702	0.0491228	-0.0385965	0.0421053	-0.0385965	0.0596491	-0.0526316	0.182456	-0.112281	0.192982	-0.045614	0.0736842	-0.0561404	0.0666667	-0.0491228	0.122807	-0.0421053	0.147368	-0.0561404	0.210526	-0.0245614	0.0526316	-0.0175439	0.136842	-0.0105263	0.0982456
-0.0385965	0.105263	-0.0210526	0.126316	-0.0280702	0.0491228	-0.0385965	0.0421053	-0.0385965	0.0596491	-0.0526316	0.182456	-0.112281	0.192982	-0.045614	0.0736842	-0.0561404	0.0666667	-0.0491228	0.122807	-0.0421053	0.147368	-0.0561404	0.210526	-0.0245614	0.0526316	-0.0175439	0.136842	-0.0105263	0.0982456
-0.0385965	0.105263	-0.0210526	0.126316	-0.0280702	0.0491228	-0.0385965	0.0421053	-0.0385965	0.0596491	-0.0526316	0.182456	-0.108772	0.196491	-0.045614	0.0736842	-0.0561404	0.0666667	-0.0491228	0.122807	-0.0421053	0.147368	-0.0561404	0.210526	-0.0245614	0.0526316	-0.0175439	0.136842	-0.0105263	0.0982456
-0.0350877	0.108772	-0.0210526	0.126316	-0.0280702	0.0491228	-0.0385965	0.0421053	-0.0385965	0.0596491	-0.0526316	0.182456	-0.108772	0.196491	-0.045614	0.0736842	-0.0561404	0.0666667	-0.0491228	0.122807	-0.0421053	0.147368	-0.0561404	0.210526	-0.0245614	0.0526316	-0.0175439	0.136842	-0.0105263	0.0982456
-0.0350877	0.108772	-0.0245614	0.122807	-0.0280702	0.0491228	-0.0385965	0.0421053	-0.0385965	0.0596491	-0.0526316	0.182456	-0.108772	0.196491	-0.045614	0.0736842	-0.0561404	0.0666667	-0.0491228	0.122807	-0.0421053	0.14386	-0.0561404	0.210526	-0.0245614	0.0526316	-0.0175439	0.136842	-0.0105263	0.0982456
-0.0350877	0.108772	-0.0245614	0.122807	-0.0280702	0.0491228	-0.0385965	0.0421053	-0.0385965	0.0596491	-0.0526316	0.182456	-0.108772	0.196491	-0.045614	0.0736842	-0.0561404	0.0666667	-0.0491228	0.122807	-0.0421053	0.14386	-0.0561404	0.210526	-0.0245614	0.0526316	-0.0175439	0.136842	-0.0105263	0.0982456
-0.0350877	0.108772	-0.0245614	0.122807	-0.0280702	0.0491228	-0.0385965	0.0421053	-0.0385965	0.0596491	-0.0526316	0.182456	-0.108772	0.196491	-0.045614	0.0736842	-0.0561404	0.0666667	-0.0491228	0.122807	-0.0421053	0.14386	-0.0561404	0.210526	-0.0245614	0.0526316	-0.0175439	0.136842	-0.0105263	0.0982456
-0.0350877	0.108772	-0.0245614	0.122807	-0.0280702	0.0491228	-0.0385965	0.0421053	-0.0385965	0.0596491	-0.0491228	0.182456	-0.108772	0.196491	-0.045614	0.0736842	-0.0561404	0.0631579	-0.0491228	0.122807	-0.0421053	0.14386	-0.0561404	0.210526	-0.0245614	0.0526316	-0.0175439	0.136842	-0.0105263	0.0982456
-0.0350877	0.108772	-0.0245614	0.122807	-0.0280702	0.0491228	-0.0385965	0.0421053	-0.0385965	0.0596491	-0.0491228	0.182456	-0.105263	0.2	-0.045614	0.0736842	-0.0561404	0.0631579	-0.0491228	0.122807	-0.0421053	0.14386	-0.0561404	0.210526	-0.0245614	0.0526316	-0.0175439	0.136842	-0.0105263	0.0982456
-0.0350877	0.108772	-0.0245614	0.122807	-0.0280702	0.0491228	-0.0385965	0.0421053	-0.0385965	0.0596491	-0.0491228	0.182456	-0.105263	0.2	-0.045614	0.0736842	-0.0561404	0.0631579	-0.0491228	0.122807	-0.0421053	0.14386	-0.0561404	0.210526	-0.0245614	0.0526316	-0.0175439	0.136842	-0.0105263	0.0982456
-0.0350877	0.108772	-0.0245614	0.122807	-0.0280702	0.0491228	-0.0385965	0.0421053	-0.0385965	0.0596491	-0.0491228	0.182456	-0.105263	0.2	-0.045614	0.0736842	-0.0561404	0.0631579	-0.0491228	0.122807	-0.0421053	0.14386	-0.0561404	0.210526	-0.0245614	0.0526316	-0.0175439	0.140351	-0.0105263	0.0982456
-0.0350877	0.108772	-0.0245614	0.122807	-0.0280702	0.0491228	-0.0385965	0.0421053	-0.0385965	0.0596491	-0.0491228	0.182456	-0.105263	0.2	-0.045614	0.0736842	-0.0561404	0.0631579	-0.0491228	0.122807	-0.0421053	0.14386	-0.0561404	0.210526	-0.0245614	0.0526316	-0.0175439	0.140351	-0.0105263	0.0982456
-0.0350877	0.108772	-0.0245614	0.122807	-0.0280702	0.0491228	-0.0385965	0.0421053	-0.0385965	0.0596491	-0.0491228	0.182456	-0.105263	0.2	-0.045614	0.0736842	-0.0561404	0.0631579	-0.0491228	0.122807	-0.0421053	0.14386	-0.0561404	0.210526	-0.0245614	0.0526316	-0.0175439	0.140351	-0.0105263	0.0982456
-0.0350877	0.108772	-0.0245614	0.122807	-0.0280702	0.0491228	-0.0385965	0.0421053	-0.0385965	0.0596491	-0.0491228	0.182456	-0.105263	0.2	-0.045614	0.0736842	-0.0561404	0.0631579	-0.0491228	0.122807	-0.0421053	0.14386	-0.0561404	0.210526	-0.0245614	0.0526316	-0.0175439	0.140351	-0.0105263	0.0982456
-0.0350877	0.108772	-0.0245614	0.122807	-0.0280702	0.0491228	-0.0385965	0.0421053	-0.0385965	0.0596491	-0.0491228	0.182456	-0.105263	0.2	-0.045614	0.0736842	-0.0561404	0.0631579	-0.0491228	0.122807	-0.0421053	0.14386	-0.0561404	0.210526	-0.0245614	0.0526316	-0.0175439	0.140351	-0.0105263	0.101754
-0.0350877	0.108772	-0.0245614	0.122807	-0.0280702	0.0491228	-0.0385965	0.0421053	-0.0385965	0.0596491	-0.0491228	0.182456	-0.105263	0.2	-0.045614	0.0736842	-0.0561404	0.0631579	-0.0491228	0.122807	-0.0421053	0.14386	-0.0561404	0.210526	-0.0245614	0.0526316	-0.0175439	0.140351	-0.0105263	0.101754
-0.0350877	0.108772	-0.0245614	0.122807	-0.0280702	0.0491228	-0.0385965	0.0421053	-0.0385965	0.0596491	-0.0491228	0.182456	-0.105263	0.2	-0.045614	0.0736842	-0.0561404	0.0631579	-0.0491228	0.122807	-0.0421053	0.14386	-0.0561404	0.210526	-0.0245614	0.0526316	-0.0175439	0.140351	-0.0105263	0.101754
-0.0350877	0.108772	-0.0245614	0.122807	-0.0280702	0.0491228	-0.0385965	0.0421053	-0.0385965	0.0596491	-0.0491228	0.182456	-0.101754	0.2	-0.045614	0.0736842	-0.0561404	0.0631579	-0.0491228	0.122807	-0.0421053	0.14386	-0.0561404	0.210526	-0.0245614	0.0526316	-0.0175439	0.14386	-0.0105263	0.101754
-0.0350877	0.108772	-0.0245614	0.122807	-0.0280702	0.0491228	-0.0385965	0.0421053	-0.0385965	0.0596491	-0.0491228	0.182456	-0.101754	0.2	-0.045614	0.0736842	-0.0561404	0.0631579	-0.0491228	0.122807	-0.0421053	0.14386	-0.0561404	0.210526	-0.0245614	0.0526316	-0.0175439	0.14386	-0.0105263	0.101754
-0.0350877	0.108772	-0.0210526	0.122807	-0.0280702	0.0491228	-0.0385965	0.0421053	-0.0385965	0.0596491	-0.0491228	0.182456	-0.101754	0.2	-0.045614	0.0736842	-0.0561404	0.0631579	-0.0491228	0.122807	-0.0421053	0.14386	-0.0561404	0.210526	-0.0245614	0.0526316	-0.0175439	0.14386	-0.0105263	0.101754
-0.0350877	0.108772	-0.0210526	0.122807	-0.0280702	0.0491228	-0.0385965	0.0421053	-0.0385965	0.0596491	-0.0491228	0.182456	-0.101754	0.2	-0.045614	0.0736842	-0.0561404	0.0631579	-0.0491228	0.122807	-0.0421053	0.14386	-0.0561404	0.210526	-0.0245614	0.0526316	-0.0175439	0.14386	-0.0105263	0.101754
-0.0350877	0.108772	-0.0210526	0.122807	-0.0280702	0.0491228	-0.0385965	0.0421053	-0.0385965	0.0596491	-0.0491228	0.182456	-0.101754	0.2	-0.045614	0.0736842	-0.0561404	0.0631579	-0.0491228	0.122807	-0.0421053	0.14386	-0.0561404	0.210526	-0.0245614	0.0526316	-0.0175439	0.14386	-0.0105263	0.101754
-0.0350877	0.108772	-0.0210526	0.122807	-0.0280702	0.0491228	-0.0385965	0.045614	-0.0385965	0.0596491	-0.0491228	0.182456	-0.101754	0.2	-0.045614	0.0736842	-0.0561404	0.0631579	-0.045614	0.126316	-0.0421053	0.14386	-0.0561404	0.210526	-0.0245614	0.0526316	-0.0175439	0.14386	-0.0105263	0.101754
-0.0350877	0.108772	-0.0210526	0.122807	-0.0280702	0.0491228	-0.0385965	0.045614	-0.0385965	0.0596491	-0.0491228	0.182456	-0.101754	0.2	-0.045614	0.0736842	-0.0561404	0.0631579	-0.045614	0.126316	-0.0421053	0.14386	-0.0561404	0.210526	-0.0245614	0.0526316	-0.0175439	0.140351	-0.0105263	0.101754
-0.0350877	0.108772	-0.0210526	0.122807	-0.0280702	0.0491228	-0.0385965	0.045614	-0.0385965	0.0596491	-0.0491228	0.182456	-0.101754	0.2	-0.045614	0.0736842	-0.0561404	0.0631579	-0.045614	0.126316	-0.0421053	0.14386	-0.0561404	0.210526	-0.0245614	0.0526316	-0.0175439	0.140351	-0.0105263	0.101754
-0.0350877	0.108772	-0.0210526	0.122807	-0.0280702	0.0491228	-0.0385965	0.045614	-0.0385965	0.0596491	-0.0491228	0.182456	-0.101754	0.2	-0.045614	0.0736842	-0.0561404	0.0631579	-0.0421053	0.126316	-0.0421053	0.147368	-0.0561404	0.210526	-0.0245614	0.0526316	-0.0175439	0.140351	-0.0105263	0.101754
-0.0350877	0.108772	-0.0210526	0.122807	-0.0280702	0.0491228	-0.0385965	0.045614	-0.0385965	0.0596491	-0.0491228	0.182456	-0.101754	0.2	-0.045614	0.0736842	-0.0561404	0.0631579	-0.0421053	0.126316	-0.0421053	0.147368	-0.0561404	0.210526	-0.0245614	0.0526316	-0.0175439	0.140351	-0.0105263	0.101754
-0.0350877	0.108772	-0.0210526	0.122807	-0.0280702	0.0491228	-0.0385965	0.045614	-0.0385965	0.0596491	-0.0491228	0.182456	-0.101754	0.2	-0.045614	0.0736842	-0.0561404	0.0631579	-0.0421053	0.126316	-0.0421053	0.147368	-0.0561404	0.210526	-0.0245614	0.0526316	-0.0175439	0.140351	-0.0105263	0.101754
-0.0350877	0.108772	-0.0210526	0.122807	-0.0280702	0.0491228	-0.0385965	0.045614	-0.0385965	0.0596491	-0.0526316	0.178947	-0.101754	0.2	-0.045614	0.0736842	-0.0561404	0.0631579	-0.0421053	0.126316	-0.0421053	0.147368	-0.0561404	0.210526	-0.0245614	0.0526316	-0.0175439	0.140351	-0.0105263	0.101754
-0.0350877	0.108772	-0.0210526	0.122807	-0.0280702	0.0491228	-0.0385965	0.045614	-0.0385965	0.0596491	-0.0526316	0.178947	-0.101754	0.2	-0.045614	0.0736842	-0.0561404	0.0631579	-0.0421053	0.126316	-0.0421053	0.147368	-0.0561404	0.214035	-0.0245614	0.0526316	-0.0175439	0.140351	-0.0105263	0.101754
-0.0350877	0.108772	-0.0210526	0.122807	-0.0280702	0.0491228	-0.0385965	0.045614	-0.0385965	0.0596491	-0.0526316	0.178947	-0.101754	0.2	-0.045614	0.0736842	-0.0561404	0.0631579	-0.0421053	0.126316	-0.0421053	0.147368	-0.0561404	0.214035	-0.0245614	0.0526316	-0.0175439	0.140351	-0.0105263	0.101754
-0.0350877	0.108772	-0.0210526	0.122807	-0.0280702	0.0491228	-0.0385965	0.045614	-0.0385965	0.0596491	-0.0526316	0.175439	-0.101754	0.2	-0.045614	0.0736842	-0.0561404	0.0631579	-0.0421053	0.126316	-0.0421053	0.147368	-0.0561404	0.214035	-0.0245614	0.0526316	-0.0175439	0.140351	-0.0105263	0.101754
-0.0350877	0.108772	-0.0210526	0.122807	-0.0280702	0.0491228	-0.0385965	0.045614	-0.0385965	0.0596491	-0.0526316	0.175439	-0.101754	0.2	-0.045614	0.0701754	-0.0561404	0.0631579	-0.0421053	0.126316	-0.0421053	0.147368	-0.0561404	0.214035	-0.0245614	0.0526316	-0.0175439	0.140351	-0.0105263	0.101754
-0.0350877	0.108772	-0.0210526	0.122807	-0.0280702	0.0491228	-0.0385965	0.045614	-0.0385965	0.0596491	-0.0526316	0.175439	-0.101754	0.2	-0.045614	0.0701754	-0.0561404	0.0631579	-0.0421053	0.126316	-0.0421053	0.147368	-0.0561404	0.214035	-0.0245614	0.0526316	-0.0175439	0.140351	-0.0105263	0.101754
-0.0350877	0.108772	-0.0210526	0.122807	-0.0280702	0.0491228	-0.0385965	0.045614	-0.0385965	0.0596491	-0.0526316	0.175439	-0.101754	0.2	-0.045614	0.0701754	-0.0561404	0.0631579	-0.0421053	0.126316	-0.0421053	0.147368	-0.0561404	0.214035	-0.0245614	0.0526316	-0.0175439	0.140351	-0.0105263	0.101754
-0.0350877	0.108772	-0.0210526	0.122807	-0.0280702	0.0491228	-0.0385965	0.045614	-0.0385965	0.0596491	-0.0526316	0.175439	-0.101754	0.2	-0.045614	0.0701754	-0.0561404	0.0631579	-0.0421053	0.126316	-0.0421053	0.147368	-0.0561404	0.214035	-0.0245614	0.0526316	-0.0175439	0.136842	-0.0105263	0.101754
-0.0350877	0.108772	-0.0210526	0.122807	-0.0280702	0.0491228	-0.0385965	0.045614	-0.0385965	0.0596491	-0.0526316	0.175439	-0.101754	0.2	-0.045614	0.0701754	-0.0561404	0.0631579	-0.0421053	0.126316	-0.0421053	0.147368	-0.0561404	0.214035	-0.0245614	0.0526316	-0.0175439	0.136842	-0.0105263	0.101754
-0.0350877	0.108772	-0.0210526	0.122807	-0.0280702	0.0491228	-0.0385965	0.045614	-0.0385965	0.0596491	-0.0526316	0.175439	-0.101754	0.2	-0.045614	0.0701754	-0.0561404	0.0631579	-0.0421053	0.122807	-0.0421053	0.147368	-0.0561404	0.214035	-0.0245614	0.0526316	-0.0175439	0.136842	-0.0105263	0.101754
-0.0350877	0.112281	-0.0210526	0.122807	-0.0280702	0.0491228	-0.0385965	0.045614	-0.0385965	0.0596491	-0.0526316	0.175439	-0.101754	0.2	-0.045614	0.0701754	-0.0561404	0.0631579	-0.0421053	0.122807	-0.0421053	0.147368	-0.0561404	0.214035	-0.0245614	0.0526316	-0.0175439	0.136842	-0.0105263	0.101754
-0.0350877	0.112281	-0.0210526	0.122807	-0.0280702	0.0491228	-0.0385965	0.045614	-0.0385965	0.0596491	-0.0526316	0.175439	-0.101754	0.2	-0.045614	0.0701754	-0.0561404	0.0631579	-0.0421053	0.122807	-0.0421053	0.147368	-0.0561404	0.214035	-0.0245614	0.0526316	-0.0175439	0.136842	-0.0105263	0.101754
-0.0350877	0.112281	-0.0210526	0.122807	-0.0280702	0.0491228	-0.0385965	0.045614	-0.0385965	0.0596491	-0.0526316	0.175439	-0.101754	0.2	-0.045614	0.0701754	-0.0561404	0.0631579	-0.0421053	0.122807	-0.0421053	0.147368	-0.0561404	0.214035	-0.0245614	0.0526316	-0.0175439	0.136842	-0.0105263	0.101754
-0.0350877	0.115789	-0.0210526	0.119298	-0.0280702	0.0491228	-0.0385965	0.045614	-0.0385965	0.0596491	-0.0526316	0.175439	-0.101754	0.2	-0.045614	0.0701754	-0.0561404	0.0631579	-0.0421053	0.122807	-0.0421053	0.147368	-0.0561404	0.214035	-0.0245614	0.0526316	-0.0175439	0.136842	-0.0105263	0.101754
-0.0350877	0.115789	-0.0210526	0.119298	-0.0280702	0.0491228	-0.0385965	0.045614	-0.0385965	0.0596491	-0.0526316	0.175439	-0.101754	0.196491	-0.045614	0.0701754	-0.0561404	0.0631579	-0.0421053	0.122807	-0.0421053	0.147368	-0.0561404	0.214035	-0.0245614	0.0526316	-0.0175439	0.136842	-0.0105263	0.101754
-0.0350877	0.115789	-0.0210526	0.119298	-0.0280702	0.0491228	-0.0385965	0.045614	-0.0385965	0.0596491	-0.0526316	0.175439	-0.101754	0.196491	-0.045614	0.0701754	-0.0561404	0.0631579	-0.0421053	0.122807	-0.0421053	0.147368	-0.0561404	0.214035	-0.0245614	0.0526316	-0.0175439	0.136842	-0.0105263	0.101754
-0.0350877	0.115789	-0.0210526	0.119298	-0.0280702	0.0491228	-0.0385965	0.045614	-0.0385965	0.0596491	-0.0526316	0.175439	-0.101754	0.196491	-0.045614	0.0701754	-0.0561404	0.0631579	-0.0421053	0.122807	-0.0421053	0.147368	-0.0561404	0.214035	-0.0245614	0.0526316	-0.0175439	0.136842	-0.0105263	0.101754
-0.0350877	0.115789	-0.0210526	0.119298	-0.0280702	0.0491228	-0.0385965	0.045614	-0.0385965	0.0596491	-0.0526316	0.175439	-0.101754	0.196491	-0.045614	0.0701754	-0.0561404	0.0631579	-0.0421053	0.122807	-0.0421053	0.147368	-0.0561404	0.214035	-0.0245614	0.0526316	-0.0175439	0.136842	-0.0105263	0.101754
-0.0350877	0.115789	-0.0210526	0.119298	-0.0280702	0.0491228	-0.0385965	0.045614	-0.0385965	0.0596491	-0.0526316	0.175439	-0.101754	0.196491	-0.045614	0.0701754	-0.0561404	0.0631579	-0.0421053	0.122807	-0.0421053	0.147368	-0.0561404	0.214035	-0.0245614	0.0526316	-0.0175439	0.136842	-0.0105263	0.101754
-0.0350877	0.115789	-0.0210526	0.119298	-0.0280702	0.0491228	-0.0385965	0.045614	-0.0385965	0.0596491	-0.0526316	0.175439	-0.101754	0.196491	-0.045614	0.0701754	-0.0561404	0.0631579	-0.0421053	0.122807	-0.0421053	0.147368	-0.0561404	0.214035	-0.0245614	0.0526316	-0.0175439	0.136842	-0.0105263	0.101754
-0.0350877	0.115789	-0.0210526	0.119298	-0.0280702	0.0491228	-0.0385965	0.045614	-0.0385965	0.0596491	-0.0526316	0.175439	-0.101754	0.196491	-0.045614	0.0701754	-0.0561404	0.0631579	-0.0421053	0.122807	-0.0421053	0.147368	-0.0561404	0.214035	-0.0245614	0.0526316	-0.0175439	0.136842	-0.0105263	0.101754
-0.0350877	0.115789	-0.0210526	0.119298	-0.0280702	0.0491228	-0.0385965	0.045614	-0.0385965	0.0596491	-0.0526316	0.175439	-0.101754	0.196491	-0.045614	0.0701754	-0.0561404	0.0631579	-0.0421053	0.119298	-0.0421053	0.147368	-0.0561404	0.214035	-0.0245614	0.0526316	-0.0175439	0.136842	-0.0105263	0.101754
-0.0350877	0.115789	-0.0210526	0.119298	-0.0280702	0.0491228	-0.0385965	0.045614	-0.0385965	0.0596491	-0.0526316	0.175439	-0.101754	0.196491	-0.045614	0.0701754	-0.0561404	0.0631579	-0.0421053	0.119298	-0.0421053	0.147368	-0.0561404	0.214035	-0.0245614	0.0526316	-0.0175439	0.136842	-0.0105263	0.101754
-0.0350877	0.115789	-0.0210526	0.119298	-0.0280702	0.0491228	-0.0385965	0.045614	-0.0385965	0.0596491	-0.0526316	0.175439	-0.101754	0.196491	-0.045614	0.0701754	-0.0561404	0.0631579	-0.0421053	0.119298	-0.0421053	0.147368	-0.0561404	0.214035	-0.0245614	0.0526316	-0.0175439	0.136842	-0.0105263	0.101754
-0.0350877	0.115789	-0.0210526	0.119298	-0.0280702	0.0421053	-0.0385965	0.045614	-0.0385965	0.0596491	-0.0526316	0.175439	-0.101754	0.196491	-0.045614	0.0701754	-0.0561404	0.0631579	-0.0421053	0.122807	-0.0421053	0.147368	-0.0561404	0.214035	-0.0245614	0.0526316	-0.0175439	0.136842	-0.0105263	0.101754
-0.0350877	0.115789	-0.0210526	0.119298	-0.0280702	0.0421053	-0.0385965	0.045614	-0.0385965	0.0596491	-0.0526316	0.175439	-0.101754	0.196491	-0.045614	0.0701754	-0.0561404	0.0631579	-0.0421053	0.122807	-0.0421053	0.147368	-0.0561404	0.214035	-0.0245614	0.0526316	-0.0175439	0.136842	-0.0105263	0.101754
-0.0350877	0.115789	-0.0210526	0.119298	-0.0280702	0.0421053	-0.0385965	0.045614	-0.0385965	0.0596491	-0.0526316	0.175439	-0.101754	0.196491	-0.045614	0.0701754	-0.0561404	0.0631579	-0.0421053	0.122807	-0.0421053	0.147368	-0.0561404	0.214035	-0.0245614	0.0526316	-0.0175439	0.136842	-0.0105263	0.101754
-0.0350877	0.115789	-0.0210526	0.119298	-0.0280702	0.0421053	-0.0385965	0.045614	-0.0385965	0.0596491	-0.0526316	0.175439	-0.101754	0.196491	-0.045614	0.0701754	-0.0561404	0.0631579	-0.0421053	0.122807	-0.0421053	0.147368	-0.0561404	0.214035	-0.0245614	0.0526316	-0.0175439	0.136842	-0.0105263	0.101754
-0.0350877	0.115789	-0.0210526	0.119298	-0.0280702	0.0421053	-0.0385965	0.045614	-0.0385965	0.0596491	-0.0526316	0.175439	-0.101754	0.196491	-0.045614	0.0701754	-0.0561404	0.0631579	-0.0421053	0.122807	-0.0421053	0.147368	-0.0561404	0.214035	-0.0245614	0.0526316	-0.0175439	0.136842	-0.0105263	0.101754
-0.0350877	0.115789	-0.0210526	0.119298	-0.0280702	0.0421053	-0.0385965	0.045614	-0.0385965	0.0596491	-0.0526316	0.175439	-0.101754	0.196491	-0.045614	0.0666667	-0.0561404	0.0631579	-0.0421053	0.122807	-0.0421053	0.147368	-0.0561404	0.214035	-0.0245614	0.0526316	-0.0175439	0.136842	-0.0105263	0.101754
-0.0350877	0.115789	-0.0210526	0.119298	-0.0280702	0.0421053	-0.0385965	0.045614	-0.0385965	0.0596491	-0.0526316	0.175439	-0.101754	0.196491	-0.045614	0.0666667	-0.0561404	0.0631579	-0.0421053	0.122807	-0.0421053	0.147368	-0.0561404	0.214035	-0.0245614	0.0526316	-0.0175439	0.136842	-0.0105263	0.101754
-0.0350877	0.115789	-0.0210526	0.119298	-0.0280702	0.0421053	-0.0385965	0.045614	-0.0385965	0.0596491	-0.0526316	0.175439	-0.101754	0.196491	-0.045614	0.0666667	-0.0561404	0.0631579	-0.0421053	0.122807	-0.0421053	0.147368	-0.0561404	0.214035	-0.0245614	0.0526316	-0.0175439	0.136842	-0.0105263	0.101754
-0.0350877	0.115789	-0.0210526	0.119298	-0.0280702	0.0421053	-0.0385965	0.045614	-0.0385965	0.0596491	-0.0526316	0.175439	-0.101754	0.196491	-0.045614	0.0666667	-0.0561404	0.0631579	-0.0421053	0.122807	-0.0421053	0.147368	-0.0561404	0.214035	-0.0245614	0.0526316	-0.0175439	0.136842	-0.0105263	0.101754
-0.0350877	0.115789	-0.0210526	0.119298	-0.0280702	0.0421053	-0.0385965	0.045614	-0.0385965	0.0596491	-0.0526316	0.175439	-0.101754	0.196491	-0.045614	0.0666667	-0.0561404	0.0631579	-0.0421053	0.122807	-0.0421053	0.147368	-0.0561404	0.214035	-0.0245614	0.0526316	-0.0175439	0.136842	-0.0105263	0.101754
-0.0350877	0.115789	-0.0210526	0.119298	-0.0280702	0.0421053	-0.0385965	0.045614	-0.0385965	0.0596491	-0.0526316	0.175439	-0.101754	0.196491	-0.045614	0.0666667	-0.0561404	0.0631579	-0.0421053	0.122807	-0.0421053	0.147368	-0.0561404	0.214035	-0.0245614	0.0526316	-0.0175439	0.136842	-0.0105263	0.101754
-0.0350877	0.115789	-0.0210526	0.119298	-0.0280702	0.0421053	-0.0385965	0.045614	-0.0385965	0.0596491	-0.0526316	0.175439	-0.101754	0.196491	-0.045614	0.0666667	-0.0561404	0.0631579	-0.0421053	0.122807	-0.0421053	0.147368	-0.0561404	0.214035	-0.0245614	0.0526316	-0.0175439	0.136842	-0.0105263	0.101754
-0.0350877	0.119298	-0.0210526	0.119298	-0.0280702	0.0421053	-0.0385965	0.045614	-0.0385965	0.0596491	-0.0526316	0.175439	-0.101754	0.196491	-0.045614	0.0666667	-0.0561404	0.0631579	-0.0421053	0.122807	-0.0421053	0.147368	-0.0561404	0.214035	-0.0245614	0.0526316	-0.0175439	0.136842	-0.0105263	0.101754
-0.0350877	0.119298	-0.0210526	0.119298	-0.0280702	0.0421053	-0.0385965	0.045614	-0.0385965	0.0596491	-0.0526316	0.175439	-0.101754	0.196491	-0.045614	0.0666667	-0.0561404	0.0631579	-0.0421053	0.122807	-0.0421053	0.147368	-0.0561404	0.214035	-0.0245614	0.0526316	-0.0175439	0.136842	-0.0105263	0.101754
-0.0350877	0.119298	-0.0210526	0.119298	-0.0280702	0.0421053	-0.0385965	0.045614	-0.0385965	0.0596491	-0.0526316	0.175439	-0.101754	0.196491	-0.045614	0.0666667	-0.0561404	0.0631579	-0.0421053	0.122807	-0.0421053	0.147368	-0.0596491	0.210526	-0.0245614	0.0526316	-0.0175439	0.136842	-0.0105263	0.101754
-0.0350877	0.119298	-0.0210526	0.119298	-0.0280702	0.0421053	-0.0385965	0.045614	-0.0385965	0.0596491	-0.0526316	0.175439	-0.101754	0.196491	-0.045614	0.0666667	-0.0561404	0.0631579	-0.0421053	0.122807	-0.0421053	0.147368	-0.0596491	0.210526	-0.0245614	0.0526316	-0.0175439	0.136842	-0.0105263	0.101754
-0.0350877	0.119298	-0.0210526	0.119298	-0.0280702	0.0421053	-0.0385965	0.045614	-0.0385965	0.0596491	-0.0526316	0.175439	-0.101754	0.196491	-0.045614	0.0666667	-0.0561404	0.0631579	-0.0421053	0.122807	-0.0421053	0.147368	-0.0596491	0.210526	-0.0245614	0.0526316	-0.0175439	0.136842	-0.0105263	0.101754
-0.0350877	0.115789	-0.0210526	0.119298	-0.0280702	0.0421053	-0.0385965	0.045614	-0.0385965	0.0596491	-0.0526316	0.175439	-0.101754	0.196491	-0.045614	0.0666667	-0.0561404	0.0631579	-0.0421053	0.122807	-0.0421053	0.147368	-0.0596491	0.210526	-0.0245614	0.0526316	-0.0175439	0.136842	-0.0105263	0.101754
-0.0350877	0.115789	-0.0210526	0.119298	-0.0280702	0.0421053	-0.0385965	0.045614	-0.0385965	0.0596491	-0.0526316	0.175439	-0.101754	0.196491	-0.045614	0.0666667	-0.0561404	0.0631579	-0.0421053	0.122807	-0.0421053	0.147368	-0.0596491	0.210526	-0.0245614	0.0526316	-0.0175439	0.136842	-0.0105263	0.101754
-0.0350877	0.115789	-0.0210526	0.119298	-0.0280702	0.0421053	-0.0385965	0.045614	-0.0385965	0.0596491	-0.0526316	0.175439	-0.101754	0.196491	-0.045614	0.0666667	-0.0561404	0.0631579	-0.0421053	0.122807	-0.0421053	0.147368	-0.0596491	0.210526	-0.0245614	0.0526316	-0.0175439	0.136842	-0.0105263	0.101754
-0.0350877	0.115789	-0.0210526	0.119298	-0.0280702	0.0421053	-0.0385965	0.045614	-0.0385965	0.0596491	-0.0526316	0.175439	-0.101754	0.196491	-0.045614	0.0666667	-0.0561404	0.0631579	-0.0421053	0.122807	-0.0421053	0.147368	-0.0596491	0.210526	-0.0245614	0.0526316	-0.0175439	0.136842	-0.0105263	0.101754
-0.0350877	0.115789	-0.0210526	0.119298	-0.0280702	0.0421053	-0.0385965	0.045614	-0.0385965	0.0596491	-0.0526316	0.175439	-0.101754	0.196491	-0.045614	0.0666667	-0.0561404	0.0631579	-0.0421053	0.122807	-0.0421053	0.147368	-0.0596491	0.210526	-0.0245614	0.0526316	-0.0175439	0.136842	-0.0105263	0.101754
-0.0350877	0.115789	-0.0210526	0.119298	-0.0280702	0.0421053	-0.0385965	0.045614	-0.0385965	0.0596491	-0.0526316	0.175439	-0.101754	0.196491	-0.045614	0.0631579	-0.0561404	0.0631579	-0.0421053	0.122807	-0.0421053	0.147368	-0.0596491	0.210526	-0.0245614	0.0526316	-0.0175439	0.136842	-0.0105263	0.101754
-0.0350877	0.115789	-0.0210526	0.119298	-0.0280702	0.0421053	-0.0385965	0.045614	-0.0385965	0.0596491	-0.0526316	0.175439	-0.101754	0.196491	-0.045614	0.0631579	-0.0561404	0.0631579	-0.0421053	0.122807	-0.0421053	0.147368	-0.0596491	0.210526	-0.0245614	0.0526316	-0.0175439	0.136842	-0.0105263	0.101754
-0.0350877	0.115789	-0.0210526	0.119298	-0.0280702	0.0421053	-0.0385965	0.045614	-0.0385965	0.0596491	-0.0526316	0.175439	-0.101754	0.196491	-0.045614	0.0631579	-0.0561404	0.0631579	-0.0421053	0.122807	-0.0421053	0.147368	-0.0596491	0.210526	-0.0245614	0.0526316	-0.0175439	0.136842	-0.0105263	0.101754
-0.0350877	0.115789	-0.0210526	0.119298	-0.0280702	0.0385965	-0.0385965	0.045614	-0.0385965	0.0596491	-0.0526316	0.175439	-0.101754	0.196491	-0.045614	0.0631579	-0.0561404	0.0631579	-0.0421053	0.122807	-0.0421053	0.147368	-0.0596491	0.210526	-0.0245614	0.0526316	-0.0175439	0.136842	-0.0105263	0.101754
-0.0350877	0.115789	-0.0210526	0.115789	-0.0280702	0.0385965	-0.0385965	0.045614	-0.0385965	0.0596491	-0.0526316	0.175439	-0.101754	0.196491	-0.045614	0.0631579	-0.0561404	0.0631579	-0.0421053	0.119298	-0.0421053	0.147368	-0.0596491	0.210526	-0.0245614	0.0526316	-0.0175439	0.136842	-0.0105263	0.101754
-0.0350877	0.115789	-0.0210526	0.115789	-0.0280702	0.0385965	-0.0385965	0.045614	-0.0385965	0.0596491	-0.0526316	0.175439	-0.101754	0.196491	-0.045614	0.0631579	-0.0561404	0.0631579	-0.0421053	0.119298	-0.0421053	0.147368	-0.0596491	0.210526	-0.0245614	0.0526316	-0.0175439	0.136842	-0.0105263	0.101754
-0.0350877	0.115789	-0.0210526	0.115789	-0.0280702	0.0385965	-0.0385965	0.045614	-0.0385965	0.0596491	-0.0526316	0.175439	-0.101754	0.196491	-0.045614	0.0631579	-0.0561404	0.0631579	-0.0421053	0.119298	-0.0421053	0.147368	-0.0596491	0.210526	-0.0245614	0.0526316	-0.0175439	0.136842	-0.0105263	0.101754
-0.0350877	0.115789	-0.0210526	0.115789	-0.0280702	0.0385965	-0.0385965	0.045614	-0.0385965	0.0596491	-0.0491228	0.178947	-0.101754	0.196491	-0.045614	0.0631579	-0.0561404	0.0631579	-0.0421053	0.119298	-0.0421053	0.147368	-0.0596491	0.210526	-0.0245614	0.0526316	-0.0175439	0.136842	-0.0105263	0.101754
-0.0350877	0.115789	-0.0210526	0.115789	-0.0280702	0.0385965	-0.0385965	0.045614	-0.0385965	0.0596491	-0.0491228	0.178947	-0.101754	0.196491	-0.045614	0.0596491	-0.0561404	0.0631579	-0.0421053	0.119298	-0.0421053	0.147368	-0.0596491	0.210526	-0.0245614	0.0526316	-0.0175439	0.136842	-0.0105263	0.101754
-0.0350877	0.115789	-0.0210526	0.115789	-0.0280702	0.0385965	-0.0385965	0.045614	-0.0385965	0.0596491	-0.0491228	0.178947	-0.101754	0.196491	-0.045614	0.0596491	-0.0561404	0.0631579	-0.0421053	0.119298	-0.0421053	0.147368	-0.0596491	0.210526	-0.0245614	0.0526316	-0.0175439	0.140351	-0.0105263	0.101754
-0.0350877	0.115789	-0.0210526	0.115789	-0.0280702	0.0385965	-0.0385965	0.045614	-0.0385965	0.0596491	-0.0491228	0.178947	-0.101754	0.196491	-0.045614	0.0596491	-0.0561404	0.0631579	-0.0421053	0.119298	-0.0421053	0.147368	-0.0596491	0.210526	-0.0245614	0.0526316	-0.0175439	0.14386	-0.0105263	0.101754
-0.0350877	0.112281	-0.0210526	0.115789	-0.0280702	0.0385965	-0.0385965	0.045614	-0.0385965	0.0596491	-0.0491228	0.178947	-0.101754	0.196491	-0.045614	0.0596491	-0.0561404	0.0631579	-0.0421053	0.119298	-0.0421053	0.147368	-0.0596491	0.210526	-0.0245614	0.0526316	-0.0175439	0.14386	-0.0105263	0.101754
-0.0350877	0.112281	-0.0210526	0.115789	-0.0280702	0.0385965	-0.0385965	0.045614	-0.0385965	0.0596491	-0.0491228	0.178947	-0.101754	0.196491	-0.045614	0.0596491	-0.0561404	0.0631579	-0.0421053	0.119298	-0.0421053	0.147368	-0.0596491	0.210526	-0.0245614	0.0526316	-0.0175439	0.147368	-0.0105263	0.101754
-0.0350877	0.112281	-0.0210526	0.115789	-0.0280702	0.0385965	-0.0385965	0.045614	-0.0385965	0.0596491	-0.0491228	0.178947	-0.101754	0.196491	-0.045614	0.0596491	-0.0561404	0.0631579	-0.0421053	0.119298	-0.0421053	0.147368	-0.0596491	0.210526	-0.0245614	0.0526316	-0.0175439	0.147368	-0.0105263	0.101754
-0.0350877	0.112281	-0.0210526	0.115789	-0.0280702	0.0385965	-0.0385965	0.045614	-0.0385965	0.0596491	-0.0491228	0.178947	-0.101754	0.196491	-0.045614	0.0596491	-0.0561404	0.0631579	-0.0421053	0.119298	-0.0421053	0.147368	-0.0596491	0.210526	-0.0245614	0.0526316	-0.0175439	0.147368	-0.0105263	0.101754
-0.0350877	0.112281	-0.0210526	0.115789	-0.0280702	0.0385965	-0.0385965	0.045614	-0.0385965	0.0596491	-0.0491228	0.178947	-0.101754	0.196491	-0.045614	0.0596491	-0.0561404	0.0631579	-0.0421053	0.119298	-0.0385965	0.150877	-0.0596491	0.210526	-0.0245614	0.0526316	-0.0175439	0.147368	-0.0105263	0.101754
-0.0350877	0.112281	-0.0210526	0.115789	-0.0280702	0.0385965	-0.0385965	0.045614	-0.0385965	0.0596491	-0.0491228	0.178947	-0.101754	0.196491	-0.045614	0.0596491	-0.0561404	0.0631579	-0.0421053	0.119298	-0.0385965	0.150877	-0.0596491	0.210526	-0.0245614	0.0526316	-0.0175439	0.147368	-0.0105263	0.101754
-0.0350877	0.112281	-0.0210526	0.112281	-0.0280702	0.0385965	-0.0385965	0.045614	-0.0350877	0.0596491	-0.0491228	0.178947	-0.101754	0.196491	-0.045614	0.0596491	-0.0561404	0.0631579	-0.045614	0.115789	-0.0385965	0.150877	-0.0596491	0.210526	-0.0245614	0.0526316	-0.0175439	0.147368	-0.0105263	0.101754
-0.0350877	0.112281	-0.0210526	0.112281	-0.0280702	0.0385965	-0.0385965	0.045614	-0.0350877	0.0596491	-0.045614	0.182456	-0.101754	0.196491	-0.045614	0.0596491	-0.0561404	0.0631579	-0.045614	0.115789	-0.0385965	0.147368	-0.0596491	0.210526	-0.0245614	0.0526316	-0.0175439	0.147368	-0.0140351	0.0982456
-0.0350877	0.112281	-0.0210526	0.112281	-0.0280702	0.0385965	-0.0385965	0.045614	-0.0350877	0.0596491	-0.045614	0.182456	-0.0982456	0.196491	-0.045614	0.0596491	-0.0561404	0.0631579	-0.045614	0.115789	-0.0385965	0.147368	-0.0596491	0.210526	-0.0245614	0.0526316	-0.0175439	0.147368	-0.0140351	0.0982456
-0.0350877	0.112281	-0.0210526	0.112281	-0.0280702	0.0385965	-0.0385965	0.045614	-0.0350877	0.0596491	-0.045614	0.182456	-0.0982456	0.192982	-0.045614	0.0596491	-0.0561404	0.0596491	-0.045614	0.115789	-0.0385965	0.147368	-0.0596491	0.210526	-0.0245614	0.0526316	-0.0175439	0.147368	-0.0140351	0.0982456
-0.0350877	0.112281	-0.0210526	0.112281	-0.0280702	0.0385965	-0.0385965	0.045614	-0.0350877	0.0596491	-0.045614	0.182456	-0.0982456	0.189474	-0.045614	0.0596491	-0.0561404	0.0596491	-0.045614	0.115789	-0.0385965	0.147368	-0.0596491	0.210526	-0.0245614	0.0526316	-0.0175439	0.147368	-0.0140351	0.0982456
-0.0350877	0.112281	-0.0210526	0.112281	-0.0280702	0.0385965	-0.0385965	0.045614	-0.0350877	0.0596491	-0.045614	0.182456	-0.0982456	0.189474	-0.045614	0.0596491	-0.0561404	0.0596491	-0.045614	0.115789	-0.0385965	0.147368	-0.0596491	0.210526	-0.0245614	0.0526316	-0.0175439	0.147368	-0.0140351	0.0982456
-0.0350877	0.108772	-0.0210526	0.112281	-0.0280702	0.0385965	-0.0385965	0.045614	-0.0350877	0.0596491	-0.045614	0.182456	-0.0982456	0.189474	-0.045614	0.0596491	-0.0561404	0.0596491	-0.045614	0.115789	-0.0385965	0.147368	-0.0596491	0.210526	-0.0245614	0.0526316	-0.0175439	0.147368	-0.0140351	0.0982456
-0.0350877	0.108772	-0.0210526	0.112281	-0.0280702	0.0385965	-0.0385965	0.045614	-0.0350877	0.0596491	-0.045614	0.182456	-0.0982456	0.189474	-0.045614	0.0596491	-0.0561404	0.0596491	-0.045614	0.115789	-0.0385965	0.147368	-0.0596491	0.210526	-0.0245614	0.0526316	-0.0175439	0.147368	-0.0140351	0.0982456
-0.0350877	0.108772	-0.0210526	0.112281	-0.0280702	0.0385965	-0.0385965	0.045614	-0.0350877	0.0596491	-0.045614	0.182456	-0.0982456	0.189474	-0.045614	0.0596491	-0.0561404	0.0596491	-0.045614	0.115789	-0.0385965	0.147368	-0.0596491	0.210526	-0.0280702	0.0491228	-0.0175439	0.147368	-0.0140351	0.0982456
-0.0350877	0.108772	-0.0210526	0.112281	-0.0280702	0.0385965	-0.0385965	0.045614	-0.0350877	0.0596491	-0.045614	0.182456	-0.0982456	0.189474	-0.045614	0.0596491	-0.0561404	0.0596491	-0.045614	0.115789	-0.0385965	0.147368	-0.0596491	0.210526	-0.0280702	0.0491228	-0.0175439	0.147368	-0.0140351	0.0982456
-0.0350877	0.108772	-0.0210526	0.112281	-0.0280702	0.0385965	-0.0385965	0.045614	-0.0350877	0.0596491	-0.045614	0.182456	-0.0982456	0.189474	-0.045614	0.0596491	-0.0561404	0.0596491	-0.045614	0.115789	-0.0385965	0.147368	-0.0596491	0.210526	-0.0280702	0.0491228	-0.0175439	0.147368	-0.0140351	0.0982456
-0.0350877	0.108772	-0.0210526	0.112281	-0.0280702	0.0385965	-0.0385965	0.045614	-0.0350877	0.0596491	-0.045614	0.182456	-0.0982456	0.189474	-0.045614	0.0596491	-0.0561404	0.0596491	-0.045614	0.115789	-0.0385965	0.147368	-0.0596491	0.210526	-0.0280702	0.0491228	-0.0175439	0.147368	-0.0140351	0.0982456
-0.0350877	0.108772	-0.0210526	0.112281	-0.0280702	0.0385965	-0.0385965	0.045614	-0.0350877	0.0596491	-0.045614	0.182456	-0.0982456	0.189474	-0.045614	0.0596491	-0.0561404	0.0596491	-0.045614	0.115789	-0.0385965	0.147368	-0.0596491	0.210526	-0.0280702	0.0491228	-0.0175439	0.147368	-0.0140351	0.0982456
-0.0350877	0.108772	-0.0210526	0.112281	-0.0280702	0.0385965	-0.0385965	0.045614	-0.0350877	0.0596491	-0.045614	0.182456	-0.0982456	0.189474	-0.045614	0.0596491	-0.0561404	0.0596491	-0.045614	0.115789	-0.0385965	0.147368	-0.0596491	0.210526	-0.0280702	0.0491228	-0.0175439	0.147368	-0.0140351	0.0982456
-0.0350877	0.108772	-0.0210526	0.112281	-0.0280702	0.0385965	-0.0385965	0.045614	-0.0350877	0.0596491	-0.045614	0.182456	-0.0982456	0.189474	-0.045614	0.0596491	-0.0561404	0.0596491	-0.045614	0.115789	-0.0385965	0.147368	-0.0596491	0.210526	-0.0280702	0.0491228	-0.0175439	0.147368	-0.0140351	0.0982456
-0.0350877	0.108772	-0.0210526	0.112281	-0.0280702	0.0385965	-0.0385965	0.045614	-0.0350877	0.0596491	-0.045614	0.182456	-0.0982456	0.189474	-0.0421053	0.0596491	-0.0561404	0.0596491	-0.045614	0.115789	-0.0385965	0.147368	-0.0596491	0.210526	-0.0280702	0.0491228	-0.0175439	0.147368	-0.0140351	0.101754
-0.0350877	0.108772	-0.0210526	0.112281	-0.0280702	0.0385965	-0.0385965	0.045614	-0.0350877	0.0596491	-0.045614	0.182456	-0.0982456	0.189474	-0.0421053	0.0596491	-0.0561404	0.0596491	-0.045614	0.115789	-0.0385965	0.147368	-0.0596491	0.210526	-0.0280702	0.0491228	-0.0175439	0.147368	-0.0140351	0.101754
-0.0350877	0.108772	-0.0210526	0.112281	-0.0280702	0.0385965	-0.0385965	0.045614	-0.0350877	0.0596491	-0.045614	0.182456	-0.0982456	0.185965	-0.0421053	0.0596491	-0.0561404	0.0596491	-0.045614	0.115789	-0.0385965	0.147368	-0.0596491	0.210526	-0.0245614	0.0491228	-0.0175439	0.147368	-0.0140351	0.101754
-0.0350877	0.108772	-0.0210526	0.112281	-0.0280702	0.0385965	-0.0385965	0.045614	-0.0350877	0.0596491	-0.045614	0.182456	-0.101754	0.182456	-0.0421053	0.0596491	-0.0561404	0.0596491	-0.045614	0.115789	-0.0385965	0.147368	-0.0596491	0.210526	-0.0245614	0.0491228	-0.0175439	0.147368	-0.0140351	0.101754
-0.0350877	0.108772	-0.0210526	0.112281	-0.0280702	0.0385965	-0.0385965	0.045614	-0.0315789	0.0596491	-0.045614	0.182456	-0.101754	0.182456	-0.0421053	0.0596491	-0.0561404	0.0596491	-0.045614	0.115789	-0.0385965	0.14386	-0.0596491	0.210526	-0.0245614	0.0491228	-0.0175439	0.147368	-0.0140351	0.101754
-0.0350877	0.108772	-0.0210526	0.112281	-0.0210526	0.0385965	-0.0385965	0.045614	-0.0315789	0.0596491	-0.0421053	0.182456	-0.101754	0.182456	-0.0421053	0.0596491	-0.0561404	0.0596491	-0.045614	0.115789	-0.0385965	0.14386	-0.0596491	0.207018	-0.0245614	0.0491228	-0.0175439	0.14386	-0.0140351	0.101754
-0.0315789	0.105263	-0.0210526	0.112281	-0.0210526	0.0385965	-0.0385965	0.045614	-0.0315789	0.0596491	-0.0421053	0.182456	-0.101754	0.182456	-0.0421053	0.0596491	-0.0561404	0.0596491	-0.045614	0.115789	-0.0385965	0.14386	-0.0596491	0.207018	-0.0245614	0.0491228	-0.0175439	0.14386	-0.0140351	0.101754
-0.0280702	0.105263	-0.0210526	0.112281	-0.0210526	0.0385965	-0.0385965	0.045614	-0.0280702	0.0596491	-0.0421053	0.182456	-0.0982456	0.182456	-0.0421053	0.0596491	-0.0561404	0.0596491	-0.045614	0.115789	-0.0385965	0.14386	-0.0596491	0.207018	-0.0245614	0.0491228	-0.0175439	0.14386	-0.0140351	0.101754
-0.0280702	0.105263	-0.0210526	0.112281	-0.0210526	0.0385965	-0.0385965	0.045614	-0.0280702	0.0596491	-0.0421053	0.182456	-0.0982456	0.182456	-0.0421053	0.0596491	-0.0561404	0.0596491	-0.045614	0.115789	-0.0385965	0.14386	-0.0596491	0.210526	-0.0245614	0.0491228	-0.0175439	0.14386	-0.0140351	0.101754
-0.0280702	0.105263	-0.0210526	0.112281	-0.0210526	0.0385965	-0.0385965	0.045614	-0.0280702	0.0596491	-0.0421053	0.182456	-0.0982456	0.182456	-0.0421053	0.0596491	-0.0561404	0.0596491	-0.0491228	0.112281	-0.0385965	0.14386	-0.0596491	0.210526	-0.0245614	0.0491228	-0.0175439	0.14386	-0.0140351	0.101754
-0.0280702	0.105263	-0.0210526	0.112281	-0.0210526	0.0385965	-0.0385965	0.045614	-0.0280702	0.0596491	-0.0421053	0.182456	-0.0982456	0.182456	-0.0421053	0.0596491	-0.0561404	0.0596491	-0.0491228	0.112281	-0.0385965	0.14386	-0.0596491	0.210526	-0.0245614	0.0491228	-0.0175439	0.14386	-0.0140351	0.101754
-0.0280702	0.105263	-0.0210526	0.112281	-0.0210526	0.0385965	-0.0385965	0.045614	-0.0280702	0.0596491	-0.0421053	0.182456	-0.0982456	0.182456	-0.0421053	0.0596491	-0.0561404	0.0596491	-0.0491228	0.112281	-0.0385965	0.14386	-0.0596491	0.210526	-0.0245614	0.0491228	-0.0175439	0.14386	-0.0140351	0.101754
-0.0280702	0.105263	-0.0210526	0.112281	-0.0210526	0.0385965	-0.0385965	0.045614	-0.0280702	0.0596491	-0.0421053	0.182456	-0.0982456	0.182456	-0.0421053	0.0596491	-0.0561404	0.0596491	-0.0491228	0.112281	-0.0385965	0.14386	-0.0596491	0.210526	-0.0245614	0.0491228	-0.0175439	0.14386	-0.0140351	0.101754
-0.0280702	0.105263	-0.0210526	0.112281	-0.0210526	0.0385965	-0.0385965	0.045614	-0.0280702	0.0596491	-0.0421053	0.182456	-0.0982456	0.182456	-0.0421053	0.0596491	-0.0561404	0.0596491	-0.0491228	0.112281	-0.0385965	0.14386	-0.0596491	0.210526	-0.0245614	0.0491228	-0.0175439	0.14386	-0.0140351	0.101754
-0.0280702	0.105263	-0.0210526	0.112281	-0.0210526	0.0385965	-0.0385965	0.045614	-0.0280702	0.0596491	-0.0421053	0.182456	-0.0982456	0.178947	-0.0421053	0.0596491	-0.0561404	0.0596491	-0.0491228	0.112281	-0.0385965	0.14386	-0.0596491	0.210526	-0.0245614	0.0491228	-0.0175439	0.14386	-0.0140351	0.101754
-0.0280702	0.105263	-0.0210526	0.112281	-0.0210526	0.0385965	-0.0385965	0.045614	-0.0280702	0.0596491	-0.0421053	0.182456	-0.0982456	0.178947	-0.0421053	0.0631579	-0.0561404	0.0596491	-0.0491228	0.112281	-0.0385965	0.14386	-0.0596491	0.210526	-0.0245614	0.0491228	-0.0175439	0.14386	-0.0140351	0.101754
-0.0280702	0.105263	-0.0210526	0.112281	-0.0210526	0.0385965	-0.0385965	0.045614	-0.0280702	0.0596491	-0.0421053	0.182456	-0.0982456	0.178947	-0.0421053	0.0631579	-0.0561404	0.0596491	-0.0491228	0.112281	-0.0385965	0.14386	-0.0596491	0.210526	-0.0245614	0.0491228	-0.0175439	0.14386	-0.0140351	0.101754
-0.0280702	0.105263	-0.0210526	0.112281	-0.0210526	0.0385965	-0.0385965	0.045614	-0.0280702	0.0596491	-0.0421053	0.182456	-0.0982456	0.178947	-0.0421053	0.0631579	-0.0561404	0.0596491	-0.0491228	0.112281	-0.0385965	0.14386	-0.0596491	0.210526	-0.0245614	0.0491228	-0.0175439	0.14386	-0.0140351	0.101754
-0.0280702	0.105263	-0.0210526	0.112281	-0.0210526	0.0385965	-0.0385965	0.045614	-0.0280702	0.0596491	-0.0421053	0.182456	-0.0982456	0.178947	-0.0421053	0.0631579	-0.0561404	0.0596491	-0.0491228	0.112281	-0.0385965	0.14386	-0.0596491	0.210526	-0.0245614	0.0491228	-0.0175439	0.14386	-0.0140351	0.101754
-0.0280702	0.108772	-0.0210526	0.112281	-0.0210526	0.0385965	-0.0385965	0.045614	-0.0280702	0.0596491	-0.0421053	0.182456	-0.0982456	0.178947	-0.0421053	0.0631579	-0.0561404	0.0561404	-0.0491228	0.112281	-0.0385965	0.14386	-0.0596491	0.210526	-0.0245614	0.0491228	-0.0175439	0.14386	-0.0140351	0.101754
-0.0280702	0.108772	-0.0210526	0.112281	-0.0210526	0.0385965	-0.0385965	0.045614	-0.0280702	0.0596491	-0.0421053	0.182456	-0.0982456	0.178947	-0.0421053	0.0631579	-0.0561404	0.0561404	-0.0491228	0.112281	-0.0385965	0.14386	-0.0596491	0.210526	-0.0245614	0.0491228	-0.0175439	0.14386	-0.0140351	0.101754
-0.0280702	0.108772	-0.0210526	0.112281	-0.0210526	0.0385965	-0.0385965	0.045614	-0.0280702	0.0596491	-0.0421053	0.182456	-0.0982456	0.178947	-0.0421053	0.0631579	-0.0561404	0.0561404	-0.0491228	0.112281	-0.0385965	0.14386	-0.0596491	0.210526	-0.0245614	0.0491228	-0.0175439	0.14386	-0.0140351	0.101754
-0.0280702	0.112281	-0.0210526	0.112281	-0.0210526	0.0385965	-0.0385965	0.045614	-0.0280702	0.0596491	-0.0421053	0.182456	-0.0982456	0.175439	-0.0421053	0.0631579	-0.0561404	0.0561404	-0.0491228	0.108772	-0.0385965	0.14386	-0.0596491	0.210526	-0.0245614	0.0491228	-0.0175439	0.14386	-0.0140351	0.101754
-0.0280702	0.112281	-0.0210526	0.112281	-0.0210526	0.0385965	-0.0385965	0.045614	-0.0280702	0.0596491	-0.0421053	0.182456	-0.0982456	0.175439	-0.0421053	0.0631579	-0.0561404	0.0561404	-0.0491228	0.108772	-0.0385965	0.14386	-0.0596491	0.210526	-0.0245614	0.0491228	-0.0175439	0.14386	-0.0140351	0.0982456
-0.0280702	0.112281	-0.0210526	0.112281	-0.0210526	0.0385965	-0.0385965	0.045614	-0.0280702	0.0596491	-0.0421053	0.182456	-0.0982456	0.175439	-0.0421053	0.0631579	-0.0561404	0.0561404	-0.0491228	0.108772	-0.0385965	0.14386	-0.0596491	0.210526	-0.0245614	0.0491228	-0.0175439	0.14386	-0.0140351	0.0982456
-0.0280702	0.112281	-0.0210526	0.112281	-0.0210526	0.0385965	-0.0385965	0.045614	-0.0280702	0.0596491	-0.0421053	0.182456	-0.0982456	0.175439	-0.0421053	0.0631579	-0.0561404	0.0561404	-0.0491228	0.108772	-0.0385965	0.14386	-0.0596491	0.210526	-0.0245614	0.0491228	-0.0175439	0.14386	-0.0140351	0.0982456
-0.0280702	0.112281	-0.0210526	0.112281	-0.0210526	0.0421053	-0.0385965	0.045614	-0.0280702	0.0596491	-0.0421053	0.182456	-0.0982456	0.175439	-0.0421053	0.0631579	-0.0561404	0.0561404	-0.0491228	0.108772	-0.0385965	0.14386	-0.0596491	0.210526	-0.0280702	0.045614	-0.0175439	0.14386	-0.0140351	0.0982456
-0.0280702	0.112281	-0.0210526	0.112281	-0.0210526	0.0421053	-0.0385965	0.045614	-0.0280702	0.0596491	-0.0421053	0.182456	-0.0982456	0.175439	-0.0421053	0.0631579	-0.0561404	0.0561404	-0.0491228	0.108772	-0.0385965	0.14386	-0.0596491	0.210526	-0.0280702	0.045614	-0.0175439	0.14386	-0.0140351	0.0982456
-0.0280702	0.112281	-0.0210526	0.112281	-0.0210526	0.0421053	-0.0385965	0.045614	-0.0280702	0.0596491	-0.0421053	0.185965	-0.0982456	0.175439	-0.0421053	0.0631579	-0.0561404	0.0561404	-0.0491228	0.108772	-0.0385965	0.14386	-0.0596491	0.210526	-0.0280702	0.045614	-0.0175439	0.14386	-0.0140351	0.0982456
-0.0280702	0.112281	-0.0210526	0.112281	-0.0210526	0.0421053	-0.0385965	0.045614	-0.0280702	0.0596491	-0.0421053	0.182456	-0.0982456	0.175439	-0.0421053	0.0631579	-0.0561404	0.0561404	-0.0491228	0.108772	-0.0385965	0.147368	-0.0596491	0.210526	-0.0280702	0.045614	-0.0175439	0.14386	-0.0140351	0.0982456
-0.0280702	0.108772	-0.0210526	0.112281	-0.0210526	0.0421053	-0.0385965	0.045614	-0.0280702	0.0596491	-0.0421053	0.182456	-0.0982456	0.175439	-0.0421053	0.0631579	-0.0561404	0.0561404	-0.0491228	0.108772	-0.0385965	0.147368	-0.0596491	0.210526	-0.0280702	0.045614	-0.0175439	0.14386	-0.0140351	0.0982456
-0.0280702	0.108772	-0.0210526	0.112281	-0.0210526	0.0421053	-0.0385965	0.045614	-0.0280702	0.0596491	-0.0421053	0.182456	-0.0982456	0.175439	-0.0421053	0.0631579	-0.0561404	0.0561404	-0.0491228	0.108772	-0.0385965	0.147368	-0.0596491	0.210526	-0.0280702	0.045614	-0.0175439	0.14386	-0.0140351	0.0982456
-0.0280702	0.108772	-0.0210526	0.112281	-0.0210526	0.0421053	-0.0385965	0.045614	-0.0280702	0.0596491	-0.0421053	0.182456	-0.0982456	0.175439	-0.0421053	0.0631579	-0.0561404	0.0561404	-0.0491228	0.108772	-0.0385965	0.147368	-0.0596491	0.210526	-0.0280702	0.045614	-0.0175439	0.14386	-0.0140351	0.0982456
-0.0280702	0.108772	-0.0210526	0.112281	-0.0210526	0.0421053	-0.0385965	0.045614	-0.0280702	0.0596491	-0.0421053	0.182456	-0.0982456	0.175439	-0.0421053	0.0631579	-0.0561404	0.0561404	-0.0491228	0.108772	-0.0385965	0.147368	-0.0596491	0.210526	-0.0280702	0.045614	-0.0175439	0.14386	-0.0140351	0.0982456
-0.0280702	0.108772	-0.0210526	0.112281	-0.0210526	0.0421053	-0.0385965	0.045614	-0.0280702	0.0596491	-0.0421053	0.182456	-0.0982456	0.175439	-0.0421053	0.0631579	-0.0561404	0.0561404	-0.0491228	0.108772	-0.0385965	0.147368	-0.0596491	0.210526	-0.0280702	0.045614	-0.0175439	0.14386	-0.0140351	0.0982456
-0.0280702	0.108772	-0.0210526	0.112281	-0.0210526	0.0421053	-0.0385965	0.045614	-0.0280702	0.0596491	-0.0421053	0.182456	-0.0982456	0.175439	-0.0421053	0.0631579	-0.0561404	0.0561404	-0.0491228	0.108772	-0.0385965	0.147368	-0.0596491	0.210526	-0.0280702	0.045614	-0.0175439	0.14386	-0.0140351	0.0982456
-0.0280702	0.108772	-0.0210526	0.112281	-0.0210526	0.0421053	-0.0385965	0.045614	-0.0280702	0.0596491	-0.0421053	0.182456	-0.0982456	0.175439	-0.0421053	0.0631579	-0.0561404	0.0561404	-0.0491228	0.108772	-0.0385965	0.147368	-0.0596491	0.210526	-0.0280702	0.045614	-0.0175439	0.14386	-0.0140351	0.0982456
-0.0280702	0.108772	-0.0210526	0.112281	-0.0210526	0.0421053	-0.0385965	0.045614	-0.0280702	0.0596491	-0.0421053	0.185965	-0.0982456	0.175439	-0.0421053	0.0631579	-0.0561404	0.0561404	-0.0491228	0.108772	-0.0385965	0.147368	-0.0596491	0.210526	-0.0280702	0.045614	-0.0175439	0.14386	-0.0140351	0.0982456
-0.0280702	0.108772	-0.0210526	0.112281	-0.0210526	0.0421053	-0.0385965	0.045614	-0.0280702	0.0596491	-0.0421053	0.185965	-0.0982456	0.175439	-0.0421053	0.0631579	-0.0561404	0.0561404	-0.0491228	0.108772	-0.0385965	0.147368	-0.0596491	0.210526	-0.0280702	0.045614	-0.0175439	0.14386	-0.0140351	0.0982456
-0.0280702	0.108772	-0.0210526	0.112281	-0.0210526	0.0421053	-0.0385965	0.045614	-0.0280702	0.0596491	-0.0421053	0.185965	-0.0982456	0.175439	-0.0421053	0.0631579	-0.0561404	0.0561404	-0.0491228	0.108772	-0.0385965	0.147368	-0.0596491	0.210526	-0.0280702	0.045614	-0.0175439	0.14386	-0.0140351	0.0982456
-0.0280702	0.108772	-0.0210526	0.112281	-0.0210526	0.0421053	-0.0385965	0.045614	-0.0280702	0.0596491	-0.0421053	0.185965	-0.0982456	0.175439	-0.0421053	0.0631579	-0.0561404	0.0561404	-0.0491228	0.108772	-0.0385965	0.147368	-0.0596491	0.210526	-0.0280702	0.045614	-0.0175439	0.14386	-0.0140351	0.0982456
-0.0280702	0.108772	-0.0210526	0.112281	-0.0210526	0.0421053	-0.0385965	0.045614	-0.0280702	0.0596491	-0.0421053	0.185965	-0.0982456	0.175439	-0.0421053	0.0631579	-0.0561404	0.0561404	-0.0491228	0.108772	-0.0385965	0.147368	-0.0596491	0.210526	-0.0280702	0.045614	-0.0175439	0.14386	-0.0140351	0.0982456
-0.0280702	0.108772	-0.0210526	0.112281	-0.0210526	0.0421053	-0.0385965	0.045614	-0.0280702	0.0561404	-0.0421053	0.182456	-0.0982456	0.175439	-0.0421053	0.0631579	-0.0561404	0.0561404	-0.0491228	0.108772	-0.0385965	0.147368	-0.0596491	0.210526	-0.0280702	0.045614	-0.0175439	0.14386	-0.0140351	0.0982456
-0.0280702	0.108772	-0.0210526	0.112281	-0.0210526	0.0421053	-0.0385965	0.045614	-0.0280702	0.0561404	-0.0421053	0.182456	-0.0982456	0.175439	-0.0421053	0.0631579	-0.0561404	0.0561404	-0.0491228	0.108772	-0.0385965	0.147368	-0.0596491	0.210526	-0.0280702	0.045614	-0.0175439	0.14386	-0.0140351	0.0982456
-0.0280702	0.108772	-0.0210526	0.112281	-0.0210526	0.0421053	-0.0385965	0.045614	-0.0280702	0.0561404	-0.0421053	0.182456	-0.0982456	0.175439	-0.0421053	0.0631579	-0.0561404	0.0561404	-0.0491228	0.108772	-0.0385965	0.147368	-0.0596491	0.210526	-0.0280702	0.045614	-0.0175439	0.14386	-0.0140351	0.0982456
-0.0280702	0.108772	-0.0210526	0.112281	-0.0210526	0.0421053	-0.0385965	0.045614	-0.0280702	0.0561404	-0.0421053	0.182456	-0.0982456	0.175439	-0.0421053	0.0631579	-0.0561404	0.0561404	-0.0491228	0.108772	-0.0385965	0.147368	-0.0596491	0.210526	-0.0280702	0.045614	-0.0175439	0.14386	-0.0140351	0.0982456
-0.0280702	0.108772	-0.0210526	0.112281	-0.0210526	0.0421053	-0.0385965	0.045614	-0.0280702	0.0561404	-0.0421053	0.182456	-0.0982456	0.175439	-0.0421053	0.0631579	-0.0561404	0.0561404	-0.0491228	0.108772	-0.0385965	0.147368	-0.0596491	0.210526	-0.0280702	0.045614	-0.0175439	0.14386	-0.0140351	0.0982456
-0.0280702	0.108772	-0.0210526	0.112281	-0.0210526	0.0421053	-0.0385965	0.045614	-0.0280702	0.0561404	-0.0421053	0.182456	-0.0982456	0.175439	-0.0421053	0.0631579	-0.0561404	0.0561404	-0.0491228	0.108772	-0.0385965	0.147368	-0.0596491	0.210526	-0.0280702	0.045614	-0.0175439	0.14386	-0.0140351	0.0982456
-0.0280702	0.108772	-0.0210526	0.112281	-0.0210526	0.0421053	-0.0385965	0.045614	-0.0280702	0.0561404	-0.0421053	0.182456	-0.0982456	0.175439	-0.0421053	0.0631579	-0.0561404	0.0561404	-0.0491228	0.108772	-0.0385965	0.147368	-0.0596491	0.210526	-0.0280702	0.045614	-0.0175439	0.14386	-0.0140351	0.0982456
-0.0280702	0.108772	-0.0210526	0.112281	-0.0210526	0.0421053	-0.0385965	0.045614	-0.0280702	0.0561404	-0.0421053	0.182456	-0.0982456	0.175439	-0.0421053	0.0631579	-0.0561404	0.0526316	-0.0491228	0.108772	-0.0385965	0.147368	-0.0596491	0.210526	-0.0280702	0.045614	-0.0175439	0.14386	-0.0140351	0.0982456
-0.0280702	0.108772	-0.0210526	0.112281	-0.0210526	0.0421053	-0.0385965	0.045614	-0.0280702	0.0561404	-0.0421053	0.182456	-0.0982456	0.175439	-0.0421053	0.0631579	-0.0561404	0.0526316	-0.0491228	0.108772	-0.0385965	0.147368	-0.0596491	0.207018	-0.0280702	0.045614	-0.0175439	0.14386	-0.0140351	0.0982456
-0.0280702	0.108772	-0.0210526	0.112281	-0.0210526	0.0421053	-0.0385965	0.045614	-0.0280702	0.0561404	-0.0421053	0.182456	-0.0982456	0.175439	-0.0421053	0.0631579	-0.0561404	0.0526316	-0.0491228	0.108772	-0.0385965	0.147368	-0.0596491	0.207018	-0.0280702	0.045614	-0.0175439	0.14386	-0.0140351	0.0982456
-0.0280702	0.108772	-0.0210526	0.112281	-0.0210526	0.0421053	-0.0385965	0.045614	-0.0280702	0.0561404	-0.0421053	0.182456	-0.0982456	0.175439	-0.0421053	0.0631579	-0.0561404	0.0526316	-0.0491228	0.108772	-0.0385965	0.147368	-0.0596491	0.207018	-0.0280702	0.045614	-0.0175439	0.14386	-0.0140351	0.0982456
-0.0280702	0.108772	-0.0210526	0.112281	-0.0210526	0.0421053	-0.0385965	0.045614	-0.0280702	0.0561404	-0.0421053	0.182456	-0.0982456	0.175439	-0.0421053	0.0631579	-0.0561404	0.0526316	-0.0491228	0.108772	-0.0385965	0.147368	-0.0596491	0.207018	-0.0280702	0.045614	-0.0175439	0.14386	-0.0140351	0.0982456
-0.0280702	0.108772	-0.0210526	0.112281	-0.0210526	0.0421053	-0.0385965	0.045614	-0.0280702	0.0561404	-0.0421053	0.182456	-0.0982456	0.175439	-0.0421053	0.0631579	-0.0561404	0.0526316	-0.0491228	0.108772	-0.0385965	0.147368	-0.0596491	0.207018	-0.0280702	0.045614	-0.0175439	0.14386	-0.0140351	0.0982456
-0.0280702	0.108772	-0.0210526	0.112281	-0.0210526	0.0421053	-0.0385965	0.045614	-0.0280702	0.0561404	-0.0421053	0.182456	-0.0982456	0.175439	-0.0421053	0.0631579	-0.0561404	0.0526316	-0.0491228	0.108772	-0.0385965	0.147368	-0.0596491	0.207018	-0.0280702	0.045614	-0.0175439	0.14386	-0.0140351	0.0982456
-0.0280702	0.108772	-0.0210526	0.112281	-0.0210526	0.0421053	-0.0385965	0.045614	-0.0280702	0.0561404	-0.0421053	0.182456	-0.0982456	0.175439	-0.0421053	0.0631579	-0.0561404	0.0526316	-0.0491228	0.108772	-0.0385965	0.147368	-0.0596491	0.207018	-0.0280702	0.045614	-0.0175439	0.14386	-0.0140351	0.0982456
-0.0315789	0.105263	-0.0210526	0.112281	-0.0210526	0.0421053	-0.0385965	0.045614	-0.0280702	0.0561404	-0.0421053	0.182456	-0.0982456	0.175439	-0.0421053	0.0631579	-0.0561404	0.0526316	-0.0491228	0.108772	-0.0385965	0.147368	-0.0596491	0.207018	-0.0280702	0.045614	-0.0175439	0.14386	-0.0140351	0.0982456
-0.0315789	0.105263	-0.0210526	0.112281	-0.0210526	0.0421053	-0.0385965	0.045614	-0.0280702	0.0561404	-0.0421053	0.182456	-0.0982456	0.175439	-0.0421053	0.0631579	-0.0561404	0.0526316	-0.0491228	0.108772	-0.0385965	0.147368	-0.0596491	0.207018	-0.0280702	0.045614	-0.0175439	0.14386	-0.0140351	0.0982456
-0.0315789	0.108772	-0.0210526	0.112281	-0.0210526	0.0421053	-0.0385965	0.045614	-0.0280702	0.0561404	-0.0421053	0.182456	-0.0982456	0.175439	-0.0421053	0.0631579	-0.0561404	0.0526316	-0.0491228	0.108772	-0.0385965	0.147368	-0.0596491	0.207018	-0.0280702	0.045614	-0.0175439	0.14386	-0.0140351	0.0982456
-0.0315789	0.108772	-0.0210526	0.112281	-0.0210526	0.0421053	-0.0385965	0.045614	-0.0280702	0.0561404	-0.0421053	0.182456	-0.0982456	0.175439	-0.0421053	0.0631579	-0.0561404	0.0526316	-0.0491228	0.108772	-0.0385965	0.147368	-0.0596491	0.207018	-0.0280702	0.045614	-0.0175439	0.14386	-0.0140351	0.0982456
-0.0315789	0.108772	-0.0210526	0.112281	-0.0210526	0.0421053	-0.0385965	0.045614	-0.0280702	0.0561404	-0.0421053	0.182456	-0.0982456	0.175439	-0.0421053	0.0631579	-0.0561404	0.0526316	-0.0491228	0.108772	-0.0385965	0.147368	-0.0596491	0.203509	-0.0280702	0.045614	-0.0175439	0.14386	-0.0140351	0.0982456
-0.0315789	0.108772	-0.0210526	0.112281	-0.0210526	0.0421053	-0.0385965	0.045614	-0.0280702	0.0526316	-0.0421053	0.182456	-0.0982456	0.175439	-0.0421053	0.0631579	-0.0561404	0.0526316	-0.0491228	0.108772	-0.0385965	0.147368	-0.0596491	0.203509	-0.0280702	0.045614	-0.0175439	0.14386	-0.0140351	0.0982456
-0.0350877	0.105263	-0.0210526	0.112281	-0.0210526	0.0421053	-0.0385965	0.045614	-0.0280702	0.0526316	-0.0421053	0.182456	-0.0982456	0.175439	-0.0421053	0.0631579	-0.0561404	0.0526316	-0.0491228	0.108772	-0.0385965	0.147368	-0.0596491	0.203509	-0.0280702	0.045614	-0.0175439	0.14386	-0.0140351	0.0982456
-0.0350877	0.105263	-0.0210526	0.112281	-0.0210526	0.0421053	-0.0385965	0.045614	-0.0280702	0.0526316	-0.0421053	0.182456	-0.0982456	0.175439	-0.0421053	0.0631579	-0.0561404	0.0526316	-0.0491228	0.108772	-0.0385965	0.147368	-0.0596491	0.203509	-0.0280702	0.0491228	-0.0175439	0.14386	-0.0140351	0.0982456
-0.0350877	0.105263	-0.0210526	0.112281	-0.0210526	0.0421053	-0.0385965	0.045614	-0.0280702	0.0526316	-0.0421053	0.182456	-0.0982456	0.175439	-0.0421053	0.0631579	-0.0561404	0.0526316	-0.0491228	0.108772	-0.0385965	0.147368	-0.0596491	0.203509	-0.0280702	0.0491228	-0.0175439	0.14386	-0.0140351	0.0982456
-0.0350877	0.105263	-0.0210526	0.112281	-0.0210526	0.0421053	-0.0385965	0.045614	-0.0280702	0.0526316	-0.0421053	0.182456	-0.0982456	0.175439	-0.0421053	0.0631579	-0.0561404	0.0526316	-0.0491228	0.108772	-0.0385965	0.147368	-0.0596491	0.203509	-0.0280702	0.0491228	-0.0175439	0.14386	-0.0140351	0.0982456
-0.0350877	0.105263	-0.0210526	0.112281	-0.0210526	0.0421053	-0.0385965	0.045614	-0.0280702	0.0526316	-0.0421053	0.182456	-0.0982456	0.175439	-0.0421053	0.0631579	-0.0561404	0.0526316	-0.0491228	0.108772	-0.0385965	0.147368	-0.0596491	0.203509	-0.0280702	0.0491228	-0.0175439	0.14386	-0.0140351	0.0982456
-0.0350877	0.105263	-0.0210526	0.108772	-0.0210526	0.0421053	-0.0385965	0.045614	-0.0280702	0.0526316	-0.0421053	0.182456	-0.0982456	0.175439	-0.0421053	0.0631579	-0.0561404	0.0526316	-0.0491228	0.108772	-0.0385965	0.147368	-0.0596491	0.203509	-0.0280702	0.0491228	-0.0175439	0.14386	-0.0140351	0.0982456
-0.0350877	0.105263	-0.0175439	0.112281	-0.0210526	0.0421053	-0.0385965	0.045614	-0.0280702	0.0526316	-0.0421053	0.182456	-0.0982456	0.175439	-0.0421053	0.0631579	-0.0561404	0.0526316	-0.0491228	0.108772	-0.0385965	0.147368	-0.0596491	0.203509	-0.0280702	0.0491228	-0.0175439	0.14386	-0.0140351	0.0982456
-0.0350877	0.105263	-0.0175439	0.112281	-0.0210526	0.0421053	-0.0385965	0.045614	-0.0280702	0.0526316	-0.0421053	0.182456	-0.0982456	0.175439	-0.0421053	0.0631579	-0.0561404	0.0526316	-0.0491228	0.108772	-0.0385965	0.147368	-0.0596491	0.203509	-0.0280702	0.0491228	-0.0175439	0.14386	-0.0140351	0.0982456
-0.0350877	0.105263	-0.0175439	0.112281	-0.0210526	0.0421053	-0.0385965	0.045614	-0.0280702	0.0526316	-0.0421053	0.182456	-0.0982456	0.175439	-0.0421053	0.0631579	-0.0561404	0.0526316	-0.0491228	0.108772	-0.0385965	0.147368	-0.0596491	0.203509	-0.0280702	0.0491228	-0.0175439	0.14386	-0.0140351	0.0982456
-0.0350877	0.105263	-0.0175439	0.112281	-0.0210526	0.0421053	-0.0385965	0.045614	-0.0280702	0.0526316	-0.0421053	0.182456	-0.0982456	0.175439	-0.0421053	0.0631579	-0.0561404	0.0526316	-0.0491228	0.108772	-0.0385965	0.147368	-0.0596491	0.203509	-0.0280702	0.0491228	-0.0175439	0.14386	-0.0140351	0.0982456
-0.0350877	0.105263	-0.0175439	0.112281	-0.0210526	0.0421053	-0.0385965	0.045614	-0.0280702	0.0526316	-0.0421053	0.182456	-0.0982456	0.175439	-0.0421053	0.0631579	-0.0561404	0.0526316	-0.0491228	0.108772	-0.0385965	0.147368	-0.0596491	0.203509	-0.0280702	0.0491228	-0.0175439	0.14386	-0.0140351	0.0982456
-0.0350877	0.105263	-0.0175439	0.112281	-0.0210526	0.0421053	-0.0385965	0.045614	-0.0280702	0.0526316	-0.0421053	0.182456	-0.0982456	0.175439	-0.0421053	0.0631579	-0.0561404	0.0526316	-0.0491228	0.108772	-0.0385965	0.147368	-0.0596491	0.203509	-0.0280702	0.0491228	-0.0175439	0.14386	-0.0140351	0.0982456
-0.0350877	0.105263	-0.0175439	0.112281	-0.0210526	0.0385965	-0.0385965	0.045614	-0.0280702	0.0526316	-0.0421053	0.182456	-0.0982456	0.17193	-0.0421053	0.0631579	-0.0561404	0.0526316	-0.0491228	0.108772	-0.0385965	0.147368	-0.0596491	0.203509	-0.0280702	0.0491228	-0.0175439	0.14386	-0.0140351	0.0982456
-0.0350877	0.105263	-0.0175439	0.112281	-0.0210526	0.0385965	-0.0385965	0.045614	-0.0280702	0.0526316	-0.0421053	0.182456	-0.0982456	0.17193	-0.0421053	0.0631579	-0.0561404	0.0526316	-0.0491228	0.108772	-0.0385965	0.147368	-0.0596491	0.203509	-0.0280702	0.0491228	-0.0175439	0.14386	-0.0140351	0.0982456
-0.0350877	0.105263	-0.0175439	0.112281	-0.0210526	0.0385965	-0.0385965	0.045614	-0.0280702	0.0526316	-0.0421053	0.182456	-0.0982456	0.17193	-0.0421053	0.0631579	-0.0561404	0.0526316	-0.0491228	0.108772	-0.0385965	0.147368	-0.0596491	0.203509	-0.0280702	0.0491228	-0.0175439	0.14386	-0.0140351	0.0982456
-0.0350877	0.105263	-0.0175439	0.112281	-0.0210526	0.0385965	-0.0385965	0.045614	-0.0280702	0.0526316	-0.0421053	0.182456	-0.0982456	0.17193	-0.0421053	0.0631579	-0.0561404	0.0526316	-0.0491228	0.108772	-0.0385965	0.147368	-0.0596491	0.203509	-0.0280702	0.0491228	-0.0175439	0.14386	-0.0140351	0.0982456
-0.0350877	0.105263	-0.0175439	0.112281	-0.0210526	0.0385965	-0.0385965	0.045614	-0.0280702	0.0526316	-0.0421053	0.182456	-0.0947368	0.17193	-0.0421053	0.0631579	-0.0561404	0.0526316	-0.0491228	0.108772	-0.0385965	0.147368	-0.0596491	0.203509	-0.0280702	0.0491228	-0.0175439	0.14386	-0.0140351	0.0982456
-0.0350877	0.105263	-0.0175439	0.112281	-0.0210526	0.0385965	-0.0385965	0.045614	-0.0280702	0.0526316	-0.0421053	0.182456	-0.0947368	0.17193	-0.0421053	0.0631579	-0.0561404	0.0526316	-0.0491228	0.108772	-0.0385965	0.147368	-0.0596491	0.203509	-0.0280702	0.0491228	-0.0175439	0.14386	-0.0140351	0.0982456
-0.0350877	0.105263	-0.0175439	0.112281	-0.0210526	0.0385965	-0.0385965	0.045614	-0.0280702	0.0526316	-0.0421053	0.182456	-0.0947368	0.17193	-0.0421053	0.0631579	-0.0561404	0.0491228	-0.0491228	0.108772	-0.0385965	0.147368	-0.0596491	0.203509	-0.0280702	0.0491228	-0.0175439	0.14386	-0.0140351	0.0982456
-0.0350877	0.105263	-0.0175439	0.112281	-0.0210526	0.0385965	-0.0385965	0.045614	-0.0280702	0.0526316	-0.0421053	0.182456	-0.0947368	0.17193	-0.0421053	0.0631579	-0.0561404	0.0491228	-0.0491228	0.108772	-0.0385965	0.147368	-0.0596491	0.203509	-0.0280702	0.0491228	-0.0175439	0.14386	-0.0140351	0.0982456
-0.0350877	0.105263	-0.0175439	0.112281	-0.0210526	0.0385965	-0.0385965	0.045614	-0.0280702	0.0526316	-0.0421053	0.182456	-0.0947368	0.17193	-0.0421053	0.0631579	-0.0561404	0.0491228	-0.0491228	0.108772	-0.0385965	0.14386	-0.0596491	0.203509	-0.0280702	0.0491228	-0.0175439	0.14386	-0.0140351	0.0982456
-0.0350877	0.105263	-0.0175439	0.112281	-0.0210526	0.0385965	-0.0385965	0.045614	-0.0280702	0.0526316	-0.0421053	0.182456	-0.0947368	0.17193	-0.0421053	0.0631579	-0.0561404	0.0491228	-0.0491228	0.108772	-0.0385965	0.14386	-0.0596491	0.203509	-0.0280702	0.0491228	-0.0175439	0.14386	-0.0140351	0.0982456
-0.0350877	0.105263	-0.0175439	0.112281	-0.0210526	0.0385965	-0.0385965	0.045614	-0.0280702	0.0526316	-0.0421053	0.182456	-0.0947368	0.17193	-0.0421053	0.0631579	-0.0561404	0.0491228	-0.0491228	0.108772	-0.0385965	0.14386	-0.0596491	0.203509	-0.0280702	0.0491228	-0.0175439	0.14386	-0.0140351	0.0982456
-0.0350877	0.105263	-0.0175439	0.112281	-0.0210526	0.0385965	-0.0385965	0.045614	-0.0280702	0.0526316	-0.0421053	0.182456	-0.0947368	0.17193	-0.0421053	0.0631579	-0.0561404	0.0491228	-0.0491228	0.108772	-0.0385965	0.14386	-0.0596491	0.203509	-0.0280702	0.0491228	-0.0175439	0.14386	-0.0140351	0.0982456
-0.0350877	0.105263	-0.0175439	0.112281	-0.0210526	0.0385965	-0.0350877	0.045614	-0.0280702	0.0526316	-0.0421053	0.182456	-0.0947368	0.17193	-0.0421053	0.0631579	-0.0561404	0.0491228	-0.0491228	0.108772	-0.0385965	0.14386	-0.0596491	0.203509	-0.0280702	0.0491228	-0.0175439	0.14386	-0.0140351	0.0982456
-0.0350877	0.105263	-0.0175439	0.112281	-0.0210526	0.0385965	-0.0350877	0.045614	-0.0280702	0.0526316	-0.0421053	0.182456	-0.0947368	0.17193	-0.0421053	0.0631579	-0.0561404	0.0491228	-0.0491228	0.108772	-0.0385965	0.14386	-0.0596491	0.203509	-0.0280702	0.0491228	-0.0175439	0.14386	-0.0140351	0.0982456
-0.0350877	0.105263	-0.0175439	0.112281	-0.0210526	0.0385965	-0.0350877	0.045614	-0.0280702	0.0526316	-0.0421053	0.182456	-0.0947368	0.17193	-0.0421053	0.0631579	-0.0561404	0.0491228	-0.0491228	0.108772	-0.0385965	0.14386	-0.0596491	0.203509	-0.0280702	0.0491228	-0.0210526	0.14386	-0.0140351	0.0982456
-0.0350877	0.105263	-0.0175439	0.112281	-0.0210526	0.0385965	-0.0350877	0.045614	-0.0280702	0.0526316	-0.0421053	0.182456	-0.0947368	0.17193	-0.0421053	0.0631579	-0.0561404	0.0491228	-0.0491228	0.108772	-0.0385965	0.14386	-0.0596491	0.203509	-0.0280702	0.0491228	-0.0210526	0.14386	-0.0140351	0.0982456
-0.0350877	0.105263	-0.0210526	0.108772	-0.0210526	0.0385965	-0.0350877	0.045614	-0.0280702	0.0526316	-0.0421053	0.182456	-0.0947368	0.17193	-0.0421053	0.0631579	-0.0561404	0.0491228	-0.0491228	0.108772	-0.0385965	0.14386	-0.0596491	0.203509	-0.0280702	0.0491228	-0.0210526	0.14386	-0.0140351	0.0982456
-0.0350877	0.105263	-0.0210526	0.108772	-0.0210526	0.0385965	-0.0350877	0.045614	-0.0280702	0.0526316	-0.0421053	0.182456	-0.0947368	0.17193	-0.0421053	0.0631579	-0.0526316	0.0526316	-0.0491228	0.108772	-0.0385965	0.14386	-0.0596491	0.203509	-0.0280702	0.0491228	-0.0210526	0.14386	-0.0140351	0.0982456
-0.0350877	0.105263	-0.0210526	0.108772	-0.0210526	0.0385965	-0.0350877	0.045614	-0.0280702	0.0526316	-0.0421053	0.182456	-0.0947368	0.17193	-0.0421053	0.0631579	-0.0526316	0.0526316	-0.0491228	0.108772	-0.0385965	0.14386	-0.0596491	0.203509	-0.0280702	0.0491228	-0.0210526	0.14386	-0.0140351	0.0982456
-0.0350877	0.108772	-0.0210526	0.108772	-0.0210526	0.0385965	-0.0350877	0.045614	-0.0280702	0.0526316	-0.0421053	0.182456	-0.0982456	0.168421	-0.0421053	0.0631579	-0.0526316	0.0526316	-0.0491228	0.108772	-0.0385965	0.14386	-0.0596491	0.203509	-0.0280702	0.0491228	-0.0210526	0.14386	-0.0140351	0.0982456
-0.0350877	0.108772	-0.0210526	0.108772	-0.0210526	0.0385965	-0.0350877	0.045614	-0.0280702	0.0526316	-0.0421053	0.182456	-0.0982456	0.168421	-0.0421053	0.0631579	-0.0526316	0.0526316	-0.0491228	0.108772	-0.0385965	0.14386	-0.0596491	0.203509	-0.0280702	0.0491228	-0.0210526	0.14386	-0.0140351	0.0982456
-0.0350877	0.108772	-0.0210526	0.108772	-0.0210526	0.0385965	-0.0350877	0.045614	-0.0280702	0.0526316	-0.0421053	0.182456	-0.0982456	0.168421	-0.0421053	0.0631579	-0.0526316	0.0526316	-0.0491228	0.108772	-0.0385965	0.14386	-0.0596491	0.203509	-0.0280702	0.0491228	-0.0210526	0.14386	-0.0140351	0.0982456
-0.0350877	0.108772	-0.0210526	0.108772	-0.0210526	0.0385965	-0.0350877	0.045614	-0.0280702	0.0526316	-0.0421053	0.182456	-0.0982456	0.168421	-0.0421053	0.0631579	-0.0526316	0.0526316	-0.0491228	0.108772	-0.0385965	0.14386	-0.0596491	0.203509	-0.0280702	0.0491228	-0.0210526	0.14386	-0.0140351	0.0982456
-0.0350877	0.108772	-0.0210526	0.108772	-0.0210526	0.0385965	-0.0350877	0.045614	-0.0280702	0.0526316	-0.0421053	0.182456	-0.0982456	0.168421	-0.0421053	0.0631579	-0.0526316	0.0526316	-0.0491228	0.108772	-0.0385965	0.14386	-0.0596491	0.203509	-0.0280702	0.0491228	-0.0210526	0.14386	-0.0140351	0.0982456
-0.0350877	0.108772	-0.0210526	0.108772	-0.0210526	0.0385965	-0.0350877	0.045614	-0.0280702	0.0526316	-0.0421053	0.182456	-0.0982456	0.168421	-0.0421053	0.0631579	-0.0526316	0.0526316	-0.0491228	0.108772	-0.0385965	0.14386	-0.0596491	0.203509	-0.0280702	0.0491228	-0.0210526	0.14386	-0.0140351	0.0982456
-0.0350877	0.108772	-0.0210526	0.108772	-0.0210526	0.0385965	-0.0350877	0.045614	-0.0280702	0.0526316	-0.0421053	0.182456	-0.0982456	0.168421	-0.0421053	0.0631579	-0.0526316	0.0526316	-0.0491228	0.108772	-0.0385965	0.14386	-0.0596491	0.203509	-0.0280702	0.0491228	-0.0210526	0.14386	-0.0140351	0.0982456
-0.0350877	0.108772	-0.0210526	0.108772	-0.0210526	0.0385965	-0.0315789	0.045614	-0.0280702	0.0526316	-0.0421053	0.182456	-0.0982456	0.168421	-0.0421053	0.0631579	-0.0526316	0.0526316	-0.0491228	0.108772	-0.0385965	0.14386	-0.0596491	0.203509	-0.0280702	0.0491228	-0.0210526	0.14386	-0.0140351	0.0982456
-0.0350877	0.108772	-0.0210526	0.108772	-0.0210526	0.0385965	-0.0315789	0.045614	-0.0280702	0.0526316	-0.0421053	0.182456	-0.0982456	0.168421	-0.0421053	0.0631579	-0.0526316	0.0526316	-0.0491228	0.108772	-0.0385965	0.14386	-0.0596491	0.203509	-0.0280702	0.0491228	-0.0210526	0.14386	-0.0140351	0.0982456
-0.0385965	0.108772	-0.0210526	0.108772	-0.0210526	0.0385965	-0.0315789	0.045614	-0.0280702	0.0526316	-0.0421053	0.182456	-0.0982456	0.168421	-0.0421053	0.0631579	-0.0526316	0.0526316	-0.0491228	0.108772	-0.0385965	0.14386	-0.0596491	0.203509	-0.0280702	0.0491228	-0.0210526	0.14386	-0.0140351	0.0982456
-0.0385965	0.112281	-0.0210526	0.108772	-0.0210526	0.0385965	-0.0315789	0.045614	-0.0245614	0.0526316	-0.0421053	0.182456	-0.0982456	0.168421	-0.0421053	0.0631579	-0.0526316	0.0526316	-0.0491228	0.108772	-0.0385965	0.14386	-0.0596491	0.203509	-0.0280702	0.0491228	-0.0210526	0.14386	-0.0140351	0.101754
-0.0385965	0.112281	-0.0210526	0.108772	-0.0210526	0.0385965	-0.0315789	0.045614	-0.0245614	0.0526316	-0.0421053	0.182456	-0.0982456	0.168421	-0.0421053	0.0631579	-0.0526316	0.0526316	-0.0491228	0.108772	-0.0385965	0.14386	-0.0596491	0.203509	-0.0245614	0.0491228	-0.0210526	0.14386	-0.0140351	0.101754
-0.0385965	0.112281	-0.0210526	0.108772	-0.0210526	0.0385965	-0.0315789	0.045614	-0.0245614	0.0526316	-0.0421053	0.182456	-0.0982456	0.168421	-0.0421053	0.0631579	-0.0526316	0.0526316	-0.0491228	0.108772	-0.0385965	0.14386	-0.0596491	0.203509	-0.0245614	0.0491228	-0.0210526	0.14386	-0.0140351	0.101754
-0.0385965	0.112281	-0.0210526	0.108772	-0.0210526	0.0385965	-0.0315789	0.045614	-0.0245614	0.0526316	-0.0421053	0.182456	-0.0982456	0.168421	-0.0421053	0.0631579	-0.0526316	0.0526316	-0.0491228	0.108772	-0.0385965	0.14386	-0.0596491	0.203509	-0.0245614	0.0491228	-0.0210526	0.14386	-0.0140351	0.101754
-0.0385965	0.112281	-0.0210526	0.108772	-0.0210526	0.0385965	-0.0315789	0.045614	-0.0245614	0.0526316	-0.0421053	0.182456	-0.0982456	0.168421	-0.0421053	0.0631579	-0.0526316	0.0561404	-0.0491228	0.108772	-0.0385965	0.140351	-0.0596491	0.203509	-0.0245614	0.0491228	-0.0210526	0.14386	-0.0140351	0.101754
-0.0385965	0.112281	-0.0210526	0.108772	-0.0210526	0.0385965	-0.0315789	0.045614	-0.0245614	0.0526316	-0.0421053	0.182456	-0.0982456	0.168421	-0.0421053	0.0631579	-0.0526316	0.0561404	-0.0491228	0.108772	-0.0385965	0.140351	-0.0596491	0.203509	-0.0245614	0.0491228	-0.0210526	0.14386	-0.0140351	0.101754
-0.0385965	0.112281	-0.0210526	0.108772	-0.0210526	0.0385965	-0.0315789	0.045614	-0.0245614	0.0526316	-0.0421053	0.182456	-0.0982456	0.168421	-0.0421053	0.0631579	-0.0526316	0.0561404	-0.0491228	0.108772	-0.0385965	0.140351	-0.0596491	0.203509	-0.0245614	0.0491228	-0.0210526	0.14386	-0.0140351	0.101754
-0.0385965	0.112281	-0.0210526	0.108772	-0.0210526	0.0385965	-0.0315789	0.045614	-0.0245614	0.0526316	-0.0421053	0.182456	-0.0982456	0.168421	-0.0421053	0.0631579	-0.0526316	0.0561404	-0.0491228	0.108772	-0.0385965	0.14386	-0.0596491	0.203509	-0.0245614	0.0491228	-0.0210526	0.14386	-0.0140351	0.101754
-0.0385965	0.112281	-0.0210526	0.108772	-0.0210526	0.0385965	-0.0315789	0.045614	-0.0245614	0.0526316	-0.0421053	0.182456	-0.101754	0.164912	-0.0421053	0.0631579	-0.0526316	0.0561404	-0.0491228	0.108772	-0.0385965	0.14386	-0.0596491	0.203509	-0.0245614	0.0491228	-0.0210526	0.14386	-0.0140351	0.101754
-0.0385965	0.112281	-0.0210526	0.108772	-0.0210526	0.0385965	-0.0315789	0.045614	-0.0245614	0.0526316	-0.0421053	0.182456	-0.101754	0.164912	-0.0421053	0.0631579	-0.0526316	0.0561404	-0.0491228	0.108772	-0.0385965	0.14386	-0.0561404	0.203509	-0.0245614	0.0491228	-0.0210526	0.14386	-0.0140351	0.101754
-0.0385965	0.112281	-0.0210526	0.108772	-0.0210526	0.0385965	-0.0315789	0.045614	-0.0245614	0.0526316	-0.0421053	0.182456	-0.101754	0.164912	-0.0421053	0.0631579	-0.0526316	0.0561404	-0.0491228	0.108772	-0.0385965	0.14386	-0.0561404	0.203509	-0.0245614	0.0491228	-0.0210526	0.14386	-0.0140351	0.101754
-0.0385965	0.112281	-0.0210526	0.108772	-0.0210526	0.0385965	-0.0315789	0.045614	-0.0245614	0.0526316	-0.0421053	0.182456	-0.101754	0.164912	-0.0421053	0.0631579	-0.0526316	0.0526316	-0.0491228	0.108772	-0.0385965	0.14386	-0.0561404	0.203509	-0.0245614	0.0491228	-0.0210526	0.14386	-0.0140351	0.101754
-0.0385965	0.112281	-0.0210526	0.108772	-0.0210526	0.0385965	-0.0315789	0.045614	-0.0245614	0.0526316	-0.0421053	0.182456	-0.101754	0.164912	-0.0421053	0.0631579	-0.0526316	0.0526316	-0.0491228	0.108772	-0.0385965	0.14386	-0.0561404	0.203509	-0.0245614	0.0491228	-0.0210526	0.14386	-0.0140351	0.101754
-0.0385965	0.112281	-0.0210526	0.108772	-0.0210526	0.0385965	-0.0315789	0.045614	-0.0245614	0.0526316	-0.0421053	0.182456	-0.101754	0.164912	-0.0421053	0.0631579	-0.0526316	0.0526316	-0.0491228	0.108772	-0.0385965	0.14386	-0.0561404	0.203509	-0.0245614	0.0491228	-0.0210526	0.14386	-0.0140351	0.101754
-0.0385965	0.112281	-0.0210526	0.108772	-0.0210526	0.0385965	-0.0315789	0.045614	-0.0245614	0.0526316	-0.0421053	0.182456	-0.101754	0.164912	-0.0385965	0.0666667	-0.0526316	0.0526316	-0.0491228	0.108772	-0.0385965	0.14386	-0.0561404	0.203509	-0.0245614	0.0491228	-0.0210526	0.14386	-0.0140351	0.101754
-0.0385965	0.112281	-0.0210526	0.108772	-0.0210526	0.0385965	-0.0315789	0.045614	-0.0245614	0.0526316	-0.0421053	0.182456	-0.101754	0.164912	-0.0385965	0.0666667	-0.0526316	0.0526316	-0.0491228	0.108772	-0.0385965	0.14386	-0.0561404	0.203509	-0.0245614	0.0491228	-0.0210526	0.140351	-0.0140351	0.101754
-0.0385965	0.112281	-0.0210526	0.108772	-0.0210526	0.0385965	-0.0315789	0.045614	-0.0245614	0.0526316	-0.0421053	0.182456	-0.101754	0.164912	-0.0385965	0.0666667	-0.0526316	0.0526316	-0.0491228	0.108772	-0.0385965	0.14386	-0.0561404	0.203509	-0.0245614	0.0491228	-0.0210526	0.140351	-0.0140351	0.101754
-0.0385965	0.112281	-0.0210526	0.108772	-0.0210526	0.0385965	-0.0315789	0.045614	-0.0245614	0.0526316	-0.0421053	0.182456	-0.101754	0.164912	-0.0385965	0.0666667	-0.0526316	0.0491228	-0.0491228	0.108772	-0.0385965	0.14386	-0.0561404	0.203509	-0.0245614	0.0491228	-0.0210526	0.140351	-0.0140351	0.101754
-0.0385965	0.112281	-0.0210526	0.108772	-0.0210526	0.0385965	-0.0315789	0.045614	-0.0245614	0.0526316	-0.0421053	0.182456	-0.101754	0.164912	-0.0385965	0.0666667	-0.0526316	0.0491228	-0.0491228	0.108772	-0.0385965	0.14386	-0.0561404	0.203509	-0.0245614	0.0491228	-0.0210526	0.136842	-0.0140351	0.101754
-0.0385965	0.112281	-0.0210526	0.108772	-0.0210526	0.0385965	-0.0315789	0.045614	-0.0245614	0.0526316	-0.0421053	0.182456	-0.101754	0.164912	-0.0385965	0.0666667	-0.0526316	0.0491228	-0.0491228	0.108772	-0.0385965	0.14386	-0.0561404	0.203509	-0.0245614	0.0491228	-0.0210526	0.136842	-0.0140351	0.101754
-0.0385965	0.108772	-0.0210526	0.108772	-0.0210526	0.0385965	-0.0315789	0.045614	-0.0245614	0.0526316	-0.0421053	0.182456	-0.101754	0.164912	-0.0385965	0.0666667	-0.0526316	0.0491228	-0.0491228	0.108772	-0.0385965	0.14386	-0.0561404	0.203509	-0.0245614	0.0491228	-0.0210526	0.136842	-0.0140351	0.101754
-0.0385965	0.108772	-0.0210526	0.108772	-0.0210526	0.0385965	-0.0315789	0.045614	-0.0245614	0.0526316	-0.0421053	0.182456	-0.101754	0.164912	-0.0385965	0.0666667	-0.0526316	0.0491228	-0.0491228	0.108772	-0.0385965	0.14386	-0.0561404	0.203509	-0.0245614	0.0491228	-0.0210526	0.136842	-0.0140351	0.101754
-0.0385965	0.108772	-0.0210526	0.112281	-0.0210526	0.0385965	-0.0315789	0.045614	-0.0245614	0.0526316	-0.0421053	0.178947	-0.101754	0.164912	-0.0385965	0.0666667	-0.0526316	0.0491228	-0.0491228	0.108772	-0.0385965	0.14386	-0.0561404	0.203509	-0.0245614	0.0491228	-0.0210526	0.136842	-0.0140351	0.101754
-0.0385965	0.108772	-0.0210526	0.112281	-0.0210526	0.0385965	-0.0315789	0.045614	-0.0245614	0.0526316	-0.0421053	0.178947	-0.101754	0.164912	-0.0385965	0.0666667	-0.0526316	0.0491228	-0.0491228	0.108772	-0.0385965	0.14386	-0.0561404	0.203509	-0.0245614	0.0491228	-0.0210526	0.136842	-0.0140351	0.101754
-0.0385965	0.108772	-0.0210526	0.112281	-0.0210526	0.0385965	-0.0315789	0.045614	-0.0245614	0.0526316	-0.0421053	0.178947	-0.101754	0.164912	-0.0385965	0.0666667	-0.0526316	0.0491228	-0.0491228	0.108772	-0.0385965	0.14386	-0.0561404	0.203509	-0.0245614	0.0491228	-0.0210526	0.136842	-0.0140351	0.101754
-0.0385965	0.108772	-0.0210526	0.112281	-0.0210526	0.0385965	-0.0315789	0.045614	-0.0245614	0.0526316	-0.0421053	0.178947	-0.101754	0.164912	-0.0385965	0.0666667	-0.0526316	0.0491228	-0.0491228	0.108772	-0.0385965	0.14386	-0.0561404	0.203509	-0.0245614	0.0491228	-0.0210526	0.136842	-0.0140351	0.101754
-0.0385965	0.108772	-0.0210526	0.112281	-0.0210526	0.0385965	-0.0315789	0.045614	-0.0245614	0.0526316	-0.0421053	0.178947	-0.101754	0.164912	-0.0385965	0.0666667	-0.0526316	0.0491228	-0.0491228	0.108772	-0.0385965	0.14386	-0.0561404	0.203509	-0.0245614	0.0491228	-0.0210526	0.136842	-0.0140351	0.101754
-0.0385965	0.108772	-0.0210526	0.112281	-0.0210526	0.0385965	-0.0315789	0.045614	-0.0245614	0.0526316	-0.0421053	0.178947	-0.101754	0.164912	-0.0385965	0.0666667	-0.0526316	0.0491228	-0.0491228	0.108772	-0.0385965	0.14386	-0.0561404	0.203509	-0.0245614	0.0491228	-0.0210526	0.136842	-0.0140351	0.101754
-0.0385965	0.108772	-0.0210526	0.112281	-0.0210526	0.0385965	-0.0315789	0.045614	-0.0245614	0.0526316	-0.0421053	0.178947	-0.101754	0.164912	-0.0385965	0.0666667	-0.0526316	0.0491228	-0.0491228	0.108772	-0.0385965	0.14386	-0.0561404	0.203509	-0.0245614	0.0491228	-0.0210526	0.136842	-0.0140351	0.101754
-0.0385965	0.108772	-0.0210526	0.112281	-0.0210526	0.0385965	-0.0315789	0.045614	-0.0245614	0.0526316	-0.0421053	0.182456	-0.101754	0.164912	-0.0385965	0.0666667	-0.0526316	0.0491228	-0.0491228	0.108772	-0.0385965	0.14386	-0.0561404	0.203509	-0.0245614	0.0491228	-0.0210526	0.136842	-0.0140351	0.101754
-0.0385965	0.108772	-0.0210526	0.108772	-0.0210526	0.0385965	-0.0315789	0.045614	-0.0245614	0.0526316	-0.0421053	0.182456	-0.101754	0.164912	-0.0385965	0.0666667	-0.0526316	0.0491228	-0.0491228	0.108772	-0.0385965	0.14386	-0.0561404	0.203509	-0.0245614	0.0491228	-0.0210526	0.133333	-0.0140351	0.101754
-0.0385965	0.108772	-0.0210526	0.108772	-0.0210526	0.0385965	-0.0315789	0.045614	-0.0245614	0.0526316	-0.0421053	0.182456	-0.101754	0.164912	-0.0385965	0.0666667	-0.0526316	0.0491228	-0.0491228	0.108772	-0.0385965	0.14386	-0.0561404	0.203509	-0.0245614	0.0491228	-0.0210526	0.133333	-0.0140351	0.101754
-0.0385965	0.108772	-0.0210526	0.108772	-0.0210526	0.0385965	-0.0315789	0.045614	-0.0245614	0.0526316	-0.0421053	0.182456	-0.101754	0.164912	-0.0385965	0.0701754	-0.0526316	0.0491228	-0.0491228	0.108772	-0.0385965	0.140351	-0.0561404	0.203509	-0.0245614	0.0491228	-0.0210526	0.133333	-0.0140351	0.101754
-0.0385965	0.108772	-0.0210526	0.108772	-0.0210526	0.0385965	-0.0315789	0.045614	-0.0245614	0.0526316	-0.0421053	0.182456	-0.101754	0.164912	-0.0385965	0.0701754	-0.0526316	0.0491228	-0.0491228	0.108772	-0.0385965	0.140351	-0.0561404	0.203509	-0.0245614	0.0491228	-0.0210526	0.133333	-0.0140351	0.101754
-0.0385965	0.108772	-0.0210526	0.108772	-0.0210526	0.0385965	-0.0315789	0.045614	-0.0245614	0.0526316	-0.0421053	0.182456	-0.101754	0.164912	-0.0385965	0.0701754	-0.0526316	0.0491228	-0.0491228	0.108772	-0.0385965	0.140351	-0.0561404	0.203509	-0.0245614	0.0491228	-0.0210526	0.133333	-0.0140351	0.101754
-0.0385965	0.108772	-0.0210526	0.108772	-0.0210526	0.0385965	-0.0315789	0.045614	-0.0245614	0.0526316	-0.0421053	0.182456	-0.101754	0.164912	-0.0385965	0.0701754	-0.0526316	0.0491228	-0.0491228	0.108772	-0.0385965	0.140351	-0.0561404	0.203509	-0.0245614	0.0491228	-0.0210526	0.133333	-0.0140351	0.101754
-0.0385965	0.108772	-0.0210526	0.108772	-0.0210526	0.0385965	-0.0315789	0.045614	-0.0245614	0.0526316	-0.0421053	0.182456	-0.101754	0.164912	-0.0385965	0.0701754	-0.0526316	0.0491228	-0.0491228	0.108772	-0.0385965	0.140351	-0.0561404	0.203509	-0.0245614	0.0491228	-0.0210526	0.133333	-0.0140351	0.101754
-0.0385965	0.108772	-0.0210526	0.108772	-0.0210526	0.0385965	-0.0315789	0.045614	-0.0245614	0.0526316	-0.0421053	0.182456	-0.101754	0.164912	-0.0385965	0.0701754	-0.0526316	0.0491228	-0.0491228	0.108772	-0.0385965	0.140351	-0.0561404	0.203509	-0.0245614	0.0491228	-0.0210526	0.129825	-0.0140351	0.101754
-0.0385965	0.105263	-0.0210526	0.108772	-0.0210526	0.0385965	-0.0315789	0.045614	-0.0245614	0.0526316	-0.0421053	0.182456	-0.101754	0.164912	-0.0385965	0.0701754	-0.0526316	0.0491228	-0.0491228	0.108772	-0.0385965	0.140351	-0.0561404	0.203509	-0.0245614	0.0491228	-0.0210526	0.129825	-0.0140351	0.101754
-0.0385965	0.105263	-0.0210526	0.108772	-0.0210526	0.0385965	-0.0315789	0.045614	-0.0245614	0.0526316	-0.0421053	0.182456	-0.101754	0.157895	-0.0385965	0.0701754	-0.0526316	0.0491228	-0.0491228	0.108772	-0.0385965	0.140351	-0.0561404	0.203509	-0.0245614	0.0491228	-0.0210526	0.129825	-0.0140351	0.101754
-0.0385965	0.105263	-0.0210526	0.108772	-0.0210526	0.0385965	-0.0315789	0.045614	-0.0245614	0.0561404	-0.0421053	0.182456	-0.101754	0.157895	-0.0385965	0.0701754	-0.0526316	0.0491228	-0.0491228	0.108772	-0.0385965	0.140351	-0.0561404	0.203509	-0.0245614	0.0491228	-0.0210526	0.129825	-0.0140351	0.101754
-0.0385965	0.105263	-0.0210526	0.108772	-0.0210526	0.0385965	-0.0315789	0.045614	-0.0245614	0.0561404	-0.0421053	0.182456	-0.101754	0.157895	-0.0385965	0.0701754	-0.0526316	0.0491228	-0.0491228	0.108772	-0.0385965	0.140351	-0.0561404	0.203509	-0.0245614	0.0491228	-0.0210526	0.129825	-0.0140351	0.101754
-0.0385965	0.105263	-0.0210526	0.108772	-0.0210526	0.0385965	-0.0315789	0.045614	-0.0245614	0.0561404	-0.0421053	0.182456	-0.101754	0.157895	-0.0385965	0.0701754	-0.0526316	0.0491228	-0.0491228	0.108772	-0.0385965	0.140351	-0.0561404	0.203509	-0.0245614	0.0491228	-0.0210526	0.129825	-0.0140351	0.101754
-0.0385965	0.105263	-0.0210526	0.108772	-0.0210526	0.0385965	-0.0315789	0.045614	-0.0245614	0.0561404	-0.0421053	0.182456	-0.101754	0.157895	-0.0385965	0.0701754	-0.0526316	0.0491228	-0.0491228	0.108772	-0.0385965	0.140351	-0.0561404	0.203509	-0.0245614	0.0491228	-0.0210526	0.129825	-0.0140351	0.101754
-0.0385965	0.105263	-0.0210526	0.108772	-0.0210526	0.0385965	-0.0315789	0.045614	-0.0245614	0.0561404	-0.0421053	0.182456	-0.101754	0.157895	-0.0385965	0.0701754	-0.0526316	0.0491228	-0.0491228	0.108772	-0.0385965	0.140351	-0.0561404	0.203509	-0.0245614	0.0491228	-0.0210526	0.129825	-0.0140351	0.101754
-0.0385965	0.105263	-0.0210526	0.108772	-0.0210526	0.0385965	-0.0315789	0.045614	-0.0245614	0.0561404	-0.0421053	0.182456	-0.101754	0.157895	-0.0385965	0.0701754	-0.0526316	0.0491228	-0.0491228	0.108772	-0.0385965	0.140351	-0.0561404	0.203509	-0.0245614	0.0491228	-0.0210526	0.129825	-0.0140351	0.101754
-0.0385965	0.105263	-0.0210526	0.108772	-0.0210526	0.0385965	-0.0315789	0.045614	-0.0245614	0.0561404	-0.0421053	0.182456	-0.101754	0.157895	-0.0385965	0.0701754	-0.0526316	0.0491228	-0.0491228	0.108772	-0.0385965	0.140351	-0.0561404	0.203509	-0.0245614	0.0491228	-0.0210526	0.129825	-0.0140351	0.101754
-0.0385965	0.105263	-0.0210526	0.108772	-0.0210526	0.0385965	-0.0315789	0.045614	-0.0245614	0.0561404	-0.0421053	0.182456	-0.101754	0.157895	-0.0385965	0.0701754	-0.0526316	0.0491228	-0.0491228	0.108772	-0.0385965	0.140351	-0.0561404	0.203509	-0.0245614	0.0491228	-0.0210526	0.129825	-0.0140351	0.101754
-0.0385965	0.105263	-0.0210526	0.108772	-0.0210526	0.0421053	-0.0315789	0.045614	-0.0245614	0.0561404	-0.0421053	0.182456	-0.101754	0.157895	-0.0385965	0.0701754	-0.0526316	0.0491228	-0.0491228	0.108772	-0.0385965	0.140351	-0.0561404	0.203509	-0.0245614	0.0491228	-0.0210526	0.129825	-0.0140351	0.101754
-0.0385965	0.105263	-0.0210526	0.108772	-0.0210526	0.0421053	-0.0315789	0.045614	-0.0245614	0.0561404	-0.0421053	0.182456	-0.101754	0.157895	-0.0385965	0.0701754	-0.0526316	0.0491228	-0.0491228	0.108772	-0.0385965	0.140351	-0.0561404	0.203509	-0.0245614	0.0491228	-0.0210526	0.129825	-0.0140351	0.101754
-0.0385965	0.105263	-0.0210526	0.108772	-0.0210526	0.0421053	-0.0315789	0.045614	-0.0245614	0.0561404	-0.0421053	0.182456	-0.101754	0.157895	-0.0385965	0.0701754	-0.0526316	0.0491228	-0.045614	0.112281	-0.0385965	0.140351	-0.0561404	0.203509	-0.0245614	0.0491228	-0.0210526	0.126316	-0.0140351	0.101754
-0.0385965	0.105263	-0.0210526	0.108772	-0.0210526	0.0421053	-0.0315789	0.045614	-0.0245614	0.0561404	-0.0421053	0.182456	-0.101754	0.157895	-0.0385965	0.0701754	-0.0526316	0.0491228	-0.045614	0.112281	-0.0385965	0.140351	-0.0561404	0.203509	-0.0245614	0.0491228	-0.0210526	0.126316	-0.0140351	0.101754
-0.0421053	0.101754	-0.0210526	0.108772	-0.0210526	0.0421053	-0.0315789	0.045614	-0.0245614	0.0561404	-0.0421053	0.182456	-0.101754	0.157895	-0.0385965	0.0701754	-0.0526316	0.0491228	-0.045614	0.112281	-0.0385965	0.140351	-0.0561404	0.203509	-0.0245614	0.0491228	-0.0210526	0.126316	-0.0140351	0.101754
-0.0421053	0.101754	-0.0210526	0.108772	-0.0210526	0.0421053	-0.0315789	0.045614	-0.0245614	0.0561404	-0.0421053	0.182456	-0.101754	0.157895	-0.0385965	0.0701754	-0.0526316	0.0491228	-0.045614	0.112281	-0.0385965	0.140351	-0.0561404	0.203509	-0.0245614	0.0491228	-0.0210526	0.126316	-0.0140351	0.101754
-0.0421053	0.101754	-0.0210526	0.108772	-0.0210526	0.0421053	-0.0315789	0.045614	-0.0245614	0.0561404	-0.0421053	0.182456	-0.101754	0.157895	-0.0385965	0.0701754	-0.0526316	0.0491228	-0.045614	0.108772	-0.0385965	0.140351	-0.0561404	0.203509	-0.0245614	0.0491228	-0.0210526	0.126316	-0.0140351	0.101754
-0.0421053	0.101754	-0.0210526	0.108772	-0.0210526	0.0421053	-0.0315789	0.045614	-0.0245614	0.0561404	-0.0421053	0.182456	-0.101754	0.157895	-0.0385965	0.0701754	-0.0526316	0.0491228	-0.045614	0.108772	-0.0385965	0.140351	-0.0561404	0.203509	-0.0245614	0.0491228	-0.0210526	0.126316	-0.0140351	0.101754
-0.0421053	0.101754	-0.0210526	0.108772	-0.0210526	0.0421053	-0.0315789	0.045614	-0.0245614	0.0561404	-0.0421053	0.178947	-0.101754	0.157895	-0.0385965	0.0701754	-0.0526316	0.0491228	-0.045614	0.108772	-0.0385965	0.140351	-0.0561404	0.203509	-0.0245614	0.0491228	-0.0210526	0.126316	-0.0140351	0.101754
-0.0421053	0.101754	-0.0210526	0.108772	-0.0210526	0.0421053	-0.0315789	0.045614	-0.0245614	0.0561404	-0.0421053	0.178947	-0.101754	0.157895	-0.0385965	0.0701754	-0.0526316	0.0491228	-0.045614	0.108772	-0.0385965	0.140351	-0.0561404	0.203509	-0.0245614	0.0491228	-0.0210526	0.126316	-0.0140351	0.101754
-0.0421053	0.101754	-0.0210526	0.108772	-0.0210526	0.0421053	-0.0315789	0.045614	-0.0245614	0.0561404	-0.0421053	0.178947	-0.101754	0.157895	-0.0385965	0.0701754	-0.0526316	0.0491228	-0.045614	0.108772	-0.0385965	0.140351	-0.0561404	0.203509	-0.0245614	0.0491228	-0.0210526	0.126316	-0.0140351	0.101754
-0.0421053	0.101754	-0.0210526	0.108772	-0.0210526	0.0421053	-0.0315789	0.045614	-0.0245614	0.0561404	-0.0421053	0.178947	-0.101754	0.157895	-0.0385965	0.0701754	-0.0526316	0.0491228	-0.045614	0.108772	-0.0385965	0.140351	-0.0561404	0.203509	-0.0245614	0.0491228	-0.0210526	0.126316	-0.0140351	0.101754
-0.0421053	0.101754	-0.0210526	0.108772	-0.0210526	0.0421053	-0.0315789	0.045614	-0.0245614	0.0561404	-0.0421053	0.178947	-0.101754	0.157895	-0.0385965	0.0701754	-0.0526316	0.0491228	-0.045614	0.108772	-0.0385965	0.140351	-0.0561404	0.203509	-0.0245614	0.0491228	-0.0210526	0.126316	-0.0140351	0.101754
-0.0421053	0.101754	-0.0210526	0.108772	-0.0210526	0.0421053	-0.0315789	0.045614	-0.0245614	0.0561404	-0.0421053	0.178947	-0.101754	0.157895	-0.0385965	0.0701754	-0.0526316	0.0491228	-0.045614	0.112281	-0.0385965	0.140351	-0.0561404	0.203509	-0.0245614	0.0491228	-0.0210526	0.126316	-0.0140351	0.101754
-0.0421053	0.101754	-0.0210526	0.108772	-0.0210526	0.0421053	-0.0315789	0.045614	-0.0245614	0.0561404	-0.0421053	0.178947	-0.101754	0.157895	-0.0385965	0.0701754	-0.0526316	0.0491228	-0.045614	0.112281	-0.0385965	0.140351	-0.0561404	0.203509	-0.0245614	0.0491228	-0.0210526	0.126316	-0.0140351	0.101754
-0.0421053	0.101754	-0.0210526	0.108772	-0.0210526	0.0385965	-0.0315789	0.045614	-0.0245614	0.0561404	-0.0421053	0.178947	-0.101754	0.157895	-0.0385965	0.0701754	-0.0526316	0.0491228	-0.045614	0.112281	-0.0385965	0.140351	-0.0561404	0.203509	-0.0245614	0.0491228	-0.0210526	0.126316	-0.0140351	0.101754
-0.0421053	0.101754	-0.0210526	0.108772	-0.0210526	0.0385965	-0.0315789	0.045614	-0.0245614	0.0561404	-0.0421053	0.178947	-0.101754	0.157895	-0.0385965	0.0701754	-0.0526316	0.0491228	-0.045614	0.112281	-0.0385965	0.140351	-0.0561404	0.203509	-0.0245614	0.0491228	-0.0210526	0.126316	-0.0140351	0.101754
-0.0421053	0.101754	-0.0210526	0.108772	-0.0210526	0.0385965	-0.0315789	0.045614	-0.0245614	0.0561404	-0.0421053	0.178947	-0.101754	0.154386	-0.0385965	0.0701754	-0.0526316	0.045614	-0.045614	0.112281	-0.0385965	0.140351	-0.0561404	0.203509	-0.0245614	0.0491228	-0.0210526	0.126316	-0.0140351	0.101754
-0.0421053	0.101754	-0.0210526	0.108772	-0.0210526	0.0385965	-0.0315789	0.045614	-0.0245614	0.0561404	-0.0385965	0.182456	-0.101754	0.154386	-0.0385965	0.0701754	-0.0526316	0.045614	-0.045614	0.112281	-0.0385965	0.140351	-0.0561404	0.203509	-0.0245614	0.0491228	-0.0210526	0.126316	-0.0140351	0.101754
-0.0421053	0.101754	-0.0210526	0.108772	-0.0210526	0.0385965	-0.0315789	0.045614	-0.0245614	0.0561404	-0.0385965	0.182456	-0.101754	0.154386	-0.0385965	0.0701754	-0.0526316	0.045614	-0.045614	0.112281	-0.0385965	0.140351	-0.0561404	0.203509	-0.0245614	0.0491228	-0.0210526	0.129825	-0.0140351	0.101754
-0.0421053	0.101754	-0.0210526	0.108772	-0.0210526	0.0385965	-0.0315789	0.045614	-0.0245614	0.0561404	-0.0385965	0.182456	-0.101754	0.154386	-0.0385965	0.0701754	-0.0526316	0.045614	-0.045614	0.112281	-0.0385965	0.140351	-0.0561404	0.203509	-0.0245614	0.0491228	-0.0210526	0.133333	-0.0140351	0.101754
-0.0421053	0.0982456	-0.0210526	0.108772	-0.0210526	0.0385965	-0.0315789	0.045614	-0.0245614	0.0561404	-0.0385965	0.178947	-0.101754	0.154386	-0.0385965	0.0701754	-0.0526316	0.045614	-0.045614	0.112281	-0.0385965	0.140351	-0.0561404	0.203509	-0.0245614	0.0491228	-0.0210526	0.133333	-0.0140351	0.101754
-0.0421053	0.0982456	-0.0210526	0.108772	-0.0210526	0.0385965	-0.0315789	0.045614	-0.0245614	0.0561404	-0.0385965	0.178947	-0.101754	0.154386	-0.0385965	0.0701754	-0.0526316	0.045614	-0.045614	0.112281	-0.0385965	0.140351	-0.0561404	0.203509	-0.0245614	0.0491228	-0.0210526	0.133333	-0.0140351	0.101754
-0.0421053	0.0982456	-0.0210526	0.108772	-0.0210526	0.0385965	-0.0315789	0.045614	-0.0245614	0.0561404	-0.0385965	0.178947	-0.101754	0.150877	-0.0385965	0.0701754	-0.0526316	0.045614	-0.045614	0.112281	-0.0385965	0.140351	-0.0561404	0.203509	-0.0245614	0.0491228	-0.0210526	0.133333	-0.0140351	0.101754
-0.0421053	0.0982456	-0.0210526	0.108772	-0.0210526	0.0385965	-0.0315789	0.045614	-0.0245614	0.0561404	-0.0385965	0.178947	-0.101754	0.150877	-0.0385965	0.0701754	-0.0526316	0.045614	-0.045614	0.112281	-0.0385965	0.140351	-0.0561404	0.203509	-0.0245614	0.0491228	-0.0210526	0.133333	-0.0140351	0.101754
-0.0421053	0.0982456	-0.0210526	0.108772	-0.0210526	0.0385965	-0.0315789	0.045614	-0.0245614	0.0561404	-0.0385965	0.178947	-0.101754	0.150877	-0.0385965	0.0701754	-0.0526316	0.045614	-0.045614	0.112281	-0.0385965	0.140351	-0.0561404	0.203509	-0.0245614	0.0491228	-0.0210526	0.133333	-0.0140351	0.101754
-0.0421053	0.0982456	-0.0210526	0.108772	-0.0210526	0.0385965	-0.0315789	0.045614	-0.0245614	0.0561404	-0.0385965	0.178947	-0.101754	0.150877	-0.0385965	0.0701754	-0.0491228	0.045614	-0.045614	0.112281	-0.0385965	0.140351	-0.0561404	0.203509	-0.0245614	0.0491228	-0.0210526	0.133333	-0.0140351	0.101754
-0.0421053	0.0982456	-0.0210526	0.108772	-0.0210526	0.0385965	-0.0315789	0.045614	-0.0245614	0.0561404	-0.0385965	0.178947	-0.101754	0.150877	-0.0385965	0.0701754	-0.0491228	0.045614	-0.045614	0.112281	-0.0385965	0.140351	-0.0561404	0.203509	-0.0245614	0.0491228	-0.0210526	0.133333	-0.0140351	0.101754
-0.0421053	0.0982456	-0.0210526	0.108772	-0.0210526	0.0385965	-0.0315789	0.045614	-0.0245614	0.0561404	-0.0385965	0.178947	-0.101754	0.150877	-0.0385965	0.0701754	-0.0491228	0.045614	-0.045614	0.112281	-0.0385965	0.140351	-0.0561404	0.203509	-0.0245614	0.0491228	-0.0210526	0.133333	-0.0140351	0.101754
-0.0421053	0.0982456	-0.0210526	0.108772	-0.0210526	0.0385965	-0.0315789	0.045614	-0.0245614	0.0561404	-0.0385965	0.178947	-0.101754	0.150877	-0.0385965	0.0701754	-0.0491228	0.045614	-0.045614	0.112281	-0.0385965	0.140351	-0.0561404	0.203509	-0.0245614	0.0491228	-0.0210526	0.133333	-0.0140351	0.101754
-0.0421053	0.0982456	-0.0210526	0.108772	-0.0210526	0.0385965	-0.0315789	0.045614	-0.0245614	0.0561404	-0.0385965	0.178947	-0.101754	0.150877	-0.0385965	0.0701754	-0.0491228	0.045614	-0.045614	0.112281	-0.0385965	0.140351	-0.0561404	0.203509	-0.0245614	0.0491228	-0.0210526	0.133333	-0.0140351	0.101754
-0.0421053	0.101754	-0.0210526	0.108772	-0.0210526	0.0385965	-0.0315789	0.045614	-0.0245614	0.0561404	-0.0385965	0.178947	-0.101754	0.150877	-0.0385965	0.0701754	-0.0491228	0.045614	-0.045614	0.112281	-0.0385965	0.140351	-0.0561404	0.203509	-0.0245614	0.0491228	-0.0210526	0.133333	-0.0140351	0.101754
-0.0421053	0.101754	-0.0210526	0.105263	-0.0210526	0.0385965	-0.0315789	0.045614	-0.0245614	0.0561404	-0.0385965	0.178947	-0.101754	0.150877	-0.0385965	0.0701754	-0.0491228	0.045614	-0.045614	0.112281	-0.0385965	0.140351	-0.0561404	0.203509	-0.0245614	0.0526316	-0.0210526	0.133333	-0.0140351	0.101754
-0.0421053	0.101754	-0.0210526	0.105263	-0.0210526	0.0385965	-0.0315789	0.045614	-0.0245614	0.0561404	-0.0385965	0.178947	-0.101754	0.150877	-0.0385965	0.0701754	-0.0491228	0.045614	-0.045614	0.112281	-0.0385965	0.140351	-0.0561404	0.203509	-0.0245614	0.0526316	-0.0210526	0.133333	-0.0140351	0.101754
-0.0421053	0.101754	-0.0210526	0.105263	-0.0210526	0.0385965	-0.0315789	0.0491228	-0.0245614	0.0561404	-0.0385965	0.178947	-0.101754	0.150877	-0.0385965	0.0701754	-0.0491228	0.045614	-0.045614	0.112281	-0.0385965	0.140351	-0.0561404	0.203509	-0.0245614	0.0526316	-0.0210526	0.133333	-0.0140351	0.101754
-0.0421053	0.101754	-0.0210526	0.105263	-0.0210526	0.0385965	-0.0315789	0.0491228	-0.0245614	0.0561404	-0.0385965	0.178947	-0.101754	0.150877	-0.0385965	0.0701754	-0.0491228	0.045614	-0.045614	0.112281	-0.0385965	0.140351	-0.0561404	0.203509	-0.0245614	0.0526316	-0.0210526	0.133333	-0.0140351	0.101754
-0.0421053	0.101754	-0.0210526	0.105263	-0.0210526	0.0385965	-0.0315789	0.0491228	-0.0245614	0.0561404	-0.0385965	0.178947	-0.101754	0.150877	-0.0385965	0.0701754	-0.0491228	0.045614	-0.045614	0.112281	-0.0385965	0.140351	-0.0561404	0.203509	-0.0245614	0.0526316	-0.0210526	0.133333	-0.0140351	0.101754
-0.0421053	0.101754	-0.0210526	0.105263	-0.0210526	0.0385965	-0.0315789	0.0491228	-0.0245614	0.0561404	-0.0385965	0.178947	-0.101754	0.150877	-0.0385965	0.0701754	-0.0491228	0.045614	-0.045614	0.112281	-0.0385965	0.140351	-0.0561404	0.203509	-0.0245614	0.0526316	-0.0210526	0.133333	-0.0140351	0.101754
-0.0421053	0.101754	-0.0210526	0.105263	-0.0210526	0.0385965	-0.0315789	0.0491228	-0.0245614	0.0561404	-0.0385965	0.178947	-0.101754	0.150877	-0.0385965	0.0701754	-0.0491228	0.045614	-0.045614	0.112281	-0.0385965	0.140351	-0.0561404	0.203509	-0.0245614	0.0526316	-0.0210526	0.133333	-0.0140351	0.101754
-0.0421053	0.101754	-0.0210526	0.105263	-0.0210526	0.0385965	-0.0315789	0.0491228	-0.0245614	0.0561404	-0.0385965	0.178947	-0.101754	0.150877	-0.0385965	0.0701754	-0.0491228	0.045614	-0.045614	0.112281	-0.0385965	0.140351	-0.0561404	0.203509	-0.0245614	0.0526316	-0.0210526	0.133333	-0.0140351	0.101754
-0.0421053	0.101754	-0.0210526	0.105263	-0.0210526	0.0385965	-0.0315789	0.0491228	-0.0245614	0.0561404	-0.0385965	0.178947	-0.101754	0.150877	-0.0385965	0.0701754	-0.0491228	0.045614	-0.045614	0.112281	-0.0385965	0.140351	-0.0561404	0.203509	-0.0245614	0.0526316	-0.0210526	0.133333	-0.0140351	0.101754
-0.0421053	0.101754	-0.0210526	0.105263	-0.0210526	0.0385965	-0.0315789	0.0491228	-0.0245614	0.0561404	-0.0385965	0.178947	-0.101754	0.150877	-0.0385965	0.0701754	-0.0491228	0.045614	-0.045614	0.112281	-0.0385965	0.140351	-0.0561404	0.203509	-0.0245614	0.0526316	-0.0210526	0.133333	-0.0140351	0.101754
-0.0421053	0.101754	-0.0210526	0.105263	-0.0210526	0.0385965	-0.0315789	0.0491228	-0.0245614	0.0561404	-0.0385965	0.178947	-0.101754	0.150877	-0.0385965	0.0701754	-0.0491228	0.045614	-0.045614	0.112281	-0.0385965	0.140351	-0.0561404	0.203509	-0.0245614	0.0526316	-0.0210526	0.133333	-0.0140351	0.101754
-0.0421053	0.101754	-0.0210526	0.105263	-0.0210526	0.0385965	-0.0315789	0.0491228	-0.0245614	0.0561404	-0.0385965	0.178947	-0.101754	0.150877	-0.0385965	0.0701754	-0.0491228	0.045614	-0.045614	0.112281	-0.0385965	0.140351	-0.0561404	0.203509	-0.0245614	0.0526316	-0.0210526	0.133333	-0.0140351	0.101754
-0.0421053	0.101754	-0.0210526	0.105263	-0.0210526	0.0385965	-0.0315789	0.0491228	-0.0245614	0.0561404	-0.0385965	0.178947	-0.101754	0.150877	-0.0385965	0.0701754	-0.0491228	0.045614	-0.045614	0.112281	-0.0385965	0.140351	-0.0561404	0.203509	-0.0245614	0.0526316	-0.0210526	0.133333	-0.0140351	0.101754
-0.0421053	0.101754	-0.0210526	0.105263	-0.0210526	0.0385965	-0.0315789	0.0491228	-0.0245614	0.0561404	-0.0385965	0.175439	-0.101754	0.150877	-0.0385965	0.0701754	-0.0491228	0.045614	-0.045614	0.112281	-0.0385965	0.140351	-0.0561404	0.203509	-0.0245614	0.0526316	-0.0210526	0.133333	-0.0140351	0.101754
-0.0421053	0.101754	-0.0210526	0.105263	-0.0210526	0.0385965	-0.0315789	0.0491228	-0.0245614	0.0561404	-0.0385965	0.175439	-0.101754	0.150877	-0.0385965	0.0701754	-0.0491228	0.045614	-0.045614	0.108772	-0.0385965	0.140351	-0.0561404	0.203509	-0.0245614	0.0526316	-0.0210526	0.133333	-0.0140351	0.101754
-0.0421053	0.101754	-0.0210526	0.105263	-0.0210526	0.0385965	-0.0315789	0.0491228	-0.0245614	0.0561404	-0.0385965	0.175439	-0.101754	0.150877	-0.0385965	0.0701754	-0.0491228	0.0385965	-0.045614	0.108772	-0.0385965	0.140351	-0.0561404	0.203509	-0.0245614	0.0526316	-0.0210526	0.133333	-0.0140351	0.101754
-0.0421053	0.101754	-0.0210526	0.105263	-0.0210526	0.0385965	-0.0315789	0.0491228	-0.0245614	0.0561404	-0.0385965	0.175439	-0.101754	0.150877	-0.0385965	0.0701754	-0.0491228	0.0385965	-0.045614	0.108772	-0.0385965	0.140351	-0.0561404	0.203509	-0.0245614	0.0526316	-0.0210526	0.133333	-0.0140351	0.101754
-0.0421053	0.101754	-0.0210526	0.105263	-0.0210526	0.0385965	-0.0315789	0.0491228	-0.0245614	0.0561404	-0.0385965	0.175439	-0.101754	0.150877	-0.0385965	0.0701754	-0.0491228	0.0385965	-0.045614	0.108772	-0.0385965	0.140351	-0.0561404	0.203509	-0.0245614	0.0526316	-0.0210526	0.133333	-0.0140351	0.101754
-0.0421053	0.101754	-0.0210526	0.105263	-0.0210526	0.0385965	-0.0315789	0.0491228	-0.0245614	0.0561404	-0.0385965	0.175439	-0.101754	0.150877	-0.0385965	0.0701754	-0.0491228	0.0385965	-0.0491228	0.105263	-0.0385965	0.140351	-0.0561404	0.203509	-0.0245614	0.0526316	-0.0210526	0.133333	-0.0140351	0.101754
-0.0421053	0.101754	-0.0210526	0.105263	-0.0210526	0.0385965	-0.0280702	0.0491228	-0.0245614	0.0561404	-0.0385965	0.175439	-0.101754	0.150877	-0.0385965	0.0701754	-0.0491228	0.0385965	-0.0491228	0.105263	-0.0385965	0.136842	-0.0561404	0.203509	-0.0245614	0.0526316	-0.0210526	0.133333	-0.0140351	0.101754
-0.0421053	0.101754	-0.0210526	0.105263	-0.0210526	0.0385965	-0.0280702	0.0491228	-0.0245614	0.0561404	-0.0385965	0.175439	-0.101754	0.150877	-0.0385965	0.0701754	-0.0491228	0.0385965	-0.045614	0.105263	-0.0385965	0.136842	-0.0561404	0.203509	-0.0245614	0.0526316	-0.0210526	0.133333	-0.0140351	0.101754
-0.0421053	0.101754	-0.0210526	0.105263	-0.0210526	0.0385965	-0.0280702	0.0491228	-0.0245614	0.0561404	-0.0385965	0.175439	-0.101754	0.150877	-0.0385965	0.0701754	-0.0491228	0.0385965	-0.045614	0.105263	-0.0385965	0.136842	-0.0561404	0.203509	-0.0245614	0.0526316	-0.0210526	0.133333	-0.0140351	0.101754
-0.0421053	0.101754	-0.0210526	0.105263	-0.0175439	0.0385965	-0.0280702	0.0491228	-0.0210526	0.0561404	-0.0385965	0.175439	-0.0982456	0.150877	-0.0385965	0.0701754	-0.0491228	0.0385965	-0.045614	0.105263	-0.0385965	0.136842	-0.0561404	0.203509	-0.0245614	0.0526316	-0.0210526	0.133333	-0.0140351	0.101754
-0.0421053	0.101754	-0.0210526	0.105263	-0.0175439	0.0385965	-0.0280702	0.0491228	-0.0210526	0.0526316	-0.0385965	0.175439	-0.0982456	0.150877	-0.0385965	0.0701754	-0.0491228	0.0385965	-0.045614	0.105263	-0.0385965	0.136842	-0.0561404	0.203509	-0.0245614	0.0491228	-0.0210526	0.133333	-0.0140351	0.101754
-0.0421053	0.101754	-0.0210526	0.105263	-0.0175439	0.0385965	-0.0280702	0.0491228	-0.0175439	0.0526316	-0.0385965	0.175439	-0.0982456	0.150877	-0.0385965	0.0701754	-0.0491228	0.0385965	-0.045614	0.105263	-0.0385965	0.136842	-0.0561404	0.203509	-0.0245614	0.0491228	-0.0210526	0.133333	-0.0140351	0.101754
-0.0421053	0.101754	-0.0210526	0.105263	-0.0175439	0.0385965	-0.0280702	0.0491228	-0.0175439	0.0526316	-0.0385965	0.175439	-0.0982456	0.150877	-0.0385965	0.0701754	-0.0491228	0.0385965	-0.045614	0.105263	-0.0385965	0.136842	-0.0561404	0.203509	-0.0245614	0.0491228	-0.0210526	0.133333	-0.0140351	0.101754
-0.0421053	0.101754	-0.0210526	0.105263	-0.0175439	0.0385965	-0.0280702	0.0491228	-0.0175439	0.0526316	-0.0385965	0.175439	-0.0982456	0.150877	-0.0385965	0.0701754	-0.0491228	0.0385965	-0.045614	0.105263	-0.0385965	0.136842	-0.0561404	0.203509	-0.0245614	0.0491228	-0.0210526	0.133333	-0.0140351	0.101754
-0.0421053	0.101754	-0.0210526	0.105263	-0.0175439	0.0385965	-0.0280702	0.0491228	-0.0175439	0.0526316	-0.0385965	0.175439	-0.0982456	0.150877	-0.0385965	0.0701754	-0.0491228	0.0350877	-0.045614	0.105263	-0.0385965	0.136842	-0.0561404	0.203509	-0.0245614	0.0491228	-0.0210526	0.133333	-0.0140351	0.101754
-0.0421053	0.101754	-0.0210526	0.105263	-0.0175439	0.0385965	-0.0280702	0.0491228	-0.0175439	0.0526316	-0.0385965	0.175439	-0.0982456	0.150877	-0.0385965	0.0701754	-0.0491228	0.0350877	-0.045614	0.105263	-0.0385965	0.136842	-0.0561404	0.203509	-0.0245614	0.0491228	-0.0210526	0.133333	-0.0140351	0.101754
-0.0421053	0.101754	-0.0210526	0.105263	-0.0175439	0.0385965	-0.0245614	0.0491228	-0.0175439	0.0526316	-0.0385965	0.175439	-0.0982456	0.150877	-0.0421053	0.0701754	-0.0491228	0.0350877	-0.045614	0.105263	-0.0385965	0.136842	-0.0561404	0.203509	-0.0245614	0.0491228	-0.0210526	0.133333	-0.0105263	0.105263
-0.0421053	0.101754	-0.0210526	0.105263	-0.0175439	0.0385965	-0.0245614	0.0491228	-0.0175439	0.0526316	-0.0385965	0.175439	-0.0982456	0.150877	-0.0421053	0.0701754	-0.0491228	0.0350877	-0.045614	0.105263	-0.0385965	0.136842	-0.0561404	0.203509	-0.0245614	0.0491228	-0.0210526	0.133333	-0.0105263	0.105263
-0.0421053	0.0982456	-0.0210526	0.105263	-0.0175439	0.0385965	-0.0245614	0.0491228	-0.0175439	0.0526316	-0.0385965	0.175439	-0.0982456	0.150877	-0.0421053	0.0701754	-0.0491228	0.0350877	-0.045614	0.105263	-0.0385965	0.136842	-0.0561404	0.203509	-0.0245614	0.0491228	-0.0210526	0.133333	-0.0105263	0.105263
-0.0421053	0.0982456	-0.0210526	0.105263	-0.0175439	0.0385965	-0.0245614	0.0491228	-0.0175439	0.0526316	-0.0385965	0.175439	-0.0982456	0.150877	-0.0421053	0.0701754	-0.0491228	0.0350877	-0.045614	0.105263	-0.0385965	0.136842	-0.0561404	0.203509	-0.0245614	0.0491228	-0.0210526	0.133333	-0.0105263	0.105263
-0.0421053	0.0982456	-0.0210526	0.105263	-0.0175439	0.0385965	-0.0245614	0.0491228	-0.0175439	0.0526316	-0.0385965	0.175439	-0.0982456	0.150877	-0.0421053	0.0701754	-0.0526316	0.0315789	-0.045614	0.105263	-0.0385965	0.133333	-0.0561404	0.203509	-0.0245614	0.0491228	-0.0210526	0.133333	-0.0105263	0.105263
-0.0421053	0.0982456	-0.0210526	0.105263	-0.0175439	0.0385965	-0.0245614	0.0491228	-0.0175439	0.0526316	-0.0385965	0.175439	-0.0982456	0.150877	-0.0421053	0.0701754	-0.0526316	0.0315789	-0.045614	0.105263	-0.0385965	0.133333	-0.0561404	0.2	-0.0245614	0.0491228	-0.0210526	0.133333	-0.0105263	0.105263
-0.0421053	0.0982456	-0.0210526	0.105263	-0.0175439	0.0385965	-0.0245614	0.0491228	-0.0175439	0.0526316	-0.0385965	0.175439	-0.0982456	0.150877	-0.0421053	0.0701754	-0.0526316	0.0315789	-0.045614	0.105263	-0.0385965	0.133333	-0.0561404	0.2	-0.0245614	0.0491228	-0.0210526	0.133333	-0.0105263	0.105263
-0.0421053	0.0982456	-0.0210526	0.105263	-0.0175439	0.0385965	-0.0245614	0.0491228	-0.0175439	0.0526316	-0.0385965	0.175439	-0.0982456	0.150877	-0.0421053	0.0701754	-0.0526316	0.0315789	-0.045614	0.105263	-0.0385965	0.133333	-0.0561404	0.2	-0.0245614	0.0491228	-0.0210526	0.133333	-0.0105263	0.105263
-0.0421053	0.0982456	-0.0210526	0.105263	-0.0175439	0.0385965	-0.0245614	0.0491228	-0.0175439	0.0526316	-0.0385965	0.175439	-0.0982456	0.150877	-0.0421053	0.0701754	-0.0526316	0.0315789	-0.045614	0.105263	-0.0385965	0.133333	-0.0561404	0.2	-0.0245614	0.0491228	-0.0210526	0.133333	-0.0105263	0.105263
-0.0421053	0.0982456	-0.0210526	0.105263	-0.0175439	0.0385965	-0.0245614	0.0491228	-0.0175439	0.0526316	-0.0385965	0.175439	-0.0982456	0.150877	-0.0421053	0.0701754	-0.0526316	0.0315789	-0.045614	0.105263	-0.0385965	0.129825	-0.0561404	0.2	-0.0245614	0.0491228	-0.0210526	0.133333	-0.0105263	0.105263
-0.0421053	0.0982456	-0.0210526	0.105263	-0.0175439	0.0385965	-0.0245614	0.0491228	-0.0175439	0.0526316	-0.0385965	0.175439	-0.0982456	0.150877	-0.0421053	0.0701754	-0.0526316	0.0315789	-0.045614	0.105263	-0.0385965	0.129825	-0.0561404	0.2	-0.0245614	0.0491228	-0.0210526	0.133333	-0.0105263	0.105263
-0.0421053	0.0982456	-0.0210526	0.105263	-0.0175439	0.0385965	-0.0245614	0.0491228	-0.0175439	0.0526316	-0.0385965	0.175439	-0.0982456	0.150877	-0.0421053	0.0701754	-0.0526316	0.0315789	-0.045614	0.105263	-0.0385965	0.129825	-0.0561404	0.2	-0.0245614	0.0491228	-0.0210526	0.133333	-0.0105263	0.105263
-0.0421053	0.0982456	-0.0210526	0.105263	-0.0175439	0.0385965	-0.0245614	0.0491228	-0.0175439	0.0526316	-0.0385965	0.178947	-0.0982456	0.150877	-0.0421053	0.0701754	-0.0526316	0.0315789	-0.045614	0.101754	-0.0385965	0.129825	-0.0561404	0.2	-0.0245614	0.0491228	-0.0210526	0.133333	-0.0105263	0.105263
-0.0421053	0.0982456	-0.0210526	0.105263	-0.0175439	0.0385965	-0.0245614	0.0491228	-0.0175439	0.0526316	-0.0385965	0.178947	-0.0982456	0.150877	-0.0421053	0.0701754	-0.0526316	0.0315789	-0.045614	0.101754	-0.0385965	0.129825	-0.0561404	0.2	-0.0245614	0.0491228	-0.0210526	0.133333	-0.0105263	0.105263
-0.0421053	0.0982456	-0.0210526	0.105263	-0.0175439	0.0385965	-0.0245614	0.0491228	-0.0175439	0.0526316	-0.0385965	0.178947	-0.0982456	0.150877	-0.0421053	0.0701754	-0.0526316	0.0315789	-0.045614	0.101754	-0.0385965	0.129825	-0.0561404	0.2	-0.0245614	0.0491228	-0.0210526	0.133333	-0.0105263	0.105263
-0.0421053	0.0982456	-0.0210526	0.105263	-0.0175439	0.0385965	-0.0245614	0.0491228	-0.0175439	0.0526316	-0.0385965	0.178947	-0.0982456	0.150877	-0.0421053	0.0701754	-0.0526316	0.0315789	-0.045614	0.101754	-0.0385965	0.129825	-0.0561404	0.2	-0.0245614	0.0491228	-0.0210526	0.133333	-0.0105263	0.105263
-0.0421053	0.0982456	-0.0210526	0.105263	-0.0175439	0.0385965	-0.0245614	0.0491228	-0.0175439	0.0526316	-0.0385965	0.178947	-0.0982456	0.150877	-0.0421053	0.0701754	-0.0526316	0.0315789	-0.045614	0.101754	-0.0385965	0.129825	-0.0561404	0.2	-0.0245614	0.0491228	-0.0210526	0.133333	-0.0105263	0.105263
-0.0421053	0.0982456	-0.0210526	0.105263	-0.0175439	0.0385965	-0.0245614	0.0491228	-0.0175439	0.0526316	-0.0385965	0.178947	-0.0982456	0.150877	-0.0421053	0.0701754	-0.0526316	0.0315789	-0.045614	0.101754	-0.0385965	0.129825	-0.0561404	0.2	-0.0245614	0.0491228	-0.0210526	0.133333	-0.0105263	0.105263
-0.0421053	0.0982456	-0.0210526	0.105263	-0.0175439	0.0385965	-0.0245614	0.0491228	-0.0175439	0.0526316	-0.0385965	0.178947	-0.0982456	0.150877	-0.0421053	0.0701754	-0.0526316	0.0315789	-0.045614	0.101754	-0.0385965	0.129825	-0.0561404	0.2	-0.0245614	0.0491228	-0.0210526	0.133333	-0.0105263	0.105263
-0.0421053	0.0982456	-0.0210526	0.105263	-0.0175439	0.0385965	-0.0245614	0.0491228	-0.0175439	0.0526316	-0.0385965	0.178947	-0.0982456	0.150877	-0.0421053	0.0701754	-0.0526316	0.0315789	-0.045614	0.101754	-0.0385965	0.129825	-0.0561404	0.2	-0.0245614	0.0491228	-0.0210526	0.133333	-0.0105263	0.105263
-0.0421053	0.0982456	-0.0210526	0.105263	-0.0175439	0.0385965	-0.0245614	0.0491228	-0.0175439	0.0526316	-0.0385965	0.178947	-0.0982456	0.150877	-0.0421053	0.0701754	-0.0526316	0.0315789	-0.045614	0.101754	-0.0385965	0.129825	-0.0561404	0.2	-0.0245614	0.0491228	-0.0210526	0.133333	-0.0105263	0.105263
-0.0421053	0.0982456	-0.0210526	0.105263	-0.0175439	0.0385965	-0.0245614	0.0491228	-0.0175439	0.0526316	-0.0385965	0.178947	-0.0982456	0.150877	-0.0421053	0.0701754	-0.0526316	0.0315789	-0.045614	0.101754	-0.0385965	0.129825	-0.0561404	0.2	-0.0245614	0.0491228	-0.0210526	0.133333	-0.0105263	0.105263
-0.0421053	0.0982456	-0.0210526	0.105263	-0.0175439	0.0385965	-0.0245614	0.0526316	-0.0175439	0.0526316	-0.0385965	0.178947	-0.0982456	0.150877	-0.0421053	0.0701754	-0.0526316	0.0280702	-0.045614	0.101754	-0.0385965	0.129825	-0.0561404	0.2	-0.0245614	0.0491228	-0.0210526	0.133333	-0.0105263	0.105263
-0.0421053	0.0982456	-0.0210526	0.105263	-0.0175439	0.0385965	-0.0245614	0.0526316	-0.0175439	0.0526316	-0.0385965	0.178947	-0.0982456	0.150877	-0.0421053	0.0701754	-0.0526316	0.0280702	-0.045614	0.101754	-0.0385965	0.129825	-0.0561404	0.2	-0.0245614	0.0491228	-0.0210526	0.133333	-0.0105263	0.105263
-0.0421053	0.0982456	-0.0210526	0.105263	-0.0175439	0.0385965	-0.0245614	0.0526316	-0.0175439	0.0526316	-0.0385965	0.178947	-0.0982456	0.150877	-0.0421053	0.0701754	-0.0526316	0.0280702	-0.045614	0.101754	-0.0385965	0.129825	-0.0561404	0.2	-0.0245614	0.0491228	-0.0210526	0.133333	-0.0105263	0.105263
-0.0421053	0.0982456	-0.0210526	0.105263	-0.0175439	0.0385965	-0.0245614	0.0526316	-0.0175439	0.0526316	-0.0385965	0.178947	-0.0982456	0.150877	-0.0421053	0.0701754	-0.0526316	0.0280702	-0.045614	0.101754	-0.0385965	0.129825	-0.0561404	0.2	-0.0245614	0.0491228	-0.0210526	0.133333	-0.0105263	0.105263
-0.0421053	0.0982456	-0.0210526	0.105263	-0.0175439	0.0385965	-0.0245614	0.0526316	-0.0175439	0.0526316	-0.0385965	0.178947	-0.0982456	0.150877	-0.0421053	0.0701754	-0.0526316	0.0280702	-0.045614	0.101754	-0.0385965	0.129825	-0.0561404	0.2	-0.0245614	0.0491228	-0.0210526	0.133333	-0.0105263	0.105263
-0.0421053	0.0982456	-0.0210526	0.105263	-0.0175439	0.0385965	-0.0245614	0.0526316	-0.0175439	0.0526316	-0.0385965	0.178947	-0.0982456	0.150877	-0.0421053	0.0701754	-0.0526316	0.0280702	-0.045614	0.101754	-0.0385965	0.129825	-0.0561404	0.2	-0.0245614	0.0491228	-0.0210526	0.133333	-0.0105263	0.105263
-0.0421053	0.0982456	-0.0210526	0.105263	-0.0175439	0.0385965	-0.0245614	0.0526316	-0.0175439	0.0526316	-0.0385965	0.178947	-0.0982456	0.150877	-0.0421053	0.0701754	-0.0526316	0.0280702	-0.045614	0.101754	-0.0385965	0.129825	-0.0561404	0.2	-0.0245614	0.0491228	-0.0210526	0.133333	-0.0105263	0.105263
-0.0421053	0.0982456	-0.0210526	0.105263	-0.0175439	0.0385965	-0.0245614	0.0526316	-0.0175439	0.0526316	-0.0385965	0.178947	-0.0982456	0.150877	-0.0421053	0.0701754	-0.0526316	0.0280702	-0.045614	0.101754	-0.0385965	0.129825	-0.0561404	0.2	-0.0245614	0.0491228	-0.0210526	0.133333	-0.0105263	0.105263
-0.0421053	0.0982456	-0.0210526	0.105263	-0.0175439	0.0385965	-0.0245614	0.0526316	-0.0175439	0.0526316	-0.0385965	0.178947	-0.0982456	0.150877	-0.0421053	0.0701754	-0.0526316	0.0280702	-0.045614	0.101754	-0.0385965	0.129825	-0.0561404	0.2	-0.0245614	0.0491228	-0.0210526	0.133333	-0.0105263	0.105263
-0.0421053	0.0982456	-0.0210526	0.105263	-0.0175439	0.0385965	-0.0245614	0.0526316	-0.0175439	0.0526316	-0.0385965	0.178947	-0.0982456	0.150877	-0.0421053	0.0701754	-0.0526316	0.0280702	-0.045614	0.101754	-0.0385965	0.129825	-0.0561404	0.2	-0.0245614	0.0491228	-0.0210526	0.133333	-0.0105263	0.105263
-0.0421053	0.0982456	-0.0210526	0.105263	-0.0175439	0.0385965	-0.0245614	0.0526316	-0.0175439	0.0526316	-0.0385965	0.178947	-0.0982456	0.150877	-0.0421053	0.0701754	-0.0526316	0.0280702	-0.045614	0.101754	-0.0385965	0.129825	-0.0561404	0.2	-0.0245614	0.0491228	-0.0210526	0.133333	-0.0105263	0.105263
-0.0421053	0.0982456	-0.0210526	0.105263	-0.0175439	0.0385965	-0.0245614	0.0561404	-0.0175439	0.0526316	-0.0385965	0.178947	-0.0982456	0.150877	-0.0421053	0.0701754	-0.0526316	0.0280702	-0.045614	0.101754	-0.0385965	0.129825	-0.0561404	0.2	-0.0245614	0.0491228	-0.0210526	0.133333	-0.0105263	0.105263
-0.0421053	0.0982456	-0.0210526	0.105263	-0.0175439	0.0385965	-0.0245614	0.0561404	-0.0175439	0.0526316	-0.0385965	0.178947	-0.0982456	0.150877	-0.0421053	0.0701754	-0.0526316	0.0280702	-0.045614	0.101754	-0.0385965	0.129825	-0.0561404	0.2	-0.0245614	0.0491228	-0.0210526	0.133333	-0.0105263	0.105263
-0.0421053	0.0982456	-0.0210526	0.105263	-0.0175439	0.0385965	-0.0245614	0.0561404	-0.0175439	0.0526316	-0.0385965	0.178947	-0.0982456	0.150877	-0.0421053	0.0701754	-0.0526316	0.0280702	-0.045614	0.101754	-0.0385965	0.129825	-0.0561404	0.2	-0.0245614	0.0491228	-0.0210526	0.133333	-0.0105263	0.105263
-0.0421053	0.0982456	-0.0210526	0.105263	-0.0175439	0.0385965	-0.0245614	0.0561404	-0.0175439	0.0526316	-0.0385965	0.178947	-0.0982456	0.150877	-0.0421053	0.0701754	-0.0526316	0.0280702	-0.045614	0.101754	-0.0385965	0.129825	-0.0561404	0.2	-0.0245614	0.0491228	-0.0210526	0.133333	-0.0105263	0.105263
-0.0421053	0.0982456	-0.0210526	0.105263	-0.0175439	0.0385965	-0.0245614	0.0561404	-0.0175439	0.0526316	-0.0385965	0.178947	-0.0982456	0.150877	-0.0421053	0.0701754	-0.0526316	0.0280702	-0.045614	0.101754	-0.0385965	0.129825	-0.0561404	0.2	-0.0245614	0.0491228	-0.0210526	0.133333	-0.0105263	0.105263
-0.0421053	0.0982456	-0.0210526	0.105263	-0.0175439	0.0385965	-0.0245614	0.0561404	-0.0175439	0.0526316	-0.0385965	0.178947	-0.0982456	0.150877	-0.0421053	0.0701754	-0.0526316	0.0280702	-0.045614	0.101754	-0.0385965	0.129825	-0.0561404	0.196491	-0.0245614	0.0491228	-0.0210526	0.133333	-0.0105263	0.105263
-0.0421053	0.0982456	-0.0210526	0.105263	-0.0175439	0.0385965	-0.0245614	0.0561404	-0.0175439	0.0526316	-0.0385965	0.178947	-0.0982456	0.150877	-0.0421053	0.0701754	-0.0526316	0.0280702	-0.045614	0.101754	-0.0385965	0.129825	-0.0561404	0.196491	-0.0245614	0.0491228	-0.0210526	0.133333	-0.0105263	0.105263
-0.0421053	0.0982456	-0.0210526	0.105263	-0.0175439	0.0385965	-0.0245614	0.0561404	-0.0175439	0.0526316	-0.0385965	0.178947	-0.0982456	0.150877	-0.0421053	0.0701754	-0.0526316	0.0280702	-0.045614	0.101754	-0.0385965	0.129825	-0.0561404	0.196491	-0.0245614	0.0491228	-0.0210526	0.133333	-0.0105263	0.105263
-0.0421053	0.0982456	-0.0210526	0.105263	-0.0175439	0.0385965	-0.0245614	0.0561404	-0.0175439	0.0526316	-0.0385965	0.178947	-0.0982456	0.150877	-0.0421053	0.0701754	-0.0526316	0.0280702	-0.045614	0.101754	-0.0385965	0.129825	-0.0561404	0.196491	-0.0245614	0.0491228	-0.0210526	0.133333	-0.0105263	0.105263
-0.0421053	0.0982456	-0.0210526	0.105263	-0.0175439	0.0385965	-0.0245614	0.0561404	-0.0175439	0.0526316	-0.0385965	0.178947	-0.0982456	0.147368	-0.0421053	0.0701754	-0.0526316	0.0280702	-0.045614	0.101754	-0.0385965	0.129825	-0.0561404	0.196491	-0.0245614	0.0491228	-0.0210526	0.133333	-0.0105263	0.105263
-0.0421053	0.0982456	-0.0210526	0.105263	-0.0175439	0.0385965	-0.0245614	0.0561404	-0.0175439	0.0526316	-0.0385965	0.178947	-0.0982456	0.147368	-0.0421053	0.0701754	-0.0526316	0.0280702	-0.045614	0.101754	-0.0385965	0.129825	-0.0561404	0.196491	-0.0245614	0.0491228	-0.0210526	0.133333	-0.0105263	0.105263
-0.0421053	0.0982456	-0.0210526	0.105263	-0.0175439	0.0385965	-0.0245614	0.0561404	-0.0175439	0.0526316	-0.0385965	0.178947	-0.0982456	0.147368	-0.0421053	0.0701754	-0.0526316	0.0280702	-0.045614	0.101754	-0.0385965	0.129825	-0.0561404	0.196491	-0.0245614	0.0491228	-0.0210526	0.133333	-0.0105263	0.101754
-0.0421053	0.0982456	-0.0210526	0.105263	-0.0175439	0.0385965	-0.0245614	0.0561404	-0.0175439	0.0526316	-0.0385965	0.178947	-0.0982456	0.147368	-0.0421053	0.0701754	-0.0526316	0.0280702	-0.045614	0.101754	-0.0385965	0.129825	-0.0561404	0.196491	-0.0245614	0.0491228	-0.0210526	0.133333	-0.0105263	0.101754
-0.0421053	0.0982456	-0.0210526	0.105263	-0.0175439	0.0385965	-0.0245614	0.0561404	-0.0175439	0.0526316	-0.0385965	0.178947	-0.0982456	0.147368	-0.0421053	0.0701754	-0.0526316	0.0280702	-0.045614	0.101754	-0.0385965	0.129825	-0.0561404	0.196491	-0.0245614	0.0491228	-0.0210526	0.133333	-0.0105263	0.101754
-0.0421053	0.0982456	-0.0210526	0.105263	-0.0175439	0.0385965	-0.0245614	0.0561404	-0.0175439	0.0526316	-0.0385965	0.178947	-0.0982456	0.147368	-0.0421053	0.0701754	-0.0526316	0.0280702	-0.045614	0.101754	-0.0385965	0.129825	-0.0561404	0.196491	-0.0245614	0.0491228	-0.0210526	0.133333	-0.0105263	0.101754
-0.0421053	0.0982456	-0.0210526	0.105263	-0.0175439	0.0385965	-0.0245614	0.0561404	-0.0175439	0.0526316	-0.0385965	0.178947	-0.0982456	0.147368	-0.0421053	0.0701754	-0.0526316	0.0280702	-0.045614	0.101754	-0.0385965	0.129825	-0.0561404	0.196491	-0.0245614	0.0491228	-0.0210526	0.133333	-0.0105263	0.101754
-0.0385965	0.101754	-0.0210526	0.105263	-0.0175439	0.0385965	-0.0245614	0.0561404	-0.0175439	0.0526316	-0.0385965	0.178947	-0.0982456	0.147368	-0.0421053	0.0701754	-0.0526316	0.0280702	-0.045614	0.101754	-0.0385965	0.129825	-0.0561404	0.196491	-0.0245614	0.0491228	-0.0210526	0.133333	-0.0105263	0.101754
-0.0385965	0.101754	-0.0210526	0.105263	-0.0175439	0.0385965	-0.0245614	0.0561404	-0.0175439	0.0526316	-0.0385965	0.178947	-0.0982456	0.147368	-0.0421053	0.0701754	-0.0526316	0.0280702	-0.045614	0.101754	-0.0385965	0.129825	-0.0561404	0.196491	-0.0245614	0.0491228	-0.0210526	0.133333	-0.0105263	0.101754
-0.0385965	0.101754	-0.0210526	0.105263	-0.0175439	0.0385965	-0.0245614	0.0561404	-0.0175439	0.0526316	-0.0385965	0.178947	-0.0982456	0.147368	-0.0421053	0.0701754	-0.0526316	0.0280702	-0.045614	0.101754	-0.0385965	0.129825	-0.0561404	0.196491	-0.0245614	0.0491228	-0.0210526	0.133333	-0.0105263	0.101754
-0.0385965	0.101754	-0.0210526	0.105263	-0.0175439	0.0385965	-0.0245614	0.0561404	-0.0175439	0.0526316	-0.0385965	0.178947	-0.0982456	0.147368	-0.0421053	0.0701754	-0.0526316	0.0280702	-0.045614	0.101754	-0.0385965	0.129825	-0.0561404	0.196491	-0.0245614	0.0491228	-0.0210526	0.133333	-0.0105263	0.101754
-0.0385965	0.101754	-0.0210526	0.105263	-0.0175439	0.0385965	-0.0245614	0.0561404	-0.0175439	0.0526316	-0.0385965	0.178947	-0.0982456	0.150877	-0.0421053	0.0701754	-0.0526316	0.0280702	-0.045614	0.101754	-0.0385965	0.129825	-0.0561404	0.196491	-0.0245614	0.0491228	-0.0210526	0.133333	-0.0105263	0.101754
-0.0385965	0.101754	-0.0210526	0.105263	-0.0175439	0.0385965	-0.0245614	0.0561404	-0.0175439	0.0526316	-0.0385965	0.178947	-0.0982456	0.150877	-0.0421053	0.0701754	-0.0526316	0.0280702	-0.045614	0.0982456	-0.0385965	0.129825	-0.0561404	0.196491	-0.0245614	0.0491228	-0.0210526	0.133333	-0.0105263	0.101754
-0.0385965	0.101754	-0.0210526	0.105263	-0.0175439	0.0385965	-0.0245614	0.0561404	-0.0175439	0.0526316	-0.0385965	0.178947	-0.0982456	0.150877	-0.0421053	0.0701754	-0.0526316	0.0280702	-0.045614	0.0982456	-0.0385965	0.129825	-0.0561404	0.196491	-0.0245614	0.0491228	-0.0210526	0.133333	-0.0105263	0.101754
-0.0385965	0.101754	-0.0210526	0.105263	-0.0175439	0.0385965	-0.0245614	0.0561404	-0.0175439	0.0526316	-0.0385965	0.178947	-0.0982456	0.150877	-0.0421053	0.0701754	-0.0526316	0.0280702	-0.045614	0.0982456	-0.0385965	0.129825	-0.0561404	0.196491	-0.0245614	0.0491228	-0.0210526	0.133333	-0.0105263	0.101754
-0.0385965	0.101754	-0.0210526	0.105263	-0.0175439	0.0385965	-0.0245614	0.0561404	-0.0175439	0.0526316	-0.0385965	0.178947	-0.0982456	0.150877	-0.0421053	0.0701754	-0.0526316	0.0280702	-0.045614	0.0982456	-0.0385965	0.129825	-0.0561404	0.196491	-0.0245614	0.0491228	-0.0210526	0.133333	-0.0105263	0.101754
-0.0385965	0.101754	-0.0210526	0.105263	-0.0175439	0.0385965	-0.0245614	0.0561404	-0.0175439	0.0526316	-0.0385965	0.178947	-0.0982456	0.150877	-0.0421053	0.0701754	-0.0526316	0.0280702	-0.045614	0.0982456	-0.0385965	0.129825	-0.0561404	0.196491	-0.0245614	0.0491228	-0.0210526	0.133333	-0.0105263	0.101754
-0.0385965	0.101754	-0.0210526	0.105263	-0.0175439	0.0385965	-0.0245614	0.0561404	-0.0175439	0.0526316	-0.0385965	0.178947	-0.0982456	0.150877	-0.0421053	0.0701754	-0.0526316	0.0280702	-0.045614	0.0982456	-0.0385965	0.129825	-0.0561404	0.196491	-0.0245614	0.0491228	-0.0210526	0.133333	-0.0105263	0.101754
-0.0385965	0.101754	-0.0210526	0.105263	-0.0175439	0.0385965	-0.0245614	0.0561404	-0.0175439	0.0526316	-0.0385965	0.178947	-0.0982456	0.150877	-0.0421053	0.0701754	-0.0526316	0.0280702	-0.045614	0.0982456	-0.0385965	0.129825	-0.0561404	0.196491	-0.0245614	0.0491228	-0.0210526	0.133333	-0.0105263	0.101754
-0.0385965	0.101754	-0.0210526	0.105263	-0.0175439	0.0385965	-0.0245614	0.0561404	-0.0175439	0.0526316	-0.0385965	0.178947	-0.0982456	0.150877	-0.0421053	0.0701754	-0.0526316	0.0280702	-0.045614	0.0982456	-0.0385965	0.129825	-0.0561404	0.196491	-0.0245614	0.0491228	-0.0210526	0.133333	-0.0105263	0.101754
-0.0385965	0.101754	-0.0210526	0.105263	-0.0175439	0.0385965	-0.0245614	0.0561404	-0.0175439	0.0526316	-0.0385965	0.178947	-0.0982456	0.150877	-0.0421053	0.0701754	-0.0526316	0.0280702	-0.045614	0.0982456	-0.0385965	0.129825	-0.0561404	0.196491	-0.0245614	0.0491228	-0.0210526	0.133333	-0.0105263	0.101754
-0.0385965	0.101754	-0.0210526	0.105263	-0.0175439	0.0385965	-0.0245614	0.0561404	-0.0175439	0.0526316	-0.0385965	0.178947	-0.0982456	0.150877	-0.0421053	0.0701754	-0.0526316	0.0280702	-0.045614	0.0982456	-0.0385965	0.129825	-0.0561404	0.196491	-0.0245614	0.0491228	-0.0210526	0.133333	-0.0105263	0.101754
-0.0385965	0.101754	-0.0210526	0.105263	-0.0175439	0.0385965	-0.0245614	0.0561404	-0.0140351	0.0526316	-0.0385965	0.178947	-0.0982456	0.150877	-0.0421053	0.0701754	-0.0526316	0.0280702	-0.045614	0.0982456	-0.0385965	0.129825	-0.0561404	0.196491	-0.0245614	0.0491228	-0.0210526	0.133333	-0.0105263	0.101754
-0.0385965	0.101754	-0.0210526	0.105263	-0.0175439	0.0385965	-0.0245614	0.0561404	-0.0140351	0.0526316	-0.0385965	0.178947	-0.0982456	0.150877	-0.0421053	0.0701754	-0.0491228	0.0280702	-0.045614	0.0982456	-0.0385965	0.129825	-0.0561404	0.196491	-0.0245614	0.0491228	-0.0210526	0.133333	-0.0105263	0.101754
-0.0385965	0.101754	-0.0210526	0.105263	-0.0175439	0.0385965	-0.0245614	0.0561404	-0.0140351	0.0526316	-0.0385965	0.178947	-0.0982456	0.150877	-0.0421053	0.0701754	-0.0491228	0.0280702	-0.045614	0.0982456	-0.0385965	0.129825	-0.0561404	0.196491	-0.0245614	0.0491228	-0.0210526	0.133333	-0.0105263	0.101754
-0.0385965	0.101754	-0.0210526	0.105263	-0.0175439	0.0385965	-0.0245614	0.0561404	-0.0140351	0.0526316	-0.0385965	0.178947	-0.0982456	0.154386	-0.0421053	0.0701754	-0.0491228	0.0280702	-0.045614	0.0982456	-0.0385965	0.129825	-0.0561404	0.196491	-0.0245614	0.0491228	-0.0210526	0.129825	-0.0105263	0.101754
-0.0385965	0.101754	-0.0210526	0.105263	-0.0175439	0.0385965	-0.0245614	0.0561404	-0.0140351	0.0526316	-0.0385965	0.178947	-0.0982456	0.154386	-0.0421053	0.0701754	-0.0491228	0.0280702	-0.045614	0.0982456	-0.0385965	0.129825	-0.0561404	0.196491	-0.0245614	0.0491228	-0.0210526	0.129825	-0.0105263	0.101754
-0.0385965	0.101754	-0.0210526	0.105263	-0.0175439	0.0385965	-0.0245614	0.0561404	-0.0140351	0.0526316	-0.0385965	0.178947	-0.0982456	0.154386	-0.0421053	0.0701754	-0.0491228	0.0315789	-0.045614	0.0982456	-0.0385965	0.129825	-0.0561404	0.196491	-0.0245614	0.0491228	-0.0210526	0.129825	-0.0105263	0.101754
-0.0385965	0.101754	-0.0210526	0.105263	-0.0175439	0.0385965	-0.0245614	0.0561404	-0.0140351	0.0526316	-0.0385965	0.178947	-0.0982456	0.154386	-0.0421053	0.0736842	-0.0491228	0.0315789	-0.045614	0.0982456	-0.0385965	0.129825	-0.0561404	0.196491	-0.0245614	0.045614	-0.0210526	0.129825	-0.0105263	0.101754
-0.0385965	0.101754	-0.0210526	0.105263	-0.0175439	0.0385965	-0.0245614	0.0561404	-0.0140351	0.0526316	-0.0385965	0.178947	-0.0982456	0.154386	-0.0421053	0.0736842	-0.0491228	0.0315789	-0.045614	0.0982456	-0.0385965	0.129825	-0.0561404	0.196491	-0.0245614	0.045614	-0.0210526	0.129825	-0.0105263	0.101754
-0.0385965	0.101754	-0.0210526	0.105263	-0.0140351	0.0421053	-0.0245614	0.0561404	-0.0140351	0.0526316	-0.0385965	0.178947	-0.0982456	0.154386	-0.0421053	0.0736842	-0.0491228	0.0315789	-0.045614	0.0982456	-0.0385965	0.129825	-0.0561404	0.196491	-0.0245614	0.045614	-0.0210526	0.129825	-0.0105263	0.101754
-0.0385965	0.101754	-0.0210526	0.105263	-0.0140351	0.0421053	-0.0245614	0.0561404	-0.0140351	0.0526316	-0.0385965	0.178947	-0.0982456	0.154386	-0.0421053	0.0736842	-0.0491228	0.0315789	-0.045614	0.0982456	-0.0385965	0.129825	-0.0561404	0.196491	-0.0245614	0.045614	-0.0210526	0.129825	-0.0105263	0.101754
-0.0385965	0.101754	-0.0210526	0.105263	-0.0140351	0.0421053	-0.0245614	0.0561404	-0.0140351	0.0526316	-0.0385965	0.178947	-0.0982456	0.154386	-0.0421053	0.0736842	-0.0491228	0.0315789	-0.045614	0.0982456	-0.0385965	0.129825	-0.0561404	0.196491	-0.0245614	0.045614	-0.0210526	0.129825	-0.0105263	0.101754
-0.0385965	0.101754	-0.0210526	0.105263	-0.0140351	0.0421053	-0.0245614	0.0561404	-0.0140351	0.0526316	-0.0385965	0.178947	-0.0982456	0.154386	-0.0421053	0.0736842	-0.0491228	0.0315789	-0.045614	0.0982456	-0.0385965	0.129825	-0.0561404	0.196491	-0.0245614	0.045614	-0.0210526	0.129825	-0.0105263	0.101754
-0.0385965	0.101754	-0.0210526	0.105263	-0.0140351	0.0421053	-0.0245614	0.0561404	-0.0140351	0.0526316	-0.0385965	0.178947	-0.0982456	0.150877	-0.0421053	0.0736842	-0.0491228	0.0315789	-0.045614	0.0982456	-0.0385965	0.129825	-0.0561404	0.196491	-0.0245614	0.045614	-0.0210526	0.129825	-0.0105263	0.101754
-0.0385965	0.101754	-0.0210526	0.105263	-0.0140351	0.0421053	-0.0245614	0.0561404	-0.0140351	0.0526316	-0.0385965	0.178947	-0.0982456	0.150877	-0.0421053	0.0736842	-0.0491228	0.0315789	-0.045614	0.0982456	-0.0385965	0.129825	-0.0561404	0.192982	-0.0245614	0.045614	-0.0210526	0.129825	-0.0105263	0.101754
-0.0385965	0.101754	-0.0210526	0.105263	-0.0140351	0.0421053	-0.0245614	0.0561404	-0.0140351	0.0526316	-0.0385965	0.178947	-0.0982456	0.150877	-0.0421053	0.0736842	-0.0491228	0.0315789	-0.045614	0.0982456	-0.0385965	0.129825	-0.0561404	0.192982	-0.0245614	0.045614	-0.0210526	0.129825	-0.0105263	0.101754
-0.0385965	0.101754	-0.0210526	0.105263	-0.0140351	0.0421053	-0.0245614	0.0561404	-0.0140351	0.0526316	-0.0385965	0.178947	-0.0982456	0.150877	-0.0421053	0.0736842	-0.0491228	0.0315789	-0.045614	0.0982456	-0.0385965	0.129825	-0.0561404	0.196491	-0.0245614	0.045614	-0.0210526	0.129825	-0.0105263	0.101754
-0.0385965	0.101754	-0.0210526	0.105263	-0.0140351	0.0421053	-0.0245614	0.0561404	-0.0140351	0.0526316	-0.0385965	0.178947	-0.0982456	0.150877	-0.0421053	0.0736842	-0.0491228	0.0315789	-0.045614	0.0982456	-0.0385965	0.129825	-0.0561404	0.196491	-0.0245614	0.045614	-0.0210526	0.129825	-0.0105263	0.101754
-0.0385965	0.105263	-0.0210526	0.105263	-0.0140351	0.0421053	-0.0245614	0.0561404	-0.0140351	0.0526316	-0.0385965	0.178947	-0.0982456	0.150877	-0.0421053	0.0736842	-0.0491228	0.0315789	-0.045614	0.0982456	-0.0385965	0.129825	-0.0561404	0.196491	-0.0245614	0.0491228	-0.0210526	0.129825	-0.0105263	0.101754
-0.0385965	0.105263	-0.0210526	0.105263	-0.0140351	0.0421053	-0.0245614	0.0561404	-0.0140351	0.0526316	-0.0385965	0.178947	-0.0982456	0.150877	-0.0421053	0.0736842	-0.0491228	0.0315789	-0.045614	0.0947368	-0.0385965	0.129825	-0.0561404	0.196491	-0.0245614	0.0491228	-0.0210526	0.129825	-0.0105263	0.101754
-0.0385965	0.105263	-0.0210526	0.105263	-0.0140351	0.0421053	-0.0245614	0.0561404	-0.0140351	0.0526316	-0.0385965	0.178947	-0.0982456	0.150877	-0.0421053	0.0736842	-0.0491228	0.0315789	-0.045614	0.0947368	-0.0385965	0.129825	-0.0561404	0.196491	-0.0245614	0.0491228	-0.0210526	0.129825	-0.0105263	0.101754
-0.0385965	0.105263	-0.0210526	0.105263	-0.0175439	0.0385965	-0.0245614	0.0561404	-0.0140351	0.0526316	-0.0385965	0.178947	-0.0982456	0.150877	-0.0421053	0.0736842	-0.0491228	0.0315789	-0.045614	0.0947368	-0.0385965	0.129825	-0.0561404	0.196491	-0.0245614	0.0491228	-0.0210526	0.129825	-0.0105263	0.101754
-0.0385965	0.105263	-0.0210526	0.105263	-0.0175439	0.0385965	-0.0245614	0.0561404	-0.0140351	0.0526316	-0.0385965	0.178947	-0.0982456	0.150877	-0.0421053	0.0736842	-0.0491228	0.0315789	-0.045614	0.0947368	-0.0385965	0.129825	-0.0561404	0.196491	-0.0245614	0.0491228	-0.0210526	0.129825	-0.0105263	0.101754
-0.0385965	0.105263	-0.0210526	0.105263	-0.0175439	0.0385965	-0.0245614	0.0561404	-0.0140351	0.0526316	-0.0385965	0.178947	-0.0982456	0.150877	-0.0421053	0.0736842	-0.0491228	0.0315789	-0.045614	0.0947368	-0.0385965	0.129825	-0.0561404	0.192982	-0.0245614	0.0491228	-0.0210526	0.129825	-0.0105263	0.101754
-0.0385965	0.105263	-0.0210526	0.105263	-0.0175439	0.0385965	-0.0245614	0.0561404	-0.0140351	0.0526316	-0.0385965	0.178947	-0.0982456	0.150877	-0.0421053	0.0736842	-0.0491228	0.0315789	-0.045614	0.0947368	-0.0385965	0.129825	-0.0561404	0.192982	-0.0245614	0.0491228	-0.0210526	0.129825	-0.0105263	0.101754
-0.0385965	0.105263	-0.0210526	0.105263	-0.0175439	0.0385965	-0.0245614	0.0526316	-0.0140351	0.0526316	-0.0385965	0.178947	-0.0982456	0.150877	-0.0421053	0.0736842	-0.0491228	0.0315789	-0.045614	0.0947368	-0.0385965	0.129825	-0.0561404	0.192982	-0.0245614	0.0491228	-0.0210526	0.129825	-0.0105263	0.101754
-0.0385965	0.105263	-0.0210526	0.105263	-0.0175439	0.0385965	-0.0245614	0.0526316	-0.0140351	0.0526316	-0.0385965	0.178947	-0.0982456	0.150877	-0.0421053	0.0736842	-0.0491228	0.0315789	-0.045614	0.0947368	-0.0385965	0.129825	-0.0561404	0.192982	-0.0245614	0.0491228	-0.0210526	0.129825	-0.0105263	0.101754
-0.0385965	0.108772	-0.0210526	0.105263	-0.0175439	0.0385965	-0.0245614	0.0526316	-0.0140351	0.0526316	-0.0385965	0.178947	-0.0982456	0.150877	-0.0421053	0.0736842	-0.0491228	0.0315789	-0.045614	0.0947368	-0.0385965	0.129825	-0.0561404	0.192982	-0.0245614	0.0491228	-0.0210526	0.129825	-0.0105263	0.101754
-0.0385965	0.108772	-0.0210526	0.105263	-0.0175439	0.0385965	-0.0245614	0.0526316	-0.0140351	0.0526316	-0.0385965	0.178947	-0.0982456	0.150877	-0.0385965	0.0736842	-0.0491228	0.0315789	-0.045614	0.0947368	-0.0385965	0.129825	-0.0561404	0.192982	-0.0245614	0.0491228	-0.0210526	0.129825	-0.0105263	0.101754
-0.0385965	0.108772	-0.0210526	0.105263	-0.0140351	0.0385965	-0.0245614	0.0526316	-0.0140351	0.0526316	-0.0385965	0.178947	-0.0947368	0.150877	-0.0385965	0.0736842	-0.0491228	0.0315789	-0.045614	0.0947368	-0.0385965	0.129825	-0.0561404	0.192982	-0.0245614	0.0491228	-0.0210526	0.129825	-0.0105263	0.101754
-0.0385965	0.108772	-0.0210526	0.105263	-0.0140351	0.0385965	-0.0245614	0.0526316	-0.0140351	0.0526316	-0.0385965	0.178947	-0.0947368	0.150877	-0.0385965	0.0736842	-0.0491228	0.0315789	-0.045614	0.0947368	-0.0385965	0.129825	-0.0561404	0.192982	-0.0245614	0.0491228	-0.0210526	0.129825	-0.0105263	0.101754
-0.0385965	0.108772	-0.0210526	0.105263	-0.0140351	0.0385965	-0.0245614	0.0526316	-0.0140351	0.0526316	-0.0385965	0.178947	-0.0947368	0.150877	-0.0385965	0.0736842	-0.0491228	0.0315789	-0.045614	0.0947368	-0.0385965	0.129825	-0.0561404	0.192982	-0.0245614	0.0491228	-0.0210526	0.129825	-0.0105263	0.101754
-0.0385965	0.108772	-0.0210526	0.105263	-0.0140351	0.0385965	-0.0245614	0.0526316	-0.0140351	0.0526316	-0.0385965	0.178947	-0.0947368	0.150877	-0.0385965	0.0736842	-0.0491228	0.0315789	-0.045614	0.0947368	-0.0385965	0.129825	-0.0561404	0.192982	-0.0245614	0.0491228	-0.0210526	0.129825	-0.0105263	0.101754
-0.0385965	0.108772	-0.0210526	0.105263	-0.0140351	0.0385965	-0.0245614	0.0526316	-0.0140351	0.0526316	-0.0385965	0.178947	-0.0947368	0.150877	-0.0385965	0.0736842	-0.0491228	0.0315789	-0.045614	0.0947368	-0.0385965	0.129825	-0.0596491	0.192982	-0.0245614	0.0491228	-0.0210526	0.129825	-0.0105263	0.101754
-0.0385965	0.108772	-0.0210526	0.105263	-0.0140351	0.0385965	-0.0245614	0.0526316	-0.0140351	0.0526316	-0.0385965	0.178947	-0.0947368	0.150877	-0.0385965	0.0736842	-0.0491228	0.0315789	-0.045614	0.0947368	-0.0385965	0.133333	-0.0596491	0.192982	-0.0245614	0.0491228	-0.0210526	0.129825	-0.0105263	0.101754
-0.0385965	0.108772	-0.0210526	0.105263	-0.0140351	0.0385965	-0.0245614	0.0526316	-0.0140351	0.0526316	-0.0385965	0.178947	-0.0947368	0.150877	-0.0385965	0.0736842	-0.0491228	0.0315789	-0.045614	0.0947368	-0.0385965	0.133333	-0.0596491	0.192982	-0.0245614	0.0491228	-0.0210526	0.129825	-0.0105263	0.101754
-0.0385965	0.108772	-0.0210526	0.105263	-0.0140351	0.0385965	-0.0245614	0.0526316	-0.0140351	0.0526316	-0.0385965	0.178947	-0.0947368	0.150877	-0.0385965	0.0736842	-0.0491228	0.0315789	-0.045614	0.0947368	-0.0385965	0.133333	-0.0596491	0.192982	-0.0245614	0.0491228	-0.0210526	0.129825	-0.0105263	0.101754
-0.0385965	0.108772	-0.0210526	0.105263	-0.0140351	0.0385965	-0.0245614	0.0526316	-0.0140351	0.0526316	-0.0385965	0.178947	-0.0947368	0.150877	-0.0350877	0.0736842	-0.0491228	0.0315789	-0.045614	0.0947368	-0.0385965	0.133333	-0.0596491	0.192982	-0.0245614	0.0491228	-0.0210526	0.129825	-0.0105263	0.101754
-0.0385965	0.108772	-0.0210526	0.105263	-0.0140351	0.0385965	-0.0245614	0.0526316	-0.0140351	0.0526316	-0.0385965	0.178947	-0.0947368	0.150877	-0.0350877	0.0736842	-0.0491228	0.0315789	-0.045614	0.0947368	-0.0385965	0.133333	-0.0596491	0.192982	-0.0245614	0.0491228	-0.0210526	0.129825	-0.0105263	0.101754
-0.0385965	0.108772	-0.0210526	0.105263	-0.0140351	0.0385965	-0.0245614	0.0526316	-0.0140351	0.0526316	-0.0385965	0.178947	-0.0947368	0.150877	-0.0350877	0.0736842	-0.0491228	0.0315789	-0.045614	0.0947368	-0.0385965	0.133333	-0.0596491	0.192982	-0.0245614	0.0491228	-0.0210526	0.129825	-0.0105263	0.101754
-0.0385965	0.108772	-0.0210526	0.105263	-0.0140351	0.0385965	-0.0245614	0.0526316	-0.0140351	0.0526316	-0.0385965	0.178947	-0.0947368	0.150877	-0.0350877	0.0736842	-0.0491228	0.0315789	-0.045614	0.0947368	-0.0385965	0.133333	-0.0596491	0.192982	-0.0245614	0.0491228	-0.0210526	0.129825	-0.0105263	0.101754
-0.0385965	0.108772	-0.0210526	0.105263	-0.0140351	0.0385965	-0.0245614	0.0526316	-0.0140351	0.0491228	-0.0385965	0.178947	-0.0947368	0.150877	-0.0350877	0.0736842	-0.0491228	0.0315789	-0.045614	0.0947368	-0.0385965	0.133333	-0.0596491	0.192982	-0.0245614	0.0491228	-0.0210526	0.129825	-0.0105263	0.101754
-0.0385965	0.108772	-0.0210526	0.105263	-0.0140351	0.0385965	-0.0245614	0.0526316	-0.0140351	0.0491228	-0.0385965	0.178947	-0.0947368	0.150877	-0.0350877	0.0736842	-0.0491228	0.0315789	-0.045614	0.0947368	-0.0385965	0.133333	-0.0596491	0.192982	-0.0245614	0.0491228	-0.0210526	0.129825	-0.0105263	0.101754
-0.0385965	0.108772	-0.0210526	0.105263	-0.0140351	0.0385965	-0.0245614	0.0526316	-0.0140351	0.0491228	-0.0385965	0.178947	-0.0947368	0.150877	-0.0350877	0.0736842	-0.0491228	0.0315789	-0.045614	0.0947368	-0.0385965	0.133333	-0.0596491	0.192982	-0.0245614	0.0491228	-0.0210526	0.129825	-0.0105263	0.101754
-0.0385965	0.108772	-0.0210526	0.105263	-0.0140351	0.0385965	-0.0245614	0.0526316	-0.0140351	0.0491228	-0.0385965	0.178947	-0.0947368	0.150877	-0.0350877	0.0736842	-0.0491228	0.0315789	-0.045614	0.0947368	-0.0385965	0.129825	-0.0596491	0.192982	-0.0245614	0.0491228	-0.0210526	0.129825	-0.0105263	0.101754
-0.0385965	0.108772	-0.0210526	0.105263	-0.0140351	0.0385965	-0.0245614	0.0526316	-0.0140351	0.0491228	-0.0385965	0.178947	-0.0947368	0.150877	-0.0350877	0.0736842	-0.0491228	0.0315789	-0.045614	0.0947368	-0.0385965	0.129825	-0.0596491	0.192982	-0.0245614	0.0491228	-0.0210526	0.129825	-0.0105263	0.101754
-0.0385965	0.108772	-0.0210526	0.105263	-0.0140351	0.0385965	-0.0245614	0.0526316	-0.0140351	0.0491228	-0.0385965	0.178947	-0.0947368	0.154386	-0.0350877	0.0736842	-0.0491228	0.0315789	-0.045614	0.0947368	-0.0385965	0.129825	-0.0596491	0.192982	-0.0245614	0.0491228	-0.0210526	0.129825	-0.0105263	0.101754
-0.0385965	0.108772	-0.0210526	0.105263	-0.0140351	0.0385965	-0.0245614	0.0526316	-0.0140351	0.0491228	-0.0385965	0.178947	-0.0947368	0.154386	-0.0350877	0.0736842	-0.0491228	0.0315789	-0.045614	0.0947368	-0.0385965	0.129825	-0.0596491	0.189474	-0.0245614	0.0491228	-0.0210526	0.129825	-0.0105263	0.101754
-0.0385965	0.108772	-0.0210526	0.105263	-0.0140351	0.0385965	-0.0245614	0.0526316	-0.0140351	0.0491228	-0.0385965	0.178947	-0.0947368	0.154386	-0.0350877	0.0736842	-0.0491228	0.0315789	-0.045614	0.0947368	-0.0385965	0.129825	-0.0596491	0.189474	-0.0245614	0.0491228	-0.0210526	0.129825	-0.0105263	0.101754
-0.0385965	0.108772	-0.0210526	0.105263	-0.0140351	0.0385965	-0.0245614	0.0526316	-0.0140351	0.0491228	-0.0385965	0.178947	-0.0947368	0.154386	-0.0350877	0.0736842	-0.0491228	0.0315789	-0.045614	0.0947368	-0.0385965	0.129825	-0.0596491	0.189474	-0.0245614	0.0491228	-0.0210526	0.129825	-0.0105263	0.101754
-0.0385965	0.108772	-0.0210526	0.105263	-0.0140351	0.0385965	-0.0245614	0.0526316	-0.0140351	0.0491228	-0.0385965	0.178947	-0.0947368	0.154386	-0.0350877	0.0736842	-0.0491228	0.0315789	-0.045614	0.0947368	-0.0385965	0.129825	-0.0596491	0.189474	-0.0245614	0.0491228	-0.0210526	0.129825	-0.0105263	0.101754
-0.0385965	0.108772	-0.0245614	0.0982456	-0.0140351	0.0385965	-0.0245614	0.0526316	-0.0140351	0.0491228	-0.0385965	0.178947	-0.0947368	0.154386	-0.0350877	0.0736842	-0.0491228	0.0315789	-0.045614	0.0947368	-0.0385965	0.129825	-0.0596491	0.189474	-0.0245614	0.0491228	-0.0210526	0.129825	-0.0105263	0.101754
-0.0385965	0.108772	-0.0245614	0.0982456	-0.0140351	0.0385965	-0.0245614	0.0526316	-0.0140351	0.0491228	-0.0385965	0.178947	-0.0947368	0.154386	-0.0350877	0.0736842	-0.0491228	0.0315789	-0.045614	0.0947368	-0.0385965	0.129825	-0.0596491	0.189474	-0.0245614	0.0491228	-0.0210526	0.129825	-0.0105263	0.101754
-0.0385965	0.108772	-0.0245614	0.0982456	-0.0140351	0.0385965	-0.0245614	0.0526316	-0.0140351	0.0491228	-0.0385965	0.178947	-0.0947368	0.154386	-0.0350877	0.0736842	-0.0491228	0.0315789	-0.045614	0.0947368	-0.0385965	0.129825	-0.0596491	0.189474	-0.0245614	0.0491228	-0.0210526	0.129825	-0.0105263	0.101754
-0.0385965	0.108772	-0.0245614	0.0982456	-0.0140351	0.0385965	-0.0245614	0.0526316	-0.0140351	0.0491228	-0.0385965	0.178947	-0.0947368	0.154386	-0.0350877	0.0736842	-0.0491228	0.0315789	-0.045614	0.0947368	-0.0385965	0.129825	-0.0596491	0.189474	-0.0245614	0.0491228	-0.0210526	0.129825	-0.0105263	0.101754
-0.0385965	0.108772	-0.0245614	0.0982456	-0.0140351	0.0385965	-0.0245614	0.0526316	-0.0140351	0.0491228	-0.0385965	0.178947	-0.0947368	0.154386	-0.0350877	0.0736842	-0.0491228	0.0315789	-0.045614	0.0947368	-0.0385965	0.129825	-0.0596491	0.189474	-0.0245614	0.0491228	-0.0210526	0.129825	-0.0105263	0.101754
-0.0385965	0.108772	-0.0245614	0.0982456	-0.0140351	0.0385965	-0.0245614	0.0526316	-0.0140351	0.0491228	-0.0385965	0.178947	-0.0947368	0.154386	-0.0350877	0.0736842	-0.0491228	0.0315789	-0.045614	0.0947368	-0.0385965	0.129825	-0.0596491	0.189474	-0.0245614	0.0491228	-0.0210526	0.129825	-0.0105263	0.101754
-0.0385965	0.108772	-0.0245614	0.0982456	-0.0140351	0.0385965	-0.0245614	0.0526316	-0.0140351	0.0491228	-0.0385965	0.178947	-0.0947368	0.154386	-0.0350877	0.0736842	-0.0491228	0.0315789	-0.045614	0.0947368	-0.0385965	0.129825	-0.0596491	0.189474	-0.0245614	0.0491228	-0.0210526	0.129825	-0.0105263	0.101754
-0.0385965	0.108772	-0.0245614	0.0982456	-0.0140351	0.0385965	-0.0245614	0.0526316	-0.0140351	0.0491228	-0.0385965	0.178947	-0.0947368	0.154386	-0.0350877	0.0736842	-0.0491228	0.0315789	-0.045614	0.0947368	-0.0385965	0.129825	-0.0596491	0.189474	-0.0245614	0.0491228	-0.0210526	0.129825	-0.0105263	0.101754
-0.0385965	0.108772	-0.0245614	0.0982456	-0.0140351	0.0385965	-0.0245614	0.0526316	-0.0140351	0.0491228	-0.0385965	0.178947	-0.0947368	0.154386	-0.0350877	0.0736842	-0.0491228	0.0315789	-0.045614	0.0947368	-0.0385965	0.129825	-0.0596491	0.189474	-0.0245614	0.0491228	-0.0210526	0.129825	-0.0105263	0.101754
-0.0385965	0.108772	-0.0245614	0.0982456	-0.0140351	0.0385965	-0.0245614	0.0526316	-0.0140351	0.0491228	-0.0385965	0.178947	-0.0982456	0.150877	-0.0350877	0.0736842	-0.0491228	0.0315789	-0.045614	0.0947368	-0.0385965	0.129825	-0.0631579	0.185965	-0.0245614	0.0491228	-0.0210526	0.129825	-0.0105263	0.101754
-0.0385965	0.108772	-0.0245614	0.0982456	-0.0140351	0.0385965	-0.0245614	0.0526316	-0.0140351	0.0491228	-0.0385965	0.178947	-0.0982456	0.150877	-0.0350877	0.0736842	-0.0491228	0.0315789	-0.045614	0.0947368	-0.0385965	0.129825	-0.0631579	0.185965	-0.0245614	0.0491228	-0.0210526	0.129825	-0.0105263	0.101754
-0.0385965	0.108772	-0.0245614	0.0982456	-0.0140351	0.0385965	-0.0245614	0.0526316	-0.0140351	0.0491228	-0.0385965	0.178947	-0.0982456	0.150877	-0.0350877	0.0736842	-0.0491228	0.0315789	-0.045614	0.0947368	-0.0385965	0.129825	-0.0631579	0.185965	-0.0245614	0.0491228	-0.0210526	0.129825	-0.0105263	0.101754
-0.0385965	0.108772	-0.0245614	0.0982456	-0.0140351	0.0385965	-0.0245614	0.0526316	-0.0140351	0.0491228	-0.0385965	0.178947	-0.0982456	0.150877	-0.0350877	0.0736842	-0.0491228	0.0315789	-0.045614	0.0947368	-0.0385965	0.129825	-0.0631579	0.185965	-0.0245614	0.0491228	-0.0210526	0.129825	-0.0105263	0.101754
-0.0385965	0.108772	-0.0245614	0.0982456	-0.0140351	0.0385965	-0.0245614	0.0526316	-0.0140351	0.0491228	-0.0385965	0.178947	-0.0982456	0.150877	-0.0350877	0.0736842	-0.0491228	0.0315789	-0.045614	0.0947368	-0.0385965	0.129825	-0.0631579	0.185965	-0.0245614	0.0491228	-0.0210526	0.129825	-0.0105263	0.101754
-0.0385965	0.108772	-0.0245614	0.0982456	-0.0140351	0.0385965	-0.0245614	0.0526316	-0.0140351	0.0491228	-0.0385965	0.178947	-0.0982456	0.150877	-0.0350877	0.0736842	-0.0491228	0.0315789	-0.045614	0.0947368	-0.0385965	0.129825	-0.0631579	0.185965	-0.0245614	0.0491228	-0.0210526	0.129825	-0.0105263	0.101754
-0.0385965	0.108772	-0.0245614	0.0982456	-0.0140351	0.0385965	-0.0245614	0.0526316	-0.0140351	0.0491228	-0.0385965	0.178947	-0.0982456	0.150877	-0.0350877	0.0736842	-0.0491228	0.0315789	-0.045614	0.0947368	-0.0385965	0.129825	-0.0631579	0.185965	-0.0245614	0.0491228	-0.0210526	0.129825	-0.0105263	0.101754
-0.0385965	0.108772	-0.0245614	0.0982456	-0.0140351	0.0385965	-0.0245614	0.0526316	-0.0140351	0.0491228	-0.0385965	0.178947	-0.0982456	0.150877	-0.0350877	0.0736842	-0.0491228	0.0315789	-0.045614	0.0947368	-0.0385965	0.129825	-0.0631579	0.185965	-0.0245614	0.0491228	-0.0210526	0.129825	-0.0105263	0.101754
-0.0385965	0.108772	-0.0245614	0.0982456	-0.0140351	0.0385965	-0.0245614	0.0526316	-0.0140351	0.0491228	-0.0385965	0.178947	-0.0982456	0.150877	-0.0350877	0.0736842	-0.0491228	0.0315789	-0.045614	0.0947368	-0.0385965	0.129825	-0.0631579	0.185965	-0.0245614	0.0491228	-0.0210526	0.129825	-0.0105263	0.101754
-0.0385965	0.108772	-0.0245614	0.0982456	-0.0140351	0.0385965	-0.0245614	0.0526316	-0.0140351	0.0491228	-0.0385965	0.178947	-0.0982456	0.150877	-0.0350877	0.0736842	-0.0491228	0.0315789	-0.045614	0.0947368	-0.0385965	0.129825	-0.0631579	0.185965	-0.0245614	0.0491228	-0.0210526	0.129825	-0.0105263	0.101754
-0.0385965	0.108772	-0.0245614	0.0982456	-0.0140351	0.0385965	-0.0245614	0.0526316	-0.0140351	0.0491228	-0.0385965	0.178947	-0.0982456	0.150877	-0.0350877	0.0736842	-0.0491228	0.0315789	-0.045614	0.0947368	-0.0385965	0.129825	-0.0631579	0.185965	-0.0245614	0.0491228	-0.0210526	0.129825	-0.0105263	0.101754
-0.0385965	0.108772	-0.0245614	0.0982456	-0.0140351	0.0385965	-0.0245614	0.0526316	-0.0140351	0.0491228	-0.0385965	0.178947	-0.0982456	0.150877	-0.0350877	0.0736842	-0.0491228	0.0315789	-0.045614	0.0947368	-0.0385965	0.129825	-0.0631579	0.185965	-0.0245614	0.0491228	-0.0210526	0.129825	-0.0105263	0.101754
-0.0385965	0.108772	-0.0245614	0.0982456	-0.0140351	0.0385965	-0.0245614	0.0526316	-0.0140351	0.0491228	-0.0385965	0.178947	-0.0982456	0.150877	-0.0350877	0.0736842	-0.0491228	0.0315789	-0.045614	0.0947368	-0.0385965	0.129825	-0.0631579	0.185965	-0.0245614	0.0491228	-0.0210526	0.129825	-0.0105263	0.101754
-0.0385965	0.108772	-0.0245614	0.0982456	-0.0140351	0.0385965	-0.0245614	0.0526316	-0.0140351	0.0491228	-0.0385965	0.178947	-0.0982456	0.150877	-0.0350877	0.0736842	-0.0491228	0.0315789	-0.045614	0.0947368	-0.0385965	0.129825	-0.0631579	0.185965	-0.0245614	0.0491228	-0.0210526	0.129825	-0.0105263	0.0982456
-0.0385965	0.108772	-0.0245614	0.0982456	-0.0140351	0.0385965	-0.0245614	0.0526316	-0.0140351	0.0491228	-0.0385965	0.178947	-0.0982456	0.150877	-0.0350877	0.0736842	-0.0491228	0.0315789	-0.045614	0.0947368	-0.0385965	0.129825	-0.0631579	0.185965	-0.0245614	0.0491228	-0.0210526	0.129825	-0.0105263	0.0982456
-0.0385965	0.108772	-0.0245614	0.0982456	-0.0140351	0.0385965	-0.0245614	0.0526316	-0.0140351	0.0491228	-0.0385965	0.178947	-0.0982456	0.150877	-0.0350877	0.0736842	-0.0491228	0.0315789	-0.045614	0.0947368	-0.0385965	0.129825	-0.0631579	0.185965	-0.0245614	0.0491228	-0.0210526	0.133333	-0.0105263	0.0982456
-0.0385965	0.108772	-0.0245614	0.0982456	-0.0140351	0.0385965	-0.0245614	0.0526316	-0.0140351	0.0491228	-0.0385965	0.178947	-0.0982456	0.147368	-0.0350877	0.0736842	-0.0491228	0.0315789	-0.045614	0.0947368	-0.0385965	0.129825	-0.0631579	0.185965	-0.0245614	0.0491228	-0.0210526	0.133333	-0.0105263	0.0982456
-0.0385965	0.108772	-0.0245614	0.0982456	-0.0140351	0.0385965	-0.0245614	0.0526316	-0.0140351	0.0491228	-0.0385965	0.178947	-0.0982456	0.147368	-0.0350877	0.0736842	-0.0491228	0.0315789	-0.045614	0.0947368	-0.0385965	0.129825	-0.0631579	0.185965	-0.0245614	0.0491228	-0.0210526	0.133333	-0.0105263	0.0982456
-0.0385965	0.108772	-0.0245614	0.0982456	-0.0140351	0.0385965	-0.0245614	0.0526316	-0.0140351	0.0491228	-0.0385965	0.178947	-0.0982456	0.147368	-0.0350877	0.0736842	-0.0491228	0.0315789	-0.045614	0.0947368	-0.0385965	0.129825	-0.0631579	0.185965	-0.0245614	0.0491228	-0.0210526	0.133333	-0.0105263	0.0982456
-0.0385965	0.108772	-0.0245614	0.0982456	-0.0140351	0.0385965	-0.0245614	0.0526316	-0.0140351	0.0491228	-0.0385965	0.178947	-0.0982456	0.147368	-0.0350877	0.0736842	-0.0491228	0.0315789	-0.045614	0.0947368	-0.0385965	0.129825	-0.0631579	0.185965	-0.0245614	0.0526316	-0.0210526	0.133333	-0.0105263	0.0982456
-0.0385965	0.108772	-0.0245614	0.0982456	-0.0140351	0.0385965	-0.0245614	0.0526316	-0.0140351	0.0491228	-0.0385965	0.178947	-0.0982456	0.147368	-0.0350877	0.0736842	-0.0491228	0.0315789	-0.045614	0.0947368	-0.0385965	0.129825	-0.0631579	0.185965	-0.0245614	0.0526316	-0.0210526	0.133333	-0.0105263	0.0982456
-0.0385965	0.108772	-0.0245614	0.0982456	-0.0140351	0.0385965	-0.0245614	0.0526316	-0.0140351	0.0491228	-0.0385965	0.178947	-0.0982456	0.147368	-0.0350877	0.0736842	-0.0491228	0.0315789	-0.045614	0.0947368	-0.0385965	0.129825	-0.0631579	0.185965	-0.0245614	0.0526316	-0.0210526	0.133333	-0.0105263	0.0982456
-0.0385965	0.108772	-0.0245614	0.0982456	-0.0140351	0.0385965	-0.0245614	0.0526316	-0.0140351	0.0491228	-0.0385965	0.178947	-0.0982456	0.147368	-0.0350877	0.0736842	-0.0491228	0.0315789	-0.045614	0.0947368	-0.0385965	0.129825	-0.0631579	0.185965	-0.0245614	0.0526316	-0.0210526	0.133333	-0.0105263	0.0982456
-0.0385965	0.108772	-0.0245614	0.0982456	-0.0140351	0.0385965	-0.0245614	0.0526316	-0.0140351	0.0491228	-0.0385965	0.178947	-0.0982456	0.147368	-0.0350877	0.0736842	-0.0491228	0.0315789	-0.045614	0.0947368	-0.0385965	0.129825	-0.0631579	0.185965	-0.0245614	0.0526316	-0.0210526	0.133333	-0.0105263	0.0982456
-0.0385965	0.108772	-0.0245614	0.0982456	-0.0140351	0.0385965	-0.0245614	0.0526316	-0.0140351	0.0491228	-0.0385965	0.182456	-0.0982456	0.147368	-0.0350877	0.0736842	-0.0491228	0.0315789	-0.045614	0.0947368	-0.0385965	0.129825	-0.0631579	0.185965	-0.0245614	0.0526316	-0.0210526	0.133333	-0.0105263	0.0982456
-0.0385965	0.108772	-0.0245614	0.0982456	-0.0140351	0.0385965	-0.0245614	0.0526316	-0.0140351	0.0491228	-0.0385965	0.182456	-0.0982456	0.147368	-0.0350877	0.0736842	-0.0491228	0.0315789	-0.045614	0.0947368	-0.0385965	0.129825	-0.0631579	0.185965	-0.0245614	0.0526316	-0.0210526	0.133333	-0.0105263	0.0982456
-0.0385965	0.108772	-0.0245614	0.0982456	-0.0140351	0.0385965	-0.0245614	0.0526316	-0.0140351	0.0491228	-0.0385965	0.182456	-0.0982456	0.147368	-0.0350877	0.0736842	-0.0491228	0.0315789	-0.045614	0.0947368	-0.0385965	0.129825	-0.0631579	0.185965	-0.0245614	0.0526316	-0.0210526	0.133333	-0.0105263	0.0982456
-0.0385965	0.108772	-0.0245614	0.0982456	-0.0140351	0.0385965	-0.0245614	0.0526316	-0.0140351	0.0491228	-0.0385965	0.182456	-0.0982456	0.147368	-0.0350877	0.0736842	-0.0491228	0.0315789	-0.045614	0.0947368	-0.0385965	0.129825	-0.0631579	0.185965	-0.0245614	0.0526316	-0.0210526	0.133333	-0.0105263	0.0982456
-0.0385965	0.108772	-0.0245614	0.0982456	-0.0140351	0.0385965	-0.0245614	0.0526316	-0.0140351	0.0491228	-0.0385965	0.182456	-0.0982456	0.147368	-0.0350877	0.0736842	-0.0491228	0.0315789	-0.045614	0.0947368	-0.0385965	0.129825	-0.0631579	0.185965	-0.0245614	0.0526316	-0.0210526	0.133333	-0.0105263	0.0982456
-0.0385965	0.108772	-0.0245614	0.0982456	-0.0140351	0.0385965	-0.0245614	0.0526316	-0.0140351	0.0491228	-0.0385965	0.182456	-0.0982456	0.147368	-0.0350877	0.0736842	-0.0491228	0.0315789	-0.045614	0.0947368	-0.0385965	0.129825	-0.0631579	0.185965	-0.0245614	0.0526316	-0.0210526	0.133333	-0.0105263	0.0982456
-0.0385965	0.108772	-0.0245614	0.0982456	-0.0140351	0.0385965	-0.0245614	0.0526316	-0.0140351	0.0491228	-0.0385965	0.182456	-0.0982456	0.147368	-0.0350877	0.0736842	-0.0491228	0.0315789	-0.045614	0.0947368	-0.0385965	0.129825	-0.0631579	0.185965	-0.0245614	0.0526316	-0.0210526	0.133333	-0.0105263	0.0982456
-0.0385965	0.108772	-0.0245614	0.0982456	-0.0140351	0.0385965	-0.0245614	0.0526316	-0.0140351	0.0491228	-0.0385965	0.182456	-0.0982456	0.147368	-0.0350877	0.0736842	-0.0491228	0.0315789	-0.045614	0.0947368	-0.0385965	0.129825	-0.0631579	0.185965	-0.0245614	0.0526316	-0.0210526	0.133333	-0.0105263	0.0982456
-0.0385965	0.108772	-0.0245614	0.0982456	-0.0140351	0.0385965	-0.0245614	0.0526316	-0.0140351	0.0491228	-0.0385965	0.182456	-0.0982456	0.147368	-0.0350877	0.0736842	-0.0491228	0.0315789	-0.045614	0.0947368	-0.0385965	0.129825	-0.0631579	0.185965	-0.0245614	0.0526316	-0.0210526	0.133333	-0.0105263	0.0982456
-0.0385965	0.108772	-0.0245614	0.0982456	-0.0140351	0.0385965	-0.0245614	0.0526316	-0.0140351	0.0491228	-0.0385965	0.182456	-0.0982456	0.147368	-0.0350877	0.0736842	-0.0491228	0.0315789	-0.045614	0.0947368	-0.0385965	0.129825	-0.0631579	0.185965	-0.0245614	0.0526316	-0.0210526	0.133333	-0.0105263	0.0982456
-0.0385965	0.108772	-0.0245614	0.0982456	-0.0140351	0.0385965	-0.0245614	0.0526316	-0.0140351	0.0491228	-0.0385965	0.182456	-0.0982456	0.147368	-0.0350877	0.0736842	-0.0491228	0.0315789	-0.045614	0.0947368	-0.0385965	0.129825	-0.0631579	0.185965	-0.0245614	0.0526316	-0.0210526	0.133333	-0.0105263	0.0982456
-0.0385965	0.108772	-0.0245614	0.0982456	-0.0140351	0.0385965	-0.0245614	0.0526316	-0.0140351	0.0491228	-0.0385965	0.182456	-0.0982456	0.14386	-0.0350877	0.0736842	-0.0491228	0.0315789	-0.045614	0.0947368	-0.0385965	0.129825	-0.0631579	0.185965	-0.0245614	0.0526316	-0.0210526	0.133333	-0.0105263	0.0982456
-0.0385965	0.108772	-0.0245614	0.0982456	-0.0140351	0.0385965	-0.0245614	0.0526316	-0.0140351	0.0491228	-0.0385965	0.182456	-0.0982456	0.14386	-0.0350877	0.0736842	-0.0491228	0.0315789	-0.045614	0.0947368	-0.0385965	0.129825	-0.0631579	0.185965	-0.0245614	0.0526316	-0.0210526	0.133333	-0.0105263	0.0982456
-0.0385965	0.108772	-0.0245614	0.0982456	-0.0140351	0.0385965	-0.0245614	0.0526316	-0.0140351	0.0491228	-0.0385965	0.182456	-0.0982456	0.14386	-0.0350877	0.0736842	-0.0491228	0.0315789	-0.045614	0.0947368	-0.0385965	0.129825	-0.0631579	0.185965	-0.0245614	0.0526316	-0.0210526	0.133333	-0.0105263	0.0982456
-0.0385965	0.112281	-0.0245614	0.0982456	-0.0140351	0.0385965	-0.0245614	0.0526316	-0.0140351	0.0491228	-0.0385965	0.182456	-0.0982456	0.14386	-0.0350877	0.0736842	-0.0491228	0.0315789	-0.045614	0.0947368	-0.0385965	0.129825	-0.0631579	0.185965	-0.0245614	0.0526316	-0.0210526	0.133333	-0.0105263	0.0982456
-0.0385965	0.112281	-0.0245614	0.0982456	-0.0140351	0.0385965	-0.0245614	0.0526316	-0.0140351	0.0491228	-0.0385965	0.182456	-0.0982456	0.14386	-0.0350877	0.0736842	-0.0491228	0.0315789	-0.045614	0.0947368	-0.0385965	0.129825	-0.0631579	0.185965	-0.0245614	0.0526316	-0.0210526	0.133333	-0.0105263	0.0982456
-0.0385965	0.112281	-0.0245614	0.0982456	-0.0140351	0.0385965	-0.0245614	0.0526316	-0.0140351	0.0491228	-0.0385965	0.182456	-0.0982456	0.14386	-0.0350877	0.0736842	-0.0491228	0.0315789	-0.045614	0.0947368	-0.0385965	0.129825	-0.0631579	0.185965	-0.0245614	0.0526316	-0.0210526	0.129825	-0.0105263	0.0982456
-0.0385965	0.112281	-0.0245614	0.0982456	-0.0140351	0.0385965	-0.0245614	0.0526316	-0.0140351	0.0491228	-0.0385965	0.182456	-0.0982456	0.14386	-0.0350877	0.0736842	-0.0491228	0.0315789	-0.045614	0.0947368	-0.0385965	0.129825	-0.0631579	0.185965	-0.0245614	0.0526316	-0.0210526	0.129825	-0.0105263	0.0982456
-0.0385965	0.112281	-0.0245614	0.0982456	-0.0140351	0.0385965	-0.0245614	0.0526316	-0.0140351	0.0491228	-0.0385965	0.182456	-0.0982456	0.14386	-0.0350877	0.0736842	-0.0491228	0.0315789	-0.045614	0.0947368	-0.0385965	0.126316	-0.0631579	0.185965	-0.0245614	0.0526316	-0.0210526	0.129825	-0.0105263	0.0982456
-0.0385965	0.112281	-0.0210526	0.0982456	-0.0140351	0.0385965	-0.0245614	0.0526316	-0.0140351	0.0491228	-0.0385965	0.182456	-0.0982456	0.14386	-0.0350877	0.0736842	-0.0491228	0.0315789	-0.045614	0.0947368	-0.0385965	0.126316	-0.0631579	0.185965	-0.0245614	0.0526316	-0.0210526	0.129825	-0.0105263	0.0982456
-0.0385965	0.112281	-0.0210526	0.0982456	-0.0140351	0.0385965	-0.0245614	0.0526316	-0.0140351	0.0491228	-0.0385965	0.182456	-0.0982456	0.14386	-0.0350877	0.0736842	-0.0491228	0.0315789	-0.045614	0.0947368	-0.0385965	0.126316	-0.0631579	0.185965	-0.0245614	0.0526316	-0.0210526	0.129825	-0.0105263	0.0982456
-0.0385965	0.112281	-0.0210526	0.0982456	-0.0140351	0.0385965	-0.0245614	0.0526316	-0.0140351	0.0491228	-0.0385965	0.182456	-0.0982456	0.14386	-0.0350877	0.0736842	-0.0491228	0.0315789	-0.045614	0.0947368	-0.0385965	0.126316	-0.0631579	0.185965	-0.0245614	0.0526316	-0.0210526	0.129825	-0.0105263	0.0982456
-0.0385965	0.112281	-0.0210526	0.0982456	-0.0140351	0.0385965	-0.0245614	0.0526316	-0.0140351	0.0491228	-0.0385965	0.182456	-0.0982456	0.14386	-0.0350877	0.0736842	-0.0491228	0.0315789	-0.045614	0.0947368	-0.0385965	0.126316	-0.0631579	0.185965	-0.0245614	0.0526316	-0.0210526	0.129825	-0.0105263	0.0982456
-0.0385965	0.112281	-0.0210526	0.0982456	-0.0140351	0.0385965	-0.0245614	0.0526316	-0.0140351	0.0491228	-0.0385965	0.182456	-0.0982456	0.14386	-0.0350877	0.0736842	-0.0491228	0.0315789	-0.045614	0.0947368	-0.0385965	0.126316	-0.0631579	0.185965	-0.0245614	0.0526316	-0.0210526	0.129825	-0.0105263	0.0982456
-0.0385965	0.112281	-0.0210526	0.0982456	-0.0140351	0.0385965	-0.0245614	0.0526316	-0.0140351	0.0491228	-0.0385965	0.182456	-0.0982456	0.14386	-0.0350877	0.0736842	-0.0491228	0.0315789	-0.045614	0.0947368	-0.0385965	0.126316	-0.0631579	0.185965	-0.0245614	0.0526316	-0.0210526	0.129825	-0.0105263	0.0982456
-0.0385965	0.112281	-0.0210526	0.0982456	-0.0140351	0.0385965	-0.0245614	0.0526316	-0.0140351	0.0491228	-0.0385965	0.182456	-0.101754	0.140351	-0.0350877	0.0736842	-0.045614	0.0315789	-0.045614	0.0947368	-0.0385965	0.126316	-0.0631579	0.185965	-0.0245614	0.0526316	-0.0210526	0.129825	-0.0105263	0.0982456
-0.0385965	0.112281	-0.0210526	0.0982456	-0.0140351	0.0385965	-0.0245614	0.0526316	-0.0140351	0.0491228	-0.0385965	0.182456	-0.101754	0.140351	-0.0350877	0.0736842	-0.045614	0.0315789	-0.045614	0.0947368	-0.0385965	0.126316	-0.0631579	0.185965	-0.0245614	0.0526316	-0.0210526	0.129825	-0.0105263	0.0982456
-0.0385965	0.112281	-0.0210526	0.0982456	-0.0140351	0.0385965	-0.0245614	0.0526316	-0.0140351	0.0491228	-0.0385965	0.182456	-0.101754	0.140351	-0.0350877	0.0736842	-0.045614	0.0315789	-0.045614	0.0947368	-0.0385965	0.126316	-0.0631579	0.185965	-0.0245614	0.0526316	-0.0210526	0.129825	-0.0105263	0.0982456
-0.0385965	0.112281	-0.0210526	0.0982456	-0.0140351	0.0385965	-0.0245614	0.0526316	-0.0140351	0.0491228	-0.0385965	0.182456	-0.101754	0.140351	-0.0350877	0.0736842	-0.045614	0.0315789	-0.045614	0.0947368	-0.0385965	0.126316	-0.0631579	0.185965	-0.0245614	0.0526316	-0.0210526	0.129825	-0.0105263	0.0982456
-0.0385965	0.112281	-0.0210526	0.0982456	-0.0140351	0.0385965	-0.0245614	0.0526316	-0.0140351	0.0491228	-0.0385965	0.182456	-0.101754	0.140351	-0.0350877	0.0736842	-0.045614	0.0315789	-0.045614	0.0947368	-0.0385965	0.126316	-0.0631579	0.185965	-0.0245614	0.0526316	-0.0210526	0.129825	-0.0105263	0.0982456
-0.0385965	0.112281	-0.0210526	0.0982456	-0.0140351	0.0385965	-0.0245614	0.0526316	-0.0140351	0.0491228	-0.0385965	0.182456	-0.101754	0.140351	-0.0350877	0.0736842	-0.045614	0.0315789	-0.045614	0.0947368	-0.0385965	0.126316	-0.0631579	0.185965	-0.0245614	0.0561404	-0.0210526	0.129825	-0.0105263	0.0982456
-0.0385965	0.112281	-0.0210526	0.0982456	-0.0140351	0.0385965	-0.0245614	0.0526316	-0.0140351	0.0491228	-0.0385965	0.182456	-0.101754	0.140351	-0.0350877	0.0736842	-0.045614	0.0315789	-0.045614	0.0947368	-0.0385965	0.126316	-0.0631579	0.185965	-0.0245614	0.0561404	-0.0210526	0.126316	-0.0105263	0.0982456
-0.0385965	0.112281	-0.0210526	0.0982456	-0.0140351	0.0385965	-0.0245614	0.0526316	-0.0140351	0.0491228	-0.0385965	0.182456	-0.101754	0.14386	-0.0350877	0.0736842	-0.045614	0.0315789	-0.045614	0.0947368	-0.0385965	0.126316	-0.0631579	0.185965	-0.0245614	0.0561404	-0.0210526	0.126316	-0.0105263	0.0982456
-0.0385965	0.112281	-0.0210526	0.0982456	-0.0140351	0.0385965	-0.0245614	0.0526316	-0.0140351	0.0491228	-0.0385965	0.182456	-0.101754	0.14386	-0.0350877	0.0736842	-0.045614	0.0315789	-0.045614	0.0947368	-0.0385965	0.126316	-0.0631579	0.185965	-0.0245614	0.0561404	-0.0210526	0.126316	-0.0105263	0.0982456
-0.0385965	0.112281	-0.0210526	0.0982456	-0.0140351	0.0385965	-0.0245614	0.0526316	-0.0140351	0.0491228	-0.0385965	0.182456	-0.101754	0.14386	-0.0350877	0.0736842	-0.045614	0.0315789	-0.045614	0.0947368	-0.0385965	0.126316	-0.0631579	0.185965	-0.0245614	0.0561404	-0.0210526	0.126316	-0.0105263	0.0982456
-0.0385965	0.112281	-0.0210526	0.0982456	-0.0140351	0.0385965	-0.0245614	0.0526316	-0.0140351	0.0491228	-0.0385965	0.182456	-0.101754	0.14386	-0.0350877	0.0736842	-0.045614	0.0315789	-0.045614	0.0947368	-0.0385965	0.126316	-0.0631579	0.185965	-0.0245614	0.0561404	-0.0210526	0.126316	-0.0105263	0.0982456
-0.0385965	0.112281	-0.0210526	0.0982456	-0.0140351	0.0385965	-0.0245614	0.0526316	-0.0140351	0.0491228	-0.0385965	0.182456	-0.101754	0.14386	-0.0350877	0.0736842	-0.045614	0.0315789	-0.045614	0.0947368	-0.0385965	0.126316	-0.0631579	0.185965	-0.0245614	0.0561404	-0.0210526	0.126316	-0.0105263	0.0982456
-0.0385965	0.112281	-0.0210526	0.0982456	-0.0140351	0.0385965	-0.0245614	0.0526316	-0.0140351	0.0491228	-0.0385965	0.182456	-0.101754	0.14386	-0.0350877	0.0736842	-0.045614	0.0315789	-0.045614	0.0947368	-0.0385965	0.126316	-0.0631579	0.185965	-0.0245614	0.0561404	-0.0210526	0.129825	-0.0105263	0.0982456
-0.0385965	0.112281	-0.0210526	0.0982456	-0.0140351	0.0385965	-0.0245614	0.0526316	-0.0140351	0.0491228	-0.0385965	0.182456	-0.101754	0.14386	-0.0350877	0.0736842	-0.045614	0.0315789	-0.045614	0.0947368	-0.0385965	0.126316	-0.0631579	0.182456	-0.0245614	0.0561404	-0.0210526	0.129825	-0.0105263	0.0982456
-0.0385965	0.112281	-0.0210526	0.0982456	-0.0140351	0.0385965	-0.0245614	0.0526316	-0.0140351	0.0491228	-0.0385965	0.182456	-0.101754	0.14386	-0.0350877	0.0736842	-0.045614	0.0315789	-0.045614	0.0947368	-0.0385965	0.126316	-0.0631579	0.182456	-0.0245614	0.0561404	-0.0210526	0.129825	-0.0105263	0.0982456
-0.0385965	0.112281	-0.0210526	0.0982456	-0.0140351	0.0385965	-0.0245614	0.0526316	-0.0140351	0.0491228	-0.0385965	0.182456	-0.101754	0.14386	-0.0350877	0.0736842	-0.045614	0.0315789	-0.045614	0.0947368	-0.0385965	0.126316	-0.0631579	0.182456	-0.0245614	0.0561404	-0.0210526	0.129825	-0.0105263	0.0982456
-0.0385965	0.112281	-0.0210526	0.0982456	-0.0140351	0.0385965	-0.0245614	0.0526316	-0.0140351	0.0491228	-0.0385965	0.182456	-0.101754	0.14386	-0.0350877	0.0736842	-0.045614	0.0315789	-0.045614	0.0947368	-0.0385965	0.126316	-0.0631579	0.182456	-0.0245614	0.0561404	-0.0210526	0.129825	-0.0105263	0.0982456
-0.0385965	0.112281	-0.0210526	0.0982456	-0.0140351	0.0385965	-0.0245614	0.0526316	-0.0140351	0.0491228	-0.0385965	0.182456	-0.101754	0.14386	-0.0350877	0.0736842	-0.045614	0.0315789	-0.045614	0.0947368	-0.0385965	0.126316	-0.0631579	0.182456	-0.0245614	0.0561404	-0.0210526	0.129825	-0.0105263	0.0982456
-0.0385965	0.112281	-0.0210526	0.0982456	-0.0140351	0.0385965	-0.0245614	0.0526316	-0.0140351	0.0491228	-0.0385965	0.182456	-0.101754	0.14386	-0.0350877	0.0736842	-0.045614	0.0315789	-0.045614	0.0947368	-0.0385965	0.126316	-0.0631579	0.182456	-0.0245614	0.0561404	-0.0210526	0.129825	-0.0105263	0.0982456
-0.0385965	0.112281	-0.0210526	0.0982456	-0.0140351	0.0385965	-0.0210526	0.0526316	-0.0140351	0.0491228	-0.0385965	0.182456	-0.101754	0.14386	-0.0350877	0.0736842	-0.045614	0.0315789	-0.045614	0.0947368	-0.0385965	0.126316	-0.0631579	0.182456	-0.0245614	0.0596491	-0.0210526	0.129825	-0.0105263	0.0982456
-0.0385965	0.112281	-0.0210526	0.0982456	-0.0140351	0.0385965	-0.0210526	0.0526316	-0.0140351	0.0491228	-0.0385965	0.182456	-0.101754	0.14386	-0.0350877	0.0736842	-0.045614	0.0315789	-0.045614	0.0947368	-0.0385965	0.126316	-0.0631579	0.182456	-0.0245614	0.0596491	-0.0210526	0.129825	-0.0105263	0.0982456
-0.0385965	0.112281	-0.0210526	0.0982456	-0.0140351	0.0385965	-0.0210526	0.0526316	-0.0140351	0.0491228	-0.0385965	0.182456	-0.101754	0.14386	-0.0350877	0.0736842	-0.045614	0.0315789	-0.045614	0.0947368	-0.0385965	0.126316	-0.0631579	0.182456	-0.0245614	0.0596491	-0.0210526	0.129825	-0.0105263	0.0982456
-0.0385965	0.112281	-0.0210526	0.0982456	-0.0140351	0.0385965	-0.0210526	0.0526316	-0.0140351	0.0491228	-0.0385965	0.182456	-0.101754	0.14386	-0.0350877	0.0736842	-0.045614	0.0315789	-0.045614	0.0947368	-0.0385965	0.126316	-0.0631579	0.182456	-0.0245614	0.0596491	-0.0210526	0.129825	-0.0105263	0.0982456
-0.0385965	0.112281	-0.0210526	0.0982456	-0.0140351	0.0385965	-0.0210526	0.0526316	-0.0140351	0.0491228	-0.0385965	0.182456	-0.101754	0.14386	-0.0350877	0.0736842	-0.045614	0.0315789	-0.045614	0.0947368	-0.0385965	0.126316	-0.0631579	0.182456	-0.0245614	0.0596491	-0.0210526	0.129825	-0.0105263	0.0982456
-0.0385965	0.112281	-0.0210526	0.0982456	-0.0140351	0.0385965	-0.0210526	0.0526316	-0.0140351	0.0491228	-0.0385965	0.182456	-0.101754	0.14386	-0.0350877	0.0736842	-0.045614	0.0315789	-0.045614	0.0947368	-0.0385965	0.126316	-0.0631579	0.182456	-0.0245614	0.0596491	-0.0210526	0.129825	-0.0105263	0.0982456
-0.0385965	0.112281	-0.0210526	0.0982456	-0.0140351	0.0385965	-0.0210526	0.0526316	-0.0140351	0.0491228	-0.0385965	0.182456	-0.101754	0.14386	-0.0350877	0.0736842	-0.045614	0.0315789	-0.045614	0.0947368	-0.0385965	0.126316	-0.0631579	0.182456	-0.0245614	0.0596491	-0.0210526	0.129825	-0.0105263	0.0982456
-0.0385965	0.112281	-0.0210526	0.0982456	-0.0140351	0.0385965	-0.0210526	0.0526316	-0.0140351	0.0491228	-0.0385965	0.182456	-0.101754	0.14386	-0.0350877	0.0736842	-0.045614	0.0315789	-0.045614	0.0947368	-0.0385965	0.126316	-0.0631579	0.182456	-0.0245614	0.0596491	-0.0210526	0.129825	-0.0105263	0.0982456
-0.0385965	0.112281	-0.0210526	0.0982456	-0.0140351	0.0385965	-0.0210526	0.0526316	-0.0140351	0.0491228	-0.0385965	0.182456	-0.101754	0.14386	-0.0350877	0.0736842	-0.045614	0.0315789	-0.045614	0.0947368	-0.0385965	0.126316	-0.0631579	0.182456	-0.0245614	0.0596491	-0.0210526	0.129825	-0.0105263	0.0982456
-0.0385965	0.112281	-0.0210526	0.0982456	-0.0140351	0.0385965	-0.0210526	0.0526316	-0.0140351	0.0491228	-0.0385965	0.182456	-0.101754	0.14386	-0.0350877	0.0736842	-0.045614	0.0315789	-0.045614	0.0947368	-0.0385965	0.126316	-0.0631579	0.182456	-0.0245614	0.0596491	-0.0210526	0.129825	-0.0105263	0.0982456
-0.0385965	0.112281	-0.0210526	0.0982456	-0.0140351	0.0385965	-0.0210526	0.0526316	-0.0140351	0.0491228	-0.0385965	0.182456	-0.101754	0.14386	-0.0350877	0.0736842	-0.045614	0.0315789	-0.045614	0.0947368	-0.0385965	0.126316	-0.0631579	0.182456	-0.0245614	0.0596491	-0.0210526	0.129825	-0.0105263	0.0982456
-0.0385965	0.112281	-0.0210526	0.0982456	-0.0140351	0.0385965	-0.0210526	0.0526316	-0.0140351	0.0491228	-0.0385965	0.182456	-0.101754	0.14386	-0.0350877	0.0736842	-0.045614	0.0315789	-0.045614	0.0947368	-0.0385965	0.126316	-0.0631579	0.182456	-0.0245614	0.0596491	-0.0210526	0.129825	-0.0105263	0.0982456
-0.0385965	0.112281	-0.0210526	0.0982456	-0.0140351	0.0385965	-0.0210526	0.0526316	-0.0140351	0.0491228	-0.0385965	0.178947	-0.101754	0.14386	-0.0350877	0.0736842	-0.045614	0.0315789	-0.045614	0.0947368	-0.0385965	0.126316	-0.0631579	0.182456	-0.0245614	0.0596491	-0.0210526	0.129825	-0.0105263	0.0982456
-0.0385965	0.112281	-0.0210526	0.0982456	-0.0140351	0.0385965	-0.0210526	0.0561404	-0.0140351	0.0491228	-0.0385965	0.178947	-0.101754	0.14386	-0.0350877	0.0736842	-0.045614	0.0315789	-0.045614	0.0947368	-0.0385965	0.126316	-0.0631579	0.182456	-0.0245614	0.0596491	-0.0210526	0.129825	-0.0105263	0.0982456
-0.0385965	0.112281	-0.0210526	0.0982456	-0.0140351	0.0385965	-0.0210526	0.0561404	-0.0140351	0.0491228	-0.0385965	0.178947	-0.101754	0.14386	-0.0350877	0.0736842	-0.045614	0.0315789	-0.045614	0.0947368	-0.0385965	0.126316	-0.0631579	0.182456	-0.0245614	0.0596491	-0.0210526	0.129825	-0.0105263	0.0982456
-0.0385965	0.112281	-0.0210526	0.0947368	-0.0140351	0.0385965	-0.0210526	0.0561404	-0.0140351	0.0491228	-0.0421053	0.175439	-0.101754	0.14386	-0.0350877	0.0736842	-0.045614	0.0315789	-0.045614	0.0947368	-0.0385965	0.126316	-0.0631579	0.182456	-0.0245614	0.0596491	-0.0210526	0.129825	-0.0105263	0.0982456
-0.0385965	0.112281	-0.0210526	0.0947368	-0.0140351	0.0385965	-0.0210526	0.0561404	-0.0140351	0.0491228	-0.0421053	0.175439	-0.101754	0.140351	-0.0350877	0.0736842	-0.045614	0.0315789	-0.045614	0.0947368	-0.0385965	0.126316	-0.0631579	0.182456	-0.0245614	0.0596491	-0.0210526	0.129825	-0.0105263	0.0982456
-0.0385965	0.112281	-0.0210526	0.0947368	-0.0140351	0.0385965	-0.0210526	0.0561404	-0.0140351	0.0491228	-0.0421053	0.175439	-0.101754	0.140351	-0.0350877	0.0736842	-0.045614	0.0315789	-0.045614	0.0947368	-0.0385965	0.126316	-0.0631579	0.182456	-0.0245614	0.0596491	-0.0175439	0.133333	-0.0105263	0.0982456
-0.0385965	0.112281	-0.0210526	0.0947368	-0.0140351	0.0385965	-0.0210526	0.0561404	-0.0140351	0.0491228	-0.0421053	0.175439	-0.101754	0.140351	-0.0350877	0.0736842	-0.045614	0.0315789	-0.045614	0.0947368	-0.0385965	0.126316	-0.0631579	0.182456	-0.0245614	0.0596491	-0.0175439	0.136842	-0.0105263	0.0982456
-0.0385965	0.112281	-0.0210526	0.0947368	-0.0140351	0.0385965	-0.0210526	0.0561404	-0.0140351	0.0491228	-0.0421053	0.175439	-0.101754	0.140351	-0.0350877	0.0736842	-0.045614	0.0315789	-0.045614	0.0912281	-0.0385965	0.126316	-0.0631579	0.182456	-0.0245614	0.0596491	-0.0175439	0.136842	-0.0105263	0.0982456
-0.0385965	0.108772	-0.0210526	0.0947368	-0.0140351	0.0385965	-0.0210526	0.0561404	-0.0140351	0.0491228	-0.0421053	0.175439	-0.101754	0.140351	-0.0350877	0.0736842	-0.045614	0.0315789	-0.0491228	0.0877193	-0.0385965	0.126316	-0.0631579	0.182456	-0.0245614	0.0596491	-0.0175439	0.136842	-0.0105263	0.0982456
-0.0385965	0.108772	-0.0210526	0.0947368	-0.0140351	0.0385965	-0.0210526	0.0561404	-0.0140351	0.0491228	-0.0421053	0.175439	-0.101754	0.140351	-0.0350877	0.0736842	-0.045614	0.0315789	-0.0491228	0.0877193	-0.0385965	0.126316	-0.0631579	0.182456	-0.0245614	0.0596491	-0.0175439	0.136842	-0.0105263	0.0982456
-0.0385965	0.108772	-0.0210526	0.0947368	-0.0140351	0.0385965	-0.0210526	0.0561404	-0.0140351	0.0491228	-0.0421053	0.175439	-0.101754	0.140351	-0.0350877	0.0736842	-0.045614	0.0315789	-0.0491228	0.0877193	-0.0385965	0.126316	-0.0631579	0.182456	-0.0245614	0.0596491	-0.0175439	0.136842	-0.0105263	0.0982456
-0.0385965	0.108772	-0.0210526	0.0947368	-0.0140351	0.0385965	-0.0210526	0.0561404	-0.0140351	0.0491228	-0.0421053	0.175439	-0.101754	0.140351	-0.0350877	0.0736842	-0.045614	0.0315789	-0.0491228	0.0877193	-0.0385965	0.126316	-0.0631579	0.178947	-0.0245614	0.0596491	-0.0175439	0.136842	-0.0105263	0.0982456
-0.0385965	0.108772	-0.0210526	0.0982456	-0.0140351	0.0385965	-0.0210526	0.0561404	-0.0140351	0.0491228	-0.0421053	0.175439	-0.101754	0.140351	-0.0350877	0.0736842	-0.045614	0.0315789	-0.0491228	0.0877193	-0.0385965	0.126316	-0.0631579	0.178947	-0.0245614	0.0596491	-0.0175439	0.140351	-0.0105263	0.0982456
-0.0385965	0.108772	-0.0210526	0.0982456	-0.0140351	0.0385965	-0.0210526	0.0561404	-0.0140351	0.0491228	-0.0421053	0.175439	-0.101754	0.140351	-0.0350877	0.0736842	-0.045614	0.0315789	-0.0491228	0.0877193	-0.0385965	0.126316	-0.0631579	0.178947	-0.0245614	0.0596491	-0.0175439	0.140351	-0.0105263	0.0982456
-0.0385965	0.108772	-0.0210526	0.0982456	-0.0140351	0.0385965	-0.0210526	0.0561404	-0.0140351	0.0491228	-0.0421053	0.175439	-0.101754	0.140351	-0.0350877	0.0736842	-0.045614	0.0315789	-0.0491228	0.0877193	-0.0385965	0.126316	-0.0631579	0.178947	-0.0245614	0.0596491	-0.0175439	0.140351	-0.0105263	0.0982456
-0.0385965	0.108772	-0.0210526	0.0982456	-0.0140351	0.0385965	-0.0210526	0.0561404	-0.0140351	0.0491228	-0.0421053	0.175439	-0.101754	0.140351	-0.0350877	0.0701754	-0.045614	0.0315789	-0.0491228	0.0877193	-0.0385965	0.126316	-0.0631579	0.178947	-0.0245614	0.0596491	-0.0175439	0.140351	-0.0105263	0.0982456
-0.0385965	0.108772	-0.0210526	0.0982456	-0.0140351	0.0385965	-0.0210526	0.0561404	-0.0140351	0.0491228	-0.0421053	0.175439	-0.101754	0.140351	-0.0350877	0.0701754	-0.045614	0.0315789	-0.0491228	0.0877193	-0.0385965	0.126316	-0.0631579	0.178947	-0.0245614	0.0596491	-0.0175439	0.140351	-0.0105263	0.0982456
-0.0385965	0.108772	-0.0210526	0.0982456	-0.0140351	0.0385965	-0.0210526	0.0561404	-0.0140351	0.0491228	-0.0421053	0.175439	-0.101754	0.140351	-0.0350877	0.0701754	-0.045614	0.0315789	-0.0491228	0.0877193	-0.0385965	0.126316	-0.0631579	0.178947	-0.0245614	0.0596491	-0.0175439	0.140351	-0.0105263	0.0947368
-0.0385965	0.108772	-0.0210526	0.0982456	-0.0140351	0.0385965	-0.0210526	0.0561404	-0.0140351	0.0491228	-0.0421053	0.175439	-0.101754	0.140351	-0.0350877	0.0701754	-0.045614	0.0315789	-0.0491228	0.0877193	-0.0385965	0.126316	-0.0631579	0.178947	-0.0245614	0.0596491	-0.0175439	0.140351	-0.0105263	0.0947368
-0.0385965	0.108772	-0.0210526	0.0982456	-0.0140351	0.0385965	-0.0210526	0.0561404	-0.0140351	0.0491228	-0.0421053	0.175439	-0.101754	0.140351	-0.0350877	0.0701754	-0.045614	0.0315789	-0.0491228	0.0842105	-0.0385965	0.126316	-0.0631579	0.178947	-0.0245614	0.0596491	-0.0175439	0.140351	-0.0105263	0.0947368
-0.0385965	0.108772	-0.0210526	0.0982456	-0.0140351	0.0385965	-0.0210526	0.0561404	-0.0140351	0.0491228	-0.0421053	0.175439	-0.101754	0.140351	-0.0350877	0.0701754	-0.045614	0.0315789	-0.0491228	0.0842105	-0.0385965	0.126316	-0.0631579	0.178947	-0.0245614	0.0596491	-0.0175439	0.140351	-0.0105263	0.0947368
-0.0385965	0.108772	-0.0210526	0.0982456	-0.0140351	0.0385965	-0.0210526	0.0561404	-0.0140351	0.0491228	-0.0421053	0.175439	-0.101754	0.140351	-0.0350877	0.0701754	-0.045614	0.0315789	-0.0491228	0.0842105	-0.0385965	0.126316	-0.0631579	0.178947	-0.0245614	0.0596491	-0.0175439	0.140351	-0.0105263	0.0947368
-0.0385965	0.108772	-0.0210526	0.0982456	-0.0140351	0.0385965	-0.0210526	0.0561404	-0.0140351	0.0491228	-0.0421053	0.175439	-0.101754	0.140351	-0.0350877	0.0701754	-0.045614	0.0315789	-0.0491228	0.0842105	-0.0385965	0.126316	-0.0631579	0.178947	-0.0245614	0.0596491	-0.0175439	0.140351	-0.0105263	0.0947368
-0.0385965	0.108772	-0.0210526	0.0982456	-0.0140351	0.0385965	-0.0210526	0.0561404	-0.0140351	0.0491228	-0.0421053	0.175439	-0.101754	0.140351	-0.0350877	0.0701754	-0.045614	0.0315789	-0.0491228	0.0842105	-0.0385965	0.126316	-0.0631579	0.178947	-0.0245614	0.0596491	-0.0175439	0.140351	-0.0105263	0.0947368
-0.0385965	0.108772	-0.0210526	0.0982456	-0.0140351	0.0385965	-0.0210526	0.0561404	-0.0140351	0.045614	-0.0421053	0.175439	-0.101754	0.140351	-0.0350877	0.0701754	-0.045614	0.0315789	-0.0491228	0.0842105	-0.0385965	0.126316	-0.0631579	0.178947	-0.0245614	0.0596491	-0.0175439	0.140351	-0.0105263	0.0947368
-0.0385965	0.108772	-0.0210526	0.0982456	-0.0140351	0.0385965	-0.0210526	0.0561404	-0.0140351	0.045614	-0.0421053	0.175439	-0.101754	0.140351	-0.0350877	0.0701754	-0.045614	0.0315789	-0.0491228	0.0842105	-0.0385965	0.126316	-0.0631579	0.178947	-0.0245614	0.0596491	-0.0175439	0.140351	-0.0140351	0.0912281
-0.0385965	0.108772	-0.0210526	0.0982456	-0.0140351	0.0385965	-0.0210526	0.0561404	-0.0140351	0.0421053	-0.0421053	0.175439	-0.101754	0.140351	-0.0350877	0.0701754	-0.045614	0.0315789	-0.0491228	0.0842105	-0.0385965	0.126316	-0.0631579	0.178947	-0.0245614	0.0596491	-0.0175439	0.140351	-0.0140351	0.0912281
-0.0385965	0.108772	-0.0210526	0.0982456	-0.0140351	0.0385965	-0.0210526	0.0561404	-0.0140351	0.0421053	-0.0421053	0.175439	-0.101754	0.140351	-0.0350877	0.0701754	-0.045614	0.0315789	-0.0491228	0.0842105	-0.0385965	0.126316	-0.0631579	0.178947	-0.0245614	0.0596491	-0.0175439	0.140351	-0.0140351	0.0912281
-0.0385965	0.108772	-0.0210526	0.0982456	-0.0140351	0.0385965	-0.0210526	0.0561404	-0.0140351	0.0421053	-0.0421053	0.175439	-0.101754	0.140351	-0.0350877	0.0701754	-0.045614	0.0315789	-0.0491228	0.0842105	-0.0385965	0.126316	-0.0631579	0.178947	-0.0245614	0.0596491	-0.0175439	0.140351	-0.0140351	0.0912281
-0.0385965	0.108772	-0.0210526	0.0982456	-0.0140351	0.0385965	-0.0210526	0.0561404	-0.0140351	0.0421053	-0.0421053	0.175439	-0.101754	0.140351	-0.0350877	0.0701754	-0.045614	0.0315789	-0.0491228	0.0842105	-0.0385965	0.126316	-0.0631579	0.178947	-0.0245614	0.0596491	-0.0175439	0.140351	-0.0140351	0.0912281
-0.0385965	0.108772	-0.0210526	0.0982456	-0.0140351	0.0385965	-0.0210526	0.0561404	-0.0140351	0.0421053	-0.0421053	0.175439	-0.101754	0.140351	-0.0350877	0.0701754	-0.045614	0.0315789	-0.0491228	0.0842105	-0.0385965	0.126316	-0.0631579	0.178947	-0.0245614	0.0596491	-0.0175439	0.140351	-0.0140351	0.0912281
-0.0385965	0.108772	-0.0210526	0.0982456	-0.0140351	0.0385965	-0.0210526	0.0561404	-0.0140351	0.0421053	-0.0421053	0.175439	-0.101754	0.140351	-0.0350877	0.0701754	-0.045614	0.0315789	-0.0491228	0.0842105	-0.0385965	0.126316	-0.0631579	0.178947	-0.0245614	0.0596491	-0.0175439	0.140351	-0.0140351	0.0947368
-0.0385965	0.108772	-0.0210526	0.0982456	-0.0140351	0.0385965	-0.0210526	0.0561404	-0.0140351	0.0421053	-0.0421053	0.17193	-0.101754	0.140351	-0.0350877	0.0701754	-0.045614	0.0315789	-0.0491228	0.0842105	-0.0385965	0.126316	-0.0631579	0.178947	-0.0245614	0.0596491	-0.0175439	0.140351	-0.0140351	0.0947368
-0.0385965	0.108772	-0.0210526	0.0982456	-0.0140351	0.0385965	-0.0210526	0.0561404	-0.0140351	0.0421053	-0.0421053	0.17193	-0.101754	0.140351	-0.0350877	0.0701754	-0.045614	0.0315789	-0.0491228	0.0842105	-0.0385965	0.126316	-0.0631579	0.178947	-0.0245614	0.0596491	-0.0175439	0.140351	-0.0140351	0.0947368
-0.0385965	0.108772	-0.0210526	0.0982456	-0.0140351	0.0385965	-0.0210526	0.0561404	-0.0140351	0.0421053	-0.0421053	0.17193	-0.101754	0.140351	-0.0350877	0.0701754	-0.045614	0.0315789	-0.0491228	0.0842105	-0.0385965	0.126316	-0.0631579	0.178947	-0.0245614	0.0596491	-0.0175439	0.140351	-0.0140351	0.0947368
-0.0385965	0.108772	-0.0210526	0.0982456	-0.0140351	0.0385965	-0.0210526	0.0561404	-0.0140351	0.0421053	-0.0421053	0.17193	-0.101754	0.140351	-0.0385965	0.0666667	-0.045614	0.0315789	-0.0491228	0.0807018	-0.0385965	0.126316	-0.0631579	0.178947	-0.0245614	0.0596491	-0.0175439	0.140351	-0.0140351	0.0947368
-0.0385965	0.108772	-0.0210526	0.0982456	-0.0140351	0.0385965	-0.0210526	0.0561404	-0.0140351	0.0421053	-0.0421053	0.17193	-0.101754	0.140351	-0.0385965	0.0666667	-0.045614	0.0315789	-0.0491228	0.0807018	-0.0385965	0.126316	-0.0631579	0.178947	-0.0245614	0.0596491	-0.0175439	0.140351	-0.0140351	0.0947368
-0.0385965	0.108772	-0.0210526	0.0982456	-0.0140351	0.0385965	-0.0210526	0.0561404	-0.0140351	0.0421053	-0.0421053	0.17193	-0.101754	0.140351	-0.0385965	0.0666667	-0.045614	0.0315789	-0.0491228	0.0807018	-0.0385965	0.126316	-0.0631579	0.178947	-0.0245614	0.0596491	-0.0175439	0.140351	-0.0140351	0.0947368
-0.0385965	0.108772	-0.0210526	0.0982456	-0.0140351	0.0385965	-0.0210526	0.0561404	-0.0140351	0.0421053	-0.0421053	0.17193	-0.101754	0.140351	-0.0385965	0.0666667	-0.045614	0.0315789	-0.0491228	0.0807018	-0.0385965	0.126316	-0.0631579	0.175439	-0.0245614	0.0596491	-0.0175439	0.140351	-0.0140351	0.0947368
-0.0385965	0.105263	-0.0210526	0.0982456	-0.0140351	0.0385965	-0.0210526	0.0561404	-0.0140351	0.0421053	-0.0421053	0.17193	-0.101754	0.140351	-0.0385965	0.0666667	-0.045614	0.0315789	-0.0491228	0.0807018	-0.0385965	0.126316	-0.0631579	0.175439	-0.0245614	0.0596491	-0.0175439	0.140351	-0.0140351	0.0947368
-0.0385965	0.105263	-0.0210526	0.0982456	-0.0140351	0.0385965	-0.0210526	0.0561404	-0.0140351	0.0421053	-0.0421053	0.17193	-0.0982456	0.140351	-0.0385965	0.0666667	-0.045614	0.0315789	-0.0491228	0.0807018	-0.0385965	0.126316	-0.0631579	0.175439	-0.0245614	0.0596491	-0.0175439	0.140351	-0.0140351	0.0947368
-0.0385965	0.105263	-0.0210526	0.0982456	-0.0140351	0.0385965	-0.0210526	0.0561404	-0.0140351	0.0421053	-0.0421053	0.17193	-0.0982456	0.140351	-0.0385965	0.0666667	-0.045614	0.0315789	-0.0491228	0.0807018	-0.0385965	0.126316	-0.0631579	0.175439	-0.0245614	0.0596491	-0.0175439	0.140351	-0.0140351	0.0947368
-0.0385965	0.105263	-0.0210526	0.0982456	-0.0140351	0.0385965	-0.0210526	0.0561404	-0.0140351	0.0421053	-0.0421053	0.17193	-0.0982456	0.140351	-0.0385965	0.0666667	-0.045614	0.0315789	-0.0491228	0.0807018	-0.0385965	0.126316	-0.0631579	0.175439	-0.0245614	0.0596491	-0.0175439	0.140351	-0.0140351	0.0947368
-0.0385965	0.105263	-0.0210526	0.0982456	-0.0140351	0.0385965	-0.0210526	0.0561404	-0.0140351	0.0421053	-0.0421053	0.17193	-0.0982456	0.140351	-0.0385965	0.0666667	-0.045614	0.0315789	-0.0491228	0.0807018	-0.0385965	0.126316	-0.0631579	0.175439	-0.0245614	0.0596491	-0.0175439	0.140351	-0.0140351	0.0947368
-0.0385965	0.105263	-0.0210526	0.0982456	-0.0140351	0.0385965	-0.0210526	0.0561404	-0.0140351	0.0421053	-0.0421053	0.17193	-0.0982456	0.140351	-0.0385965	0.0666667	-0.045614	0.0315789	-0.0491228	0.0807018	-0.0385965	0.126316	-0.0631579	0.175439	-0.0245614	0.0596491	-0.0175439	0.140351	-0.0140351	0.0947368
-0.0385965	0.105263	-0.0210526	0.0947368	-0.0140351	0.0385965	-0.0210526	0.0561404	-0.0140351	0.0421053	-0.0421053	0.17193	-0.0982456	0.140351	-0.0385965	0.0666667	-0.045614	0.0315789	-0.0491228	0.0807018	-0.0385965	0.126316	-0.0631579	0.175439	-0.0245614	0.0596491	-0.0175439	0.140351	-0.0140351	0.0947368
-0.0385965	0.105263	-0.0210526	0.0947368	-0.0140351	0.0385965	-0.0210526	0.0561404	-0.0140351	0.0421053	-0.0421053	0.17193	-0.0982456	0.140351	-0.0385965	0.0666667	-0.045614	0.0315789	-0.0491228	0.0807018	-0.0385965	0.126316	-0.0631579	0.175439	-0.0245614	0.0596491	-0.0175439	0.140351	-0.0140351	0.0947368
-0.0385965	0.105263	-0.0210526	0.0947368	-0.0140351	0.0385965	-0.0210526	0.0561404	-0.0140351	0.0421053	-0.0421053	0.17193	-0.0982456	0.140351	-0.0385965	0.0666667	-0.045614	0.0315789	-0.0491228	0.0807018	-0.0385965	0.126316	-0.0631579	0.175439	-0.0245614	0.0596491	-0.0210526	0.136842	-0.0140351	0.0947368
-0.0385965	0.105263	-0.0210526	0.0947368	-0.0140351	0.0385965	-0.0210526	0.0561404	-0.0140351	0.0421053	-0.0421053	0.17193	-0.0982456	0.140351	-0.0385965	0.0666667	-0.045614	0.0315789	-0.0491228	0.0807018	-0.0385965	0.126316	-0.0631579	0.175439	-0.0245614	0.0596491	-0.0210526	0.136842	-0.0140351	0.0947368
-0.0385965	0.105263	-0.0210526	0.0947368	-0.0140351	0.0385965	-0.0210526	0.0561404	-0.0140351	0.0421053	-0.0421053	0.17193	-0.0982456	0.140351	-0.0385965	0.0666667	-0.045614	0.0315789	-0.0491228	0.0807018	-0.0385965	0.126316	-0.0631579	0.175439	-0.0245614	0.0596491	-0.0210526	0.136842	-0.0140351	0.0947368
-0.0385965	0.105263	-0.0210526	0.0947368	-0.0140351	0.0385965	-0.0210526	0.0561404	-0.0140351	0.0421053	-0.0421053	0.17193	-0.0982456	0.140351	-0.0385965	0.0666667	-0.045614	0.0315789	-0.0491228	0.0807018	-0.0385965	0.126316	-0.0631579	0.175439	-0.0245614	0.0596491	-0.0210526	0.136842	-0.0140351	0.0947368
-0.0385965	0.105263	-0.0210526	0.0947368	-0.0140351	0.0385965	-0.0210526	0.0561404	-0.0140351	0.0421053	-0.0421053	0.17193	-0.0982456	0.140351	-0.0385965	0.0666667	-0.045614	0.0315789	-0.0491228	0.0807018	-0.0385965	0.126316	-0.0631579	0.175439	-0.0245614	0.0596491	-0.0210526	0.136842	-0.0140351	0.0947368
-0.0385965	0.105263	-0.0210526	0.0947368	-0.0140351	0.0385965	-0.0210526	0.0526316	-0.0140351	0.0421053	-0.0421053	0.17193	-0.0982456	0.140351	-0.0385965	0.0666667	-0.045614	0.0315789	-0.0491228	0.0807018	-0.0385965	0.126316	-0.0631579	0.175439	-0.0245614	0.0596491	-0.0210526	0.136842	-0.0140351	0.0982456
-0.0385965	0.105263	-0.0210526	0.0947368	-0.0140351	0.0385965	-0.0210526	0.0526316	-0.0140351	0.0421053	-0.0421053	0.17193	-0.0982456	0.140351	-0.0385965	0.0666667	-0.045614	0.0315789	-0.0491228	0.0807018	-0.0385965	0.126316	-0.0631579	0.175439	-0.0245614	0.0596491	-0.0210526	0.136842	-0.0140351	0.0982456
-0.0385965	0.105263	-0.0210526	0.0947368	-0.0140351	0.0385965	-0.0210526	0.0526316	-0.0140351	0.0421053	-0.0421053	0.17193	-0.0982456	0.14386	-0.0385965	0.0666667	-0.045614	0.0315789	-0.0491228	0.0807018	-0.0385965	0.126316	-0.0631579	0.175439	-0.0245614	0.0596491	-0.0210526	0.136842	-0.0140351	0.0982456
-0.0385965	0.105263	-0.0210526	0.0947368	-0.0140351	0.0385965	-0.0210526	0.0526316	-0.0140351	0.0421053	-0.0421053	0.17193	-0.0982456	0.14386	-0.0385965	0.0666667	-0.045614	0.0315789	-0.0491228	0.0807018	-0.0385965	0.126316	-0.0631579	0.175439	-0.0245614	0.0596491	-0.0210526	0.136842	-0.0140351	0.0982456
-0.0385965	0.105263	-0.0210526	0.0947368	-0.0140351	0.0385965	-0.0210526	0.0526316	-0.0140351	0.0421053	-0.0421053	0.17193	-0.0982456	0.14386	-0.0385965	0.0666667	-0.045614	0.0315789	-0.0491228	0.0807018	-0.0385965	0.126316	-0.0631579	0.175439	-0.0245614	0.0596491	-0.0210526	0.136842	-0.0140351	0.0982456
-0.0385965	0.105263	-0.0210526	0.0947368	-0.0140351	0.0385965	-0.0210526	0.0526316	-0.0140351	0.0421053	-0.0421053	0.17193	-0.0982456	0.140351	-0.0385965	0.0666667	-0.045614	0.0315789	-0.0491228	0.0807018	-0.0385965	0.126316	-0.0631579	0.175439	-0.0245614	0.0596491	-0.0210526	0.136842	-0.0140351	0.0982456
-0.0385965	0.105263	-0.0210526	0.0947368	-0.0140351	0.0385965	-0.0210526	0.0526316	-0.0140351	0.0421053	-0.0421053	0.17193	-0.0982456	0.140351	-0.0385965	0.0666667	-0.045614	0.0315789	-0.0491228	0.0807018	-0.0385965	0.126316	-0.0631579	0.175439	-0.0245614	0.0596491	-0.0210526	0.136842	-0.0140351	0.0982456
-0.0385965	0.105263	-0.0210526	0.0947368	-0.0140351	0.0385965	-0.0175439	0.0561404	-0.0140351	0.0421053	-0.0421053	0.17193	-0.0982456	0.136842	-0.0385965	0.0666667	-0.045614	0.0315789	-0.0491228	0.0807018	-0.0385965	0.126316	-0.0631579	0.175439	-0.0245614	0.0596491	-0.0210526	0.136842	-0.0140351	0.0982456
-0.0385965	0.105263	-0.0210526	0.0947368	-0.0140351	0.0385965	-0.0175439	0.0561404	-0.0140351	0.0421053	-0.0421053	0.17193	-0.0982456	0.136842	-0.0385965	0.0666667	-0.045614	0.0315789	-0.0491228	0.0807018	-0.0385965	0.126316	-0.0631579	0.175439	-0.0245614	0.0596491	-0.0210526	0.136842	-0.0140351	0.0982456
-0.0385965	0.105263	-0.0210526	0.0947368	-0.0140351	0.0385965	-0.0175439	0.0561404	-0.0140351	0.0421053	-0.0421053	0.17193	-0.0982456	0.136842	-0.0385965	0.0666667	-0.045614	0.0315789	-0.0491228	0.0807018	-0.0385965	0.126316	-0.0631579	0.175439	-0.0245614	0.0596491	-0.0210526	0.136842	-0.0140351	0.0982456
-0.0385965	0.105263	-0.0210526	0.0947368	-0.0140351	0.0350877	-0.0175439	0.0561404	-0.0140351	0.0421053	-0.0421053	0.17193	-0.0982456	0.136842	-0.0385965	0.0666667	-0.045614	0.0315789	-0.0491228	0.0807018	-0.0385965	0.126316	-0.0631579	0.175439	-0.0245614	0.0596491	-0.0210526	0.136842	-0.0140351	0.0982456
-0.0385965	0.105263	-0.0210526	0.0947368	-0.0140351	0.0350877	-0.0175439	0.0561404	-0.0140351	0.0421053	-0.0421053	0.17193	-0.0982456	0.136842	-0.0385965	0.0666667	-0.045614	0.0315789	-0.0491228	0.0807018	-0.0385965	0.126316	-0.0631579	0.175439	-0.0245614	0.0596491	-0.0210526	0.136842	-0.0140351	0.0982456
-0.0385965	0.105263	-0.0210526	0.0947368	-0.0140351	0.0350877	-0.0175439	0.0561404	-0.0140351	0.0421053	-0.0421053	0.17193	-0.0982456	0.136842	-0.0385965	0.0666667	-0.045614	0.0315789	-0.0491228	0.0807018	-0.0385965	0.126316	-0.0631579	0.175439	-0.0245614	0.0596491	-0.0210526	0.136842	-0.0140351	0.0982456
-0.0385965	0.105263	-0.0210526	0.0947368	-0.0140351	0.0350877	-0.0175439	0.0561404	-0.0140351	0.0421053	-0.0421053	0.17193	-0.0982456	0.136842	-0.0385965	0.0666667	-0.045614	0.0315789	-0.0491228	0.0807018	-0.0385965	0.126316	-0.0631579	0.175439	-0.0245614	0.0596491	-0.0210526	0.136842	-0.0140351	0.0982456
-0.0385965	0.105263	-0.0210526	0.0947368	-0.0140351	0.0350877	-0.0175439	0.0561404	-0.0140351	0.0421053	-0.0421053	0.17193	-0.0982456	0.136842	-0.0385965	0.0666667	-0.045614	0.0315789	-0.0491228	0.0807018	-0.0385965	0.126316	-0.0631579	0.175439	-0.0245614	0.0596491	-0.0210526	0.136842	-0.0140351	0.0982456
-0.0385965	0.105263	-0.0210526	0.0947368	-0.0140351	0.0350877	-0.0175439	0.0561404	-0.0140351	0.0385965	-0.0421053	0.17193	-0.0982456	0.136842	-0.0385965	0.0666667	-0.045614	0.0315789	-0.0491228	0.0807018	-0.0385965	0.126316	-0.0631579	0.175439	-0.0245614	0.0596491	-0.0210526	0.136842	-0.0140351	0.0982456
-0.0385965	0.108772	-0.0210526	0.0947368	-0.0140351	0.0350877	-0.0175439	0.0561404	-0.0140351	0.0385965	-0.0421053	0.17193	-0.0982456	0.133333	-0.0385965	0.0666667	-0.045614	0.0315789	-0.0491228	0.0807018	-0.0385965	0.126316	-0.0631579	0.175439	-0.0245614	0.0596491	-0.0210526	0.136842	-0.0140351	0.0982456
-0.0385965	0.108772	-0.0210526	0.0947368	-0.0105263	0.0350877	-0.0175439	0.0561404	-0.0140351	0.0385965	-0.0421053	0.17193	-0.0982456	0.133333	-0.0385965	0.0666667	-0.045614	0.0315789	-0.0491228	0.0807018	-0.0385965	0.126316	-0.0631579	0.175439	-0.0245614	0.0596491	-0.0210526	0.136842	-0.0140351	0.0982456
-0.0385965	0.108772	-0.0210526	0.0947368	-0.0105263	0.0350877	-0.0175439	0.0561404	-0.0140351	0.0385965	-0.0421053	0.17193	-0.0982456	0.133333	-0.0385965	0.0666667	-0.045614	0.0315789	-0.0491228	0.0842105	-0.0385965	0.126316	-0.0631579	0.175439	-0.0245614	0.0596491	-0.0210526	0.136842	-0.0140351	0.0982456
-0.0385965	0.108772	-0.0210526	0.0947368	-0.0105263	0.0350877	-0.0175439	0.0561404	-0.0140351	0.0385965	-0.0421053	0.168421	-0.0982456	0.133333	-0.0385965	0.0666667	-0.045614	0.0315789	-0.0491228	0.0842105	-0.0385965	0.126316	-0.0631579	0.175439	-0.0245614	0.0596491	-0.0210526	0.136842	-0.0140351	0.0982456
-0.0385965	0.108772	-0.0210526	0.0947368	-0.0105263	0.0350877	-0.0175439	0.0561404	-0.0140351	0.0385965	-0.0421053	0.168421	-0.0982456	0.133333	-0.0385965	0.0666667	-0.045614	0.0315789	-0.0491228	0.0842105	-0.0385965	0.126316	-0.0631579	0.175439	-0.0245614	0.0596491	-0.0210526	0.136842	-0.0140351	0.0982456
-0.0385965	0.108772	-0.0210526	0.0947368	-0.0105263	0.0350877	-0.0175439	0.0561404	-0.0140351	0.0385965	-0.0421053	0.168421	-0.0982456	0.133333	-0.0385965	0.0666667	-0.045614	0.0315789	-0.0491228	0.0842105	-0.0385965	0.126316	-0.0631579	0.175439	-0.0245614	0.0596491	-0.0210526	0.136842	-0.0140351	0.0982456
-0.0385965	0.108772	-0.0210526	0.0947368	-0.0105263	0.0350877	-0.0175439	0.0561404	-0.0140351	0.0421053	-0.0421053	0.168421	-0.0982456	0.133333	-0.0385965	0.0666667	-0.045614	0.0315789	-0.0491228	0.0842105	-0.0385965	0.126316	-0.0631579	0.175439	-0.0245614	0.0596491	-0.0210526	0.136842	-0.0140351	0.0982456
-0.0385965	0.108772	-0.0210526	0.0947368	-0.0105263	0.0350877	-0.0175439	0.0561404	-0.0140351	0.0421053	-0.0421053	0.168421	-0.0982456	0.133333	-0.0385965	0.0666667	-0.045614	0.0315789	-0.0491228	0.0842105	-0.0385965	0.126316	-0.0631579	0.175439	-0.0245614	0.0596491	-0.0210526	0.136842	-0.0140351	0.0982456
-0.0385965	0.108772	-0.0210526	0.0947368	-0.0105263	0.0350877	-0.0175439	0.0561404	-0.0140351	0.0421053	-0.0421053	0.168421	-0.0982456	0.133333	-0.0385965	0.0666667	-0.045614	0.0315789	-0.0491228	0.0842105	-0.0385965	0.126316	-0.0631579	0.175439	-0.0245614	0.0596491	-0.0210526	0.136842	-0.0140351	0.0982456
-0.0385965	0.108772	-0.0210526	0.0947368	-0.0105263	0.0350877	-0.0175439	0.0561404	-0.0140351	0.0421053	-0.0421053	0.168421	-0.0982456	0.133333	-0.0385965	0.0666667	-0.045614	0.0315789	-0.0491228	0.0842105	-0.0385965	0.126316	-0.0631579	0.175439	-0.0245614	0.0596491	-0.0210526	0.136842	-0.0140351	0.0982456
-0.0385965	0.108772	-0.0210526	0.0947368	-0.0105263	0.0350877	-0.0175439	0.0561404	-0.0140351	0.0421053	-0.0421053	0.168421	-0.0982456	0.133333	-0.0385965	0.0666667	-0.045614	0.0315789	-0.0491228	0.0842105	-0.0385965	0.126316	-0.0631579	0.175439	-0.0245614	0.0596491	-0.0210526	0.136842	-0.0140351	0.0982456
-0.0385965	0.108772	-0.0210526	0.0947368	-0.0105263	0.0350877	-0.0175439	0.0561404	-0.0140351	0.0421053	-0.0421053	0.168421	-0.0982456	0.133333	-0.0385965	0.0666667	-0.045614	0.0315789	-0.0491228	0.0842105	-0.0385965	0.126316	-0.0631579	0.175439	-0.0245614	0.0596491	-0.0210526	0.136842	-0.0140351	0.0982456
-0.0385965	0.108772	-0.0210526	0.0947368	-0.0105263	0.0350877	-0.0175439	0.0561404	-0.0140351	0.0421053	-0.0421053	0.168421	-0.0982456	0.133333	-0.0385965	0.0666667	-0.045614	0.0315789	-0.0491228	0.0842105	-0.0385965	0.126316	-0.0631579	0.175439	-0.0245614	0.0596491	-0.0210526	0.136842	-0.0140351	0.0982456
-0.0385965	0.108772	-0.0210526	0.0947368	-0.0105263	0.0350877	-0.0175439	0.0561404	-0.0140351	0.0421053	-0.0421053	0.168421	-0.0982456	0.133333	-0.0385965	0.0666667	-0.045614	0.0315789	-0.0491228	0.0842105	-0.0385965	0.126316	-0.0631579	0.175439	-0.0245614	0.0596491	-0.0210526	0.136842	-0.0140351	0.0982456
-0.0385965	0.108772	-0.0210526	0.0947368	-0.0105263	0.0350877	-0.0175439	0.0561404	-0.0140351	0.0421053	-0.0421053	0.168421	-0.0982456	0.133333	-0.0385965	0.0666667	-0.045614	0.0315789	-0.0491228	0.0842105	-0.0385965	0.126316	-0.0631579	0.175439	-0.0245614	0.0596491	-0.0210526	0.136842	-0.0140351	0.0982456
-0.0350877	0.108772	-0.0210526	0.0947368	-0.0105263	0.0350877	-0.0175439	0.0561404	-0.0140351	0.0421053	-0.0421053	0.168421	-0.0982456	0.133333	-0.0385965	0.0666667	-0.045614	0.0315789	-0.0491228	0.0842105	-0.0385965	0.126316	-0.0631579	0.175439	-0.0245614	0.0596491	-0.0210526	0.136842	-0.0140351	0.0982456
-0.0350877	0.108772	-0.0210526	0.0947368	-0.0105263	0.0350877	-0.0175439	0.0561404	-0.0140351	0.0421053	-0.0421053	0.168421	-0.0982456	0.133333	-0.0385965	0.0666667	-0.045614	0.0315789	-0.0491228	0.0842105	-0.0385965	0.126316	-0.0631579	0.175439	-0.0245614	0.0596491	-0.0210526	0.136842	-0.0140351	0.0982456
-0.0350877	0.108772	-0.0210526	0.0947368	-0.0105263	0.0350877	-0.0175439	0.0561404	-0.0140351	0.0421053	-0.0421053	0.168421	-0.0982456	0.133333	-0.0385965	0.0666667	-0.045614	0.0315789	-0.0491228	0.0842105	-0.0385965	0.126316	-0.0631579	0.175439	-0.0245614	0.0596491	-0.0210526	0.136842	-0.0140351	0.0982456
-0.0350877	0.108772	-0.0210526	0.0912281	-0.0105263	0.0350877	-0.0175439	0.0561404	-0.0140351	0.0421053	-0.0421053	0.168421	-0.0982456	0.133333	-0.0385965	0.0666667	-0.045614	0.0315789	-0.0491228	0.0842105	-0.0385965	0.126316	-0.0631579	0.175439	-0.0245614	0.0596491	-0.0210526	0.136842	-0.0140351	0.0982456
-0.0350877	0.108772	-0.0210526	0.0947368	-0.0105263	0.0350877	-0.0175439	0.0561404	-0.0140351	0.0421053	-0.0421053	0.168421	-0.0982456	0.133333	-0.0385965	0.0666667	-0.045614	0.0315789	-0.0491228	0.0842105	-0.0385965	0.126316	-0.0596491	0.178947	-0.0245614	0.0596491	-0.0210526	0.136842	-0.0140351	0.0982456
-0.0350877	0.108772	-0.0210526	0.0947368	-0.0105263	0.0350877	-0.0175439	0.0561404	-0.0140351	0.0421053	-0.0421053	0.168421	-0.0982456	0.133333	-0.0385965	0.0666667	-0.045614	0.0315789	-0.0491228	0.0842105	-0.0421053	0.122807	-0.0596491	0.178947	-0.0245614	0.0596491	-0.0210526	0.140351	-0.0140351	0.0982456
-0.0350877	0.108772	-0.0210526	0.0947368	-0.0105263	0.0350877	-0.0175439	0.0561404	-0.0140351	0.0421053	-0.0421053	0.168421	-0.0982456	0.133333	-0.0385965	0.0666667	-0.045614	0.0315789	-0.0491228	0.0842105	-0.0421053	0.122807	-0.0596491	0.178947	-0.0245614	0.0596491	-0.0210526	0.140351	-0.0140351	0.0982456
-0.0350877	0.108772	-0.0210526	0.0947368	-0.0105263	0.0350877	-0.0175439	0.0561404	-0.0140351	0.0421053	-0.0421053	0.168421	-0.0982456	0.133333	-0.0385965	0.0666667	-0.045614	0.0315789	-0.0491228	0.0842105	-0.0421053	0.122807	-0.0596491	0.178947	-0.0245614	0.0596491	-0.0210526	0.140351	-0.0140351	0.0982456
-0.0350877	0.108772	-0.0210526	0.0947368	-0.0105263	0.0350877	-0.0175439	0.0561404	-0.0140351	0.0421053	-0.0421053	0.168421	-0.0982456	0.133333	-0.0385965	0.0666667	-0.045614	0.0315789	-0.0491228	0.0842105	-0.0421053	0.122807	-0.0596491	0.178947	-0.0245614	0.0596491	-0.0210526	0.140351	-0.0140351	0.0982456
-0.0350877	0.108772	-0.0210526	0.0947368	-0.0105263	0.0350877	-0.0175439	0.0561404	-0.0140351	0.0421053	-0.0421053	0.168421	-0.0982456	0.133333	-0.0385965	0.0666667	-0.045614	0.0315789	-0.0491228	0.0842105	-0.0421053	0.122807	-0.0596491	0.178947	-0.0245614	0.0596491	-0.0210526	0.140351	-0.0140351	0.0982456
-0.0350877	0.108772	-0.0210526	0.0947368	-0.0105263	0.0350877	-0.0175439	0.0561404	-0.0140351	0.0421053	-0.0421053	0.168421	-0.0982456	0.133333	-0.0385965	0.0666667	-0.045614	0.0315789	-0.0491228	0.0842105	-0.0421053	0.119298	-0.0596491	0.178947	-0.0245614	0.0596491	-0.0210526	0.140351	-0.0140351	0.0982456
-0.0350877	0.108772	-0.0210526	0.0947368	-0.0105263	0.0350877	-0.0175439	0.0561404	-0.0140351	0.0421053	-0.0421053	0.168421	-0.0982456	0.133333	-0.0385965	0.0666667	-0.045614	0.0315789	-0.0491228	0.0842105	-0.0421053	0.119298	-0.0596491	0.178947	-0.0245614	0.0596491	-0.0210526	0.140351	-0.0140351	0.0982456
-0.0350877	0.108772	-0.0210526	0.0947368	-0.0105263	0.0350877	-0.0175439	0.0561404	-0.0140351	0.0421053	-0.0421053	0.168421	-0.0982456	0.133333	-0.0385965	0.0666667	-0.045614	0.0315789	-0.0491228	0.0842105	-0.0421053	0.119298	-0.0596491	0.178947	-0.0245614	0.0596491	-0.0210526	0.140351	-0.0140351	0.0982456
-0.0350877	0.108772	-0.0210526	0.0947368	-0.0105263	0.0350877	-0.0175439	0.0561404	-0.0140351	0.0421053	-0.0421053	0.168421	-0.0982456	0.133333	-0.0385965	0.0666667	-0.045614	0.0315789	-0.0491228	0.0842105	-0.0421053	0.119298	-0.0596491	0.178947	-0.0245614	0.0596491	-0.0210526	0.140351	-0.0140351	0.0982456
-0.0350877	0.108772	-0.0210526	0.0947368	-0.0105263	0.0350877	-0.0175439	0.0561404	-0.0140351	0.0421053	-0.0421053	0.168421	-0.0947368	0.133333	-0.0385965	0.0666667	-0.045614	0.0315789	-0.0491228	0.0842105	-0.0421053	0.119298	-0.0596491	0.178947	-0.0245614	0.0596491	-0.0210526	0.140351	-0.0140351	0.0982456
-0.0350877	0.108772	-0.0210526	0.0947368	-0.0105263	0.0350877	-0.0175439	0.0561404	-0.0140351	0.0421053	-0.0421053	0.168421	-0.0947368	0.133333	-0.0385965	0.0666667	-0.045614	0.0315789	-0.0491228	0.0842105	-0.0421053	0.119298	-0.0596491	0.178947	-0.0245614	0.0596491	-0.0210526	0.140351	-0.0140351	0.0982456
-0.0350877	0.108772	-0.0210526	0.0947368	-0.0105263	0.0350877	-0.0175439	0.0561404	-0.0140351	0.0421053	-0.0421053	0.168421	-0.0947368	0.133333	-0.0385965	0.0666667	-0.045614	0.0315789	-0.0491228	0.0842105	-0.0421053	0.119298	-0.0596491	0.178947	-0.0245614	0.0596491	-0.0210526	0.140351	-0.0140351	0.0982456
-0.0350877	0.108772	-0.0210526	0.0947368	-0.0105263	0.0350877	-0.0175439	0.0561404	-0.0140351	0.0421053	-0.0421053	0.168421	-0.0947368	0.133333	-0.0385965	0.0666667	-0.045614	0.0315789	-0.0491228	0.0842105	-0.0421053	0.119298	-0.0596491	0.178947	-0.0245614	0.0596491	-0.0210526	0.140351	-0.0140351	0.0982456
-0.0350877	0.108772	-0.0210526	0.0947368	-0.0105263	0.0350877	-0.0175439	0.0561404	-0.0140351	0.0421053	-0.0421053	0.168421	-0.0947368	0.133333	-0.0385965	0.0666667	-0.045614	0.0315789	-0.0491228	0.0842105	-0.0421053	0.119298	-0.0596491	0.178947	-0.0245614	0.0596491	-0.0210526	0.140351	-0.0140351	0.0982456
-0.0350877	0.108772	-0.0210526	0.0947368	-0.0105263	0.0350877	-0.0175439	0.0561404	-0.0140351	0.0421053	-0.0421053	0.168421	-0.0947368	0.133333	-0.0385965	0.0666667	-0.045614	0.0315789	-0.0491228	0.0842105	-0.0421053	0.119298	-0.0596491	0.178947	-0.0245614	0.0596491	-0.0210526	0.140351	-0.0140351	0.0982456
-0.0350877	0.108772	-0.0210526	0.0947368	-0.0105263	0.0350877	-0.0175439	0.0561404	-0.0140351	0.0421053	-0.0421053	0.168421	-0.0947368	0.133333	-0.0350877	0.0701754	-0.045614	0.0315789	-0.0491228	0.0842105	-0.0421053	0.119298	-0.0596491	0.178947	-0.0245614	0.0596491	-0.0210526	0.140351	-0.0140351	0.0982456
-0.0350877	0.108772	-0.0210526	0.0947368	-0.0105263	0.0350877	-0.0175439	0.0561404	-0.0140351	0.0421053	-0.0421053	0.168421	-0.0947368	0.133333	-0.0350877	0.0701754	-0.045614	0.0315789	-0.0491228	0.0842105	-0.0421053	0.119298	-0.0596491	0.178947	-0.0245614	0.0596491	-0.0210526	0.140351	-0.0140351	0.0982456
-0.0350877	0.108772	-0.0210526	0.0947368	-0.0105263	0.0385965	-0.0175439	0.0561404	-0.0140351	0.0421053	-0.0421053	0.168421	-0.0947368	0.133333	-0.0350877	0.0701754	-0.045614	0.0315789	-0.0491228	0.0842105	-0.0421053	0.119298	-0.0596491	0.178947	-0.0245614	0.0596491	-0.0210526	0.140351	-0.0140351	0.0982456
-0.0350877	0.108772	-0.0210526	0.0947368	-0.0105263	0.0385965	-0.0175439	0.0561404	-0.0140351	0.0421053	-0.0421053	0.168421	-0.0947368	0.133333	-0.0350877	0.0701754	-0.045614	0.0315789	-0.0491228	0.0842105	-0.0421053	0.119298	-0.0596491	0.178947	-0.0245614	0.0596491	-0.0210526	0.140351	-0.0140351	0.0982456
-0.0350877	0.108772	-0.0210526	0.0947368	-0.0105263	0.0385965	-0.0175439	0.0561404	-0.0140351	0.0421053	-0.0421053	0.168421	-0.0947368	0.133333	-0.0350877	0.0701754	-0.045614	0.0315789	-0.0491228	0.0842105	-0.0421053	0.119298	-0.0596491	0.178947	-0.0245614	0.0596491	-0.0210526	0.140351	-0.0140351	0.0982456
-0.0350877	0.108772	-0.0210526	0.0947368	-0.0105263	0.0385965	-0.0175439	0.0561404	-0.0140351	0.0421053	-0.0421053	0.168421	-0.0947368	0.133333	-0.0350877	0.0701754	-0.045614	0.0315789	-0.0491228	0.0842105	-0.0421053	0.119298	-0.0596491	0.178947	-0.0245614	0.0596491	-0.0210526	0.140351	-0.0140351	0.0982456
-0.0350877	0.108772	-0.0210526	0.0947368	-0.0105263	0.0385965	-0.0175439	0.0561404	-0.0140351	0.0421053	-0.0421053	0.168421	-0.0947368	0.129825	-0.0350877	0.0701754	-0.045614	0.0315789	-0.0491228	0.0842105	-0.0421053	0.119298	-0.0596491	0.178947	-0.0245614	0.0596491	-0.0210526	0.140351	-0.0140351	0.0982456
-0.0350877	0.108772	-0.0210526	0.0947368	-0.0105263	0.0385965	-0.0175439	0.0561404	-0.0140351	0.0421053	-0.0421053	0.164912	-0.0947368	0.129825	-0.0350877	0.0701754	-0.045614	0.0315789	-0.0491228	0.0842105	-0.0421053	0.119298	-0.0596491	0.178947	-0.0245614	0.0596491	-0.0210526	0.14386	-0.0140351	0.0982456
-0.0350877	0.108772	-0.0210526	0.0947368	-0.0105263	0.0385965	-0.0175439	0.0561404	-0.0140351	0.0421053	-0.0421053	0.164912	-0.0947368	0.129825	-0.0350877	0.0701754	-0.045614	0.0315789	-0.0491228	0.0842105	-0.0421053	0.119298	-0.0596491	0.178947	-0.0245614	0.0596491	-0.0210526	0.14386	-0.0140351	0.0982456
-0.0350877	0.108772	-0.0210526	0.0947368	-0.0105263	0.0385965	-0.0175439	0.0561404	-0.0140351	0.0421053	-0.0421053	0.164912	-0.0947368	0.129825	-0.0350877	0.0701754	-0.045614	0.0315789	-0.0491228	0.0842105	-0.0421053	0.119298	-0.0596491	0.178947	-0.0245614	0.0596491	-0.0210526	0.14386	-0.0140351	0.0982456
-0.0350877	0.108772	-0.0210526	0.0947368	-0.0105263	0.0385965	-0.0175439	0.0561404	-0.0140351	0.0421053	-0.0421053	0.164912	-0.0947368	0.129825	-0.0350877	0.0701754	-0.045614	0.0315789	-0.0491228	0.0842105	-0.0421053	0.119298	-0.0596491	0.178947	-0.0245614	0.0596491	-0.0210526	0.14386	-0.0140351	0.0982456
-0.0350877	0.108772	-0.0210526	0.0947368	-0.0105263	0.0385965	-0.0175439	0.0561404	-0.0140351	0.0421053	-0.0421053	0.164912	-0.0947368	0.129825	-0.0350877	0.0701754	-0.045614	0.0315789	-0.0491228	0.0842105	-0.0421053	0.119298	-0.0596491	0.178947	-0.0245614	0.0596491	-0.0210526	0.14386	-0.0140351	0.0982456
-0.0350877	0.108772	-0.0210526	0.0947368	-0.0105263	0.0385965	-0.0175439	0.0561404	-0.0140351	0.0421053	-0.0421053	0.164912	-0.0947368	0.129825	-0.0350877	0.0701754	-0.045614	0.0315789	-0.0491228	0.0842105	-0.0421053	0.119298	-0.0596491	0.178947	-0.0245614	0.0596491	-0.0210526	0.14386	-0.0140351	0.0982456
-0.0350877	0.108772	-0.0210526	0.0947368	-0.0105263	0.0385965	-0.0175439	0.0561404	-0.0140351	0.0421053	-0.0421053	0.164912	-0.0947368	0.129825	-0.0350877	0.0701754	-0.045614	0.0315789	-0.0491228	0.0842105	-0.0421053	0.119298	-0.0596491	0.178947	-0.0245614	0.0596491	-0.0210526	0.14386	-0.0140351	0.0982456
-0.0350877	0.108772	-0.0210526	0.0947368	-0.0105263	0.0385965	-0.0175439	0.0561404	-0.0140351	0.0421053	-0.0421053	0.164912	-0.0947368	0.126316	-0.0350877	0.0701754	-0.045614	0.0315789	-0.0491228	0.0842105	-0.0421053	0.119298	-0.0596491	0.178947	-0.0245614	0.0596491	-0.0210526	0.14386	-0.0140351	0.0982456
-0.0350877	0.108772	-0.0210526	0.0947368	-0.0105263	0.0385965	-0.0175439	0.0561404	-0.0140351	0.0421053	-0.0421053	0.161404	-0.0947368	0.126316	-0.0350877	0.0701754	-0.045614	0.0315789	-0.0491228	0.0842105	-0.0421053	0.119298	-0.0596491	0.178947	-0.0245614	0.0596491	-0.0210526	0.14386	-0.0140351	0.101754
-0.0350877	0.108772	-0.0210526	0.0947368	-0.0105263	0.0385965	-0.0175439	0.0561404	-0.0140351	0.0421053	-0.0421053	0.161404	-0.0947368	0.126316	-0.0350877	0.0701754	-0.045614	0.0315789	-0.0491228	0.0842105	-0.0421053	0.119298	-0.0596491	0.178947	-0.0245614	0.0596491	-0.0210526	0.14386	-0.0140351	0.101754
-0.0350877	0.108772	-0.0210526	0.0947368	-0.0105263	0.0385965	-0.0175439	0.0561404	-0.0140351	0.0421053	-0.0421053	0.161404	-0.0947368	0.122807	-0.0350877	0.0701754	-0.045614	0.0315789	-0.0491228	0.0842105	-0.0421053	0.119298	-0.0596491	0.178947	-0.0245614	0.0596491	-0.0210526	0.14386	-0.0140351	0.101754
-0.0350877	0.108772	-0.0210526	0.0912281	-0.0105263	0.0385965	-0.0175439	0.0561404	-0.0140351	0.0421053	-0.0421053	0.161404	-0.0947368	0.122807	-0.0350877	0.0701754	-0.045614	0.0315789	-0.0491228	0.0842105	-0.0421053	0.119298	-0.0596491	0.178947	-0.0245614	0.0596491	-0.0210526	0.14386	-0.0140351	0.101754
-0.0350877	0.108772	-0.0210526	0.0912281	-0.0105263	0.0385965	-0.0175439	0.0561404	-0.0140351	0.0421053	-0.0421053	0.161404	-0.0947368	0.122807	-0.0350877	0.0701754	-0.045614	0.0315789	-0.0491228	0.0807018	-0.0421053	0.119298	-0.0596491	0.178947	-0.0245614	0.0596491	-0.0210526	0.14386	-0.0140351	0.101754
-0.0350877	0.108772	-0.0210526	0.0912281	-0.0105263	0.0385965	-0.0175439	0.0561404	-0.0140351	0.0421053	-0.0421053	0.161404	-0.0947368	0.122807	-0.0350877	0.0701754	-0.045614	0.0315789	-0.0491228	0.0807018	-0.0421053	0.119298	-0.0596491	0.178947	-0.0245614	0.0596491	-0.0210526	0.14386	-0.0140351	0.101754
-0.0350877	0.108772	-0.0210526	0.0912281	-0.0105263	0.0385965	-0.0175439	0.0561404	-0.0140351	0.0421053	-0.0421053	0.161404	-0.0947368	0.122807	-0.0350877	0.0701754	-0.045614	0.0315789	-0.0491228	0.0807018	-0.0421053	0.119298	-0.0596491	0.178947	-0.0245614	0.0596491	-0.0210526	0.14386	-0.0140351	0.101754
-0.0350877	0.108772	-0.0210526	0.0912281	-0.0105263	0.0385965	-0.0175439	0.0561404	-0.0140351	0.0421053	-0.0421053	0.161404	-0.0947368	0.126316	-0.0350877	0.0701754	-0.045614	0.0315789	-0.0491228	0.0807018	-0.0421053	0.119298	-0.0596491	0.178947	-0.0245614	0.0596491	-0.0210526	0.14386	-0.0140351	0.101754
-0.0350877	0.108772	-0.0210526	0.0912281	-0.0105263	0.0385965	-0.0175439	0.0561404	-0.0140351	0.0421053	-0.0421053	0.161404	-0.0947368	0.126316	-0.0350877	0.0701754	-0.045614	0.0315789	-0.0491228	0.0807018	-0.0421053	0.119298	-0.0596491	0.178947	-0.0245614	0.0596491	-0.0210526	0.14386	-0.0140351	0.101754
-0.0350877	0.112281	-0.0210526	0.0912281	-0.0105263	0.0385965	-0.0175439	0.0561404	-0.0140351	0.0421053	-0.0421053	0.161404	-0.0947368	0.126316	-0.0350877	0.0701754	-0.045614	0.0315789	-0.0491228	0.0807018	-0.0421053	0.119298	-0.0596491	0.178947	-0.0245614	0.0596491	-0.0210526	0.14386	-0.0140351	0.101754
-0.0350877	0.112281	-0.0210526	0.0912281	-0.0105263	0.0385965	-0.0175439	0.0561404	-0.0140351	0.0421053	-0.0421053	0.161404	-0.0947368	0.126316	-0.0350877	0.0701754	-0.045614	0.0315789	-0.0491228	0.0807018	-0.0421053	0.119298	-0.0596491	0.178947	-0.0245614	0.0596491	-0.0210526	0.14386	-0.0140351	0.101754
-0.0350877	0.112281	-0.0210526	0.0912281	-0.0105263	0.0385965	-0.0175439	0.0561404	-0.0140351	0.0421053	-0.0421053	0.161404	-0.0947368	0.126316	-0.0350877	0.0701754	-0.045614	0.0315789	-0.0491228	0.0807018	-0.0421053	0.119298	-0.0596491	0.178947	-0.0245614	0.0596491	-0.0210526	0.14386	-0.0140351	0.101754
-0.0350877	0.112281	-0.0210526	0.0912281	-0.0105263	0.0385965	-0.0175439	0.0561404	-0.0140351	0.0421053	-0.045614	0.157895	-0.0947368	0.126316	-0.0350877	0.0701754	-0.045614	0.0315789	-0.0491228	0.0807018	-0.0421053	0.119298	-0.0596491	0.178947	-0.0245614	0.0596491	-0.0210526	0.14386	-0.0140351	0.101754
-0.0350877	0.112281	-0.0210526	0.0912281	-0.0105263	0.0385965	-0.0175439	0.0561404	-0.0140351	0.0421053	-0.045614	0.157895	-0.0947368	0.126316	-0.0350877	0.0701754	-0.045614	0.0315789	-0.0491228	0.0807018	-0.0421053	0.119298	-0.0596491	0.178947	-0.0245614	0.0596491	-0.0210526	0.14386	-0.0140351	0.101754
-0.0350877	0.112281	-0.0210526	0.0912281	-0.0105263	0.0385965	-0.0175439	0.0561404	-0.0140351	0.0421053	-0.045614	0.157895	-0.0947368	0.126316	-0.0350877	0.0701754	-0.045614	0.0315789	-0.0491228	0.0807018	-0.0421053	0.119298	-0.0596491	0.178947	-0.0245614	0.0596491	-0.0210526	0.14386	-0.0140351	0.101754
-0.0350877	0.112281	-0.0210526	0.0912281	-0.0105263	0.0385965	-0.0175439	0.0561404	-0.0140351	0.0421053	-0.045614	0.157895	-0.0947368	0.126316	-0.0350877	0.0666667	-0.045614	0.0315789	-0.0491228	0.0807018	-0.0421053	0.119298	-0.0596491	0.178947	-0.0245614	0.0596491	-0.0210526	0.14386	-0.0140351	0.101754
-0.0385965	0.108772	-0.0210526	0.0912281	-0.0105263	0.0385965	-0.0175439	0.0561404	-0.0140351	0.0421053	-0.045614	0.157895	-0.0947368	0.126316	-0.0350877	0.0666667	-0.045614	0.0315789	-0.0491228	0.0807018	-0.0421053	0.119298	-0.0596491	0.178947	-0.0245614	0.0596491	-0.0210526	0.140351	-0.0140351	0.101754
-0.0421053	0.105263	-0.0210526	0.0912281	-0.0105263	0.0385965	-0.0175439	0.0561404	-0.0140351	0.0421053	-0.045614	0.157895	-0.0947368	0.126316	-0.0350877	0.0666667	-0.045614	0.0315789	-0.0491228	0.0807018	-0.0421053	0.119298	-0.0596491	0.178947	-0.0245614	0.0596491	-0.0210526	0.140351	-0.0140351	0.101754
-0.0421053	0.105263	-0.0210526	0.0947368	-0.0105263	0.0385965	-0.0175439	0.0561404	-0.0140351	0.0421053	-0.045614	0.157895	-0.0947368	0.126316	-0.0350877	0.0666667	-0.045614	0.0315789	-0.0491228	0.0807018	-0.0421053	0.119298	-0.0596491	0.178947	-0.0245614	0.0596491	-0.0210526	0.140351	-0.0140351	0.101754
-0.0421053	0.105263	-0.0210526	0.0947368	-0.0105263	0.0385965	-0.0175439	0.0561404	-0.0140351	0.0421053	-0.045614	0.157895	-0.0982456	0.122807	-0.0350877	0.0666667	-0.045614	0.0315789	-0.0491228	0.0807018	-0.0421053	0.119298	-0.0596491	0.178947	-0.0245614	0.0596491	-0.0210526	0.140351	-0.0140351	0.101754
-0.0421053	0.105263	-0.0210526	0.0947368	-0.0105263	0.0385965	-0.0175439	0.0561404	-0.0140351	0.0421053	-0.045614	0.157895	-0.0982456	0.122807	-0.0350877	0.0666667	-0.045614	0.0315789	-0.0491228	0.0807018	-0.0421053	0.119298	-0.0596491	0.178947	-0.0245614	0.0596491	-0.0210526	0.140351	-0.0140351	0.101754
-0.0421053	0.105263	-0.0210526	0.0947368	-0.0105263	0.0385965	-0.0175439	0.0561404	-0.0140351	0.0421053	-0.045614	0.157895	-0.0982456	0.122807	-0.0350877	0.0666667	-0.045614	0.0315789	-0.0491228	0.0807018	-0.0421053	0.119298	-0.0596491	0.178947	-0.0245614	0.0596491	-0.0210526	0.140351	-0.0140351	0.101754
-0.0421053	0.105263	-0.0210526	0.0947368	-0.0105263	0.0385965	-0.0175439	0.0561404	-0.0140351	0.0421053	-0.045614	0.157895	-0.0982456	0.122807	-0.0350877	0.0666667	-0.045614	0.0315789	-0.0491228	0.0807018	-0.0421053	0.119298	-0.0596491	0.178947	-0.0245614	0.0596491	-0.0210526	0.136842	-0.0140351	0.101754
-0.0421053	0.105263	-0.0210526	0.0947368	-0.0105263	0.0385965	-0.0175439	0.0561404	-0.0140351	0.0421053	-0.045614	0.157895	-0.0982456	0.122807	-0.0350877	0.0666667	-0.045614	0.0350877	-0.0491228	0.0807018	-0.0421053	0.119298	-0.0596491	0.178947	-0.0245614	0.0596491	-0.0210526	0.136842	-0.0140351	0.101754
-0.0421053	0.105263	-0.0210526	0.0947368	-0.0105263	0.0385965	-0.0175439	0.0561404	-0.0140351	0.0421053	-0.045614	0.157895	-0.0982456	0.122807	-0.0350877	0.0666667	-0.045614	0.0350877	-0.0491228	0.0807018	-0.0421053	0.119298	-0.0596491	0.178947	-0.0245614	0.0596491	-0.0210526	0.136842	-0.0140351	0.101754
-0.0421053	0.105263	-0.0210526	0.0947368	-0.0105263	0.0385965	-0.0175439	0.0561404	-0.0140351	0.0421053	-0.045614	0.157895	-0.0982456	0.122807	-0.0350877	0.0666667	-0.045614	0.0350877	-0.0491228	0.0807018	-0.0421053	0.119298	-0.0596491	0.178947	-0.0245614	0.0596491	-0.0210526	0.136842	-0.0140351	0.101754
-0.0421053	0.105263	-0.0210526	0.0947368	-0.0105263	0.0385965	-0.0175439	0.0561404	-0.0140351	0.0421053	-0.045614	0.157895	-0.0982456	0.122807	-0.0350877	0.0666667	-0.045614	0.0350877	-0.0491228	0.0807018	-0.0421053	0.119298	-0.0596491	0.178947	-0.0245614	0.0596491	-0.0210526	0.136842	-0.0140351	0.101754
-0.0421053	0.105263	-0.0210526	0.0947368	-0.0105263	0.0385965	-0.0175439	0.0561404	-0.0140351	0.0421053	-0.045614	0.157895	-0.0982456	0.122807	-0.0350877	0.0666667	-0.045614	0.0350877	-0.0491228	0.0807018	-0.0421053	0.119298	-0.0596491	0.178947	-0.0245614	0.0596491	-0.0210526	0.136842	-0.0140351	0.101754
-0.0421053	0.105263	-0.0210526	0.0947368	-0.0105263	0.0385965	-0.0175439	0.0561404	-0.0140351	0.0421053	-0.045614	0.157895	-0.0982456	0.122807	-0.0350877	0.0666667	-0.045614	0.0350877	-0.0491228	0.0807018	-0.0421053	0.119298	-0.0596491	0.178947	-0.0245614	0.0596491	-0.0210526	0.136842	-0.0140351	0.101754
-0.0421053	0.105263	-0.0210526	0.0947368	-0.0105263	0.0385965	-0.0175439	0.0561404	-0.0140351	0.0421053	-0.0491228	0.154386	-0.101754	0.119298	-0.0350877	0.0666667	-0.045614	0.0350877	-0.0491228	0.0807018	-0.0421053	0.119298	-0.0596491	0.178947	-0.0245614	0.0596491	-0.0210526	0.136842	-0.0140351	0.101754
-0.0421053	0.105263	-0.0210526	0.0947368	-0.0105263	0.0385965	-0.0175439	0.0561404	-0.0140351	0.0421053	-0.0491228	0.154386	-0.101754	0.119298	-0.0350877	0.0666667	-0.045614	0.0350877	-0.0491228	0.0807018	-0.0421053	0.119298	-0.0596491	0.178947	-0.0245614	0.0596491	-0.0210526	0.136842	-0.0140351	0.101754
-0.0421053	0.105263	-0.0210526	0.0947368	-0.0105263	0.0385965	-0.0175439	0.0561404	-0.0140351	0.0421053	-0.0491228	0.154386	-0.101754	0.119298	-0.0350877	0.0666667	-0.045614	0.0350877	-0.0491228	0.0807018	-0.0421053	0.119298	-0.0596491	0.178947	-0.0245614	0.0596491	-0.0210526	0.136842	-0.0140351	0.101754
-0.0421053	0.105263	-0.0210526	0.0947368	-0.0105263	0.0385965	-0.0175439	0.0561404	-0.0140351	0.0421053	-0.0491228	0.154386	-0.101754	0.119298	-0.0350877	0.0666667	-0.045614	0.0350877	-0.0491228	0.0842105	-0.0421053	0.119298	-0.0596491	0.178947	-0.0245614	0.0596491	-0.0210526	0.136842	-0.0140351	0.101754
-0.0421053	0.105263	-0.0210526	0.0947368	-0.0105263	0.0385965	-0.0175439	0.0561404	-0.0140351	0.0421053	-0.0491228	0.154386	-0.105263	0.115789	-0.0350877	0.0666667	-0.045614	0.0350877	-0.0491228	0.0842105	-0.0421053	0.119298	-0.0596491	0.178947	-0.0245614	0.0596491	-0.0210526	0.136842	-0.0140351	0.101754
-0.0421053	0.105263	-0.0210526	0.0947368	-0.0105263	0.0385965	-0.0175439	0.0561404	-0.0140351	0.0421053	-0.0491228	0.154386	-0.105263	0.115789	-0.0350877	0.0666667	-0.045614	0.0350877	-0.0491228	0.0842105	-0.0421053	0.119298	-0.0596491	0.178947	-0.0245614	0.0596491	-0.0210526	0.136842	-0.0140351	0.101754
-0.0421053	0.105263	-0.0210526	0.0947368	-0.0105263	0.0385965	-0.0175439	0.0561404	-0.0140351	0.0421053	-0.0491228	0.154386	-0.105263	0.115789	-0.0350877	0.0666667	-0.045614	0.0350877	-0.0491228	0.0842105	-0.0421053	0.119298	-0.0596491	0.178947	-0.0245614	0.0596491	-0.0210526	0.136842	-0.0140351	0.101754
-0.0421053	0.105263	-0.0210526	0.0947368	-0.0105263	0.0385965	-0.0175439	0.0561404	-0.0140351	0.0421053	-0.0491228	0.154386	-0.105263	0.115789	-0.0350877	0.0666667	-0.045614	0.0350877	-0.0491228	0.0842105	-0.0421053	0.119298	-0.0596491	0.178947	-0.0245614	0.0596491	-0.0210526	0.136842	-0.0140351	0.101754
-0.0421053	0.105263	-0.0210526	0.0947368	-0.0105263	0.0385965	-0.0175439	0.0561404	-0.0140351	0.0421053	-0.0491228	0.154386	-0.105263	0.115789	-0.0350877	0.0666667	-0.045614	0.0350877	-0.0491228	0.0842105	-0.0421053	0.119298	-0.0596491	0.178947	-0.0245614	0.0596491	-0.0210526	0.136842	-0.0140351	0.101754
-0.0421053	0.105263	-0.0210526	0.0947368	-0.0105263	0.0385965	-0.0175439	0.0561404	-0.0140351	0.0421053	-0.0491228	0.154386	-0.105263	0.115789	-0.0350877	0.0666667	-0.045614	0.0350877	-0.0491228	0.0842105	-0.0421053	0.119298	-0.0596491	0.178947	-0.0245614	0.0596491	-0.0210526	0.136842	-0.0140351	0.101754
-0.0421053	0.105263	-0.0210526	0.0947368	-0.0105263	0.0385965	-0.0175439	0.0561404	-0.0140351	0.0421053	-0.0491228	0.154386	-0.105263	0.115789	-0.0350877	0.0666667	-0.045614	0.0350877	-0.0491228	0.0842105	-0.0421053	0.119298	-0.0596491	0.178947	-0.0245614	0.0596491	-0.0210526	0.136842	-0.0140351	0.101754
-0.0421053	0.105263	-0.0210526	0.0947368	-0.0105263	0.0385965	-0.0175439	0.0561404	-0.0140351	0.0421053	-0.0491228	0.154386	-0.105263	0.115789	-0.0350877	0.0666667	-0.045614	0.0350877	-0.0491228	0.0842105	-0.0421053	0.119298	-0.0596491	0.175439	-0.0245614	0.0596491	-0.0210526	0.136842	-0.0140351	0.101754
-0.0421053	0.105263	-0.0210526	0.0947368	-0.0105263	0.0385965	-0.0175439	0.0561404	-0.0140351	0.0421053	-0.0491228	0.154386	-0.105263	0.115789	-0.0350877	0.0666667	-0.045614	0.0350877	-0.0491228	0.0842105	-0.0421053	0.119298	-0.0596491	0.175439	-0.0245614	0.0596491	-0.0210526	0.136842	-0.0140351	0.105263
-0.0421053	0.105263	-0.0210526	0.0947368	-0.0105263	0.0385965	-0.0175439	0.0561404	-0.0140351	0.0385965	-0.0491228	0.154386	-0.105263	0.115789	-0.0350877	0.0666667	-0.045614	0.0350877	-0.0491228	0.0842105	-0.0421053	0.119298	-0.0596491	0.175439	-0.0245614	0.0596491	-0.0210526	0.136842	-0.0140351	0.105263
-0.0421053	0.105263	-0.0210526	0.0947368	-0.0105263	0.0385965	-0.0175439	0.0561404	-0.0140351	0.0385965	-0.0491228	0.154386	-0.105263	0.115789	-0.0350877	0.0666667	-0.045614	0.0350877	-0.0491228	0.0842105	-0.0421053	0.119298	-0.0596491	0.175439	-0.0245614	0.0596491	-0.0210526	0.136842	-0.0140351	0.105263
-0.0421053	0.105263	-0.0210526	0.0947368	-0.0105263	0.0385965	-0.0175439	0.0561404	-0.0140351	0.0385965	-0.0491228	0.154386	-0.105263	0.115789	-0.0350877	0.0666667	-0.045614	0.0350877	-0.0491228	0.0842105	-0.0421053	0.119298	-0.0596491	0.175439	-0.0245614	0.0596491	-0.0210526	0.136842	-0.0140351	0.105263
-0.0421053	0.105263	-0.0210526	0.0947368	-0.0105263	0.0385965	-0.0175439	0.0561404	-0.0140351	0.0385965	-0.0491228	0.154386	-0.105263	0.115789	-0.0350877	0.0666667	-0.0421053	0.0350877	-0.0491228	0.0842105	-0.0421053	0.119298	-0.0596491	0.175439	-0.0245614	0.0596491	-0.0210526	0.136842	-0.0140351	0.105263
-0.0421053	0.105263	-0.0210526	0.0947368	-0.00701754	0.0421053	-0.0175439	0.0561404	-0.0140351	0.0385965	-0.0491228	0.154386	-0.105263	0.115789	-0.0350877	0.0666667	-0.0421053	0.0350877	-0.0491228	0.0842105	-0.0421053	0.119298	-0.0596491	0.175439	-0.0245614	0.0596491	-0.0210526	0.136842	-0.0140351	0.105263
-0.0421053	0.105263	-0.0210526	0.0947368	-0.00701754	0.0421053	-0.0175439	0.0561404	-0.0140351	0.0385965	-0.0491228	0.154386	-0.105263	0.115789	-0.0350877	0.0631579	-0.0421053	0.0350877	-0.0491228	0.0842105	-0.0421053	0.119298	-0.0596491	0.175439	-0.0245614	0.0596491	-0.0210526	0.136842	-0.0140351	0.105263
-0.0421053	0.105263	-0.0210526	0.0947368	-0.00701754	0.0421053	-0.0175439	0.0561404	-0.0140351	0.0385965	-0.0491228	0.154386	-0.105263	0.115789	-0.0350877	0.0631579	-0.0421053	0.0350877	-0.0491228	0.0842105	-0.0421053	0.119298	-0.0596491	0.175439	-0.0245614	0.0596491	-0.0210526	0.136842	-0.0140351	0.105263
-0.0421053	0.105263	-0.0210526	0.0947368	-0.00701754	0.0421053	-0.0175439	0.0561404	-0.0140351	0.0385965	-0.0491228	0.154386	-0.105263	0.115789	-0.0350877	0.0631579	-0.0421053	0.0350877	-0.0491228	0.0842105	-0.0421053	0.119298	-0.0596491	0.175439	-0.0245614	0.0596491	-0.0210526	0.136842	-0.0140351	0.105263
-0.0421053	0.105263	-0.0210526	0.0947368	-0.00701754	0.0421053	-0.0175439	0.0561404	-0.0140351	0.0385965	-0.0491228	0.154386	-0.105263	0.115789	-0.0350877	0.0631579	-0.0421053	0.0350877	-0.0491228	0.0842105	-0.0421053	0.119298	-0.0596491	0.175439	-0.0245614	0.0596491	-0.0210526	0.136842	-0.0140351	0.105263
-0.0421053	0.105263	-0.0210526	0.0947368	-0.00701754	0.0421053	-0.0175439	0.0561404	-0.0140351	0.0385965	-0.0526316	0.154386	-0.105263	0.115789	-0.0350877	0.0631579	-0.0421053	0.0350877	-0.0491228	0.0842105	-0.0421053	0.119298	-0.0596491	0.175439	-0.0245614	0.0596491	-0.0210526	0.136842	-0.0140351	0.105263
-0.0421053	0.105263	-0.0210526	0.0947368	-0.00701754	0.0421053	-0.0175439	0.0561404	-0.0140351	0.0385965	-0.0526316	0.154386	-0.105263	0.115789	-0.0350877	0.0631579	-0.0421053	0.0350877	-0.0491228	0.0877193	-0.0421053	0.119298	-0.0596491	0.175439	-0.0245614	0.0596491	-0.0210526	0.136842	-0.0140351	0.105263
-0.0421053	0.105263	-0.0210526	0.0947368	-0.00701754	0.0421053	-0.0210526	0.0561404	-0.0140351	0.0385965	-0.0526316	0.154386	-0.105263	0.115789	-0.0350877	0.0631579	-0.0421053	0.0350877	-0.0491228	0.0877193	-0.0421053	0.119298	-0.0596491	0.175439	-0.0245614	0.0596491	-0.0210526	0.136842	-0.0140351	0.105263
-0.0421053	0.105263	-0.0210526	0.0947368	-0.00701754	0.0421053	-0.0210526	0.0561404	-0.0140351	0.0385965	-0.0526316	0.154386	-0.105263	0.115789	-0.0385965	0.0596491	-0.0421053	0.0350877	-0.0491228	0.0877193	-0.0421053	0.119298	-0.0596491	0.175439	-0.0245614	0.0596491	-0.0210526	0.136842	-0.0140351	0.105263
-0.0421053	0.105263	-0.0210526	0.0947368	-0.00701754	0.0421053	-0.0210526	0.0561404	-0.0140351	0.0385965	-0.0561404	0.150877	-0.105263	0.115789	-0.0385965	0.0596491	-0.0421053	0.0350877	-0.0491228	0.0877193	-0.0421053	0.119298	-0.0596491	0.175439	-0.0245614	0.0596491	-0.0210526	0.136842	-0.0140351	0.105263
-0.0421053	0.105263	-0.0210526	0.0947368	-0.00701754	0.0421053	-0.0210526	0.0561404	-0.0140351	0.0385965	-0.0561404	0.150877	-0.105263	0.115789	-0.0385965	0.0596491	-0.0421053	0.0350877	-0.0491228	0.0877193	-0.0421053	0.119298	-0.0596491	0.175439	-0.0245614	0.0596491	-0.0210526	0.136842	-0.0140351	0.105263
-0.0421053	0.105263	-0.0210526	0.0947368	-0.00701754	0.0421053	-0.0210526	0.0561404	-0.0140351	0.0385965	-0.0561404	0.154386	-0.105263	0.115789	-0.0385965	0.0596491	-0.0421053	0.0350877	-0.0491228	0.0877193	-0.0421053	0.119298	-0.0596491	0.175439	-0.0245614	0.0596491	-0.0210526	0.136842	-0.0140351	0.105263
-0.0421053	0.105263	-0.0210526	0.0947368	-0.00701754	0.045614	-0.0210526	0.0561404	-0.0140351	0.0385965	-0.0561404	0.154386	-0.108772	0.112281	-0.0385965	0.0596491	-0.0421053	0.0350877	-0.0491228	0.0877193	-0.0421053	0.119298	-0.0596491	0.175439	-0.0245614	0.0596491	-0.0210526	0.136842	-0.0140351	0.105263
-0.0421053	0.105263	-0.0210526	0.0947368	-0.00701754	0.045614	-0.0210526	0.0561404	-0.0140351	0.0385965	-0.0561404	0.154386	-0.108772	0.112281	-0.0385965	0.0596491	-0.0421053	0.0350877	-0.0491228	0.0877193	-0.0421053	0.119298	-0.0596491	0.175439	-0.0245614	0.0596491	-0.0210526	0.136842	-0.0140351	0.105263
-0.0421053	0.105263	-0.0210526	0.0947368	-0.00701754	0.045614	-0.0210526	0.0561404	-0.0140351	0.0385965	-0.0561404	0.150877	-0.108772	0.112281	-0.0385965	0.0596491	-0.0421053	0.0350877	-0.045614	0.0877193	-0.0421053	0.119298	-0.0596491	0.175439	-0.0245614	0.0596491	-0.0210526	0.136842	-0.0140351	0.105263
-0.0421053	0.105263	-0.0210526	0.0947368	-0.00701754	0.045614	-0.0210526	0.0561404	-0.0140351	0.0385965	-0.0561404	0.150877	-0.108772	0.112281	-0.0385965	0.0596491	-0.0421053	0.0350877	-0.045614	0.0877193	-0.0421053	0.119298	-0.0596491	0.175439	-0.0245614	0.0596491	-0.0210526	0.136842	-0.0140351	0.105263
-0.0421053	0.105263	-0.0210526	0.0947368	-0.00701754	0.045614	-0.0210526	0.0561404	-0.0140351	0.0385965	-0.0561404	0.150877	-0.108772	0.115789	-0.0385965	0.0596491	-0.0421053	0.0350877	-0.045614	0.0877193	-0.0421053	0.119298	-0.0596491	0.175439	-0.0245614	0.0596491	-0.0210526	0.136842	-0.0140351	0.105263
-0.0421053	0.105263	-0.0210526	0.0947368	-0.00701754	0.045614	-0.0210526	0.0561404	-0.0140351	0.0385965	-0.0561404	0.150877	-0.108772	0.115789	-0.0385965	0.0596491	-0.0421053	0.0350877	-0.045614	0.0877193	-0.0421053	0.119298	-0.0596491	0.175439	-0.0245614	0.0596491	-0.0210526	0.136842	-0.0140351	0.105263
-0.0421053	0.105263	-0.0210526	0.0947368	-0.00701754	0.045614	-0.0210526	0.0561404	-0.0140351	0.0385965	-0.0561404	0.150877	-0.108772	0.115789	-0.0385965	0.0561404	-0.0421053	0.0350877	-0.045614	0.0877193	-0.0421053	0.119298	-0.0596491	0.175439	-0.0245614	0.0596491	-0.0210526	0.136842	-0.0140351	0.105263
-0.0421053	0.105263	-0.0210526	0.0947368	-0.00701754	0.045614	-0.0210526	0.0561404	-0.0140351	0.0385965	-0.0561404	0.150877	-0.108772	0.115789	-0.0385965	0.0561404	-0.0421053	0.0350877	-0.045614	0.0877193	-0.0421053	0.119298	-0.0596491	0.175439	-0.0245614	0.0596491	-0.0210526	0.136842	-0.0140351	0.108772
-0.0421053	0.101754	-0.0210526	0.0947368	-0.00701754	0.045614	-0.0210526	0.0561404	-0.0140351	0.0385965	-0.0561404	0.150877	-0.105263	0.115789	-0.0385965	0.0561404	-0.0421053	0.0350877	-0.045614	0.0877193	-0.0421053	0.115789	-0.0596491	0.175439	-0.0245614	0.0596491	-0.0210526	0.136842	-0.0140351	0.108772
-0.0385965	0.101754	-0.0210526	0.0947368	-0.00701754	0.045614	-0.0210526	0.0561404	-0.0140351	0.0385965	-0.0561404	0.154386	-0.105263	0.115789	-0.0385965	0.0561404	-0.0385965	0.0350877	-0.045614	0.0877193	-0.0421053	0.115789	-0.0596491	0.175439	-0.0210526	0.0631579	-0.0210526	0.136842	-0.0140351	0.108772
-0.0385965	0.101754	-0.0210526	0.0947368	-0.00701754	0.045614	-0.0210526	0.0561404	-0.0140351	0.0385965	-0.0561404	0.154386	-0.105263	0.115789	-0.0385965	0.0561404	-0.0385965	0.0350877	-0.045614	0.0877193	-0.0421053	0.115789	-0.0596491	0.175439	-0.0210526	0.0631579	-0.0210526	0.136842	-0.0140351	0.108772
-0.0385965	0.101754	-0.0210526	0.0947368	-0.00701754	0.045614	-0.0210526	0.0561404	-0.0140351	0.0385965	-0.0561404	0.154386	-0.105263	0.115789	-0.0385965	0.0561404	-0.0385965	0.0350877	-0.045614	0.0877193	-0.0421053	0.115789	-0.0596491	0.175439	-0.0210526	0.0631579	-0.0210526	0.136842	-0.0140351	0.108772
-0.0385965	0.101754	-0.0210526	0.0947368	-0.00701754	0.045614	-0.0210526	0.0561404	-0.0140351	0.0385965	-0.0561404	0.154386	-0.105263	0.115789	-0.0385965	0.0561404	-0.0385965	0.0350877	-0.045614	0.0877193	-0.0421053	0.115789	-0.0596491	0.175439	-0.0210526	0.0631579	-0.0210526	0.136842	-0.0140351	0.108772
-0.0385965	0.101754	-0.0210526	0.0947368	-0.00701754	0.045614	-0.0210526	0.0561404	-0.0140351	0.0385965	-0.0561404	0.154386	-0.105263	0.115789	-0.0385965	0.0561404	-0.0385965	0.0350877	-0.045614	0.0877193	-0.0421053	0.115789	-0.0596491	0.175439	-0.0210526	0.0631579	-0.0210526	0.136842	-0.0140351	0.108772
-0.0385965	0.101754	-0.0210526	0.0947368	-0.00701754	0.045614	-0.0210526	0.0561404	-0.0140351	0.0385965	-0.0561404	0.154386	-0.105263	0.115789	-0.0385965	0.0561404	-0.0385965	0.0350877	-0.045614	0.0877193	-0.0421053	0.115789	-0.0596491	0.175439	-0.0210526	0.0631579	-0.0210526	0.136842	-0.0140351	0.108772
-0.0385965	0.101754	-0.0210526	0.0947368	-0.00701754	0.045614	-0.0210526	0.0561404	-0.0140351	0.0385965	-0.0561404	0.154386	-0.108772	0.112281	-0.0385965	0.0561404	-0.0385965	0.0350877	-0.045614	0.0877193	-0.0421053	0.115789	-0.0596491	0.175439	-0.0210526	0.0631579	-0.0210526	0.136842	-0.0140351	0.108772
-0.0385965	0.101754	-0.0210526	0.0947368	-0.00701754	0.045614	-0.0210526	0.0561404	-0.0140351	0.0385965	-0.0561404	0.154386	-0.108772	0.112281	-0.0385965	0.0561404	-0.0385965	0.0350877	-0.045614	0.0877193	-0.0421053	0.115789	-0.0596491	0.175439	-0.0210526	0.0631579	-0.0210526	0.136842	-0.0140351	0.108772
-0.0385965	0.101754	-0.0210526	0.0947368	-0.00701754	0.045614	-0.0210526	0.0561404	-0.0140351	0.0385965	-0.0561404	0.154386	-0.108772	0.112281	-0.0385965	0.0561404	-0.0385965	0.0350877	-0.045614	0.0877193	-0.0421053	0.115789	-0.0596491	0.175439	-0.0210526	0.0631579	-0.0210526	0.136842	-0.0140351	0.108772
-0.0385965	0.101754	-0.0210526	0.0947368	-0.00701754	0.045614	-0.0245614	0.0561404	-0.0140351	0.0385965	-0.0561404	0.154386	-0.108772	0.112281	-0.0385965	0.0561404	-0.0385965	0.0350877	-0.045614	0.0877193	-0.0421053	0.115789	-0.0596491	0.175439	-0.0210526	0.0631579	-0.0210526	0.136842	-0.0140351	0.108772
-0.0385965	0.101754	-0.0210526	0.0947368	-0.00701754	0.0491228	-0.0245614	0.0561404	-0.0140351	0.0385965	-0.0561404	0.154386	-0.108772	0.112281	-0.0385965	0.0561404	-0.0385965	0.0350877	-0.045614	0.0877193	-0.0421053	0.115789	-0.0596491	0.175439	-0.0210526	0.0631579	-0.0210526	0.136842	-0.0140351	0.108772
-0.0385965	0.101754	-0.0210526	0.0947368	-0.00701754	0.0491228	-0.0245614	0.0561404	-0.0140351	0.0385965	-0.0561404	0.154386	-0.108772	0.112281	-0.0385965	0.0561404	-0.0385965	0.0350877	-0.045614	0.0877193	-0.0421053	0.115789	-0.0596491	0.175439	-0.0210526	0.0631579	-0.0210526	0.136842	-0.0140351	0.108772
-0.0385965	0.101754	-0.0210526	0.0947368	-0.00701754	0.0491228	-0.0245614	0.0561404	-0.0140351	0.0385965	-0.0561404	0.154386	-0.108772	0.112281	-0.0385965	0.0561404	-0.0385965	0.0350877	-0.045614	0.0877193	-0.0421053	0.115789	-0.0596491	0.175439	-0.0210526	0.0631579	-0.0210526	0.136842	-0.0140351	0.108772
-0.0385965	0.101754	-0.0210526	0.0947368	-0.00701754	0.0491228	-0.0245614	0.0561404	-0.0140351	0.0385965	-0.0561404	0.154386	-0.108772	0.112281	-0.0385965	0.0561404	-0.0385965	0.0350877	-0.045614	0.0877193	-0.0421053	0.115789	-0.0596491	0.175439	-0.0210526	0.0631579	-0.0210526	0.136842	-0.0140351	0.108772
-0.0385965	0.101754	-0.0210526	0.0947368	-0.00701754	0.0491228	-0.0245614	0.0561404	-0.0140351	0.0385965	-0.0561404	0.154386	-0.108772	0.112281	-0.0385965	0.0561404	-0.0385965	0.0350877	-0.045614	0.0877193	-0.0421053	0.115789	-0.0596491	0.175439	-0.0210526	0.0631579	-0.0210526	0.136842	-0.0140351	0.108772
-0.0385965	0.101754	-0.0210526	0.0947368	-0.00701754	0.0491228	-0.0245614	0.0561404	-0.0140351	0.0385965	-0.0561404	0.154386	-0.108772	0.112281	-0.0385965	0.0561404	-0.0385965	0.0350877	-0.045614	0.0877193	-0.0421053	0.115789	-0.0596491	0.175439	-0.0210526	0.0631579	-0.0210526	0.136842	-0.0140351	0.108772
-0.0385965	0.101754	-0.0210526	0.0947368	-0.00701754	0.0491228	-0.0245614	0.0561404	-0.0140351	0.0385965	-0.0561404	0.154386	-0.108772	0.112281	-0.0385965	0.0561404	-0.0385965	0.0350877	-0.045614	0.0877193	-0.0421053	0.115789	-0.0596491	0.175439	-0.0210526	0.0631579	-0.0210526	0.136842	-0.0140351	0.108772
-0.0385965	0.101754	-0.0210526	0.0947368	-0.00701754	0.0491228	-0.0245614	0.0561404	-0.0140351	0.0385965	-0.0561404	0.154386	-0.108772	0.112281	-0.0421053	0.0526316	-0.0385965	0.0350877	-0.045614	0.0877193	-0.0421053	0.115789	-0.0596491	0.175439	-0.0210526	0.0631579	-0.0210526	0.136842	-0.0140351	0.108772
-0.0385965	0.101754	-0.0210526	0.0947368	-0.00701754	0.0491228	-0.0245614	0.0561404	-0.0140351	0.0385965	-0.0561404	0.154386	-0.108772	0.112281	-0.0421053	0.0526316	-0.0385965	0.0350877	-0.045614	0.0877193	-0.0421053	0.115789	-0.0596491	0.175439	-0.0210526	0.0631579	-0.0210526	0.136842	-0.0140351	0.108772
-0.0385965	0.101754	-0.0210526	0.0947368	-0.00701754	0.0491228	-0.0245614	0.0561404	-0.0140351	0.0385965	-0.0561404	0.154386	-0.108772	0.112281	-0.0421053	0.0526316	-0.0385965	0.0350877	-0.045614	0.0877193	-0.0421053	0.115789	-0.0596491	0.175439	-0.0210526	0.0631579	-0.0210526	0.136842	-0.0140351	0.108772
-0.0385965	0.101754	-0.0210526	0.0947368	-0.00701754	0.0491228	-0.0245614	0.0561404	-0.0140351	0.0385965	-0.0561404	0.154386	-0.108772	0.112281	-0.045614	0.0491228	-0.0385965	0.0350877	-0.045614	0.0877193	-0.0421053	0.115789	-0.0596491	0.175439	-0.0210526	0.0666667	-0.0210526	0.136842	-0.0140351	0.108772
-0.0385965	0.101754	-0.0210526	0.0947368	-0.00701754	0.0491228	-0.0245614	0.0561404	-0.0140351	0.0385965	-0.0561404	0.154386	-0.108772	0.112281	-0.045614	0.0491228	-0.0385965	0.0350877	-0.045614	0.0877193	-0.0421053	0.115789	-0.0596491	0.175439	-0.0210526	0.0666667	-0.0210526	0.136842	-0.0140351	0.108772
-0.0385965	0.101754	-0.0210526	0.0947368	-0.00701754	0.0491228	-0.0245614	0.0561404	-0.0140351	0.0385965	-0.0561404	0.154386	-0.108772	0.112281	-0.045614	0.0491228	-0.0385965	0.0350877	-0.045614	0.0877193	-0.0421053	0.115789	-0.0596491	0.175439	-0.0210526	0.0666667	-0.0210526	0.136842	-0.0140351	0.108772
-0.0385965	0.101754	-0.0210526	0.0947368	-0.00701754	0.0491228	-0.0245614	0.0561404	-0.0140351	0.0385965	-0.0561404	0.154386	-0.108772	0.112281	-0.045614	0.0491228	-0.0385965	0.0350877	-0.045614	0.0877193	-0.0421053	0.115789	-0.0596491	0.175439	-0.0210526	0.0666667	-0.0210526	0.136842	-0.0140351	0.108772
-0.0385965	0.101754	-0.0210526	0.0947368	-0.00701754	0.0491228	-0.0245614	0.0561404	-0.0140351	0.0385965	-0.0561404	0.154386	-0.108772	0.112281	-0.045614	0.0526316	-0.0385965	0.0350877	-0.045614	0.0877193	-0.0421053	0.115789	-0.0596491	0.175439	-0.0175439	0.0701754	-0.0210526	0.136842	-0.0140351	0.108772
-0.0385965	0.101754	-0.0210526	0.0947368	-0.00701754	0.0491228	-0.0245614	0.0561404	-0.0140351	0.0385965	-0.0561404	0.154386	-0.108772	0.112281	-0.045614	0.0526316	-0.0385965	0.0350877	-0.045614	0.0877193	-0.0421053	0.115789	-0.0596491	0.175439	-0.0175439	0.0701754	-0.0210526	0.136842	-0.0140351	0.108772
-0.0385965	0.101754	-0.0210526	0.0947368	-0.00701754	0.0491228	-0.0245614	0.0561404	-0.0140351	0.0385965	-0.0561404	0.154386	-0.108772	0.112281	-0.045614	0.0526316	-0.0385965	0.0350877	-0.045614	0.0877193	-0.0421053	0.115789	-0.0596491	0.175439	-0.0175439	0.0701754	-0.0210526	0.136842	-0.0140351	0.108772
-0.0385965	0.101754	-0.0210526	0.0947368	-0.00701754	0.0491228	-0.0245614	0.0561404	-0.0140351	0.0385965	-0.0561404	0.154386	-0.108772	0.112281	-0.045614	0.0526316	-0.0385965	0.0350877	-0.045614	0.0877193	-0.0421053	0.115789	-0.0596491	0.175439	-0.0175439	0.0701754	-0.0210526	0.136842	-0.0140351	0.108772
-0.0385965	0.101754	-0.0210526	0.0947368	-0.00701754	0.0491228	-0.0245614	0.0561404	-0.0140351	0.0385965	-0.0561404	0.154386	-0.108772	0.112281	-0.045614	0.0526316	-0.0385965	0.0350877	-0.045614	0.0877193	-0.0421053	0.115789	-0.0596491	0.175439	-0.0175439	0.0701754	-0.0210526	0.136842	-0.0140351	0.108772
-0.0385965	0.101754	-0.0210526	0.0947368	-0.00701754	0.0491228	-0.0245614	0.0561404	-0.0140351	0.0385965	-0.0561404	0.154386	-0.108772	0.112281	-0.045614	0.0526316	-0.0385965	0.0350877	-0.045614	0.0877193	-0.0421053	0.115789	-0.0596491	0.175439	-0.0175439	0.0701754	-0.0210526	0.136842	-0.0140351	0.108772
-0.0385965	0.101754	-0.0210526	0.0947368	-0.00701754	0.0491228	-0.0245614	0.0561404	-0.0140351	0.0385965	-0.0561404	0.154386	-0.108772	0.112281	-0.045614	0.0526316	-0.0385965	0.0350877	-0.045614	0.0877193	-0.0421053	0.115789	-0.0596491	0.175439	-0.0175439	0.0701754	-0.0210526	0.136842	-0.0140351	0.108772
-0.0385965	0.101754	-0.0210526	0.0947368	-0.00701754	0.0491228	-0.0245614	0.0561404	-0.0140351	0.0385965	-0.0561404	0.154386	-0.108772	0.112281	-0.045614	0.0526316	-0.0385965	0.0350877	-0.045614	0.0877193	-0.0421053	0.115789	-0.0596491	0.175439	-0.0175439	0.0701754	-0.0210526	0.136842	-0.0140351	0.108772
-0.0385965	0.101754	-0.0210526	0.0947368	-0.00701754	0.0491228	-0.0245614	0.0561404	-0.0140351	0.0385965	-0.0561404	0.154386	-0.108772	0.112281	-0.045614	0.0526316	-0.0385965	0.0350877	-0.045614	0.0877193	-0.0421053	0.115789	-0.0596491	0.175439	-0.0175439	0.0701754	-0.0210526	0.136842	-0.0140351	0.108772
-0.0385965	0.101754	-0.0210526	0.0947368	-0.00701754	0.0491228	-0.0245614	0.0561404	-0.0140351	0.0385965	-0.0561404	0.154386	-0.108772	0.112281	-0.045614	0.0526316	-0.0385965	0.0350877	-0.045614	0.0877193	-0.0421053	0.115789	-0.0596491	0.175439	-0.0175439	0.0701754	-0.0210526	0.136842	-0.0140351	0.108772
-0.0385965	0.101754	-0.0210526	0.0947368	-0.00701754	0.0491228	-0.0245614	0.0561404	-0.0140351	0.0385965	-0.0561404	0.154386	-0.108772	0.112281	-0.045614	0.0526316	-0.0385965	0.0350877	-0.045614	0.0877193	-0.0421053	0.115789	-0.0596491	0.175439	-0.0175439	0.0701754	-0.0210526	0.136842	-0.0140351	0.108772
-0.0385965	0.101754	-0.0210526	0.0947368	-0.00701754	0.0491228	-0.0245614	0.0561404	-0.0140351	0.0385965	-0.0561404	0.154386	-0.108772	0.112281	-0.045614	0.0526316	-0.0385965	0.0350877	-0.045614	0.0877193	-0.0421053	0.115789	-0.0596491	0.175439	-0.0175439	0.0701754	-0.0210526	0.136842	-0.0140351	0.108772
-0.0385965	0.101754	-0.0210526	0.0947368	-0.00701754	0.0491228	-0.0245614	0.0561404	-0.0140351	0.0385965	-0.0561404	0.154386	-0.108772	0.112281	-0.045614	0.0526316	-0.0385965	0.0350877	-0.045614	0.0877193	-0.0421053	0.115789	-0.0596491	0.175439	-0.0175439	0.0701754	-0.0210526	0.136842	-0.0140351	0.108772
-0.0385965	0.101754	-0.0210526	0.0947368	-0.00701754	0.0491228	-0.0245614	0.0561404	-0.0140351	0.0385965	-0.0561404	0.154386	-0.108772	0.112281	-0.045614	0.0526316	-0.0385965	0.0350877	-0.045614	0.0877193	-0.0421053	0.115789	-0.0596491	0.175439	-0.0175439	0.0701754	-0.0210526	0.136842	-0.0140351	0.108772
-0.0385965	0.101754	-0.0210526	0.0947368	-0.00701754	0.0491228	-0.0245614	0.0561404	-0.0140351	0.0385965	-0.0561404	0.154386	-0.108772	0.112281	-0.045614	0.0526316	-0.0385965	0.0350877	-0.045614	0.0877193	-0.0421053	0.115789	-0.0596491	0.175439	-0.0175439	0.0701754	-0.0210526	0.136842	-0.0140351	0.108772
-0.0385965	0.101754	-0.0210526	0.0947368	-0.00701754	0.0491228	-0.0245614	0.0561404	-0.0140351	0.0385965	-0.0561404	0.154386	-0.108772	0.112281	-0.045614	0.0526316	-0.0385965	0.0350877	-0.045614	0.0877193	-0.0421053	0.115789	-0.0596491	0.175439	-0.0175439	0.0701754	-0.0210526	0.136842	-0.0140351	0.108772
-0.0385965	0.101754	-0.0210526	0.0947368	-0.00701754	0.0491228	-0.0245614	0.0561404	-0.0140351	0.0385965	-0.0561404	0.154386	-0.108772	0.112281	-0.045614	0.0526316	-0.0385965	0.0350877	-0.045614	0.0877193	-0.0421053	0.115789	-0.0596491	0.175439	-0.0175439	0.0701754	-0.0210526	0.136842	-0.0140351	0.108772
-0.0385965	0.101754	-0.0210526	0.0947368	-0.00701754	0.0491228	-0.0245614	0.0561404	-0.0140351	0.0385965	-0.0561404	0.154386	-0.108772	0.112281	-0.045614	0.0526316	-0.0385965	0.0350877	-0.045614	0.0877193	-0.0421053	0.115789	-0.0596491	0.175439	-0.0175439	0.0701754	-0.0210526	0.136842	-0.0140351	0.108772
-0.0385965	0.101754	-0.0210526	0.0947368	-0.00701754	0.0491228	-0.0245614	0.0561404	-0.0140351	0.0385965	-0.0561404	0.154386	-0.108772	0.112281	-0.045614	0.0526316	-0.0385965	0.0350877	-0.045614	0.0877193	-0.0421053	0.115789	-0.0596491	0.175439	-0.0175439	0.0701754	-0.0210526	0.136842	-0.0140351	0.108772
-0.0385965	0.101754	-0.0210526	0.0947368	-0.00701754	0.0491228	-0.0245614	0.0561404	-0.0140351	0.0385965	-0.0561404	0.154386	-0.108772	0.112281	-0.045614	0.0526316	-0.0385965	0.0350877	-0.045614	0.0877193	-0.0421053	0.115789	-0.0596491	0.175439	-0.0175439	0.0701754	-0.0210526	0.136842	-0.0140351	0.108772
-0.0385965	0.101754	-0.0210526	0.0947368	-0.00701754	0.0491228	-0.0245614	0.0561404	-0.0140351	0.0385965	-0.0561404	0.154386	-0.108772	0.112281	-0.045614	0.0526316	-0.0385965	0.0350877	-0.045614	0.0877193	-0.0421053	0.115789	-0.0596491	0.175439	-0.0175439	0.0701754	-0.0210526	0.136842	-0.0140351	0.108772
-0.0385965	0.101754	-0.0210526	0.0947368	-0.00701754	0.0491228	-0.0245614	0.0561404	-0.0140351	0.0385965	-0.0561404	0.154386	-0.108772	0.112281	-0.045614	0.0526316	-0.0385965	0.0350877	-0.045614	0.0877193	-0.0421053	0.115789	-0.0596491	0.175439	-0.0175439	0.0701754	-0.0210526	0.136842	-0.0140351	0.108772
-0.0385965	0.101754	-0.0210526	0.0947368	-0.00701754	0.0491228	-0.0245614	0.0561404	-0.0140351	0.0385965	-0.0561404	0.154386	-0.108772	0.112281	-0.045614	0.0526316	-0.0385965	0.0350877	-0.045614	0.0877193	-0.0421053	0.115789	-0.0596491	0.175439	-0.0175439	0.0701754	-0.0210526	0.136842	-0.0140351	0.108772
-0.0385965	0.101754	-0.0210526	0.0947368	-0.00701754	0.0491228	-0.0245614	0.0561404	-0.0140351	0.0385965	-0.0561404	0.154386	-0.108772	0.112281	-0.045614	0.0526316	-0.0385965	0.0350877	-0.045614	0.0877193	-0.0421053	0.115789	-0.0596491	0.175439	-0.0175439	0.0701754	-0.0210526	0.136842	-0.0140351	0.108772
-0.0385965	0.101754	-0.0210526	0.0947368	-0.00701754	0.0491228	-0.0245614	0.0561404	-0.0140351	0.0385965	-0.0561404	0.154386	-0.108772	0.112281	-0.045614	0.0526316	-0.0385965	0.0350877	-0.045614	0.0877193	-0.0421053	0.115789	-0.0596491	0.175439	-0.0175439	0.0701754	-0.0210526	0.136842	-0.0140351	0.108772
-0.0385965	0.101754	-0.0210526	0.0947368	-0.00701754	0.0491228	-0.0245614	0.0561404	-0.0140351	0.0385965	-0.0561404	0.154386	-0.112281	0.112281	-0.045614	0.0526316	-0.0385965	0.0350877	-0.045614	0.0877193	-0.0421053	0.115789	-0.0596491	0.175439	-0.0175439	0.0701754	-0.0210526	0.136842	-0.0140351	0.108772
-0.0385965	0.101754	-0.0210526	0.0947368	-0.00701754	0.0491228	-0.0245614	0.0561404	-0.0140351	0.0385965	-0.0561404	0.154386	-0.112281	0.112281	-0.045614	0.0526316	-0.0385965	0.0350877	-0.045614	0.0877193	-0.0421053	0.115789	-0.0596491	0.178947	-0.0175439	0.0701754	-0.0210526	0.136842	-0.0140351	0.108772
-0.0385965	0.101754	-0.0210526	0.0912281	-0.00701754	0.0491228	-0.0245614	0.0561404	-0.0140351	0.0385965	-0.0561404	0.154386	-0.112281	0.112281	-0.045614	0.0526316	-0.0385965	0.0350877	-0.045614	0.0877193	-0.0421053	0.115789	-0.0596491	0.178947	-0.0175439	0.0736842	-0.0210526	0.136842	-0.0140351	0.108772
-0.0385965	0.101754	-0.0210526	0.0912281	-0.00701754	0.0491228	-0.0245614	0.0561404	-0.0140351	0.0385965	-0.0561404	0.154386	-0.112281	0.112281	-0.045614	0.0526316	-0.0385965	0.0350877	-0.045614	0.0877193	-0.0421053	0.112281	-0.0596491	0.178947	-0.0175439	0.0736842	-0.0210526	0.136842	-0.0140351	0.108772
-0.0385965	0.101754	-0.0210526	0.0912281	-0.00701754	0.0491228	-0.0245614	0.0561404	-0.0140351	0.0385965	-0.0561404	0.154386	-0.112281	0.112281	-0.045614	0.0526316	-0.0385965	0.0350877	-0.045614	0.0877193	-0.0421053	0.112281	-0.0596491	0.178947	-0.0175439	0.0736842	-0.0210526	0.136842	-0.0140351	0.105263
-0.0385965	0.101754	-0.0210526	0.0912281	-0.00701754	0.0491228	-0.0245614	0.0561404	-0.0140351	0.0385965	-0.0561404	0.154386	-0.112281	0.112281	-0.045614	0.0526316	-0.0385965	0.0350877	-0.045614	0.0877193	-0.0421053	0.112281	-0.0596491	0.178947	-0.0175439	0.0736842	-0.0210526	0.136842	-0.0140351	0.105263
-0.0385965	0.101754	-0.0210526	0.0877193	-0.00701754	0.0491228	-0.0245614	0.0561404	-0.0140351	0.0385965	-0.0561404	0.154386	-0.112281	0.112281	-0.045614	0.0526316	-0.0385965	0.0350877	-0.045614	0.0877193	-0.0421053	0.112281	-0.0596491	0.178947	-0.0175439	0.0736842	-0.0210526	0.136842	-0.0140351	0.105263
-0.0385965	0.101754	-0.0210526	0.0877193	-0.00701754	0.0491228	-0.0245614	0.0561404	-0.0140351	0.0385965	-0.0561404	0.154386	-0.112281	0.112281	-0.045614	0.0526316	-0.0385965	0.0350877	-0.045614	0.0877193	-0.0421053	0.112281	-0.0596491	0.178947	-0.0175439	0.0736842	-0.0210526	0.136842	-0.0140351	0.105263
-0.0350877	0.105263	-0.0210526	0.0877193	-0.00701754	0.0491228	-0.0245614	0.0561404	-0.0140351	0.0385965	-0.0561404	0.154386	-0.112281	0.112281	-0.045614	0.0526316	-0.0385965	0.0350877	-0.045614	0.0877193	-0.0421053	0.112281	-0.0596491	0.178947	-0.0175439	0.0736842	-0.0210526	0.136842	-0.0140351	0.105263
-0.0350877	0.105263	-0.0210526	0.0877193	-0.00701754	0.0491228	-0.0245614	0.0561404	-0.0140351	0.0385965	-0.0561404	0.154386	-0.112281	0.112281	-0.045614	0.0526316	-0.0385965	0.0350877	-0.045614	0.0877193	-0.0421053	0.112281	-0.0596491	0.178947	-0.0175439	0.0736842	-0.0210526	0.136842	-0.0140351	0.105263
-0.0350877	0.105263	-0.0210526	0.0877193	-0.00701754	0.0491228	-0.0245614	0.0561404	-0.0140351	0.0385965	-0.0561404	0.154386	-0.112281	0.112281	-0.045614	0.0526316	-0.0385965	0.0350877	-0.045614	0.0877193	-0.0421053	0.112281	-0.0631579	0.175439	-0.0175439	0.0736842	-0.0210526	0.136842	-0.0140351	0.105263
-0.0350877	0.105263	-0.0210526	0.0877193	-0.00701754	0.0491228	-0.0245614	0.0561404	-0.0140351	0.0385965	-0.0561404	0.154386	-0.112281	0.112281	-0.045614	0.0526316	-0.0385965	0.0350877	-0.045614	0.0877193	-0.0385965	0.115789	-0.0631579	0.175439	-0.0175439	0.0736842	-0.0210526	0.136842	-0.0140351	0.105263
-0.0350877	0.105263	-0.0210526	0.0877193	-0.00701754	0.0491228	-0.0245614	0.0561404	-0.0140351	0.0385965	-0.0561404	0.154386	-0.112281	0.112281	-0.045614	0.0526316	-0.0385965	0.0350877	-0.045614	0.0877193	-0.0385965	0.115789	-0.0631579	0.175439	-0.0175439	0.0736842	-0.0210526	0.136842	-0.0140351	0.105263
-0.0350877	0.105263	-0.0210526	0.0877193	-0.00701754	0.0491228	-0.0245614	0.0561404	-0.0140351	0.0385965	-0.0561404	0.154386	-0.112281	0.115789	-0.045614	0.0526316	-0.0385965	0.0350877	-0.045614	0.0877193	-0.0385965	0.115789	-0.0631579	0.175439	-0.0175439	0.0736842	-0.0210526	0.136842	-0.0140351	0.105263
-0.0350877	0.105263	-0.0210526	0.0877193	-0.00701754	0.0491228	-0.0245614	0.0561404	-0.0140351	0.0385965	-0.0561404	0.154386	-0.112281	0.115789	-0.045614	0.0526316	-0.0385965	0.0350877	-0.045614	0.0877193	-0.0385965	0.115789	-0.0631579	0.175439	-0.0175439	0.0736842	-0.0210526	0.136842	-0.0140351	0.105263
-0.0350877	0.105263	-0.0210526	0.0877193	-0.00701754	0.0491228	-0.0245614	0.0561404	-0.0140351	0.0385965	-0.0561404	0.154386	-0.112281	0.115789	-0.045614	0.0526316	-0.0385965	0.0350877	-0.045614	0.0877193	-0.0385965	0.115789	-0.0631579	0.175439	-0.0175439	0.0736842	-0.0210526	0.136842	-0.0140351	0.105263
-0.0350877	0.105263	-0.0210526	0.0877193	-0.00701754	0.0491228	-0.0245614	0.0561404	-0.0140351	0.0385965	-0.0561404	0.154386	-0.112281	0.115789	-0.045614	0.0526316	-0.0385965	0.0350877	-0.045614	0.0877193	-0.0385965	0.115789	-0.0631579	0.175439	-0.0175439	0.0736842	-0.0210526	0.136842	-0.0140351	0.105263
-0.0350877	0.105263	-0.0210526	0.0877193	-0.00701754	0.0491228	-0.0245614	0.0561404	-0.0140351	0.0385965	-0.0561404	0.154386	-0.112281	0.115789	-0.045614	0.0526316	-0.0385965	0.0350877	-0.045614	0.0877193	-0.0385965	0.115789	-0.0631579	0.175439	-0.0175439	0.0736842	-0.0210526	0.136842	-0.0140351	0.105263
-0.0350877	0.105263	-0.0210526	0.0877193	-0.00701754	0.0491228	-0.0245614	0.0561404	-0.0140351	0.0385965	-0.0561404	0.154386	-0.112281	0.115789	-0.045614	0.0526316	-0.0385965	0.0350877	-0.045614	0.0877193	-0.0385965	0.115789	-0.0631579	0.175439	-0.0175439	0.0736842	-0.0210526	0.136842	-0.0140351	0.105263
-0.0350877	0.101754	-0.0210526	0.0877193	-0.00701754	0.0491228	-0.0245614	0.0561404	-0.0140351	0.0385965	-0.0561404	0.154386	-0.112281	0.115789	-0.045614	0.0526316	-0.0385965	0.0350877	-0.045614	0.0877193	-0.0385965	0.115789	-0.0631579	0.175439	-0.0175439	0.0736842	-0.0210526	0.136842	-0.0140351	0.105263
-0.0350877	0.101754	-0.0210526	0.0877193	-0.00701754	0.0491228	-0.0245614	0.0561404	-0.0140351	0.0385965	-0.0561404	0.154386	-0.112281	0.115789	-0.045614	0.0526316	-0.0385965	0.0350877	-0.045614	0.0877193	-0.0385965	0.115789	-0.0631579	0.175439	-0.0175439	0.0736842	-0.0210526	0.136842	-0.0140351	0.105263
-0.0350877	0.101754	-0.0210526	0.0877193	-0.00701754	0.0491228	-0.0245614	0.0561404	-0.0140351	0.0385965	-0.0561404	0.154386	-0.112281	0.115789	-0.045614	0.0526316	-0.0385965	0.0350877	-0.045614	0.0877193	-0.0385965	0.115789	-0.0631579	0.175439	-0.0175439	0.0736842	-0.0210526	0.136842	-0.0140351	0.105263
-0.0350877	0.101754	-0.0210526	0.0877193	-0.00701754	0.0491228	-0.0245614	0.0561404	-0.0140351	0.0385965	-0.0561404	0.154386	-0.112281	0.115789	-0.045614	0.0526316	-0.0385965	0.0350877	-0.045614	0.0877193	-0.0385965	0.115789	-0.0631579	0.175439	-0.0175439	0.0736842	-0.0210526	0.136842	-0.0140351	0.105263
-0.0350877	0.101754	-0.0210526	0.0877193	-0.00701754	0.0491228	-0.0245614	0.0561404	-0.0140351	0.0385965	-0.0561404	0.154386	-0.112281	0.115789	-0.045614	0.0526316	-0.0385965	0.0350877	-0.045614	0.0877193	-0.0385965	0.115789	-0.0631579	0.175439	-0.0175439	0.0736842	-0.0210526	0.136842	-0.0140351	0.105263
-0.0350877	0.101754	-0.0210526	0.0877193	-0.00701754	0.0491228	-0.0245614	0.0561404	-0.0140351	0.0385965	-0.0561404	0.154386	-0.112281	0.115789	-0.045614	0.0526316	-0.0385965	0.0350877	-0.045614	0.0877193	-0.0385965	0.115789	-0.0631579	0.175439	-0.0175439	0.0736842	-0.0210526	0.136842	-0.0140351	0.105263
-0.0350877	0.101754	-0.0210526	0.0877193	-0.00701754	0.0526316	-0.0245614	0.0561404	-0.0140351	0.0385965	-0.0561404	0.154386	-0.112281	0.115789	-0.045614	0.0526316	-0.0385965	0.0350877	-0.045614	0.0877193	-0.0385965	0.115789	-0.0631579	0.175439	-0.0175439	0.0736842	-0.0210526	0.136842	-0.0140351	0.105263
-0.0350877	0.101754	-0.0210526	0.0877193	-0.00701754	0.0526316	-0.0245614	0.0561404	-0.0140351	0.0385965	-0.0561404	0.154386	-0.112281	0.115789	-0.045614	0.0526316	-0.0385965	0.0350877	-0.045614	0.0877193	-0.0385965	0.115789	-0.0631579	0.175439	-0.0175439	0.0736842	-0.0210526	0.136842	-0.0140351	0.105263
-0.0350877	0.101754	-0.0210526	0.0877193	-0.00701754	0.0526316	-0.0245614	0.0561404	-0.0140351	0.0385965	-0.0561404	0.154386	-0.112281	0.115789	-0.045614	0.0526316	-0.0385965	0.0350877	-0.045614	0.0877193	-0.0385965	0.115789	-0.0631579	0.175439	-0.0175439	0.0736842	-0.0210526	0.136842	-0.0140351	0.105263
-0.0350877	0.101754	-0.0210526	0.0877193	-0.00701754	0.0526316	-0.0245614	0.0561404	-0.0140351	0.0385965	-0.0561404	0.154386	-0.112281	0.115789	-0.045614	0.0526316	-0.0350877	0.0350877	-0.045614	0.0877193	-0.0385965	0.115789	-0.0631579	0.175439	-0.0175439	0.0736842	-0.0210526	0.136842	-0.0140351	0.105263
-0.0350877	0.101754	-0.0210526	0.0877193	-0.00701754	0.0526316	-0.0245614	0.0561404	-0.0140351	0.0385965	-0.0561404	0.154386	-0.112281	0.115789	-0.045614	0.0526316	-0.0350877	0.0350877	-0.045614	0.0877193	-0.0385965	0.115789	-0.0631579	0.175439	-0.0175439	0.0736842	-0.0210526	0.136842	-0.0140351	0.105263
-0.0350877	0.101754	-0.0210526	0.0877193	-0.00701754	0.0526316	-0.0245614	0.0561404	-0.0140351	0.0385965	-0.0561404	0.154386	-0.112281	0.115789	-0.045614	0.0526316	-0.0350877	0.0350877	-0.045614	0.0877193	-0.0385965	0.115789	-0.0631579	0.175439	-0.0175439	0.0736842	-0.0210526	0.136842	-0.0140351	0.105263
-0.0350877	0.101754	-0.0210526	0.0877193	-0.00701754	0.0526316	-0.0245614	0.0561404	-0.0140351	0.0385965	-0.0561404	0.154386	-0.112281	0.115789	-0.045614	0.0526316	-0.0350877	0.0350877	-0.045614	0.0877193	-0.0385965	0.115789	-0.0631579	0.175439	-0.0175439	0.0736842	-0.0210526	0.136842	-0.0140351	0.105263
-0.0350877	0.101754	-0.0210526	0.0877193	-0.00701754	0.0526316	-0.0245614	0.0561404	-0.0140351	0.0385965	-0.0561404	0.154386	-0.112281	0.115789	-0.045614	0.0526316	-0.0350877	0.0350877	-0.045614	0.0877193	-0.0385965	0.115789	-0.0631579	0.175439	-0.0175439	0.0736842	-0.0210526	0.140351	-0.0140351	0.105263
-0.0350877	0.101754	-0.0210526	0.0877193	-0.00701754	0.0526316	-0.0245614	0.0561404	-0.0140351	0.0385965	-0.0561404	0.154386	-0.112281	0.115789	-0.045614	0.0526316	-0.0350877	0.0350877	-0.045614	0.0877193	-0.0385965	0.115789	-0.0631579	0.175439	-0.0175439	0.0736842	-0.0210526	0.140351	-0.0140351	0.105263
-0.0350877	0.101754	-0.0210526	0.0877193	-0.00701754	0.0526316	-0.0245614	0.0561404	-0.0140351	0.0385965	-0.0561404	0.154386	-0.112281	0.115789	-0.045614	0.0526316	-0.0350877	0.0350877	-0.045614	0.0877193	-0.0385965	0.115789	-0.0631579	0.175439	-0.0175439	0.0736842	-0.0210526	0.140351	-0.0140351	0.105263
-0.0350877	0.101754	-0.0210526	0.0877193	-0.00701754	0.0526316	-0.0245614	0.0561404	-0.0140351	0.0385965	-0.0561404	0.154386	-0.112281	0.115789	-0.045614	0.0526316	-0.0350877	0.0350877	-0.045614	0.0877193	-0.0385965	0.115789	-0.0631579	0.175439	-0.0175439	0.0736842	-0.0210526	0.140351	-0.0140351	0.105263
-0.0350877	0.101754	-0.0210526	0.0877193	-0.00701754	0.0491228	-0.0245614	0.0561404	-0.0140351	0.0385965	-0.0561404	0.154386	-0.112281	0.115789	-0.045614	0.0561404	-0.0350877	0.0350877	-0.045614	0.0877193	-0.0385965	0.115789	-0.0631579	0.175439	-0.0175439	0.0736842	-0.0210526	0.140351	-0.0140351	0.105263
-0.0350877	0.101754	-0.0210526	0.0877193	-0.00701754	0.0491228	-0.0245614	0.0561404	-0.0140351	0.0385965	-0.0561404	0.154386	-0.112281	0.115789	-0.045614	0.0561404	-0.0350877	0.0350877	-0.045614	0.0877193	-0.0385965	0.115789	-0.0631579	0.175439	-0.0175439	0.0736842	-0.0210526	0.140351	-0.0140351	0.105263
-0.0350877	0.101754	-0.0210526	0.0877193	-0.00701754	0.0491228	-0.0245614	0.0561404	-0.0105263	0.0421053	-0.0561404	0.154386	-0.112281	0.115789	-0.045614	0.0561404	-0.0350877	0.0350877	-0.045614	0.0877193	-0.0385965	0.115789	-0.0631579	0.175439	-0.0175439	0.0736842	-0.0210526	0.140351	-0.0140351	0.105263
-0.0350877	0.101754	-0.0210526	0.0877193	-0.00701754	0.0491228	-0.0245614	0.0561404	-0.0105263	0.0421053	-0.0561404	0.154386	-0.112281	0.115789	-0.045614	0.0561404	-0.0350877	0.0350877	-0.045614	0.0877193	-0.0385965	0.115789	-0.0631579	0.175439	-0.0175439	0.0736842	-0.0210526	0.140351	-0.0140351	0.105263
-0.0350877	0.101754	-0.0210526	0.0877193	-0.00701754	0.0491228	-0.0245614	0.0561404	-0.0105263	0.0421053	-0.0561404	0.154386	-0.112281	0.115789	-0.045614	0.0561404	-0.0350877	0.0350877	-0.045614	0.0877193	-0.0385965	0.115789	-0.0631579	0.175439	-0.0175439	0.0736842	-0.0210526	0.140351	-0.0140351	0.105263
-0.0350877	0.101754	-0.0210526	0.0877193	-0.00701754	0.0491228	-0.0245614	0.0561404	-0.0105263	0.0421053	-0.0561404	0.154386	-0.112281	0.115789	-0.045614	0.0561404	-0.0350877	0.0350877	-0.045614	0.0877193	-0.0385965	0.115789	-0.0631579	0.175439	-0.0175439	0.0736842	-0.0210526	0.140351	-0.0140351	0.105263
-0.0350877	0.101754	-0.0210526	0.0877193	-0.00701754	0.0491228	-0.0245614	0.0561404	-0.0105263	0.0421053	-0.0561404	0.157895	-0.112281	0.115789	-0.045614	0.0561404	-0.0350877	0.0350877	-0.045614	0.0877193	-0.0385965	0.115789	-0.0631579	0.175439	-0.0175439	0.0736842	-0.0245614	0.136842	-0.0140351	0.105263
-0.0350877	0.101754	-0.0210526	0.0877193	-0.00701754	0.0491228	-0.0245614	0.0561404	-0.0105263	0.0421053	-0.0561404	0.157895	-0.112281	0.115789	-0.045614	0.0561404	-0.0350877	0.0350877	-0.045614	0.0877193	-0.0385965	0.115789	-0.0631579	0.175439	-0.0175439	0.0736842	-0.0245614	0.136842	-0.0140351	0.105263
-0.0350877	0.101754	-0.0210526	0.0877193	-0.00701754	0.0491228	-0.0245614	0.0561404	-0.0105263	0.0421053	-0.0561404	0.157895	-0.112281	0.115789	-0.045614	0.0561404	-0.0350877	0.0350877	-0.045614	0.0877193	-0.0385965	0.115789	-0.0631579	0.175439	-0.0175439	0.0736842	-0.0245614	0.136842	-0.0140351	0.105263
-0.0350877	0.101754	-0.0210526	0.0877193	-0.00701754	0.0491228	-0.0245614	0.0561404	-0.0105263	0.0421053	-0.0561404	0.157895	-0.112281	0.115789	-0.045614	0.0561404	-0.0350877	0.0350877	-0.045614	0.0877193	-0.0385965	0.115789	-0.0631579	0.175439	-0.0175439	0.0736842	-0.0245614	0.136842	-0.0140351	0.105263
-0.0350877	0.101754	-0.0210526	0.0877193	-0.00701754	0.0491228	-0.0245614	0.0561404	-0.0105263	0.0421053	-0.0561404	0.157895	-0.112281	0.115789	-0.045614	0.0561404	-0.0350877	0.0350877	-0.045614	0.0877193	-0.0385965	0.115789	-0.0631579	0.175439	-0.0175439	0.0736842	-0.0245614	0.136842	-0.0140351	0.105263
-0.0350877	0.101754	-0.0210526	0.0877193	-0.00701754	0.0491228	-0.0245614	0.0561404	-0.0105263	0.0421053	-0.0561404	0.157895	-0.112281	0.115789	-0.045614	0.0561404	-0.0350877	0.0350877	-0.045614	0.0877193	-0.0385965	0.115789	-0.0631579	0.175439	-0.0175439	0.0736842	-0.0245614	0.136842	-0.0140351	0.105263
-0.0350877	0.0982456	-0.0210526	0.0877193	-0.00350877	0.0491228	-0.0245614	0.0561404	-0.0105263	0.0421053	-0.0561404	0.157895	-0.112281	0.115789	-0.045614	0.0561404	-0.0350877	0.0350877	-0.045614	0.0877193	-0.0385965	0.115789	-0.0631579	0.175439	-0.0175439	0.0736842	-0.0245614	0.136842	-0.0140351	0.105263
-0.0350877	0.0982456	-0.0210526	0.0877193	-0.00350877	0.0491228	-0.0245614	0.0561404	-0.0105263	0.0421053	-0.0561404	0.157895	-0.112281	0.115789	-0.045614	0.0561404	-0.0350877	0.0350877	-0.045614	0.0877193	-0.0385965	0.115789	-0.0631579	0.175439	-0.0175439	0.0736842	-0.0245614	0.136842	-0.0140351	0.105263
-0.0350877	0.0982456	-0.0210526	0.0877193	-0.00350877	0.0491228	-0.0245614	0.0561404	-0.0105263	0.0421053	-0.0561404	0.157895	-0.112281	0.115789	-0.045614	0.0561404	-0.0350877	0.0350877	-0.045614	0.0877193	-0.0385965	0.115789	-0.0631579	0.175439	-0.0175439	0.0736842	-0.0245614	0.136842	-0.0140351	0.105263
-0.0350877	0.0982456	-0.0175439	0.0877193	-0.00350877	0.0491228	-0.0245614	0.0561404	-0.0105263	0.0421053	-0.0561404	0.157895	-0.112281	0.115789	-0.045614	0.0561404	-0.0350877	0.0350877	-0.045614	0.0877193	-0.0385965	0.115789	-0.0631579	0.175439	-0.0175439	0.0736842	-0.0245614	0.136842	-0.0140351	0.105263
-0.0350877	0.0982456	-0.0175439	0.0877193	-0.00350877	0.0491228	-0.0245614	0.0561404	-0.0105263	0.0421053	-0.0561404	0.157895	-0.112281	0.115789	-0.045614	0.0561404	-0.0350877	0.0350877	-0.0491228	0.0842105	-0.0385965	0.115789	-0.0631579	0.175439	-0.0175439	0.0736842	-0.0245614	0.136842	-0.0140351	0.105263
-0.0350877	0.0982456	-0.0175439	0.0877193	-0.00350877	0.0491228	-0.0245614	0.0561404	-0.0105263	0.0421053	-0.0561404	0.157895	-0.112281	0.115789	-0.045614	0.0561404	-0.0350877	0.0350877	-0.0491228	0.0842105	-0.0385965	0.115789	-0.0631579	0.175439	-0.0175439	0.0736842	-0.0245614	0.136842	-0.0140351	0.105263
-0.0350877	0.0982456	-0.0175439	0.0877193	-0.00350877	0.0491228	-0.0245614	0.0561404	-0.0105263	0.0421053	-0.0561404	0.157895	-0.112281	0.115789	-0.045614	0.0561404	-0.0350877	0.0350877	-0.0491228	0.0842105	-0.0385965	0.115789	-0.0631579	0.175439	-0.0175439	0.0736842	-0.0245614	0.136842	-0.0140351	0.105263
-0.0350877	0.0982456	-0.0175439	0.0877193	-0.00350877	0.0491228	-0.0245614	0.0561404	-0.0105263	0.0421053	-0.0561404	0.157895	-0.112281	0.115789	-0.045614	0.0561404	-0.0350877	0.0350877	-0.0491228	0.0842105	-0.0385965	0.115789	-0.0631579	0.175439	-0.0175439	0.0736842	-0.0245614	0.136842	-0.0140351	0.105263
-0.0350877	0.0982456	-0.0175439	0.0877193	-0.00350877	0.0491228	-0.0245614	0.0561404	-0.0105263	0.0421053	-0.0561404	0.157895	-0.112281	0.115789	-0.045614	0.0561404	-0.0350877	0.0350877	-0.0491228	0.0842105	-0.0385965	0.115789	-0.0631579	0.175439	-0.0175439	0.0736842	-0.0245614	0.136842	-0.0140351	0.105263
-0.0350877	0.0982456	-0.0175439	0.0877193	-0.00350877	0.0491228	-0.0245614	0.0561404	-0.0105263	0.0421053	-0.0561404	0.157895	-0.112281	0.115789	-0.045614	0.0561404	-0.0315789	0.0350877	-0.0491228	0.0842105	-0.0385965	0.115789	-0.0631579	0.175439	-0.0175439	0.0736842	-0.0245614	0.136842	-0.0140351	0.105263
-0.0350877	0.0982456	-0.0175439	0.0877193	-0.00350877	0.0491228	-0.0245614	0.0561404	-0.0105263	0.0421053	-0.0561404	0.157895	-0.112281	0.115789	-0.045614	0.0561404	-0.0315789	0.0350877	-0.0491228	0.0842105	-0.0421053	0.115789	-0.0631579	0.175439	-0.0175439	0.0736842	-0.0245614	0.136842	-0.0140351	0.105263
-0.0350877	0.0982456	-0.0175439	0.0877193	-0.00350877	0.0491228	-0.0245614	0.0561404	-0.0105263	0.0421053	-0.0561404	0.157895	-0.112281	0.115789	-0.045614	0.0561404	-0.0315789	0.0350877	-0.0491228	0.0842105	-0.0421053	0.115789	-0.0631579	0.175439	-0.0175439	0.0736842	-0.0245614	0.136842	-0.0140351	0.105263
-0.0350877	0.0982456	-0.0175439	0.0877193	-0.00350877	0.0491228	-0.0245614	0.0561404	-0.0105263	0.0421053	-0.0561404	0.157895	-0.112281	0.115789	-0.045614	0.0561404	-0.0315789	0.0350877	-0.0491228	0.0842105	-0.0421053	0.115789	-0.0631579	0.175439	-0.0175439	0.077193	-0.0245614	0.136842	-0.0140351	0.105263
-0.0350877	0.0982456	-0.0175439	0.0877193	-0.00350877	0.0491228	-0.0245614	0.0561404	-0.0105263	0.0421053	-0.0561404	0.157895	-0.112281	0.115789	-0.045614	0.0561404	-0.0315789	0.0350877	-0.0491228	0.0842105	-0.0421053	0.115789	-0.0631579	0.175439	-0.0175439	0.077193	-0.0245614	0.136842	-0.0140351	0.105263
-0.0350877	0.0982456	-0.0175439	0.0877193	-0.00350877	0.0491228	-0.0245614	0.0561404	-0.0105263	0.0421053	-0.0561404	0.157895	-0.112281	0.115789	-0.045614	0.0561404	-0.0315789	0.0350877	-0.0491228	0.0842105	-0.0421053	0.115789	-0.0631579	0.175439	-0.0175439	0.077193	-0.0245614	0.136842	-0.0140351	0.105263
-0.0350877	0.0982456	-0.0175439	0.0877193	-0.00350877	0.0491228	-0.0245614	0.0561404	-0.0105263	0.0421053	-0.0561404	0.157895	-0.112281	0.115789	-0.045614	0.0561404	-0.0315789	0.0350877	-0.0491228	0.0842105	-0.0421053	0.115789	-0.0631579	0.175439	-0.0175439	0.077193	-0.0245614	0.136842	-0.0140351	0.105263
-0.0350877	0.0982456	-0.0175439	0.0877193	-0.00350877	0.0491228	-0.0245614	0.0561404	-0.0105263	0.0421053	-0.0561404	0.157895	-0.112281	0.115789	-0.045614	0.0561404	-0.0315789	0.0350877	-0.0491228	0.0842105	-0.0421053	0.115789	-0.0631579	0.175439	-0.0175439	0.077193	-0.0245614	0.136842	-0.0140351	0.105263
-0.0350877	0.0982456	-0.0175439	0.0877193	-0.00350877	0.0491228	-0.0245614	0.0561404	-0.0105263	0.0421053	-0.0561404	0.157895	-0.112281	0.115789	-0.045614	0.0561404	-0.0315789	0.0350877	-0.0491228	0.0842105	-0.0421053	0.115789	-0.0631579	0.175439	-0.0175439	0.077193	-0.0245614	0.136842	-0.0140351	0.105263
-0.0350877	0.0982456	-0.0175439	0.0877193	-0.00350877	0.0491228	-0.0245614	0.0561404	-0.0105263	0.0421053	-0.0561404	0.157895	-0.112281	0.115789	-0.045614	0.0561404	-0.0315789	0.0350877	-0.0491228	0.0842105	-0.0421053	0.115789	-0.0631579	0.175439	-0.0175439	0.077193	-0.0245614	0.136842	-0.0140351	0.105263
-0.0350877	0.0982456	-0.0175439	0.0877193	-0.00350877	0.0491228	-0.0245614	0.0561404	-0.0105263	0.0421053	-0.0561404	0.157895	-0.112281	0.115789	-0.045614	0.0561404	-0.0315789	0.0350877	-0.0491228	0.0842105	-0.0421053	0.115789	-0.0631579	0.175439	-0.0175439	0.077193	-0.0245614	0.136842	-0.0140351	0.105263
-0.0350877	0.0982456	-0.0175439	0.0877193	-0.00350877	0.0491228	-0.0245614	0.0561404	-0.0105263	0.0421053	-0.0561404	0.157895	-0.112281	0.115789	-0.045614	0.0561404	-0.0315789	0.0350877	-0.0491228	0.0842105	-0.0421053	0.115789	-0.0631579	0.175439	-0.0175439	0.077193	-0.0245614	0.136842	-0.0140351	0.105263
-0.0350877	0.0982456	-0.0175439	0.0877193	-0.00350877	0.0491228	-0.0245614	0.0561404	-0.0105263	0.0421053	-0.0561404	0.157895	-0.112281	0.115789	-0.045614	0.0561404	-0.0315789	0.0350877	-0.0491228	0.0842105	-0.0421053	0.115789	-0.0631579	0.175439	-0.0175439	0.077193	-0.0245614	0.136842	-0.0140351	0.105263
-0.0350877	0.0982456	-0.0175439	0.0877193	-0.00350877	0.0491228	-0.0245614	0.0561404	-0.0105263	0.0421053	-0.0561404	0.157895	-0.112281	0.115789	-0.045614	0.0561404	-0.0315789	0.0350877	-0.0491228	0.0842105	-0.0421053	0.115789	-0.0631579	0.175439	-0.0175439	0.077193	-0.0245614	0.136842	-0.0140351	0.105263
-0.0350877	0.0982456	-0.0175439	0.0877193	-0.00350877	0.0491228	-0.0245614	0.0561404	-0.0105263	0.0421053	-0.0561404	0.157895	-0.112281	0.115789	-0.045614	0.0561404	-0.0315789	0.0350877	-0.0491228	0.0877193	-0.0421053	0.115789	-0.0631579	0.175439	-0.0175439	0.077193	-0.0245614	0.136842	-0.0140351	0.105263
-0.0350877	0.0982456	-0.0175439	0.0877193	-0.00350877	0.0491228	-0.0245614	0.0561404	-0.0105263	0.0421053	-0.0561404	0.157895	-0.112281	0.115789	-0.045614	0.0561404	-0.0315789	0.0350877	-0.0491228	0.0877193	-0.0421053	0.115789	-0.0631579	0.175439	-0.0175439	0.077193	-0.0245614	0.136842	-0.0140351	0.105263
-0.0350877	0.0982456	-0.0175439	0.0877193	-0.00350877	0.0491228	-0.0245614	0.0561404	-0.0105263	0.0421053	-0.0561404	0.157895	-0.112281	0.115789	-0.045614	0.0561404	-0.0315789	0.0350877	-0.0491228	0.0877193	-0.0421053	0.115789	-0.0631579	0.175439	-0.0175439	0.077193	-0.0245614	0.136842	-0.0140351	0.105263
-0.0350877	0.0982456	-0.0175439	0.0877193	-0.00350877	0.0491228	-0.0245614	0.0561404	-0.0105263	0.0421053	-0.0561404	0.157895	-0.112281	0.115789	-0.045614	0.0561404	-0.0315789	0.0350877	-0.0491228	0.0877193	-0.0421053	0.115789	-0.0631579	0.175439	-0.0175439	0.077193	-0.0245614	0.136842	-0.0140351	0.105263
-0.0350877	0.0982456	-0.0175439	0.0877193	-0.00350877	0.0491228	-0.0245614	0.0561404	-0.0105263	0.0421053	-0.0561404	0.154386	-0.112281	0.115789	-0.045614	0.0561404	-0.0315789	0.0350877	-0.0491228	0.0877193	-0.0421053	0.115789	-0.0631579	0.175439	-0.0175439	0.077193	-0.0245614	0.136842	-0.0140351	0.105263
-0.0350877	0.0982456	-0.0175439	0.0877193	-0.00350877	0.0526316	-0.0245614	0.0561404	-0.0105263	0.0421053	-0.0561404	0.154386	-0.112281	0.115789	-0.045614	0.0561404	-0.0315789	0.0350877	-0.0491228	0.0877193	-0.0421053	0.115789	-0.0631579	0.175439	-0.0175439	0.077193	-0.0245614	0.136842	-0.0140351	0.105263
-0.0350877	0.0982456	-0.0175439	0.0877193	-0.00350877	0.0526316	-0.0245614	0.0561404	-0.0105263	0.0421053	-0.0561404	0.154386	-0.112281	0.115789	-0.0421053	0.0596491	-0.0315789	0.0350877	-0.0491228	0.0877193	-0.0421053	0.115789	-0.0631579	0.178947	-0.0175439	0.077193	-0.0245614	0.136842	-0.0140351	0.108772
-0.0350877	0.0982456	-0.0175439	0.0877193	-0.00350877	0.0526316	-0.0245614	0.0561404	-0.0105263	0.0421053	-0.0561404	0.154386	-0.112281	0.115789	-0.0421053	0.0596491	-0.0315789	0.0350877	-0.0491228	0.0877193	-0.0421053	0.115789	-0.0631579	0.178947	-0.0175439	0.077193	-0.0245614	0.136842	-0.0140351	0.108772
-0.0350877	0.0982456	-0.0175439	0.0877193	-0.00350877	0.0526316	-0.0245614	0.0561404	-0.0105263	0.0421053	-0.0561404	0.154386	-0.115789	0.112281	-0.0421053	0.0596491	-0.0315789	0.0350877	-0.0491228	0.0877193	-0.0421053	0.115789	-0.0596491	0.178947	-0.0175439	0.077193	-0.0245614	0.136842	-0.0140351	0.108772
-0.0350877	0.0982456	-0.0175439	0.0877193	-0.00350877	0.0526316	-0.0245614	0.0561404	-0.0105263	0.0421053	-0.0561404	0.154386	-0.115789	0.112281	-0.0421053	0.0596491	-0.0315789	0.0350877	-0.0491228	0.0877193	-0.0421053	0.115789	-0.0596491	0.178947	-0.0175439	0.077193	-0.0245614	0.136842	-0.0140351	0.108772
-0.0350877	0.0982456	-0.0175439	0.0877193	-0.00350877	0.0526316	-0.0245614	0.0561404	-0.0105263	0.0421053	-0.0561404	0.154386	-0.115789	0.112281	-0.0421053	0.0596491	-0.0315789	0.0350877	-0.0491228	0.0877193	-0.0421053	0.115789	-0.0596491	0.178947	-0.0175439	0.077193	-0.0245614	0.136842	-0.0140351	0.108772
-0.0350877	0.0982456	-0.0175439	0.0877193	-0.00350877	0.0526316	-0.0245614	0.0561404	-0.0105263	0.0421053	-0.0561404	0.154386	-0.115789	0.112281	-0.0421053	0.0596491	-0.0315789	0.0350877	-0.0491228	0.0912281	-0.0421053	0.115789	-0.0596491	0.178947	-0.0175439	0.077193	-0.0245614	0.136842	-0.0140351	0.108772
-0.0350877	0.0982456	-0.0175439	0.0877193	-0.00350877	0.0526316	-0.0245614	0.0561404	-0.0105263	0.0421053	-0.0561404	0.154386	-0.115789	0.112281	-0.0421053	0.0596491	-0.0315789	0.0350877	-0.0491228	0.0912281	-0.0421053	0.115789	-0.0596491	0.178947	-0.0175439	0.077193	-0.0245614	0.136842	-0.0140351	0.108772
-0.0350877	0.0982456	-0.0175439	0.0877193	-0.00350877	0.0526316	-0.0245614	0.0561404	-0.0105263	0.0421053	-0.0561404	0.154386	-0.115789	0.112281	-0.0421053	0.0596491	-0.0315789	0.0350877	-0.0491228	0.0912281	-0.0421053	0.115789	-0.0596491	0.178947	-0.0175439	0.077193	-0.0245614	0.136842	-0.0140351	0.108772
-0.0350877	0.0982456	-0.0175439	0.0877193	-0.00701754	0.0491228	-0.0245614	0.0561404	-0.0105263	0.0421053	-0.0561404	0.154386	-0.115789	0.112281	-0.0421053	0.0596491	-0.0315789	0.0350877	-0.0491228	0.0912281	-0.0421053	0.115789	-0.0596491	0.178947	-0.0175439	0.077193	-0.0245614	0.136842	-0.0140351	0.108772
-0.0350877	0.0982456	-0.0175439	0.0877193	-0.00701754	0.0491228	-0.0245614	0.0561404	-0.0105263	0.0421053	-0.0561404	0.154386	-0.115789	0.112281	-0.0421053	0.0596491	-0.0315789	0.0350877	-0.0491228	0.0912281	-0.0421053	0.115789	-0.0596491	0.178947	-0.0175439	0.077193	-0.0245614	0.136842	-0.0140351	0.108772
-0.0350877	0.0982456	-0.0175439	0.0877193	-0.00701754	0.0491228	-0.0245614	0.0561404	-0.0105263	0.0421053	-0.0561404	0.154386	-0.115789	0.112281	-0.0421053	0.0596491	-0.0315789	0.0385965	-0.0491228	0.0912281	-0.0421053	0.115789	-0.0596491	0.178947	-0.0175439	0.077193	-0.0245614	0.136842	-0.0140351	0.108772
-0.0350877	0.0982456	-0.0175439	0.0877193	-0.00701754	0.0491228	-0.0245614	0.0561404	-0.0105263	0.0421053	-0.0561404	0.154386	-0.115789	0.112281	-0.0421053	0.0596491	-0.0315789	0.0385965	-0.0491228	0.0912281	-0.0421053	0.115789	-0.0596491	0.178947	-0.0175439	0.077193	-0.0245614	0.136842	-0.0140351	0.108772
-0.0350877	0.0982456	-0.0175439	0.0877193	-0.00701754	0.0491228	-0.0245614	0.0561404	-0.0105263	0.0421053	-0.0561404	0.154386	-0.115789	0.112281	-0.0421053	0.0596491	-0.0315789	0.0385965	-0.0491228	0.0912281	-0.0421053	0.115789	-0.0596491	0.178947	-0.0175439	0.077193	-0.0245614	0.136842	-0.0140351	0.108772
-0.0350877	0.0982456	-0.0175439	0.0877193	-0.00701754	0.0491228	-0.0245614	0.0561404	-0.0105263	0.0421053	-0.0561404	0.154386	-0.115789	0.112281	-0.0421053	0.0596491	-0.0315789	0.0385965	-0.0491228	0.0912281	-0.0421053	0.115789	-0.0596491	0.178947	-0.0175439	0.077193	-0.0245614	0.136842	-0.0140351	0.108772
-0.0350877	0.0982456	-0.0175439	0.0877193	-0.00701754	0.0491228	-0.0245614	0.0561404	-0.0105263	0.0421053	-0.0561404	0.154386	-0.115789	0.112281	-0.0421053	0.0596491	-0.0315789	0.0385965	-0.0491228	0.0912281	-0.0421053	0.115789	-0.0596491	0.178947	-0.0175439	0.077193	-0.0245614	0.136842	-0.0140351	0.108772
-0.0350877	0.0982456	-0.0175439	0.0877193	-0.00701754	0.0491228	-0.0245614	0.0561404	-0.0105263	0.0421053	-0.0561404	0.154386	-0.115789	0.112281	-0.0421053	0.0596491	-0.0315789	0.0385965	-0.0491228	0.0912281	-0.0421053	0.115789	-0.0596491	0.178947	-0.0175439	0.077193	-0.0245614	0.136842	-0.0140351	0.108772
-0.0350877	0.0982456	-0.0175439	0.0877193	-0.00701754	0.0491228	-0.0245614	0.0561404	-0.0105263	0.0421053	-0.0561404	0.154386	-0.115789	0.112281	-0.0421053	0.0596491	-0.0315789	0.0385965	-0.0491228	0.0912281	-0.0421053	0.115789	-0.0596491	0.178947	-0.0175439	0.077193	-0.0245614	0.136842	-0.0140351	0.108772
-0.0350877	0.0982456	-0.0175439	0.0877193	-0.00701754	0.0491228	-0.0245614	0.0561404	-0.0105263	0.0421053	-0.0561404	0.154386	-0.115789	0.112281	-0.0421053	0.0596491	-0.0315789	0.0385965	-0.0491228	0.0912281	-0.0421053	0.115789	-0.0596491	0.178947	-0.0175439	0.077193	-0.0245614	0.136842	-0.0140351	0.108772
-0.0350877	0.0982456	-0.0175439	0.0877193	-0.00701754	0.0491228	-0.0245614	0.0561404	-0.0105263	0.0421053	-0.0561404	0.154386	-0.115789	0.112281	-0.0421053	0.0596491	-0.0315789	0.0385965	-0.0491228	0.0912281	-0.0421053	0.115789	-0.0596491	0.178947	-0.0175439	0.077193	-0.0245614	0.136842	-0.0140351	0.108772
-0.0350877	0.0982456	-0.0175439	0.0877193	-0.00701754	0.0491228	-0.0245614	0.0561404	-0.0105263	0.0421053	-0.0561404	0.154386	-0.115789	0.108772	-0.0421053	0.0596491	-0.0315789	0.0385965	-0.0491228	0.0912281	-0.0421053	0.115789	-0.0596491	0.178947	-0.0175439	0.077193	-0.0245614	0.133333	-0.0140351	0.108772
-0.0350877	0.0982456	-0.0175439	0.0877193	-0.00701754	0.0491228	-0.0245614	0.0561404	-0.0105263	0.0421053	-0.0561404	0.154386	-0.115789	0.108772	-0.0421053	0.0596491	-0.0315789	0.0385965	-0.0491228	0.0912281	-0.0421053	0.115789	-0.0596491	0.178947	-0.0175439	0.077193	-0.0245614	0.133333	-0.0140351	0.108772
-0.0350877	0.0982456	-0.0175439	0.0877193	-0.00701754	0.0491228	-0.0245614	0.0561404	-0.0105263	0.0421053	-0.0561404	0.154386	-0.115789	0.108772	-0.0421053	0.0596491	-0.0315789	0.0385965	-0.0491228	0.0912281	-0.0421053	0.115789	-0.0596491	0.178947	-0.0175439	0.077193	-0.0245614	0.133333	-0.0140351	0.108772
-0.0350877	0.0982456	-0.0175439	0.0877193	-0.00701754	0.0491228	-0.0245614	0.0561404	-0.0105263	0.0421053	-0.0561404	0.154386	-0.115789	0.108772	-0.0421053	0.0596491	-0.0315789	0.0385965	-0.0491228	0.0912281	-0.0421053	0.115789	-0.0596491	0.178947	-0.0175439	0.077193	-0.0245614	0.133333	-0.0140351	0.108772
-0.0350877	0.0982456	-0.0175439	0.0877193	-0.00701754	0.0491228	-0.0245614	0.0561404	-0.0105263	0.0421053	-0.0561404	0.154386	-0.115789	0.108772	-0.0421053	0.0596491	-0.0315789	0.0385965	-0.0491228	0.0912281	-0.0421053	0.115789	-0.0596491	0.178947	-0.0175439	0.077193	-0.0245614	0.133333	-0.0140351	0.108772
-0.0350877	0.0982456	-0.0175439	0.0877193	-0.00701754	0.0491228	-0.0245614	0.0561404	-0.0105263	0.0421053	-0.0561404	0.154386	-0.115789	0.108772	-0.0421053	0.0596491	-0.0315789	0.0385965	-0.0491228	0.0912281	-0.0421053	0.115789	-0.0596491	0.178947	-0.0175439	0.077193	-0.0245614	0.133333	-0.0140351	0.108772
-0.0350877	0.0982456	-0.0175439	0.0877193	-0.00701754	0.0491228	-0.0245614	0.0526316	-0.0105263	0.0421053	-0.0561404	0.154386	-0.115789	0.108772	-0.0421053	0.0596491	-0.0315789	0.0385965	-0.0491228	0.0947368	-0.0421053	0.115789	-0.0596491	0.178947	-0.0175439	0.077193	-0.0245614	0.133333	-0.0140351	0.108772
-0.0350877	0.0982456	-0.0175439	0.0877193	-0.00701754	0.0491228	-0.0245614	0.0526316	-0.0105263	0.0421053	-0.0561404	0.154386	-0.115789	0.108772	-0.0421053	0.0596491	-0.0315789	0.0385965	-0.0491228	0.0947368	-0.0421053	0.115789	-0.0596491	0.178947	-0.0175439	0.077193	-0.0245614	0.133333	-0.0140351	0.108772
-0.0350877	0.0982456	-0.0175439	0.0877193	-0.00701754	0.0491228	-0.0245614	0.0526316	-0.0105263	0.0421053	-0.0561404	0.154386	-0.115789	0.108772	-0.0421053	0.0596491	-0.0315789	0.0385965	-0.0491228	0.0947368	-0.0421053	0.115789	-0.0596491	0.178947	-0.0175439	0.0807018	-0.0245614	0.133333	-0.0140351	0.108772
-0.0350877	0.0982456	-0.0175439	0.0877193	-0.00701754	0.0491228	-0.0245614	0.0526316	-0.0105263	0.0421053	-0.0561404	0.154386	-0.115789	0.108772	-0.0421053	0.0596491	-0.0315789	0.0385965	-0.0491228	0.0947368	-0.0421053	0.115789	-0.0596491	0.178947	-0.0175439	0.0807018	-0.0245614	0.133333	-0.0140351	0.108772
-0.0350877	0.0982456	-0.0175439	0.0877193	-0.00701754	0.0491228	-0.0245614	0.0561404	-0.0105263	0.0421053	-0.0561404	0.154386	-0.115789	0.108772	-0.0421053	0.0596491	-0.0280702	0.0385965	-0.0491228	0.0947368	-0.0421053	0.115789	-0.0596491	0.178947	-0.0175439	0.0807018	-0.0245614	0.133333	-0.0140351	0.108772
-0.0350877	0.0982456	-0.0175439	0.0877193	-0.00701754	0.0491228	-0.0245614	0.0561404	-0.0105263	0.0421053	-0.0561404	0.154386	-0.115789	0.108772	-0.0421053	0.0596491	-0.0280702	0.0385965	-0.0491228	0.0947368	-0.0421053	0.115789	-0.0596491	0.178947	-0.0175439	0.0807018	-0.0245614	0.133333	-0.0140351	0.108772
-0.0350877	0.0982456	-0.0175439	0.0877193	-0.00701754	0.0491228	-0.0245614	0.0561404	-0.0105263	0.0421053	-0.0561404	0.154386	-0.115789	0.108772	-0.0421053	0.0596491	-0.0280702	0.0385965	-0.0491228	0.0947368	-0.0421053	0.115789	-0.0596491	0.178947	-0.0175439	0.0807018	-0.0245614	0.133333	-0.0140351	0.108772
-0.0350877	0.0982456	-0.0175439	0.0877193	-0.00701754	0.045614	-0.0245614	0.0561404	-0.0105263	0.0421053	-0.0561404	0.154386	-0.115789	0.108772	-0.0421053	0.0596491	-0.0280702	0.0385965	-0.0491228	0.0947368	-0.0421053	0.115789	-0.0596491	0.178947	-0.0175439	0.0807018	-0.0245614	0.133333	-0.0140351	0.108772
-0.0350877	0.0982456	-0.0175439	0.0877193	-0.00701754	0.045614	-0.0245614	0.0561404	-0.0105263	0.0421053	-0.0561404	0.154386	-0.115789	0.108772	-0.0421053	0.0596491	-0.0280702	0.0385965	-0.0491228	0.0947368	-0.0421053	0.115789	-0.0596491	0.178947	-0.0175439	0.0807018	-0.0245614	0.133333	-0.0140351	0.108772
-0.0350877	0.0982456	-0.0175439	0.0877193	-0.00701754	0.045614	-0.0245614	0.0561404	-0.0105263	0.0421053	-0.0596491	0.150877	-0.115789	0.108772	-0.0421053	0.0596491	-0.0280702	0.0385965	-0.0491228	0.0947368	-0.0421053	0.115789	-0.0596491	0.178947	-0.0175439	0.0807018	-0.0245614	0.133333	-0.0140351	0.108772
-0.0350877	0.0982456	-0.0175439	0.0877193	-0.00701754	0.045614	-0.0245614	0.0561404	-0.0105263	0.0421053	-0.0596491	0.150877	-0.115789	0.108772	-0.0421053	0.0596491	-0.0280702	0.0385965	-0.0491228	0.0947368	-0.0421053	0.115789	-0.0596491	0.178947	-0.0175439	0.0807018	-0.0245614	0.133333	-0.0140351	0.108772
-0.0350877	0.0982456	-0.0175439	0.0877193	-0.00701754	0.045614	-0.0245614	0.0561404	-0.0105263	0.0421053	-0.0596491	0.150877	-0.115789	0.108772	-0.0421053	0.0596491	-0.0280702	0.0385965	-0.0491228	0.0947368	-0.0421053	0.115789	-0.0596491	0.178947	-0.0175439	0.0807018	-0.0245614	0.133333	-0.0140351	0.108772
-0.0350877	0.0982456	-0.0175439	0.0877193	-0.00701754	0.045614	-0.0245614	0.0561404	-0.0105263	0.0421053	-0.0596491	0.150877	-0.115789	0.108772	-0.0421053	0.0596491	-0.0280702	0.0385965	-0.0491228	0.0947368	-0.0421053	0.115789	-0.0596491	0.178947	-0.0175439	0.0807018	-0.0245614	0.133333	-0.0140351	0.108772
-0.0350877	0.0982456	-0.0175439	0.0877193	-0.00701754	0.045614	-0.0245614	0.0561404	-0.0105263	0.0421053	-0.0596491	0.150877	-0.115789	0.108772	-0.0421053	0.0596491	-0.0280702	0.0385965	-0.0491228	0.0947368	-0.0421053	0.115789	-0.0596491	0.178947	-0.0175439	0.0807018	-0.0245614	0.136842	-0.0140351	0.108772
-0.0350877	0.0982456	-0.0175439	0.0877193	-0.00701754	0.045614	-0.0245614	0.0561404	-0.0105263	0.0421053	-0.0596491	0.150877	-0.115789	0.108772	-0.0421053	0.0596491	-0.0280702	0.0385965	-0.0491228	0.0947368	-0.0421053	0.115789	-0.0596491	0.178947	-0.0175439	0.0807018	-0.0245614	0.136842	-0.0140351	0.108772
-0.0350877	0.0982456	-0.0175439	0.0877193	-0.00701754	0.045614	-0.0245614	0.0561404	-0.0105263	0.0421053	-0.0596491	0.150877	-0.115789	0.108772	-0.0421053	0.0596491	-0.0280702	0.0385965	-0.0491228	0.0947368	-0.0421053	0.115789	-0.0596491	0.178947	-0.0175439	0.0807018	-0.0245614	0.140351	-0.0140351	0.108772
-0.0350877	0.0982456	-0.0175439	0.0877193	-0.00701754	0.045614	-0.0245614	0.0561404	-0.0105263	0.0421053	-0.0596491	0.150877	-0.115789	0.108772	-0.0421053	0.0596491	-0.0280702	0.0385965	-0.0491228	0.0947368	-0.0421053	0.115789	-0.0596491	0.178947	-0.0175439	0.0807018	-0.0245614	0.140351	-0.0140351	0.108772
-0.0350877	0.0982456	-0.0175439	0.0877193	-0.00701754	0.045614	-0.0245614	0.0561404	-0.0105263	0.0385965	-0.0596491	0.150877	-0.115789	0.108772	-0.0421053	0.0596491	-0.0280702	0.0385965	-0.0491228	0.0947368	-0.0421053	0.115789	-0.0596491	0.178947	-0.0175439	0.0807018	-0.0245614	0.140351	-0.0140351	0.108772
-0.0350877	0.0982456	-0.0175439	0.0877193	-0.00701754	0.045614	-0.0245614	0.0561404	-0.0105263	0.0385965	-0.0631579	0.147368	-0.115789	0.108772	-0.0421053	0.0596491	-0.0280702	0.0385965	-0.0491228	0.0947368	-0.0421053	0.115789	-0.0596491	0.178947	-0.0175439	0.0807018	-0.0245614	0.140351	-0.0140351	0.108772
-0.0350877	0.0982456	-0.0175439	0.0877193	-0.00701754	0.045614	-0.0245614	0.0561404	-0.0105263	0.0385965	-0.0631579	0.147368	-0.115789	0.108772	-0.0421053	0.0596491	-0.0280702	0.0385965	-0.0491228	0.0947368	-0.0421053	0.115789	-0.0596491	0.178947	-0.0175439	0.0807018	-0.0245614	0.140351	-0.0140351	0.108772
-0.0350877	0.0982456	-0.0175439	0.0877193	-0.00701754	0.045614	-0.0245614	0.0561404	-0.0105263	0.0385965	-0.0631579	0.147368	-0.115789	0.108772	-0.0421053	0.0596491	-0.0280702	0.0385965	-0.0491228	0.0947368	-0.0421053	0.115789	-0.0596491	0.178947	-0.0175439	0.0807018	-0.0245614	0.140351	-0.0140351	0.108772
-0.0350877	0.0982456	-0.0175439	0.0877193	-0.00701754	0.045614	-0.0245614	0.0561404	-0.0105263	0.0385965	-0.0631579	0.147368	-0.115789	0.108772	-0.0421053	0.0596491	-0.0280702	0.0385965	-0.0491228	0.0947368	-0.0421053	0.115789	-0.0596491	0.178947	-0.0175439	0.0807018	-0.0245614	0.140351	-0.0140351	0.108772
-0.0350877	0.0982456	-0.0175439	0.0877193	-0.00701754	0.045614	-0.0245614	0.0561404	-0.0105263	0.0385965	-0.0631579	0.147368	-0.115789	0.108772	-0.0421053	0.0596491	-0.0280702	0.0385965	-0.0491228	0.0947368	-0.0421053	0.115789	-0.0596491	0.178947	-0.0175439	0.0807018	-0.0245614	0.140351	-0.0140351	0.108772
-0.0350877	0.0982456	-0.0175439	0.0877193	-0.00701754	0.045614	-0.0245614	0.0561404	-0.0105263	0.0385965	-0.0631579	0.147368	-0.115789	0.108772	-0.0421053	0.0596491	-0.0280702	0.0385965	-0.0491228	0.0947368	-0.0421053	0.115789	-0.0596491	0.178947	-0.0175439	0.0807018	-0.0245614	0.140351	-0.0140351	0.108772
-0.0350877	0.0982456	-0.0175439	0.0877193	-0.00701754	0.045614	-0.0245614	0.0561404	-0.0105263	0.0385965	-0.0631579	0.147368	-0.115789	0.112281	-0.0421053	0.0596491	-0.0280702	0.0385965	-0.0491228	0.0947368	-0.0421053	0.115789	-0.0596491	0.178947	-0.0175439	0.0807018	-0.0245614	0.140351	-0.0140351	0.108772
-0.0350877	0.0982456	-0.0175439	0.0877193	-0.00701754	0.045614	-0.0245614	0.0561404	-0.0105263	0.0385965	-0.0631579	0.147368	-0.115789	0.112281	-0.0421053	0.0596491	-0.0280702	0.0385965	-0.0491228	0.0947368	-0.0421053	0.115789	-0.0596491	0.178947	-0.0175439	0.0807018	-0.0245614	0.140351	-0.0140351	0.108772
-0.0350877	0.0982456	-0.0175439	0.0877193	-0.00701754	0.045614	-0.0245614	0.0561404	-0.0105263	0.0385965	-0.0631579	0.147368	-0.115789	0.112281	-0.0421053	0.0596491	-0.0245614	0.0385965	-0.0491228	0.0947368	-0.0421053	0.115789	-0.0596491	0.178947	-0.0175439	0.0807018	-0.0245614	0.140351	-0.0140351	0.108772
-0.0350877	0.0982456	-0.0175439	0.0877193	-0.00701754	0.045614	-0.0245614	0.0561404	-0.0105263	0.0385965	-0.0631579	0.147368	-0.115789	0.112281	-0.0421053	0.0596491	-0.0245614	0.0385965	-0.0491228	0.0947368	-0.0421053	0.115789	-0.0596491	0.178947	-0.0175439	0.0807018	-0.0245614	0.140351	-0.0140351	0.108772
-0.0350877	0.0982456	-0.0175439	0.0877193	-0.00701754	0.045614	-0.0245614	0.0561404	-0.0105263	0.0385965	-0.0631579	0.147368	-0.115789	0.112281	-0.0421053	0.0596491	-0.0245614	0.0385965	-0.0491228	0.0947368	-0.0421053	0.115789	-0.0596491	0.178947	-0.0175439	0.0807018	-0.0245614	0.140351	-0.0140351	0.108772
-0.0350877	0.0982456	-0.0175439	0.0877193	-0.00701754	0.045614	-0.0245614	0.0561404	-0.0105263	0.0385965	-0.0631579	0.147368	-0.115789	0.112281	-0.0421053	0.0596491	-0.0245614	0.0385965	-0.0491228	0.0947368	-0.0421053	0.115789	-0.0596491	0.178947	-0.0175439	0.0807018	-0.0245614	0.140351	-0.0140351	0.108772
-0.0350877	0.0982456	-0.0175439	0.0877193	-0.00701754	0.045614	-0.0245614	0.0561404	-0.0105263	0.0385965	-0.0631579	0.147368	-0.115789	0.112281	-0.0421053	0.0596491	-0.0245614	0.0385965	-0.0491228	0.0947368	-0.0421053	0.115789	-0.0596491	0.178947	-0.0175439	0.0807018	-0.0245614	0.140351	-0.0140351	0.108772
-0.0350877	0.0982456	-0.0175439	0.0877193	-0.00701754	0.045614	-0.0245614	0.0561404	-0.0105263	0.0385965	-0.0631579	0.147368	-0.115789	0.112281	-0.0421053	0.0596491	-0.0245614	0.0385965	-0.045614	0.0947368	-0.0421053	0.115789	-0.0596491	0.178947	-0.0175439	0.0807018	-0.0245614	0.140351	-0.0140351	0.108772
-0.0350877	0.0982456	-0.0175439	0.0877193	-0.00701754	0.045614	-0.0245614	0.0561404	-0.0105263	0.0385965	-0.0631579	0.147368	-0.115789	0.112281	-0.0421053	0.0596491	-0.0245614	0.0385965	-0.045614	0.0947368	-0.0421053	0.115789	-0.0596491	0.178947	-0.0210526	0.0807018	-0.0245614	0.140351	-0.0140351	0.108772
-0.0350877	0.0982456	-0.0175439	0.0877193	-0.00701754	0.045614	-0.0245614	0.0561404	-0.0105263	0.0385965	-0.0631579	0.147368	-0.112281	0.112281	-0.0421053	0.0596491	-0.0245614	0.0385965	-0.045614	0.0947368	-0.0421053	0.115789	-0.0596491	0.178947	-0.0210526	0.0807018	-0.0245614	0.140351	-0.0140351	0.108772
-0.0350877	0.0982456	-0.0175439	0.0877193	-0.00701754	0.045614	-0.0245614	0.0561404	-0.0105263	0.0385965	-0.0631579	0.147368	-0.112281	0.112281	-0.0421053	0.0596491	-0.0245614	0.0385965	-0.045614	0.0947368	-0.0421053	0.115789	-0.0596491	0.178947	-0.0210526	0.0807018	-0.0245614	0.140351	-0.0140351	0.108772
-0.0350877	0.0982456	-0.0175439	0.0877193	-0.00701754	0.045614	-0.0245614	0.0561404	-0.0105263	0.0385965	-0.0631579	0.147368	-0.112281	0.112281	-0.0421053	0.0596491	-0.0245614	0.0385965	-0.045614	0.0947368	-0.0421053	0.115789	-0.0596491	0.178947	-0.0210526	0.0807018	-0.0245614	0.140351	-0.0140351	0.108772
-0.0350877	0.0982456	-0.0175439	0.0877193	-0.00701754	0.045614	-0.0245614	0.0561404	-0.0105263	0.0385965	-0.0631579	0.147368	-0.112281	0.112281	-0.0421053	0.0596491	-0.0245614	0.0385965	-0.045614	0.0947368	-0.0421053	0.115789	-0.0596491	0.178947	-0.0210526	0.0807018	-0.0245614	0.140351	-0.0140351	0.108772
-0.0350877	0.0982456	-0.0175439	0.0877193	-0.00701754	0.045614	-0.0245614	0.0561404	-0.0105263	0.0385965	-0.0631579	0.147368	-0.112281	0.112281	-0.0421053	0.0596491	-0.0245614	0.0385965	-0.045614	0.0947368	-0.0421053	0.115789	-0.0596491	0.178947	-0.0210526	0.0807018	-0.0245614	0.140351	-0.0140351	0.108772
-0.0350877	0.0982456	-0.0175439	0.0877193	-0.00701754	0.045614	-0.0245614	0.0561404	-0.0105263	0.0385965	-0.0631579	0.147368	-0.112281	0.112281	-0.0421053	0.0596491	-0.0245614	0.0385965	-0.045614	0.0982456	-0.0421053	0.115789	-0.0596491	0.178947	-0.0210526	0.0807018	-0.0245614	0.140351	-0.0140351	0.108772
-0.0350877	0.0982456	-0.0175439	0.0877193	-0.00701754	0.045614	-0.0245614	0.0561404	-0.0105263	0.0385965	-0.0631579	0.147368	-0.112281	0.112281	-0.0421053	0.0596491	-0.0245614	0.0385965	-0.045614	0.0982456	-0.0421053	0.115789	-0.0596491	0.178947	-0.0210526	0.0807018	-0.0245614	0.140351	-0.0140351	0.108772
-0.0350877	0.0982456	-0.0175439	0.0877193	-0.00701754	0.045614	-0.0245614	0.0561404	-0.0105263	0.0385965	-0.0631579	0.14386	-0.112281	0.115789	-0.0421053	0.0596491	-0.0245614	0.0385965	-0.045614	0.0947368	-0.0421053	0.115789	-0.0596491	0.178947	-0.0210526	0.0807018	-0.0245614	0.136842	-0.0140351	0.108772
-0.0350877	0.0982456	-0.0175439	0.0877193	-0.00701754	0.045614	-0.0245614	0.0561404	-0.0105263	0.0385965	-0.0631579	0.14386	-0.115789	0.108772	-0.0421053	0.0596491	-0.0245614	0.0385965	-0.045614	0.0947368	-0.0421053	0.115789	-0.0596491	0.178947	-0.0210526	0.0807018	-0.0245614	0.136842	-0.0140351	0.108772
-0.0350877	0.0982456	-0.0175439	0.0877193	-0.00701754	0.045614	-0.0245614	0.0561404	-0.0105263	0.0385965	-0.0631579	0.14386	-0.115789	0.108772	-0.0421053	0.0596491	-0.0245614	0.0385965	-0.045614	0.0947368	-0.0421053	0.115789	-0.0596491	0.178947	-0.0210526	0.0807018	-0.0245614	0.136842	-0.0140351	0.108772
-0.0350877	0.0982456	-0.0175439	0.0877193	-0.00701754	0.045614	-0.0245614	0.0561404	-0.0105263	0.0385965	-0.0631579	0.14386	-0.115789	0.108772	-0.0421053	0.0596491	-0.0245614	0.0385965	-0.045614	0.0947368	-0.0421053	0.115789	-0.0596491	0.178947	-0.0210526	0.0807018	-0.0245614	0.136842	-0.0140351	0.108772
-0.0350877	0.0982456	-0.0175439	0.0877193	-0.00701754	0.045614	-0.0245614	0.0561404	-0.0105263	0.0385965	-0.0631579	0.14386	-0.115789	0.108772	-0.0421053	0.0596491	-0.0245614	0.0385965	-0.045614	0.0947368	-0.0421053	0.115789	-0.0596491	0.178947	-0.0210526	0.0807018	-0.0245614	0.136842	-0.0140351	0.108772
-0.0350877	0.0982456	-0.0175439	0.0877193	-0.00701754	0.045614	-0.0245614	0.0561404	-0.0105263	0.0385965	-0.0631579	0.14386	-0.115789	0.108772	-0.0421053	0.0596491	-0.0245614	0.0385965	-0.045614	0.0947368	-0.0421053	0.115789	-0.0596491	0.178947	-0.0210526	0.0807018	-0.0245614	0.136842	-0.0140351	0.108772
-0.0350877	0.0982456	-0.0175439	0.0877193	-0.00701754	0.045614	-0.0245614	0.0561404	-0.0105263	0.0385965	-0.0631579	0.14386	-0.115789	0.108772	-0.0421053	0.0596491	-0.0245614	0.0385965	-0.045614	0.0947368	-0.0421053	0.115789	-0.0596491	0.178947	-0.0210526	0.0807018	-0.0245614	0.136842	-0.0140351	0.108772
-0.0350877	0.0982456	-0.0175439	0.0877193	-0.00701754	0.045614	-0.0245614	0.0561404	-0.0105263	0.0385965	-0.0631579	0.14386	-0.115789	0.108772	-0.0421053	0.0596491	-0.0245614	0.0385965	-0.045614	0.0947368	-0.0421053	0.115789	-0.0596491	0.178947	-0.0210526	0.0807018	-0.0245614	0.136842	-0.0140351	0.108772
-0.0350877	0.0982456	-0.0175439	0.0877193	-0.00701754	0.045614	-0.0245614	0.0561404	-0.0105263	0.0385965	-0.0631579	0.14386	-0.115789	0.108772	-0.0421053	0.0596491	-0.0245614	0.0385965	-0.045614	0.0947368	-0.0421053	0.115789	-0.0596491	0.178947	-0.0210526	0.0807018	-0.0245614	0.136842	-0.0140351	0.108772
-0.0350877	0.0982456	-0.0175439	0.0877193	-0.00701754	0.045614	-0.0245614	0.0561404	-0.0105263	0.0385965	-0.0631579	0.14386	-0.115789	0.108772	-0.0421053	0.0596491	-0.0245614	0.0385965	-0.045614	0.0947368	-0.0421053	0.115789	-0.0596491	0.178947	-0.0210526	0.0807018	-0.0245614	0.136842	-0.0140351	0.108772
[truncated: 78,704 more rows]

## Sheet: b
psine_irr205uW_per_mm2_freq0_125Hz_duty____0_25	ppulse_irr205uW_per_mm2_freq0_125Hz_duty____0_25	psine_irr205uW_per_mm2_freq0_125Hz_duty___0_125	ppulse_irr205uW_per_mm2_freq0_125Hz_duty___0_125	psine_irr205uW_per_mm2_freq0_125Hz_duty__0_0625	ppulse_irr205uW_per_mm2_freq0_125Hz_duty__0_0625	psine_irr205uW_per_mm2_freq0_125Hz_duty_0_03125	ppulse_irr205uW_per_mm2_freq0_125Hz_duty_0_03125	psine_irr205uW_per_mm2_freq0_125Hz_duty0_015625	ppulse_irr205uW_per_mm2_freq0_125Hz_duty0_015625	psine_irr_25uW_per_mm2_freq0_125Hz_duty____0_25	ppulse_irr_25uW_per_mm2_freq0_125Hz_duty____0_25	psine_irr_25uW_per_mm2_freq0_125Hz_duty___0_125	ppulse_irr_25uW_per_mm2_freq0_125Hz_duty___0_125	psine_irr_25uW_per_mm2_freq0_125Hz_duty__0_0625	ppulse_irr_25uW_per_mm2_freq0_125Hz_duty__0_0625	psine_irr_25uW_per_mm2_freq0_125Hz_duty_0_03125	ppulse_irr_25uW_per_mm2_freq0_125Hz_duty_0_03125	psine_irr_25uW_per_mm2_freq0_125Hz_duty0_015625	ppulse_irr_25uW_per_mm2_freq0_125Hz_duty0_015625	psine_irr__1uW_per_mm2_freq0_125Hz_duty____0_25	ppulse_irr__1uW_per_mm2_freq0_125Hz_duty____0_25	psine_irr__1uW_per_mm2_freq0_125Hz_duty___0_125	ppulse_irr__1uW_per_mm2_freq0_125Hz_duty___0_125	psine_irr__1uW_per_mm2_freq0_125Hz_duty__0_0625	ppulse_irr__1uW_per_mm2_freq0_125Hz_duty__0_0625	psine_irr__1uW_per_mm2_freq0_125Hz_duty_0_03125	ppulse_irr__1uW_per_mm2_freq0_125Hz_duty_0_03125	psine_irr__1uW_per_mm2_freq0_125Hz_duty0_015625	ppulse_irr__1uW_per_mm2_freq0_125Hz_duty0_015625
[truncated: 80,000 more rows]

[truncated: 15 more sheets: c, d, e, f, g_song, g_pSong, h, i, j, k, l, m, n, o, p]
