# Supplementary material for: Flexible circuit mechanisms for context-dependent song sequencing
Source: Nature. 2023 Oct 11;622(7984):794–801. doi: 10.1038/s41586-023-06632-1 (PMC10600009; doi:10.1038/s41586-023-06632-1)
Supplement: Supplementary file 8 — Source Data Fig. 5 [file 41586_2023_6632_MOESM8_ESM.xlsx]

## Sheet: a
t_min_downsampled60	mfDist
0.000277778	12.3299
0.0169444	1.16885
0.0336111	16.7026
0.0502778	15.676
0.0669444	19.7496
0.0836111	29.7483
0.100278	32.7636
0.116944	28.815
0.133611	16.0096
0.150278	3.18451
0.166944	2.11975
0.183611	2.26172
0.200278	1.99892
0.216944	1.99892
0.233611	2.02123
0.250278	1.94908
0.266944	1.90099
0.283611	2.60699
0.300278	2.35264
0.316944	2.79292
0.333611	2.79292
0.350278	2.8079
0.366944	2.8079
0.383611	2.8079
0.400278	2.8079
0.416944	2.8079
0.433611	2.70503
0.450278	2.12792
0.466944	2.23728
0.483611	2.53896
0.500278	2.53896
0.516944	2.49586
0.533611	2.49586
0.550278	2.49586
0.566944	2.49586
0.583611	2.49586
0.600278	2.45318
0.616944	2.64664
0.633611	2.70289
0.650278	3.05134
0.666944	3.01078
0.683611	3.01078
0.700278	2.97063
0.716944	2.93486
0.733611	2.93486
0.750278	2.93486
0.766944	2.93486
0.783611	2.93486
0.800278	2.93486
0.816944	2.93486
0.833611	2.93486
0.850278	2.93486
0.866944	2.93486
0.883611	2.93486
0.900278	3.12258
0.916944	2.96038
0.933611	3.49632
0.950278	3.46139
0.966944	3.46139
0.983611	3.46139
1.00028	3.46139
1.01694	3.40408
1.03361	3.40408
1.05028	3.40408
1.06694	3.40408
1.08361	3.25238
1.10028	3.25238
1.11694	3.297
1.13361	3.19313
1.15028	3.19313
1.16694	2.92647
1.18361	2.61143
1.20028	2.0553
1.21694	2.72209
1.23361	2.72209
1.25028	2.72209
1.26694	2.87309
1.28361	2.87309
1.30028	2.87309
1.31694	2.87309
1.33361	2.87309
1.35028	2.87309
1.36694	2.87309
1.38361	2.94077
1.40028	2.65701
1.41694	2.45554
1.43361	2.79085
1.45028	2.69593
1.46694	2.67059
1.48361	2.67059
1.50028	2.62248
1.51694	2.62248
1.53361	2.62248
1.55028	2.62248
1.56694	2.62248
1.58361	2.62248
1.60028	2.71997
1.61694	2.71997
1.63361	2.71997
1.65028	2.71997
1.66694	2.71997
1.68361	2.84017
1.70028	2.55033
1.71694	2.38197
1.73361	2.27002
1.75028	1.79532
1.76694	2.24761
1.78361	2.0681
1.80028	2.30235
1.81694	2.40554
1.83361	2.65374
1.85028	2.87057
1.86694	2.97549
1.88361	3.01462
1.90028	2.98762
1.91694	2.81818
1.93361	2.96282
1.95028	2.43543
1.96694	2.33145
1.98361	2.34499
2.00028	2.41422
2.01694	2.58694
2.03361	2.58694
2.05028	2.69002
2.06694	2.58694
2.08361	2.59085
2.10028	2.11032
2.11694	2.2354
2.13361	2.26863
2.15028	2.30434
2.16694	3.87621
2.18361	4.09367
2.20028	3.71771
2.21694	3.71771
2.23361	3.71499
2.25028	3.71499
2.26694	3.71499
2.28361	3.82247
2.30028	3.82247
2.31694	3.82247
2.33361	3.82247
2.35028	3.82512
2.36694	3.82512
2.38361	3.82512
2.40028	3.82512
2.41694	3.82247
2.43361	3.82512
2.45028	3.82058
2.46694	3.76873
2.48361	3.76873
2.50028	3.76681
2.51694	3.82247
2.53361	3.76873
2.55028	4.09367
2.56694	3.87882
2.58361	3.50294
2.60028	2.89666
2.61694	2.71737
2.63361	2.67659
2.65028	2.7369
2.66694	2.63436
2.68361	2.59352
2.70028	2.55268
2.71694	2.57397
2.73361	2.57075
2.75028	2.43015
2.76694	2.48912
2.78361	2.4483
2.80028	2.40749
2.81694	2.40855
2.83361	2.04502
2.85028	1.63237
2.86694	1.7935
2.88361	1.72196
2.90028	1.5559
2.91694	1.70683
2.93361	1.52465
2.95028	2.26939
2.96694	2.67059
2.98361	2.61751
3.00028	2.82997
3.01694	2.75642
3.03361	2.74801
3.05028	2.85541
3.06694	2.70289
3.08361	1.99094
3.10028	2.208
3.11694	2.15763
3.13361	2.96624
3.15028	3.22782
3.16694	3.44421
3.18361	3.33495
3.20028	3.38874
3.21694	3.22738
3.23361	3.22917
3.25028	3.23141
3.26694	3.23454
3.28361	3.33886
3.30028	3.33886
3.31694	3.33886
3.33361	3.33886
3.35028	3.33886
3.36694	3.39258
3.38361	3.39258
3.40028	3.23454
3.41694	3.33539
3.43361	3.33886
3.45028	3.33886
3.46694	3.33669
3.48361	3.33886
3.50028	3.22917
3.51694	3.33539
3.53361	3.33539
3.55028	3.23141
3.56694	2.96038
3.58361	2.85136
3.60028	2.79913
3.61694	2.80171
3.63361	2.79913
3.65028	2.7438
3.66694	2.59085
3.68361	2.59085
3.70028	2.74538
3.71694	2.42292
3.73361	2.97063
3.75028	2.91111
3.76694	3.03137
3.78361	3.15163
3.80028	3.00693
3.81694	3.10399
3.83361	2.95892
3.85028	3.15163
3.86694	3.15163
3.88361	3.15163
3.90028	3.27189
3.91694	2.98908
3.93361	3.68331
3.95028	3.27719
3.96694	3.32104
3.98361	3.32104
4.00028	3.27719
4.01694	3.27719
4.03361	3.32104
4.05028	3.32104
4.06694	3.32104
4.08361	3.36776
4.10028	3.27233
4.11694	3.36776
4.13361	3.10772
4.15028	3.00933
4.16694	3.22782
4.18361	2.74906
4.20028	2.59977
4.21694	3.09652
4.23361	3.33409
4.25028	3.29568
4.26694	3.26747
4.28361	3.23185
4.30028	3.24926
4.31694	3.23185
4.33361	3.24926
4.35028	3.21525
4.36694	3.21525
4.38361	3.24926
4.40028	3.21525
4.41694	3.24926
4.43361	3.24926
4.45028	3.26658
4.46694	3.26658
4.48361	3.26658
4.50028	3.26658
4.51694	3.08107
4.53361	3.21525
4.55028	3.31799
4.56694	3.50665
4.58361	3.06789
4.60028	2.40554
4.61694	2.75169
4.63361	2.74538
4.65028	2.69807
4.66694	2.69807
4.68361	2.85288
4.70028	2.85288
4.71694	2.80532
4.73361	2.80532
4.75028	2.80532
4.76694	2.79913
4.78361	2.85288
4.80028	2.85288
4.81694	2.85288
4.83361	2.80171
4.85028	2.80996
4.86694	2.85896
4.88361	2.69807
4.90028	3.14795
4.91694	2.77681
4.93361	3.02946
4.95028	2.91706
4.96694	2.97598
4.98361	2.97598
5.00028	2.91706
5.01694	2.92251
5.03361	2.91706
5.05028	2.97598
5.06694	2.98229
5.08361	3.0242
5.10028	3.02946
5.11694	2.97598
5.13361	2.92894
5.15028	2.86906
5.16694	2.86351
5.18361	2.74327
5.20028	2.56221
5.21694	2.14957
5.23361	2.14215
5.25028	2.57404
5.26694	2.50743
5.28361	2.88916
5.30028	2.28337
5.31694	2.21584
5.33361	2.31045
5.35028	2.36307
5.36694	2.47958
5.38361	2.38743
5.40028	2.1136
5.41694	2.32232
5.43361	2.19485
5.45028	2.51146
5.46694	2.24696
5.48361	2.37467
5.50028	3.02946
5.51694	2.98375
5.53361	3.81944
5.55028	4.45773
5.56694	4.68464
5.58361	6.02371
5.60028	9.24336
5.61694	11.4536
5.63361	12.4421
5.65028	12.9181
5.66694	14.8538
5.68361	15.5492
5.70028	15.2317
5.71694	15.2453
5.73361	15.2453
5.75028	15.2453
5.76694	15.2453
5.78361	14.7012
5.80028	15.2749
5.81694	19.4255
5.83361	20.143
5.85028	20.9319
5.86694	17.9365
5.88361	17.1558
5.90028	16.8643
5.91694	16.3465
5.93361	19.3433
5.95028	22.8302
5.96694	23.3455
5.98361	23.3873
6.00028	23.5144
6.01694	23.5144
6.03361	23.6198
6.05028	23.5366
6.06694	23.5892
6.08361	23.6198
6.10028	23.5366
6.11694	23.5366
6.13361	23.653
6.15028	23.6944
6.16694	23.7471
6.18361	23.203
6.20028	22.8763
6.21694	23.0633
6.23361	23.0185
6.25028	23.0712
6.26694	22.8828
6.28361	21.9558
6.30028	21.1476
6.31694	20.285
6.33361	19.8839
6.35028	20.5435
6.36694	21.8862
6.38361	20.7576
6.40028	20.2839
6.41694	20.3496
6.43361	20.5037
6.45028	20.5037
6.46694	20.5037
6.48361	20.5037
6.50028	20.5251
6.51694	20.5251
6.53361	20.5251
6.55028	20.5466
6.56694	20.6025
6.58361	20.5251
6.60028	20.6452
6.61694	20.6238
6.63361	20.6025
6.65028	20.6238
6.66694	20.6452
6.68361	20.6452
6.70028	20.6452
6.71694	20.5466
6.73361	20.6238
6.75028	20.6238
6.76694	20.6238
6.78361	20.6238
6.80028	20.6238
6.81694	20.6238
6.83361	20.6238
6.85028	20.6238
6.86694	20.6238
6.88361	20.6238
6.90028	20.5466
6.91694	20.6238
6.93361	20.6238
6.95028	20.6238
6.96694	20.6238
6.98361	20.6238
7.00028	20.5251
7.01694	20.5682
7.03361	20.5682
7.05028	20.6174
7.06694	20.4866
7.08361	20.4697
7.10028	20.4264
7.11694	20.4825
7.13361	20.3836
7.15028	20.448
7.16694	20.3496
7.18361	20.3496
7.20028	19.522
7.21694	18.465
7.23361	19.5356
7.25028	21.4835
7.26694	23.5035
7.28361	23.6792
7.30028	24.0492
7.31694	24.0235
7.33361	21.9241
7.35028	22.6531
7.36694	25.6497
7.38361	27.3588
7.40028	27.5892
7.41694	27.6261
7.43361	26.5489
7.45028	23.9006
7.46694	21.6425
7.48361	22.0138
7.50028	22.1258
7.51694	22.086
7.53361	22.1982
7.55028	22.2379
7.56694	21.9739
7.58361	21.858
7.60028	21.858
7.61694	21.7859
7.63361	21.7061
7.65028	21.7422
7.66694	21.5221
7.68361	21.4504
7.70028	21.598
7.71694	21.5181
7.73361	21.858
7.75028	21.5181
7.76694	21.5181
7.78361	21.67
7.80028	21.4103
7.81694	21.4821
7.83361	21.598
7.85028	21.598
7.86694	21.5031
7.88361	21.4862
7.90028	21.594
7.91694	21.5221
7.93361	21.594
7.95028	21.634
7.96694	21.7099
7.98361	22.1027
8.00028	22.2903
8.01694	22.9288
8.03361	23.0717
8.05028	23.5719
8.06694	24.3809
8.08361	24.6828
8.10028	24.5318
8.11694	24.6168
8.13361	25.0665
8.15028	26.6534
8.16694	28.6351
8.18361	27.2074
8.20028	26.2831
8.21694	23.4532
8.23361	23.7993
8.25028	23.1957
8.26694	20.7765
8.28361	20.1839
8.30028	21.1111
8.31694	25.1255
8.33361	27.5875
8.35028	25.608
8.36694	22.8616
8.38361	22.2903
8.40028	21.4717
8.41694	19.4055
8.43361	18.1208
8.45028	15.403
8.46694	13.1732
8.48361	8.63804
8.50028	4.67567
8.51694	3.66599
8.53361	3.04707
8.55028	3.34924
8.56694	3.00693
8.58361	3.16811
8.60028	3.16811
8.61694	3.16811
8.63361	3.16811
8.65028	3.16811
8.66694	3.20308
8.68361	3.20308
8.70028	3.23856
8.71694	3.0867
8.73361	3.10399
8.75028	2.63624
8.76694	2.58414
8.78361	2.69432
8.80028	2.69432
8.81694	2.69432
8.83361	2.74801
8.85028	2.93634
8.86694	2.46788
8.88361	2.3765
8.90028	2.70877
8.91694	2.97792
8.93361	2.65701
8.95028	2.6461
8.96694	2.84221
8.98361	2.94274
9.00028	2.80532
9.01694	2.51146
9.03361	2.58638
9.05028	2.00181
9.06694	1.92218
9.08361	1.90631
9.10028	2.06162
9.11694	2.1136
9.13361	2.1136
9.15028	2.22886
9.16694	2.21127
9.18361	2.54238
9.20028	2.32232
9.21694	1.97489
9.23361	1.82726
9.25028	1.89489
9.26694	2.02766
9.28361	2.2178
9.30028	2.4271
9.31694	2.40554
9.33361	2.33536
9.35028	2.3304
9.36694	2.14755
9.38361	2.16566
9.40028	2.22886
9.41694	2.0083
9.43361	2.0298
9.45028	2.28337
9.46694	1.94314
9.48361	1.99274
9.50028	2.40592
9.51694	2.31358
9.53361	2.29789
9.55028	2.70717
9.56694	2.78306
9.58361	2.63519
9.60028	2.44669
9.61694	2.52868
9.63361	2.66245
9.65028	2.55543
9.66694	2.65701
9.68361	2.40855
9.70028	2.43253
9.71694	2.34152
9.73361	2.62689
9.75028	2.81818
9.76694	2.62248
9.78361	2.69593
9.80028	2.14215
9.81694	2.16833
9.83361	2.13335
9.85028	2.29789
9.86694	2.19551
9.88361	2.52868
9.90028	2.45554
9.91694	2.044
9.93361	2.36919
9.95028	2.18428
9.96694	2.0362
9.98361	2.08881
10.0003	2.75747
10.0169	2.81818
10.0336	3.4062
10.0503	3.27719
10.0669	3.37634
10.0836	3.27719
10.1003	3.37634
10.1169	3.28293
10.1336	3.40195
10.1503	3.22379
10.1669	2.57573
10.1836	2.38743
10.2003	2.24761
10.2169	2.41754
10.2336	2.57404
10.2503	2.64883
10.2669	2.62248
10.2836	2.60699
10.3003	2.50049
10.3169	2.37467
10.3336	2.0362
10.3503	2.74906
10.3669	2.81459
10.3836	2.86502
10.4003	2.81562
10.4169	2.90912
10.4336	2.86502
10.4503	2.82383
10.4669	2.97014
10.4836	2.36919
10.5003	2.76637
10.5169	2.79085
10.5336	3.12258
10.5503	2.8269
10.5669	3.33018
10.5836	2.64883
10.6003	2.0278
10.6169	3.42653
10.6336	2.62689
10.6503	3.23901
10.6669	2.73957
10.6836	3.24971
10.7003	3.03823
10.7169	2.60199
10.7336	2.73905
10.7503	2.21849
10.7669	2.36491
10.7836	2.40554
10.8003	3.05656
10.8169	2.79913
10.8336	2.75747
10.8503	2.55033
10.8669	2.71358
10.8836	3.15209
10.9003	3.29305
10.9169	2.98326
10.9336	2.8228
10.9503	2.57948
10.9669	2.86351
10.9836	2.47958
11.0003	2.70289
11.0169	2.62469
11.0336	2.54863
11.0503	2.54863
11.0669	2.56221
11.0836	2.57918
11.1003	2.47666
11.1169	2.53896
11.1336	2.22667
11.1503	2.37224
11.1669	2.43246
11.1836	2.60199
11.2003	2.31545
11.2169	2.21127
11.2336	2.17632
11.2503	2.28273
11.2669	2.36185
11.2836	2.3594
11.3003	2.47958
11.3169	2.22366
11.3336	2.44669
11.3503	2.2178
11.3669	2.24439
11.3836	2.16833
11.4003	2.27002
11.4169	2.68948
11.4336	2.71358
11.4503	2.36919
11.4669	2.3335
11.4836	2.18428
11.5003	2.85288
11.5169	2.28716
11.5336	2.32294
11.5503	2.37772
11.5669	2.24439
11.5836	2.57797
11.6003	2.36307
11.6169	2.3434
11.6336	2.32294
11.6503	2.13132
11.6669	2.51146
11.6836	2.68948
11.7003	2.52123
11.7169	2.61972
11.7336	2.26492
11.7503	2.04471
11.7669	2
11.7836	2.63204
11.8003	2.36735
11.8169	2.36307
11.8336	2.4989
11.8503	2.7021
11.8669	2.57797
11.8836	2.68948
11.9003	2.10055
11.9169	2.39864
11.9336	2.42053
11.9503	2.36919
11.9669	2.5819
11.9836	2.47491
12.0003	2.58246
12.0169	2.3434
12.0336	2.44964
12.0503	2.34956
12.0669	2.47958
12.0836	2.4271
12.1003	2.54238
12.1169	2.58246
12.1336	2.4579
12.1503	2.45318
12.1669	2.62689
12.1836	2.73957
12.2003	3.29305
12.2169	2.57573
12.2336	2.67059
12.2503	2.91111
12.2669	2.67708
12.2836	2.6461
12.3003	2.59587
12.3169	2.43424
12.3336	2.10399
12.3503	2.31358
12.3669	2.48366
12.3836	2.36735
12.4003	2.52582
12.4169	2.60422
12.4336	3.56556
12.4503	2.51146
12.4669	2.60921
12.4836	2.50281
12.5003	2.62689
12.5169	2.59587
12.5336	2.72369
12.5503	2.64883
12.5669	2.62689
12.5836	2.69002
12.6003	2.4918
12.6169	2.5509
12.6336	2.55543
12.6503	2.31045
12.6669	2.85896
12.6836	2.29348
12.7003	1.80816
12.7169	1.3285
12.7336	2.28337
12.7503	3.19539
12.7669	3.17769
12.7836	3.2094
12.8003	2.97014
12.8169	2.6461
12.8336	2.67059
12.8503	2.69432
12.8669	2.4579
12.8836	2.79085
12.9003	3.04707
12.9169	3.24926
12.9336	3.14795
12.9503	2.26621
12.9669	2.25481
12.9836	2.23146
13.0003	2.17831
13.0169	2.72687
13.0336	2.26236
13.0503	2.38743
13.0669	2.77681
13.0836	3.47682
13.1003	3.92369
13.1169	2.99922
13.1336	2.66354
13.1503	2.47257
13.1669	2.35817
13.1836	2.47958
13.2003	2.51491
13.2169	2.52066
13.2336	2.56221
13.2503	2.16365
13.2669	2.37224
13.2836	2.38925
13.3003	2.32729
13.3169	2.33536
13.3336	2.43008
13.3503	2.56616
13.3669	2.69593
13.3836	2.94274
13.4003	2.60199
13.4169	2.57123
13.4336	2.81613
13.4503	2.93831
13.4669	2.62634
13.4836	3.32104
13.5003	3.47599
13.5169	3.77946
13.5336	3.71577
13.5503	3.76566
13.5669	3.67663
13.5836	2.79706
13.6003	2.70717
13.6169	2.44491
13.6336	2.6142
13.6503	3.0242
13.6669	2.72209
13.6836	2.42053
13.7003	2.40554
13.7169	2.64883
13.7336	2.84221
13.7503	2.79085
13.7669	2.70289
13.7836	2.83864
13.8003	2.55033
13.8169	2.62248
13.8336	2.55033
13.8503	2.75642
13.8669	2.97063
13.8836	3.23141
13.9003	3.01654
13.9169	2.79758
13.9336	2.90912
13.9503	2.96624
13.9669	2.68948
13.9836	2.63788
14.0003	2.70289
14.0169	2.4918
14.0336	3.5227
14.0503	3.43117
14.0669	2.43246
14.0836	2.57123
14.1003	3.49632
14.1169	3.01414
14.1336	3.39557
14.1503	3.17541
14.1669	3.24347
14.1836	2.863
14.2003	2.65755
14.2169	2.40855
14.2336	2.47958
14.2503	2.62248
14.2669	2.59001
14.2836	2.5304
14.3003	2.38865
14.3169	2.06162
14.3336	2.41575
14.3503	1.99016
14.3669	2.24632
14.3836	2.19485
14.4003	2.2178
14.4169	2.12792
14.4336	3.00933
14.4503	3.10492
14.4669	4.58002
14.4836	5.79332
14.5003	5.97064
14.5169	7.14997
14.5336	11.9994
14.5503	13.7248
14.5669	14.5786
14.5836	13.907
14.6003	14.0642
14.6169	14.0374
14.6336	13.8983
14.6503	14.1491
14.6669	14.1491
14.6836	14.4466
14.7003	14.3856
14.7169	12.7853
14.7336	12.459
14.7503	14.1498
14.7669	19.1724
14.7836	20.5921
14.8003	19.2546
14.8169	18.5798
14.8336	17.1483
14.8503	13.5165
14.8669	9.50174
14.8836	4.14599
14.9003	2.64062
14.9169	3.37162
14.9336	3.20804
14.9503	2.94274
14.9669	2.76899
14.9836	2.55033
15.0003	2.67978
15.0169	2.85288
15.0336	2.63788
15.0503	2.99777
15.0669	3.05845
15.0836	2.59587
15.1003	2.70075
15.1169	3.01078
15.1336	3.01654
15.1503	3.23633
15.1669	2.90912
15.1836	2.8079
15.2003	2.45554
15.2169	2.00005
15.2336	2.09227
15.2503	1.85086
15.2669	3.44977
15.2836	2.75642
15.3003	3.20263
15.3169	3.12026
15.3336	2.32045
15.3503	2.96673
15.3669	3.08295
15.3836	3.35485
15.4003	3.34189
15.4169	2.91111
15.4336	3.10352
15.4503	3.96915
15.4669	4.14738
15.4836	3.30007
15.5003	3.9982
15.5169	3.13644
15.5336	3.46139
15.5503	3.18451
15.5669	3.12721
15.5836	3.27057
15.6003	4.71879
15.6169	3.09979
15.6336	3.29568
15.6503	3.79321
15.6669	4.15679
15.6836	3.46932
15.7003	3.33669
15.7169	3.01654
15.7336	2.58414
15.7503	2.85288
15.7669	2.90663
15.7836	3.01414
15.8003	3.17541
15.8169	3.62352
15.8336	3.08904
15.8503	3.05087
15.8669	2.90663
15.8836	3.33669
15.9003	3.61632
15.9169	3.85638
15.9336	2.77629
15.9503	2.50049
15.9669	1.88264
15.9836	2.044
16.0003	2.20603
16.0169	2.17565
16.0336	2.99101
16.0503	3.54726
16.0669	3.81565
16.0836	3.37805
16.1003	3.57852
16.1169	4.06672
16.1336	2.87309
16.1503	3.03709
16.1669	2.69163
16.1836	2.36735
16.2003	2.33536
16.2169	2.21519
16.2336	2.3434
16.2503	2.24181
16.2669	1.68903
16.2836	1.30964
16.3003	1.80816
16.3169	2.45377
16.3336	3.0867
16.3503	3.10399
16.3669	3.87322
16.3836	4.20145
16.4003	4.22514
16.4169	4.00254
16.4336	2.48191
16.4503	2.79136
16.4669	3.51736
16.4836	2.67492
16.5003	3.0285
16.5169	3.03184
16.5336	2.16833
16.5503	2.52868
16.5669	2.60921
16.5836	2.85946
16.6003	2.84831
16.6169	2.7327
16.6336	2.91706
16.6503	2.38865
16.6669	2.74327
16.6836	2.85288
16.7003	2.76219
16.7169	2.3594
16.7336	3.32104
16.7503	2.74274
16.7669	2.43008
16.7836	2.1088
16.8003	2.22886
16.8169	2.43246
16.8336	2.55713
16.8503	2.67059
16.8669	2.8422
16.8836	2.40193
16.9003	3.83569
16.9169	3.1184
16.9336	3.26658
16.9503	3.06978
16.9669	2.82997
16.9836	2.44964
17.0003	2.19995
17.0169	2.53725
17.0336	2.54408
17.0503	2.69002
17.0669	2.61751
17.0836	2.83864
17.1003	2.83864
17.1169	2.49528
17.1336	2.44964
17.1503	2.20537
17.1669	2.75747
17.1836	2.67059
17.2003	2.74538
17.2169	2.57123
17.2336	2.70717
17.2503	2.90912
17.2669	3.0806
17.2836	3.03137
17.3003	3.11655
17.3169	3.27587
17.3336	2.83099
17.3503	2.66354
17.3669	2.57797
17.3836	2.22886
17.4003	2.25275
17.4169	2.33536
17.4336	2.2178
17.4503	1.8672
17.4669	2.68948
17.4836	2.69163
17.5003	2.65374
17.5169	2.61972
17.5336	3.39557
17.5503	3.005
17.5669	3.01078
17.5836	2.64664
17.6003	2.52868
17.6169	2.35756
17.6336	2.55543
17.6503	2.55543
17.6669	2.61143
17.6836	2.40193
17.7003	2.46377
17.7169	1.98439
17.7336	2.50916
17.7503	2.22366
17.7669	2.34525
17.7836	2.08881
17.8003	2.48191
17.8169	2.38865
17.8336	2.77681
17.8503	2.85896
17.8669	2.66354
17.8836	2.94863
17.9003	3.22738
17.9169	4.06672
17.9336	3.92369
17.9503	4.19559
17.9669	3.59586
17.9836	2.65538
18.0003	1.9101
18.0169	2.81562
18.0336	3.35485
18.0503	3.30226
18.0669	3.66599
18.0836	4.04138
18.1003	3.69899
18.1169	3.65215
18.1336	2.85845
18.1503	2.67059
18.1669	3.43117
18.1836	3.29217
18.2003	3.39258
18.2169	3.43117
18.2336	3.34405
18.2503	5.04878
18.2669	3.50418
18.2836	3.32279
18.3003	4.08836
18.3169	3.2094
18.3336	4.28227
18.3503	3.86575
18.3669	3.17039
18.3836	3.18496
18.4003	3.97097
18.4169	4.19179
18.4336	3.6291
18.4503	3.40748
18.4669	2.9116
18.4836	2.64938
18.5003	3.03566
18.5169	3.44001
18.5336	3.4843
18.5503	3.44631
18.5669	1.99094
18.5836	2.31545
18.6003	2.83864
18.6169	3.8035
18.6336	7.259
18.6503	10.0694
18.6669	11.1925
18.6836	11.935
18.7003	14.9868
18.7169	15.0343
18.7336	7.9654
18.7503	4.746
18.7669	5.10293
18.7836	2.85085
18.8003	3.23856
18.8169	3.42103
18.8336	3.16263
18.8503	3.40408
18.8669	3.73634
18.8836	3.75758
18.9003	3.75758
18.9169	3.63746
18.9336	3.36991
18.9503	3.1184
18.9669	3.26171
18.9836	3.49301
19.0003	3.22782
19.0169	3.15713
19.0336	2.57797
19.0503	2.90912
19.0669	3.07919
19.0836	3.07919
19.1003	2.44964
19.1169	2.74538
19.1336	2.86502
19.1503	3.95344
19.1669	6.29706
19.1836	7.78241
19.2003	10.5637
19.2169	8.04617
19.2336	6.01386
19.2503	4.16409
19.2669	3.28116
19.2836	3.43117
19.3003	3.65651
19.3169	2.89965
19.3336	3.79779
19.3503	3.06648
19.3669	3.37805
19.3836	3.37805
19.4003	3.41087
19.4169	3.10306
19.4336	2.92647
19.4503	3.57164
19.4669	3.48638
19.4836	3.36088
19.5003	2.88665
19.5169	2.91706
19.5336	3.18496
19.5503	3.29217
19.5669	3.35053
19.5836	3.24347
19.6003	3.3027
19.6169	3.18496
19.6336	2.85136
19.6503	3.6043
19.6669	3.61032
19.6836	2.7438
19.7003	2.74801
19.7169	2.50281
19.7336	2.91706
19.7503	2.98762
19.7669	2.96234
19.7836	1.97489
19.8003	2.78306
19.8169	2.59085
19.8336	2.72209
19.8503	2.47257
19.8669	3.12721
19.8836	3.12721
19.9003	3.27896
19.9169	3.2094
19.9336	2.93092
19.9503	2.74801
19.9669	2.94077
19.9836	2.63734
20.0003	2.31545
20.0169	2.52123
20.0336	2.16566
20.0503	2.32729
20.0669	2.70075
20.0836	2.59977
20.1003	3.19946
20.1169	3.15713
20.1336	3.43665
20.1503	4.15261
20.1669	3.24971
20.1836	2.9116
20.2003	3.06648
20.2169	3.08904
20.2336	3.31799
20.2503	3.38533
20.2669	2.83099
20.2836	3.02802
20.3003	3.09606
20.3169	2.72156
20.3336	2.46788
20.3503	2.5847
20.3669	2.5847
20.3836	2.4918
20.4003	2.34833
20.4169	2.54408
20.4336	2.56447
20.4503	2.43008
20.4669	2.46847
20.4836	3.07355
20.5003	3.11283
20.5169	2.99681
20.5336	3.23185
20.5503	3.37162
20.5669	3.25238
20.5836	3.0447
20.6003	3.58458
20.6169	3.94868
20.6336	2.85136
20.6503	2.4918
20.6669	2.67059
20.6836	2.32854
20.7003	2.71997
20.7169	2.57797
20.7336	2.62304
20.7503	2.48191
20.7669	2.62909
20.7836	2.55543
20.8003	2.33536
20.8169	3.43749
20.8336	2.8079
20.8503	2.99681
20.8669	2.55543
20.8836	2.49689
20.9003	3.3267
20.9169	2.83099
20.9336	4.35828
20.9503	4.94455
20.9669	7.80301
20.9836	12.1883
21.0003	16.3736
21.0169	17.0582
21.0336	20.4697
21.0503	20.5599
21.0669	19.3682
21.0836	17.2049
21.1003	14.5963
21.1169	11.9463
21.1336	9.06765
21.1503	3.06648
21.1669	2.7438
21.1836	4.13656
21.2003	3.78711
21.2169	3.26171
21.2336	3.17541
21.2503	3.40748
21.2669	3.31669
21.2836	3.34405
21.3003	3.13644
21.3169	2.81459
21.3336	2.86452
21.3503	2.84017
21.3669	2.83864
21.3836	2.54408
21.4003	2.49528
21.4169	2.47958
21.4336	2.54863
21.4503	2.3765
21.4669	2.52868
21.4836	2.44195
21.5003	3.08248
21.5169	5.28809
21.5336	8.6526
21.5503	10.2631
21.5669	10.8576
21.5836	11.5155
21.6003	13.0908
21.6169	12.2372
21.6336	10.0487
21.6503	9.21639
21.6669	8.63976
21.6836	7.15058
21.7003	4.15122
21.7169	2.45848
21.7336	1.68903
21.7503	2.69002
21.7669	3.44421
21.7836	2.74274
21.8003	3.88367
21.8169	4.55309
21.8336	3.95637
21.8503	2.81562
21.8669	3.31974
21.8836	2.89166
21.9003	2.8549
21.9169	2.58302
21.9336	2.47491
21.9503	2.59085
21.9669	2.16365
21.9836	2.11975
22.0003	2.00109
22.0169	3.66401
22.0336	4.34499
22.0503	8.49296
22.0669	11.8612
22.0836	13.6945
22.1003	16.9745
22.1169	22.603
22.1336	23.526
22.1503	23.082
22.1669	23.0623
22.1836	23.025
22.2003	22.8091
22.2169	22.8419
22.2336	22.7438
22.2503	22.3538
22.2669	17.3994
22.2836	15.1318
22.3003	11.04
22.3169	8.90668
22.3336	8.54865
22.3503	4.5055
22.3669	2.92894
22.3836	2.50049
22.4003	3.22738
22.4169	2.82024
22.4336	2.74538
22.4503	2.95989
22.4669	3.28821
22.4836	3.75026
22.5003	3.66283
22.5169	2.95528
22.5336	2.59336
22.5503	2.90663
22.5669	3.34924
22.5836	3.1069
22.6003	3.00933
22.6169	2.51146
22.6336	3.17039
22.6503	2.67059
22.6669	2.55301
22.6836	2.69062
22.7003	2.61751
22.7169	2.76585
22.7336	2.63788
22.7503	2.45554
22.7669	2.6142
22.7836	2.24439
22.8003	2.19551
22.8169	2.47257
22.8336	2.47257
22.8503	2.60255
22.8669	2.77264
22.8836	2.50049
22.9003	2.55146
22.9169	1.95416
22.9336	2.7698
22.9503	4.49795
22.9669	3.9982
22.9836	3.44967
23.0003	3.10352
23.0169	2.92647
23.0336	3.16811
23.0503	3.19313
23.0669	3.13519
23.0836	2.91559
23.1003	2.34956
23.1169	2.63788
23.1336	2.47846
23.1503	2.35756
23.1669	2.60573
23.1836	2.6422
23.2003	2.71358
23.2169	2.51031
23.2336	2.70075
23.2503	2.62634
23.2669	1.92594
23.2836	2.59085
23.3003	2.32045
23.3169	2.70289
23.3336	2.28527
23.3503	2.76637
23.3669	2.72209
23.3836	2.45377
23.4003	2.45318
23.4169	2.65755
23.4336	2.4579
23.4503	2.5847
23.4669	2.70289
23.4836	2.81459
23.5003	2.72209
23.5169	2.7327
23.5336	2.43721
23.5503	2.40855
23.5669	2.48191
23.5836	3.05134
23.6003	2.65701
23.6169	2.74274
23.6336	2.74906
23.6503	3.04375
23.6669	2.26172
23.6836	2.53896
23.7003	2.63788
23.7169	2.89666
23.7336	2.71997
23.7503	2.84475
23.7669	2.48889
23.7836	2.1435
23.8003	2.27002
23.8169	2.08881
23.8336	2.74801
23.8503	2.49586
23.8669	2.74274
23.8836	2.82024
23.9003	3.06978
23.9169	2.55543
23.9336	2.51951
23.9503	3.18087
23.9669	3.08904
23.9836	3.47141
24.0003	2.17964
24.0169	2.24181
24.0336	2.33536
24.0503	2.35756
24.0669	1.93941
24.0836	2.61972
24.1003	2.67059
24.1169	3.08295
24.1336	3.27189
24.1503	4.24495
24.1669	4.8664
24.1836	2.89516
24.2003	3.96423
24.2169	2.74512
24.2336	2.77629
24.2503	2.74538
24.2669	2.69261
24.2836	2.83099
24.3003	2.59977
24.3169	2.81818
24.3336	2.66136
24.3503	3.04517
24.3669	2.47958
24.3836	2.92301
24.4003	2.29978
24.4169	3.70836
24.4336	3.91151
24.4503	4.43169
24.4669	4.33665
24.4836	3.66599
24.5003	4.56673
24.5169	4.07134
24.5336	3.41934
24.5503	3.16674
24.5669	3.0285
24.5836	2.71518
24.6003	2.89166
24.6169	3.41596
24.6336	3.4843
24.6503	3.34578
24.6669	3.86462
24.6836	3.3267
24.7003	3.05656
24.7169	3.3267
24.7336	3.23499
24.7503	4.11059
24.7669	4.5699
24.7836	3.2094
24.8003	3.57164
24.8169	3.50789
24.8336	2.88314
24.8503	2.97014
24.8669	3.23856
24.8836	3.75527
24.9003	3.2175
24.9169	3.35053
24.9336	2.46377
24.9503	2.70075
24.9669	2.47491
24.9836	2.6313
25.0003	2.86502
25.0169	2.78929
25.0336	2.98762
25.0503	2.74748
25.0669	2.57123
25.0836	2.58246
25.1003	2.20537
25.1169	2.62689
25.1336	2.29978
25.1503	3.47682
25.1669	3.94685
25.1836	3.84962
25.2003	4.07134
25.2169	4.03171
25.2336	4.29408
25.2503	4.23027
25.2669	4.125
25.2836	4.08411
25.3003	4.04425
25.3169	4.04425
25.3336	3.93988
25.3503	4.13656
25.3669	4.03171
25.3836	4.17519
25.4003	3.67111
25.4169	3.98261
25.4336	5.70728
25.4503	5.36522
25.4669	5.65431
25.4836	6.41609
25.5003	5.93473
25.5169	6.04026
25.5336	6.92278
25.5503	7.96104
25.5669	7.54168
25.5836	6.74518
25.6003	6.15791
25.6169	2.87561
25.6336	3.07919
25.6503	2.15158
25.6669	3.17359
25.6836	3.49674
25.7003	3.47807
25.7169	2.60699
25.7336	3.36862
25.7503	2.71358
25.7669	3.38917
25.7836	3.88367
25.8003	3.94575
25.8169	3.3062
25.8336	3.34189
25.8503	5.93663
25.8669	9.74874
25.8836	11.8667
25.9003	17.6075
25.9169	20.8116
25.9336	25.2928
25.9503	26.3608
25.9669	28.7718
25.9836	29.1792
26.0003	29.0375
26.0169	25.4863
26.0336	26.3376
26.0503	23.7699
26.0669	22.0774
26.0836	21.2257
26.1003	20.6025
26.1169	18.0749
26.1336	16.7527
26.1503	17.2416
26.1669	13.6364
26.1836	10.0529
26.2003	8.12668
26.2169	6.03906
26.2336	5.68034
26.2503	3.34924
26.2669	3.37162
26.2836	3.87957
26.3003	3.12258
26.3169	3.31101
26.3336	3.25238
26.3503	2.55146
26.3669	3.05134
26.3836	3.27454
26.4003	2.43543
26.4169	2.2598
26.4336	4.06601
26.4503	2.59643
26.4669	2.64664
26.4836	2.53896
26.5003	2.66245
26.5169	2.9126
26.5336	3.11955
26.5503	3.13955
26.5669	2.83864
26.5836	2.80635
26.6003	2.80635
26.6169	2.85085
26.6336	2.80635
26.6503	3.14795
26.6669	3.61032
26.6836	3.93253
26.7003	3.16263
26.7169	3.64382
26.7336	4.14319
26.7503	3.26658
26.7669	3.31407
26.7836	3.50252
26.8003	2.92251
26.8169	2.93831
26.8336	3.1198
26.8503	3.27896
26.8669	3.04375
26.8836	3.6043
26.9003	3.15576
26.9169	3.12952
26.9336	3.03566
26.9503	2.52123
26.9669	2.40855
26.9836	2.55146
27.0003	2.76899
27.0169	2.52123
27.0336	2.85845
27.0503	3.13644
27.0669	2.82383
27.0836	2.55713
27.1003	2.45554
27.1169	2.43543
27.1336	2.55713
27.1503	2.7789
27.1669	2.61972
27.1836	3.35485
27.2003	2.96429
27.2169	2.74327
27.2336	2.74274
27.2503	2.65701
27.2669	2.50281
27.2836	2.31545
27.3003	2.60921
27.3169	2.64938
27.3336	2.63734
27.3503	2.67059
27.3669	2.00109
27.3836	3.58821
27.4003	2.48715
27.4169	2.40554
27.4336	3.09606
27.4503	3.23856
27.4669	2.98326
27.4836	3.86238
27.5003	3.14244
27.5169	2.99681
27.5336	2.74274
27.5503	2.85288
27.5669	2.86754
27.5836	4.41468
27.6003	3.91926
27.6169	3.84925
27.6336	3.53909
27.6503	3.12026
27.6669	3.89557
27.6836	5.00503
27.7003	7.43795
27.7169	8.96755
27.7336	10.7063
27.7503	11.9903
27.7669	8.40117
27.7836	8.33044
27.8003	6.16589
27.8169	2.81818
27.8336	3.22827
27.8503	3.47141
27.8669	3.68174
27.8836	3.70524
27.9003	3.70524
27.9169	3.62791
27.9336	3.70524
27.9503	3.49632
27.9669	2.75642
27.9836	2.90115
28.0003	2.67708
28.0169	2.96282
28.0336	2.90663
28.0503	2.60921
28.0669	2.69163
28.0836	2.5819
28.1003	2.63569
28.1169	2.66245
28.1336	2.3765
28.1503	2.69807
28.1669	2.51146
28.1836	2.82383
28.2003	2.20603
28.2169	2.10399
28.2336	2.11496
28.2503	2.24632
28.2669	2.19419
28.2836	2.85541
28.3003	5.34686
28.3169	9.13996
28.3336	11.519
28.3503	16.461
28.3669	18.5826
28.3836	21.5519
28.4003	22.3045
28.4169	20.7846
28.4336	19.1267
28.4503	20.7034
28.4669	27.0966
28.4836	26.5837
28.5003	22.2614
28.5169	17.6588
28.5336	12.6474
28.5503	6.41541
28.5669	3.08107
28.5836	3.0428
28.6003	3.12258
28.6169	3.11283
28.6336	2.83864
28.6503	2.5847
28.6669	2.51146
28.6836	2.84831
28.7003	2.75642
28.7169	2.28843
28.7336	2.31045
28.7503	2.27956
28.7669	2.30982
28.7836	1.93424
28.8003	1.78805
28.8169	1.93119
28.8336	2.42053
28.8503	2.58246
28.8669	2.70289
28.8836	2.30523
28.9003	1.91992
28.9169	2.56616
28.9336	2.54408
28.9503	2.53497
28.9669	2.2178
28.9836	2.39892
29.0003	2.65701
29.0169	2.40855
29.0336	2.2178
29.0503	2.44669
29.0669	2.36185
29.0836	3.0447
29.1003	3.43749
29.1169	2.92647
29.1336	2.37772
29.1503	3.00693
29.1669	3.27454
29.1836	4.14215
29.2003	3.03566
29.2169	3.27719
29.2336	3.04707
29.2503	2.98762
29.2669	3.60069
29.2836	2.63624
29.3003	3.07355
29.3169	2.29348
29.3336	2.05389
29.3503	2.2598
29.3669	2.09296
29.3836	2.63788
29.4003	3.43117
29.4169	2.69432
29.4336	3.3027
29.4503	3.34448
29.4669	3.44295
29.4836	3.19494
29.5003	3.19856
29.5169	3.16446
29.5336	3.27189
29.5503	2.72156
29.5669	2.69002
29.5836	2.69807
29.6003	2.81562
29.6169	2.64883
29.6336	3.15713
29.6503	3.08248
29.6669	3.01654
29.6836	2.85946
29.7003	2.94863
29.7169	2.88314
29.7336	2.81818
29.7503	2.44964
29.7669	2.54408
29.7836	2.10055
29.8003	2.62689
29.8169	2.60199
29.8336	2.43721
29.8503	2.2598
29.8669	2.20537
29.8836	2.41634

## Sheet: b_stim0
t_s	stim_to_pc2	v_p	v_s	v_inh	v_pc2
0	0	-0.087	-0.087	-0.087	-0.087
0.0001	0	-0.086224	-0.086224	-0.0850337	-0.086224
0.0002	0	-0.0855912	-0.0855912	-0.0834338	-0.0855942
0.0003	0	-0.0850704	-0.0850704	-0.0821087	-0.0850789
0.0004	0	-0.0846383	-0.0846383	-0.0809952	-0.0846544
0.0005	0	-0.0842772	-0.0842772	-0.0800481	-0.0843024
0.0006	0	-0.0839733	-0.0839733	-0.0792344	-0.0840089
0.0007	0	-0.0837157	-0.0837157	-0.078529	-0.083763
0.0008	0	-0.0834959	-0.0834959	-0.077913	-0.0835558
0.0009	0	-0.0833071	-0.0833071	-0.0773714	-0.0833804
0.001	0	-0.0831438	-0.0831438	-0.0768923	-0.0832311
0.0011	0	-0.0830014	-0.0830014	-0.0764663	-0.0831034
0.0012	0	-0.0828764	-0.0828764	-0.0760855	-0.0829935
0.0013	0	-0.0827659	-0.0827659	-0.0757438	-0.0828985
0.0014	0	-0.0826673	-0.0826673	-0.0754357	-0.0828157
0.0015	0	-0.0825787	-0.0825787	-0.075157	-0.0827432
0.0016	0	-0.0824985	-0.0824985	-0.0749039	-0.0826793
0.0017	0	-0.0824251	-0.0824251	-0.0746732	-0.0826225
0.0018	0	-0.0823576	-0.0823576	-0.0744623	-0.0825716
0.0019	0	-0.082295	-0.082295	-0.0742689	-0.0825257
0.002	0	-0.0822365	-0.0822365	-0.074091	-0.082484
0.0021	0	-0.0821814	-0.0821814	-0.0739268	-0.0824458
0.0022	0	-0.0821291	-0.0821291	-0.0737749	-0.0824105
0.0023	0	-0.0820793	-0.0820793	-0.073634	-0.0823777
0.0024	0	-0.0820316	-0.0820316	-0.0735029	-0.082347
0.0025	0	-0.0819856	-0.0819856	-0.0733806	-0.082318
0.0026	0	-0.081941	-0.081941	-0.0732663	-0.0822905
0.0027	0	-0.0818977	-0.0818977	-0.073159	-0.0822642
0.0028	0	-0.0818555	-0.0818555	-0.0730581	-0.0822389
0.0029	0	-0.0818141	-0.0818141	-0.0729631	-0.0822145
0.003	0	-0.0817735	-0.0817735	-0.0728733	-0.0821909
0.0031	0	-0.0817336	-0.0817336	-0.0727882	-0.0821678
0.0032	0	-0.0816942	-0.0816942	-0.0727074	-0.0821454
0.0033	0	-0.0816553	-0.0816553	-0.0726305	-0.0821233
0.0034	0	-0.0816168	-0.0816168	-0.0725572	-0.0821017
0.0035	0	-0.0815786	-0.0815786	-0.0724871	-0.0820803
0.0036	0	-0.0815408	-0.0815408	-0.0724198	-0.0820593
0.0037	0	-0.0815032	-0.0815032	-0.0723553	-0.0820385
0.0038	0	-0.0814659	-0.0814659	-0.0722931	-0.0820179
0.0039	0	-0.0814288	-0.0814288	-0.0722332	-0.0819974
0.004	0	-0.0813919	-0.0813919	-0.0721753	-0.0819771
0.0041	0	-0.0813551	-0.0813551	-0.0721192	-0.081957
0.0042	0	-0.0813185	-0.0813185	-0.0720648	-0.0819369
0.0043	0	-0.081282	-0.081282	-0.0720119	-0.081917
0.0044	0	-0.0812457	-0.0812457	-0.0719604	-0.0818972
0.0045	0	-0.0812094	-0.0812094	-0.0719102	-0.0818774
0.0046	0	-0.0811733	-0.0811733	-0.0718612	-0.0818577
0.0047	0	-0.0811372	-0.0811372	-0.0718132	-0.0818381
0.0048	0	-0.0811013	-0.0811013	-0.0717662	-0.0818185
0.0049	0	-0.0810654	-0.0810654	-0.0717201	-0.0817989
0.005	0	-0.0810296	-0.0810296	-0.0716748	-0.0817795
0.0051	0	-0.0809939	-0.0809939	-0.0716302	-0.08176
0.0052	0	-0.0809583	-0.0809583	-0.0715864	-0.0817406
0.0053	0	-0.0809227	-0.0809227	-0.0715431	-0.0817213
0.0054	0	-0.0808872	-0.0808872	-0.0715004	-0.0817019
0.0055	0	-0.0808518	-0.0808518	-0.0714582	-0.0816827
0.0056	0	-0.0808164	-0.0808164	-0.0714166	-0.0816634
0.0057	0	-0.0807811	-0.0807811	-0.0713753	-0.0816442
0.0058	0	-0.0807458	-0.0807458	-0.0713344	-0.081625
0.0059	0	-0.0807107	-0.0807107	-0.0712939	-0.0816058
0.006	0	-0.0806755	-0.0806755	-0.0712538	-0.0815867
0.0061	0	-0.0806405	-0.0806405	-0.0712139	-0.0815676
0.0062	0	-0.0806055	-0.0806055	-0.0711743	-0.0815485
0.0063	0	-0.0805705	-0.0805705	-0.0711349	-0.0815294
0.0064	0	-0.0805356	-0.0805356	-0.0710958	-0.0815104
0.0065	0	-0.0805008	-0.0805008	-0.0710569	-0.0814914
0.0066	0	-0.080466	-0.080466	-0.0710181	-0.0814724
0.0067	0	-0.0804313	-0.0804313	-0.0709795	-0.0814535
0.0068	0	-0.0803967	-0.0803967	-0.0709411	-0.0814345
0.0069	0	-0.0803621	-0.0803621	-0.0709028	-0.0814156
0.007	0	-0.0803275	-0.0803275	-0.0708646	-0.0813967
0.0071	0	-0.080293	-0.080293	-0.0708266	-0.0813779
0.0072	0	-0.0802586	-0.0802586	-0.0707886	-0.081359
0.0073	0	-0.0802242	-0.0802242	-0.0707507	-0.0813402
0.0074	0	-0.0801898	-0.0801898	-0.0707128	-0.0813215
0.0075	0	-0.0801556	-0.0801556	-0.0706751	-0.0813027
0.0076	0	-0.0801214	-0.0801214	-0.0706374	-0.081284
0.0077	0	-0.0800872	-0.0800872	-0.0705997	-0.0812652
0.0078	0	-0.0800531	-0.0800531	-0.0705621	-0.0812466
0.0079	0	-0.080019	-0.080019	-0.0705245	-0.0812279
0.008	0	-0.079985	-0.079985	-0.0704869	-0.0812093
0.0081	0	-0.0799511	-0.0799511	-0.0704493	-0.0811906
0.0082	0	-0.0799172	-0.0799172	-0.0704117	-0.081172
0.0083	0	-0.0798833	-0.0798833	-0.0703742	-0.0811535
0.0084	0	-0.0798495	-0.0798495	-0.0703366	-0.0811349
0.0085	0	-0.0798158	-0.0798158	-0.0702991	-0.0811164
0.0086	0	-0.0797821	-0.0797821	-0.0702615	-0.0810979
0.0087	0	-0.0797485	-0.0797485	-0.0702239	-0.0810794
0.0088	0	-0.0797149	-0.0797149	-0.0701863	-0.081061
0.0089	0	-0.0796814	-0.0796814	-0.0701487	-0.0810426
0.009	0	-0.0796479	-0.0796479	-0.070111	-0.0810241
0.0091	0	-0.0796145	-0.0796145	-0.0700733	-0.0810058
0.0092	0	-0.0795811	-0.0795811	-0.0700356	-0.0809874
0.0093	0	-0.0795478	-0.0795478	-0.0699978	-0.0809691
0.0094	0	-0.0795145	-0.0795145	-0.06996	-0.0809508
0.0095	0	-0.0794813	-0.0794813	-0.0699222	-0.0809325
0.0096	0	-0.0794482	-0.0794482	-0.0698843	-0.0809142
0.0097	0	-0.0794151	-0.0794151	-0.0698464	-0.080896
0.0098	0	-0.079382	-0.079382	-0.0698084	-0.0808777
0.0099	0	-0.079349	-0.079349	-0.0697703	-0.0808596
0.01	0	-0.0793161	-0.0793161	-0.0697322	-0.0808414
0.0101	0	-0.0792832	-0.0792832	-0.0696941	-0.0808232
0.0102	0	-0.0792504	-0.0792504	-0.0696559	-0.0808051
0.0103	0	-0.0792176	-0.0792176	-0.0696176	-0.080787
0.0104	0	-0.0791848	-0.0791848	-0.0695792	-0.0807689
0.0105	0	-0.0791522	-0.0791522	-0.0695408	-0.0807509
0.0106	0	-0.0791195	-0.0791195	-0.0695023	-0.0807328
0.0107	0	-0.0790869	-0.0790869	-0.0694638	-0.0807148
0.0108	0	-0.0790544	-0.0790544	-0.0694252	-0.0806968
0.0109	0	-0.0790219	-0.0790219	-0.0693865	-0.0806789
0.011	0	-0.0789895	-0.0789895	-0.0693477	-0.0806609
0.0111	0	-0.0789571	-0.0789571	-0.0693089	-0.080643
0.0112	0	-0.0789248	-0.0789248	-0.0692699	-0.0806251
0.0113	0	-0.0788926	-0.0788926	-0.0692309	-0.0806072
0.0114	0	-0.0788603	-0.0788603	-0.0691918	-0.0805894
0.0115	0	-0.0788282	-0.0788282	-0.0691526	-0.0805716
0.0116	0	-0.078796	-0.078796	-0.0691134	-0.0805538
0.0117	0	-0.078764	-0.078764	-0.069074	-0.080536
0.0118	0	-0.078732	-0.078732	-0.0690346	-0.0805182
0.0119	0	-0.0787	-0.0787	-0.068995	-0.0805005
0.012	0	-0.0786681	-0.0786681	-0.0689554	-0.0804828
0.0121	0	-0.0786362	-0.0786362	-0.0689157	-0.0804651
0.0122	0	-0.0786044	-0.0786044	-0.0688759	-0.0804474
0.0123	0	-0.0785727	-0.0785727	-0.0688359	-0.0804298
0.0124	0	-0.0785409	-0.0785409	-0.0687959	-0.0804121
0.0125	0	-0.0785093	-0.0785093	-0.0687558	-0.0803945
0.0126	0	-0.0784777	-0.0784777	-0.0687155	-0.080377
0.0127	0	-0.0784461	-0.0784461	-0.0686752	-0.0803594
0.0128	0	-0.0784146	-0.0784146	-0.0686348	-0.0803419
0.0129	0	-0.0783832	-0.0783832	-0.0685942	-0.0803244
0.013	0	-0.0783517	-0.0783517	-0.0685535	-0.0803069
0.0131	0	-0.0783204	-0.0783204	-0.0685127	-0.0802894
0.0132	0	-0.0782891	-0.0782891	-0.0684718	-0.080272
0.0133	0	-0.0782578	-0.0782578	-0.0684308	-0.0802546
0.0134	0	-0.0782266	-0.0782266	-0.0683897	-0.0802372
0.0135	0	-0.0781955	-0.0781955	-0.0683484	-0.0802198
0.0136	0	-0.0781643	-0.0781643	-0.0683071	-0.0802024
0.0137	0	-0.0781333	-0.0781333	-0.0682655	-0.0801851
0.0138	0	-0.0781023	-0.0781023	-0.0682239	-0.0801678
0.0139	0	-0.0780713	-0.0780713	-0.0681821	-0.0801505
0.014	0	-0.0780404	-0.0780404	-0.0681402	-0.0801333
0.0141	0	-0.0780095	-0.0780095	-0.0680982	-0.080116
0.0142	0	-0.0779787	-0.0779787	-0.068056	-0.0800988
0.0143	0	-0.077948	-0.077948	-0.0680137	-0.0800816
0.0144	0	-0.0779173	-0.0779173	-0.0679713	-0.0800644
0.0145	0	-0.0778866	-0.0778866	-0.0679287	-0.0800473
0.0146	0	-0.077856	-0.077856	-0.0678859	-0.0800302
0.0147	0	-0.0778254	-0.0778254	-0.067843	-0.0800131
0.0148	0	-0.0777949	-0.0777949	-0.0678	-0.079996
0.0149	0	-0.0777644	-0.0777644	-0.0677568	-0.0799789
0.015	0	-0.077734	-0.077734	-0.0677134	-0.0799619
0.0151	0	-0.0777036	-0.0777036	-0.0676699	-0.0799449
0.0152	0	-0.0776733	-0.0776733	-0.0676262	-0.0799279
0.0153	0	-0.0776431	-0.0776431	-0.0675824	-0.0799109
0.0154	0	-0.0776128	-0.0776128	-0.0675384	-0.0798939
0.0155	0	-0.0775827	-0.0775827	-0.0674942	-0.079877
0.0156	0	-0.0775525	-0.0775525	-0.0674498	-0.0798601
0.0157	0	-0.0775224	-0.0775224	-0.0674053	-0.0798432
0.0158	0	-0.0774924	-0.0774924	-0.0673606	-0.0798264
0.0159	0	-0.0774624	-0.0774624	-0.0673157	-0.0798095
0.016	0	-0.0774325	-0.0774325	-0.0672706	-0.0797927
0.0161	0	-0.0774026	-0.0774026	-0.0672254	-0.0797759
0.0162	0	-0.0773728	-0.0773728	-0.0671799	-0.0797591
0.0163	0	-0.077343	-0.077343	-0.0671342	-0.0797424
0.0164	0	-0.0773132	-0.0773132	-0.0670884	-0.0797257
0.0165	0	-0.0772836	-0.0772836	-0.0670423	-0.0797089
0.0166	0	-0.0772539	-0.0772539	-0.066996	-0.0796923
0.0167	0	-0.0772243	-0.0772243	-0.0669495	-0.0796756
0.0168	0	-0.0771948	-0.0771948	-0.0669028	-0.079659
0.0169	0	-0.0771653	-0.0771653	-0.0668559	-0.0796423
0.017	0	-0.0771358	-0.0771358	-0.0668088	-0.0796257
0.0171	0	-0.0771064	-0.0771064	-0.0667614	-0.0796092
0.0172	0	-0.077077	-0.077077	-0.0667138	-0.0795926
0.0173	0	-0.0770477	-0.0770477	-0.0666659	-0.0795761
0.0174	0	-0.0770185	-0.0770185	-0.0666178	-0.0795596
0.0175	0	-0.0769892	-0.0769892	-0.0665695	-0.0795431
0.0176	0	-0.0769601	-0.0769601	-0.0665209	-0.0795266
0.0177	0	-0.0769309	-0.0769309	-0.0664721	-0.0795102
0.0178	0	-0.0769019	-0.0769019	-0.066423	-0.0794937
0.0179	0	-0.0768728	-0.0768728	-0.0663736	-0.0794773
0.018	0	-0.0768438	-0.0768438	-0.066324	-0.0794609
0.0181	0	-0.0768149	-0.0768149	-0.0662741	-0.0794446
0.0182	0	-0.076786	-0.076786	-0.0662239	-0.0794282
0.0183	0	-0.0767572	-0.0767572	-0.0661734	-0.0794119
0.0184	0	-0.0767284	-0.0767284	-0.0661226	-0.0793956
0.0185	0	-0.0766996	-0.0766996	-0.0660715	-0.0793794
0.0186	0	-0.0766709	-0.0766709	-0.0660201	-0.0793631
0.0187	0	-0.0766423	-0.0766423	-0.0659684	-0.0793469
0.0188	0	-0.0766137	-0.0766137	-0.0659163	-0.0793307
0.0189	0	-0.0765851	-0.0765851	-0.065864	-0.0793145
0.019	0	-0.0765566	-0.0765566	-0.0658113	-0.0792983
0.0191	0	-0.0765281	-0.0765281	-0.0657582	-0.0792822
0.0192	0	-0.0764997	-0.0764997	-0.0657048	-0.0792661
0.0193	0	-0.0764713	-0.0764713	-0.0656511	-0.07925
0.0194	0	-0.076443	-0.076443	-0.065597	-0.0792339
0.0195	0	-0.0764147	-0.0764147	-0.0655425	-0.0792178
0.0196	0	-0.0763864	-0.0763864	-0.0654876	-0.0792018
0.0197	0	-0.0763582	-0.0763582	-0.0654323	-0.0791858
0.0198	0	-0.0763301	-0.0763301	-0.0653766	-0.0791698
0.0199	0	-0.076302	-0.076302	-0.0653206	-0.0791538
0.02	0	-0.0762739	-0.0762739	-0.0652641	-0.0791378
0.0201	0	-0.0762459	-0.0762459	-0.0652071	-0.0791219
0.0202	0	-0.0762179	-0.0762179	-0.0651497	-0.079106
0.0203	0	-0.07619	-0.07619	-0.0650919	-0.0790901
0.0204	0	-0.0761621	-0.0761621	-0.0650336	-0.0790742
0.0205	0	-0.0761343	-0.0761343	-0.0649748	-0.0790584
0.0206	0	-0.0761065	-0.0761065	-0.0649156	-0.0790426
0.0207	0	-0.0760788	-0.0760788	-0.0648558	-0.0790268
0.0208	0	-0.0760511	-0.0760511	-0.0647955	-0.079011
0.0209	0	-0.0760234	-0.0760234	-0.0647347	-0.0789952
0.021	0	-0.0759958	-0.0759958	-0.0646734	-0.0789795
0.0211	0	-0.0759683	-0.0759683	-0.0646115	-0.0789638
0.0212	0	-0.0759407	-0.0759407	-0.064549	-0.0789481
0.0213	0	-0.0759133	-0.0759133	-0.0644859	-0.0789324
0.0214	0	-0.0758859	-0.0758859	-0.0644223	-0.0789167
0.0215	0	-0.0758585	-0.0758585	-0.064358	-0.0789011
0.0216	0	-0.0758311	-0.0758311	-0.0642931	-0.0788855
0.0217	0	-0.0758038	-0.0758038	-0.0642275	-0.0788699
0.0218	0	-0.0757766	-0.0757766	-0.0641613	-0.0788543
0.0219	0	-0.0757494	-0.0757494	-0.0640943	-0.0788388
0.022	0	-0.0757222	-0.0757222	-0.0640267	-0.0788232
0.0221	0	-0.0756951	-0.0756951	-0.0639583	-0.0788077
0.0222	0	-0.0756681	-0.0756681	-0.0638891	-0.0787922
0.0223	0	-0.075641	-0.075641	-0.0638192	-0.0787768
0.0224	0	-0.075614	-0.075614	-0.0637485	-0.0787613
0.0225	0	-0.0755871	-0.0755871	-0.0636769	-0.0787459
0.0226	0	-0.0755602	-0.0755602	-0.0636045	-0.0787305
0.0227	0	-0.0755334	-0.0755334	-0.0635312	-0.0787151
0.0228	0	-0.0755066	-0.0755066	-0.063457	-0.0786997
0.0229	0	-0.0754798	-0.0754798	-0.0633819	-0.0786844
0.023	0	-0.0754531	-0.0754531	-0.0633057	-0.0786691
0.0231	0	-0.0754264	-0.0754264	-0.0632286	-0.0786538
0.0232	0	-0.0753998	-0.0753998	-0.0631504	-0.0786385
0.0233	0	-0.0753732	-0.0753732	-0.0630712	-0.0786232
0.0234	0	-0.0753467	-0.0753467	-0.0629908	-0.078608
0.0235	0	-0.0753202	-0.0753202	-0.0629093	-0.0785928
0.0236	0	-0.0752937	-0.0752937	-0.0628266	-0.0785776
0.0237	0	-0.0752673	-0.0752673	-0.0627427	-0.0785624
0.0238	0	-0.0752409	-0.0752409	-0.0626574	-0.0785472
0.0239	0	-0.0752146	-0.0752146	-0.0625709	-0.0785321
0.024	0	-0.0751883	-0.0751883	-0.0624829	-0.078517
0.0241	0	-0.0751621	-0.0751621	-0.0623935	-0.0785019
0.0242	0	-0.0751359	-0.0751359	-0.0623026	-0.0784868
0.0243	0	-0.0751097	-0.0751097	-0.0622102	-0.0784718
0.0244	0	-0.0750836	-0.0750836	-0.0621161	-0.0784567
0.0245	0	-0.0750576	-0.0750576	-0.0620204	-0.0784417
0.0246	0	-0.0750315	-0.0750315	-0.0619229	-0.0784267
0.0247	0	-0.0750056	-0.0750056	-0.0618235	-0.0784118
0.0248	0	-0.0749796	-0.0749796	-0.0617223	-0.0783968
0.0249	0	-0.0749537	-0.0749537	-0.0616191	-0.0783819
0.025	0	-0.0749279	-0.0749279	-0.0615137	-0.078367
0.0251	0	-0.0749021	-0.0749021	-0.0614062	-0.0783521
0.0252	0	-0.0748763	-0.0748763	-0.0612965	-0.0783372
0.0253	0	-0.0748506	-0.0748506	-0.0611843	-0.0783223
0.0254	0	-0.0748249	-0.0748249	-0.0610697	-0.0783075
0.0255	0	-0.0747993	-0.0747993	-0.0609524	-0.0782927
0.0256	0	-0.0747737	-0.0747737	-0.0608323	-0.0782779
0.0257	0	-0.0747481	-0.0747481	-0.0607094	-0.0782631
0.0258	0	-0.0747226	-0.0747226	-0.0605834	-0.0782484
0.0259	0	-0.0746971	-0.0746971	-0.0604543	-0.0782337
0.026	0	-0.0746717	-0.0746717	-0.0603217	-0.078219
0.0261	0	-0.0746463	-0.0746463	-0.0601856	-0.0782043
0.0262	0	-0.074621	-0.074621	-0.0600458	-0.0781896
0.0263	0	-0.0745957	-0.0745957	-0.059902	-0.078175
0.0264	0	-0.0745704	-0.0745704	-0.0597539	-0.0781603
0.0265	0	-0.0745452	-0.0745452	-0.0596015	-0.0781457
0.0266	0	-0.07452	-0.07452	-0.0594443	-0.0781311
0.0267	0	-0.0744949	-0.0744949	-0.0592821	-0.0781166
0.0268	0	-0.0744698	-0.0744698	-0.0591146	-0.078102
0.0269	0	-0.0744448	-0.0744448	-0.0589414	-0.0780875
0.027	0	-0.0744198	-0.0744198	-0.0587621	-0.078073
0.0271	0	-0.0743948	-0.0743948	-0.0585764	-0.0780585
0.0272	0	-0.0743699	-0.0743699	-0.0583838	-0.078044
0.0273	0	-0.074345	-0.074345	-0.0581837	-0.0780296
0.0274	0	-0.0743201	-0.0743201	-0.0579757	-0.0780152
0.0275	0	-0.0742953	-0.0742953	-0.0577592	-0.0780007
0.0276	0	-0.0742706	-0.0742706	-0.0575335	-0.0779864
0.0277	0	-0.0742459	-0.0742459	-0.0572978	-0.077972
0.0278	0	-0.0742212	-0.0742212	-0.0570514	-0.0779576
0.0279	0	-0.0741966	-0.0741966	-0.0567933	-0.0779433
0.028	0	-0.074172	-0.074172	-0.0565226	-0.077929
0.0281	0	-0.0741474	-0.0741474	-0.0562381	-0.0779147
0.0282	0	-0.0741229	-0.0741229	-0.0559386	-0.0779004
0.0283	0	-0.0740984	-0.0740984	-0.0556226	-0.0778862
0.0284	0	-0.074074	-0.074074	-0.0552886	-0.077872
0.0285	0	-0.0740496	-0.0740496	-0.0549347	-0.0778578
0.0286	0	-0.0740253	-0.0740253	-0.0545588	-0.0778436
0.0287	0	-0.074001	-0.074001	-0.0541585	-0.0778294
0.0288	0	-0.0739767	-0.0739767	-0.0537312	-0.0778152
0.0289	0	-0.0739525	-0.0739525	-0.0532736	-0.0778011
0.029	0	-0.0739283	-0.0739283	-0.0527821	-0.077787
0.0291	0	-0.0739042	-0.0739042	-0.0522524	-0.0777729
0.0292	0	-0.0738801	-0.0738801	-0.0516795	-0.0777588
0.0293	0	-0.073856	-0.073856	-0.0510573	-0.0777448
0.0294	0	-0.073832	-0.073832	-0.0503789	-0.0777308
0.0295	0	-0.073808	-0.073808	-0.0496356	-0.0777167
0.0296	0	-0.073784	-0.073784	-0.0488173	-0.0777028
0.0297	0	-0.0737601	-0.0737601	-0.0479112	-0.0776888
0.0298	0	-0.0737363	-0.0737363	-0.0469019	-0.0776748
0.0299	0	-0.0737125	-0.0737125	-0.04577	-0.0776609
0.03	0	-0.0736887	-0.0736887	-0.044491	-0.077647
0.0301	0	-0.0736649	-0.0736649	-0.0430337	-0.0776331
0.0302	0	-0.0736412	-0.0736412	-0.0413574	-0.0776192
0.0303	0	-0.0736176	-0.0736176	-0.0394082	-0.0776054
0.0304	0	-0.073594	-0.073594	-0.0371136	-0.0775915
0.0305	0	-0.0735704	-0.0735704	-0.0343737	-0.0775777
0.0306	0	-0.0735468	-0.0735468	-0.0310471	-0.0775639
0.0307	0	-0.0735233	-0.0735233	-0.0269275	-0.0775501
0.0308	0	-0.0734999	-0.0734999	-0.0217034	-0.0775364
0.0309	0	-0.0734765	-0.0734765	-0.0148835	-0.0775226
0.031	0	-0.0734531	-0.0734531	-0.00565209	-0.0775089
0.0311	0	-0.0734297	-0.0734297	0.00743613	-0.0774952
0.0312	0	-0.0734064	-0.0734064	0.0271609	-0.0774815
0.0313	0	-0.0733832	-0.0733832	-0.065	-0.0774679
0.0314	0	-0.0749667	-0.0749667	-0.0654183	-0.0774542
0.0315	0	-0.0763843	-0.0763843	-0.0658248	-0.0774406
0.0316	0	-0.0776345	-0.0776345	-0.0662186	-0.077427
0.0317	0	-0.0787216	-0.0787216	-0.0665987	-0.0774134
0.0318	0	-0.0796545	-0.0796545	-0.0669642	-0.0773998
0.0319	0	-0.080445	-0.080445	-0.0673145	-0.0773863
0.032	0	-0.0811069	-0.0811069	-0.0676492	-0.0773728
0.0321	0	-0.0816544	-0.0816544	-0.0679678	-0.0773592
0.0322	0	-0.0821017	-0.0821017	-0.0682703	-0.0773458
0.0323	0	-0.0824623	-0.0824623	-0.0685564	-0.0773323
0.0324	0	-0.0827486	-0.0827486	-0.0688263	-0.0773188
0.0325	0	-0.0829717	-0.0829717	-0.0690802	-0.0773054
0.0326	0	-0.0831415	-0.0831415	-0.0693182	-0.077292
0.0327	0	-0.0832665	-0.0832665	-0.0695407	-0.0772786
0.0328	0	-0.083354	-0.083354	-0.0697482	-0.0772652
0.0329	0	-0.0834105	-0.0834105	-0.0699411	-0.0772519
0.033	0	-0.083441	-0.083441	-0.07012	-0.0772385
0.0331	0	-0.0834502	-0.0834502	-0.0702853	-0.0772252
0.0332	0	-0.0834416	-0.0834416	-0.0704377	-0.0772119
0.0333	0	-0.0834185	-0.0834185	-0.0705778	-0.0771986
0.0334	0	-0.0833834	-0.0833834	-0.0707062	-0.0771854
0.0335	0	-0.0833384	-0.0833384	-0.0708235	-0.0771721
0.0336	0	-0.0832854	-0.0832854	-0.0709303	-0.0771589
0.0337	0	-0.0832257	-0.0832257	-0.0710273	-0.0771457
0.0338	0	-0.0831607	-0.0831607	-0.0711149	-0.0771325
0.0339	0	-0.0830912	-0.0830912	-0.0711938	-0.0771193
0.034	0	-0.0830182	-0.0830182	-0.0712644	-0.0771062
0.0341	0	-0.0829423	-0.0829423	-0.0713275	-0.0770931
0.0342	0	-0.0828641	-0.0828641	-0.0713834	-0.0770799
0.0343	0	-0.082784	-0.082784	-0.0714325	-0.0770669
0.0344	0	-0.0827025	-0.0827025	-0.0714755	-0.0770538
0.0345	0	-0.0826198	-0.0826198	-0.0715127	-0.0770407
0.0346	0	-0.0825363	-0.0825363	-0.0715445	-0.0770277
0.0347	0	-0.0824521	-0.0824521	-0.0715713	-0.0770147
0.0348	0	-0.0823674	-0.0823674	-0.0715935	-0.0770017
0.0349	0	-0.0822824	-0.0822824	-0.0716113	-0.0769887
0.035	0	-0.0821971	-0.0821971	-0.0716252	-0.0769757
0.0351	0	-0.0821118	-0.0821118	-0.0716353	-0.0769628
0.0352	0	-0.0820264	-0.0820264	-0.0716421	-0.0769499
0.0353	0	-0.0819411	-0.0819411	-0.0716456	-0.076937
0.0354	0	-0.0818559	-0.0818559	-0.0716463	-0.0769241
0.0355	0	-0.0817708	-0.0817708	-0.0716442	-0.0769112
0.0356	0	-0.0816859	-0.0816859	-0.0716396	-0.0768984
0.0357	0	-0.0816012	-0.0816012	-0.0716327	-0.0768855
0.0358	0	-0.0815168	-0.0815168	-0.0716236	-0.0768727
0.0359	0	-0.0814327	-0.0814327	-0.0716126	-0.0768599
0.036	0	-0.0813489	-0.0813489	-0.0715997	-0.0768471
0.0361	0	-0.0812653	-0.0812653	-0.0715852	-0.0768344
0.0362	0	-0.0811821	-0.0811821	-0.071569	-0.0768216
0.0363	0	-0.0810992	-0.0810992	-0.0715514	-0.0768089
0.0364	0	-0.0810166	-0.0810166	-0.0715325	-0.0767962
0.0365	0	-0.0809344	-0.0809344	-0.0715123	-0.0767835
0.0366	0	-0.0808525	-0.0808525	-0.071491	-0.0767709
0.0367	0	-0.080771	-0.080771	-0.0714686	-0.0767582
0.0368	0	-0.0806899	-0.0806899	-0.0714453	-0.0767456
0.0369	0	-0.080609	-0.080609	-0.071421	-0.076733
0.037	0	-0.0805286	-0.0805286	-0.0713959	-0.0767204
0.0371	0	-0.0804485	-0.0804485	-0.07137	-0.0767078
0.0372	0	-0.0803688	-0.0803688	-0.0713433	-0.0766953
0.0373	0	-0.0802894	-0.0802894	-0.071316	-0.0766827
0.0374	0	-0.0802104	-0.0802104	-0.0712881	-0.0766702
0.0375	0	-0.0801317	-0.0801317	-0.0712596	-0.0766577
0.0376	0	-0.0800534	-0.0800534	-0.0712305	-0.0766452
0.0377	0	-0.0799755	-0.0799755	-0.071201	-0.0766328
0.0378	0	-0.0798979	-0.0798979	-0.0711709	-0.0766203
0.0379	0	-0.0798207	-0.0798207	-0.0711405	-0.0766079
0.038	0	-0.0797438	-0.0797438	-0.0711096	-0.0765955
0.0381	0	-0.0796673	-0.0796673	-0.0710783	-0.0765831
0.0382	0	-0.0795911	-0.0795911	-0.0710467	-0.0765707
0.0383	0	-0.0795153	-0.0795153	-0.0710148	-0.0765584
0.0384	0	-0.0794398	-0.0794398	-0.0709825	-0.076546
0.0385	0	-0.0793647	-0.0793647	-0.07095	-0.0765337
0.0386	0	-0.0792899	-0.0792899	-0.0709171	-0.0765214
0.0387	0	-0.0792155	-0.0792155	-0.070884	-0.0765091
0.0388	0	-0.0791414	-0.0791414	-0.0708507	-0.0764969
0.0389	0	-0.0790677	-0.0790677	-0.0708171	-0.0764846
0.039	0	-0.0789943	-0.0789943	-0.0707834	-0.0764724
0.0391	0	-0.0789212	-0.0789212	-0.0707494	-0.0764602
0.0392	0	-0.0788485	-0.0788485	-0.0707152	-0.076448
0.0393	0	-0.0787761	-0.0787761	-0.0706808	-0.0764358
0.0394	0	-0.078704	-0.078704	-0.0706463	-0.0764237
0.0395	0	-0.0786323	-0.0786323	-0.0706116	-0.0764115
0.0396	0	-0.0785609	-0.0785609	-0.0705767	-0.0763994
0.0397	0	-0.0784898	-0.0784898	-0.0705417	-0.0763873
0.0398	0	-0.0784191	-0.0784191	-0.0705065	-0.0763752
0.0399	0	-0.0783487	-0.0783487	-0.0704712	-0.0763632
0.04	0	-0.0782786	-0.0782786	-0.0704357	-0.0763511
0.0401	0	-0.0782088	-0.0782088	-0.0704001	-0.0763391
0.0402	0	-0.0781394	-0.0781394	-0.0703644	-0.0763271
0.0403	0	-0.0780703	-0.0780703	-0.0703286	-0.0763151
0.0404	0	-0.0780015	-0.0780015	-0.0702927	-0.0763031
0.0405	0	-0.077933	-0.077933	-0.0702566	-0.0762911
0.0406	0	-0.0778648	-0.0778648	-0.0702204	-0.0762792
0.0407	0	-0.0777969	-0.0777969	-0.0701841	-0.0762673
0.0408	0	-0.0777294	-0.0777294	-0.0701477	-0.0762553
0.0409	0	-0.0776621	-0.0776621	-0.0701112	-0.0762435
0.041	0	-0.0775952	-0.0775952	-0.0700746	-0.0762316
0.0411	0	-0.0775286	-0.0775286	-0.0700379	-0.0762197
0.0412	0	-0.0774623	-0.0774623	-0.0700011	-0.0762079
0.0413	0	-0.0773963	-0.0773963	-0.0699642	-0.0761961
0.0414	0	-0.0773305	-0.0773305	-0.0699272	-0.0761843
0.0415	0	-0.0772651	-0.0772651	-0.0698901	-0.0761725
0.0416	0	-0.0772	-0.0772	-0.0698529	-0.0761607
0.0417	0	-0.0771352	-0.0771352	-0.0698156	-0.076149
0.0418	0	-0.0770707	-0.0770707	-0.0697782	-0.0761372
0.0419	0	-0.0770065	-0.0770065	-0.0697407	-0.0761255
0.042	0	-0.0769426	-0.0769426	-0.0697031	-0.0761138
0.0421	0	-0.0768789	-0.0768789	-0.0696655	-0.0761022
0.0422	0	-0.0768156	-0.0768156	-0.0696277	-0.0760905
0.0423	0	-0.0767525	-0.0767525	-0.0695899	-0.0760789
0.0424	0	-0.0766898	-0.0766898	-0.0695519	-0.0760672
0.0425	0	-0.0766273	-0.0766273	-0.0695139	-0.0760556
0.0426	0	-0.0765651	-0.0765651	-0.0694757	-0.076044
0.0427	0	-0.0765032	-0.0765032	-0.0694375	-0.0760325
0.0428	0	-0.0764416	-0.0764416	-0.0693992	-0.0760209
0.0429	0	-0.0763802	-0.0763802	-0.0693607	-0.0760094
0.043	0	-0.0763191	-0.0763191	-0.0693222	-0.0759978
0.0431	0	-0.0762584	-0.0762584	-0.0692836	-0.0759863
0.0432	0	-0.0761979	-0.0761979	-0.0692449	-0.0759748
0.0433	0	-0.0761376	-0.0761376	-0.0692061	-0.0759634
0.0434	0	-0.0760777	-0.0760777	-0.0691672	-0.0759519
0.0435	0	-0.076018	-0.076018	-0.0691282	-0.0759405
0.0436	0	-0.0759586	-0.0759586	-0.0690891	-0.0759291
0.0437	0	-0.0758994	-0.0758994	-0.0690499	-0.0759177
0.0438	0	-0.0758405	-0.0758405	-0.0690106	-0.0759063
0.0439	0	-0.0757819	-0.0757819	-0.0689711	-0.0758949
0.044	0	-0.0757236	-0.0757236	-0.0689316	-0.0758836
0.0441	0	-0.0756655	-0.0756655	-0.068892	-0.0758722
0.0442	0	-0.0756077	-0.0756077	-0.0688523	-0.0758609
0.0443	0	-0.0755501	-0.0755501	-0.0688124	-0.0758496
0.0444	0	-0.0754928	-0.0754928	-0.0687725	-0.0758383
0.0445	0	-0.0754358	-0.0754358	-0.0687324	-0.0758271
0.0446	0	-0.075379	-0.075379	-0.0686922	-0.0758158
0.0447	0	-0.0753225	-0.0753225	-0.0686519	-0.0758046
0.0448	0	-0.0752663	-0.0752663	-0.0686115	-0.0757934
0.0449	0	-0.0752103	-0.0752103	-0.068571	-0.0757822
0.045	0	-0.0751545	-0.0751545	-0.0685304	-0.075771
0.0451	0	-0.075099	-0.075099	-0.0684896	-0.0757599
0.0452	0	-0.0750438	-0.0750438	-0.0684487	-0.0757487
0.0453	0	-0.0749888	-0.0749888	-0.0684077	-0.0757376
0.0454	0	-0.074934	-0.074934	-0.0683666	-0.0757265
0.0455	0	-0.0748795	-0.0748795	-0.0683254	-0.0757154
0.0456	0	-0.0748253	-0.0748253	-0.068284	-0.0757043
0.0457	0	-0.0747712	-0.0747712	-0.0682425	-0.0756932
0.0458	0	-0.0747175	-0.0747175	-0.0682008	-0.0756822
0.0459	0	-0.074664	-0.074664	-0.068159	-0.0756712
0.046	0	-0.0746107	-0.0746107	-0.0681171	-0.0756602
0.0461	0	-0.0745576	-0.0745576	-0.0680751	-0.0756492
0.0462	0	-0.0745048	-0.0745048	-0.0680329	-0.0756382
0.0463	0	-0.0744523	-0.0744523	-0.0679905	-0.0756272
0.0464	0	-0.0743999	-0.0743999	-0.067948	-0.0756163
0.0465	0	-0.0743478	-0.0743478	-0.0679054	-0.0756054
0.0466	0	-0.074296	-0.074296	-0.0678626	-0.0755945
0.0467	0	-0.0742444	-0.0742444	-0.0678197	-0.0755836
0.0468	0	-0.074193	-0.074193	-0.0677766	-0.0755727
0.0469	0	-0.0741418	-0.0741418	-0.0677334	-0.0755618
0.047	0	-0.0740909	-0.0740909	-0.0676899	-0.075551
0.0471	0	-0.0740402	-0.0740402	-0.0676464	-0.0755402
0.0472	0	-0.0739897	-0.0739897	-0.0676026	-0.0755294
0.0473	0	-0.0739394	-0.0739394	-0.0675587	-0.0755186
0.0474	0	-0.0738894	-0.0738894	-0.0675147	-0.0755078
0.0475	0	-0.0738396	-0.0738396	-0.0674704	-0.075497
0.0476	0	-0.07379	-0.07379	-0.067426	-0.0754863
0.0477	0	-0.0737407	-0.0737407	-0.0673814	-0.0754756
0.0478	0	-0.0736916	-0.0736916	-0.0673366	-0.0754649
0.0479	0	-0.0736427	-0.0736427	-0.0672916	-0.0754542
0.048	0	-0.073594	-0.073594	-0.0672465	-0.0754435
0.0481	0	-0.0735455	-0.0735455	-0.0672011	-0.0754328
0.0482	0	-0.0734972	-0.0734972	-0.0671556	-0.0754222
0.0483	0	-0.0734492	-0.0734492	-0.0671098	-0.0754116
0.0484	0	-0.0734014	-0.0734014	-0.0670639	-0.075401
0.0485	0	-0.0733538	-0.0733538	-0.0670177	-0.0753904
0.0486	0	-0.0733064	-0.0733064	-0.0669713	-0.0753798
0.0487	0	-0.0732592	-0.0732592	-0.0669247	-0.0753692
0.0488	0	-0.0732122	-0.0732122	-0.0668779	-0.0753587
0.0489	0	-0.0731654	-0.0731654	-0.0668309	-0.0753482
0.049	0	-0.0731189	-0.0731189	-0.0667837	-0.0753377
0.0491	0	-0.0730725	-0.0730725	-0.0667362	-0.0753272
0.0492	0	-0.0730264	-0.0730264	-0.0666885	-0.0753167
0.0493	0	-0.0729804	-0.0729804	-0.0666405	-0.0753062
0.0494	0	-0.0729347	-0.0729347	-0.0665923	-0.0752958
0.0495	0	-0.0728892	-0.0728892	-0.0665438	-0.0752854
0.0496	0	-0.0728439	-0.0728439	-0.0664951	-0.0752749
0.0497	0	-0.0727987	-0.0727987	-0.0664462	-0.0752645
0.0498	0	-0.0727538	-0.0727538	-0.0663969	-0.0752542
0.0499	0	-0.0727091	-0.0727091	-0.0663474	-0.0752438
0.05	0	-0.0726646	-0.0726646	-0.0662976	-0.0752335
0.0501	0	-0.0726203	-0.0726203	-0.0662476	-0.0752231
0.0502	0	-0.0725761	-0.0725761	-0.0661972	-0.0752128
0.0503	0	-0.0725322	-0.0725322	-0.0661466	-0.0752025
0.0504	0	-0.0724885	-0.0724885	-0.0660957	-0.0751922
0.0505	0	-0.0724449	-0.0724449	-0.0660444	-0.075182
0.0506	0	-0.0724016	-0.0724016	-0.0659929	-0.0751717
0.0507	0	-0.0723584	-0.0723584	-0.065941	-0.0751615
0.0508	0	-0.0723155	-0.0723155	-0.0658888	-0.0751513
0.0509	0	-0.0722727	-0.0722727	-0.0658362	-0.0751411
0.051	0	-0.0722301	-0.0722301	-0.0657834	-0.0751309
0.0511	0	-0.0721877	-0.0721877	-0.0657302	-0.0751207
0.0512	0	-0.0721455	-0.0721455	-0.0656766	-0.0751105
0.0513	0	-0.0721035	-0.0721035	-0.0656226	-0.0751004
0.0514	0	-0.0720617	-0.0720617	-0.0655683	-0.0750903
0.0515	0	-0.0720201	-0.0720201	-0.0655136	-0.0750802
0.0516	0	-0.0719786	-0.0719786	-0.0654586	-0.0750701
0.0517	0	-0.0719373	-0.0719373	-0.0654031	-0.07506
0.0518	0	-0.0718962	-0.0718962	-0.0653472	-0.07505
0.0519	0	-0.0718553	-0.0718553	-0.0652909	-0.0750399
0.052	0	-0.0718146	-0.0718146	-0.0652342	-0.0750299
0.0521	0	-0.0717741	-0.0717741	-0.065177	-0.0750199
0.0522	0	-0.0717337	-0.0717337	-0.0651194	-0.0750099
0.0523	0	-0.0716935	-0.0716935	-0.0650613	-0.0749999
0.0524	0	-0.0716535	-0.0716535	-0.0650028	-0.0749899
0.0525	0	-0.0716137	-0.0716137	-0.0649438	-0.07498
0.0526	0	-0.071574	-0.071574	-0.0648842	-0.0749701
0.0527	0	-0.0715345	-0.0715345	-0.0648242	-0.0749602
0.0528	0	-0.0714952	-0.0714952	-0.0647637	-0.0749503
0.0529	0	-0.0714561	-0.0714561	-0.0647026	-0.0749404
0.053	0	-0.0714171	-0.0714171	-0.0646409	-0.0749305
0.0531	0	-0.0713783	-0.0713783	-0.0645787	-0.0749206
0.0532	0	-0.0713397	-0.0713397	-0.064516	-0.0749108
0.0533	0	-0.0713013	-0.0713013	-0.0644526	-0.074901
0.0534	0	-0.071263	-0.071263	-0.0643886	-0.0748912
0.0535	0	-0.0712249	-0.0712249	-0.064324	-0.0748814
0.0536	0	-0.071187	-0.071187	-0.0642587	-0.0748716
0.0537	0	-0.0711492	-0.0711492	-0.0641928	-0.0748619
0.0538	0	-0.0711116	-0.0711116	-0.0641262	-0.0748521
0.0539	0	-0.0710742	-0.0710742	-0.0640589	-0.0748424
0.054	0	-0.0710369	-0.0710369	-0.0639909	-0.0748327
0.0541	0	-0.0709998	-0.0709998	-0.0639221	-0.074823
0.0542	0	-0.0709628	-0.0709628	-0.0638526	-0.0748133
0.0543	0	-0.0709261	-0.0709261	-0.0637822	-0.0748036
0.0544	0	-0.0708894	-0.0708894	-0.0637111	-0.074794
0.0545	0	-0.070853	-0.070853	-0.0636391	-0.0747844
0.0546	0	-0.0708167	-0.0708167	-0.0635662	-0.0747747
0.0547	0	-0.0707806	-0.0707806	-0.0634924	-0.0747651
0.0548	0	-0.0707446	-0.0707446	-0.0634177	-0.0747555
0.0549	0	-0.0707088	-0.0707088	-0.0633421	-0.074746
0.055	0	-0.0706731	-0.0706731	-0.0632654	-0.0747364
0.0551	0	-0.0706376	-0.0706376	-0.0631878	-0.0747269
0.0552	0	-0.0706023	-0.0706023	-0.063109	-0.0747174
0.0553	0	-0.0705671	-0.0705671	-0.0630292	-0.0747078
0.0554	0	-0.070532	-0.070532	-0.0629482	-0.0746983
0.0555	0	-0.0704972	-0.0704972	-0.0628661	-0.0746889
0.0556	0	-0.0704624	-0.0704624	-0.0627828	-0.0746794
0.0557	0	-0.0704279	-0.0704279	-0.0626981	-0.07467
0.0558	0	-0.0703935	-0.0703935	-0.0626122	-0.0746605
0.0559	0	-0.0703592	-0.0703592	-0.0625249	-0.0746511
0.056	0	-0.0703251	-0.0703251	-0.0624362	-0.0746417
0.0561	0	-0.0702911	-0.0702911	-0.0623461	-0.0746323
0.0562	0	-0.0702573	-0.0702573	-0.0622544	-0.0746229
0.0563	0	-0.0702236	-0.0702236	-0.0621611	-0.0746136
0.0564	0	-0.0701901	-0.0701901	-0.0620662	-0.0746042
0.0565	0	-0.0701567	-0.0701567	-0.0619695	-0.0745949
0.0566	0	-0.0701235	-0.0701235	-0.061871	-0.0745856
0.0567	0	-0.0700904	-0.0700904	-0.0617707	-0.0745763
0.0568	0	-0.0700575	-0.0700575	-0.0616684	-0.074567
0.0569	0	-0.0700247	-0.0700247	-0.0615641	-0.0745578
0.057	0	-0.0699921	-0.0699921	-0.0614577	-0.0745485
0.0571	0	-0.0699596	-0.0699596	-0.061349	-0.0745393
0.0572	0	-0.0699272	-0.0699272	-0.061238	-0.0745301
0.0573	0	-0.069895	-0.069895	-0.0611245	-0.0745208
0.0574	0	-0.0698629	-0.0698629	-0.0610085	-0.0745117
0.0575	0	-0.069831	-0.069831	-0.0608898	-0.0745025
0.0576	0	-0.0697992	-0.0697992	-0.0607683	-0.0744933
0.0577	0	-0.0697676	-0.0697676	-0.0606438	-0.0744842
0.0578	0	-0.0697361	-0.0697361	-0.0605162	-0.074475
0.0579	0	-0.0697047	-0.0697047	-0.0603853	-0.0744659
0.058	0	-0.0696735	-0.0696735	-0.0602509	-0.0744568
0.0581	0	-0.0696424	-0.0696424	-0.0601128	-0.0744477
0.0582	0	-0.0696114	-0.0696114	-0.0599709	-0.0744387
0.0583	0	-0.0695806	-0.0695806	-0.059825	-0.0744296
0.0584	0	-0.0695499	-0.0695499	-0.0596746	-0.0744206
0.0585	0	-0.0695194	-0.0695194	-0.0595197	-0.0744115
0.0586	0	-0.069489	-0.069489	-0.05936	-0.0744025
0.0587	0	-0.0694587	-0.0694587	-0.059195	-0.0743935
0.0588	0	-0.0694286	-0.0694286	-0.0590246	-0.0743846
0.0589	0	-0.0693985	-0.0693985	-0.0588482	-0.0743756
0.059	0	-0.0693687	-0.0693687	-0.0586656	-0.0743666
0.0591	0	-0.0693389	-0.0693389	-0.0584764	-0.0743577
0.0592	0	-0.0693093	-0.0693093	-0.0582799	-0.0743488
0.0593	0	-0.0692798	-0.0692798	-0.0580758	-0.0743399
0.0594	0	-0.0692505	-0.0692505	-0.0578634	-0.074331
0.0595	0	-0.0692212	-0.0692212	-0.0576421	-0.0743221
0.0596	0	-0.0691922	-0.0691922	-0.0574113	-0.0743132
0.0597	0	-0.0691632	-0.0691632	-0.0571701	-0.0743044
0.0598	0	-0.0691343	-0.0691343	-0.0569177	-0.0742956
0.0599	0	-0.0691056	-0.0691056	-0.0566532	-0.0742867
0.06	0	-0.0690771	-0.0690771	-0.0563754	-0.0742779
0.0601	0	-0.0690486	-0.0690486	-0.0560832	-0.0742691
0.0602	0	-0.0690203	-0.0690203	-0.0557753	-0.0742604
0.0603	0	-0.0689921	-0.0689921	-0.05545	-0.0742516
0.0604	0	-0.068964	-0.068964	-0.0551058	-0.0742429
0.0605	0	-0.068936	-0.068936	-0.0547407	-0.0742341
0.0606	0	-0.0689082	-0.0689082	-0.0543523	-0.0742254
0.0607	0	-0.0688805	-0.0688805	-0.0539383	-0.0742167
0.0608	0	-0.0688529	-0.0688529	-0.0534955	-0.074208
0.0609	0	-0.0688254	-0.0688254	-0.0530206	-0.0741993
0.061	0	-0.0687981	-0.0687981	-0.0525097	-0.0741907
0.0611	0	-0.0687709	-0.0687709	-0.051958	-0.074182
0.0612	0	-0.0687438	-0.0687438	-0.0513601	-0.0741734
0.0613	0	-0.0687168	-0.0687168	-0.0507095	-0.0741648
0.0614	0	-0.0686899	-0.0686899	-0.0499983	-0.0741562
0.0615	0	-0.0686632	-0.0686632	-0.0492171	-0.0741476
0.0616	0	-0.0686366	-0.0686366	-0.0483545	-0.074139
0.0617	0	-0.0686101	-0.0686101	-0.0473965	-0.0741305
0.0618	0	-0.0685837	-0.0685837	-0.0463257	-0.0741219
0.0619	0	-0.0685574	-0.0685574	-0.0451202	-0.0741134
0.062	0	-0.0685313	-0.0685313	-0.0437523	-0.0741049
0.0621	0	-0.0685052	-0.0685052	-0.042186	-0.0740964
0.0622	0	-0.0684793	-0.0684793	-0.0403745	-0.0740879
0.0623	0	-0.0684535	-0.0684535	-0.0382549	-0.0740794
0.0624	0	-0.0684278	-0.0684278	-0.0357418	-0.074071
0.0625	0	-0.0684023	-0.0684023	-0.0327156	-0.0740625
0.0626	0	-0.0683768	-0.0683768	-0.0290048	-0.0740541
0.0627	0	-0.0683515	-0.0683515	-0.0243546	-0.0740457
0.0628	0	-0.0683262	-0.0683262	-0.0183718	-0.0740373
0.0629	0	-0.0683011	-0.0683011	-0.0104204	-0.0740289
0.063	0	-0.0682761	-0.0682761	0.00059057	-0.0740205
0.0631	0	-0.0682512	-0.0682512	0.0166733	-0.0740122
0.0632	0	-0.0682264	-0.0682264	-0.065	-0.0740038
0.0633	0	-0.0698085	-0.0698085	-0.065417	-0.0739955
0.0634	0	-0.071291	-0.071291	-0.0658224	-0.0739872
0.0635	0	-0.072661	-0.072661	-0.0662151	-0.0739789
0.0636	0	-0.0739102	-0.0739102	-0.0665941	-0.0739706
0.0637	0	-0.0750347	-0.0750347	-0.0669585	-0.0739623
0.0638	0	-0.0760346	-0.0760346	-0.0673079	-0.0739541
0.0639	0	-0.0769135	-0.0769135	-0.0676416	-0.0739458
0.064	0	-0.0776774	-0.0776774	-0.0679594	-0.0739376
0.0641	0	-0.0783344	-0.0783344	-0.068261	-0.0739294
0.0642	0	-0.0788933	-0.0788933	-0.0685464	-0.0739212
0.0643	0	-0.0793639	-0.0793639	-0.0688156	-0.073913
0.0644	0	-0.0797555	-0.0797555	-0.0690688	-0.0739048
0.0645	0	-0.0800776	-0.0800776	-0.0693063	-0.0738966
0.0646	0	-0.0803388	-0.0803388	-0.0695283	-0.0738885
0.0647	0	-0.0805471	-0.0805471	-0.0697353	-0.0738804
0.0648	0	-0.0807097	-0.0807097	-0.0699278	-0.0738722
0.0649	0	-0.0808331	-0.0808331	-0.0701063	-0.0738641
0.065	0	-0.080923	-0.080923	-0.0702713	-0.073856
0.0651	0	-0.0809843	-0.0809843	-0.0704234	-0.073848
0.0652	0	-0.0810214	-0.0810214	-0.0705633	-0.0738399
0.0653	0	-0.0810379	-0.0810379	-0.0706915	-0.0738318
0.0654	0	-0.081037	-0.081037	-0.0708086	-0.0738238
0.0655	0	-0.0810214	-0.0810214	-0.0709152	-0.0738158
0.0656	0	-0.0809935	-0.0809935	-0.071012	-0.0738078
0.0657	0	-0.0809552	-0.0809552	-0.0710996	-0.0737998
0.0658	0	-0.0809081	-0.0809081	-0.0711784	-0.0737918
0.0659	0	-0.0808538	-0.0808538	-0.071249	-0.0737838
0.066	0	-0.0807933	-0.0807933	-0.071312	-0.0737759
0.0661	0	-0.0807278	-0.0807278	-0.0713678	-0.0737679
0.0662	0	-0.0806579	-0.0806579	-0.071417	-0.07376
0.0663	0	-0.0805846	-0.0805846	-0.07146	-0.0737521
0.0664	0	-0.0805083	-0.0805083	-0.0714971	-0.0737442
0.0665	0	-0.0804296	-0.0804296	-0.071529	-0.0737363
0.0666	0	-0.0803489	-0.0803489	-0.0715558	-0.0737284
0.0667	0	-0.0802665	-0.0802665	-0.0715779	-0.0737206
0.0668	0	-0.0801829	-0.0801829	-0.0715958	-0.0737127
0.0669	0	-0.0800982	-0.0800982	-0.0716097	-0.0737049
0.067	0	-0.0800127	-0.0800127	-0.0716199	-0.0736971
0.0671	0	-0.0799265	-0.0799265	-0.0716267	-0.0736893
0.0672	0	-0.0798398	-0.0798398	-0.0716303	-0.0736815
0.0673	0	-0.0797528	-0.0797528	-0.0716309	-0.0736737
0.0674	0	-0.0796655	-0.0796655	-0.0716289	-0.073666
0.0675	0	-0.0795781	-0.0795781	-0.0716243	-0.0736582
0.0676	0	-0.0794906	-0.0794906	-0.0716174	-0.0736505
0.0677	0	-0.0794031	-0.0794031	-0.0716084	-0.0736427
0.0678	0	-0.0793156	-0.0793156	-0.0715974	-0.073635
0.0679	0	-0.0792283	-0.0792283	-0.0715846	-0.0736273
0.068	0	-0.0791411	-0.0791411	-0.07157	-0.0736197
0.0681	0	-0.0790541	-0.0790541	-0.0715539	-0.073612
0.0682	0	-0.0789673	-0.0789673	-0.0715364	-0.0736043
0.0683	0	-0.0788807	-0.0788807	-0.0715175	-0.0735967
0.0684	0	-0.0787944	-0.0787944	-0.0714973	-0.0735891
0.0685	0	-0.0787083	-0.0787083	-0.071476	-0.0735814
0.0686	0	-0.0786225	-0.0786225	-0.0714537	-0.0735738
0.0687	0	-0.0785371	-0.0785371	-0.0714303	-0.0735663
0.0688	0	-0.0784519	-0.0784519	-0.0714061	-0.0735587
0.0689	0	-0.0783671	-0.0783671	-0.071381	-0.0735511
0.069	0	-0.0782825	-0.0782825	-0.0713551	-0.0735436
0.0691	0	-0.0781983	-0.0781983	-0.0713284	-0.073536
0.0692	0	-0.0781145	-0.0781145	-0.0713012	-0.0735285
0.0693	0	-0.078031	-0.078031	-0.0712732	-0.073521
0.0694	0	-0.0779478	-0.0779478	-0.0712447	-0.0735135
0.0695	0	-0.077865	-0.077865	-0.0712157	-0.073506
0.0696	0	-0.0777825	-0.0777825	-0.0711861	-0.0734985
0.0697	0	-0.0777004	-0.0777004	-0.0711561	-0.0734911
0.0698	0	-0.0776186	-0.0776186	-0.0711256	-0.0734836
0.0699	0	-0.0775371	-0.0775371	-0.0710948	-0.0734762
0.07	0	-0.0774561	-0.0774561	-0.0710635	-0.0734688
0.0701	0	-0.0773753	-0.0773753	-0.0710319	-0.0734614
0.0702	0	-0.0772949	-0.0772949	-0.0709999	-0.073454
0.0703	0	-0.0772149	-0.0772149	-0.0709677	-0.0734466
0.0704	0	-0.0771352	-0.0771352	-0.0709351	-0.0734393
0.0705	0	-0.0770559	-0.0770559	-0.0709023	-0.0734319
0.0706	0	-0.0769769	-0.0769769	-0.0708692	-0.0734246
0.0707	0	-0.0768982	-0.0768982	-0.0708359	-0.0734172
0.0708	0	-0.0768199	-0.0768199	-0.0708023	-0.0734099
0.0709	0	-0.0767419	-0.0767419	-0.0707685	-0.0734026
0.071	0	-0.0766643	-0.0766643	-0.0707345	-0.0733953
0.0711	0	-0.076587	-0.076587	-0.0707003	-0.0733881
0.0712	0	-0.0765101	-0.0765101	-0.0706659	-0.0733808
0.0713	0	-0.0764335	-0.0764335	-0.0706314	-0.0733736
0.0714	0	-0.0763572	-0.0763572	-0.0705966	-0.0733663
0.0715	0	-0.0762813	-0.0762813	-0.0705618	-0.0733591
0.0716	0	-0.0762057	-0.0762057	-0.0705267	-0.0733519
0.0717	0	-0.0761304	-0.0761304	-0.0704915	-0.0733447
0.0718	0	-0.0760555	-0.0760555	-0.0704562	-0.0733375
0.0719	0	-0.0759808	-0.0759808	-0.0704207	-0.0733303
0.072	0	-0.0759066	-0.0759066	-0.0703851	-0.0733232
0.0721	0	-0.0758326	-0.0758326	-0.0703494	-0.073316
0.0722	0	-0.075759	-0.075759	-0.0703136	-0.0733089
0.0723	0	-0.0756857	-0.0756857	-0.0702776	-0.0733018
0.0724	0	-0.0756127	-0.0756127	-0.0702415	-0.0732947
0.0725	0	-0.07554	-0.07554	-0.0702053	-0.0732876
0.0726	0	-0.0754677	-0.0754677	-0.070169	-0.0732805
0.0727	0	-0.0753956	-0.0753956	-0.0701326	-0.0732734
0.0728	0	-0.0753239	-0.0753239	-0.070096	-0.0732664
0.0729	0	-0.0752525	-0.0752525	-0.0700594	-0.0732593
0.073	0	-0.0751814	-0.0751814	-0.0700227	-0.0732523
0.0731	0	-0.0751106	-0.0751106	-0.0699859	-0.0732453
0.0732	0	-0.0750402	-0.0750402	-0.0699489	-0.0732383
0.0733	0	-0.07497	-0.07497	-0.0699119	-0.0732313
0.0734	0	-0.0749001	-0.0749001	-0.0698748	-0.0732243
0.0735	0	-0.0748306	-0.0748306	-0.0698375	-0.0732173
0.0736	0	-0.0747613	-0.0747613	-0.0698002	-0.0732104
0.0737	0	-0.0746924	-0.0746924	-0.0697628	-0.0732034
0.0738	0	-0.0746237	-0.0746237	-0.0697253	-0.0731965
0.0739	0	-0.0745554	-0.0745554	-0.0696877	-0.0731896
0.074	0	-0.0744873	-0.0744873	-0.06965	-0.0731827
0.0741	0	-0.0744196	-0.0744196	-0.0696122	-0.0731758
0.0742	0	-0.0743521	-0.0743521	-0.0695743	-0.0731689
0.0743	0	-0.0742849	-0.0742849	-0.0695363	-0.073162
0.0744	0	-0.0742181	-0.0742181	-0.0694983	-0.0731552
0.0745	0	-0.0741515	-0.0741515	-0.0694601	-0.0731483
0.0746	0	-0.0740852	-0.0740852	-0.0694218	-0.0731415
0.0747	0	-0.0740192	-0.0740192	-0.0693835	-0.0731347
0.0748	0	-0.0739534	-0.0739534	-0.069345	-0.0731279
0.0749	0	-0.073888	-0.073888	-0.0693065	-0.0731211
0.075	0	-0.0738228	-0.0738228	-0.0692678	-0.0731143
0.0751	0	-0.0737579	-0.0737579	-0.0692291	-0.0731075
0.0752	0	-0.0736933	-0.0736933	-0.0691902	-0.0731008
0.0753	0	-0.073629	-0.073629	-0.0691513	-0.073094
0.0754	0	-0.073565	-0.073565	-0.0691122	-0.0730873
0.0755	0	-0.0735012	-0.0735012	-0.0690731	-0.0730806
0.0756	0	-0.0734377	-0.0734377	-0.0690339	-0.0730739
0.0757	0	-0.0733745	-0.0733745	-0.0689945	-0.0730672
0.0758	0	-0.0733115	-0.0733115	-0.0689551	-0.0730605
0.0759	0	-0.0732489	-0.0732489	-0.0689155	-0.0730538
0.076	0	-0.0731864	-0.0731864	-0.0688758	-0.0730471
0.0761	0	-0.0731243	-0.0731243	-0.0688361	-0.0730405
0.0762	0	-0.0730624	-0.0730624	-0.0687962	-0.0730339
0.0763	0	-0.0730008	-0.0730008	-0.0687562	-0.0730272
0.0764	0	-0.0729395	-0.0729395	-0.0687161	-0.0730206
0.0765	0	-0.0728784	-0.0728784	-0.0686759	-0.073014
0.0766	0	-0.0728175	-0.0728175	-0.0686355	-0.0730074
0.0767	0	-0.072757	-0.072757	-0.0685951	-0.0730009
0.0768	0	-0.0726967	-0.0726967	-0.0685545	-0.0729943
0.0769	0	-0.0726366	-0.0726366	-0.0685138	-0.0729878
0.077	0	-0.0725768	-0.0725768	-0.068473	-0.0729812
0.0771	0	-0.0725173	-0.0725173	-0.0684321	-0.0729747
0.0772	0	-0.072458	-0.072458	-0.068391	-0.0729682
0.0773	0	-0.072399	-0.072399	-0.0683499	-0.0729617
0.0774	0	-0.0723402	-0.0723402	-0.0683086	-0.0729552
0.0775	0	-0.0722817	-0.0722817	-0.0682671	-0.0729487
0.0776	0	-0.0722234	-0.0722234	-0.0682256	-0.0729422
0.0777	0	-0.0721653	-0.0721653	-0.0681839	-0.0729358
0.0778	0	-0.0721076	-0.0721076	-0.068142	-0.0729293
0.0779	0	-0.07205	-0.07205	-0.0681	-0.0729229
0.078	0	-0.0719927	-0.0719927	-0.0680579	-0.0729165
0.0781	0	-0.0719357	-0.0719357	-0.0680157	-0.0729101
0.0782	0	-0.0718788	-0.0718788	-0.0679733	-0.0729037
0.0783	0	-0.0718223	-0.0718223	-0.0679307	-0.0728973
0.0784	0	-0.0717659	-0.0717659	-0.067888	-0.0728909
0.0785	0	-0.0717098	-0.0717098	-0.0678452	-0.0728846
0.0786	0	-0.071654	-0.071654	-0.0678022	-0.0728782
0.0787	0	-0.0715983	-0.0715983	-0.067759	-0.0728719
0.0788	0	-0.0715429	-0.0715429	-0.0677157	-0.0728656
0.0789	0	-0.0714878	-0.0714878	-0.0676723	-0.0728593
0.079	0	-0.0714328	-0.0714328	-0.0676286	-0.072853
0.0791	0	-0.0713781	-0.0713781	-0.0675848	-0.0728467
0.0792	0	-0.0713237	-0.0713237	-0.0675409	-0.0728404
0.0793	0	-0.0712694	-0.0712694	-0.0674967	-0.0728341
0.0794	0	-0.0712154	-0.0712154	-0.0674524	-0.0728279
0.0795	0	-0.0711616	-0.0711616	-0.0674079	-0.0728216
0.0796	0	-0.0711081	-0.0711081	-0.0673632	-0.0728154
0.0797	0	-0.0710547	-0.0710547	-0.0673184	-0.0728092
0.0798	0	-0.0710016	-0.0710016	-0.0672733	-0.072803
0.0799	0	-0.0709487	-0.0709487	-0.0672281	-0.0727968
0.08	0	-0.070896	-0.070896	-0.0671826	-0.0727906
0.0801	0	-0.0708436	-0.0708436	-0.067137	-0.0727844
0.0802	0	-0.0707914	-0.0707914	-0.0670912	-0.0727783
0.0803	0	-0.0707393	-0.0707393	-0.0670451	-0.0727721
0.0804	0	-0.0706875	-0.0706875	-0.0669989	-0.072766
0.0805	0	-0.070636	-0.070636	-0.0669524	-0.0727598
0.0806	0	-0.0705846	-0.0705846	-0.0669058	-0.0727537
0.0807	0	-0.0705334	-0.0705334	-0.0668589	-0.0727476
0.0808	0	-0.0704825	-0.0704825	-0.0668118	-0.0727415
0.0809	0	-0.0704317	-0.0704317	-0.0667644	-0.0727355
0.081	0	-0.0703812	-0.0703812	-0.0667168	-0.0727294
0.0811	0	-0.0703309	-0.0703309	-0.066669	-0.0727233
0.0812	0	-0.0702808	-0.0702808	-0.066621	-0.0727173
0.0813	0	-0.0702309	-0.0702309	-0.0665726	-0.0727112
0.0814	0	-0.0701812	-0.0701812	-0.0665241	-0.0727052
0.0815	0	-0.0701317	-0.0701317	-0.0664753	-0.0726992
0.0816	0	-0.0700824	-0.0700824	-0.0664262	-0.0726932
0.0817	0	-0.0700334	-0.0700334	-0.0663769	-0.0726872
0.0818	0	-0.0699845	-0.0699845	-0.0663272	-0.0726812
0.0819	0	-0.0699358	-0.0699358	-0.0662774	-0.0726753
0.082	0	-0.0698873	-0.0698873	-0.0662272	-0.0726693
0.0821	0	-0.0698391	-0.0698391	-0.0661767	-0.0726634
0.0822	0	-0.069791	-0.069791	-0.0661259	-0.0726574
0.0823	0	-0.0697431	-0.0697431	-0.0660749	-0.0726515
0.0824	0	-0.0696954	-0.0696954	-0.0660235	-0.0726456
0.0825	0	-0.0696479	-0.0696479	-0.0659718	-0.0726397
0.0826	0	-0.0696006	-0.0696006	-0.0659198	-0.0726338
0.0827	0	-0.0695535	-0.0695535	-0.0658675	-0.0726279
0.0828	0	-0.0695066	-0.0695066	-0.0658148	-0.0726221
0.0829	0	-0.0694599	-0.0694599	-0.0657618	-0.0726162
0.083	0	-0.0694134	-0.0694134	-0.0657084	-0.0726104
0.0831	0	-0.069367	-0.069367	-0.0656547	-0.0726045
0.0832	0	-0.0693209	-0.0693209	-0.0656006	-0.0725987
0.0833	0	-0.0692749	-0.0692749	-0.0655462	-0.0725929
0.0834	0	-0.0692291	-0.0692291	-0.0654913	-0.0725871
0.0835	0	-0.0691836	-0.0691836	-0.0654361	-0.0725813
0.0836	0	-0.0691382	-0.0691382	-0.0653804	-0.0725756
0.0837	0	-0.0690929	-0.0690929	-0.0653244	-0.0725698
0.0838	0	-0.0690479	-0.0690479	-0.0652679	-0.072564
0.0839	0	-0.0690031	-0.0690031	-0.065211	-0.0725583
0.084	0	-0.0689584	-0.0689584	-0.0651537	-0.0725526
0.0841	0	-0.0689139	-0.0689139	-0.0650959	-0.0725468
0.0842	0	-0.0688696	-0.0688696	-0.0650376	-0.0725411
0.0843	0	-0.0688255	-0.0688255	-0.0649789	-0.0725354
0.0844	0	-0.0687815	-0.0687815	-0.0649196	-0.0725297
0.0845	0	-0.0687377	-0.0687377	-0.0648599	-0.0725241
0.0846	0	-0.0686941	-0.0686941	-0.0647997	-0.0725184
0.0847	0	-0.0686507	-0.0686507	-0.0647389	-0.0725127
0.0848	0	-0.0686075	-0.0686075	-0.0646776	-0.0725071
0.0849	0	-0.0685644	-0.0685644	-0.0646158	-0.0725014
0.085	0	-0.0685215	-0.0685215	-0.0645533	-0.0724958
0.0851	0	-0.0684788	-0.0684788	-0.0644903	-0.0724902
0.0852	0	-0.0684362	-0.0684362	-0.0644267	-0.0724846
0.0853	0	-0.0683938	-0.0683938	-0.0643625	-0.072479
0.0854	0	-0.0683516	-0.0683516	-0.0642976	-0.0724734
0.0855	0	-0.0683096	-0.0683096	-0.0642321	-0.0724679
0.0856	0	-0.0682677	-0.0682677	-0.0641659	-0.0724623
0.0857	0	-0.068226	-0.068226	-0.064099	-0.0724568
0.0858	0	-0.0681844	-0.0681844	-0.0640314	-0.0724512
0.0859	0	-0.068143	-0.068143	-0.0639631	-0.0724457
0.086	0	-0.0681018	-0.0681018	-0.063894	-0.0724402
0.0861	0	-0.0680608	-0.0680608	-0.0638241	-0.0724347
0.0862	0	-0.0680199	-0.0680199	-0.0637534	-0.0724292
0.0863	0	-0.0679792	-0.0679792	-0.0636819	-0.0724237
0.0864	0	-0.0679386	-0.0679386	-0.0636096	-0.0724182
0.0865	0	-0.0678982	-0.0678982	-0.0635364	-0.0724128
0.0866	0	-0.067858	-0.067858	-0.0634622	-0.0724073
0.0867	0	-0.0678179	-0.0678179	-0.0633871	-0.0724019
0.0868	0	-0.067778	-0.067778	-0.0633111	-0.0723964
0.0869	0	-0.0677382	-0.0677382	-0.063234	-0.072391
0.087	0	-0.0676986	-0.0676986	-0.0631559	-0.0723856
0.0871	0	-0.0676591	-0.0676591	-0.0630768	-0.0723802
0.0872	0	-0.0676198	-0.0676198	-0.0629965	-0.0723748
0.0873	0	-0.0675807	-0.0675807	-0.062915	-0.0723694
0.0874	0	-0.0675417	-0.0675417	-0.0628324	-0.0723641
0.0875	0	-0.0675029	-0.0675029	-0.0627486	-0.0723587
0.0876	0	-0.0674642	-0.0674642	-0.0626634	-0.0723534
0.0877	0	-0.0674257	-0.0674257	-0.062577	-0.072348
0.0878	0	-0.0673873	-0.0673873	-0.0624891	-0.0723427
0.0879	0	-0.0673491	-0.0673491	-0.0623998	-0.0723374
0.088	0	-0.067311	-0.067311	-0.062309	-0.0723321
0.0881	0	-0.0672731	-0.0672731	-0.0622167	-0.0723268
0.0882	0	-0.0672353	-0.0672353	-0.0621228	-0.0723215
0.0883	0	-0.0671977	-0.0671977	-0.0620271	-0.0723162
0.0884	0	-0.0671602	-0.0671602	-0.0619298	-0.0723109
0.0885	0	-0.0671229	-0.0671229	-0.0618306	-0.0723057
0.0886	0	-0.0670857	-0.0670857	-0.0617294	-0.0723005
0.0887	0	-0.0670486	-0.0670486	-0.0616264	-0.0722952
0.0888	0	-0.0670118	-0.0670118	-0.0615212	-0.07229
0.0889	0	-0.066975	-0.066975	-0.0614138	-0.0722848
0.089	0	-0.0669384	-0.0669384	-0.0613042	-0.0722796
0.0891	0	-0.0669019	-0.0669019	-0.0611922	-0.0722744
0.0892	0	-0.0668656	-0.0668656	-0.0610778	-0.0722692
0.0893	0	-0.0668294	-0.0668294	-0.0609607	-0.072264
0.0894	0	-0.0667934	-0.0667934	-0.0608408	-0.0722589
0.0895	0	-0.0667575	-0.0667575	-0.0607181	-0.0722537
0.0896	0	-0.0667217	-0.0667217	-0.0605924	-0.0722486
0.0897	0	-0.0666861	-0.0666861	-0.0604634	-0.0722434
0.0898	0	-0.0666506	-0.0666506	-0.0603311	-0.0722383
0.0899	0	-0.0666152	-0.0666152	-0.0601953	-0.0722332
0.09	0	-0.06658	-0.06658	-0.0600557	-0.0722281
0.0901	0	-0.0665449	-0.0665449	-0.0599122	-0.072223
0.0902	0	-0.06651	-0.06651	-0.0597645	-0.0722179
0.0903	0	-0.0664752	-0.0664752	-0.0596123	-0.0722129
0.0904	0	-0.0664405	-0.0664405	-0.0594555	-0.0722078
0.0905	0	-0.066406	-0.066406	-0.0592936	-0.0722028
0.0906	0	-0.0663716	-0.0663716	-0.0591265	-0.0721977
0.0907	0	-0.0663373	-0.0663373	-0.0589537	-0.0721927
0.0908	0	-0.0663031	-0.0663031	-0.0587749	-0.0721877
0.0909	0	-0.0662691	-0.0662691	-0.0585896	-0.0721827
0.091	0	-0.0662352	-0.0662352	-0.0583975	-0.0721777
0.0911	0	-0.0662015	-0.0662015	-0.058198	-0.0721727
0.0912	0	-0.0661679	-0.0661679	-0.0579906	-0.0721677
0.0913	0	-0.0661344	-0.0661344	-0.0577747	-0.0721627
0.0914	0	-0.066101	-0.066101	-0.0575496	-0.0721577
0.0915	0	-0.0660678	-0.0660678	-0.0573147	-0.0721528
0.0916	0	-0.0660347	-0.0660347	-0.0570691	-0.0721479
0.0917	0	-0.0660017	-0.0660017	-0.0568119	-0.0721429
0.0918	0	-0.0659688	-0.0659688	-0.0565421	-0.072138
0.0919	0	-0.0659361	-0.0659361	-0.0562586	-0.0721331
0.092	0	-0.0659035	-0.0659035	-0.0559602	-0.0721282
0.0921	0	-0.065871	-0.065871	-0.0556454	-0.0721233
0.0922	0	-0.0658386	-0.0658386	-0.0553127	-0.0721184
0.0923	0	-0.0658064	-0.0658064	-0.0549602	-0.0721135
0.0924	0	-0.0657743	-0.0657743	-0.054586	-0.0721087
0.0925	0	-0.0657423	-0.0657423	-0.0541875	-0.0721038
0.0926	0	-0.0657104	-0.0657104	-0.0537622	-0.072099
0.0927	0	-0.0656786	-0.0656786	-0.0533068	-0.0720941
0.0928	0	-0.065647	-0.065647	-0.0528178	-0.0720893
0.0929	0	-0.0656155	-0.0656155	-0.052291	-0.0720845
0.093	0	-0.0655841	-0.0655841	-0.0517213	-0.0720797
0.0931	0	-0.0655528	-0.0655528	-0.0511028	-0.0720749
0.0932	0	-0.0655217	-0.0655217	-0.0504286	-0.0720701
0.0933	0	-0.0654906	-0.0654906	-0.0496902	-0.0720653
0.0934	0	-0.0654597	-0.0654597	-0.0488775	-0.0720606
0.0935	0	-0.0654289	-0.0654289	-0.0479781	-0.0720558
0.0936	0	-0.0653982	-0.0653982	-0.0469766	-0.0720511
0.0937	0	-0.0653676	-0.0653676	-0.045854	-0.0720463
0.0938	0	-0.0653372	-0.0653372	-0.0445864	-0.0720416
0.0939	0	-0.0653068	-0.0653068	-0.0431428	-0.0720369
0.094	0	-0.0652766	-0.0652766	-0.0414834	-0.0720322
0.0941	0	-0.0652465	-0.0652465	-0.0395555	-0.0720275
0.0942	0	-0.0652165	-0.0652165	-0.0372881	-0.0720228
0.0943	0	-0.0651866	-0.0651866	-0.0345835	-0.0720181
0.0944	0	-0.0651568	-0.0651568	-0.031304	-0.0720134
0.0945	0	-0.0651271	-0.0651271	-0.0272487	-0.0720088
0.0946	0	-0.0650976	-0.0650976	-0.0221156	-0.0720041
0.0947	0	-0.0650681	-0.0650681	-0.0154296	-0.0719995
0.0948	0	-0.0650388	-0.0650388	-0.006405	-0.0719949
0.0949	0	-0.0650095	-0.0650095	0.00634313	-0.0719902
0.095	0	-0.0649804	-0.0649804	0.0254612	-0.0719856
0.0951	0	-0.0649514	-0.0649514	-0.065	-0.071981
0.0952	0	-0.0665293	-0.0665293	-0.0654181	-0.0719764
0.0953	0	-0.0680497	-0.0680497	-0.0658244	-0.0719718
0.0954	0	-0.0694954	-0.0694954	-0.066218	-0.0719672
0.0955	0	-0.0708521	-0.0708521	-0.0665979	-0.0719627
0.0956	0	-0.0721092	-0.0721092	-0.0669633	-0.0719581
0.0957	0	-0.0732596	-0.0732596	-0.0673135	-0.0719536
0.0958	0	-0.0743001	-0.0743001	-0.067648	-0.071949
0.0959	0	-0.0752305	-0.0752305	-0.0679665	-0.0719445
0.096	0	-0.0760536	-0.0760536	-0.0682688	-0.07194
0.0961	0	-0.0767741	-0.0767741	-0.0685548	-0.0719355
0.0962	0	-0.0773985	-0.0773985	-0.0688246	-0.071931
0.0963	0	-0.0779342	-0.0779342	-0.0690783	-0.0719265
0.0964	0	-0.0783893	-0.0783893	-0.0693163	-0.071922
0.0965	0	-0.0787717	-0.0787717	-0.0695387	-0.0719175
0.0966	0	-0.0790895	-0.0790895	-0.0697461	-0.071913
0.0967	0	-0.0793502	-0.0793502	-0.069939	-0.0719086
0.0968	0	-0.0795607	-0.0795607	-0.0701178	-0.0719041
0.0969	0	-0.0797277	-0.0797277	-0.0702831	-0.0718997
0.097	0	-0.0798567	-0.0798567	-0.0704354	-0.0718953
0.0971	0	-0.0799531	-0.0799531	-0.0705755	-0.0718908
0.0972	0	-0.0800213	-0.0800213	-0.0707039	-0.0718864
0.0973	0	-0.0800655	-0.0800655	-0.0708211	-0.071882
0.0974	0	-0.080089	-0.080089	-0.0709279	-0.0718776
0.0975	0	-0.0800949	-0.0800949	-0.0710248	-0.0718733
0.0976	0	-0.0800858	-0.0800858	-0.0711124	-0.0718689
0.0977	0	-0.0800639	-0.0800639	-0.0711913	-0.0718645
0.0978	0	-0.0800313	-0.0800313	-0.071262	-0.0718602
0.0979	0	-0.0799894	-0.0799894	-0.071325	-0.0718558
0.098	0	-0.0799398	-0.0799398	-0.0713809	-0.0718515
0.0981	0	-0.0798836	-0.0798836	-0.0714301	-0.0718471
0.0982	0	-0.0798219	-0.0798219	-0.071473	-0.0718428
0.0983	0	-0.0797556	-0.0797556	-0.0715102	-0.0718385
0.0984	0	-0.0796853	-0.0796853	-0.071542	-0.0718342
0.0985	0	-0.0796117	-0.0796117	-0.0715688	-0.0718299
0.0986	0	-0.0795354	-0.0795354	-0.071591	-0.0718256
0.0987	0	-0.0794568	-0.0794568	-0.0716088	-0.0718213
0.0988	0	-0.0793763	-0.0793763	-0.0716227	-0.0718171
0.0989	0	-0.0792943	-0.0792943	-0.0716329	-0.0718128
0.099	0	-0.0792109	-0.0792109	-0.0716396	-0.0718086
0.0991	0	-0.0791266	-0.0791266	-0.0716432	-0.0718043
0.0992	0	-0.0790413	-0.0790413	-0.0716438	-0.0718001
0.0993	0	-0.0789555	-0.0789555	-0.0716417	-0.0717959
0.0994	0	-0.0788691	-0.0788691	-0.0716372	-0.0717916
0.0995	0	-0.0787824	-0.0787824	-0.0716303	-0.0717874
0.0996	0	-0.0786953	-0.0786953	-0.0716212	-0.0717832
0.0997	0	-0.0786081	-0.0786081	-0.0716102	-0.071779
0.0998	0	-0.0785208	-0.0785208	-0.0715973	-0.0717749
0.0999	0	-0.0784335	-0.0784335	-0.0715827	-0.0717707
0.1	0	-0.0783461	-0.0783461	-0.0715666	-0.0717665
0.1001	0	-0.0782589	-0.0782589	-0.071549	-0.0717624
0.1002	0	-0.0781718	-0.0781718	-0.0715301	-0.0717582
0.1003	0	-0.0780848	-0.0780848	-0.0715099	-0.0717541
0.1004	0	-0.077998	-0.077998	-0.0714886	-0.07175
0.1005	0	-0.0779114	-0.0779114	-0.0714662	-0.0717458
0.1006	0	-0.077825	-0.077825	-0.0714429	-0.0717417
0.1007	0	-0.0777389	-0.0777389	-0.0714186	-0.0717376
0.1008	0	-0.077653	-0.077653	-0.0713935	-0.0717335
0.1009	0	-0.0775674	-0.0775674	-0.0713676	-0.0717294
0.101	0	-0.0774822	-0.0774822	-0.071341	-0.0717254
0.1011	0	-0.0773972	-0.0773972	-0.0713136	-0.0717213
0.1012	0	-0.0773125	-0.0773125	-0.0712857	-0.0717172
0.1013	0	-0.0772281	-0.0772281	-0.0712572	-0.0717132
0.1014	0	-0.077144	-0.077144	-0.0712281	-0.0717091
0.1015	0	-0.0770603	-0.0770603	-0.0711986	-0.0717051
0.1016	0	-0.0769769	-0.0769769	-0.0711686	-0.0717011
0.1017	0	-0.0768938	-0.0768938	-0.0711381	-0.0716971
0.1018	0	-0.076811	-0.076811	-0.0711072	-0.0716931
0.1019	0	-0.0767286	-0.0767286	-0.071076	-0.0716891
0.102	0	-0.0766465	-0.0766465	-0.0710443	-0.0716851
0.1021	0	-0.0765648	-0.0765648	-0.0710124	-0.0716811
0.1022	0	-0.0764834	-0.0764834	-0.0709801	-0.0716771
0.1023	0	-0.0764023	-0.0764023	-0.0709476	-0.0716731
0.1024	0	-0.0763216	-0.0763216	-0.0709147	-0.0716692
0.1025	0	-0.0762412	-0.0762412	-0.0708817	-0.0716652
0.1026	0	-0.0761611	-0.0761611	-0.0708483	-0.0716613
0.1027	0	-0.0760814	-0.0760814	-0.0708148	-0.0716573
0.1028	0	-0.076002	-0.076002	-0.070781	-0.0716534
0.1029	0	-0.0759229	-0.0759229	-0.070747	-0.0716495
0.103	0	-0.0758442	-0.0758442	-0.0707128	-0.0716456
0.1031	0	-0.0757658	-0.0757658	-0.0706784	-0.0716417
0.1032	0	-0.0756877	-0.0756877	-0.0706439	-0.0716378
0.1033	0	-0.07561	-0.07561	-0.0706092	-0.0716339
0.1034	0	-0.0755326	-0.0755326	-0.0705743	-0.07163
0.1035	0	-0.0754555	-0.0754555	-0.0705393	-0.0716262
0.1036	0	-0.0753787	-0.0753787	-0.0705041	-0.0716223
0.1037	0	-0.0753023	-0.0753023	-0.0704688	-0.0716184
0.1038	0	-0.0752262	-0.0752262	-0.0704333	-0.0716146
0.1039	0	-0.0751504	-0.0751504	-0.0703977	-0.0716108
0.104	0	-0.075075	-0.075075	-0.070362	-0.0716069
0.1041	0	-0.0749998	-0.0749998	-0.0703262	-0.0716031
0.1042	0	-0.074925	-0.074925	-0.0702902	-0.0715993
0.1043	0	-0.0748505	-0.0748505	-0.0702542	-0.0715955
0.1044	0	-0.0747763	-0.0747763	-0.070218	-0.0715917
0.1045	0	-0.0747024	-0.0747024	-0.0701817	-0.0715879
0.1046	0	-0.0746288	-0.0746288	-0.0701453	-0.0715841
0.1047	0	-0.0745556	-0.0745556	-0.0701088	-0.0715804
0.1048	0	-0.0744826	-0.0744826	-0.0700722	-0.0715766
0.1049	0	-0.0744099	-0.0744099	-0.0700355	-0.0715729
0.105	0	-0.0743376	-0.0743376	-0.0699986	-0.0715691
0.1051	0	-0.0742656	-0.0742656	-0.0699617	-0.0715654
0.1052	0	-0.0741938	-0.0741938	-0.0699247	-0.0715616
0.1053	0	-0.0741224	-0.0741224	-0.0698876	-0.0715579
0.1054	0	-0.0740512	-0.0740512	-0.0698504	-0.0715542
0.1055	0	-0.0739804	-0.0739804	-0.0698131	-0.0715505
0.1056	0	-0.0739099	-0.0739099	-0.0697757	-0.0715468
0.1057	0	-0.0738396	-0.0738396	-0.0697382	-0.0715431
0.1058	0	-0.0737696	-0.0737696	-0.0697007	-0.0715394
0.1059	0	-0.0737	-0.0737	-0.069663	-0.0715357
0.106	0	-0.0736306	-0.0736306	-0.0696252	-0.0715321
0.1061	0	-0.0735615	-0.0735615	-0.0695874	-0.0715284
0.1062	0	-0.0734927	-0.0734927	-0.0695494	-0.0715248
0.1063	0	-0.0734242	-0.0734242	-0.0695114	-0.0715211
0.1064	0	-0.073356	-0.073356	-0.0694732	-0.0715175
0.1065	0	-0.073288	-0.073288	-0.069435	-0.0715138
0.1066	0	-0.0732203	-0.0732203	-0.0693967	-0.0715102
0.1067	0	-0.073153	-0.073153	-0.0693582	-0.0715066
0.1068	0	-0.0730858	-0.0730858	-0.0693197	-0.071503
0.1069	0	-0.073019	-0.073019	-0.0692811	-0.0714994
0.107	0	-0.0729524	-0.0729524	-0.0692424	-0.0714958
0.1071	0	-0.0728862	-0.0728862	-0.0692036	-0.0714922
0.1072	0	-0.0728201	-0.0728201	-0.0691646	-0.0714887
0.1073	0	-0.0727544	-0.0727544	-0.0691256	-0.0714851
0.1074	0	-0.0726889	-0.0726889	-0.0690865	-0.0714815
0.1075	0	-0.0726237	-0.0726237	-0.0690473	-0.071478
0.1076	0	-0.0725588	-0.0725588	-0.069008	-0.0714744
0.1077	0	-0.0724941	-0.0724941	-0.0689686	-0.0714709
0.1078	0	-0.0724297	-0.0724297	-0.068929	-0.0714674
0.1079	0	-0.0723655	-0.0723655	-0.0688894	-0.0714639
0.108	0	-0.0723016	-0.0723016	-0.0688497	-0.0714603
0.1081	0	-0.072238	-0.072238	-0.0688098	-0.0714568
0.1082	0	-0.0721746	-0.0721746	-0.0687699	-0.0714533
0.1083	0	-0.0721115	-0.0721115	-0.0687298	-0.0714498
0.1084	0	-0.0720487	-0.0720487	-0.0686896	-0.0714464
0.1085	0	-0.0719861	-0.0719861	-0.0686493	-0.0714429
0.1086	0	-0.0719237	-0.0719237	-0.0686089	-0.0714394
0.1087	0	-0.0718616	-0.0718616	-0.0685684	-0.071436
0.1088	0	-0.0717997	-0.0717997	-0.0685277	-0.0714325
0.1089	0	-0.0717381	-0.0717381	-0.068487	-0.0714291
0.109	0	-0.0716768	-0.0716768	-0.0684461	-0.0714256
0.1091	0	-0.0716157	-0.0716157	-0.0684051	-0.0714222
0.1092	0	-0.0715548	-0.0715548	-0.0683639	-0.0714188
0.1093	0	-0.0714942	-0.0714942	-0.0683227	-0.0714153
0.1094	0	-0.0714338	-0.0714338	-0.0682813	-0.0714119
0.1095	0	-0.0713737	-0.0713737	-0.0682398	-0.0714085
0.1096	0	-0.0713137	-0.0713137	-0.0681981	-0.0714051
0.1097	0	-0.0712541	-0.0712541	-0.0681563	-0.0714018
0.1098	0	-0.0711947	-0.0711947	-0.0681144	-0.0713984
0.1099	0	-0.0711355	-0.0711355	-0.0680723	-0.071395
0.11	0	-0.0710765	-0.0710765	-0.0680301	-0.0713916
0.1101	0	-0.0710178	-0.0710178	-0.0679878	-0.0713883
0.1102	0	-0.0709593	-0.0709593	-0.0679453	-0.0713849
0.1103	0	-0.070901	-0.070901	-0.0679026	-0.0713816
0.1104	0	-0.070843	-0.070843	-0.0678598	-0.0713783
0.1105	0	-0.0707852	-0.0707852	-0.0678169	-0.0713749
0.1106	0	-0.0707276	-0.0707276	-0.0677738	-0.0713716
0.1107	0	-0.0706702	-0.0706702	-0.0677305	-0.0713683
0.1108	0	-0.0706131	-0.0706131	-0.0676871	-0.071365
0.1109	0	-0.0705562	-0.0705562	-0.0676435	-0.0713617
0.111	0	-0.0704995	-0.0704995	-0.0675998	-0.0713584
0.1111	0	-0.070443	-0.070443	-0.0675559	-0.0713551
0.1112	0	-0.0703868	-0.0703868	-0.0675118	-0.0713518
0.1113	0	-0.0703307	-0.0703307	-0.0674675	-0.0713486
0.1114	0	-0.0702749	-0.0702749	-0.0674231	-0.0713453
0.1115	0	-0.0702193	-0.0702193	-0.0673785	-0.071342
0.1116	0	-0.0701639	-0.0701639	-0.0673337	-0.0713388
0.1117	0	-0.0701088	-0.0701088	-0.0672887	-0.0713356
0.1118	0	-0.0700538	-0.0700538	-0.0672435	-0.0713323
0.1119	0	-0.069999	-0.069999	-0.0671982	-0.0713291
0.112	0	-0.0699445	-0.0699445	-0.0671526	-0.0713259
0.1121	0	-0.0698902	-0.0698902	-0.0671068	-0.0713227
0.1122	0	-0.069836	-0.069836	-0.0670609	-0.0713195
0.1123	0	-0.0697821	-0.0697821	-0.0670147	-0.0713163
0.1124	0	-0.0697284	-0.0697284	-0.0669683	-0.0713131
0.1125	0	-0.0696749	-0.0696749	-0.0669217	-0.0713099
0.1126	0	-0.0696216	-0.0696216	-0.0668749	-0.0713067
0.1127	0	-0.0695684	-0.0695684	-0.0668278	-0.0713035
0.1128	0	-0.0695155	-0.0695155	-0.0667806	-0.0713004
0.1129	0	-0.0694628	-0.0694628	-0.0667331	-0.0712972
0.113	0	-0.0694103	-0.0694103	-0.0666853	-0.0712941
0.1131	0	-0.069358	-0.069358	-0.0666374	-0.0712909
0.1132	0	-0.0693059	-0.0693059	-0.0665891	-0.0712878
0.1133	0	-0.0692539	-0.0692539	-0.0665407	-0.0712847
0.1134	0	-0.0692022	-0.0692022	-0.0664919	-0.0712815
0.1135	0	-0.0691506	-0.0691506	-0.066443	-0.0712784
0.1136	0	-0.0690993	-0.0690993	-0.0663937	-0.0712753
0.1137	0	-0.0690481	-0.0690481	-0.0663442	-0.0712722
0.1138	0	-0.0689971	-0.0689971	-0.0662944	-0.0712691
0.1139	0	-0.0689464	-0.0689464	-0.0662443	-0.071266
0.114	0	-0.0688957	-0.0688957	-0.0661939	-0.0712629
0.1141	0	-0.0688453	-0.0688453	-0.0661433	-0.0712599
0.1142	0	-0.0687951	-0.0687951	-0.0660923	-0.0712568
0.1143	0	-0.068745	-0.068745	-0.0660411	-0.0712537
0.1144	0	-0.0686952	-0.0686952	-0.0659895	-0.0712507
0.1145	0	-0.0686455	-0.0686455	-0.0659376	-0.0712476
0.1146	0	-0.068596	-0.068596	-0.0658854	-0.0712446
0.1147	0	-0.0685466	-0.0685466	-0.0658328	-0.0712416
0.1148	0	-0.0684975	-0.0684975	-0.0657799	-0.0712385
0.1149	0	-0.0684485	-0.0684485	-0.0657267	-0.0712355
0.115	0	-0.0683997	-0.0683997	-0.0656731	-0.0712325
0.1151	0	-0.0683511	-0.0683511	-0.0656191	-0.0712295
0.1152	0	-0.0683026	-0.0683026	-0.0655648	-0.0712265
0.1153	0	-0.0682543	-0.0682543	-0.0655101	-0.0712235
0.1154	0	-0.0682062	-0.0682062	-0.065455	-0.0712205
0.1155	0	-0.0681582	-0.0681582	-0.0653995	-0.0712175
0.1156	0	-0.0681105	-0.0681105	-0.0653436	-0.0712146
0.1157	0	-0.0680629	-0.0680629	-0.0652872	-0.0712116
0.1158	0	-0.0680154	-0.0680154	-0.0652305	-0.0712086
0.1159	0	-0.0679681	-0.0679681	-0.0651733	-0.0712057
0.116	0	-0.067921	-0.067921	-0.0651156	-0.0712027
0.1161	0	-0.0678741	-0.0678741	-0.0650575	-0.0711998
0.1162	0	-0.0678273	-0.0678273	-0.064999	-0.0711969
0.1163	0	-0.0677806	-0.0677806	-0.0649399	-0.0711939
0.1164	0	-0.0677342	-0.0677342	-0.0648803	-0.071191
0.1165	0	-0.0676879	-0.0676879	-0.0648203	-0.0711881
0.1166	0	-0.0676417	-0.0676417	-0.0647597	-0.0711852
0.1167	0	-0.0675957	-0.0675957	-0.0646986	-0.0711823
0.1168	0	-0.0675499	-0.0675499	-0.0646369	-0.0711794
0.1169	0	-0.0675042	-0.0675042	-0.0645747	-0.0711765
0.117	0	-0.0674586	-0.0674586	-0.0645119	-0.0711736
0.1171	0	-0.0674133	-0.0674133	-0.0644484	-0.0711707
0.1172	0	-0.067368	-0.067368	-0.0643844	-0.0711679
0.1173	0	-0.0673229	-0.0673229	-0.0643198	-0.071165
0.1174	0	-0.067278	-0.067278	-0.0642545	-0.0711622
0.1175	0	-0.0672332	-0.0672332	-0.0641885	-0.0711593
0.1176	0	-0.0671886	-0.0671886	-0.0641219	-0.0711565
0.1177	0	-0.0671441	-0.0671441	-0.0640545	-0.0711536
0.1178	0	-0.0670998	-0.0670998	-0.0639864	-0.0711508
0.1179	0	-0.0670556	-0.0670556	-0.0639176	-0.071148
0.118	0	-0.0670115	-0.0670115	-0.063848	-0.0711452
0.1181	0	-0.0669676	-0.0669676	-0.0637776	-0.0711423
0.1182	0	-0.0669238	-0.0669238	-0.0637064	-0.0711395
0.1183	0	-0.0668802	-0.0668802	-0.0636343	-0.0711367
0.1184	0	-0.0668367	-0.0668367	-0.0635614	-0.0711339
0.1185	0	-0.0667933	-0.0667933	-0.0634876	-0.0711312
0.1186	0	-0.0667501	-0.0667501	-0.0634128	-0.0711284
0.1187	0	-0.066707	-0.066707	-0.0633371	-0.0711256
0.1188	0	-0.066664	-0.066664	-0.0632604	-0.0711228
0.1189	0	-0.0666212	-0.0666212	-0.0631827	-0.0711201
0.119	0	-0.0665785	-0.0665785	-0.0631039	-0.0711173
0.1191	0	-0.066536	-0.066536	-0.063024	-0.0711146
0.1192	0	-0.0664935	-0.0664935	-0.0629429	-0.0711118
0.1193	0	-0.0664512	-0.0664512	-0.0628607	-0.0711091
0.1194	0	-0.0664091	-0.0664091	-0.0627773	-0.0711064
0.1195	0	-0.066367	-0.066367	-0.0626926	-0.0711036
0.1196	0	-0.0663251	-0.0663251	-0.0626066	-0.0711009
0.1197	0	-0.0662833	-0.0662833	-0.0625192	-0.0710982
0.1198	0	-0.0662416	-0.0662416	-0.0624304	-0.0710955
0.1199	0	-0.0662001	-0.0662001	-0.0623401	-0.0710928
0.12	0	-0.0661587	-0.0661587	-0.0622483	-0.0710901
0.1201	0	-0.0661173	-0.0661173	-0.062155	-0.0710874
0.1202	0	-0.0660762	-0.0660762	-0.0620599	-0.0710847
0.1203	0	-0.0660351	-0.0660351	-0.0619631	-0.0710821
0.1204	0	-0.0659941	-0.0659941	-0.0618646	-0.0710794
0.1205	0	-0.0659533	-0.0659533	-0.0617641	-0.0710767
0.1206	0	-0.0659126	-0.0659126	-0.0616617	-0.0710741
0.1207	0	-0.0658719	-0.0658719	-0.0615573	-0.0710714
0.1208	0	-0.0658314	-0.0658314	-0.0614507	-0.0710688
0.1209	0	-0.0657911	-0.0657911	-0.0613419	-0.0710661
0.121	0	-0.0657508	-0.0657508	-0.0612307	-0.0710635
0.1211	0	-0.0657106	-0.0657106	-0.0611171	-0.0710609
0.1212	0	-0.0656705	-0.0656705	-0.0610009	-0.0710583
0.1213	0	-0.0656306	-0.0656306	-0.060882	-0.0710556
0.1214	0	-0.0655907	-0.0655907	-0.0607603	-0.071053
0.1215	0	-0.065551	-0.065551	-0.0606356	-0.0710504
0.1216	0	-0.0655113	-0.0655113	-0.0605078	-0.0710478
0.1217	0	-0.0654718	-0.0654718	-0.0603766	-0.0710452
0.1218	0	-0.0654324	-0.0654324	-0.060242	-0.0710427
0.1219	0	-0.065393	-0.065393	-0.0601037	-0.0710401
0.122	0	-0.0653538	-0.0653538	-0.0599616	-0.0710375
0.1221	0	-0.0653146	-0.0653146	-0.0598153	-0.0710349
0.1222	0	-0.0652756	-0.0652756	-0.0596647	-0.0710324
0.1223	0	-0.0652366	-0.0652366	-0.0595095	-0.0710298
0.1224	0	-0.0651978	-0.0651978	-0.0593494	-0.0710273
0.1225	0	-0.065159	-0.065159	-0.0591841	-0.0710247
0.1226	0	-0.0651203	-0.0651203	-0.0590133	-0.0710222
0.1227	0	-0.0650817	-0.0650817	-0.0588365	-0.0710197
0.1228	0	-0.0650432	-0.0650432	-0.0586535	-0.0710171
0.1229	0	-0.0650048	-0.0650048	-0.0584638	-0.0710146
0.123	0	-0.0649665	-0.0649665	-0.0582669	-0.0710121
0.1231	0	-0.0649282	-0.0649282	-0.0580622	-0.0710096
0.1232	0	-0.0648901	-0.0648901	-0.0578493	-0.0710071
0.1233	0	-0.064852	-0.064852	-0.0576274	-0.0710046
0.1234	0	-0.064814	-0.064814	-0.0573959	-0.0710021
0.1235	0	-0.0647761	-0.0647761	-0.057154	-0.0709996
0.1236	0	-0.0647382	-0.0647382	-0.0569009	-0.0709971
0.1237	0	-0.0647005	-0.0647005	-0.0566355	-0.0709946
0.1238	0	-0.0646628	-0.0646628	-0.0563568	-0.0709922
0.1239	0	-0.0646252	-0.0646252	-0.0560637	-0.0709897
0.124	0	-0.0645876	-0.0645876	-0.0557546	-0.0709873
0.1241	0	-0.0645501	-0.0645501	-0.0554282	-0.0709848
0.1242	0	-0.0645127	-0.0645127	-0.0550827	-0.0709824
0.1243	0	-0.0644754	-0.0644754	-0.0547161	-0.0709799
0.1244	0	-0.0644381	-0.0644381	-0.0543262	-0.0709775
0.1245	0	-0.0644009	-0.0644009	-0.0539103	-0.0709751
0.1246	0	-0.0643638	-0.0643638	-0.0534656	-0.0709726
0.1247	0	-0.0643267	-0.0643267	-0.0529885	-0.0709702
0.1248	0	-0.0642897	-0.0642897	-0.0524751	-0.0709678
0.1249	0	-0.0642527	-0.0642527	-0.0519206	-0.0709654
0.125	0	-0.0642158	-0.0642158	-0.0513195	-0.070963
0.1251	0	-0.064179	-0.064179	-0.0506651	-0.0709606
0.1252	0	-0.0641422	-0.0641422	-0.0499497	-0.0709582
0.1253	0	-0.0641054	-0.0641054	-0.0491636	-0.0709558
0.1254	0	-0.0640687	-0.0640687	-0.0482952	-0.0709534
0.1255	0	-0.0640321	-0.0640321	-0.0473305	-0.0709511
0.1256	0	-0.0639955	-0.0639955	-0.0462516	-0.0709487
0.1257	0	-0.0639589	-0.0639589	-0.0450365	-0.0709463
0.1258	0	-0.0639224	-0.0639224	-0.0436568	-0.070944
0.1259	0	-0.0638859	-0.0638859	-0.0420762	-0.0709416
0.126	0	-0.0638495	-0.0638495	-0.0402467	-0.0709393
0.1261	0	-0.0638131	-0.0638131	-0.0381044	-0.0709369
0.1262	0	-0.0637768	-0.0637768	-0.035562	-0.0709346
0.1263	0	-0.0637405	-0.0637405	-0.0324972	-0.0709323
0.1264	0	-0.0637042	-0.0637042	-0.0287341	-0.0709299
0.1265	0	-0.0636679	-0.0636679	-0.0240111	-0.0709276
0.1266	0	-0.0636317	-0.0636317	-0.017923	-0.0709253
0.1267	0	-0.0635955	-0.0635955	-0.00981232	-0.070923
0.1268	0	-0.0635593	-0.0635593	0.0014534	-0.0709207
0.1269	0	-0.0635231	-0.0635231	0.0179745	-0.0709184
0.127	0	-0.063487	-0.063487	-0.065	-0.0709161
0.1271	0	-0.0650576	-0.0650576	-0.0654172	-0.0709138
0.1272	0	-0.0665897	-0.0665897	-0.0658227	-0.0709115
0.1273	0	-0.0680647	-0.0680647	-0.0662155	-0.0709092
0.1274	0	-0.0694665	-0.0694665	-0.0665946	-0.070907
0.1275	0	-0.0707819	-0.0707819	-0.0669592	-0.0709047
0.1276	0	-0.0720009	-0.0720009	-0.0673087	-0.0709024
0.1277	0	-0.0731172	-0.0731172	-0.0676426	-0.0709002
0.1278	0	-0.0741276	-0.0741276	-0.0679605	-0.0708979
0.1279	0	-0.0750322	-0.0750322	-0.0682622	-0.0708957
0.128	0	-0.0758335	-0.0758335	-0.0685477	-0.0708934
0.1281	0	-0.0765362	-0.0765362	-0.068817	-0.0708912
0.1282	0	-0.0771463	-0.0771463	-0.0690702	-0.070889
0.1283	0	-0.0776709	-0.0776709	-0.0693078	-0.0708868
0.1284	0	-0.0781174	-0.0781174	-0.0695298	-0.0708845
0.1285	0	-0.0784936	-0.0784936	-0.0697369	-0.0708823
0.1286	0	-0.078807	-0.078807	-0.0699295	-0.0708801
0.1287	0	-0.0790648	-0.0790648	-0.070108	-0.0708779
0.1288	0	-0.0792738	-0.0792738	-0.070273	-0.0708757
0.1289	0	-0.07944	-0.07944	-0.0704252	-0.0708735
0.129	0	-0.0795691	-0.0795691	-0.0705651	-0.0708713
0.1291	0	-0.079666	-0.079666	-0.0706933	-0.0708691
0.1292	0	-0.0797352	-0.0797352	-0.0708105	-0.070867
0.1293	0	-0.0797805	-0.0797805	-0.0709171	-0.0708648
0.1294	0	-0.0798054	-0.0798054	-0.0710139	-0.0708626
0.1295	0	-0.0798127	-0.0798127	-0.0711015	-0.0708605
0.1296	0	-0.0798051	-0.0798051	-0.0711803	-0.0708583
0.1297	0	-0.0797848	-0.0797848	-0.0712509	-0.0708562
0.1298	0	-0.0797536	-0.0797536	-0.0713139	-0.070854
0.1299	0	-0.0797131	-0.0797131	-0.0713698	-0.0708519
0.13	0	-0.0796649	-0.0796649	-0.0714189	-0.0708497
0.1301	0	-0.07961	-0.07961	-0.0714619	-0.0708476
0.1302	0	-0.0795495	-0.0795495	-0.0714991	-0.0708455
0.1303	0	-0.0794842	-0.0794842	-0.0715309	-0.0708433
0.1304	0	-0.079415	-0.079415	-0.0715577	-0.0708412
0.1305	0	-0.0793423	-0.0793423	-0.0715799	-0.0708391
0.1306	0	-0.0792669	-0.0792669	-0.0715977	-0.070837
0.1307	0	-0.0791891	-0.0791891	-0.0716116	-0.0708349
0.1308	0	-0.0791093	-0.0791093	-0.0716218	-0.0708328
0.1309	0	-0.079028	-0.079028	-0.0716286	-0.0708307
0.131	0	-0.0789452	-0.0789452	-0.0716322	-0.0708286
0.1311	0	-0.0788614	-0.0788614	-0.0716328	-0.0708265
0.1312	0	-0.0787767	-0.0787767	-0.0716308	-0.0708245
0.1313	0	-0.0786913	-0.0786913	-0.0716262	-0.0708224
0.1314	0	-0.0786054	-0.0786054	-0.0716194	-0.0708203
0.1315	0	-0.078519	-0.078519	-0.0716103	-0.0708182
0.1316	0	-0.0784323	-0.0784323	-0.0715993	-0.0708162
0.1317	0	-0.0783454	-0.0783454	-0.0715865	-0.0708141
0.1318	0	-0.0782584	-0.0782584	-0.0715719	-0.0708121
0.1319	0	-0.0781713	-0.0781713	-0.0715558	-0.07081
0.132	0	-0.0780842	-0.0780842	-0.0715383	-0.070808
0.1321	0	-0.0779972	-0.0779972	-0.0715193	-0.070806
0.1322	0	-0.0779103	-0.0779103	-0.0714992	-0.0708039
0.1323	0	-0.0778235	-0.0778235	-0.0714779	-0.0708019
0.1324	0	-0.0777368	-0.0777368	-0.0714555	-0.0707999
0.1325	0	-0.0776504	-0.0776504	-0.0714322	-0.0707979
0.1326	0	-0.0775641	-0.0775641	-0.0714079	-0.0707959
0.1327	0	-0.0774781	-0.0774781	-0.0713828	-0.0707939
0.1328	0	-0.0773923	-0.0773923	-0.0713569	-0.0707919
0.1329	0	-0.0773069	-0.0773069	-0.0713303	-0.0707899
0.133	0	-0.0772216	-0.0772216	-0.071303	-0.0707879
0.1331	0	-0.0771367	-0.0771367	-0.0712751	-0.0707859
0.1332	0	-0.0770521	-0.0770521	-0.0712466	-0.0707839
0.1333	0	-0.0769678	-0.0769678	-0.0712175	-0.0707819
0.1334	0	-0.0768838	-0.0768838	-0.071188	-0.0707799
0.1335	0	-0.0768001	-0.0768001	-0.0711579	-0.070778
0.1336	0	-0.0767167	-0.0767167	-0.0711275	-0.070776
0.1337	0	-0.0766336	-0.0766336	-0.0710966	-0.0707741
0.1338	0	-0.0765509	-0.0765509	-0.0710654	-0.0707721
0.1339	0	-0.0764685	-0.0764685	-0.0710337	-0.0707701
0.134	0	-0.0763864	-0.0763864	-0.0710018	-0.0707682
0.1341	0	-0.0763047	-0.0763047	-0.0709695	-0.0707663
0.1342	0	-0.0762232	-0.0762232	-0.070937	-0.0707643
0.1343	0	-0.0761422	-0.0761422	-0.0709041	-0.0707624
0.1344	0	-0.0760614	-0.0760614	-0.070871	-0.0707605
0.1345	0	-0.075981	-0.075981	-0.0708377	-0.0707585
0.1346	0	-0.0759009	-0.0759009	-0.0708041	-0.0707566
0.1347	0	-0.0758211	-0.0758211	-0.0707704	-0.0707547
0.1348	0	-0.0757417	-0.0757417	-0.0707364	-0.0707528
0.1349	0	-0.0756626	-0.0756626	-0.0707022	-0.0707509
0.135	0	-0.0755839	-0.0755839	-0.0706678	-0.070749
0.1351	0	-0.0755054	-0.0755054	-0.0706332	-0.0707471
0.1352	0	-0.0754273	-0.0754273	-0.0705985	-0.0707452
0.1353	0	-0.0753495	-0.0753495	-0.0705636	-0.0707433
0.1354	0	-0.0752721	-0.0752721	-0.0705286	-0.0707414
0.1355	0	-0.0751949	-0.0751949	-0.0704934	-0.0707396
0.1356	0	-0.0751181	-0.0751181	-0.0704581	-0.0707377
0.1357	0	-0.0750416	-0.0750416	-0.0704226	-0.0707358
0.1358	0	-0.0749654	-0.0749654	-0.070387	-0.070734
0.1359	0	-0.0748896	-0.0748896	-0.0703513	-0.0707321
0.136	0	-0.074814	-0.074814	-0.0703154	-0.0707302
0.1361	0	-0.0747388	-0.0747388	-0.0702795	-0.0707284
0.1362	0	-0.0746639	-0.0746639	-0.0702434	-0.0707266
0.1363	0	-0.0745893	-0.0745893	-0.0702072	-0.0707247
0.1364	0	-0.074515	-0.074515	-0.0701709	-0.0707229
0.1365	0	-0.074441	-0.074441	-0.0701345	-0.070721
0.1366	0	-0.0743674	-0.0743674	-0.0700979	-0.0707192
0.1367	0	-0.074294	-0.074294	-0.0700613	-0.0707174
0.1368	0	-0.0742209	-0.0742209	-0.0700246	-0.0707156
0.1369	0	-0.0741482	-0.0741482	-0.0699878	-0.0707138
0.137	0	-0.0740757	-0.0740757	-0.0699508	-0.0707119
0.1371	0	-0.0740036	-0.0740036	-0.0699138	-0.0707101
0.1372	0	-0.0739317	-0.0739317	-0.0698767	-0.0707083
0.1373	0	-0.0738601	-0.0738601	-0.0698395	-0.0707065
0.1374	0	-0.0737889	-0.0737889	-0.0698021	-0.0707047
0.1375	0	-0.0737179	-0.0737179	-0.0697647	-0.070703
0.1376	0	-0.0736472	-0.0736472	-0.0697272	-0.0707012
0.1377	0	-0.0735768	-0.0735768	-0.0696896	-0.0706994
0.1378	0	-0.0735067	-0.0735067	-0.0696519	-0.0706976
0.1379	0	-0.0734369	-0.0734369	-0.0696141	-0.0706958
0.138	0	-0.0733674	-0.0733674	-0.0695763	-0.0706941
0.1381	0	-0.0732981	-0.0732981	-0.0695383	-0.0706923
0.1382	0	-0.0732292	-0.0732292	-0.0695002	-0.0706905
0.1383	0	-0.0731605	-0.0731605	-0.0694621	-0.0706888
0.1384	0	-0.0730921	-0.0730921	-0.0694238	-0.070687
0.1385	0	-0.073024	-0.073024	-0.0693854	-0.0706853
0.1386	0	-0.0729562	-0.0729562	-0.069347	-0.0706835
0.1387	0	-0.0728886	-0.0728886	-0.0693084	-0.0706818
0.1388	0	-0.0728213	-0.0728213	-0.0692698	-0.0706801
0.1389	0	-0.0727543	-0.0727543	-0.0692311	-0.0706783
0.139	0	-0.0726875	-0.0726875	-0.0691922	-0.0706766
0.1391	0	-0.0726211	-0.0726211	-0.0691533	-0.0706749
0.1392	0	-0.0725548	-0.0725548	-0.0691142	-0.0706732
0.1393	0	-0.0724889	-0.0724889	-0.0690751	-0.0706715
0.1394	0	-0.0724232	-0.0724232	-0.0690359	-0.0706698
0.1395	0	-0.0723578	-0.0723578	-0.0689965	-0.0706681
0.1396	0	-0.0722927	-0.0722927	-0.0689571	-0.0706664
0.1397	0	-0.0722278	-0.0722278	-0.0689175	-0.0706647
0.1398	0	-0.0721631	-0.0721631	-0.0688778	-0.070663
0.1399	0	-0.0720988	-0.0720988	-0.0688381	-0.0706613
0.14	0	-0.0720347	-0.0720347	-0.0687982	-0.0706596
0.1401	0	-0.0719708	-0.0719708	-0.0687582	-0.0706579
0.1402	0	-0.0719072	-0.0719072	-0.0687181	-0.0706562
0.1403	0	-0.0718438	-0.0718438	-0.0686779	-0.0706546
0.1404	0	-0.0717807	-0.0717807	-0.0686376	-0.0706529
0.1405	0	-0.0717179	-0.0717179	-0.0685971	-0.0706512
0.1406	0	-0.0716553	-0.0716553	-0.0685566	-0.0706496
0.1407	0	-0.0715929	-0.0715929	-0.0685159	-0.0706479
0.1408	0	-0.0715308	-0.0715308	-0.0684751	-0.0706463
0.1409	0	-0.0714689	-0.0714689	-0.0684342	-0.0706446
0.141	0	-0.0714073	-0.0714073	-0.0683931	-0.070643
0.1411	0	-0.0713459	-0.0713459	-0.068352	-0.0706413
0.1412	0	-0.0712848	-0.0712848	-0.0683107	-0.0706397
0.1413	0	-0.0712239	-0.0712239	-0.0682692	-0.070638
0.1414	0	-0.0711632	-0.0711632	-0.0682277	-0.0706364
0.1415	0	-0.0711028	-0.0711028	-0.068186	-0.0706348
0.1416	0	-0.0710426	-0.0710426	-0.0681441	-0.0706332
0.1417	0	-0.0709826	-0.0709826	-0.0681022	-0.0706316
0.1418	0	-0.0709229	-0.0709229	-0.0680601	-0.0706299
0.1419	0	-0.0708634	-0.0708634	-0.0680178	-0.0706283
0.142	0	-0.0708041	-0.0708041	-0.0679754	-0.0706267
0.1421	0	-0.0707451	-0.0707451	-0.0679329	-0.0706251
0.1422	0	-0.0706863	-0.0706863	-0.0678902	-0.0706235
0.1423	0	-0.0706277	-0.0706277	-0.0678474	-0.0706219
0.1424	0	-0.0705693	-0.0705693	-0.0678044	-0.0706203
0.1425	0	-0.0705112	-0.0705112	-0.0677612	-0.0706188
0.1426	0	-0.0704533	-0.0704533	-0.0677179	-0.0706172
0.1427	0	-0.0703956	-0.0703956	-0.0676745	-0.0706156
0.1428	0	-0.0703381	-0.0703381	-0.0676308	-0.070614
0.1429	0	-0.0702808	-0.0702808	-0.0675871	-0.0706125
0.143	0	-0.0702238	-0.0702238	-0.0675431	-0.0706109
0.1431	0	-0.0701669	-0.0701669	-0.067499	-0.0706093
0.1432	0	-0.0701103	-0.0701103	-0.0674546	-0.0706078
0.1433	0	-0.0700539	-0.0700539	-0.0674102	-0.0706062
0.1434	0	-0.0699977	-0.0699977	-0.0673655	-0.0706047
0.1435	0	-0.0699417	-0.0699417	-0.0673206	-0.0706031
0.1436	0	-0.069886	-0.069886	-0.0672756	-0.0706016
0.1437	0	-0.0698304	-0.0698304	-0.0672304	-0.0706
0.1438	0	-0.069775	-0.069775	-0.0671849	-0.0705985
0.1439	0	-0.0697199	-0.0697199	-0.0671393	-0.070597
0.144	0	-0.0696649	-0.0696649	-0.0670935	-0.0705954
0.1441	0	-0.0696102	-0.0696102	-0.0670475	-0.0705939
0.1442	0	-0.0695556	-0.0695556	-0.0670012	-0.0705924
0.1443	0	-0.0695013	-0.0695013	-0.0669548	-0.0705909
0.1444	0	-0.0694471	-0.0694471	-0.0669081	-0.0705894
0.1445	0	-0.0693932	-0.0693932	-0.0668613	-0.0705878
0.1446	0	-0.0693394	-0.0693394	-0.0668141	-0.0705863
0.1447	0	-0.0692859	-0.0692859	-0.0667668	-0.0705848
0.1448	0	-0.0692325	-0.0692325	-0.0667192	-0.0705833
0.1449	0	-0.0691793	-0.0691793	-0.0666714	-0.0705818
0.145	0	-0.0691263	-0.0691263	-0.0666234	-0.0705803
0.1451	0	-0.0690736	-0.0690736	-0.0665751	-0.0705789
0.1452	0	-0.0690209	-0.0690209	-0.0665266	-0.0705774
0.1453	0	-0.0689685	-0.0689685	-0.0664778	-0.0705759
0.1454	0	-0.0689163	-0.0689163	-0.0664287	-0.0705744
0.1455	0	-0.0688643	-0.0688643	-0.0663794	-0.0705729
0.1456	0	-0.0688124	-0.0688124	-0.0663298	-0.0705715
0.1457	0	-0.0687607	-0.0687607	-0.0662799	-0.07057
0.1458	0	-0.0687092	-0.0687092	-0.0662297	-0.0705685
0.1459	0	-0.0686579	-0.0686579	-0.0661793	-0.0705671
0.146	0	-0.0686068	-0.0686068	-0.0661285	-0.0705656
0.1461	0	-0.0685558	-0.0685558	-0.0660775	-0.0705642
0.1462	0	-0.0685051	-0.0685051	-0.0660261	-0.0705627
0.1463	0	-0.0684545	-0.0684545	-0.0659745	-0.0705613
0.1464	0	-0.068404	-0.068404	-0.0659225	-0.0705598
0.1465	0	-0.0683538	-0.0683538	-0.0658702	-0.0705584
0.1466	0	-0.0683037	-0.0683037	-0.0658175	-0.070557
0.1467	0	-0.0682538	-0.0682538	-0.0657645	-0.0705555
0.1468	0	-0.0682041	-0.0682041	-0.0657112	-0.0705541
0.1469	0	-0.0681545	-0.0681545	-0.0656575	-0.0705527
0.147	0	-0.0681051	-0.0681051	-0.0656034	-0.0705513
0.1471	0	-0.0680559	-0.0680559	-0.0655489	-0.0705498
0.1472	0	-0.0680068	-0.0680068	-0.0654941	-0.0705484
0.1473	0	-0.0679579	-0.0679579	-0.0654389	-0.070547
0.1474	0	-0.0679091	-0.0679091	-0.0653833	-0.0705456
0.1475	0	-0.0678606	-0.0678606	-0.0653272	-0.0705442
0.1476	0	-0.0678121	-0.0678121	-0.0652708	-0.0705428
0.1477	0	-0.0677639	-0.0677639	-0.0652139	-0.0705414
0.1478	0	-0.0677158	-0.0677158	-0.0651566	-0.07054
0.1479	0	-0.0676678	-0.0676678	-0.0650988	-0.0705386
0.148	0	-0.06762	-0.06762	-0.0650406	-0.0705372
0.1481	0	-0.0675724	-0.0675724	-0.0649819	-0.0705359
0.1482	0	-0.0675249	-0.0675249	-0.0649227	-0.0705345
0.1483	0	-0.0674776	-0.0674776	-0.064863	-0.0705331
0.1484	0	-0.0674304	-0.0674304	-0.0648028	-0.0705317
0.1485	0	-0.0673834	-0.0673834	-0.064742	-0.0705304
0.1486	0	-0.0673365	-0.0673365	-0.0646807	-0.070529
0.1487	0	-0.0672898	-0.0672898	-0.0646189	-0.0705276
0.1488	0	-0.0672432	-0.0672432	-0.0645565	-0.0705263
0.1489	0	-0.0671967	-0.0671967	-0.0644935	-0.0705249
0.149	0	-0.0671505	-0.0671505	-0.0644299	-0.0705236
0.1491	0	-0.0671043	-0.0671043	-0.0643657	-0.0705222
0.1492	0	-0.0670583	-0.0670583	-0.0643009	-0.0705209
0.1493	0	-0.0670124	-0.0670124	-0.0642354	-0.0705195
0.1494	0	-0.0669667	-0.0669667	-0.0641692	-0.0705182
0.1495	0	-0.0669211	-0.0669211	-0.0641024	-0.0705169
0.1496	0	-0.0668756	-0.0668756	-0.0640348	-0.0705155
0.1497	0	-0.0668303	-0.0668303	-0.0639665	-0.0705142
0.1498	0	-0.0667851	-0.0667851	-0.0638975	-0.0705129
0.1499	0	-0.0667401	-0.0667401	-0.0638277	-0.0705115
0.15	0	-0.0666951	-0.0666951	-0.063757	-0.0705102
0.1501	0	-0.0666504	-0.0666504	-0.0636856	-0.0705089
0.1502	0	-0.0666057	-0.0666057	-0.0636133	-0.0705076
0.1503	0	-0.0665612	-0.0665612	-0.0635401	-0.0705063
0.1504	0	-0.0665168	-0.0665168	-0.063466	-0.070505
0.1505	0	-0.0664725	-0.0664725	-0.063391	-0.0705037
0.1506	0	-0.0664283	-0.0664283	-0.063315	-0.0705024
0.1507	0	-0.0663843	-0.0663843	-0.063238	-0.0705011
0.1508	0	-0.0663404	-0.0663404	-0.0631599	-0.0704998
0.1509	0	-0.0662966	-0.0662966	-0.0630808	-0.0704985
0.151	0	-0.0662529	-0.0662529	-0.0630006	-0.0704972
0.1511	0	-0.0662094	-0.0662094	-0.0629192	-0.0704959
0.1512	0	-0.0661659	-0.0661659	-0.0628366	-0.0704946
0.1513	0	-0.0661226	-0.0661226	-0.0627528	-0.0704934
0.1514	0	-0.0660794	-0.0660794	-0.0626678	-0.0704921
0.1515	0	-0.0660363	-0.0660363	-0.0625814	-0.0704908
0.1516	0	-0.0659933	-0.0659933	-0.0624936	-0.0704895
0.1517	0	-0.0659505	-0.0659505	-0.0624044	-0.0704883
0.1518	0	-0.0659077	-0.0659077	-0.0623137	-0.070487
0.1519	0	-0.0658651	-0.0658651	-0.0622214	-0.0704858
0.152	0	-0.0658225	-0.0658225	-0.0621276	-0.0704845
0.1521	0	-0.0657801	-0.0657801	-0.062032	-0.0704833
0.1522	0	-0.0657377	-0.0657377	-0.0619347	-0.070482
0.1523	0	-0.0656955	-0.0656955	-0.0618356	-0.0704808
0.1524	0	-0.0656534	-0.0656534	-0.0617346	-0.0704795
0.1525	0	-0.0656113	-0.0656113	-0.0616316	-0.0704783
0.1526	0	-0.0655694	-0.0655694	-0.0615266	-0.070477
0.1527	0	-0.0655276	-0.0655276	-0.0614193	-0.0704758
0.1528	0	-0.0654858	-0.0654858	-0.0613099	-0.0704746
0.1529	0	-0.0654442	-0.0654442	-0.061198	-0.0704733
0.153	0	-0.0654026	-0.0654026	-0.0610836	-0.0704721
0.1531	0	-0.0653612	-0.0653612	-0.0609667	-0.0704709
0.1532	0	-0.0653198	-0.0653198	-0.060847	-0.0704697
0.1533	0	-0.0652785	-0.0652785	-0.0607244	-0.0704685
0.1534	0	-0.0652373	-0.0652373	-0.0605988	-0.0704673
0.1535	0	-0.0651962	-0.0651962	-0.0604701	-0.070466
0.1536	0	-0.0651551	-0.0651551	-0.0603379	-0.0704648
0.1537	0	-0.0651142	-0.0651142	-0.0602023	-0.0704636
0.1538	0	-0.0650733	-0.0650733	-0.0600629	-0.0704624
0.1539	0	-0.0650325	-0.0650325	-0.0599196	-0.0704612
0.154	0	-0.0649918	-0.0649918	-0.0597721	-0.07046
0.1541	0	-0.0649512	-0.0649512	-0.0596201	-0.0704588
0.1542	0	-0.0649106	-0.0649106	-0.0594635	-0.0704577
0.1543	0	-0.0648701	-0.0648701	-0.059302	-0.0704565
0.1544	0	-0.0648297	-0.0648297	-0.0591351	-0.0704553
0.1545	0	-0.0647894	-0.0647894	-0.0589626	-0.0704541
0.1546	0	-0.0647491	-0.0647491	-0.0587841	-0.0704529
0.1547	0	-0.0647089	-0.0647089	-0.0585992	-0.0704518
0.1548	0	-0.0646687	-0.0646687	-0.0584074	-0.0704506
0.1549	0	-0.0646287	-0.0646287	-0.0582083	-0.0704494
0.155	0	-0.0645886	-0.0645886	-0.0580013	-0.0704483
0.1551	0	-0.0645487	-0.0645487	-0.0577859	-0.0704471
0.1552	0	-0.0645087	-0.0645087	-0.0575613	-0.0704459
0.1553	0	-0.0644689	-0.0644689	-0.0573269	-0.0704448
0.1554	0	-0.0644291	-0.0644291	-0.0570818	-0.0704436
0.1555	0	-0.0643893	-0.0643893	-0.0568252	-0.0704425
0.1556	0	-0.0643496	-0.0643496	-0.0565561	-0.0704413
0.1557	0	-0.06431	-0.06431	-0.0562733	-0.0704402
0.1558	0	-0.0642704	-0.0642704	-0.0559757	-0.070439
0.1559	0	-0.0642308	-0.0642308	-0.0556618	-0.0704379
0.156	0	-0.0641913	-0.0641913	-0.05533	-0.0704368
0.1561	0	-0.0641518	-0.0641518	-0.0549786	-0.0704356
0.1562	0	-0.0641123	-0.0641123	-0.0546055	-0.0704345
0.1563	0	-0.0640729	-0.0640729	-0.0542083	-0.0704334
0.1564	0	-0.0640335	-0.0640335	-0.0537844	-0.0704322
0.1565	0	-0.0639942	-0.0639942	-0.0533307	-0.0704311
0.1566	0	-0.0639549	-0.0639549	-0.0528435	-0.07043
0.1567	0	-0.0639156	-0.0639156	-0.0523187	-0.0704289
0.1568	0	-0.0638763	-0.0638763	-0.0517513	-0.0704278
0.1569	0	-0.0638371	-0.0638371	-0.0511354	-0.0704267
0.157	0	-0.0637978	-0.0637978	-0.0504642	-0.0704256
0.1571	0	-0.0637586	-0.0637586	-0.0497293	-0.0704244
0.1572	0	-0.0637194	-0.0637194	-0.0489207	-0.0704233
0.1573	0	-0.0636802	-0.0636802	-0.048026	-0.0704222
0.1574	0	-0.063641	-0.063641	-0.0470301	-0.0704211
0.1575	0	-0.0636019	-0.0636019	-0.0459142	-0.0704201
0.1576	0	-0.0635627	-0.0635627	-0.0446546	-0.070419
0.1577	0	-0.0635235	-0.0635235	-0.0432208	-0.0704179
0.1578	0	-0.0634843	-0.0634843	-0.0415735	-0.0704168
0.1579	0	-0.0634452	-0.0634452	-0.0396607	-0.0704157
0.158	0	-0.063406	-0.063406	-0.0374126	-0.0704146
0.1581	0	-0.0633668	-0.0633668	-0.0347332	-0.0704135
0.1582	0	-0.0633276	-0.0633276	-0.0314869	-0.0704125
0.1583	0	-0.0632883	-0.0632883	-0.0274772	-0.0704114
0.1584	0	-0.0632491	-0.0632491	-0.0224083	-0.0704103
0.1585	0	-0.0632098	-0.0632098	-0.0158165	-0.0704093
0.1586	0	-0.0631705	-0.0631705	-0.00693698	-0.0704082
0.1587	0	-0.0631311	-0.0631311	0.00557359	-0.0704071
0.1588	0	-0.0630918	-0.0630918	0.0242703	-0.0704061
0.1589	0	-0.0630524	-0.0630524	-0.065	-0.070405
0.159	0	-0.0646197	-0.0646197	-0.0654179	-0.070404
0.1591	0	-0.0661539	-0.0661539	-0.0658242	-0.0704029
0.1592	0	-0.0676365	-0.0676365	-0.0662176	-0.0704019
0.1593	0	-0.0690508	-0.0690508	-0.0665974	-0.0704008
0.1594	0	-0.0703829	-0.0703829	-0.0669626	-0.0703998
0.1595	0	-0.0716219	-0.0716219	-0.0673127	-0.0703987
0.1596	0	-0.0727607	-0.0727607	-0.0676471	-0.0703977
0.1597	0	-0.0737952	-0.0737952	-0.0679655	-0.0703967
0.1598	0	-0.0747247	-0.0747247	-0.0682677	-0.0703956
0.1599	0	-0.0755509	-0.0755509	-0.0685537	-0.0703946
0.16	0	-0.0762779	-0.0762779	-0.0688234	-0.0703936
0.1601	0	-0.0769112	-0.0769112	-0.0690771	-0.0703925
0.1602	0	-0.0774576	-0.0774576	-0.0693149	-0.0703915
0.1603	0	-0.0779244	-0.0779244	-0.0695373	-0.0703905
0.1604	0	-0.0783192	-0.0783192	-0.0697447	-0.0703895
0.1605	0	-0.0786494	-0.0786494	-0.0699375	-0.0703885
0.1606	0	-0.0789224	-0.0789224	-0.0701162	-0.0703874
0.1607	0	-0.0791448	-0.0791448	-0.0702815	-0.0703864
0.1608	0	-0.079323	-0.079323	-0.0704338	-0.0703854
0.1609	0	-0.0794626	-0.0794626	-0.0705738	-0.0703844
0.161	0	-0.0795688	-0.0795688	-0.0707022	-0.0703834
0.1611	0	-0.079646	-0.079646	-0.0708194	-0.0703824
0.1612	0	-0.0796984	-0.0796984	-0.0709262	-0.0703814
0.1613	0	-0.0797294	-0.0797294	-0.0710231	-0.0703804
0.1614	0	-0.0797421	-0.0797421	-0.0711107	-0.0703794
0.1615	0	-0.0797392	-0.0797392	-0.0711895	-0.0703785
0.1616	0	-0.0797228	-0.0797228	-0.0712602	-0.0703775
0.1617	0	-0.0796951	-0.0796951	-0.0713232	-0.0703765
0.1618	0	-0.0796576	-0.0796576	-0.0713791	-0.0703755
0.1619	0	-0.079612	-0.079612	-0.0714283	-0.0703745
0.162	0	-0.0795593	-0.0795593	-0.0714713	-0.0703735
0.1621	0	-0.0795007	-0.0795007	-0.0715085	-0.0703726
0.1622	0	-0.0794371	-0.0794371	-0.0715403	-0.0703716
0.1623	0	-0.0793693	-0.0793693	-0.0715671	-0.0703706
0.1624	0	-0.0792979	-0.0792979	-0.0715892	-0.0703697
0.1625	0	-0.0792235	-0.0792235	-0.0716071	-0.0703687
0.1626	0	-0.0791466	-0.0791466	-0.0716209	-0.0703677
0.1627	0	-0.0790676	-0.0790676	-0.0716311	-0.0703668
0.1628	0	-0.0789869	-0.0789869	-0.0716379	-0.0703658
0.1629	0	-0.0789047	-0.0789047	-0.0716414	-0.0703649
0.163	0	-0.0788214	-0.0788214	-0.0716421	-0.0703639
0.1631	0	-0.0787371	-0.0787371	-0.07164	-0.070363
0.1632	0	-0.078652	-0.078652	-0.0716354	-0.070362
0.1633	0	-0.0785664	-0.0785664	-0.0716285	-0.0703611
0.1634	0	-0.0784803	-0.0784803	-0.0716195	-0.0703601
0.1635	0	-0.0783938	-0.0783938	-0.0716085	-0.0703592
0.1636	0	-0.0783071	-0.0783071	-0.0715956	-0.0703582
0.1637	0	-0.0782202	-0.0782202	-0.071581	-0.0703573
0.1638	0	-0.0781332	-0.0781332	-0.0715649	-0.0703564
0.1639	0	-0.0780462	-0.0780462	-0.0715473	-0.0703554
0.164	0	-0.0779592	-0.0779592	-0.0715284	-0.0703545
0.1641	0	-0.0778723	-0.0778723	-0.0715082	-0.0703536
0.1642	0	-0.0777856	-0.0777856	-0.0714869	-0.0703527
0.1643	0	-0.0776989	-0.0776989	-0.0714646	-0.0703517
0.1644	0	-0.0776125	-0.0776125	-0.0714412	-0.0703508
0.1645	0	-0.0775262	-0.0775262	-0.0714169	-0.0703499
0.1646	0	-0.0774402	-0.0774402	-0.0713918	-0.070349
0.1647	0	-0.0773544	-0.0773544	-0.0713659	-0.0703481
0.1648	0	-0.0772689	-0.0772689	-0.0713393	-0.0703472
0.1649	0	-0.0771837	-0.0771837	-0.071312	-0.0703463
0.165	0	-0.0770987	-0.0770987	-0.071284	-0.0703453
0.1651	0	-0.077014	-0.077014	-0.0712555	-0.0703444
0.1652	0	-0.0769297	-0.0769297	-0.0712265	-0.0703435
0.1653	0	-0.0768456	-0.0768456	-0.0711969	-0.0703426
0.1654	0	-0.0767618	-0.0767618	-0.0711669	-0.0703417
0.1655	0	-0.0766784	-0.0766784	-0.0711364	-0.0703409
0.1656	0	-0.0765953	-0.0765953	-0.0711055	-0.07034
0.1657	0	-0.0765125	-0.0765125	-0.0710743	-0.0703391
0.1658	0	-0.07643	-0.07643	-0.0710427	-0.0703382
0.1659	0	-0.0763479	-0.0763479	-0.0710107	-0.0703373
0.166	0	-0.0762661	-0.0762661	-0.0709785	-0.0703364
0.1661	0	-0.0761846	-0.0761846	-0.0709459	-0.0703355
0.1662	0	-0.0761034	-0.0761034	-0.0709131	-0.0703347
0.1663	0	-0.0760226	-0.0760226	-0.07088	-0.0703338
0.1664	0	-0.0759421	-0.0759421	-0.0708466	-0.0703329
0.1665	0	-0.0758619	-0.0758619	-0.0708131	-0.070332
0.1666	0	-0.0757821	-0.0757821	-0.0707793	-0.0703312
0.1667	0	-0.0757026	-0.0757026	-0.0707453	-0.0703303
0.1668	0	-0.0756234	-0.0756234	-0.0707111	-0.0703294
0.1669	0	-0.0755446	-0.0755446	-0.0706768	-0.0703286
0.167	0	-0.0754661	-0.0754661	-0.0706422	-0.0703277
0.1671	0	-0.0753879	-0.0753879	-0.0706075	-0.0703268
0.1672	0	-0.07531	-0.07531	-0.0705726	-0.070326
0.1673	0	-0.0752324	-0.0752324	-0.0705376	-0.0703251
0.1674	0	-0.0751552	-0.0751552	-0.0705024	-0.0703243
0.1675	0	-0.0750783	-0.0750783	-0.0704671	-0.0703234
0.1676	0	-0.0750017	-0.0750017	-0.0704316	-0.0703226
0.1677	0	-0.0749255	-0.0749255	-0.070396	-0.0703217
0.1678	0	-0.0748495	-0.0748495	-0.0703603	-0.0703209
0.1679	0	-0.0747739	-0.0747739	-0.0703245	-0.0703201
0.168	0	-0.0746986	-0.0746986	-0.0702885	-0.0703192
0.1681	0	-0.0746236	-0.0746236	-0.0702525	-0.0703184
0.1682	0	-0.0745489	-0.0745489	-0.0702163	-0.0703175
0.1683	0	-0.0744745	-0.0744745	-0.07018	-0.0703167
0.1684	0	-0.0744005	-0.0744005	-0.0701436	-0.0703159
0.1685	0	-0.0743267	-0.0743267	-0.0701071	-0.0703151
0.1686	0	-0.0742532	-0.0742532	-0.0700705	-0.0703142
0.1687	0	-0.0741801	-0.0741801	-0.0700337	-0.0703134
0.1688	0	-0.0741072	-0.0741072	-0.0699969	-0.0703126
0.1689	0	-0.0740347	-0.0740347	-0.06996	-0.0703118
0.169	0	-0.0739624	-0.0739624	-0.069923	-0.0703109
0.1691	0	-0.0738905	-0.0738905	-0.0698859	-0.0703101
0.1692	0	-0.0738188	-0.0738188	-0.0698487	-0.0703093
0.1693	0	-0.0737475	-0.0737475	-0.0698114	-0.0703085
0.1694	0	-0.0736764	-0.0736764	-0.069774	-0.0703077
0.1695	0	-0.0736056	-0.0736056	-0.0697365	-0.0703069
0.1696	0	-0.0735351	-0.0735351	-0.0696989	-0.0703061
0.1697	0	-0.073465	-0.073465	-0.0696612	-0.0703053
0.1698	0	-0.073395	-0.073395	-0.0696235	-0.0703045
0.1699	0	-0.0733254	-0.0733254	-0.0695856	-0.0703037
0.17	0	-0.0732561	-0.0732561	-0.0695477	-0.0703029
0.1701	0	-0.073187	-0.073187	-0.0695096	-0.0703021
0.1702	0	-0.0731182	-0.0731182	-0.0694715	-0.0703013
0.1703	0	-0.0730498	-0.0730498	-0.0694332	-0.0703005
0.1704	0	-0.0729815	-0.0729815	-0.0693949	-0.0702997
0.1705	0	-0.0729136	-0.0729136	-0.0693564	-0.0702989
0.1706	0	-0.0728459	-0.0728459	-0.0693179	-0.0702981
0.1707	0	-0.0727785	-0.0727785	-0.0692793	-0.0702974
0.1708	0	-0.0727114	-0.0727114	-0.0692406	-0.0702966
0.1709	0	-0.0726446	-0.0726446	-0.0692018	-0.0702958
0.171	0	-0.072578	-0.072578	-0.0691628	-0.070295
0.1711	0	-0.0725117	-0.0725117	-0.0691238	-0.0702942
0.1712	0	-0.0724456	-0.0724456	-0.0690847	-0.0702935
0.1713	0	-0.0723798	-0.0723798	-0.0690455	-0.0702927
0.1714	0	-0.0723143	-0.0723143	-0.0690062	-0.0702919
0.1715	0	-0.0722491	-0.0722491	-0.0689667	-0.0702912
0.1716	0	-0.0721841	-0.0721841	-0.0689272	-0.0702904
0.1717	0	-0.0721193	-0.0721193	-0.0688876	-0.0702896
0.1718	0	-0.0720549	-0.0720549	-0.0688478	-0.0702889
0.1719	0	-0.0719906	-0.0719906	-0.068808	-0.0702881
0.172	0	-0.0719267	-0.0719267	-0.068768	-0.0702874
0.1721	0	-0.071863	-0.071863	-0.0687279	-0.0702866
0.1722	0	-0.0717995	-0.0717995	-0.0686878	-0.0702858
0.1723	0	-0.0717363	-0.0717363	-0.0686475	-0.0702851
0.1724	0	-0.0716733	-0.0716733	-0.068607	-0.0702843
0.1725	0	-0.0716106	-0.0716106	-0.0685665	-0.0702836
0.1726	0	-0.0715481	-0.0715481	-0.0685259	-0.0702829
0.1727	0	-0.0714859	-0.0714859	-0.0684851	-0.0702821
0.1728	0	-0.0714239	-0.0714239	-0.0684442	-0.0702814
0.1729	0	-0.0713622	-0.0713622	-0.0684032	-0.0702806
0.173	0	-0.0713007	-0.0713007	-0.068362	-0.0702799
0.1731	0	-0.0712394	-0.0712394	-0.0683208	-0.0702792
0.1732	0	-0.0711784	-0.0711784	-0.0682794	-0.0702784
0.1733	0	-0.0711176	-0.0711176	-0.0682378	-0.0702777
0.1734	0	-0.0710571	-0.0710571	-0.0681962	-0.070277
0.1735	0	-0.0709968	-0.0709968	-0.0681544	-0.0702762
0.1736	0	-0.0709367	-0.0709367	-0.0681125	-0.0702755
0.1737	0	-0.0708768	-0.0708768	-0.0680704	-0.0702748
0.1738	0	-0.0708172	-0.0708172	-0.0680282	-0.0702741
0.1739	0	-0.0707578	-0.0707578	-0.0679858	-0.0702733
0.174	0	-0.0706987	-0.0706987	-0.0679433	-0.0702726
0.1741	0	-0.0706397	-0.0706397	-0.0679007	-0.0702719
0.1742	0	-0.070581	-0.070581	-0.0678579	-0.0702712
0.1743	0	-0.0705225	-0.0705225	-0.0678149	-0.0702705
0.1744	0	-0.0704642	-0.0704642	-0.0677718	-0.0702698
0.1745	0	-0.0704062	-0.0704062	-0.0677285	-0.070269
0.1746	0	-0.0703484	-0.0703484	-0.0676851	-0.0702683
0.1747	0	-0.0702908	-0.0702908	-0.0676415	-0.0702676
0.1748	0	-0.0702334	-0.0702334	-0.0675978	-0.0702669
0.1749	0	-0.0701762	-0.0701762	-0.0675538	-0.0702662
0.175	0	-0.0701192	-0.0701192	-0.0675098	-0.0702655
0.1751	0	-0.0700625	-0.0700625	-0.0674655	-0.0702648
0.1752	0	-0.0700059	-0.0700059	-0.067421	-0.0702641
0.1753	0	-0.0699496	-0.0699496	-0.0673764	-0.0702634
0.1754	0	-0.0698935	-0.0698935	-0.0673316	-0.0702627
0.1755	0	-0.0698376	-0.0698376	-0.0672866	-0.070262
0.1756	0	-0.0697819	-0.0697819	-0.0672414	-0.0702613
0.1757	0	-0.0697264	-0.0697264	-0.0671961	-0.0702607
0.1758	0	-0.0696711	-0.0696711	-0.0671505	-0.07026
0.1759	0	-0.069616	-0.069616	-0.0671047	-0.0702593
0.176	0	-0.0695611	-0.0695611	-0.0670587	-0.0702586
0.1761	0	-0.0695064	-0.0695064	-0.0670126	-0.0702579
0.1762	0	-0.0694519	-0.0694519	-0.0669662	-0.0702572
0.1763	0	-0.0693976	-0.0693976	-0.0669196	-0.0702566
0.1764	0	-0.0693435	-0.0693435	-0.0668727	-0.0702559
0.1765	0	-0.0692896	-0.0692896	-0.0668257	-0.0702552
0.1766	0	-0.0692359	-0.0692359	-0.0667784	-0.0702545
0.1767	0	-0.0691824	-0.0691824	-0.0667309	-0.0702539
0.1768	0	-0.0691291	-0.0691291	-0.0666831	-0.0702532
0.1769	0	-0.069076	-0.069076	-0.0666352	-0.0702525
0.177	0	-0.069023	-0.069023	-0.0665869	-0.0702519
0.1771	0	-0.0689703	-0.0689703	-0.0665384	-0.0702512
0.1772	0	-0.0689177	-0.0689177	-0.0664897	-0.0702505
0.1773	0	-0.0688653	-0.0688653	-0.0664407	-0.0702499
0.1774	0	-0.0688131	-0.0688131	-0.0663914	-0.0702492
0.1775	0	-0.0687611	-0.0687611	-0.0663419	-0.0702486
0.1776	0	-0.0687093	-0.0687093	-0.0662921	-0.0702479
0.1777	0	-0.0686576	-0.0686576	-0.066242	-0.0702473
0.1778	0	-0.0686061	-0.0686061	-0.0661916	-0.0702466
0.1779	0	-0.0685548	-0.0685548	-0.066141	-0.0702459
0.178	0	-0.0685037	-0.0685037	-0.06609	-0.0702453
0.1781	0	-0.0684528	-0.0684528	-0.0660387	-0.0702447
0.1782	0	-0.068402	-0.068402	-0.0659871	-0.070244
0.1783	0	-0.0683514	-0.0683514	-0.0659352	-0.0702434
0.1784	0	-0.068301	-0.068301	-0.065883	-0.0702427
0.1785	0	-0.0682507	-0.0682507	-0.0658304	-0.0702421
0.1786	0	-0.0682007	-0.0682007	-0.0657775	-0.0702414
0.1787	0	-0.0681508	-0.0681508	-0.0657242	-0.0702408
0.1788	0	-0.068101	-0.068101	-0.0656706	-0.0702402
0.1789	0	-0.0680514	-0.0680514	-0.0656166	-0.0702395
0.179	0	-0.068002	-0.068002	-0.0655623	-0.0702389
0.1791	0	-0.0679528	-0.0679528	-0.0655075	-0.0702383
0.1792	0	-0.0679037	-0.0679037	-0.0654524	-0.0702376
0.1793	0	-0.0678548	-0.0678548	-0.0653969	-0.070237
0.1794	0	-0.067806	-0.067806	-0.065341	-0.0702364
0.1795	0	-0.0677574	-0.0677574	-0.0652846	-0.0702358
0.1796	0	-0.0677089	-0.0677089	-0.0652278	-0.0702351
0.1797	0	-0.0676606	-0.0676606	-0.0651706	-0.0702345
0.1798	0	-0.0676125	-0.0676125	-0.065113	-0.0702339
0.1799	0	-0.0675645	-0.0675645	-0.0650548	-0.0702333
0.18	0	-0.0675167	-0.0675167	-0.0649962	-0.0702327
0.1801	0	-0.067469	-0.067469	-0.0649372	-0.0702321
0.1802	0	-0.0674215	-0.0674215	-0.0648776	-0.0702314
0.1803	0	-0.0673741	-0.0673741	-0.0648175	-0.0702308
0.1804	0	-0.0673269	-0.0673269	-0.0647569	-0.0702302
0.1805	0	-0.0672798	-0.0672798	-0.0646958	-0.0702296
0.1806	0	-0.0672329	-0.0672329	-0.0646341	-0.070229
0.1807	0	-0.0671861	-0.0671861	-0.0645718	-0.0702284
0.1808	0	-0.0671394	-0.0671394	-0.064509	-0.0702278
0.1809	0	-0.0670929	-0.0670929	-0.0644455	-0.0702272
0.181	0	-0.0670465	-0.0670465	-0.0643815	-0.0702266
0.1811	0	-0.0670003	-0.0670003	-0.0643168	-0.070226
0.1812	0	-0.0669542	-0.0669542	-0.0642515	-0.0702254
0.1813	0	-0.0669083	-0.0669083	-0.0641855	-0.0702248
0.1814	0	-0.0668624	-0.0668624	-0.0641188	-0.0702242
0.1815	0	-0.0668168	-0.0668168	-0.0640514	-0.0702236
0.1816	0	-0.0667712	-0.0667712	-0.0639833	-0.070223
0.1817	0	-0.0667258	-0.0667258	-0.0639144	-0.0702224
0.1818	0	-0.0666805	-0.0666805	-0.0638448	-0.0702218
0.1819	0	-0.0666354	-0.0666354	-0.0637744	-0.0702213
0.182	0	-0.0665903	-0.0665903	-0.0637031	-0.0702207
0.1821	0	-0.0665454	-0.0665454	-0.063631	-0.0702201
0.1822	0	-0.0665007	-0.0665007	-0.063558	-0.0702195
0.1823	0	-0.066456	-0.066456	-0.0634842	-0.0702189
0.1824	0	-0.0664115	-0.0664115	-0.0634094	-0.0702183
0.1825	0	-0.0663671	-0.0663671	-0.0633336	-0.0702178
0.1826	0	-0.0663228	-0.0663228	-0.0632569	-0.0702172
0.1827	0	-0.0662786	-0.0662786	-0.0631791	-0.0702166
0.1828	0	-0.0662346	-0.0662346	-0.0631002	-0.070216
0.1829	0	-0.0661906	-0.0661906	-0.0630203	-0.0702155
0.183	0	-0.0661468	-0.0661468	-0.0629392	-0.0702149
0.1831	0	-0.0661031	-0.0661031	-0.0628569	-0.0702143
0.1832	0	-0.0660595	-0.0660595	-0.0627734	-0.0702138
0.1833	0	-0.0660161	-0.0660161	-0.0626887	-0.0702132
0.1834	0	-0.0659727	-0.0659727	-0.0626026	-0.0702126
0.1835	0	-0.0659294	-0.0659294	-0.0625152	-0.0702121
0.1836	0	-0.0658863	-0.0658863	-0.0624263	-0.0702115
0.1837	0	-0.0658432	-0.0658432	-0.062336	-0.070211
0.1838	0	-0.0658003	-0.0658003	-0.0622441	-0.0702104
0.1839	0	-0.0657575	-0.0657575	-0.0621506	-0.0702098
0.184	0	-0.0657147	-0.0657147	-0.0620555	-0.0702093
0.1841	0	-0.0656721	-0.0656721	-0.0619587	-0.0702087
0.1842	0	-0.0656295	-0.0656295	-0.06186	-0.0702082
0.1843	0	-0.0655871	-0.0655871	-0.0617595	-0.0702076
0.1844	0	-0.0655448	-0.0655448	-0.061657	-0.0702071
0.1845	0	-0.0655025	-0.0655025	-0.0615524	-0.0702065
0.1846	0	-0.0654604	-0.0654604	-0.0614457	-0.070206
0.1847	0	-0.0654183	-0.0654183	-0.0613368	-0.0702054
0.1848	0	-0.0653763	-0.0653763	-0.0612255	-0.0702049
0.1849	0	-0.0653344	-0.0653344	-0.0611118	-0.0702043
0.185	0	-0.0652926	-0.0652926	-0.0609955	-0.0702038
0.1851	0	-0.0652509	-0.0652509	-0.0608765	-0.0702033
0.1852	0	-0.0652093	-0.0652093	-0.0607546	-0.0702027
0.1853	0	-0.0651677	-0.0651677	-0.0606298	-0.0702022
0.1854	0	-0.0651263	-0.0651263	-0.0605018	-0.0702017
0.1855	0	-0.0650849	-0.0650849	-0.0603705	-0.0702011
0.1856	0	-0.0650436	-0.0650436	-0.0602357	-0.0702006
0.1857	0	-0.0650023	-0.0650023	-0.0600973	-0.0702001
0.1858	0	-0.0649612	-0.0649612	-0.0599549	-0.0701995
0.1859	0	-0.0649201	-0.0649201	-0.0598085	-0.070199
0.186	0	-0.0648791	-0.0648791	-0.0596577	-0.0701985
0.1861	0	-0.0648381	-0.0648381	-0.0595022	-0.0701979
0.1862	0	-0.0647972	-0.0647972	-0.0593419	-0.0701974
0.1863	0	-0.0647564	-0.0647564	-0.0591764	-0.0701969
0.1864	0	-0.0647157	-0.0647157	-0.0590053	-0.0701964
0.1865	0	-0.064675	-0.064675	-0.0588283	-0.0701959
0.1866	0	-0.0646343	-0.0646343	-0.058645	-0.0701953
0.1867	0	-0.0645938	-0.0645938	-0.0584549	-0.0701948
0.1868	0	-0.0645533	-0.0645533	-0.0582577	-0.0701943
0.1869	0	-0.0645128	-0.0645128	-0.0580526	-0.0701938
0.187	0	-0.0644724	-0.0644724	-0.0578393	-0.0701933
0.1871	0	-0.064432	-0.064432	-0.057617	-0.0701928
0.1872	0	-0.0643917	-0.0643917	-0.0573851	-0.0701923
0.1873	0	-0.0643515	-0.0643515	-0.0571427	-0.0701917
0.1874	0	-0.0643112	-0.0643112	-0.056889	-0.0701912
0.1875	0	-0.0642711	-0.0642711	-0.056623	-0.0701907
0.1876	0	-0.0642309	-0.0642309	-0.0563437	-0.0701902
0.1877	0	-0.0641908	-0.0641908	-0.0560498	-0.0701897
0.1878	0	-0.0641508	-0.0641508	-0.05574	-0.0701892
0.1879	0	-0.0641107	-0.0641107	-0.0554128	-0.0701887
0.188	0	-0.0640707	-0.0640707	-0.0550664	-0.0701882
0.1881	0	-0.0640308	-0.0640308	-0.0546987	-0.0701877
0.1882	0	-0.0639908	-0.0639908	-0.0543077	-0.0701872
0.1883	0	-0.0639509	-0.0639509	-0.0538906	-0.0701867
0.1884	0	-0.063911	-0.063911	-0.0534444	-0.0701862
0.1885	0	-0.0638711	-0.0638711	-0.0529658	-0.0701857
0.1886	0	-0.0638313	-0.0638313	-0.0524506	-0.0701852
0.1887	0	-0.0637914	-0.0637914	-0.0518941	-0.0701847
0.1888	0	-0.0637516	-0.0637516	-0.0512906	-0.0701843
0.1889	0	-0.0637118	-0.0637118	-0.0506337	-0.0701838
0.189	0	-0.0636719	-0.0636719	-0.0499152	-0.0701833
0.1891	0	-0.0636321	-0.0636321	-0.0491256	-0.0701828
0.1892	0	-0.0635923	-0.0635923	-0.0482532	-0.0701823
0.1893	0	-0.0635525	-0.0635525	-0.0472836	-0.0701818
0.1894	0	-0.0635127	-0.0635127	-0.046199	-0.0701813
0.1895	0	-0.0634728	-0.0634728	-0.044977	-0.0701809
0.1896	0	-0.063433	-0.063433	-0.0435889	-0.0701804
0.1897	0	-0.0633931	-0.0633931	-0.041998	-0.0701799
0.1898	0	-0.0633532	-0.0633532	-0.0401557	-0.0701794
0.1899	0	-0.0633133	-0.0633133	-0.0379972	-0.0701789
0.19	0	-0.0632734	-0.0632734	-0.0354338	-0.0701785
0.1901	0	-0.0632335	-0.0632335	-0.0323413	-0.070178
0.1902	0	-0.0631935	-0.0631935	-0.0285406	-0.0701775
0.1903	0	-0.0631535	-0.0631535	-0.0237652	-0.0701771
0.1904	0	-0.0631134	-0.0631134	-0.0176012	-0.0701766
0.1905	0	-0.0630733	-0.0630733	-0.00937532	-0.0701761
0.1906	0	-0.0630331	-0.0630331	0.00207534	-0.0701756
0.1907	0	-0.0629929	-0.0629929	0.0189161	-0.0701752
0.1908	0	-0.0629527	-0.0629527	-0.065	-0.0701747
0.1909	0	-0.0645191	-0.0645191	-0.0654173	-0.0701743
0.191	0	-0.0660538	-0.0660538	-0.065823	-0.0701738
0.1911	0	-0.0675381	-0.0675381	-0.0662159	-0.0701733
0.1912	0	-0.0689551	-0.0689551	-0.066595	-0.0701729
0.1913	0	-0.070291	-0.070291	-0.0669597	-0.0701724
0.1914	0	-0.0715346	-0.0715346	-0.0673093	-0.0701719
0.1915	0	-0.0726785	-0.0726785	-0.0676432	-0.0701715
0.1916	0	-0.0737186	-0.0737186	-0.0679612	-0.070171
0.1917	0	-0.0746537	-0.0746537	-0.068263	-0.0701706
0.1918	0	-0.0754857	-0.0754857	-0.0685486	-0.0701701
0.1919	0	-0.0762183	-0.0762183	-0.0688179	-0.0701697
0.192	0	-0.0768571	-0.0768571	-0.0690713	-0.0701692
0.1921	0	-0.0774086	-0.0774086	-0.0693088	-0.0701688
0.1922	0	-0.0778801	-0.0778801	-0.069531	-0.0701683
0.1923	0	-0.0782792	-0.0782792	-0.0697381	-0.0701679
0.1924	0	-0.0786134	-0.0786134	-0.0699307	-0.0701674
0.1925	0	-0.0788898	-0.0788898	-0.0701092	-0.070167
0.1926	0	-0.0791154	-0.0791154	-0.0702743	-0.0701665
0.1927	0	-0.0792964	-0.0792964	-0.0704265	-0.0701661
0.1928	0	-0.0794385	-0.0794385	-0.0705664	-0.0701657
0.1929	0	-0.0795469	-0.0795469	-0.0706946	-0.0701652
0.193	0	-0.079626	-0.079626	-0.0708118	-0.0701648
0.1931	0	-0.0796801	-0.0796801	-0.0709185	-0.0701643
0.1932	0	-0.0797126	-0.0797126	-0.0710153	-0.0701639
0.1933	0	-0.0797265	-0.0797265	-0.0711029	-0.0701635
0.1934	0	-0.0797246	-0.0797246	-0.0711817	-0.070163
0.1935	0	-0.0797092	-0.0797092	-0.0712523	-0.0701626
0.1936	0	-0.0796823	-0.0796823	-0.0713153	-0.0701622
0.1937	0	-0.0796456	-0.0796456	-0.0713712	-0.0701617
0.1938	0	-0.0796005	-0.0796005	-0.0714203	-0.0701613
0.1939	0	-0.0795484	-0.0795484	-0.0714633	-0.0701609
0.194	0	-0.0794902	-0.0794902	-0.0715005	-0.0701605
0.1941	0	-0.079427	-0.079427	-0.0715323	-0.07016
0.1942	0	-0.0793595	-0.0793595	-0.0715591	-0.0701596
0.1943	0	-0.0792884	-0.0792884	-0.0715813	-0.0701592
0.1944	0	-0.0792143	-0.0792143	-0.0715992	-0.0701588
0.1945	0	-0.0791376	-0.0791376	-0.071613	-0.0701583
0.1946	0	-0.0790588	-0.0790588	-0.0716232	-0.0701579
0.1947	0	-0.0789782	-0.0789782	-0.07163	-0.0701575
0.1948	0	-0.0788962	-0.0788962	-0.0716336	-0.0701571
0.1949	0	-0.078813	-0.078813	-0.0716342	-0.0701567
0.195	0	-0.0787288	-0.0787288	-0.0716322	-0.0701562
0.1951	0	-0.0786438	-0.0786438	-0.0716276	-0.0701558
0.1952	0	-0.0785582	-0.0785582	-0.0716207	-0.0701554
0.1953	0	-0.0784721	-0.0784721	-0.0716117	-0.070155
0.1954	0	-0.0783857	-0.0783857	-0.0716007	-0.0701546
0.1955	0	-0.078299	-0.078299	-0.0715878	-0.0701542
0.1956	0	-0.0782122	-0.0782122	-0.0715733	-0.0701538
0.1957	0	-0.0781252	-0.0781252	-0.0715572	-0.0701534
0.1958	0	-0.0780382	-0.0780382	-0.0715396	-0.0701529
0.1959	0	-0.0779513	-0.0779513	-0.0715207	-0.0701525
0.196	0	-0.0778644	-0.0778644	-0.0715006	-0.0701521
0.1961	0	-0.0777776	-0.0777776	-0.0714793	-0.0701517
0.1962	0	-0.077691	-0.077691	-0.0714569	-0.0701513
0.1963	0	-0.0776046	-0.0776046	-0.0714335	-0.0701509
0.1964	0	-0.0775183	-0.0775183	-0.0714093	-0.0701505
0.1965	0	-0.0774323	-0.0774323	-0.0713842	-0.0701501
0.1966	0	-0.0773465	-0.0773465	-0.0713583	-0.0701497
0.1967	0	-0.077261	-0.077261	-0.0713317	-0.0701493
0.1968	0	-0.0771758	-0.0771758	-0.0713044	-0.0701489
0.1969	0	-0.0770908	-0.0770908	-0.0712764	-0.0701485
0.197	0	-0.0770061	-0.0770061	-0.0712479	-0.0701481
0.1971	0	-0.0769217	-0.0769217	-0.0712189	-0.0701477
0.1972	0	-0.0768377	-0.0768377	-0.0711893	-0.0701473
0.1973	0	-0.0767539	-0.0767539	-0.0711593	-0.070147
0.1974	0	-0.0766704	-0.0766704	-0.0711288	-0.0701466
0.1975	0	-0.0765873	-0.0765873	-0.0710979	-0.0701462
0.1976	0	-0.0765045	-0.0765045	-0.0710667	-0.0701458
0.1977	0	-0.076422	-0.076422	-0.0710351	-0.0701454
0.1978	0	-0.0763399	-0.0763399	-0.0710031	-0.070145
0.1979	0	-0.076258	-0.076258	-0.0709709	-0.0701446
0.198	0	-0.0761765	-0.0761765	-0.0709383	-0.0701442
0.1981	0	-0.0760954	-0.0760954	-0.0709055	-0.0701439
0.1982	0	-0.0760145	-0.0760145	-0.0708724	-0.0701435
0.1983	0	-0.075934	-0.075934	-0.0708391	-0.0701431
0.1984	0	-0.0758538	-0.0758538	-0.0708055	-0.0701427
0.1985	0	-0.075774	-0.075774	-0.0707717	-0.0701423
0.1986	0	-0.0756945	-0.0756945	-0.0707377	-0.0701419
0.1987	0	-0.0756153	-0.0756153	-0.0707035	-0.0701416
0.1988	0	-0.0755364	-0.0755364	-0.0706691	-0.0701412
0.1989	0	-0.0754579	-0.0754579	-0.0706346	-0.0701408
0.199	0	-0.0753796	-0.0753796	-0.0705999	-0.0701404
0.1991	0	-0.0753018	-0.0753018	-0.070565	-0.0701401
0.1992	0	-0.0752242	-0.0752242	-0.0705299	-0.0701397
0.1993	0	-0.075147	-0.075147	-0.0704948	-0.0701393
0.1994	0	-0.07507	-0.07507	-0.0704594	-0.070139
0.1995	0	-0.0749934	-0.0749934	-0.070424	-0.0701386
0.1996	0	-0.0749172	-0.0749172	-0.0703884	-0.0701382
0.1997	0	-0.0748412	-0.0748412	-0.0703526	-0.0701378
0.1998	0	-0.0747656	-0.0747656	-0.0703168	-0.0701375
[truncated: 15,501 more rows]

## Sheet: b_stim1
t_s	stim_to_pc2	v_p	v_s	v_inh	v_pc2
0	0	-0.087	-0.087	-0.087	-0.087
0.0001	0	-0.086224	-0.086224	-0.0850337	-0.086224
0.0002	0	-0.0855912	-0.0855912	-0.0834338	-0.0855942
0.0003	0	-0.0850704	-0.0850704	-0.0821087	-0.0850789
0.0004	0	-0.0846383	-0.0846383	-0.0809952	-0.0846544
0.0005	0	-0.0842772	-0.0842772	-0.0800481	-0.0843024
0.0006	0	-0.0839733	-0.0839733	-0.0792344	-0.0840089
0.0007	0	-0.0837157	-0.0837157	-0.078529	-0.083763
0.0008	0	-0.0834959	-0.0834959	-0.077913	-0.0835558
0.0009	0	-0.0833071	-0.0833071	-0.0773714	-0.0833804
0.001	0	-0.0831438	-0.0831438	-0.0768923	-0.0832311
0.0011	0	-0.0830014	-0.0830014	-0.0764663	-0.0831034
0.0012	0	-0.0828764	-0.0828764	-0.0760855	-0.0829935
0.0013	0	-0.0827659	-0.0827659	-0.0757438	-0.0828985
0.0014	0	-0.0826673	-0.0826673	-0.0754357	-0.0828157
0.0015	0	-0.0825787	-0.0825787	-0.075157	-0.0827432
0.0016	0	-0.0824985	-0.0824985	-0.0749039	-0.0826793
0.0017	0	-0.0824251	-0.0824251	-0.0746732	-0.0826225
0.0018	0	-0.0823576	-0.0823576	-0.0744623	-0.0825716
0.0019	0	-0.082295	-0.082295	-0.0742689	-0.0825257
0.002	0	-0.0822365	-0.0822365	-0.074091	-0.082484
0.0021	0	-0.0821814	-0.0821814	-0.0739268	-0.0824458
0.0022	0	-0.0821291	-0.0821291	-0.0737749	-0.0824105
0.0023	0	-0.0820793	-0.0820793	-0.073634	-0.0823777
0.0024	0	-0.0820316	-0.0820316	-0.0735029	-0.082347
0.0025	0	-0.0819856	-0.0819856	-0.0733806	-0.082318
0.0026	0	-0.081941	-0.081941	-0.0732663	-0.0822905
0.0027	0	-0.0818977	-0.0818977	-0.073159	-0.0822642
0.0028	0	-0.0818555	-0.0818555	-0.0730581	-0.0822389
0.0029	0	-0.0818141	-0.0818141	-0.0729631	-0.0822145
0.003	0	-0.0817735	-0.0817735	-0.0728733	-0.0821909
0.0031	0	-0.0817336	-0.0817336	-0.0727882	-0.0821678
0.0032	0	-0.0816942	-0.0816942	-0.0727074	-0.0821454
0.0033	0	-0.0816553	-0.0816553	-0.0726305	-0.0821233
0.0034	0	-0.0816168	-0.0816168	-0.0725572	-0.0821017
0.0035	0	-0.0815786	-0.0815786	-0.0724871	-0.0820803
0.0036	0	-0.0815408	-0.0815408	-0.0724198	-0.0820593
0.0037	0	-0.0815032	-0.0815032	-0.0723553	-0.0820385
0.0038	0	-0.0814659	-0.0814659	-0.0722931	-0.0820179
0.0039	0	-0.0814288	-0.0814288	-0.0722332	-0.0819974
0.004	0	-0.0813919	-0.0813919	-0.0721753	-0.0819771
0.0041	0	-0.0813551	-0.0813551	-0.0721192	-0.081957
0.0042	0	-0.0813185	-0.0813185	-0.0720648	-0.0819369
0.0043	0	-0.081282	-0.081282	-0.0720119	-0.081917
0.0044	0	-0.0812457	-0.0812457	-0.0719604	-0.0818972
0.0045	0	-0.0812094	-0.0812094	-0.0719102	-0.0818774
0.0046	0	-0.0811733	-0.0811733	-0.0718612	-0.0818577
0.0047	0	-0.0811372	-0.0811372	-0.0718132	-0.0818381
0.0048	0	-0.0811013	-0.0811013	-0.0717662	-0.0818185
0.0049	0	-0.0810654	-0.0810654	-0.0717201	-0.0817989
0.005	0	-0.0810296	-0.0810296	-0.0716748	-0.0817795
0.0051	0	-0.0809939	-0.0809939	-0.0716302	-0.08176
0.0052	0	-0.0809583	-0.0809583	-0.0715864	-0.0817406
0.0053	0	-0.0809227	-0.0809227	-0.0715431	-0.0817213
0.0054	0	-0.0808872	-0.0808872	-0.0715004	-0.0817019
0.0055	0	-0.0808518	-0.0808518	-0.0714582	-0.0816827
0.0056	0	-0.0808164	-0.0808164	-0.0714166	-0.0816634
0.0057	0	-0.0807811	-0.0807811	-0.0713753	-0.0816442
0.0058	0	-0.0807458	-0.0807458	-0.0713344	-0.081625
0.0059	0	-0.0807107	-0.0807107	-0.0712939	-0.0816058
0.006	0	-0.0806755	-0.0806755	-0.0712538	-0.0815867
0.0061	0	-0.0806405	-0.0806405	-0.0712139	-0.0815676
0.0062	0	-0.0806055	-0.0806055	-0.0711743	-0.0815485
0.0063	0	-0.0805705	-0.0805705	-0.0711349	-0.0815294
0.0064	0	-0.0805356	-0.0805356	-0.0710958	-0.0815104
0.0065	0	-0.0805008	-0.0805008	-0.0710569	-0.0814914
0.0066	0	-0.080466	-0.080466	-0.0710181	-0.0814724
0.0067	0	-0.0804313	-0.0804313	-0.0709795	-0.0814535
0.0068	0	-0.0803967	-0.0803967	-0.0709411	-0.0814345
0.0069	0	-0.0803621	-0.0803621	-0.0709028	-0.0814156
0.007	0	-0.0803275	-0.0803275	-0.0708646	-0.0813967
0.0071	0	-0.080293	-0.080293	-0.0708266	-0.0813779
0.0072	0	-0.0802586	-0.0802586	-0.0707886	-0.081359
0.0073	0	-0.0802242	-0.0802242	-0.0707507	-0.0813402
0.0074	0	-0.0801898	-0.0801898	-0.0707128	-0.0813215
0.0075	0	-0.0801556	-0.0801556	-0.0706751	-0.0813027
0.0076	0	-0.0801214	-0.0801214	-0.0706374	-0.081284
0.0077	0	-0.0800872	-0.0800872	-0.0705997	-0.0812652
0.0078	0	-0.0800531	-0.0800531	-0.0705621	-0.0812466
0.0079	0	-0.080019	-0.080019	-0.0705245	-0.0812279
0.008	0	-0.079985	-0.079985	-0.0704869	-0.0812093
0.0081	0	-0.0799511	-0.0799511	-0.0704493	-0.0811906
0.0082	0	-0.0799172	-0.0799172	-0.0704117	-0.081172
0.0083	0	-0.0798833	-0.0798833	-0.0703742	-0.0811535
0.0084	0	-0.0798495	-0.0798495	-0.0703366	-0.0811349
0.0085	0	-0.0798158	-0.0798158	-0.0702991	-0.0811164
0.0086	0	-0.0797821	-0.0797821	-0.0702615	-0.0810979
0.0087	0	-0.0797485	-0.0797485	-0.0702239	-0.0810794
0.0088	0	-0.0797149	-0.0797149	-0.0701863	-0.081061
0.0089	0	-0.0796814	-0.0796814	-0.0701487	-0.0810426
0.009	0	-0.0796479	-0.0796479	-0.070111	-0.0810241
0.0091	0	-0.0796145	-0.0796145	-0.0700733	-0.0810058
0.0092	0	-0.0795811	-0.0795811	-0.0700356	-0.0809874
0.0093	0	-0.0795478	-0.0795478	-0.0699978	-0.0809691
0.0094	0	-0.0795145	-0.0795145	-0.06996	-0.0809508
0.0095	0	-0.0794813	-0.0794813	-0.0699222	-0.0809325
0.0096	0	-0.0794482	-0.0794482	-0.0698843	-0.0809142
0.0097	0	-0.0794151	-0.0794151	-0.0698464	-0.080896
0.0098	0	-0.079382	-0.079382	-0.0698084	-0.0808777
0.0099	0	-0.079349	-0.079349	-0.0697703	-0.0808596
0.01	0	-0.0793161	-0.0793161	-0.0697322	-0.0808414
0.0101	0	-0.0792832	-0.0792832	-0.0696941	-0.0808232
0.0102	0	-0.0792504	-0.0792504	-0.0696559	-0.0808051
0.0103	0	-0.0792176	-0.0792176	-0.0696176	-0.080787
0.0104	0	-0.0791848	-0.0791848	-0.0695792	-0.0807689
0.0105	0	-0.0791522	-0.0791522	-0.0695408	-0.0807509
0.0106	0	-0.0791195	-0.0791195	-0.0695023	-0.0807328
0.0107	0	-0.0790869	-0.0790869	-0.0694638	-0.0807148
0.0108	0	-0.0790544	-0.0790544	-0.0694252	-0.0806968
0.0109	0	-0.0790219	-0.0790219	-0.0693865	-0.0806789
0.011	0	-0.0789895	-0.0789895	-0.0693477	-0.0806609
0.0111	0	-0.0789571	-0.0789571	-0.0693089	-0.080643
0.0112	0	-0.0789248	-0.0789248	-0.0692699	-0.0806251
0.0113	0	-0.0788926	-0.0788926	-0.0692309	-0.0806072
0.0114	0	-0.0788603	-0.0788603	-0.0691918	-0.0805894
0.0115	0	-0.0788282	-0.0788282	-0.0691526	-0.0805716
0.0116	0	-0.078796	-0.078796	-0.0691134	-0.0805538
0.0117	0	-0.078764	-0.078764	-0.069074	-0.080536
0.0118	0	-0.078732	-0.078732	-0.0690346	-0.0805182
0.0119	0	-0.0787	-0.0787	-0.068995	-0.0805005
0.012	0	-0.0786681	-0.0786681	-0.0689554	-0.0804828
0.0121	0	-0.0786362	-0.0786362	-0.0689157	-0.0804651
0.0122	0	-0.0786044	-0.0786044	-0.0688759	-0.0804474
0.0123	0	-0.0785727	-0.0785727	-0.0688359	-0.0804298
0.0124	0	-0.0785409	-0.0785409	-0.0687959	-0.0804121
0.0125	0	-0.0785093	-0.0785093	-0.0687558	-0.0803945
0.0126	0	-0.0784777	-0.0784777	-0.0687155	-0.080377
0.0127	0	-0.0784461	-0.0784461	-0.0686752	-0.0803594
0.0128	0	-0.0784146	-0.0784146	-0.0686348	-0.0803419
0.0129	0	-0.0783832	-0.0783832	-0.0685942	-0.0803244
0.013	0	-0.0783517	-0.0783517	-0.0685535	-0.0803069
0.0131	0	-0.0783204	-0.0783204	-0.0685127	-0.0802894
0.0132	0	-0.0782891	-0.0782891	-0.0684718	-0.080272
0.0133	0	-0.0782578	-0.0782578	-0.0684308	-0.0802546
0.0134	0	-0.0782266	-0.0782266	-0.0683897	-0.0802372
0.0135	0	-0.0781955	-0.0781955	-0.0683484	-0.0802198
0.0136	0	-0.0781643	-0.0781643	-0.0683071	-0.0802024
0.0137	0	-0.0781333	-0.0781333	-0.0682655	-0.0801851
0.0138	0	-0.0781023	-0.0781023	-0.0682239	-0.0801678
0.0139	0	-0.0780713	-0.0780713	-0.0681821	-0.0801505
0.014	0	-0.0780404	-0.0780404	-0.0681402	-0.0801333
0.0141	0	-0.0780095	-0.0780095	-0.0680982	-0.080116
0.0142	0	-0.0779787	-0.0779787	-0.068056	-0.0800988
0.0143	0	-0.077948	-0.077948	-0.0680137	-0.0800816
0.0144	0	-0.0779173	-0.0779173	-0.0679713	-0.0800644
0.0145	0	-0.0778866	-0.0778866	-0.0679287	-0.0800473
0.0146	0	-0.077856	-0.077856	-0.0678859	-0.0800302
0.0147	0	-0.0778254	-0.0778254	-0.067843	-0.0800131
0.0148	0	-0.0777949	-0.0777949	-0.0678	-0.079996
0.0149	0	-0.0777644	-0.0777644	-0.0677568	-0.0799789
0.015	0	-0.077734	-0.077734	-0.0677134	-0.0799619
0.0151	0	-0.0777036	-0.0777036	-0.0676699	-0.0799449
0.0152	0	-0.0776733	-0.0776733	-0.0676262	-0.0799279
0.0153	0	-0.0776431	-0.0776431	-0.0675824	-0.0799109
0.0154	0	-0.0776128	-0.0776128	-0.0675384	-0.0798939
0.0155	0	-0.0775827	-0.0775827	-0.0674942	-0.079877
0.0156	0	-0.0775525	-0.0775525	-0.0674498	-0.0798601
0.0157	0	-0.0775224	-0.0775224	-0.0674053	-0.0798432
0.0158	0	-0.0774924	-0.0774924	-0.0673606	-0.0798264
0.0159	0	-0.0774624	-0.0774624	-0.0673157	-0.0798095
0.016	0	-0.0774325	-0.0774325	-0.0672706	-0.0797927
0.0161	0	-0.0774026	-0.0774026	-0.0672254	-0.0797759
0.0162	0	-0.0773728	-0.0773728	-0.0671799	-0.0797591
0.0163	0	-0.077343	-0.077343	-0.0671342	-0.0797424
0.0164	0	-0.0773132	-0.0773132	-0.0670884	-0.0797257
0.0165	0	-0.0772836	-0.0772836	-0.0670423	-0.0797089
0.0166	0	-0.0772539	-0.0772539	-0.066996	-0.0796923
0.0167	0	-0.0772243	-0.0772243	-0.0669495	-0.0796756
0.0168	0	-0.0771948	-0.0771948	-0.0669028	-0.079659
0.0169	0	-0.0771653	-0.0771653	-0.0668559	-0.0796423
0.017	0	-0.0771358	-0.0771358	-0.0668088	-0.0796257
0.0171	0	-0.0771064	-0.0771064	-0.0667614	-0.0796092
0.0172	0	-0.077077	-0.077077	-0.0667138	-0.0795926
0.0173	0	-0.0770477	-0.0770477	-0.0666659	-0.0795761
0.0174	0	-0.0770185	-0.0770185	-0.0666178	-0.0795596
0.0175	0	-0.0769892	-0.0769892	-0.0665695	-0.0795431
0.0176	0	-0.0769601	-0.0769601	-0.0665209	-0.0795266
0.0177	0	-0.0769309	-0.0769309	-0.0664721	-0.0795102
0.0178	0	-0.0769019	-0.0769019	-0.066423	-0.0794937
0.0179	0	-0.0768728	-0.0768728	-0.0663736	-0.0794773
0.018	0	-0.0768438	-0.0768438	-0.066324	-0.0794609
0.0181	0	-0.0768149	-0.0768149	-0.0662741	-0.0794446
0.0182	0	-0.076786	-0.076786	-0.0662239	-0.0794282
0.0183	0	-0.0767572	-0.0767572	-0.0661734	-0.0794119
0.0184	0	-0.0767284	-0.0767284	-0.0661226	-0.0793956
0.0185	0	-0.0766996	-0.0766996	-0.0660715	-0.0793794
0.0186	0	-0.0766709	-0.0766709	-0.0660201	-0.0793631
0.0187	0	-0.0766423	-0.0766423	-0.0659684	-0.0793469
0.0188	0	-0.0766137	-0.0766137	-0.0659163	-0.0793307
0.0189	0	-0.0765851	-0.0765851	-0.065864	-0.0793145
0.019	0	-0.0765566	-0.0765566	-0.0658113	-0.0792983
0.0191	0	-0.0765281	-0.0765281	-0.0657582	-0.0792822
0.0192	0	-0.0764997	-0.0764997	-0.0657048	-0.0792661
0.0193	0	-0.0764713	-0.0764713	-0.0656511	-0.07925
0.0194	0	-0.076443	-0.076443	-0.065597	-0.0792339
0.0195	0	-0.0764147	-0.0764147	-0.0655425	-0.0792178
0.0196	0	-0.0763864	-0.0763864	-0.0654876	-0.0792018
0.0197	0	-0.0763582	-0.0763582	-0.0654323	-0.0791858
0.0198	0	-0.0763301	-0.0763301	-0.0653766	-0.0791698
0.0199	0	-0.076302	-0.076302	-0.0653206	-0.0791538
0.02	0	-0.0762739	-0.0762739	-0.0652641	-0.0791378
0.0201	0	-0.0762459	-0.0762459	-0.0652071	-0.0791219
0.0202	0	-0.0762179	-0.0762179	-0.0651497	-0.079106
0.0203	0	-0.07619	-0.07619	-0.0650919	-0.0790901
0.0204	0	-0.0761621	-0.0761621	-0.0650336	-0.0790742
0.0205	0	-0.0761343	-0.0761343	-0.0649748	-0.0790584
0.0206	0	-0.0761065	-0.0761065	-0.0649156	-0.0790426
0.0207	0	-0.0760788	-0.0760788	-0.0648558	-0.0790268
0.0208	0	-0.0760511	-0.0760511	-0.0647955	-0.079011
0.0209	0	-0.0760234	-0.0760234	-0.0647347	-0.0789952
0.021	0	-0.0759958	-0.0759958	-0.0646734	-0.0789795
0.0211	0	-0.0759683	-0.0759683	-0.0646115	-0.0789638
0.0212	0	-0.0759407	-0.0759407	-0.064549	-0.0789481
0.0213	0	-0.0759133	-0.0759133	-0.0644859	-0.0789324
0.0214	0	-0.0758859	-0.0758859	-0.0644223	-0.0789167
0.0215	0	-0.0758585	-0.0758585	-0.064358	-0.0789011
0.0216	0	-0.0758311	-0.0758311	-0.0642931	-0.0788855
0.0217	0	-0.0758038	-0.0758038	-0.0642275	-0.0788699
0.0218	0	-0.0757766	-0.0757766	-0.0641613	-0.0788543
0.0219	0	-0.0757494	-0.0757494	-0.0640943	-0.0788388
0.022	0	-0.0757222	-0.0757222	-0.0640267	-0.0788232
0.0221	0	-0.0756951	-0.0756951	-0.0639583	-0.0788077
0.0222	0	-0.0756681	-0.0756681	-0.0638891	-0.0787922
0.0223	0	-0.075641	-0.075641	-0.0638192	-0.0787768
0.0224	0	-0.075614	-0.075614	-0.0637485	-0.0787613
0.0225	0	-0.0755871	-0.0755871	-0.0636769	-0.0787459
0.0226	0	-0.0755602	-0.0755602	-0.0636045	-0.0787305
0.0227	0	-0.0755334	-0.0755334	-0.0635312	-0.0787151
0.0228	0	-0.0755066	-0.0755066	-0.063457	-0.0786997
0.0229	0	-0.0754798	-0.0754798	-0.0633819	-0.0786844
0.023	0	-0.0754531	-0.0754531	-0.0633057	-0.0786691
0.0231	0	-0.0754264	-0.0754264	-0.0632286	-0.0786538
0.0232	0	-0.0753998	-0.0753998	-0.0631504	-0.0786385
0.0233	0	-0.0753732	-0.0753732	-0.0630712	-0.0786232
0.0234	0	-0.0753467	-0.0753467	-0.0629908	-0.078608
0.0235	0	-0.0753202	-0.0753202	-0.0629093	-0.0785928
0.0236	0	-0.0752937	-0.0752937	-0.0628266	-0.0785776
0.0237	0	-0.0752673	-0.0752673	-0.0627427	-0.0785624
0.0238	0	-0.0752409	-0.0752409	-0.0626574	-0.0785472
0.0239	0	-0.0752146	-0.0752146	-0.0625709	-0.0785321
0.024	0	-0.0751883	-0.0751883	-0.0624829	-0.078517
0.0241	0	-0.0751621	-0.0751621	-0.0623935	-0.0785019
0.0242	0	-0.0751359	-0.0751359	-0.0623026	-0.0784868
0.0243	0	-0.0751097	-0.0751097	-0.0622102	-0.0784718
0.0244	0	-0.0750836	-0.0750836	-0.0621161	-0.0784567
0.0245	0	-0.0750576	-0.0750576	-0.0620204	-0.0784417
0.0246	0	-0.0750315	-0.0750315	-0.0619229	-0.0784267
0.0247	0	-0.0750056	-0.0750056	-0.0618235	-0.0784118
0.0248	0	-0.0749796	-0.0749796	-0.0617223	-0.0783968
0.0249	0	-0.0749537	-0.0749537	-0.0616191	-0.0783819
0.025	0	-0.0749279	-0.0749279	-0.0615137	-0.078367
0.0251	0	-0.0749021	-0.0749021	-0.0614062	-0.0783521
0.0252	0	-0.0748763	-0.0748763	-0.0612965	-0.0783372
0.0253	0	-0.0748506	-0.0748506	-0.0611843	-0.0783223
0.0254	0	-0.0748249	-0.0748249	-0.0610697	-0.0783075
0.0255	0	-0.0747993	-0.0747993	-0.0609524	-0.0782927
0.0256	0	-0.0747737	-0.0747737	-0.0608323	-0.0782779
0.0257	0	-0.0747481	-0.0747481	-0.0607094	-0.0782631
0.0258	0	-0.0747226	-0.0747226	-0.0605834	-0.0782484
0.0259	0	-0.0746971	-0.0746971	-0.0604543	-0.0782337
0.026	0	-0.0746717	-0.0746717	-0.0603217	-0.078219
0.0261	0	-0.0746463	-0.0746463	-0.0601856	-0.0782043
0.0262	0	-0.074621	-0.074621	-0.0600458	-0.0781896
0.0263	0	-0.0745957	-0.0745957	-0.059902	-0.078175
0.0264	0	-0.0745704	-0.0745704	-0.0597539	-0.0781603
0.0265	0	-0.0745452	-0.0745452	-0.0596015	-0.0781457
0.0266	0	-0.07452	-0.07452	-0.0594443	-0.0781311
0.0267	0	-0.0744949	-0.0744949	-0.0592821	-0.0781166
0.0268	0	-0.0744698	-0.0744698	-0.0591146	-0.078102
0.0269	0	-0.0744448	-0.0744448	-0.0589414	-0.0780875
0.027	0	-0.0744198	-0.0744198	-0.0587621	-0.078073
0.0271	0	-0.0743948	-0.0743948	-0.0585764	-0.0780585
0.0272	0	-0.0743699	-0.0743699	-0.0583838	-0.078044
0.0273	0	-0.074345	-0.074345	-0.0581837	-0.0780296
0.0274	0	-0.0743201	-0.0743201	-0.0579757	-0.0780152
0.0275	0	-0.0742953	-0.0742953	-0.0577592	-0.0780007
0.0276	0	-0.0742706	-0.0742706	-0.0575335	-0.0779864
0.0277	0	-0.0742459	-0.0742459	-0.0572978	-0.077972
0.0278	0	-0.0742212	-0.0742212	-0.0570514	-0.0779576
0.0279	0	-0.0741966	-0.0741966	-0.0567933	-0.0779433
0.028	0	-0.074172	-0.074172	-0.0565226	-0.077929
0.0281	0	-0.0741474	-0.0741474	-0.0562381	-0.0779147
0.0282	0	-0.0741229	-0.0741229	-0.0559386	-0.0779004
0.0283	0	-0.0740984	-0.0740984	-0.0556226	-0.0778862
0.0284	0	-0.074074	-0.074074	-0.0552886	-0.077872
0.0285	0	-0.0740496	-0.0740496	-0.0549347	-0.0778578
0.0286	0	-0.0740253	-0.0740253	-0.0545588	-0.0778436
0.0287	0	-0.074001	-0.074001	-0.0541585	-0.0778294
0.0288	0	-0.0739767	-0.0739767	-0.0537312	-0.0778152
0.0289	0	-0.0739525	-0.0739525	-0.0532736	-0.0778011
0.029	0	-0.0739283	-0.0739283	-0.0527821	-0.077787
0.0291	0	-0.0739042	-0.0739042	-0.0522524	-0.0777729
0.0292	0	-0.0738801	-0.0738801	-0.0516795	-0.0777588
0.0293	0	-0.073856	-0.073856	-0.0510573	-0.0777448
0.0294	0	-0.073832	-0.073832	-0.0503789	-0.0777308
0.0295	0	-0.073808	-0.073808	-0.0496356	-0.0777167
0.0296	0	-0.073784	-0.073784	-0.0488173	-0.0777028
0.0297	0	-0.0737601	-0.0737601	-0.0479112	-0.0776888
0.0298	0	-0.0737363	-0.0737363	-0.0469019	-0.0776748
0.0299	0	-0.0737125	-0.0737125	-0.04577	-0.0776609
0.03	0	-0.0736887	-0.0736887	-0.044491	-0.077647
0.0301	0	-0.0736649	-0.0736649	-0.0430337	-0.0776331
0.0302	0	-0.0736412	-0.0736412	-0.0413574	-0.0776192
0.0303	0	-0.0736176	-0.0736176	-0.0394082	-0.0776054
0.0304	0	-0.073594	-0.073594	-0.0371136	-0.0775915
0.0305	0	-0.0735704	-0.0735704	-0.0343737	-0.0775777
0.0306	0	-0.0735468	-0.0735468	-0.0310471	-0.0775639
0.0307	0	-0.0735233	-0.0735233	-0.0269275	-0.0775501
0.0308	0	-0.0734999	-0.0734999	-0.0217034	-0.0775364
0.0309	0	-0.0734765	-0.0734765	-0.0148835	-0.0775226
0.031	0	-0.0734531	-0.0734531	-0.00565209	-0.0775089
0.0311	0	-0.0734297	-0.0734297	0.00743613	-0.0774952
0.0312	0	-0.0734064	-0.0734064	0.0271609	-0.0774815
0.0313	0	-0.0733832	-0.0733832	-0.065	-0.0774679
0.0314	0	-0.0749667	-0.0749667	-0.0654183	-0.0774542
0.0315	0	-0.0763843	-0.0763843	-0.0658248	-0.0774406
0.0316	0	-0.0776345	-0.0776345	-0.0662186	-0.077427
0.0317	0	-0.0787216	-0.0787216	-0.0665987	-0.0774134
0.0318	0	-0.0796545	-0.0796545	-0.0669642	-0.0773998
0.0319	0	-0.080445	-0.080445	-0.0673145	-0.0773863
0.032	0	-0.0811069	-0.0811069	-0.0676492	-0.0773728
0.0321	0	-0.0816544	-0.0816544	-0.0679678	-0.0773592
0.0322	0	-0.0821017	-0.0821017	-0.0682703	-0.0773458
0.0323	0	-0.0824623	-0.0824623	-0.0685564	-0.0773323
0.0324	0	-0.0827486	-0.0827486	-0.0688263	-0.0773188
0.0325	0	-0.0829717	-0.0829717	-0.0690802	-0.0773054
0.0326	0	-0.0831415	-0.0831415	-0.0693182	-0.077292
0.0327	0	-0.0832665	-0.0832665	-0.0695407	-0.0772786
0.0328	0	-0.083354	-0.083354	-0.0697482	-0.0772652
0.0329	0	-0.0834105	-0.0834105	-0.0699411	-0.0772519
0.033	0	-0.083441	-0.083441	-0.07012	-0.0772385
0.0331	0	-0.0834502	-0.0834502	-0.0702853	-0.0772252
0.0332	0	-0.0834416	-0.0834416	-0.0704377	-0.0772119
0.0333	0	-0.0834185	-0.0834185	-0.0705778	-0.0771986
0.0334	0	-0.0833834	-0.0833834	-0.0707062	-0.0771854
0.0335	0	-0.0833384	-0.0833384	-0.0708235	-0.0771721
0.0336	0	-0.0832854	-0.0832854	-0.0709303	-0.0771589
0.0337	0	-0.0832257	-0.0832257	-0.0710273	-0.0771457
0.0338	0	-0.0831607	-0.0831607	-0.0711149	-0.0771325
0.0339	0	-0.0830912	-0.0830912	-0.0711938	-0.0771193
0.034	0	-0.0830182	-0.0830182	-0.0712644	-0.0771062
0.0341	0	-0.0829423	-0.0829423	-0.0713275	-0.0770931
0.0342	0	-0.0828641	-0.0828641	-0.0713834	-0.0770799
0.0343	0	-0.082784	-0.082784	-0.0714325	-0.0770669
0.0344	0	-0.0827025	-0.0827025	-0.0714755	-0.0770538
0.0345	0	-0.0826198	-0.0826198	-0.0715127	-0.0770407
0.0346	0	-0.0825363	-0.0825363	-0.0715445	-0.0770277
0.0347	0	-0.0824521	-0.0824521	-0.0715713	-0.0770147
0.0348	0	-0.0823674	-0.0823674	-0.0715935	-0.0770017
0.0349	0	-0.0822824	-0.0822824	-0.0716113	-0.0769887
0.035	0	-0.0821971	-0.0821971	-0.0716252	-0.0769757
0.0351	0	-0.0821118	-0.0821118	-0.0716353	-0.0769628
0.0352	0	-0.0820264	-0.0820264	-0.0716421	-0.0769499
0.0353	0	-0.0819411	-0.0819411	-0.0716456	-0.076937
0.0354	0	-0.0818559	-0.0818559	-0.0716463	-0.0769241
0.0355	0	-0.0817708	-0.0817708	-0.0716442	-0.0769112
0.0356	0	-0.0816859	-0.0816859	-0.0716396	-0.0768984
0.0357	0	-0.0816012	-0.0816012	-0.0716327	-0.0768855
0.0358	0	-0.0815168	-0.0815168	-0.0716236	-0.0768727
0.0359	0	-0.0814327	-0.0814327	-0.0716126	-0.0768599
0.036	0	-0.0813489	-0.0813489	-0.0715997	-0.0768471
0.0361	0	-0.0812653	-0.0812653	-0.0715852	-0.0768344
0.0362	0	-0.0811821	-0.0811821	-0.071569	-0.0768216
0.0363	0	-0.0810992	-0.0810992	-0.0715514	-0.0768089
0.0364	0	-0.0810166	-0.0810166	-0.0715325	-0.0767962
0.0365	0	-0.0809344	-0.0809344	-0.0715123	-0.0767835
0.0366	0	-0.0808525	-0.0808525	-0.071491	-0.0767709
0.0367	0	-0.080771	-0.080771	-0.0714686	-0.0767582
0.0368	0	-0.0806899	-0.0806899	-0.0714453	-0.0767456
0.0369	0	-0.080609	-0.080609	-0.071421	-0.076733
0.037	0	-0.0805286	-0.0805286	-0.0713959	-0.0767204
0.0371	0	-0.0804485	-0.0804485	-0.07137	-0.0767078
0.0372	0	-0.0803688	-0.0803688	-0.0713433	-0.0766953
0.0373	0	-0.0802894	-0.0802894	-0.071316	-0.0766827
0.0374	0	-0.0802104	-0.0802104	-0.0712881	-0.0766702
0.0375	0	-0.0801317	-0.0801317	-0.0712596	-0.0766577
0.0376	0	-0.0800534	-0.0800534	-0.0712305	-0.0766452
0.0377	0	-0.0799755	-0.0799755	-0.071201	-0.0766328
0.0378	0	-0.0798979	-0.0798979	-0.0711709	-0.0766203
0.0379	0	-0.0798207	-0.0798207	-0.0711405	-0.0766079
0.038	0	-0.0797438	-0.0797438	-0.0711096	-0.0765955
0.0381	0	-0.0796673	-0.0796673	-0.0710783	-0.0765831
0.0382	0	-0.0795911	-0.0795911	-0.0710467	-0.0765707
0.0383	0	-0.0795153	-0.0795153	-0.0710148	-0.0765584
0.0384	0	-0.0794398	-0.0794398	-0.0709825	-0.076546
0.0385	0	-0.0793647	-0.0793647	-0.07095	-0.0765337
0.0386	0	-0.0792899	-0.0792899	-0.0709171	-0.0765214
0.0387	0	-0.0792155	-0.0792155	-0.070884	-0.0765091
0.0388	0	-0.0791414	-0.0791414	-0.0708507	-0.0764969
0.0389	0	-0.0790677	-0.0790677	-0.0708171	-0.0764846
0.039	0	-0.0789943	-0.0789943	-0.0707834	-0.0764724
0.0391	0	-0.0789212	-0.0789212	-0.0707494	-0.0764602
0.0392	0	-0.0788485	-0.0788485	-0.0707152	-0.076448
0.0393	0	-0.0787761	-0.0787761	-0.0706808	-0.0764358
0.0394	0	-0.078704	-0.078704	-0.0706463	-0.0764237
0.0395	0	-0.0786323	-0.0786323	-0.0706116	-0.0764115
0.0396	0	-0.0785609	-0.0785609	-0.0705767	-0.0763994
0.0397	0	-0.0784898	-0.0784898	-0.0705417	-0.0763873
0.0398	0	-0.0784191	-0.0784191	-0.0705065	-0.0763752
0.0399	0	-0.0783487	-0.0783487	-0.0704712	-0.0763632
0.04	0	-0.0782786	-0.0782786	-0.0704357	-0.0763511
0.0401	0	-0.0782088	-0.0782088	-0.0704001	-0.0763391
0.0402	0	-0.0781394	-0.0781394	-0.0703644	-0.0763271
0.0403	0	-0.0780703	-0.0780703	-0.0703286	-0.0763151
0.0404	0	-0.0780015	-0.0780015	-0.0702927	-0.0763031
0.0405	0	-0.077933	-0.077933	-0.0702566	-0.0762911
0.0406	0	-0.0778648	-0.0778648	-0.0702204	-0.0762792
0.0407	0	-0.0777969	-0.0777969	-0.0701841	-0.0762673
0.0408	0	-0.0777294	-0.0777294	-0.0701477	-0.0762553
0.0409	0	-0.0776621	-0.0776621	-0.0701112	-0.0762435
0.041	0	-0.0775952	-0.0775952	-0.0700746	-0.0762316
0.0411	0	-0.0775286	-0.0775286	-0.0700379	-0.0762197
0.0412	0	-0.0774623	-0.0774623	-0.0700011	-0.0762079
0.0413	0	-0.0773963	-0.0773963	-0.0699642	-0.0761961
0.0414	0	-0.0773305	-0.0773305	-0.0699272	-0.0761843
0.0415	0	-0.0772651	-0.0772651	-0.0698901	-0.0761725
0.0416	0	-0.0772	-0.0772	-0.0698529	-0.0761607
0.0417	0	-0.0771352	-0.0771352	-0.0698156	-0.076149
0.0418	0	-0.0770707	-0.0770707	-0.0697782	-0.0761372
0.0419	0	-0.0770065	-0.0770065	-0.0697407	-0.0761255
0.042	0	-0.0769426	-0.0769426	-0.0697031	-0.0761138
0.0421	0	-0.0768789	-0.0768789	-0.0696655	-0.0761022
0.0422	0	-0.0768156	-0.0768156	-0.0696277	-0.0760905
0.0423	0	-0.0767525	-0.0767525	-0.0695899	-0.0760789
0.0424	0	-0.0766898	-0.0766898	-0.0695519	-0.0760672
0.0425	0	-0.0766273	-0.0766273	-0.0695139	-0.0760556
0.0426	0	-0.0765651	-0.0765651	-0.0694757	-0.076044
0.0427	0	-0.0765032	-0.0765032	-0.0694375	-0.0760325
0.0428	0	-0.0764416	-0.0764416	-0.0693992	-0.0760209
0.0429	0	-0.0763802	-0.0763802	-0.0693607	-0.0760094
0.043	0	-0.0763191	-0.0763191	-0.0693222	-0.0759978
0.0431	0	-0.0762584	-0.0762584	-0.0692836	-0.0759863
0.0432	0	-0.0761979	-0.0761979	-0.0692449	-0.0759748
0.0433	0	-0.0761376	-0.0761376	-0.0692061	-0.0759634
0.0434	0	-0.0760777	-0.0760777	-0.0691672	-0.0759519
0.0435	0	-0.076018	-0.076018	-0.0691282	-0.0759405
0.0436	0	-0.0759586	-0.0759586	-0.0690891	-0.0759291
0.0437	0	-0.0758994	-0.0758994	-0.0690499	-0.0759177
0.0438	0	-0.0758405	-0.0758405	-0.0690106	-0.0759063
0.0439	0	-0.0757819	-0.0757819	-0.0689711	-0.0758949
0.044	0	-0.0757236	-0.0757236	-0.0689316	-0.0758836
0.0441	0	-0.0756655	-0.0756655	-0.068892	-0.0758722
0.0442	0	-0.0756077	-0.0756077	-0.0688523	-0.0758609
0.0443	0	-0.0755501	-0.0755501	-0.0688124	-0.0758496
0.0444	0	-0.0754928	-0.0754928	-0.0687725	-0.0758383
0.0445	0	-0.0754358	-0.0754358	-0.0687324	-0.0758271
0.0446	0	-0.075379	-0.075379	-0.0686922	-0.0758158
0.0447	0	-0.0753225	-0.0753225	-0.0686519	-0.0758046
0.0448	0	-0.0752663	-0.0752663	-0.0686115	-0.0757934
0.0449	0	-0.0752103	-0.0752103	-0.068571	-0.0757822
0.045	0	-0.0751545	-0.0751545	-0.0685304	-0.075771
0.0451	0	-0.075099	-0.075099	-0.0684896	-0.0757599
0.0452	0	-0.0750438	-0.0750438	-0.0684487	-0.0757487
0.0453	0	-0.0749888	-0.0749888	-0.0684077	-0.0757376
0.0454	0	-0.074934	-0.074934	-0.0683666	-0.0757265
0.0455	0	-0.0748795	-0.0748795	-0.0683254	-0.0757154
0.0456	0	-0.0748253	-0.0748253	-0.068284	-0.0757043
0.0457	0	-0.0747712	-0.0747712	-0.0682425	-0.0756932
0.0458	0	-0.0747175	-0.0747175	-0.0682008	-0.0756822
0.0459	0	-0.074664	-0.074664	-0.068159	-0.0756712
0.046	0	-0.0746107	-0.0746107	-0.0681171	-0.0756602
0.0461	0	-0.0745576	-0.0745576	-0.0680751	-0.0756492
0.0462	0	-0.0745048	-0.0745048	-0.0680329	-0.0756382
0.0463	0	-0.0744523	-0.0744523	-0.0679905	-0.0756272
0.0464	0	-0.0743999	-0.0743999	-0.067948	-0.0756163
0.0465	0	-0.0743478	-0.0743478	-0.0679054	-0.0756054
0.0466	0	-0.074296	-0.074296	-0.0678626	-0.0755945
0.0467	0	-0.0742444	-0.0742444	-0.0678197	-0.0755836
0.0468	0	-0.074193	-0.074193	-0.0677766	-0.0755727
0.0469	0	-0.0741418	-0.0741418	-0.0677334	-0.0755618
0.047	0	-0.0740909	-0.0740909	-0.0676899	-0.075551
0.0471	0	-0.0740402	-0.0740402	-0.0676464	-0.0755402
0.0472	0	-0.0739897	-0.0739897	-0.0676026	-0.0755294
0.0473	0	-0.0739394	-0.0739394	-0.0675587	-0.0755186
0.0474	0	-0.0738894	-0.0738894	-0.0675147	-0.0755078
0.0475	0	-0.0738396	-0.0738396	-0.0674704	-0.075497
0.0476	0	-0.07379	-0.07379	-0.067426	-0.0754863
0.0477	0	-0.0737407	-0.0737407	-0.0673814	-0.0754756
0.0478	0	-0.0736916	-0.0736916	-0.0673366	-0.0754649
0.0479	0	-0.0736427	-0.0736427	-0.0672916	-0.0754542
0.048	0	-0.073594	-0.073594	-0.0672465	-0.0754435
0.0481	0	-0.0735455	-0.0735455	-0.0672011	-0.0754328
0.0482	0	-0.0734972	-0.0734972	-0.0671556	-0.0754222
0.0483	0	-0.0734492	-0.0734492	-0.0671098	-0.0754116
0.0484	0	-0.0734014	-0.0734014	-0.0670639	-0.075401
0.0485	0	-0.0733538	-0.0733538	-0.0670177	-0.0753904
0.0486	0	-0.0733064	-0.0733064	-0.0669713	-0.0753798
0.0487	0	-0.0732592	-0.0732592	-0.0669247	-0.0753692
0.0488	0	-0.0732122	-0.0732122	-0.0668779	-0.0753587
0.0489	0	-0.0731654	-0.0731654	-0.0668309	-0.0753482
0.049	0	-0.0731189	-0.0731189	-0.0667837	-0.0753377
0.0491	0	-0.0730725	-0.0730725	-0.0667362	-0.0753272
0.0492	0	-0.0730264	-0.0730264	-0.0666885	-0.0753167
0.0493	0	-0.0729804	-0.0729804	-0.0666405	-0.0753062
0.0494	0	-0.0729347	-0.0729347	-0.0665923	-0.0752958
0.0495	0	-0.0728892	-0.0728892	-0.0665438	-0.0752854
0.0496	0	-0.0728439	-0.0728439	-0.0664951	-0.0752749
0.0497	0	-0.0727987	-0.0727987	-0.0664462	-0.0752645
0.0498	0	-0.0727538	-0.0727538	-0.0663969	-0.0752542
0.0499	0	-0.0727091	-0.0727091	-0.0663474	-0.0752438
0.05	0	-0.0726646	-0.0726646	-0.0662976	-0.0752335
0.0501	0	-0.0726203	-0.0726203	-0.0662476	-0.0752231
0.0502	0	-0.0725761	-0.0725761	-0.0661972	-0.0752128
0.0503	0	-0.0725322	-0.0725322	-0.0661466	-0.0752025
0.0504	0	-0.0724885	-0.0724885	-0.0660957	-0.0751922
0.0505	0	-0.0724449	-0.0724449	-0.0660444	-0.075182
0.0506	0	-0.0724016	-0.0724016	-0.0659929	-0.0751717
0.0507	0	-0.0723584	-0.0723584	-0.065941	-0.0751615
0.0508	0	-0.0723155	-0.0723155	-0.0658888	-0.0751513
0.0509	0	-0.0722727	-0.0722727	-0.0658362	-0.0751411
0.051	0	-0.0722301	-0.0722301	-0.0657834	-0.0751309
0.0511	0	-0.0721877	-0.0721877	-0.0657302	-0.0751207
0.0512	0	-0.0721455	-0.0721455	-0.0656766	-0.0751105
0.0513	0	-0.0721035	-0.0721035	-0.0656226	-0.0751004
0.0514	0	-0.0720617	-0.0720617	-0.0655683	-0.0750903
0.0515	0	-0.0720201	-0.0720201	-0.0655136	-0.0750802
0.0516	0	-0.0719786	-0.0719786	-0.0654586	-0.0750701
0.0517	0	-0.0719373	-0.0719373	-0.0654031	-0.07506
0.0518	0	-0.0718962	-0.0718962	-0.0653472	-0.07505
0.0519	0	-0.0718553	-0.0718553	-0.0652909	-0.0750399
0.052	0	-0.0718146	-0.0718146	-0.0652342	-0.0750299
0.0521	0	-0.0717741	-0.0717741	-0.065177	-0.0750199
0.0522	0	-0.0717337	-0.0717337	-0.0651194	-0.0750099
0.0523	0	-0.0716935	-0.0716935	-0.0650613	-0.0749999
0.0524	0	-0.0716535	-0.0716535	-0.0650028	-0.0749899
0.0525	0	-0.0716137	-0.0716137	-0.0649438	-0.07498
0.0526	0	-0.071574	-0.071574	-0.0648842	-0.0749701
0.0527	0	-0.0715345	-0.0715345	-0.0648242	-0.0749602
0.0528	0	-0.0714952	-0.0714952	-0.0647637	-0.0749503
0.0529	0	-0.0714561	-0.0714561	-0.0647026	-0.0749404
0.053	0	-0.0714171	-0.0714171	-0.0646409	-0.0749305
0.0531	0	-0.0713783	-0.0713783	-0.0645787	-0.0749206
0.0532	0	-0.0713397	-0.0713397	-0.064516	-0.0749108
0.0533	0	-0.0713013	-0.0713013	-0.0644526	-0.074901
0.0534	0	-0.071263	-0.071263	-0.0643886	-0.0748912
0.0535	0	-0.0712249	-0.0712249	-0.064324	-0.0748814
0.0536	0	-0.071187	-0.071187	-0.0642587	-0.0748716
0.0537	0	-0.0711492	-0.0711492	-0.0641928	-0.0748619
0.0538	0	-0.0711116	-0.0711116	-0.0641262	-0.0748521
0.0539	0	-0.0710742	-0.0710742	-0.0640589	-0.0748424
0.054	0	-0.0710369	-0.0710369	-0.0639909	-0.0748327
0.0541	0	-0.0709998	-0.0709998	-0.0639221	-0.074823
0.0542	0	-0.0709628	-0.0709628	-0.0638526	-0.0748133
0.0543	0	-0.0709261	-0.0709261	-0.0637822	-0.0748036
0.0544	0	-0.0708894	-0.0708894	-0.0637111	-0.074794
0.0545	0	-0.070853	-0.070853	-0.0636391	-0.0747844
0.0546	0	-0.0708167	-0.0708167	-0.0635662	-0.0747747
0.0547	0	-0.0707806	-0.0707806	-0.0634924	-0.0747651
0.0548	0	-0.0707446	-0.0707446	-0.0634177	-0.0747555
0.0549	0	-0.0707088	-0.0707088	-0.0633421	-0.074746
0.055	0	-0.0706731	-0.0706731	-0.0632654	-0.0747364
0.0551	0	-0.0706376	-0.0706376	-0.0631878	-0.0747269
0.0552	0	-0.0706023	-0.0706023	-0.063109	-0.0747174
0.0553	0	-0.0705671	-0.0705671	-0.0630292	-0.0747078
0.0554	0	-0.070532	-0.070532	-0.0629482	-0.0746983
0.0555	0	-0.0704972	-0.0704972	-0.0628661	-0.0746889
0.0556	0	-0.0704624	-0.0704624	-0.0627828	-0.0746794
0.0557	0	-0.0704279	-0.0704279	-0.0626981	-0.07467
0.0558	0	-0.0703935	-0.0703935	-0.0626122	-0.0746605
0.0559	0	-0.0703592	-0.0703592	-0.0625249	-0.0746511
0.056	0	-0.0703251	-0.0703251	-0.0624362	-0.0746417
0.0561	0	-0.0702911	-0.0702911	-0.0623461	-0.0746323
0.0562	0	-0.0702573	-0.0702573	-0.0622544	-0.0746229
0.0563	0	-0.0702236	-0.0702236	-0.0621611	-0.0746136
0.0564	0	-0.0701901	-0.0701901	-0.0620662	-0.0746042
0.0565	0	-0.0701567	-0.0701567	-0.0619695	-0.0745949
0.0566	0	-0.0701235	-0.0701235	-0.061871	-0.0745856
0.0567	0	-0.0700904	-0.0700904	-0.0617707	-0.0745763
0.0568	0	-0.0700575	-0.0700575	-0.0616684	-0.074567
0.0569	0	-0.0700247	-0.0700247	-0.0615641	-0.0745578
0.057	0	-0.0699921	-0.0699921	-0.0614577	-0.0745485
0.0571	0	-0.0699596	-0.0699596	-0.061349	-0.0745393
0.0572	0	-0.0699272	-0.0699272	-0.061238	-0.0745301
0.0573	0	-0.069895	-0.069895	-0.0611245	-0.0745208
0.0574	0	-0.0698629	-0.0698629	-0.0610085	-0.0745117
0.0575	0	-0.069831	-0.069831	-0.0608898	-0.0745025
0.0576	0	-0.0697992	-0.0697992	-0.0607683	-0.0744933
0.0577	0	-0.0697676	-0.0697676	-0.0606438	-0.0744842
0.0578	0	-0.0697361	-0.0697361	-0.0605162	-0.074475
0.0579	0	-0.0697047	-0.0697047	-0.0603853	-0.0744659
0.058	0	-0.0696735	-0.0696735	-0.0602509	-0.0744568
0.0581	0	-0.0696424	-0.0696424	-0.0601128	-0.0744477
0.0582	0	-0.0696114	-0.0696114	-0.0599709	-0.0744387
0.0583	0	-0.0695806	-0.0695806	-0.059825	-0.0744296
0.0584	0	-0.0695499	-0.0695499	-0.0596746	-0.0744206
0.0585	0	-0.0695194	-0.0695194	-0.0595197	-0.0744115
0.0586	0	-0.069489	-0.069489	-0.05936	-0.0744025
0.0587	0	-0.0694587	-0.0694587	-0.059195	-0.0743935
0.0588	0	-0.0694286	-0.0694286	-0.0590246	-0.0743846
0.0589	0	-0.0693985	-0.0693985	-0.0588482	-0.0743756
0.059	0	-0.0693687	-0.0693687	-0.0586656	-0.0743666
0.0591	0	-0.0693389	-0.0693389	-0.0584764	-0.0743577
0.0592	0	-0.0693093	-0.0693093	-0.0582799	-0.0743488
0.0593	0	-0.0692798	-0.0692798	-0.0580758	-0.0743399
0.0594	0	-0.0692505	-0.0692505	-0.0578634	-0.074331
0.0595	0	-0.0692212	-0.0692212	-0.0576421	-0.0743221
0.0596	0	-0.0691922	-0.0691922	-0.0574113	-0.0743132
0.0597	0	-0.0691632	-0.0691632	-0.0571701	-0.0743044
0.0598	0	-0.0691343	-0.0691343	-0.0569177	-0.0742956
0.0599	0	-0.0691056	-0.0691056	-0.0566532	-0.0742867
0.06	0	-0.0690771	-0.0690771	-0.0563754	-0.0742779
0.0601	0	-0.0690486	-0.0690486	-0.0560832	-0.0742691
0.0602	0	-0.0690203	-0.0690203	-0.0557753	-0.0742604
0.0603	0	-0.0689921	-0.0689921	-0.05545	-0.0742516
0.0604	0	-0.068964	-0.068964	-0.0551058	-0.0742429
0.0605	0	-0.068936	-0.068936	-0.0547407	-0.0742341
0.0606	0	-0.0689082	-0.0689082	-0.0543523	-0.0742254
0.0607	0	-0.0688805	-0.0688805	-0.0539383	-0.0742167
0.0608	0	-0.0688529	-0.0688529	-0.0534955	-0.074208
0.0609	0	-0.0688254	-0.0688254	-0.0530206	-0.0741993
0.061	0	-0.0687981	-0.0687981	-0.0525097	-0.0741907
0.0611	0	-0.0687709	-0.0687709	-0.051958	-0.074182
0.0612	0	-0.0687438	-0.0687438	-0.0513601	-0.0741734
0.0613	0	-0.0687168	-0.0687168	-0.0507095	-0.0741648
0.0614	0	-0.0686899	-0.0686899	-0.0499983	-0.0741562
0.0615	0	-0.0686632	-0.0686632	-0.0492171	-0.0741476
0.0616	0	-0.0686366	-0.0686366	-0.0483545	-0.074139
0.0617	0	-0.0686101	-0.0686101	-0.0473965	-0.0741305
0.0618	0	-0.0685837	-0.0685837	-0.0463257	-0.0741219
0.0619	0	-0.0685574	-0.0685574	-0.0451202	-0.0741134
0.062	0	-0.0685313	-0.0685313	-0.0437523	-0.0741049
0.0621	0	-0.0685052	-0.0685052	-0.042186	-0.0740964
0.0622	0	-0.0684793	-0.0684793	-0.0403745	-0.0740879
0.0623	0	-0.0684535	-0.0684535	-0.0382549	-0.0740794
0.0624	0	-0.0684278	-0.0684278	-0.0357418	-0.074071
0.0625	0	-0.0684023	-0.0684023	-0.0327156	-0.0740625
0.0626	0	-0.0683768	-0.0683768	-0.0290048	-0.0740541
0.0627	0	-0.0683515	-0.0683515	-0.0243546	-0.0740457
0.0628	0	-0.0683262	-0.0683262	-0.0183718	-0.0740373
0.0629	0	-0.0683011	-0.0683011	-0.0104204	-0.0740289
0.063	0	-0.0682761	-0.0682761	0.00059057	-0.0740205
0.0631	0	-0.0682512	-0.0682512	0.0166733	-0.0740122
0.0632	0	-0.0682264	-0.0682264	-0.065	-0.0740038
0.0633	0	-0.0698085	-0.0698085	-0.065417	-0.0739955
0.0634	0	-0.071291	-0.071291	-0.0658224	-0.0739872
0.0635	0	-0.072661	-0.072661	-0.0662151	-0.0739789
0.0636	0	-0.0739102	-0.0739102	-0.0665941	-0.0739706
0.0637	0	-0.0750347	-0.0750347	-0.0669585	-0.0739623
0.0638	0	-0.0760346	-0.0760346	-0.0673079	-0.0739541
0.0639	0	-0.0769135	-0.0769135	-0.0676416	-0.0739458
0.064	0	-0.0776774	-0.0776774	-0.0679594	-0.0739376
0.0641	0	-0.0783344	-0.0783344	-0.068261	-0.0739294
0.0642	0	-0.0788933	-0.0788933	-0.0685464	-0.0739212
0.0643	0	-0.0793639	-0.0793639	-0.0688156	-0.073913
0.0644	0	-0.0797555	-0.0797555	-0.0690688	-0.0739048
0.0645	0	-0.0800776	-0.0800776	-0.0693063	-0.0738966
0.0646	0	-0.0803388	-0.0803388	-0.0695283	-0.0738885
0.0647	0	-0.0805471	-0.0805471	-0.0697353	-0.0738804
0.0648	0	-0.0807097	-0.0807097	-0.0699278	-0.0738722
0.0649	0	-0.0808331	-0.0808331	-0.0701063	-0.0738641
0.065	0	-0.080923	-0.080923	-0.0702713	-0.073856
0.0651	0	-0.0809843	-0.0809843	-0.0704234	-0.073848
0.0652	0	-0.0810214	-0.0810214	-0.0705633	-0.0738399
0.0653	0	-0.0810379	-0.0810379	-0.0706915	-0.0738318
0.0654	0	-0.081037	-0.081037	-0.0708086	-0.0738238
0.0655	0	-0.0810214	-0.0810214	-0.0709152	-0.0738158
0.0656	0	-0.0809935	-0.0809935	-0.071012	-0.0738078
0.0657	0	-0.0809552	-0.0809552	-0.0710996	-0.0737998
0.0658	0	-0.0809081	-0.0809081	-0.0711784	-0.0737918
0.0659	0	-0.0808538	-0.0808538	-0.071249	-0.0737838
0.066	0	-0.0807933	-0.0807933	-0.071312	-0.0737759
0.0661	0	-0.0807278	-0.0807278	-0.0713678	-0.0737679
0.0662	0	-0.0806579	-0.0806579	-0.071417	-0.07376
0.0663	0	-0.0805846	-0.0805846	-0.07146	-0.0737521
0.0664	0	-0.0805083	-0.0805083	-0.0714971	-0.0737442
0.0665	0	-0.0804296	-0.0804296	-0.071529	-0.0737363
0.0666	0	-0.0803489	-0.0803489	-0.0715558	-0.0737284
0.0667	0	-0.0802665	-0.0802665	-0.0715779	-0.0737206
0.0668	0	-0.0801829	-0.0801829	-0.0715958	-0.0737127
0.0669	0	-0.0800982	-0.0800982	-0.0716097	-0.0737049
0.067	0	-0.0800127	-0.0800127	-0.0716199	-0.0736971
0.0671	0	-0.0799265	-0.0799265	-0.0716267	-0.0736893
0.0672	0	-0.0798398	-0.0798398	-0.0716303	-0.0736815
0.0673	0	-0.0797528	-0.0797528	-0.0716309	-0.0736737
0.0674	0	-0.0796655	-0.0796655	-0.0716289	-0.073666
0.0675	0	-0.0795781	-0.0795781	-0.0716243	-0.0736582
0.0676	0	-0.0794906	-0.0794906	-0.0716174	-0.0736505
0.0677	0	-0.0794031	-0.0794031	-0.0716084	-0.0736427
0.0678	0	-0.0793156	-0.0793156	-0.0715974	-0.073635
0.0679	0	-0.0792283	-0.0792283	-0.0715846	-0.0736273
0.068	0	-0.0791411	-0.0791411	-0.07157	-0.0736197
0.0681	0	-0.0790541	-0.0790541	-0.0715539	-0.073612
0.0682	0	-0.0789673	-0.0789673	-0.0715364	-0.0736043
0.0683	0	-0.0788807	-0.0788807	-0.0715175	-0.0735967
0.0684	0	-0.0787944	-0.0787944	-0.0714973	-0.0735891
0.0685	0	-0.0787083	-0.0787083	-0.071476	-0.0735814
0.0686	0	-0.0786225	-0.0786225	-0.0714537	-0.0735738
0.0687	0	-0.0785371	-0.0785371	-0.0714303	-0.0735663
0.0688	0	-0.0784519	-0.0784519	-0.0714061	-0.0735587
0.0689	0	-0.0783671	-0.0783671	-0.071381	-0.0735511
0.069	0	-0.0782825	-0.0782825	-0.0713551	-0.0735436
0.0691	0	-0.0781983	-0.0781983	-0.0713284	-0.073536
0.0692	0	-0.0781145	-0.0781145	-0.0713012	-0.0735285
0.0693	0	-0.078031	-0.078031	-0.0712732	-0.073521
0.0694	0	-0.0779478	-0.0779478	-0.0712447	-0.0735135
0.0695	0	-0.077865	-0.077865	-0.0712157	-0.073506
0.0696	0	-0.0777825	-0.0777825	-0.0711861	-0.0734985
0.0697	0	-0.0777004	-0.0777004	-0.0711561	-0.0734911
0.0698	0	-0.0776186	-0.0776186	-0.0711256	-0.0734836
0.0699	0	-0.0775371	-0.0775371	-0.0710948	-0.0734762
0.07	0	-0.0774561	-0.0774561	-0.0710635	-0.0734688
0.0701	0	-0.0773753	-0.0773753	-0.0710319	-0.0734614
0.0702	0	-0.0772949	-0.0772949	-0.0709999	-0.073454
0.0703	0	-0.0772149	-0.0772149	-0.0709677	-0.0734466
0.0704	0	-0.0771352	-0.0771352	-0.0709351	-0.0734393
0.0705	0	-0.0770559	-0.0770559	-0.0709023	-0.0734319
0.0706	0	-0.0769769	-0.0769769	-0.0708692	-0.0734246
0.0707	0	-0.0768982	-0.0768982	-0.0708359	-0.0734172
0.0708	0	-0.0768199	-0.0768199	-0.0708023	-0.0734099
0.0709	0	-0.0767419	-0.0767419	-0.0707685	-0.0734026
0.071	0	-0.0766643	-0.0766643	-0.0707345	-0.0733953
0.0711	0	-0.076587	-0.076587	-0.0707003	-0.0733881
0.0712	0	-0.0765101	-0.0765101	-0.0706659	-0.0733808
0.0713	0	-0.0764335	-0.0764335	-0.0706314	-0.0733736
0.0714	0	-0.0763572	-0.0763572	-0.0705966	-0.0733663
0.0715	0	-0.0762813	-0.0762813	-0.0705618	-0.0733591
0.0716	0	-0.0762057	-0.0762057	-0.0705267	-0.0733519
0.0717	0	-0.0761304	-0.0761304	-0.0704915	-0.0733447
0.0718	0	-0.0760555	-0.0760555	-0.0704562	-0.0733375
0.0719	0	-0.0759808	-0.0759808	-0.0704207	-0.0733303
0.072	0	-0.0759066	-0.0759066	-0.0703851	-0.0733232
0.0721	0	-0.0758326	-0.0758326	-0.0703494	-0.073316
0.0722	0	-0.075759	-0.075759	-0.0703136	-0.0733089
0.0723	0	-0.0756857	-0.0756857	-0.0702776	-0.0733018
0.0724	0	-0.0756127	-0.0756127	-0.0702415	-0.0732947
0.0725	0	-0.07554	-0.07554	-0.0702053	-0.0732876
0.0726	0	-0.0754677	-0.0754677	-0.070169	-0.0732805
0.0727	0	-0.0753956	-0.0753956	-0.0701326	-0.0732734
0.0728	0	-0.0753239	-0.0753239	-0.070096	-0.0732664
0.0729	0	-0.0752525	-0.0752525	-0.0700594	-0.0732593
0.073	0	-0.0751814	-0.0751814	-0.0700227	-0.0732523
0.0731	0	-0.0751106	-0.0751106	-0.0699859	-0.0732453
0.0732	0	-0.0750402	-0.0750402	-0.0699489	-0.0732383
0.0733	0	-0.07497	-0.07497	-0.0699119	-0.0732313
0.0734	0	-0.0749001	-0.0749001	-0.0698748	-0.0732243
0.0735	0	-0.0748306	-0.0748306	-0.0698375	-0.0732173
0.0736	0	-0.0747613	-0.0747613	-0.0698002	-0.0732104
0.0737	0	-0.0746924	-0.0746924	-0.0697628	-0.0732034
0.0738	0	-0.0746237	-0.0746237	-0.0697253	-0.0731965
0.0739	0	-0.0745554	-0.0745554	-0.0696877	-0.0731896
0.074	0	-0.0744873	-0.0744873	-0.06965	-0.0731827
0.0741	0	-0.0744196	-0.0744196	-0.0696122	-0.0731758
0.0742	0	-0.0743521	-0.0743521	-0.0695743	-0.0731689
0.0743	0	-0.0742849	-0.0742849	-0.0695363	-0.073162
0.0744	0	-0.0742181	-0.0742181	-0.0694983	-0.0731552
0.0745	0	-0.0741515	-0.0741515	-0.0694601	-0.0731483
0.0746	0	-0.0740852	-0.0740852	-0.0694218	-0.0731415
0.0747	0	-0.0740192	-0.0740192	-0.0693835	-0.0731347
0.0748	0	-0.0739534	-0.0739534	-0.069345	-0.0731279
0.0749	0	-0.073888	-0.073888	-0.0693065	-0.0731211
0.075	0	-0.0738228	-0.0738228	-0.0692678	-0.0731143
0.0751	0	-0.0737579	-0.0737579	-0.0692291	-0.0731075
0.0752	0	-0.0736933	-0.0736933	-0.0691902	-0.0731008
0.0753	0	-0.073629	-0.073629	-0.0691513	-0.073094
0.0754	0	-0.073565	-0.073565	-0.0691122	-0.0730873
0.0755	0	-0.0735012	-0.0735012	-0.0690731	-0.0730806
0.0756	0	-0.0734377	-0.0734377	-0.0690339	-0.0730739
0.0757	0	-0.0733745	-0.0733745	-0.0689945	-0.0730672
0.0758	0	-0.0733115	-0.0733115	-0.0689551	-0.0730605
0.0759	0	-0.0732489	-0.0732489	-0.0689155	-0.0730538
0.076	0	-0.0731864	-0.0731864	-0.0688758	-0.0730471
0.0761	0	-0.0731243	-0.0731243	-0.0688361	-0.0730405
0.0762	0	-0.0730624	-0.0730624	-0.0687962	-0.0730339
0.0763	0	-0.0730008	-0.0730008	-0.0687562	-0.0730272
0.0764	0	-0.0729395	-0.0729395	-0.0687161	-0.0730206
0.0765	0	-0.0728784	-0.0728784	-0.0686759	-0.073014
0.0766	0	-0.0728175	-0.0728175	-0.0686355	-0.0730074
0.0767	0	-0.072757	-0.072757	-0.0685951	-0.0730009
0.0768	0	-0.0726967	-0.0726967	-0.0685545	-0.0729943
0.0769	0	-0.0726366	-0.0726366	-0.0685138	-0.0729878
0.077	0	-0.0725768	-0.0725768	-0.068473	-0.0729812
0.0771	0	-0.0725173	-0.0725173	-0.0684321	-0.0729747
0.0772	0	-0.072458	-0.072458	-0.068391	-0.0729682
0.0773	0	-0.072399	-0.072399	-0.0683499	-0.0729617
0.0774	0	-0.0723402	-0.0723402	-0.0683086	-0.0729552
0.0775	0	-0.0722817	-0.0722817	-0.0682671	-0.0729487
0.0776	0	-0.0722234	-0.0722234	-0.0682256	-0.0729422
0.0777	0	-0.0721653	-0.0721653	-0.0681839	-0.0729358
0.0778	0	-0.0721076	-0.0721076	-0.068142	-0.0729293
0.0779	0	-0.07205	-0.07205	-0.0681	-0.0729229
0.078	0	-0.0719927	-0.0719927	-0.0680579	-0.0729165
0.0781	0	-0.0719357	-0.0719357	-0.0680157	-0.0729101
0.0782	0	-0.0718788	-0.0718788	-0.0679733	-0.0729037
0.0783	0	-0.0718223	-0.0718223	-0.0679307	-0.0728973
0.0784	0	-0.0717659	-0.0717659	-0.067888	-0.0728909
0.0785	0	-0.0717098	-0.0717098	-0.0678452	-0.0728846
0.0786	0	-0.071654	-0.071654	-0.0678022	-0.0728782
0.0787	0	-0.0715983	-0.0715983	-0.067759	-0.0728719
0.0788	0	-0.0715429	-0.0715429	-0.0677157	-0.0728656
0.0789	0	-0.0714878	-0.0714878	-0.0676723	-0.0728593
0.079	0	-0.0714328	-0.0714328	-0.0676286	-0.072853
0.0791	0	-0.0713781	-0.0713781	-0.0675848	-0.0728467
0.0792	0	-0.0713237	-0.0713237	-0.0675409	-0.0728404
0.0793	0	-0.0712694	-0.0712694	-0.0674967	-0.0728341
0.0794	0	-0.0712154	-0.0712154	-0.0674524	-0.0728279
0.0795	0	-0.0711616	-0.0711616	-0.0674079	-0.0728216
0.0796	0	-0.0711081	-0.0711081	-0.0673632	-0.0728154
0.0797	0	-0.0710547	-0.0710547	-0.0673184	-0.0728092
0.0798	0	-0.0710016	-0.0710016	-0.0672733	-0.072803
0.0799	0	-0.0709487	-0.0709487	-0.0672281	-0.0727968
0.08	0	-0.070896	-0.070896	-0.0671826	-0.0727906
0.0801	0	-0.0708436	-0.0708436	-0.067137	-0.0727844
0.0802	0	-0.0707914	-0.0707914	-0.0670912	-0.0727783
0.0803	0	-0.0707393	-0.0707393	-0.0670451	-0.0727721
0.0804	0	-0.0706875	-0.0706875	-0.0669989	-0.072766
0.0805	0	-0.070636	-0.070636	-0.0669524	-0.0727598
0.0806	0	-0.0705846	-0.0705846	-0.0669058	-0.0727537
0.0807	0	-0.0705334	-0.0705334	-0.0668589	-0.0727476
0.0808	0	-0.0704825	-0.0704825	-0.0668118	-0.0727415
0.0809	0	-0.0704317	-0.0704317	-0.0667644	-0.0727355
0.081	0	-0.0703812	-0.0703812	-0.0667168	-0.0727294
0.0811	0	-0.0703309	-0.0703309	-0.066669	-0.0727233
0.0812	0	-0.0702808	-0.0702808	-0.066621	-0.0727173
0.0813	0	-0.0702309	-0.0702309	-0.0665726	-0.0727112
0.0814	0	-0.0701812	-0.0701812	-0.0665241	-0.0727052
0.0815	0	-0.0701317	-0.0701317	-0.0664753	-0.0726992
0.0816	0	-0.0700824	-0.0700824	-0.0664262	-0.0726932
0.0817	0	-0.0700334	-0.0700334	-0.0663769	-0.0726872
0.0818	0	-0.0699845	-0.0699845	-0.0663272	-0.0726812
0.0819	0	-0.0699358	-0.0699358	-0.0662774	-0.0726753
0.082	0	-0.0698873	-0.0698873	-0.0662272	-0.0726693
0.0821	0	-0.0698391	-0.0698391	-0.0661767	-0.0726634
0.0822	0	-0.069791	-0.069791	-0.0661259	-0.0726574
0.0823	0	-0.0697431	-0.0697431	-0.0660749	-0.0726515
0.0824	0	-0.0696954	-0.0696954	-0.0660235	-0.0726456
0.0825	0	-0.0696479	-0.0696479	-0.0659718	-0.0726397
0.0826	0	-0.0696006	-0.0696006	-0.0659198	-0.0726338
0.0827	0	-0.0695535	-0.0695535	-0.0658675	-0.0726279
0.0828	0	-0.0695066	-0.0695066	-0.0658148	-0.0726221
0.0829	0	-0.0694599	-0.0694599	-0.0657618	-0.0726162
0.083	0	-0.0694134	-0.0694134	-0.0657084	-0.0726104
0.0831	0	-0.069367	-0.069367	-0.0656547	-0.0726045
0.0832	0	-0.0693209	-0.0693209	-0.0656006	-0.0725987
0.0833	0	-0.0692749	-0.0692749	-0.0655462	-0.0725929
0.0834	0	-0.0692291	-0.0692291	-0.0654913	-0.0725871
0.0835	0	-0.0691836	-0.0691836	-0.0654361	-0.0725813
0.0836	0	-0.0691382	-0.0691382	-0.0653804	-0.0725756
0.0837	0	-0.0690929	-0.0690929	-0.0653244	-0.0725698
0.0838	0	-0.0690479	-0.0690479	-0.0652679	-0.072564
0.0839	0	-0.0690031	-0.0690031	-0.065211	-0.0725583
0.084	0	-0.0689584	-0.0689584	-0.0651537	-0.0725526
0.0841	0	-0.0689139	-0.0689139	-0.0650959	-0.0725468
0.0842	0	-0.0688696	-0.0688696	-0.0650376	-0.0725411
0.0843	0	-0.0688255	-0.0688255	-0.0649789	-0.0725354
0.0844	0	-0.0687815	-0.0687815	-0.0649196	-0.0725297
0.0845	0	-0.0687377	-0.0687377	-0.0648599	-0.0725241
0.0846	0	-0.0686941	-0.0686941	-0.0647997	-0.0725184
0.0847	0	-0.0686507	-0.0686507	-0.0647389	-0.0725127
0.0848	0	-0.0686075	-0.0686075	-0.0646776	-0.0725071
0.0849	0	-0.0685644	-0.0685644	-0.0646158	-0.0725014
0.085	0	-0.0685215	-0.0685215	-0.0645533	-0.0724958
0.0851	0	-0.0684788	-0.0684788	-0.0644903	-0.0724902
0.0852	0	-0.0684362	-0.0684362	-0.0644267	-0.0724846
0.0853	0	-0.0683938	-0.0683938	-0.0643625	-0.072479
0.0854	0	-0.0683516	-0.0683516	-0.0642976	-0.0724734
0.0855	0	-0.0683096	-0.0683096	-0.0642321	-0.0724679
0.0856	0	-0.0682677	-0.0682677	-0.0641659	-0.0724623
0.0857	0	-0.068226	-0.068226	-0.064099	-0.0724568
0.0858	0	-0.0681844	-0.0681844	-0.0640314	-0.0724512
0.0859	0	-0.068143	-0.068143	-0.0639631	-0.0724457
0.086	0	-0.0681018	-0.0681018	-0.063894	-0.0724402
0.0861	0	-0.0680608	-0.0680608	-0.0638241	-0.0724347
0.0862	0	-0.0680199	-0.0680199	-0.0637534	-0.0724292
0.0863	0	-0.0679792	-0.0679792	-0.0636819	-0.0724237
0.0864	0	-0.0679386	-0.0679386	-0.0636096	-0.0724182
0.0865	0	-0.0678982	-0.0678982	-0.0635364	-0.0724128
0.0866	0	-0.067858	-0.067858	-0.0634622	-0.0724073
0.0867	0	-0.0678179	-0.0678179	-0.0633871	-0.0724019
0.0868	0	-0.067778	-0.067778	-0.0633111	-0.0723964
0.0869	0	-0.0677382	-0.0677382	-0.063234	-0.072391
0.087	0	-0.0676986	-0.0676986	-0.0631559	-0.0723856
0.0871	0	-0.0676591	-0.0676591	-0.0630768	-0.0723802
0.0872	0	-0.0676198	-0.0676198	-0.0629965	-0.0723748
0.0873	0	-0.0675807	-0.0675807	-0.062915	-0.0723694
0.0874	0	-0.0675417	-0.0675417	-0.0628324	-0.0723641
0.0875	0	-0.0675029	-0.0675029	-0.0627486	-0.0723587
0.0876	0	-0.0674642	-0.0674642	-0.0626634	-0.0723534
0.0877	0	-0.0674257	-0.0674257	-0.062577	-0.072348
0.0878	0	-0.0673873	-0.0673873	-0.0624891	-0.0723427
0.0879	0	-0.0673491	-0.0673491	-0.0623998	-0.0723374
0.088	0	-0.067311	-0.067311	-0.062309	-0.0723321
0.0881	0	-0.0672731	-0.0672731	-0.0622167	-0.0723268
0.0882	0	-0.0672353	-0.0672353	-0.0621228	-0.0723215
0.0883	0	-0.0671977	-0.0671977	-0.0620271	-0.0723162
0.0884	0	-0.0671602	-0.0671602	-0.0619298	-0.0723109
0.0885	0	-0.0671229	-0.0671229	-0.0618306	-0.0723057
0.0886	0	-0.0670857	-0.0670857	-0.0617294	-0.0723005
0.0887	0	-0.0670486	-0.0670486	-0.0616264	-0.0722952
0.0888	0	-0.0670118	-0.0670118	-0.0615212	-0.07229
0.0889	0	-0.066975	-0.066975	-0.0614138	-0.0722848
0.089	0	-0.0669384	-0.0669384	-0.0613042	-0.0722796
0.0891	0	-0.0669019	-0.0669019	-0.0611922	-0.0722744
0.0892	0	-0.0668656	-0.0668656	-0.0610778	-0.0722692
0.0893	0	-0.0668294	-0.0668294	-0.0609607	-0.072264
0.0894	0	-0.0667934	-0.0667934	-0.0608408	-0.0722589
0.0895	0	-0.0667575	-0.0667575	-0.0607181	-0.0722537
0.0896	0	-0.0667217	-0.0667217	-0.0605924	-0.0722486
0.0897	0	-0.0666861	-0.0666861	-0.0604634	-0.0722434
0.0898	0	-0.0666506	-0.0666506	-0.0603311	-0.0722383
0.0899	0	-0.0666152	-0.0666152	-0.0601953	-0.0722332
0.09	0	-0.06658	-0.06658	-0.0600557	-0.0722281
0.0901	0	-0.0665449	-0.0665449	-0.0599122	-0.072223
0.0902	0	-0.06651	-0.06651	-0.0597645	-0.0722179
0.0903	0	-0.0664752	-0.0664752	-0.0596123	-0.0722129
0.0904	0	-0.0664405	-0.0664405	-0.0594555	-0.0722078
0.0905	0	-0.066406	-0.066406	-0.0592936	-0.0722028
0.0906	0	-0.0663716	-0.0663716	-0.0591265	-0.0721977
0.0907	0	-0.0663373	-0.0663373	-0.0589537	-0.0721927
0.0908	0	-0.0663031	-0.0663031	-0.0587749	-0.0721877
0.0909	0	-0.0662691	-0.0662691	-0.0585896	-0.0721827
0.091	0	-0.0662352	-0.0662352	-0.0583975	-0.0721777
0.0911	0	-0.0662015	-0.0662015	-0.058198	-0.0721727
0.0912	0	-0.0661679	-0.0661679	-0.0579906	-0.0721677
0.0913	0	-0.0661344	-0.0661344	-0.0577747	-0.0721627
0.0914	0	-0.066101	-0.066101	-0.0575496	-0.0721577
0.0915	0	-0.0660678	-0.0660678	-0.0573147	-0.0721528
0.0916	0	-0.0660347	-0.0660347	-0.0570691	-0.0721479
0.0917	0	-0.0660017	-0.0660017	-0.0568119	-0.0721429
0.0918	0	-0.0659688	-0.0659688	-0.0565421	-0.072138
0.0919	0	-0.0659361	-0.0659361	-0.0562586	-0.0721331
0.092	0	-0.0659035	-0.0659035	-0.0559602	-0.0721282
0.0921	0	-0.065871	-0.065871	-0.0556454	-0.0721233
0.0922	0	-0.0658386	-0.0658386	-0.0553127	-0.0721184
0.0923	0	-0.0658064	-0.0658064	-0.0549602	-0.0721135
0.0924	0	-0.0657743	-0.0657743	-0.054586	-0.0721087
0.0925	0	-0.0657423	-0.0657423	-0.0541875	-0.0721038
0.0926	0	-0.0657104	-0.0657104	-0.0537622	-0.072099
0.0927	0	-0.0656786	-0.0656786	-0.0533068	-0.0720941
0.0928	0	-0.065647	-0.065647	-0.0528178	-0.0720893
0.0929	0	-0.0656155	-0.0656155	-0.052291	-0.0720845
0.093	0	-0.0655841	-0.0655841	-0.0517213	-0.0720797
0.0931	0	-0.0655528	-0.0655528	-0.0511028	-0.0720749
0.0932	0	-0.0655217	-0.0655217	-0.0504286	-0.0720701
0.0933	0	-0.0654906	-0.0654906	-0.0496902	-0.0720653
0.0934	0	-0.0654597	-0.0654597	-0.0488775	-0.0720606
0.0935	0	-0.0654289	-0.0654289	-0.0479781	-0.0720558
0.0936	0	-0.0653982	-0.0653982	-0.0469766	-0.0720511
0.0937	0	-0.0653676	-0.0653676	-0.045854	-0.0720463
0.0938	0	-0.0653372	-0.0653372	-0.0445864	-0.0720416
0.0939	0	-0.0653068	-0.0653068	-0.0431428	-0.0720369
0.094	0	-0.0652766	-0.0652766	-0.0414834	-0.0720322
0.0941	0	-0.0652465	-0.0652465	-0.0395555	-0.0720275
0.0942	0	-0.0652165	-0.0652165	-0.0372881	-0.0720228
0.0943	0	-0.0651866	-0.0651866	-0.0345835	-0.0720181
0.0944	0	-0.0651568	-0.0651568	-0.031304	-0.0720134
0.0945	0	-0.0651271	-0.0651271	-0.0272487	-0.0720088
0.0946	0	-0.0650976	-0.0650976	-0.0221156	-0.0720041
0.0947	0	-0.0650681	-0.0650681	-0.0154296	-0.0719995
0.0948	0	-0.0650388	-0.0650388	-0.006405	-0.0719949
0.0949	0	-0.0650095	-0.0650095	0.00634313	-0.0719902
0.095	0	-0.0649804	-0.0649804	0.0254612	-0.0719856
0.0951	0	-0.0649514	-0.0649514	-0.065	-0.071981
0.0952	0	-0.0665293	-0.0665293	-0.0654181	-0.0719764
0.0953	0	-0.0680497	-0.0680497	-0.0658244	-0.0719718
0.0954	0	-0.0694954	-0.0694954	-0.066218	-0.0719672
0.0955	0	-0.0708521	-0.0708521	-0.0665979	-0.0719627
0.0956	0	-0.0721092	-0.0721092	-0.0669633	-0.0719581
0.0957	0	-0.0732596	-0.0732596	-0.0673135	-0.0719536
0.0958	0	-0.0743001	-0.0743001	-0.067648	-0.071949
0.0959	0	-0.0752305	-0.0752305	-0.0679665	-0.0719445
0.096	0	-0.0760536	-0.0760536	-0.0682688	-0.07194
0.0961	0	-0.0767741	-0.0767741	-0.0685548	-0.0719355
0.0962	0	-0.0773985	-0.0773985	-0.0688246	-0.071931
0.0963	0	-0.0779342	-0.0779342	-0.0690783	-0.0719265
0.0964	0	-0.0783893	-0.0783893	-0.0693163	-0.071922
0.0965	0	-0.0787717	-0.0787717	-0.0695387	-0.0719175
0.0966	0	-0.0790895	-0.0790895	-0.0697461	-0.071913
0.0967	0	-0.0793502	-0.0793502	-0.069939	-0.0719086
0.0968	0	-0.0795607	-0.0795607	-0.0701178	-0.0719041
0.0969	0	-0.0797277	-0.0797277	-0.0702831	-0.0718997
0.097	0	-0.0798567	-0.0798567	-0.0704354	-0.0718953
0.0971	0	-0.0799531	-0.0799531	-0.0705755	-0.0718908
0.0972	0	-0.0800213	-0.0800213	-0.0707039	-0.0718864
0.0973	0	-0.0800655	-0.0800655	-0.0708211	-0.071882
0.0974	0	-0.080089	-0.080089	-0.0709279	-0.0718776
0.0975	0	-0.0800949	-0.0800949	-0.0710248	-0.0718733
0.0976	0	-0.0800858	-0.0800858	-0.0711124	-0.0718689
0.0977	0	-0.0800639	-0.0800639	-0.0711913	-0.0718645
0.0978	0	-0.0800313	-0.0800313	-0.071262	-0.0718602
0.0979	0	-0.0799894	-0.0799894	-0.071325	-0.0718558
0.098	0	-0.0799398	-0.0799398	-0.0713809	-0.0718515
0.0981	0	-0.0798836	-0.0798836	-0.0714301	-0.0718471
0.0982	0	-0.0798219	-0.0798219	-0.071473	-0.0718428
0.0983	0	-0.0797556	-0.0797556	-0.0715102	-0.0718385
0.0984	0	-0.0796853	-0.0796853	-0.071542	-0.0718342
0.0985	0	-0.0796117	-0.0796117	-0.0715688	-0.0718299
0.0986	0	-0.0795354	-0.0795354	-0.071591	-0.0718256
0.0987	0	-0.0794568	-0.0794568	-0.0716088	-0.0718213
0.0988	0	-0.0793763	-0.0793763	-0.0716227	-0.0718171
0.0989	0	-0.0792943	-0.0792943	-0.0716329	-0.0718128
0.099	0	-0.0792109	-0.0792109	-0.0716396	-0.0718086
0.0991	0	-0.0791266	-0.0791266	-0.0716432	-0.0718043
0.0992	0	-0.0790413	-0.0790413	-0.0716438	-0.0718001
0.0993	0	-0.0789555	-0.0789555	-0.0716417	-0.0717959
0.0994	0	-0.0788691	-0.0788691	-0.0716372	-0.0717916
0.0995	0	-0.0787824	-0.0787824	-0.0716303	-0.0717874
0.0996	0	-0.0786953	-0.0786953	-0.0716212	-0.0717832
0.0997	0	-0.0786081	-0.0786081	-0.0716102	-0.071779
0.0998	0	-0.0785208	-0.0785208	-0.0715973	-0.0717749
0.0999	0	-0.0784335	-0.0784335	-0.0715827	-0.0717707
0.1	0	-0.0783461	-0.0783461	-0.0715666	-0.0717665
0.1001	0	-0.0782589	-0.0782589	-0.071549	-0.0717624
0.1002	0	-0.0781718	-0.0781718	-0.0715301	-0.0717582
0.1003	0	-0.0780848	-0.0780848	-0.0715099	-0.0717541
0.1004	0	-0.077998	-0.077998	-0.0714886	-0.07175
0.1005	0	-0.0779114	-0.0779114	-0.0714662	-0.0717458
0.1006	0	-0.077825	-0.077825	-0.0714429	-0.0717417
0.1007	0	-0.0777389	-0.0777389	-0.0714186	-0.0717376
0.1008	0	-0.077653	-0.077653	-0.0713935	-0.0717335
0.1009	0	-0.0775674	-0.0775674	-0.0713676	-0.0717294
0.101	0	-0.0774822	-0.0774822	-0.071341	-0.0717254
0.1011	0	-0.0773972	-0.0773972	-0.0713136	-0.0717213
0.1012	0	-0.0773125	-0.0773125	-0.0712857	-0.0717172
0.1013	0	-0.0772281	-0.0772281	-0.0712572	-0.0717132
0.1014	0	-0.077144	-0.077144	-0.0712281	-0.0717091
0.1015	0	-0.0770603	-0.0770603	-0.0711986	-0.0717051
0.1016	0	-0.0769769	-0.0769769	-0.0711686	-0.0717011
0.1017	0	-0.0768938	-0.0768938	-0.0711381	-0.0716971
0.1018	0	-0.076811	-0.076811	-0.0711072	-0.0716931
0.1019	0	-0.0767286	-0.0767286	-0.071076	-0.0716891
0.102	0	-0.0766465	-0.0766465	-0.0710443	-0.0716851
0.1021	0	-0.0765648	-0.0765648	-0.0710124	-0.0716811
0.1022	0	-0.0764834	-0.0764834	-0.0709801	-0.0716771
0.1023	0	-0.0764023	-0.0764023	-0.0709476	-0.0716731
0.1024	0	-0.0763216	-0.0763216	-0.0709147	-0.0716692
0.1025	0	-0.0762412	-0.0762412	-0.0708817	-0.0716652
0.1026	0	-0.0761611	-0.0761611	-0.0708483	-0.0716613
0.1027	0	-0.0760814	-0.0760814	-0.0708148	-0.0716573
0.1028	0	-0.076002	-0.076002	-0.070781	-0.0716534
0.1029	0	-0.0759229	-0.0759229	-0.070747	-0.0716495
0.103	0	-0.0758442	-0.0758442	-0.0707128	-0.0716456
0.1031	0	-0.0757658	-0.0757658	-0.0706784	-0.0716417
0.1032	0	-0.0756877	-0.0756877	-0.0706439	-0.0716378
0.1033	0	-0.07561	-0.07561	-0.0706092	-0.0716339
0.1034	0	-0.0755326	-0.0755326	-0.0705743	-0.07163
0.1035	0	-0.0754555	-0.0754555	-0.0705393	-0.0716262
0.1036	0	-0.0753787	-0.0753787	-0.0705041	-0.0716223
0.1037	0	-0.0753023	-0.0753023	-0.0704688	-0.0716184
0.1038	0	-0.0752262	-0.0752262	-0.0704333	-0.0716146
0.1039	0	-0.0751504	-0.0751504	-0.0703977	-0.0716108
0.104	0	-0.075075	-0.075075	-0.070362	-0.0716069
0.1041	0	-0.0749998	-0.0749998	-0.0703262	-0.0716031
0.1042	0	-0.074925	-0.074925	-0.0702902	-0.0715993
0.1043	0	-0.0748505	-0.0748505	-0.0702542	-0.0715955
0.1044	0	-0.0747763	-0.0747763	-0.070218	-0.0715917
0.1045	0	-0.0747024	-0.0747024	-0.0701817	-0.0715879
0.1046	0	-0.0746288	-0.0746288	-0.0701453	-0.0715841
0.1047	0	-0.0745556	-0.0745556	-0.0701088	-0.0715804
0.1048	0	-0.0744826	-0.0744826	-0.0700722	-0.0715766
0.1049	0	-0.0744099	-0.0744099	-0.0700355	-0.0715729
0.105	0	-0.0743376	-0.0743376	-0.0699986	-0.0715691
0.1051	0	-0.0742656	-0.0742656	-0.0699617	-0.0715654
0.1052	0	-0.0741938	-0.0741938	-0.0699247	-0.0715616
0.1053	0	-0.0741224	-0.0741224	-0.0698876	-0.0715579
0.1054	0	-0.0740512	-0.0740512	-0.0698504	-0.0715542
0.1055	0	-0.0739804	-0.0739804	-0.0698131	-0.0715505
0.1056	0	-0.0739099	-0.0739099	-0.0697757	-0.0715468
0.1057	0	-0.0738396	-0.0738396	-0.0697382	-0.0715431
0.1058	0	-0.0737696	-0.0737696	-0.0697007	-0.0715394
0.1059	0	-0.0737	-0.0737	-0.069663	-0.0715357
0.106	0	-0.0736306	-0.0736306	-0.0696252	-0.0715321
0.1061	0	-0.0735615	-0.0735615	-0.0695874	-0.0715284
0.1062	0	-0.0734927	-0.0734927	-0.0695494	-0.0715248
0.1063	0	-0.0734242	-0.0734242	-0.0695114	-0.0715211
0.1064	0	-0.073356	-0.073356	-0.0694732	-0.0715175
0.1065	0	-0.073288	-0.073288	-0.069435	-0.0715138
0.1066	0	-0.0732203	-0.0732203	-0.0693967	-0.0715102
0.1067	0	-0.073153	-0.073153	-0.0693582	-0.0715066
0.1068	0	-0.0730858	-0.0730858	-0.0693197	-0.071503
0.1069	0	-0.073019	-0.073019	-0.0692811	-0.0714994
0.107	0	-0.0729524	-0.0729524	-0.0692424	-0.0714958
0.1071	0	-0.0728862	-0.0728862	-0.0692036	-0.0714922
0.1072	0	-0.0728201	-0.0728201	-0.0691646	-0.0714887
0.1073	0	-0.0727544	-0.0727544	-0.0691256	-0.0714851
0.1074	0	-0.0726889	-0.0726889	-0.0690865	-0.0714815
0.1075	0	-0.0726237	-0.0726237	-0.0690473	-0.071478
0.1076	0	-0.0725588	-0.0725588	-0.069008	-0.0714744
0.1077	0	-0.0724941	-0.0724941	-0.0689686	-0.0714709
0.1078	0	-0.0724297	-0.0724297	-0.068929	-0.0714674
0.1079	0	-0.0723655	-0.0723655	-0.0688894	-0.0714639
0.108	0	-0.0723016	-0.0723016	-0.0688497	-0.0714603
0.1081	0	-0.072238	-0.072238	-0.0688098	-0.0714568
0.1082	0	-0.0721746	-0.0721746	-0.0687699	-0.0714533
0.1083	0	-0.0721115	-0.0721115	-0.0687298	-0.0714498
0.1084	0	-0.0720487	-0.0720487	-0.0686896	-0.0714464
0.1085	0	-0.0719861	-0.0719861	-0.0686493	-0.0714429
0.1086	0	-0.0719237	-0.0719237	-0.0686089	-0.0714394
0.1087	0	-0.0718616	-0.0718616	-0.0685684	-0.071436
0.1088	0	-0.0717997	-0.0717997	-0.0685277	-0.0714325
0.1089	0	-0.0717381	-0.0717381	-0.068487	-0.0714291
0.109	0	-0.0716768	-0.0716768	-0.0684461	-0.0714256
0.1091	0	-0.0716157	-0.0716157	-0.0684051	-0.0714222
0.1092	0	-0.0715548	-0.0715548	-0.0683639	-0.0714188
0.1093	0	-0.0714942	-0.0714942	-0.0683227	-0.0714153
0.1094	0	-0.0714338	-0.0714338	-0.0682813	-0.0714119
0.1095	0	-0.0713737	-0.0713737	-0.0682398	-0.0714085
0.1096	0	-0.0713137	-0.0713137	-0.0681981	-0.0714051
0.1097	0	-0.0712541	-0.0712541	-0.0681563	-0.0714018
0.1098	0	-0.0711947	-0.0711947	-0.0681144	-0.0713984
0.1099	0	-0.0711355	-0.0711355	-0.0680723	-0.071395
0.11	0	-0.0710765	-0.0710765	-0.0680301	-0.0713916
0.1101	0	-0.0710178	-0.0710178	-0.0679878	-0.0713883
0.1102	0	-0.0709593	-0.0709593	-0.0679453	-0.0713849
0.1103	0	-0.070901	-0.070901	-0.0679026	-0.0713816
0.1104	0	-0.070843	-0.070843	-0.0678598	-0.0713783
0.1105	0	-0.0707852	-0.0707852	-0.0678169	-0.0713749
0.1106	0	-0.0707276	-0.0707276	-0.0677738	-0.0713716
0.1107	0	-0.0706702	-0.0706702	-0.0677305	-0.0713683
0.1108	0	-0.0706131	-0.0706131	-0.0676871	-0.071365
0.1109	0	-0.0705562	-0.0705562	-0.0676435	-0.0713617
0.111	0	-0.0704995	-0.0704995	-0.0675998	-0.0713584
0.1111	0	-0.070443	-0.070443	-0.0675559	-0.0713551
0.1112	0	-0.0703868	-0.0703868	-0.0675118	-0.0713518
0.1113	0	-0.0703307	-0.0703307	-0.0674675	-0.0713486
0.1114	0	-0.0702749	-0.0702749	-0.0674231	-0.0713453
0.1115	0	-0.0702193	-0.0702193	-0.0673785	-0.071342
0.1116	0	-0.0701639	-0.0701639	-0.0673337	-0.0713388
0.1117	0	-0.0701088	-0.0701088	-0.0672887	-0.0713356
0.1118	0	-0.0700538	-0.0700538	-0.0672435	-0.0713323
0.1119	0	-0.069999	-0.069999	-0.0671982	-0.0713291
0.112	0	-0.0699445	-0.0699445	-0.0671526	-0.0713259
0.1121	0	-0.0698902	-0.0698902	-0.0671068	-0.0713227
0.1122	0	-0.069836	-0.069836	-0.0670609	-0.0713195
0.1123	0	-0.0697821	-0.0697821	-0.0670147	-0.0713163
0.1124	0	-0.0697284	-0.0697284	-0.0669683	-0.0713131
0.1125	0	-0.0696749	-0.0696749	-0.0669217	-0.0713099
0.1126	0	-0.0696216	-0.0696216	-0.0668749	-0.0713067
0.1127	0	-0.0695684	-0.0695684	-0.0668278	-0.0713035
0.1128	0	-0.0695155	-0.0695155	-0.0667806	-0.0713004
0.1129	0	-0.0694628	-0.0694628	-0.0667331	-0.0712972
0.113	0	-0.0694103	-0.0694103	-0.0666853	-0.0712941
0.1131	0	-0.069358	-0.069358	-0.0666374	-0.0712909
0.1132	0	-0.0693059	-0.0693059	-0.0665891	-0.0712878
0.1133	0	-0.0692539	-0.0692539	-0.0665407	-0.0712847
0.1134	0	-0.0692022	-0.0692022	-0.0664919	-0.0712815
0.1135	0	-0.0691506	-0.0691506	-0.066443	-0.0712784
0.1136	0	-0.0690993	-0.0690993	-0.0663937	-0.0712753
0.1137	0	-0.0690481	-0.0690481	-0.0663442	-0.0712722
0.1138	0	-0.0689971	-0.0689971	-0.0662944	-0.0712691
0.1139	0	-0.0689464	-0.0689464	-0.0662443	-0.071266
0.114	0	-0.0688957	-0.0688957	-0.0661939	-0.0712629
0.1141	0	-0.0688453	-0.0688453	-0.0661433	-0.0712599
0.1142	0	-0.0687951	-0.0687951	-0.0660923	-0.0712568
0.1143	0	-0.068745	-0.068745	-0.0660411	-0.0712537
0.1144	0	-0.0686952	-0.0686952	-0.0659895	-0.0712507
0.1145	0	-0.0686455	-0.0686455	-0.0659376	-0.0712476
0.1146	0	-0.068596	-0.068596	-0.0658854	-0.0712446
0.1147	0	-0.0685466	-0.0685466	-0.0658328	-0.0712416
0.1148	0	-0.0684975	-0.0684975	-0.0657799	-0.0712385
0.1149	0	-0.0684485	-0.0684485	-0.0657267	-0.0712355
0.115	0	-0.0683997	-0.0683997	-0.0656731	-0.0712325
0.1151	0	-0.0683511	-0.0683511	-0.0656191	-0.0712295
0.1152	0	-0.0683026	-0.0683026	-0.0655648	-0.0712265
0.1153	0	-0.0682543	-0.0682543	-0.0655101	-0.0712235
0.1154	0	-0.0682062	-0.0682062	-0.065455	-0.0712205
0.1155	0	-0.0681582	-0.0681582	-0.0653995	-0.0712175
0.1156	0	-0.0681105	-0.0681105	-0.0653436	-0.0712146
0.1157	0	-0.0680629	-0.0680629	-0.0652872	-0.0712116
0.1158	0	-0.0680154	-0.0680154	-0.0652305	-0.0712086
0.1159	0	-0.0679681	-0.0679681	-0.0651733	-0.0712057
0.116	0	-0.067921	-0.067921	-0.0651156	-0.0712027
0.1161	0	-0.0678741	-0.0678741	-0.0650575	-0.0711998
0.1162	0	-0.0678273	-0.0678273	-0.064999	-0.0711969
0.1163	0	-0.0677806	-0.0677806	-0.0649399	-0.0711939
0.1164	0	-0.0677342	-0.0677342	-0.0648803	-0.071191
0.1165	0	-0.0676879	-0.0676879	-0.0648203	-0.0711881
0.1166	0	-0.0676417	-0.0676417	-0.0647597	-0.0711852
0.1167	0	-0.0675957	-0.0675957	-0.0646986	-0.0711823
0.1168	0	-0.0675499	-0.0675499	-0.0646369	-0.0711794
0.1169	0	-0.0675042	-0.0675042	-0.0645747	-0.0711765
0.117	0	-0.0674586	-0.0674586	-0.0645119	-0.0711736
0.1171	0	-0.0674133	-0.0674133	-0.0644484	-0.0711707
0.1172	0	-0.067368	-0.067368	-0.0643844	-0.0711679
0.1173	0	-0.0673229	-0.0673229	-0.0643198	-0.071165
0.1174	0	-0.067278	-0.067278	-0.0642545	-0.0711622
0.1175	0	-0.0672332	-0.0672332	-0.0641885	-0.0711593
0.1176	0	-0.0671886	-0.0671886	-0.0641219	-0.0711565
0.1177	0	-0.0671441	-0.0671441	-0.0640545	-0.0711536
0.1178	0	-0.0670998	-0.0670998	-0.0639864	-0.0711508
0.1179	0	-0.0670556	-0.0670556	-0.0639176	-0.071148
0.118	0	-0.0670115	-0.0670115	-0.063848	-0.0711452
0.1181	0	-0.0669676	-0.0669676	-0.0637776	-0.0711423
0.1182	0	-0.0669238	-0.0669238	-0.0637064	-0.0711395
0.1183	0	-0.0668802	-0.0668802	-0.0636343	-0.0711367
0.1184	0	-0.0668367	-0.0668367	-0.0635614	-0.0711339
0.1185	0	-0.0667933	-0.0667933	-0.0634876	-0.0711312
0.1186	0	-0.0667501	-0.0667501	-0.0634128	-0.0711284
0.1187	0	-0.066707	-0.066707	-0.0633371	-0.0711256
0.1188	0	-0.066664	-0.066664	-0.0632604	-0.0711228
0.1189	0	-0.0666212	-0.0666212	-0.0631827	-0.0711201
0.119	0	-0.0665785	-0.0665785	-0.0631039	-0.0711173
0.1191	0	-0.066536	-0.066536	-0.063024	-0.0711146
0.1192	0	-0.0664935	-0.0664935	-0.0629429	-0.0711118
0.1193	0	-0.0664512	-0.0664512	-0.0628607	-0.0711091
0.1194	0	-0.0664091	-0.0664091	-0.0627773	-0.0711064
0.1195	0	-0.066367	-0.066367	-0.0626926	-0.0711036
0.1196	0	-0.0663251	-0.0663251	-0.0626066	-0.0711009
0.1197	0	-0.0662833	-0.0662833	-0.0625192	-0.0710982
0.1198	0	-0.0662416	-0.0662416	-0.0624304	-0.0710955
0.1199	0	-0.0662001	-0.0662001	-0.0623401	-0.0710928
0.12	0	-0.0661587	-0.0661587	-0.0622483	-0.0710901
0.1201	0	-0.0661173	-0.0661173	-0.062155	-0.0710874
0.1202	0	-0.0660762	-0.0660762	-0.0620599	-0.0710847
0.1203	0	-0.0660351	-0.0660351	-0.0619631	-0.0710821
0.1204	0	-0.0659941	-0.0659941	-0.0618646	-0.0710794
0.1205	0	-0.0659533	-0.0659533	-0.0617641	-0.0710767
0.1206	0	-0.0659126	-0.0659126	-0.0616617	-0.0710741
0.1207	0	-0.0658719	-0.0658719	-0.0615573	-0.0710714
0.1208	0	-0.0658314	-0.0658314	-0.0614507	-0.0710688
0.1209	0	-0.0657911	-0.0657911	-0.0613419	-0.0710661
0.121	0	-0.0657508	-0.0657508	-0.0612307	-0.0710635
0.1211	0	-0.0657106	-0.0657106	-0.0611171	-0.0710609
0.1212	0	-0.0656705	-0.0656705	-0.0610009	-0.0710583
0.1213	0	-0.0656306	-0.0656306	-0.060882	-0.0710556
0.1214	0	-0.0655907	-0.0655907	-0.0607603	-0.071053
0.1215	0	-0.065551	-0.065551	-0.0606356	-0.0710504
0.1216	0	-0.0655113	-0.0655113	-0.0605078	-0.0710478
0.1217	0	-0.0654718	-0.0654718	-0.0603766	-0.0710452
0.1218	0	-0.0654324	-0.0654324	-0.060242	-0.0710427
0.1219	0	-0.065393	-0.065393	-0.0601037	-0.0710401
0.122	0	-0.0653538	-0.0653538	-0.0599616	-0.0710375
0.1221	0	-0.0653146	-0.0653146	-0.0598153	-0.0710349
0.1222	0	-0.0652756	-0.0652756	-0.0596647	-0.0710324
0.1223	0	-0.0652366	-0.0652366	-0.0595095	-0.0710298
0.1224	0	-0.0651978	-0.0651978	-0.0593494	-0.0710273
0.1225	0	-0.065159	-0.065159	-0.0591841	-0.0710247
0.1226	0	-0.0651203	-0.0651203	-0.0590133	-0.0710222
0.1227	0	-0.0650817	-0.0650817	-0.0588365	-0.0710197
0.1228	0	-0.0650432	-0.0650432	-0.0586535	-0.0710171
0.1229	0	-0.0650048	-0.0650048	-0.0584638	-0.0710146
0.123	0	-0.0649665	-0.0649665	-0.0582669	-0.0710121
0.1231	0	-0.0649282	-0.0649282	-0.0580622	-0.0710096
0.1232	0	-0.0648901	-0.0648901	-0.0578493	-0.0710071
0.1233	0	-0.064852	-0.064852	-0.0576274	-0.0710046
0.1234	0	-0.064814	-0.064814	-0.0573959	-0.0710021
0.1235	0	-0.0647761	-0.0647761	-0.057154	-0.0709996
0.1236	0	-0.0647382	-0.0647382	-0.0569009	-0.0709971
0.1237	0	-0.0647005	-0.0647005	-0.0566355	-0.0709946
0.1238	0	-0.0646628	-0.0646628	-0.0563568	-0.0709922
0.1239	0	-0.0646252	-0.0646252	-0.0560637	-0.0709897
0.124	0	-0.0645876	-0.0645876	-0.0557546	-0.0709873
0.1241	0	-0.0645501	-0.0645501	-0.0554282	-0.0709848
0.1242	0	-0.0645127	-0.0645127	-0.0550827	-0.0709824
0.1243	0	-0.0644754	-0.0644754	-0.0547161	-0.0709799
0.1244	0	-0.0644381	-0.0644381	-0.0543262	-0.0709775
0.1245	0	-0.0644009	-0.0644009	-0.0539103	-0.0709751
0.1246	0	-0.0643638	-0.0643638	-0.0534656	-0.0709726
0.1247	0	-0.0643267	-0.0643267	-0.0529885	-0.0709702
0.1248	0	-0.0642897	-0.0642897	-0.0524751	-0.0709678
0.1249	0	-0.0642527	-0.0642527	-0.0519206	-0.0709654
0.125	0	-0.0642158	-0.0642158	-0.0513195	-0.070963
0.1251	0	-0.064179	-0.064179	-0.0506651	-0.0709606
0.1252	0	-0.0641422	-0.0641422	-0.0499497	-0.0709582
0.1253	0	-0.0641054	-0.0641054	-0.0491636	-0.0709558
0.1254	0	-0.0640687	-0.0640687	-0.0482952	-0.0709534
0.1255	0	-0.0640321	-0.0640321	-0.0473305	-0.0709511
0.1256	0	-0.0639955	-0.0639955	-0.0462516	-0.0709487
0.1257	0	-0.0639589	-0.0639589	-0.0450365	-0.0709463
0.1258	0	-0.0639224	-0.0639224	-0.0436568	-0.070944
0.1259	0	-0.0638859	-0.0638859	-0.0420762	-0.0709416
0.126	0	-0.0638495	-0.0638495	-0.0402467	-0.0709393
0.1261	0	-0.0638131	-0.0638131	-0.0381044	-0.0709369
0.1262	0	-0.0637768	-0.0637768	-0.035562	-0.0709346
0.1263	0	-0.0637405	-0.0637405	-0.0324972	-0.0709323
0.1264	0	-0.0637042	-0.0637042	-0.0287341	-0.0709299
0.1265	0	-0.0636679	-0.0636679	-0.0240111	-0.0709276
0.1266	0	-0.0636317	-0.0636317	-0.017923	-0.0709253
0.1267	0	-0.0635955	-0.0635955	-0.00981232	-0.070923
0.1268	0	-0.0635593	-0.0635593	0.0014534	-0.0709207
0.1269	0	-0.0635231	-0.0635231	0.0179745	-0.0709184
0.127	0	-0.063487	-0.063487	-0.065	-0.0709161
0.1271	0	-0.0650576	-0.0650576	-0.0654172	-0.0709138
0.1272	0	-0.0665897	-0.0665897	-0.0658227	-0.0709115
0.1273	0	-0.0680647	-0.0680647	-0.0662155	-0.0709092
0.1274	0	-0.0694665	-0.0694665	-0.0665946	-0.070907
0.1275	0	-0.0707819	-0.0707819	-0.0669592	-0.0709047
0.1276	0	-0.0720009	-0.0720009	-0.0673087	-0.0709024
0.1277	0	-0.0731172	-0.0731172	-0.0676426	-0.0709002
0.1278	0	-0.0741276	-0.0741276	-0.0679605	-0.0708979
0.1279	0	-0.0750322	-0.0750322	-0.0682622	-0.0708957
0.128	0	-0.0758335	-0.0758335	-0.0685477	-0.0708934
0.1281	0	-0.0765362	-0.0765362	-0.068817	-0.0708912
0.1282	0	-0.0771463	-0.0771463	-0.0690702	-0.070889
0.1283	0	-0.0776709	-0.0776709	-0.0693078	-0.0708868
0.1284	0	-0.0781174	-0.0781174	-0.0695298	-0.0708845
0.1285	0	-0.0784936	-0.0784936	-0.0697369	-0.0708823
0.1286	0	-0.078807	-0.078807	-0.0699295	-0.0708801
0.1287	0	-0.0790648	-0.0790648	-0.070108	-0.0708779
0.1288	0	-0.0792738	-0.0792738	-0.070273	-0.0708757
0.1289	0	-0.07944	-0.07944	-0.0704252	-0.0708735
0.129	0	-0.0795691	-0.0795691	-0.0705651	-0.0708713
0.1291	0	-0.079666	-0.079666	-0.0706933	-0.0708691
0.1292	0	-0.0797352	-0.0797352	-0.0708105	-0.070867
0.1293	0	-0.0797805	-0.0797805	-0.0709171	-0.0708648
0.1294	0	-0.0798054	-0.0798054	-0.0710139	-0.0708626
0.1295	0	-0.0798127	-0.0798127	-0.0711015	-0.0708605
0.1296	0	-0.0798051	-0.0798051	-0.0711803	-0.0708583
0.1297	0	-0.0797848	-0.0797848	-0.0712509	-0.0708562
0.1298	0	-0.0797536	-0.0797536	-0.0713139	-0.070854
0.1299	0	-0.0797131	-0.0797131	-0.0713698	-0.0708519
0.13	0	-0.0796649	-0.0796649	-0.0714189	-0.0708497
0.1301	0	-0.07961	-0.07961	-0.0714619	-0.0708476
0.1302	0	-0.0795495	-0.0795495	-0.0714991	-0.0708455
0.1303	0	-0.0794842	-0.0794842	-0.0715309	-0.0708433
0.1304	0	-0.079415	-0.079415	-0.0715577	-0.0708412
0.1305	0	-0.0793423	-0.0793423	-0.0715799	-0.0708391
0.1306	0	-0.0792669	-0.0792669	-0.0715977	-0.070837
0.1307	0	-0.0791891	-0.0791891	-0.0716116	-0.0708349
0.1308	0	-0.0791093	-0.0791093	-0.0716218	-0.0708328
0.1309	0	-0.079028	-0.079028	-0.0716286	-0.0708307
0.131	0	-0.0789452	-0.0789452	-0.0716322	-0.0708286
0.1311	0	-0.0788614	-0.0788614	-0.0716328	-0.0708265
0.1312	0	-0.0787767	-0.0787767	-0.0716308	-0.0708245
0.1313	0	-0.0786913	-0.0786913	-0.0716262	-0.0708224
0.1314	0	-0.0786054	-0.0786054	-0.0716194	-0.0708203
0.1315	0	-0.078519	-0.078519	-0.0716103	-0.0708182
0.1316	0	-0.0784323	-0.0784323	-0.0715993	-0.0708162
0.1317	0	-0.0783454	-0.0783454	-0.0715865	-0.0708141
0.1318	0	-0.0782584	-0.0782584	-0.0715719	-0.0708121
0.1319	0	-0.0781713	-0.0781713	-0.0715558	-0.07081
0.132	0	-0.0780842	-0.0780842	-0.0715383	-0.070808
0.1321	0	-0.0779972	-0.0779972	-0.0715193	-0.070806
0.1322	0	-0.0779103	-0.0779103	-0.0714992	-0.0708039
0.1323	0	-0.0778235	-0.0778235	-0.0714779	-0.0708019
0.1324	0	-0.0777368	-0.0777368	-0.0714555	-0.0707999
0.1325	0	-0.0776504	-0.0776504	-0.0714322	-0.0707979
0.1326	0	-0.0775641	-0.0775641	-0.0714079	-0.0707959
0.1327	0	-0.0774781	-0.0774781	-0.0713828	-0.0707939
0.1328	0	-0.0773923	-0.0773923	-0.0713569	-0.0707919
0.1329	0	-0.0773069	-0.0773069	-0.0713303	-0.0707899
0.133	0	-0.0772216	-0.0772216	-0.071303	-0.0707879
0.1331	0	-0.0771367	-0.0771367	-0.0712751	-0.0707859
0.1332	0	-0.0770521	-0.0770521	-0.0712466	-0.0707839
0.1333	0	-0.0769678	-0.0769678	-0.0712175	-0.0707819
0.1334	0	-0.0768838	-0.0768838	-0.071188	-0.0707799
0.1335	0	-0.0768001	-0.0768001	-0.0711579	-0.070778
0.1336	0	-0.0767167	-0.0767167	-0.0711275	-0.070776
0.1337	0	-0.0766336	-0.0766336	-0.0710966	-0.0707741
0.1338	0	-0.0765509	-0.0765509	-0.0710654	-0.0707721
0.1339	0	-0.0764685	-0.0764685	-0.0710337	-0.0707701
0.134	0	-0.0763864	-0.0763864	-0.0710018	-0.0707682
0.1341	0	-0.0763047	-0.0763047	-0.0709695	-0.0707663
0.1342	0	-0.0762232	-0.0762232	-0.070937	-0.0707643
0.1343	0	-0.0761422	-0.0761422	-0.0709041	-0.0707624
0.1344	0	-0.0760614	-0.0760614	-0.070871	-0.0707605
0.1345	0	-0.075981	-0.075981	-0.0708377	-0.0707585
0.1346	0	-0.0759009	-0.0759009	-0.0708041	-0.0707566
0.1347	0	-0.0758211	-0.0758211	-0.0707704	-0.0707547
0.1348	0	-0.0757417	-0.0757417	-0.0707364	-0.0707528
0.1349	0	-0.0756626	-0.0756626	-0.0707022	-0.0707509
0.135	0	-0.0755839	-0.0755839	-0.0706678	-0.070749
0.1351	0	-0.0755054	-0.0755054	-0.0706332	-0.0707471
0.1352	0	-0.0754273	-0.0754273	-0.0705985	-0.0707452
0.1353	0	-0.0753495	-0.0753495	-0.0705636	-0.0707433
0.1354	0	-0.0752721	-0.0752721	-0.0705286	-0.0707414
0.1355	0	-0.0751949	-0.0751949	-0.0704934	-0.0707396
0.1356	0	-0.0751181	-0.0751181	-0.0704581	-0.0707377
0.1357	0	-0.0750416	-0.0750416	-0.0704226	-0.0707358
0.1358	0	-0.0749654	-0.0749654	-0.070387	-0.070734
0.1359	0	-0.0748896	-0.0748896	-0.0703513	-0.0707321
0.136	0	-0.074814	-0.074814	-0.0703154	-0.0707302
0.1361	0	-0.0747388	-0.0747388	-0.0702795	-0.0707284
0.1362	0	-0.0746639	-0.0746639	-0.0702434	-0.0707266
0.1363	0	-0.0745893	-0.0745893	-0.0702072	-0.0707247
0.1364	0	-0.074515	-0.074515	-0.0701709	-0.0707229
0.1365	0	-0.074441	-0.074441	-0.0701345	-0.070721
0.1366	0	-0.0743674	-0.0743674	-0.0700979	-0.0707192
0.1367	0	-0.074294	-0.074294	-0.0700613	-0.0707174
0.1368	0	-0.0742209	-0.0742209	-0.0700246	-0.0707156
0.1369	0	-0.0741482	-0.0741482	-0.0699878	-0.0707138
0.137	0	-0.0740757	-0.0740757	-0.0699508	-0.0707119
0.1371	0	-0.0740036	-0.0740036	-0.0699138	-0.0707101
0.1372	0	-0.0739317	-0.0739317	-0.0698767	-0.0707083
0.1373	0	-0.0738601	-0.0738601	-0.0698395	-0.0707065
0.1374	0	-0.0737889	-0.0737889	-0.0698021	-0.0707047
0.1375	0	-0.0737179	-0.0737179	-0.0697647	-0.070703
0.1376	0	-0.0736472	-0.0736472	-0.0697272	-0.0707012
0.1377	0	-0.0735768	-0.0735768	-0.0696896	-0.0706994
0.1378	0	-0.0735067	-0.0735067	-0.0696519	-0.0706976
0.1379	0	-0.0734369	-0.0734369	-0.0696141	-0.0706958
0.138	0	-0.0733674	-0.0733674	-0.0695763	-0.0706941
0.1381	0	-0.0732981	-0.0732981	-0.0695383	-0.0706923
0.1382	0	-0.0732292	-0.0732292	-0.0695002	-0.0706905
0.1383	0	-0.0731605	-0.0731605	-0.0694621	-0.0706888
0.1384	0	-0.0730921	-0.0730921	-0.0694238	-0.070687
0.1385	0	-0.073024	-0.073024	-0.0693854	-0.0706853
0.1386	0	-0.0729562	-0.0729562	-0.069347	-0.0706835
0.1387	0	-0.0728886	-0.0728886	-0.0693084	-0.0706818
0.1388	0	-0.0728213	-0.0728213	-0.0692698	-0.0706801
0.1389	0	-0.0727543	-0.0727543	-0.0692311	-0.0706783
0.139	0	-0.0726875	-0.0726875	-0.0691922	-0.0706766
0.1391	0	-0.0726211	-0.0726211	-0.0691533	-0.0706749
0.1392	0	-0.0725548	-0.0725548	-0.0691142	-0.0706732
0.1393	0	-0.0724889	-0.0724889	-0.0690751	-0.0706715
0.1394	0	-0.0724232	-0.0724232	-0.0690359	-0.0706698
0.1395	0	-0.0723578	-0.0723578	-0.0689965	-0.0706681
0.1396	0	-0.0722927	-0.0722927	-0.0689571	-0.0706664
0.1397	0	-0.0722278	-0.0722278	-0.0689175	-0.0706647
0.1398	0	-0.0721631	-0.0721631	-0.0688778	-0.070663
0.1399	0	-0.0720988	-0.0720988	-0.0688381	-0.0706613
0.14	0	-0.0720347	-0.0720347	-0.0687982	-0.0706596
0.1401	0	-0.0719708	-0.0719708	-0.0687582	-0.0706579
0.1402	0	-0.0719072	-0.0719072	-0.0687181	-0.0706562
0.1403	0	-0.0718438	-0.0718438	-0.0686779	-0.0706546
0.1404	0	-0.0717807	-0.0717807	-0.0686376	-0.0706529
0.1405	0	-0.0717179	-0.0717179	-0.0685971	-0.0706512
0.1406	0	-0.0716553	-0.0716553	-0.0685566	-0.0706496
0.1407	0	-0.0715929	-0.0715929	-0.0685159	-0.0706479
0.1408	0	-0.0715308	-0.0715308	-0.0684751	-0.0706463
0.1409	0	-0.0714689	-0.0714689	-0.0684342	-0.0706446
0.141	0	-0.0714073	-0.0714073	-0.0683931	-0.070643
0.1411	0	-0.0713459	-0.0713459	-0.068352	-0.0706413
0.1412	0	-0.0712848	-0.0712848	-0.0683107	-0.0706397
0.1413	0	-0.0712239	-0.0712239	-0.0682692	-0.070638
0.1414	0	-0.0711632	-0.0711632	-0.0682277	-0.0706364
0.1415	0	-0.0711028	-0.0711028	-0.068186	-0.0706348
0.1416	0	-0.0710426	-0.0710426	-0.0681441	-0.0706332
0.1417	0	-0.0709826	-0.0709826	-0.0681022	-0.0706316
0.1418	0	-0.0709229	-0.0709229	-0.0680601	-0.0706299
0.1419	0	-0.0708634	-0.0708634	-0.0680178	-0.0706283
0.142	0	-0.0708041	-0.0708041	-0.0679754	-0.0706267
0.1421	0	-0.0707451	-0.0707451	-0.0679329	-0.0706251
0.1422	0	-0.0706863	-0.0706863	-0.0678902	-0.0706235
0.1423	0	-0.0706277	-0.0706277	-0.0678474	-0.0706219
0.1424	0	-0.0705693	-0.0705693	-0.0678044	-0.0706203
0.1425	0	-0.0705112	-0.0705112	-0.0677612	-0.0706188
0.1426	0	-0.0704533	-0.0704533	-0.0677179	-0.0706172
0.1427	0	-0.0703956	-0.0703956	-0.0676745	-0.0706156
0.1428	0	-0.0703381	-0.0703381	-0.0676308	-0.070614
0.1429	0	-0.0702808	-0.0702808	-0.0675871	-0.0706125
0.143	0	-0.0702238	-0.0702238	-0.0675431	-0.0706109
0.1431	0	-0.0701669	-0.0701669	-0.067499	-0.0706093
0.1432	0	-0.0701103	-0.0701103	-0.0674546	-0.0706078
0.1433	0	-0.0700539	-0.0700539	-0.0674102	-0.0706062
0.1434	0	-0.0699977	-0.0699977	-0.0673655	-0.0706047
0.1435	0	-0.0699417	-0.0699417	-0.0673206	-0.0706031
0.1436	0	-0.069886	-0.069886	-0.0672756	-0.0706016
0.1437	0	-0.0698304	-0.0698304	-0.0672304	-0.0706
0.1438	0	-0.069775	-0.069775	-0.0671849	-0.0705985
0.1439	0	-0.0697199	-0.0697199	-0.0671393	-0.070597
0.144	0	-0.0696649	-0.0696649	-0.0670935	-0.0705954
0.1441	0	-0.0696102	-0.0696102	-0.0670475	-0.0705939
0.1442	0	-0.0695556	-0.0695556	-0.0670012	-0.0705924
0.1443	0	-0.0695013	-0.0695013	-0.0669548	-0.0705909
0.1444	0	-0.0694471	-0.0694471	-0.0669081	-0.0705894
0.1445	0	-0.0693932	-0.0693932	-0.0668613	-0.0705878
0.1446	0	-0.0693394	-0.0693394	-0.0668141	-0.0705863
0.1447	0	-0.0692859	-0.0692859	-0.0667668	-0.0705848
0.1448	0	-0.0692325	-0.0692325	-0.0667192	-0.0705833
0.1449	0	-0.0691793	-0.0691793	-0.0666714	-0.0705818
0.145	0	-0.0691263	-0.0691263	-0.0666234	-0.0705803
0.1451	0	-0.0690736	-0.0690736	-0.0665751	-0.0705789
0.1452	0	-0.0690209	-0.0690209	-0.0665266	-0.0705774
0.1453	0	-0.0689685	-0.0689685	-0.0664778	-0.0705759
0.1454	0	-0.0689163	-0.0689163	-0.0664287	-0.0705744
0.1455	0	-0.0688643	-0.0688643	-0.0663794	-0.0705729
0.1456	0	-0.0688124	-0.0688124	-0.0663298	-0.0705715
0.1457	0	-0.0687607	-0.0687607	-0.0662799	-0.07057
0.1458	0	-0.0687092	-0.0687092	-0.0662297	-0.0705685
0.1459	0	-0.0686579	-0.0686579	-0.0661793	-0.0705671
0.146	0	-0.0686068	-0.0686068	-0.0661285	-0.0705656
0.1461	0	-0.0685558	-0.0685558	-0.0660775	-0.0705642
0.1462	0	-0.0685051	-0.0685051	-0.0660261	-0.0705627
0.1463	0	-0.0684545	-0.0684545	-0.0659745	-0.0705613
0.1464	0	-0.068404	-0.068404	-0.0659225	-0.0705598
0.1465	0	-0.0683538	-0.0683538	-0.0658702	-0.0705584
0.1466	0	-0.0683037	-0.0683037	-0.0658175	-0.070557
0.1467	0	-0.0682538	-0.0682538	-0.0657645	-0.0705555
0.1468	0	-0.0682041	-0.0682041	-0.0657112	-0.0705541
0.1469	0	-0.0681545	-0.0681545	-0.0656575	-0.0705527
0.147	0	-0.0681051	-0.0681051	-0.0656034	-0.0705513
0.1471	0	-0.0680559	-0.0680559	-0.0655489	-0.0705498
0.1472	0	-0.0680068	-0.0680068	-0.0654941	-0.0705484
0.1473	0	-0.0679579	-0.0679579	-0.0654389	-0.070547
0.1474	0	-0.0679091	-0.0679091	-0.0653833	-0.0705456
0.1475	0	-0.0678606	-0.0678606	-0.0653272	-0.0705442
0.1476	0	-0.0678121	-0.0678121	-0.0652708	-0.0705428
0.1477	0	-0.0677639	-0.0677639	-0.0652139	-0.0705414
0.1478	0	-0.0677158	-0.0677158	-0.0651566	-0.07054
0.1479	0	-0.0676678	-0.0676678	-0.0650988	-0.0705386
0.148	0	-0.06762	-0.06762	-0.0650406	-0.0705372
0.1481	0	-0.0675724	-0.0675724	-0.0649819	-0.0705359
0.1482	0	-0.0675249	-0.0675249	-0.0649227	-0.0705345
0.1483	0	-0.0674776	-0.0674776	-0.064863	-0.0705331
0.1484	0	-0.0674304	-0.0674304	-0.0648028	-0.0705317
0.1485	0	-0.0673834	-0.0673834	-0.064742	-0.0705304
0.1486	0	-0.0673365	-0.0673365	-0.0646807	-0.070529
0.1487	0	-0.0672898	-0.0672898	-0.0646189	-0.0705276
0.1488	0	-0.0672432	-0.0672432	-0.0645565	-0.0705263
0.1489	0	-0.0671967	-0.0671967	-0.0644935	-0.0705249
0.149	0	-0.0671505	-0.0671505	-0.0644299	-0.0705236
0.1491	0	-0.0671043	-0.0671043	-0.0643657	-0.0705222
0.1492	0	-0.0670583	-0.0670583	-0.0643009	-0.0705209
0.1493	0	-0.0670124	-0.0670124	-0.0642354	-0.0705195
0.1494	0	-0.0669667	-0.0669667	-0.0641692	-0.0705182
0.1495	0	-0.0669211	-0.0669211	-0.0641024	-0.0705169
0.1496	0	-0.0668756	-0.0668756	-0.0640348	-0.0705155
0.1497	0	-0.0668303	-0.0668303	-0.0639665	-0.0705142
0.1498	0	-0.0667851	-0.0667851	-0.0638975	-0.0705129
0.1499	0	-0.0667401	-0.0667401	-0.0638277	-0.0705115
0.15	0	-0.0666951	-0.0666951	-0.063757	-0.0705102
0.1501	0	-0.0666504	-0.0666504	-0.0636856	-0.0705089
0.1502	0	-0.0666057	-0.0666057	-0.0636133	-0.0705076
0.1503	0	-0.0665612	-0.0665612	-0.0635401	-0.0705063
0.1504	0	-0.0665168	-0.0665168	-0.063466	-0.070505
0.1505	0	-0.0664725	-0.0664725	-0.063391	-0.0705037
0.1506	0	-0.0664283	-0.0664283	-0.063315	-0.0705024
0.1507	0	-0.0663843	-0.0663843	-0.063238	-0.0705011
0.1508	0	-0.0663404	-0.0663404	-0.0631599	-0.0704998
0.1509	0	-0.0662966	-0.0662966	-0.0630808	-0.0704985
0.151	0	-0.0662529	-0.0662529	-0.0630006	-0.0704972
0.1511	0	-0.0662094	-0.0662094	-0.0629192	-0.0704959
0.1512	0	-0.0661659	-0.0661659	-0.0628366	-0.0704946
0.1513	0	-0.0661226	-0.0661226	-0.0627528	-0.0704934
0.1514	0	-0.0660794	-0.0660794	-0.0626678	-0.0704921
0.1515	0	-0.0660363	-0.0660363	-0.0625814	-0.0704908
0.1516	0	-0.0659933	-0.0659933	-0.0624936	-0.0704895
0.1517	0	-0.0659505	-0.0659505	-0.0624044	-0.0704883
0.1518	0	-0.0659077	-0.0659077	-0.0623137	-0.070487
0.1519	0	-0.0658651	-0.0658651	-0.0622214	-0.0704858
0.152	0	-0.0658225	-0.0658225	-0.0621276	-0.0704845
0.1521	0	-0.0657801	-0.0657801	-0.062032	-0.0704833
0.1522	0	-0.0657377	-0.0657377	-0.0619347	-0.070482
0.1523	0	-0.0656955	-0.0656955	-0.0618356	-0.0704808
0.1524	0	-0.0656534	-0.0656534	-0.0617346	-0.0704795
0.1525	0	-0.0656113	-0.0656113	-0.0616316	-0.0704783
0.1526	0	-0.0655694	-0.0655694	-0.0615266	-0.070477
0.1527	0	-0.0655276	-0.0655276	-0.0614193	-0.0704758
0.1528	0	-0.0654858	-0.0654858	-0.0613099	-0.0704746
0.1529	0	-0.0654442	-0.0654442	-0.061198	-0.0704733
0.153	0	-0.0654026	-0.0654026	-0.0610836	-0.0704721
0.1531	0	-0.0653612	-0.0653612	-0.0609667	-0.0704709
0.1532	0	-0.0653198	-0.0653198	-0.060847	-0.0704697
0.1533	0	-0.0652785	-0.0652785	-0.0607244	-0.0704685
0.1534	0	-0.0652373	-0.0652373	-0.0605988	-0.0704673
0.1535	0	-0.0651962	-0.0651962	-0.0604701	-0.070466
0.1536	0	-0.0651551	-0.0651551	-0.0603379	-0.0704648
0.1537	0	-0.0651142	-0.0651142	-0.0602023	-0.0704636
0.1538	0	-0.0650733	-0.0650733	-0.0600629	-0.0704624
0.1539	0	-0.0650325	-0.0650325	-0.0599196	-0.0704612
0.154	0	-0.0649918	-0.0649918	-0.0597721	-0.07046
0.1541	0	-0.0649512	-0.0649512	-0.0596201	-0.0704588
0.1542	0	-0.0649106	-0.0649106	-0.0594635	-0.0704577
0.1543	0	-0.0648701	-0.0648701	-0.059302	-0.0704565
0.1544	0	-0.0648297	-0.0648297	-0.0591351	-0.0704553
0.1545	0	-0.0647894	-0.0647894	-0.0589626	-0.0704541
0.1546	0	-0.0647491	-0.0647491	-0.0587841	-0.0704529
0.1547	0	-0.0647089	-0.0647089	-0.0585992	-0.0704518
0.1548	0	-0.0646687	-0.0646687	-0.0584074	-0.0704506
0.1549	0	-0.0646287	-0.0646287	-0.0582083	-0.0704494
0.155	0	-0.0645886	-0.0645886	-0.0580013	-0.0704483
0.1551	0	-0.0645487	-0.0645487	-0.0577859	-0.0704471
0.1552	0	-0.0645087	-0.0645087	-0.0575613	-0.0704459
0.1553	0	-0.0644689	-0.0644689	-0.0573269	-0.0704448
0.1554	0	-0.0644291	-0.0644291	-0.0570818	-0.0704436
0.1555	0	-0.0643893	-0.0643893	-0.0568252	-0.0704425
0.1556	0	-0.0643496	-0.0643496	-0.0565561	-0.0704413
0.1557	0	-0.06431	-0.06431	-0.0562733	-0.0704402
0.1558	0	-0.0642704	-0.0642704	-0.0559757	-0.070439
0.1559	0	-0.0642308	-0.0642308	-0.0556618	-0.0704379
0.156	0	-0.0641913	-0.0641913	-0.05533	-0.0704368
0.1561	0	-0.0641518	-0.0641518	-0.0549786	-0.0704356
0.1562	0	-0.0641123	-0.0641123	-0.0546055	-0.0704345
0.1563	0	-0.0640729	-0.0640729	-0.0542083	-0.0704334
0.1564	0	-0.0640335	-0.0640335	-0.0537844	-0.0704322
0.1565	0	-0.0639942	-0.0639942	-0.0533307	-0.0704311
0.1566	0	-0.0639549	-0.0639549	-0.0528435	-0.07043
0.1567	0	-0.0639156	-0.0639156	-0.0523187	-0.0704289
0.1568	0	-0.0638763	-0.0638763	-0.0517513	-0.0704278
0.1569	0	-0.0638371	-0.0638371	-0.0511354	-0.0704267
0.157	0	-0.0637978	-0.0637978	-0.0504642	-0.0704256
0.1571	0	-0.0637586	-0.0637586	-0.0497293	-0.0704244
0.1572	0	-0.0637194	-0.0637194	-0.0489207	-0.0704233
0.1573	0	-0.0636802	-0.0636802	-0.048026	-0.0704222
0.1574	0	-0.063641	-0.063641	-0.0470301	-0.0704211
0.1575	0	-0.0636019	-0.0636019	-0.0459142	-0.0704201
0.1576	0	-0.0635627	-0.0635627	-0.0446546	-0.070419
0.1577	0	-0.0635235	-0.0635235	-0.0432208	-0.0704179
0.1578	0	-0.0634843	-0.0634843	-0.0415735	-0.0704168
0.1579	0	-0.0634452	-0.0634452	-0.0396607	-0.0704157
0.158	0	-0.063406	-0.063406	-0.0374126	-0.0704146
0.1581	0	-0.0633668	-0.0633668	-0.0347332	-0.0704135
0.1582	0	-0.0633276	-0.0633276	-0.0314869	-0.0704125
0.1583	0	-0.0632883	-0.0632883	-0.0274772	-0.0704114
0.1584	0	-0.0632491	-0.0632491	-0.0224083	-0.0704103
0.1585	0	-0.0632098	-0.0632098	-0.0158165	-0.0704093
0.1586	0	-0.0631705	-0.0631705	-0.00693698	-0.0704082
0.1587	0	-0.0631311	-0.0631311	0.00557359	-0.0704071
0.1588	0	-0.0630918	-0.0630918	0.0242703	-0.0704061
0.1589	0	-0.0630524	-0.0630524	-0.065	-0.070405
0.159	0	-0.0646197	-0.0646197	-0.0654179	-0.070404
0.1591	0	-0.0661539	-0.0661539	-0.0658242	-0.0704029
0.1592	0	-0.0676365	-0.0676365	-0.0662176	-0.0704019
0.1593	0	-0.0690508	-0.0690508	-0.0665974	-0.0704008
0.1594	0	-0.0703829	-0.0703829	-0.0669626	-0.0703998
0.1595	0	-0.0716219	-0.0716219	-0.0673127	-0.0703987
0.1596	0	-0.0727607	-0.0727607	-0.0676471	-0.0703977
0.1597	0	-0.0737952	-0.0737952	-0.0679655	-0.0703967
0.1598	0	-0.0747247	-0.0747247	-0.0682677	-0.0703956
0.1599	0	-0.0755509	-0.0755509	-0.0685537	-0.0703946
0.16	0	-0.0762779	-0.0762779	-0.0688234	-0.0703936
0.1601	0	-0.0769112	-0.0769112	-0.0690771	-0.0703925
0.1602	0	-0.0774576	-0.0774576	-0.0693149	-0.0703915
0.1603	0	-0.0779244	-0.0779244	-0.0695373	-0.0703905
0.1604	0	-0.0783192	-0.0783192	-0.0697447	-0.0703895
0.1605	0	-0.0786494	-0.0786494	-0.0699375	-0.0703885
0.1606	0	-0.0789224	-0.0789224	-0.0701162	-0.0703874
0.1607	0	-0.0791448	-0.0791448	-0.0702815	-0.0703864
0.1608	0	-0.079323	-0.079323	-0.0704338	-0.0703854
0.1609	0	-0.0794626	-0.0794626	-0.0705738	-0.0703844
0.161	0	-0.0795688	-0.0795688	-0.0707022	-0.0703834
0.1611	0	-0.079646	-0.079646	-0.0708194	-0.0703824
0.1612	0	-0.0796984	-0.0796984	-0.0709262	-0.0703814
0.1613	0	-0.0797294	-0.0797294	-0.0710231	-0.0703804
0.1614	0	-0.0797421	-0.0797421	-0.0711107	-0.0703794
0.1615	0	-0.0797392	-0.0797392	-0.0711895	-0.0703785
0.1616	0	-0.0797228	-0.0797228	-0.0712602	-0.0703775
0.1617	0	-0.0796951	-0.0796951	-0.0713232	-0.0703765
0.1618	0	-0.0796576	-0.0796576	-0.0713791	-0.0703755
0.1619	0	-0.079612	-0.079612	-0.0714283	-0.0703745
0.162	0	-0.0795593	-0.0795593	-0.0714713	-0.0703735
0.1621	0	-0.0795007	-0.0795007	-0.0715085	-0.0703726
0.1622	0	-0.0794371	-0.0794371	-0.0715403	-0.0703716
0.1623	0	-0.0793693	-0.0793693	-0.0715671	-0.0703706
0.1624	0	-0.0792979	-0.0792979	-0.0715892	-0.0703697
0.1625	0	-0.0792235	-0.0792235	-0.0716071	-0.0703687
0.1626	0	-0.0791466	-0.0791466	-0.0716209	-0.0703677
0.1627	0	-0.0790676	-0.0790676	-0.0716311	-0.0703668
0.1628	0	-0.0789869	-0.0789869	-0.0716379	-0.0703658
0.1629	0	-0.0789047	-0.0789047	-0.0716414	-0.0703649
0.163	0	-0.0788214	-0.0788214	-0.0716421	-0.0703639
0.1631	0	-0.0787371	-0.0787371	-0.07164	-0.070363
0.1632	0	-0.078652	-0.078652	-0.0716354	-0.070362
0.1633	0	-0.0785664	-0.0785664	-0.0716285	-0.0703611
0.1634	0	-0.0784803	-0.0784803	-0.0716195	-0.0703601
0.1635	0	-0.0783938	-0.0783938	-0.0716085	-0.0703592
0.1636	0	-0.0783071	-0.0783071	-0.0715956	-0.0703582
0.1637	0	-0.0782202	-0.0782202	-0.071581	-0.0703573
0.1638	0	-0.0781332	-0.0781332	-0.0715649	-0.0703564
0.1639	0	-0.0780462	-0.0780462	-0.0715473	-0.0703554
0.164	0	-0.0779592	-0.0779592	-0.0715284	-0.0703545
0.1641	0	-0.0778723	-0.0778723	-0.0715082	-0.0703536
0.1642	0	-0.0777856	-0.0777856	-0.0714869	-0.0703527
0.1643	0	-0.0776989	-0.0776989	-0.0714646	-0.0703517
0.1644	0	-0.0776125	-0.0776125	-0.0714412	-0.0703508
0.1645	0	-0.0775262	-0.0775262	-0.0714169	-0.0703499
0.1646	0	-0.0774402	-0.0774402	-0.0713918	-0.070349
0.1647	0	-0.0773544	-0.0773544	-0.0713659	-0.0703481
0.1648	0	-0.0772689	-0.0772689	-0.0713393	-0.0703472
0.1649	0	-0.0771837	-0.0771837	-0.071312	-0.0703463
0.165	0	-0.0770987	-0.0770987	-0.071284	-0.0703453
0.1651	0	-0.077014	-0.077014	-0.0712555	-0.0703444
0.1652	0	-0.0769297	-0.0769297	-0.0712265	-0.0703435
0.1653	0	-0.0768456	-0.0768456	-0.0711969	-0.0703426
0.1654	0	-0.0767618	-0.0767618	-0.0711669	-0.0703417
0.1655	0	-0.0766784	-0.0766784	-0.0711364	-0.0703409
0.1656	0	-0.0765953	-0.0765953	-0.0711055	-0.07034
0.1657	0	-0.0765125	-0.0765125	-0.0710743	-0.0703391
0.1658	0	-0.07643	-0.07643	-0.0710427	-0.0703382
0.1659	0	-0.0763479	-0.0763479	-0.0710107	-0.0703373
0.166	0	-0.0762661	-0.0762661	-0.0709785	-0.0703364
0.1661	0	-0.0761846	-0.0761846	-0.0709459	-0.0703355
0.1662	0	-0.0761034	-0.0761034	-0.0709131	-0.0703347
0.1663	0	-0.0760226	-0.0760226	-0.07088	-0.0703338
0.1664	0	-0.0759421	-0.0759421	-0.0708466	-0.0703329
0.1665	0	-0.0758619	-0.0758619	-0.0708131	-0.070332
0.1666	0	-0.0757821	-0.0757821	-0.0707793	-0.0703312
0.1667	0	-0.0757026	-0.0757026	-0.0707453	-0.0703303
0.1668	0	-0.0756234	-0.0756234	-0.0707111	-0.0703294
0.1669	0	-0.0755446	-0.0755446	-0.0706768	-0.0703286
0.167	0	-0.0754661	-0.0754661	-0.0706422	-0.0703277
0.1671	0	-0.0753879	-0.0753879	-0.0706075	-0.0703268
0.1672	0	-0.07531	-0.07531	-0.0705726	-0.070326
0.1673	0	-0.0752324	-0.0752324	-0.0705376	-0.0703251
0.1674	0	-0.0751552	-0.0751552	-0.0705024	-0.0703243
0.1675	0	-0.0750783	-0.0750783	-0.0704671	-0.0703234
0.1676	0	-0.0750017	-0.0750017	-0.0704316	-0.0703226
0.1677	0	-0.0749255	-0.0749255	-0.070396	-0.0703217
0.1678	0	-0.0748495	-0.0748495	-0.0703603	-0.0703209
0.1679	0	-0.0747739	-0.0747739	-0.0703245	-0.0703201
0.168	0	-0.0746986	-0.0746986	-0.0702885	-0.0703192
0.1681	0	-0.0746236	-0.0746236	-0.0702525	-0.0703184
0.1682	0	-0.0745489	-0.0745489	-0.0702163	-0.0703175
0.1683	0	-0.0744745	-0.0744745	-0.07018	-0.0703167
0.1684	0	-0.0744005	-0.0744005	-0.0701436	-0.0703159
0.1685	0	-0.0743267	-0.0743267	-0.0701071	-0.0703151
0.1686	0	-0.0742532	-0.0742532	-0.0700705	-0.0703142
0.1687	0	-0.0741801	-0.0741801	-0.0700337	-0.0703134
0.1688	0	-0.0741072	-0.0741072	-0.0699969	-0.0703126
0.1689	0	-0.0740347	-0.0740347	-0.06996	-0.0703118
0.169	0	-0.0739624	-0.0739624	-0.069923	-0.0703109
0.1691	0	-0.0738905	-0.0738905	-0.0698859	-0.0703101
0.1692	0	-0.0738188	-0.0738188	-0.0698487	-0.0703093
0.1693	0	-0.0737475	-0.0737475	-0.0698114	-0.0703085
0.1694	0	-0.0736764	-0.0736764	-0.069774	-0.0703077
0.1695	0	-0.0736056	-0.0736056	-0.0697365	-0.0703069
0.1696	0	-0.0735351	-0.0735351	-0.0696989	-0.0703061
0.1697	0	-0.073465	-0.073465	-0.0696612	-0.0703053
0.1698	0	-0.073395	-0.073395	-0.0696235	-0.0703045
0.1699	0	-0.0733254	-0.0733254	-0.0695856	-0.0703037
0.17	0	-0.0732561	-0.0732561	-0.0695477	-0.0703029
0.1701	0	-0.073187	-0.073187	-0.0695096	-0.0703021
0.1702	0	-0.0731182	-0.0731182	-0.0694715	-0.0703013
0.1703	0	-0.0730498	-0.0730498	-0.0694332	-0.0703005
0.1704	0	-0.0729815	-0.0729815	-0.0693949	-0.0702997
0.1705	0	-0.0729136	-0.0729136	-0.0693564	-0.0702989
0.1706	0	-0.0728459	-0.0728459	-0.0693179	-0.0702981
0.1707	0	-0.0727785	-0.0727785	-0.0692793	-0.0702974
0.1708	0	-0.0727114	-0.0727114	-0.0692406	-0.0702966
0.1709	0	-0.0726446	-0.0726446	-0.0692018	-0.0702958
0.171	0	-0.072578	-0.072578	-0.0691628	-0.070295
0.1711	0	-0.0725117	-0.0725117	-0.0691238	-0.0702942
0.1712	0	-0.0724456	-0.0724456	-0.0690847	-0.0702935
0.1713	0	-0.0723798	-0.0723798	-0.0690455	-0.0702927
0.1714	0	-0.0723143	-0.0723143	-0.0690062	-0.0702919
0.1715	0	-0.0722491	-0.0722491	-0.0689667	-0.0702912
0.1716	0	-0.0721841	-0.0721841	-0.0689272	-0.0702904
0.1717	0	-0.0721193	-0.0721193	-0.0688876	-0.0702896
0.1718	0	-0.0720549	-0.0720549	-0.0688478	-0.0702889
0.1719	0	-0.0719906	-0.0719906	-0.068808	-0.0702881
0.172	0	-0.0719267	-0.0719267	-0.068768	-0.0702874
0.1721	0	-0.071863	-0.071863	-0.0687279	-0.0702866
0.1722	0	-0.0717995	-0.0717995	-0.0686878	-0.0702858
0.1723	0	-0.0717363	-0.0717363	-0.0686475	-0.0702851
0.1724	0	-0.0716733	-0.0716733	-0.068607	-0.0702843
0.1725	0	-0.0716106	-0.0716106	-0.0685665	-0.0702836
0.1726	0	-0.0715481	-0.0715481	-0.0685259	-0.0702829
0.1727	0	-0.0714859	-0.0714859	-0.0684851	-0.0702821
0.1728	0	-0.0714239	-0.0714239	-0.0684442	-0.0702814
0.1729	0	-0.0713622	-0.0713622	-0.0684032	-0.0702806
0.173	0	-0.0713007	-0.0713007	-0.068362	-0.0702799
0.1731	0	-0.0712394	-0.0712394	-0.0683208	-0.0702792
0.1732	0	-0.0711784	-0.0711784	-0.0682794	-0.0702784
0.1733	0	-0.0711176	-0.0711176	-0.0682378	-0.0702777
0.1734	0	-0.0710571	-0.0710571	-0.0681962	-0.070277
0.1735	0	-0.0709968	-0.0709968	-0.0681544	-0.0702762
0.1736	0	-0.0709367	-0.0709367	-0.0681125	-0.0702755
0.1737	0	-0.0708768	-0.0708768	-0.0680704	-0.0702748
0.1738	0	-0.0708172	-0.0708172	-0.0680282	-0.0702741
0.1739	0	-0.0707578	-0.0707578	-0.0679858	-0.0702733
0.174	0	-0.0706987	-0.0706987	-0.0679433	-0.0702726
0.1741	0	-0.0706397	-0.0706397	-0.0679007	-0.0702719
0.1742	0	-0.070581	-0.070581	-0.0678579	-0.0702712
0.1743	0	-0.0705225	-0.0705225	-0.0678149	-0.0702705
0.1744	0	-0.0704642	-0.0704642	-0.0677718	-0.0702698
0.1745	0	-0.0704062	-0.0704062	-0.0677285	-0.070269
0.1746	0	-0.0703484	-0.0703484	-0.0676851	-0.0702683
0.1747	0	-0.0702908	-0.0702908	-0.0676415	-0.0702676
0.1748	0	-0.0702334	-0.0702334	-0.0675978	-0.0702669
0.1749	0	-0.0701762	-0.0701762	-0.0675538	-0.0702662
0.175	0	-0.0701192	-0.0701192	-0.0675098	-0.0702655
0.1751	0	-0.0700625	-0.0700625	-0.0674655	-0.0702648
0.1752	0	-0.0700059	-0.0700059	-0.067421	-0.0702641
0.1753	0	-0.0699496	-0.0699496	-0.0673764	-0.0702634
0.1754	0	-0.0698935	-0.0698935	-0.0673316	-0.0702627
0.1755	0	-0.0698376	-0.0698376	-0.0672866	-0.070262
0.1756	0	-0.0697819	-0.0697819	-0.0672414	-0.0702613
0.1757	0	-0.0697264	-0.0697264	-0.0671961	-0.0702607
0.1758	0	-0.0696711	-0.0696711	-0.0671505	-0.07026
0.1759	0	-0.069616	-0.069616	-0.0671047	-0.0702593
0.176	0	-0.0695611	-0.0695611	-0.0670587	-0.0702586
0.1761	0	-0.0695064	-0.0695064	-0.0670126	-0.0702579
0.1762	0	-0.0694519	-0.0694519	-0.0669662	-0.0702572
0.1763	0	-0.0693976	-0.0693976	-0.0669196	-0.0702566
0.1764	0	-0.0693435	-0.0693435	-0.0668727	-0.0702559
0.1765	0	-0.0692896	-0.0692896	-0.0668257	-0.0702552
0.1766	0	-0.0692359	-0.0692359	-0.0667784	-0.0702545
0.1767	0	-0.0691824	-0.0691824	-0.0667309	-0.0702539
0.1768	0	-0.0691291	-0.0691291	-0.0666831	-0.0702532
0.1769	0	-0.069076	-0.069076	-0.0666352	-0.0702525
0.177	0	-0.069023	-0.069023	-0.0665869	-0.0702519
0.1771	0	-0.0689703	-0.0689703	-0.0665384	-0.0702512
0.1772	0	-0.0689177	-0.0689177	-0.0664897	-0.0702505
0.1773	0	-0.0688653	-0.0688653	-0.0664407	-0.0702499
0.1774	0	-0.0688131	-0.0688131	-0.0663914	-0.0702492
0.1775	0	-0.0687611	-0.0687611	-0.0663419	-0.0702486
0.1776	0	-0.0687093	-0.0687093	-0.0662921	-0.0702479
0.1777	0	-0.0686576	-0.0686576	-0.066242	-0.0702473
0.1778	0	-0.0686061	-0.0686061	-0.0661916	-0.0702466
0.1779	0	-0.0685548	-0.0685548	-0.066141	-0.0702459
0.178	0	-0.0685037	-0.0685037	-0.06609	-0.0702453
0.1781	0	-0.0684528	-0.0684528	-0.0660387	-0.0702447
0.1782	0	-0.068402	-0.068402	-0.0659871	-0.070244
0.1783	0	-0.0683514	-0.0683514	-0.0659352	-0.0702434
0.1784	0	-0.068301	-0.068301	-0.065883	-0.0702427
0.1785	0	-0.0682507	-0.0682507	-0.0658304	-0.0702421
0.1786	0	-0.0682007	-0.0682007	-0.0657775	-0.0702414
0.1787	0	-0.0681508	-0.0681508	-0.0657242	-0.0702408
0.1788	0	-0.068101	-0.068101	-0.0656706	-0.0702402
0.1789	0	-0.0680514	-0.0680514	-0.0656166	-0.0702395
0.179	0	-0.068002	-0.068002	-0.0655623	-0.0702389
0.1791	0	-0.0679528	-0.0679528	-0.0655075	-0.0702383
0.1792	0	-0.0679037	-0.0679037	-0.0654524	-0.0702376
0.1793	0	-0.0678548	-0.0678548	-0.0653969	-0.070237
0.1794	0	-0.067806	-0.067806	-0.065341	-0.0702364
0.1795	0	-0.0677574	-0.0677574	-0.0652846	-0.0702358
0.1796	0	-0.0677089	-0.0677089	-0.0652278	-0.0702351
0.1797	0	-0.0676606	-0.0676606	-0.0651706	-0.0702345
0.1798	0	-0.0676125	-0.0676125	-0.065113	-0.0702339
0.1799	0	-0.0675645	-0.0675645	-0.0650548	-0.0702333
0.18	0	-0.0675167	-0.0675167	-0.0649962	-0.0702327
0.1801	0	-0.067469	-0.067469	-0.0649372	-0.0702321
0.1802	0	-0.0674215	-0.0674215	-0.0648776	-0.0702314
0.1803	0	-0.0673741	-0.0673741	-0.0648175	-0.0702308
0.1804	0	-0.0673269	-0.0673269	-0.0647569	-0.0702302
0.1805	0	-0.0672798	-0.0672798	-0.0646958	-0.0702296
0.1806	0	-0.0672329	-0.0672329	-0.0646341	-0.070229
0.1807	0	-0.0671861	-0.0671861	-0.0645718	-0.0702284
0.1808	0	-0.0671394	-0.0671394	-0.064509	-0.0702278
0.1809	0	-0.0670929	-0.0670929	-0.0644455	-0.0702272
0.181	0	-0.0670465	-0.0670465	-0.0643815	-0.0702266
0.1811	0	-0.0670003	-0.0670003	-0.0643168	-0.070226
0.1812	0	-0.0669542	-0.0669542	-0.0642515	-0.0702254
0.1813	0	-0.0669083	-0.0669083	-0.0641855	-0.0702248
0.1814	0	-0.0668624	-0.0668624	-0.0641188	-0.0702242
0.1815	0	-0.0668168	-0.0668168	-0.0640514	-0.0702236
0.1816	0	-0.0667712	-0.0667712	-0.0639833	-0.070223
0.1817	0	-0.0667258	-0.0667258	-0.0639144	-0.0702224
0.1818	0	-0.0666805	-0.0666805	-0.0638448	-0.0702218
0.1819	0	-0.0666354	-0.0666354	-0.0637744	-0.0702213
0.182	0	-0.0665903	-0.0665903	-0.0637031	-0.0702207
0.1821	0	-0.0665454	-0.0665454	-0.063631	-0.0702201
0.1822	0	-0.0665007	-0.0665007	-0.063558	-0.0702195
0.1823	0	-0.066456	-0.066456	-0.0634842	-0.0702189
0.1824	0	-0.0664115	-0.0664115	-0.0634094	-0.0702183
0.1825	0	-0.0663671	-0.0663671	-0.0633336	-0.0702178
0.1826	0	-0.0663228	-0.0663228	-0.0632569	-0.0702172
0.1827	0	-0.0662786	-0.0662786	-0.0631791	-0.0702166
0.1828	0	-0.0662346	-0.0662346	-0.0631002	-0.070216
0.1829	0	-0.0661906	-0.0661906	-0.0630203	-0.0702155
0.183	0	-0.0661468	-0.0661468	-0.0629392	-0.0702149
0.1831	0	-0.0661031	-0.0661031	-0.0628569	-0.0702143
0.1832	0	-0.0660595	-0.0660595	-0.0627734	-0.0702138
0.1833	0	-0.0660161	-0.0660161	-0.0626887	-0.0702132
0.1834	0	-0.0659727	-0.0659727	-0.0626026	-0.0702126
0.1835	0	-0.0659294	-0.0659294	-0.0625152	-0.0702121
0.1836	0	-0.0658863	-0.0658863	-0.0624263	-0.0702115
0.1837	0	-0.0658432	-0.0658432	-0.062336	-0.070211
0.1838	0	-0.0658003	-0.0658003	-0.0622441	-0.0702104
0.1839	0	-0.0657575	-0.0657575	-0.0621506	-0.0702098
0.184	0	-0.0657147	-0.0657147	-0.0620555	-0.0702093
0.1841	0	-0.0656721	-0.0656721	-0.0619587	-0.0702087
0.1842	0	-0.0656295	-0.0656295	-0.06186	-0.0702082
0.1843	0	-0.0655871	-0.0655871	-0.0617595	-0.0702076
0.1844	0	-0.0655448	-0.0655448	-0.061657	-0.0702071
0.1845	0	-0.0655025	-0.0655025	-0.0615524	-0.0702065
0.1846	0	-0.0654604	-0.0654604	-0.0614457	-0.070206
0.1847	0	-0.0654183	-0.0654183	-0.0613368	-0.0702054
0.1848	0	-0.0653763	-0.0653763	-0.0612255	-0.0702049
0.1849	0	-0.0653344	-0.0653344	-0.0611118	-0.0702043
0.185	0	-0.0652926	-0.0652926	-0.0609955	-0.0702038
0.1851	0	-0.0652509	-0.0652509	-0.0608765	-0.0702033
0.1852	0	-0.0652093	-0.0652093	-0.0607546	-0.0702027
0.1853	0	-0.0651677	-0.0651677	-0.0606298	-0.0702022
0.1854	0	-0.0651263	-0.0651263	-0.0605018	-0.0702017
0.1855	0	-0.0650849	-0.0650849	-0.0603705	-0.0702011
0.1856	0	-0.0650436	-0.0650436	-0.0602357	-0.0702006
0.1857	0	-0.0650023	-0.0650023	-0.0600973	-0.0702001
0.1858	0	-0.0649612	-0.0649612	-0.0599549	-0.0701995
0.1859	0	-0.0649201	-0.0649201	-0.0598085	-0.070199
0.186	0	-0.0648791	-0.0648791	-0.0596577	-0.0701985
0.1861	0	-0.0648381	-0.0648381	-0.0595022	-0.0701979
0.1862	0	-0.0647972	-0.0647972	-0.0593419	-0.0701974
0.1863	0	-0.0647564	-0.0647564	-0.0591764	-0.0701969
0.1864	0	-0.0647157	-0.0647157	-0.0590053	-0.0701964
0.1865	0	-0.064675	-0.064675	-0.0588283	-0.0701959
0.1866	0	-0.0646343	-0.0646343	-0.058645	-0.0701953
0.1867	0	-0.0645938	-0.0645938	-0.0584549	-0.0701948
0.1868	0	-0.0645533	-0.0645533	-0.0582577	-0.0701943
0.1869	0	-0.0645128	-0.0645128	-0.0580526	-0.0701938
0.187	0	-0.0644724	-0.0644724	-0.0578393	-0.0701933
0.1871	0	-0.064432	-0.064432	-0.057617	-0.0701928
0.1872	0	-0.0643917	-0.0643917	-0.0573851	-0.0701923
0.1873	0	-0.0643515	-0.0643515	-0.0571427	-0.0701917
0.1874	0	-0.0643112	-0.0643112	-0.056889	-0.0701912
0.1875	0	-0.0642711	-0.0642711	-0.056623	-0.0701907
0.1876	0	-0.0642309	-0.0642309	-0.0563437	-0.0701902
0.1877	0	-0.0641908	-0.0641908	-0.0560498	-0.0701897
0.1878	0	-0.0641508	-0.0641508	-0.05574	-0.0701892
0.1879	0	-0.0641107	-0.0641107	-0.0554128	-0.0701887
0.188	0	-0.0640707	-0.0640707	-0.0550664	-0.0701882
0.1881	0	-0.0640308	-0.0640308	-0.0546987	-0.0701877
0.1882	0	-0.0639908	-0.0639908	-0.0543077	-0.0701872
0.1883	0	-0.0639509	-0.0639509	-0.0538906	-0.0701867
0.1884	0	-0.063911	-0.063911	-0.0534444	-0.0701862
0.1885	0	-0.0638711	-0.0638711	-0.0529658	-0.0701857
0.1886	0	-0.0638313	-0.0638313	-0.0524506	-0.0701852
0.1887	0	-0.0637914	-0.0637914	-0.0518941	-0.0701847
0.1888	0	-0.0637516	-0.0637516	-0.0512906	-0.0701843
0.1889	0	-0.0637118	-0.0637118	-0.0506337	-0.0701838
0.189	0	-0.0636719	-0.0636719	-0.0499152	-0.0701833
0.1891	0	-0.0636321	-0.0636321	-0.0491256	-0.0701828
0.1892	0	-0.0635923	-0.0635923	-0.0482532	-0.0701823
0.1893	0	-0.0635525	-0.0635525	-0.0472836	-0.0701818
0.1894	0	-0.0635127	-0.0635127	-0.046199	-0.0701813
0.1895	0	-0.0634728	-0.0634728	-0.044977	-0.0701809
0.1896	0	-0.063433	-0.063433	-0.0435889	-0.0701804
0.1897	0	-0.0633931	-0.0633931	-0.041998	-0.0701799
0.1898	0	-0.0633532	-0.0633532	-0.0401557	-0.0701794
0.1899	0	-0.0633133	-0.0633133	-0.0379972	-0.0701789
0.19	0	-0.0632734	-0.0632734	-0.0354338	-0.0701785
0.1901	0	-0.0632335	-0.0632335	-0.0323413	-0.070178
0.1902	0	-0.0631935	-0.0631935	-0.0285406	-0.0701775
0.1903	0	-0.0631535	-0.0631535	-0.0237652	-0.0701771
0.1904	0	-0.0631134	-0.0631134	-0.0176012	-0.0701766
0.1905	0	-0.0630733	-0.0630733	-0.00937532	-0.0701761
0.1906	0	-0.0630331	-0.0630331	0.00207534	-0.0701756
0.1907	0	-0.0629929	-0.0629929	0.0189161	-0.0701752
0.1908	0	-0.0629527	-0.0629527	-0.065	-0.0701747
0.1909	0	-0.0645191	-0.0645191	-0.0654173	-0.0701743
0.191	0	-0.0660538	-0.0660538	-0.065823	-0.0701738
0.1911	0	-0.0675381	-0.0675381	-0.0662159	-0.0701733
0.1912	0	-0.0689551	-0.0689551	-0.066595	-0.0701729
0.1913	0	-0.070291	-0.070291	-0.0669597	-0.0701724
0.1914	0	-0.0715346	-0.0715346	-0.0673093	-0.0701719
0.1915	0	-0.0726785	-0.0726785	-0.0676432	-0.0701715
0.1916	0	-0.0737186	-0.0737186	-0.0679612	-0.070171
0.1917	0	-0.0746537	-0.0746537	-0.068263	-0.0701706
0.1918	0	-0.0754857	-0.0754857	-0.0685486	-0.0701701
0.1919	0	-0.0762183	-0.0762183	-0.0688179	-0.0701697
0.192	0	-0.0768571	-0.0768571	-0.0690713	-0.0701692
0.1921	0	-0.0774086	-0.0774086	-0.0693088	-0.0701688
0.1922	0	-0.0778801	-0.0778801	-0.069531	-0.0701683
0.1923	0	-0.0782792	-0.0782792	-0.0697381	-0.0701679
0.1924	0	-0.0786134	-0.0786134	-0.0699307	-0.0701674
0.1925	0	-0.0788898	-0.0788898	-0.0701092	-0.070167
0.1926	0	-0.0791154	-0.0791154	-0.0702743	-0.0701665
0.1927	0	-0.0792964	-0.0792964	-0.0704265	-0.0701661
0.1928	0	-0.0794385	-0.0794385	-0.0705664	-0.0701657
0.1929	0	-0.0795469	-0.0795469	-0.0706946	-0.0701652
0.193	0	-0.079626	-0.079626	-0.0708118	-0.0701648
0.1931	0	-0.0796801	-0.0796801	-0.0709185	-0.0701643
0.1932	0	-0.0797126	-0.0797126	-0.0710153	-0.0701639
0.1933	0	-0.0797265	-0.0797265	-0.0711029	-0.0701635
0.1934	0	-0.0797246	-0.0797246	-0.0711817	-0.070163
0.1935	0	-0.0797092	-0.0797092	-0.0712523	-0.0701626
0.1936	0	-0.0796823	-0.0796823	-0.0713153	-0.0701622
0.1937	0	-0.0796456	-0.0796456	-0.0713712	-0.0701617
0.1938	0	-0.0796005	-0.0796005	-0.0714203	-0.0701613
0.1939	0	-0.0795484	-0.0795484	-0.0714633	-0.0701609
0.194	0	-0.0794902	-0.0794902	-0.0715005	-0.0701605
0.1941	0	-0.079427	-0.079427	-0.0715323	-0.07016
0.1942	0	-0.0793595	-0.0793595	-0.0715591	-0.0701596
0.1943	0	-0.0792884	-0.0792884	-0.0715813	-0.0701592
0.1944	0	-0.0792143	-0.0792143	-0.0715992	-0.0701588
0.1945	0	-0.0791376	-0.0791376	-0.071613	-0.0701583
0.1946	0	-0.0790588	-0.0790588	-0.0716232	-0.0701579
0.1947	0	-0.0789782	-0.0789782	-0.07163	-0.0701575
0.1948	0	-0.0788962	-0.0788962	-0.0716336	-0.0701571
0.1949	0	-0.078813	-0.078813	-0.0716342	-0.0701567
0.195	0	-0.0787288	-0.0787288	-0.0716322	-0.0701562
0.1951	0	-0.0786438	-0.0786438	-0.0716276	-0.0701558
0.1952	0	-0.0785582	-0.0785582	-0.0716207	-0.0701554
0.1953	0	-0.0784721	-0.0784721	-0.0716117	-0.070155
0.1954	0	-0.0783857	-0.0783857	-0.0716007	-0.0701546
0.1955	0	-0.078299	-0.078299	-0.0715878	-0.0701542
0.1956	0	-0.0782122	-0.0782122	-0.0715733	-0.0701538
0.1957	0	-0.0781252	-0.0781252	-0.0715572	-0.0701534
0.1958	0	-0.0780382	-0.0780382	-0.0715396	-0.0701529
0.1959	0	-0.0779513	-0.0779513	-0.0715207	-0.0701525
0.196	0	-0.0778644	-0.0778644	-0.0715006	-0.0701521
0.1961	0	-0.0777776	-0.0777776	-0.0714793	-0.0701517
0.1962	0	-0.077691	-0.077691	-0.0714569	-0.0701513
0.1963	0	-0.0776046	-0.0776046	-0.0714335	-0.0701509
0.1964	0	-0.0775183	-0.0775183	-0.0714093	-0.0701505
0.1965	0	-0.0774323	-0.0774323	-0.0713842	-0.0701501
0.1966	0	-0.0773465	-0.0773465	-0.0713583	-0.0701497
0.1967	0	-0.077261	-0.077261	-0.0713317	-0.0701493
0.1968	0	-0.0771758	-0.0771758	-0.0713044	-0.0701489
0.1969	0	-0.0770908	-0.0770908	-0.0712764	-0.0701485
0.197	0	-0.0770061	-0.0770061	-0.0712479	-0.0701481
0.1971	0	-0.0769217	-0.0769217	-0.0712189	-0.0701477
0.1972	0	-0.0768377	-0.0768377	-0.0711893	-0.0701473
0.1973	0	-0.0767539	-0.0767539	-0.0711593	-0.070147
0.1974	0	-0.0766704	-0.0766704	-0.0711288	-0.0701466
0.1975	0	-0.0765873	-0.0765873	-0.0710979	-0.0701462
0.1976	0	-0.0765045	-0.0765045	-0.0710667	-0.0701458
0.1977	0	-0.076422	-0.076422	-0.0710351	-0.0701454
0.1978	0	-0.0763399	-0.0763399	-0.0710031	-0.070145
0.1979	0	-0.076258	-0.076258	-0.0709709	-0.0701446
0.198	0	-0.0761765	-0.0761765	-0.0709383	-0.0701442
0.1981	0	-0.0760954	-0.0760954	-0.0709055	-0.0701439
0.1982	0	-0.0760145	-0.0760145	-0.0708724	-0.0701435
0.1983	0	-0.075934	-0.075934	-0.0708391	-0.0701431
0.1984	0	-0.0758538	-0.0758538	-0.0708055	-0.0701427
0.1985	0	-0.075774	-0.075774	-0.0707717	-0.0701423
0.1986	0	-0.0756945	-0.0756945	-0.0707377	-0.0701419
0.1987	0	-0.0756153	-0.0756153	-0.0707035	-0.0701416
0.1988	0	-0.0755364	-0.0755364	-0.0706691	-0.0701412
0.1989	0	-0.0754579	-0.0754579	-0.0706346	-0.0701408
0.199	0	-0.0753796	-0.0753796	-0.0705999	-0.0701404
0.1991	0	-0.0753018	-0.0753018	-0.070565	-0.0701401
0.1992	0	-0.0752242	-0.0752242	-0.0705299	-0.0701397
0.1993	0	-0.075147	-0.075147	-0.0704948	-0.0701393
0.1994	0	-0.07507	-0.07507	-0.0704594	-0.070139
0.1995	0	-0.0749934	-0.0749934	-0.070424	-0.0701386
0.1996	0	-0.0749172	-0.0749172	-0.0703884	-0.0701382
0.1997	0	-0.0748412	-0.0748412	-0.0703526	-0.0701378
0.1998	0	-0.0747656	-0.0747656	-0.0703168	-0.0701375
[truncated: 15,501 more rows]

## Sheet: c_seq_prob_far
simple p	complex p	simple s	complex s
0	0	0	0
0.984615	0.0153846	0	0
0.942857	0.0571429	0	0
0.928571	0.0714286	0	0
0	0	0	0
0	0	0	0
1	0	0	0
0.857143	0.142857	0	0
0	0	0	0
0	0	0	0
0.985714	0.0142857	0	0
0	0	0	0
0	0	0	0
1	0	0	0
0	0	0	0
1	0	0	0
0	0	0	0
0	0	0	0
0	0	0	0
1	0	0	0
1	0	0	0
0	0	0	0
0	0	0	0
1	0	0	0

## Sheet: c_seq_prob_near
simple p	complex p	simple s	complex s
0.725664	0.274336	0	0
0.462687	0.537313	0	0
0.333333	0.666667	0	0
0.5	0.5	0	0
0.785714	0.0714286	0.142857	0
0.777778	0.111111	0.111111	0
0.357143	0.642857	0	0
0.425	0.575	0	0
0.727273	0.272727	0	0
0.461538	0.211538	0.134615	0.192308
0.5	0.5	0	0
0.880952	0.0952381	0	0.0238095
0.772727	0.227273	0	0
0.745455	0.224242	0.0181818	0.0121212
0.539474	0.460526	0	0
0.589041	0.410959	0	0
0.724771	0.155963	0.0825688	0.0366972
0.727273	0.132231	0.0743802	0.0661157
0.702128	0.0851064	0.106383	0.106383
0.6875	0.3125	0	0
0.845679	0.154321	0	0
0.843537	0.156463	0	0
0.6125	0.125	0.15	0.1125
0.693878	0.306122	0	0

## Sheet: d_avg_mfDist_mm
avg_mfDist_mm	group
3.52506	pure p
4.09633	pure p
5.05785	pure p
3.94744	pure p
1.62937	pure p
1.37482	pure p
3.58348	pure p
4.19973	pure p
2.61184	pure p
2.42504	pure p
4.16536	pure p
2.78438	pure p
1.98124	pure p
3.50914	pure p
2.70888	pure p
3.59886	pure p
2.78367	pure p
2.78108	pure p
2.56502	pure p
3.97194	pure p
3.67182	pure p
3.2693	pure p
2.29024	pure p
3.75217	pure p
1.98187	pure s
1.63549	pure s
2.56498	pure s
3.35405	pure s
2.88121	pure s
2.87409	pure s
2.5692	pure s
2.46679	pure s
3.0713	complex
3.26509	complex
3.94747	complex
3.51928	complex
1.69855	complex
1.38882	complex
2.5967	complex
3.54038	complex
3.34078	complex
2.37071	complex
3.22905	complex
2.59615	complex
1.98221	complex
2.83196	complex
2.57186	complex
3.0007	complex
2.51354	complex
2.63395	complex
2.42634	complex
3.39708	complex
2.73321	complex
2.76916	complex
2.16312	complex
2.9234	complex

## Sheet: e
mfDist_mm	pop_mean_fractionBouts_pure p	pop_mean_fractionBouts_pure s	pop_mean_fractionBouts_complex
1	0.481481	0.0162037	0.502315
1.1	0.476159	0.0162037	0.507637
1.2	0.460342	0.0214497	0.518208
1.3	0.529737	0.0184772	0.451786
1.4	0.564426	0.0206583	0.414916
1.5	0.500294	0.0203687	0.479338
1.6	0.467764	0.0279116	0.504324
1.7	0.437737	0.03281	0.529453
1.8	0.46793	0.0347952	0.497275
1.9	0.482648	0.0339917	0.483361
2	0.513393	0.0341988	0.452408
2.1	0.524688	0.0350014	0.44031
2.2	0.546969	0.0363036	0.416727
2.3	0.564685	0.0372222	0.398093
2.4	0.590316	0.0380664	0.371617
2.5	0.599116	0.0405418	0.360342
2.6	0.612559	0.0449291	0.342512
2.7	0.616381	0.0358974	0.347722
2.8	0.618001	0.0407085	0.341291
2.9	0.62078	0.0397327	0.339487
3	0.629261	0.0471597	0.323579
3.1	0.636289	0.0479357	0.315775
3.2	0.670764	0.0278522	0.301383
3.3	0.660805	0.0319606	0.307234
3.4	0.672842	0.0420524	0.285105
3.5	0.660584	0.0577049	0.281711
3.6	0.659391	0.0860672	0.254542
3.7	0.738637	0.0106181	0.250745
3.8	0.736867	0.010375	0.252758
3.9	0.723288	0.0163566	0.260356
4	0.715528	0.0234027	0.261069
4.1	0.701144	0.047619	0.251237
4.2	0.711114	0.0564972	0.232389
4.3	0.801358	0.0324182	0.166224
4.4	0.838953	0.00140351	0.159644
4.5	0.851891	0.000888889	0.14722
4.6	0.856803	0	0.143197
4.7	0.8715	0	0.1285
4.8	0.891924	0	0.108076
4.9	0.967881	0	0.0321186
5	0.972627	0	0.0273726
5.1	0.982892	0	0.0171078
5.2	0.973948	0	0.0260523
5.3	0.958964	0	0.0410364
5.4	0.95	0	0.05
5.5	1	0	0
5.6	1	0	0
5.7	1	0	0
5.8	1	0	0
5.9	1	0	0
6	1	0	0
6.1	1	0	0
6.2	1	0	0
6.3	1	0	0
6.4
6.5
6.6
6.7
6.8
6.9
7

## Sheet: f
model_fit_error_full_model	model_fit_error_no_rebound_pulse	model_fit_error_exc_modulation	model_fit_error_no_disinhibition	model_fit_error_no_rebound_sine	model_fit_error_no_rebound
0.0680414	0.062618	0.0756908	0.0822631	0.129286	0.209489
0.0887629	0.0602644	0.282843	0.114286	0.234126	0.114666
0.0632738	0.0575051	0.188059	0.112726	0.275132	0.198373
0.0628074	0.0802473	0.174119	0.194867	0.0290129	0.0290129
0.05447	0.0709968	0.0967167	0.0649441	0.0947909	0.0288675
0.0655496	0.0542155	0.127294	0.18118	0.0960917	0.283558
0.0612339	0.203586	0.0755966	0.144083	0.223353	0.0428296
0.0430062	0.0646517	0.181093	0	0.13041	0.223353
0.0503682	0.111403	0.210406	0.126121	0.140698	0.28782
0.126144	0.144868	0.0268173	0.246153	0.0217571	0.0217571
0.154231	0.054429	0.131984	0.126478	0.20919	0.251162
0.0824786	0.106601	0.0630346	0.240713	0.12442	0.335702
0.0860269	0.136113	0.0956208	0.222602	0.198373	0.0727393
0.0607737	0.0830194	0.140249	0.097717	0.240027	0.200054
0.117422	0.0940418	0.15	0.142911	0.232877	0.33074
0.0956155	0.0608577	0.123925	0.0722667	0.333333	0.113501
0.0689775	0.134628	0	0.0545545	0.28609	0.282843
0.085331	0.0885953	0.0974337	0.213335	0.247436	0.22151
0.0397989	0.153129	0.0846164	0.128488	0.28782	0.13041
0.0718843	0.0447711	0.19547	0.223353	0.14878	0.169633
0.0584063	0.0628074	0.0856316	0.055525	0.20238	0.286719
0.144538	0.123406	0.243049	0.0795548	0.121872	0.223353
0.119955	0.10229	0.0621167	0.144733	0.205142	0.068986
0.139879	0.0225718	0.101708	0.133492	0.273771	0.244949
0.0457784	0.167418	0.0930101	0.0655028	0.228585	0.21183
0.101442	0.124226	0.109975	0.14374	0.14891	0.28609
0.0714251	0.0428344	0.149071	0.234126	0.297381	0.182106
0.208224	0.0528966	0.115858	0.0947909	0.277494	0.250472
0.333333	0.24438	0.0586191	0.335702	0.191021	0.169809
0.0816497	0	0.198131	0.157389	0.187733	0.277494
0.0346888	0.113029	0	0.158121	0.220479	0.187414
0.0784461	0.0607737	0.11134	0.146285	0.172655	0.197777
0.0599617	0.335702	0.117872	0.15785	0.157994	0.21433
0.149158	0.0935583	0.0727393	0.225025	0.0727393	0.206803
0.0570892	0.0605941	0.136775	0.172093	0.244949	0.232173
0.0656445	0.121872	0.0799052	0	0.11547	0.297642
0.0951033	0.11547	0.1065	0.203862	0.124671	0.297381
0.0600928	0.16007	0.335702	0.142449	0.0789474	0.203089
0.144853	0.137648	0.0964743	0.198373	0.259003	0.225979
0.0248341	0.108472	0.0363075	0.254949	0.0666667	0.190394
0.0615629	0.127282	0.131533	0.11698	0.14374	0.138062
0.0583212	0.0927224	0.0947909	0.151506	0.147737	0.190373
0.0748344	0.0636469	0.0824786	0.243049	0.22151	0.250784
0.0947909	0.0541922	0.0828487	0.215676	0.242813	0.260089
0.149865	0.00888231	0.140796	0.103687	0.286719	0.0960917
0.0726448	0.0151515	0.0548538	0.203753	0.195982	0.275585
0.0394338	0.028859	0.102075	0.0508164	0.21183	0.212959
0.0288675	0.0816497	0.259548	0.200783	0.203089	0.234126
0.079765	0.0799504	0.115024	0.113442	0.0727393	0.189419
0.0911835	0.117363	0.0935525	0.0454612	0.269023	0.157994
0.115969	0.0975364	0.204584	0.168503	0.26406	0.262432
0.0291606	0.0418462	0.226162	0.136824	0.190373	0.237875
0.0154286	0.125276	0.133298	0.28072	0.232173	0.2843
0.0840273	0.0993748	0.2351	0.24343	0.237875	0.216506
0.0377357	0.0546216	0.17533	0.227979	0.282843	0.247436
0.0729403	0.047619	0.15503	0.193005	0.250784	0.207642
0.146918	0	0.146312	0	0.33074	0.26406
0.085422	0.0541205	0.0377357	0.14878	0.0288675	0.146487
0.0428296	0.125984	0.074374	0.271779	0.212959	0.0666667
0.0780831	0.0727393	0.154192	0.166667	0.114666	0.121948
0.151031	0.0458813	0.080758	0.179558	0.275585	0.275132
0.145047	0.0583293	0.105079	0.19547	0.11547	0.096225
0.100974	0.0628419	0.0516097	0.137886	0.113501	0.129286
0.100132	0.0892847	0.132315	0.108099	0.197777	0.269023
0.0955422	0.150705	0.100402	0.182106	0.216506	0.139432
0.106211	0.0929191	0.230759	0.1407	0.262432	0.0789474
0.152753	0.0560023	0.169443	0.191959	0.225979	0.236003
0.060863	0.124271	0.160267	0.197777	0.250472	0.225039
0.104076	0.040198	0.0428709	0.139418	0.21433	0.220479
0.0904201	0.109093	0.0648127	0.202828	0.260089	0.273771
0.0384112	0.0666667	0.111539	0.118142	0.040198	0.11547
0.06565	0.0200968	0.162892	0.193382	0.187414	0.240027
0.0410456	0.0824786	0.212222	0.154476	0.189419	0.0947909
0.0611887	0.179558	0.0831479	0.264433	0.246906	0.12442
0.10119	0.208618	0.170715	0.274595	0.068986	0.14891
0.0684451	0.0338966	0.171873	0.0309884	0.174964	0.222702
0.095896	0.16	0.106811	0.209257	0.169633	0.148285
0.0943524	0.113333	0.0777017	0.068	0.2843	0.242813
0.120183	0.0773482	0.275132	0.190394	0.112892	0.195982
0.108321	0.0288675	0.182106	0.225984	0.149071	0.0824786
0.0862782	0.0377357	0.115011	0.0205897	0.0824786	0.247514
0.13547	0.0968795	0.183946	0.200594	0.236003	0.169625
0.131023	0.0733204	0.116258	0.104745	0.283558	0.121872
0.0621167	0.104043	0.0288675	0.0947416	0.114805	0.15503
0.178664	0.112925	0.0827127	0.197891	0.225039	0.261384
0.0649497	0.123031	0.11547	0.11105	0.169809	0.11547
0.096225	0.0692923	0.16547	0.0212097	0.297642	0.191021
0.0757867	0.103439	0.0283547	0.190916	0.209489	0.149071
0.0931471	0.0583212	0.0931754	0.133333	0.235514	0
0.103301	0.103689	0.108213	0.148326	0.200921	0.0727393
0	0	0.161977	0.12758	0.138062	0.124671
0.165216	0.116642	0.164682	0.275132	0.190394	0.187733
0.0545545	0.0542781	0.047619	0.115695	0	0.20919
