# Supplementary material for: Flexible circuit mechanisms for context-dependent song sequencing
Source: Nature. 2023 Oct 11;622(7984):794–801. doi: 10.1038/s41586-023-06632-1 (PMC10600009; doi:10.1038/s41586-023-06632-1)
Supplement: Supplementary file 9 — Source Data Extended Data Fig. 1 [file 41586_2023_6632_MOESM9_ESM.xlsx]

## Sheet: a
n.a.

## Sheet: b
t_minutes	cumulative_fraction_simple_p	cumulative_fraction_simple_s	cumulative_fraction_complex
1.66667e-06	0	0	0
0.033335	0	0	0.00180775
0.0666683	0	0	0.00369172
0.100002	0	0	0.00369172
0.133335	0.000632911	0.00416667	0.00369172
0.166668	0.000920268	0.00833333	0.00450806
0.200002	0.000920268	0.00833333	0.00661724
0.233335	0.00208306	0.00833333	0.00661724
0.266668	0.00208306	0.00833333	0.00756064
0.300002	0.00265777	0.00833333	0.00842169
0.333335	0.00330152	0.00980392	0.00842169
0.366668	0.00330152	0.00980392	0.0095328
0.400002	0.00393443	0.0110234	0.0101426
0.433335	0.00393443	0.0110234	0.0107836
0.466668	0.00544561	0.0110234	0.0112381
0.500002	0.00544561	0.0110234	0.0116968
0.533335	0.00729362	0.0110234	0.0116968
0.566668	0.00777682	0.0110234	0.0116968
0.600002	0.00777682	0.0110234	0.0116968
0.633335	0.00845249	0.0151901	0.0116968
0.666668	0.00930185	0.0151901	0.0121033
0.700002	0.0108697	0.0151901	0.0131099
0.733335	0.0108697	0.0164096	0.014221
0.766668	0.0108697	0.0164096	0.0148621
0.800002	0.0112762	0.0164096	0.0159732
0.833335	0.0114926	0.0164096	0.0168342
0.866668	0.0115882	0.0205763	0.0168342
0.900002	0.0137771	0.0205763	0.0174225
0.933335	0.0138727	0.0205763	0.0206001
0.966668	0.0159946	0.0205763	0.0212411
1	0.0160902	0.0259929	0.0218509
1.03334	0.0163275	0.0259929	0.0218509
1.06667	0.0163275	0.0259929	0.0218509
1.1	0.0168107	0.0259929	0.0229194
1.13333	0.0213452	0.0259929	0.0233739
1.16667	0.026806	0.0259929	0.0248802
1.2	0.0272788	0.0346735	0.0248802
1.23334	0.0309458	0.0346735	0.0261309
1.26667	0.0318516	0.0346735	0.0267407
1.3	0.0319472	0.0346735	0.0267407
1.33334	0.032234	0.0346735	0.0267407
1.36667	0.0331954	0.0346735	0.0273505
1.4	0.0360619	0.035893	0.0277603
1.43334	0.0389732	0.035893	0.0288714
1.46667	0.0389732	0.035893	0.0299711
1.5	0.0457685	0.035893	0.0299711
1.53334	0.0461952	0.035893	0.0304257
1.56667	0.0469665	0.035893	0.0313691
1.6	0.0473541	0.0381657	0.0313691
1.63333	0.0485854	0.0381657	0.0318278
1.66667	0.0494267	0.0381657	0.0322376
1.7	0.0501943	0.0417372	0.0333061
1.73334	0.0501943	0.0417372	0.0333061
1.76667	0.0505255	0.0417372	0.0333061
1.8	0.0509131	0.0417372	0.0344172
1.83334	0.0517997	0.0440099	0.0348718
1.86667	0.0527126	0.0440099	0.0359866
1.9	0.0533103	0.0440099	0.0366276
1.93334	0.0539812	0.0440099	0.0377387
1.96667	0.0560456	0.0440099	0.0486479
2	0.0571329	0.0440099	0.049759
2.03334	0.0579997	0.0440099	0.049759
2.06667	0.0600271	0.0440099	0.049759
2.1	0.064131	0.0440099	0.0507752
2.13334	0.0646614	0.0440099	0.0507752
2.16667	0.0648987	0.0440099	0.0530012
2.2	0.0658338	0.0440099	0.0543927
2.23333	0.0674694	0.0440099	0.0559953
2.26667	0.0674694	0.0440099	0.0559953
2.3	0.0688694	0.0440099	0.0581576
2.33333	0.0729734	0.0440099	0.059774
2.36667	0.0749107	0.0475813	0.0613396
2.4	0.0765773	0.0534637	0.0617901
2.43334	0.07723	0.0562415	0.0638627
2.46667	0.0774465	0.0562415	0.0649738
2.5	0.0774465	0.057461	0.0659719
2.53334	0.0779138	0.057461	0.0665817
2.56667	0.0790766	0.057461	0.0681348
2.6	0.0874778	0.057461	0.0685413
2.63334	0.0904204	0.057461	0.0685413
2.66667	0.0933616	0.057461	0.0691823
2.7	0.0935032	0.057461	0.0697921
2.73333	0.0939705	0.057461	0.0702508
2.76667	0.095237	0.062461	0.0707559
2.8	0.0953326	0.062461	0.0724193
2.83333	0.0954282	0.062461	0.0728161
2.86667	0.0955238	0.067461	0.0748706
2.9	0.0955238	0.070586	0.0753251
2.93334	0.095715	0.070586	0.0759662
2.96667	0.0963398	0.0726693	0.0765544
3	0.0963398	0.0726693	0.0776655
3.03334	0.0967274	0.0726693	0.0776655
3.06667	0.0974327	0.0756105	0.0786271
3.1	0.0985825	0.0756105	0.0790239
3.13334	0.0998869	0.0756105	0.0790239
3.16667	0.0998869	0.0774623	0.0800747
3.2	0.101919	0.0774623	0.0806845
3.23333	0.10294	0.0774623	0.0811432
3.26667	0.10294	0.0826762	0.0936432
3.3	0.105331	0.0882318	0.0956302
3.33333	0.105331	0.0882318	0.0960889
3.36667	0.105331	0.0932318	0.0975092
3.4	0.106493	0.0932318	0.0996887
3.43334	0.110923	0.118232	0.100687
3.46667	0.115021	0.118232	0.1016
3.5	0.115021	0.118232	0.105681
3.53334	0.115021	0.118232	0.10629
3.56667	0.115409	0.118232	0.10629
3.6	0.116611	0.118232	0.107852
3.63334	0.117686	0.118232	0.108462
3.66667	0.118813	0.118232	0.108462
3.7	0.1198	0.119451	0.110272
3.73333	0.1198	0.119451	0.110881
3.76667	0.123487	0.119451	0.111862
3.8	0.123724	0.119451	0.11245
3.83333	0.123819	0.119451	0.115036
3.86667	0.123915	0.119451	0.115446
3.9	0.125362	0.121451	0.116376
3.93334	0.126377	0.121451	0.116986
3.96667	0.12701	0.121451	0.120158
4	0.128437	0.125023	0.122818
4.03334	0.129156	0.130578	0.124336
4.06667	0.130768	0.130578	0.124977
4.1	0.132219	0.130578	0.124977
4.13333	0.13418	0.130578	0.124977
4.16667	0.135775	0.130578	0.126206
4.2	0.1375	0.130578	0.126495
4.23334	0.140834	0.130578	0.127606
4.26667	0.141984	0.13415	0.127606
4.3	0.143218	0.13915	0.128863
4.33333	0.145583	0.13915	0.129974
4.36667	0.146278	0.13915	0.130433
4.4	0.146565	0.13915	0.131395
4.43333	0.147389	0.13915	0.144504
4.46667	0.149809	0.13915	0.148234
4.5	0.150984	0.13915	0.148875
4.53333	0.151815	0.13915	0.149908
4.56667	0.152353	0.13915	0.149908
4.6	0.152788	0.13915	0.151934
4.63333	0.153964	0.13915	0.153654
4.66667	0.154105	0.13915	0.154264
4.7	0.155337	0.13915	0.156261
4.73333	0.157236	0.13915	0.157356
4.76667	0.157671	0.14115	0.159077
4.8	0.158098	0.14115	0.160328
4.83333	0.159555	0.14115	0.162575
4.86667	0.160548	0.14115	0.163382
4.9	0.16103	0.14115	0.163792
4.93333	0.161532	0.14115	0.164903
4.96667	0.161938	0.14115	0.165513
5	0.163508	0.14115	0.167537
5.03333	0.164375	0.14115	0.168794
5.06667	0.165146	0.14115	0.169537
5.1	0.167737	0.14115	0.170178
5.13333	0.168463	0.14115	0.170178
5.16667	0.170767	0.14115	0.170637
5.2	0.171833	0.14115	0.172203
5.23333	0.177566	0.14115	0.173314
5.26667	0.178192	0.14315	0.173819
5.3	0.180296	0.148705	0.173819
5.33333	0.18101	0.148705	0.173819
5.36667	0.182503	0.148705	0.184728
5.4	0.183363	0.148705	0.185369
5.43333	0.185481	0.148705	0.18648
5.46667	0.186157	0.149925	0.188264
5.5	0.188184	0.151144	0.188874
5.53333	0.190504	0.1567	0.189617
5.56667	0.193251	0.1587	0.191384
5.6	0.19378	0.1587	0.193105
5.63333	0.194625	0.167827	0.194143
5.66667	0.195565	0.167827	0.196794
5.7	0.195878	0.167827	0.196794
5.73333	0.197352	0.167827	0.197191
5.76667	0.197834	0.167827	0.197597
5.8	0.205104	0.167827	0.201312
5.83333	0.206263	0.167827	0.202256
5.86667	0.207857	0.167827	0.202256
5.9	0.209972	0.173382	0.202715
5.93333	0.211056	0.176716	0.204213
5.96667	0.211056	0.176716	0.205324
6	0.21376	0.176716	0.205778
6.03333	0.216601	0.176716	0.206889
6.06667	0.217845	0.176716	0.20753
6.1	0.219103	0.176716	0.20875
6.13333	0.223682	0.182271	0.210271
6.16667	0.224615	0.182271	0.211469
6.2	0.226469	0.185212	0.211469
6.23333	0.227526	0.185212	0.211469
6.26667	0.229303	0.192355	0.212275
6.3	0.231977	0.192355	0.234595
6.33333	0.234103	0.192355	0.236604
6.36667	0.234461	0.193575	0.23919
6.4	0.234677	0.193575	0.239799
6.43333	0.235314	0.193575	0.241469
6.46667	0.236378	0.198575	0.241469
6.5	0.238022	0.198575	0.242517
6.53333	0.23874	0.198575	0.246344
6.56667	0.240634	0.198575	0.247957
6.6	0.241451	0.198575	0.249885
6.63333	0.241546	0.198575	0.250815
6.66667	0.241784	0.198575	0.252399
6.7	0.242582	0.198575	0.253671
6.73333	0.243495	0.205087	0.255855
6.76667	0.244043	0.205087	0.257364
6.8	0.245603	0.205087	0.257364
6.83333	0.246267	0.205087	0.258411
6.86667	0.246598	0.205087	0.258411
6.9	0.247025	0.208421	0.260069
6.93333	0.249145	0.211362	0.261839
6.96667	0.249362	0.211362	0.266474
7	0.252218	0.212581	0.267343
7.03333	0.252313	0.212581	0.268913
7.06667	0.25393	0.212581	0.268913
7.1	0.254747	0.265359	0.271139
7.13333	0.256891	0.27147	0.271594
7.16667	0.257927	0.27147	0.283315
7.2	0.258603	0.27147	0.284228
7.23333	0.259251	0.27147	0.284228
7.26667	0.260188	0.27147	0.285799
7.3	0.262783	0.27147	0.286206
7.33333	0.263985	0.27147	0.286206
7.36667	0.265485	0.27147	0.287066
7.4	0.267711	0.27147	0.287676
7.43333	0.26836	0.27147	0.288896
7.46667	0.268746	0.27269	0.288896
7.5	0.269295	0.275129	0.290645
7.53333	0.269763	0.275129	0.290645
7.56667	0.271544	0.275129	0.292395
7.6	0.271544	0.276348	0.293005
7.63333	0.271975	0.276348	0.293005
7.66667	0.272755	0.276348	0.293904
7.7	0.27285	0.277568	0.29581
7.73333	0.276828	0.279651	0.296901
7.76667	0.277742	0.279651	0.297542
7.8	0.278171	0.286794	0.298991
7.83333	0.283113	0.288265	0.300055
7.86667	0.284153	0.288265	0.300055
7.9	0.285949	0.293265	0.301595
7.93333	0.286497	0.293265	0.302615
7.96667	0.287381	0.293265	0.302615
8	0.288071	0.293265	0.302615
8.03333	0.290404	0.295265	0.303073
8.06667	0.291822	0.295265	0.303483
8.1	0.29266	0.295265	0.304868
8.13333	0.292801	0.295265	0.306284
8.16667	0.293816	0.295265	0.306894
8.2	0.295308	0.295265	0.306894
8.23334	0.296257	0.295265	0.308554
8.26667	0.297081	0.295265	0.309767
8.3	0.298402	0.295265	0.310408
8.33333	0.299337	0.295265	0.311933
8.36667	0.304178	0.295265	0.312739
8.4	0.305421	0.301735	0.3138
8.43333	0.305733	0.301735	0.314441
8.46667	0.307107	0.303206	0.314441
8.5	0.308328	0.303206	0.315555
8.53333	0.309263	0.303206	0.318378
8.56667	0.310175	0.303206	0.321349
8.6	0.311637	0.306777	0.321758
8.63333	0.311637	0.306777	0.323028
8.66667	0.311807	0.306777	0.323487
8.7	0.313739	0.309718	0.323945
8.73334	0.314503	0.311189	0.323945
8.76667	0.31691	0.311189	0.324907
8.8	0.317424	0.311189	0.326847
8.83333	0.318659	0.31413	0.329701
8.86667	0.319447	0.31413	0.330111
8.9	0.319854	0.318297	0.331527
8.93333	0.321172	0.318297	0.331977
8.96667	0.322828	0.324011	0.333844
9	0.324336	0.327345	0.335842
9.03333	0.329618	0.327345	0.336347
9.06667	0.330251	0.327345	0.337328
9.1	0.331112	0.329428	0.338271
9.13333	0.332993	0.329428	0.339924
9.16667	0.333326	0.329428	0.340971
9.2	0.333805	0.329428	0.345226
9.23334	0.334837	0.330898	0.345226
9.26667	0.335918	0.330898	0.347521
9.3	0.335918	0.33947	0.348996
9.33333	0.337243	0.33947	0.348996
9.36667	0.337677	0.33947	0.351115
9.4	0.338717	0.342595	0.352027
9.43333	0.340445	0.342595	0.353462
9.46667	0.340828	0.342595	0.354706
9.5	0.341599	0.342595	0.355766
9.53333	0.343669	0.342595	0.357788
9.56667	0.344894	0.345373	0.358595
9.6	0.347133	0.345373	0.359663
9.63333	0.347663	0.350373	0.360575
9.66667	0.348983	0.355796	0.361216
9.7	0.34944	0.355796	0.362749
9.73334	0.349631	0.355796	0.363729
9.76667	0.35023	0.355796	0.36498
9.8	0.350563	0.355796	0.366705
9.83333	0.351036	0.357267	0.368013
9.86667	0.351906	0.357267	0.368464
9.9	0.352805	0.357267	0.369555
9.93333	0.354291	0.357267	0.370014
9.96667	0.35594	0.3606	0.372343
10	0.356488	0.3606	0.373594
10.0333	0.356871	0.3606	0.37429
10.0667	0.357571	0.362452	0.376827
10.1	0.357571	0.362452	0.378154
10.1333	0.358761	0.362452	0.379405
10.1667	0.359048	0.363671	0.379815
10.2	0.360272	0.367243	0.380563
10.2333	0.360701	0.367243	0.381677
10.2667	0.360893	0.37002	0.383792
10.3	0.361717	0.371491	0.383792
10.3333	0.363154	0.374824	0.385104
10.3667	0.363897	0.374824	0.386809
10.4	0.364763	0.374824	0.387264
10.4333	0.365916	0.379628	0.388302
10.4667	0.367151	0.379628	0.390807
10.5	0.369215	0.379628	0.391257
10.5333	0.370635	0.379628	0.394903
10.5667	0.371311	0.382067	0.39531
10.6	0.372306	0.382067	0.39576
10.6333	0.373581	0.382067	0.397361
10.6667	0.374107	0.382067	0.398932
10.7	0.374637	0.384845	0.400441
10.7333	0.375549	0.386065	0.400441
10.7667	0.376934	0.388755	0.402742
10.8	0.37751	0.391027	0.403152
10.8333	0.378024	0.391027	0.406481
10.8667	0.379881	0.391027	0.406888
10.9	0.381344	0.391027	0.407704
10.9333	0.382289	0.391027	0.410247
10.9667	0.383369	0.3953	0.410657
11	0.38493	0.397383	0.411107
11.0333	0.386475	0.405122	0.411566
11.0667	0.387704	0.405122	0.413227
11.1	0.388498	0.407122	0.413633
11.1333	0.389443	0.407122	0.41549
11.1667	0.391375	0.407122	0.416585
11.2	0.392841	0.407122	0.417091
11.2333	0.393446	0.412122	0.418183
11.2667	0.395126	0.412122	0.419434
11.3	0.39602	0.412122	0.420527
11.3333	0.396855	0.412122	0.421522
11.3667	0.398061	0.412122	0.423197
11.4	0.398061	0.412122	0.423603
11.4333	0.399796	0.415455	0.424832
11.4667	0.4004	0.415455	0.425849
11.5	0.40144	0.415455	0.426138
11.5333	0.401582	0.415455	0.429155
11.5667	0.402516	0.417455	0.42966
11.6	0.404892	0.417455	0.430858
11.6333	0.406684	0.417455	0.432484
11.6667	0.40678	0.419538	0.434825
11.7	0.40774	0.419538	0.434825
11.7333	0.40994	0.421009	0.434825
11.7667	0.411414	0.421009	0.435631
11.8	0.41648	0.429342	0.437018
11.8333	0.418356	0.429342	0.437887
11.8667	0.418452	0.431723	0.438293
11.9	0.421307	0.431723	0.439833
11.9333	0.421449	0.433575	0.441354
11.9667	0.421761	0.433575	0.443119
12	0.422092	0.436353	0.443926
12.0333	0.422622	0.436353	0.444964
12.0667	0.423425	0.439924	0.445573
12.1	0.423879	0.439924	0.445862
12.1333	0.425734	0.439924	0.445862
12.1667	0.428003	0.442702	0.448485
12.2	0.429304	0.444785	0.4502
12.2333	0.429495	0.444785	0.454168
12.2667	0.430695	0.451298	0.456514
12.3	0.431587	0.451298	0.456514
12.3333	0.434017	0.451298	0.458215
12.3667	0.436014	0.451298	0.460112
12.4	0.437705	0.456298	0.460963
12.4333	0.438943	0.456298	0.461551
12.4667	0.440547	0.456298	0.463362
12.5	0.442022	0.458571	0.464323
12.5333	0.444171	0.458571	0.465758
12.5667	0.444698	0.458571	0.467359
12.6	0.446045	0.458571	0.468216
12.6333	0.446765	0.458571	0.468216
12.6667	0.448301	0.460422	0.469309
12.7	0.448735	0.460422	0.469598
12.7333	0.450892	0.460422	0.472569
12.7667	0.451842	0.460422	0.473178
12.8	0.453459	0.462695	0.47569
12.8333	0.453554	0.462695	0.477926
12.8667	0.454248	0.464547	0.477926
12.9	0.454485	0.464547	0.480495
12.9333	0.454723	0.464547	0.481308
12.9667	0.454939	0.464547	0.481597
13	0.455468	0.464547	0.482207
13.0333	0.456149	0.464547	0.483864
13.0667	0.459266	0.464547	0.485991
13.1	0.460954	0.464547	0.48789
13.1333	0.461333	0.468118	0.48789
13.1667	0.46325	0.468118	0.48789
13.2	0.463906	0.468118	0.488896
13.2333	0.464048	0.47169	0.488896
13.2667	0.465805	0.47169	0.489351
13.3	0.467238	0.476154	0.491651
13.3333	0.468555	0.479726	0.491651
13.3667	0.469292	0.486075	0.493321
13.4	0.4704	0.486075	0.494127
13.4333	0.471288	0.488853	0.495571
13.4667	0.471715	0.491125	0.49586
13.5	0.472543	0.493125	0.496716
13.5333	0.473388	0.495398	0.498419
13.5667	0.474011	0.495398	0.500114
13.6	0.474644	0.495398	0.501518
13.6333	0.47628	0.498969	0.501968
13.6667	0.476881	0.501053	0.50376
13.7	0.477433	0.503053	0.504958
13.7333	0.478226	0.503053	0.506793
13.7667	0.478395	0.505136	0.510529
13.8	0.479149	0.508708	0.511622
13.8333	0.480041	0.508708	0.511622
13.8667	0.480328	0.511485	0.512669
13.9	0.480881	0.511485	0.51418
13.9333	0.481168	0.515057	0.515187
13.9667	0.482184	0.518628	0.516582
14	0.482482	0.518628	0.518606
14.0333	0.484824	0.521406	0.518606
14.0667	0.487432	0.521406	0.518606
14.1	0.487905	0.521406	0.519612
14.1333	0.488046	0.521406	0.520481
14.1667	0.488991	0.521406	0.522736
14.2	0.489617	0.524184	0.523779
14.2333	0.490964	0.527755	0.52602
14.2667	0.491105	0.529607	0.526309
14.3	0.492394	0.529607	0.5281
14.3333	0.494452	0.533178	0.528951
14.3667	0.495156	0.533178	0.531829
14.4	0.496327	0.533178	0.532925
14.4333	0.497357	0.533178	0.534282
14.4667	0.499063	0.533178	0.534787
14.5	0.500994	0.538178	0.536155
14.5333	0.501163	0.538178	0.537115
14.5667	0.501859	0.538178	0.539406
14.6	0.503172	0.543155	0.539406
14.6333	0.504079	0.543155	0.541193
14.6667	0.505686	0.543155	0.543183
14.7	0.507616	0.543155	0.5442
14.7333	0.509038	0.546727	0.545508
14.7667	0.509424	0.546727	0.546118
14.8	0.511439	0.546727	0.546407
14.8333	0.512394	0.546727	0.548947
14.8667	0.513892	0.551727	0.549557
14.9	0.514657	0.551727	0.551741
14.9333	0.515677	0.551727	0.552757
14.9667	0.517593	0.551727	0.554027
15	0.518812	0.554108	0.556953
15.0333	0.519647	0.556885	0.557692
15.0667	0.520808	0.556885	0.558886
15.1	0.520808	0.556885	0.559801
15.1333	0.523023	0.558356	0.56009
15.1667	0.525696	0.558356	0.561356
15.2	0.527201	0.558356	0.563369
15.2333	0.528639	0.558356	0.564433
15.2667	0.52974	0.558356	0.565119
15.3	0.529836	0.558356	0.567399
15.3333	0.530289	0.558356	0.567987
15.3667	0.53188	0.558356	0.567987
15.4	0.533623	0.560629	0.568492
15.4333	0.535486	0.560629	0.569405
15.4667	0.537385	0.560629	0.570015
15.5	0.537385	0.560629	0.570015
15.5333	0.537385	0.560629	0.570821
15.5667	0.538316	0.560629	0.571723
15.6	0.53908	0.560629	0.57335
15.6333	0.540048	0.560629	0.573809
15.6667	0.541159	0.560629	0.574902
15.7	0.541594	0.560629	0.575966
15.7333	0.542033	0.560629	0.577433
15.7667	0.545338	0.560629	0.578338
15.8	0.548062	0.560629	0.579281
15.8333	0.548866	0.560629	0.57957
15.8667	0.550344	0.560629	0.57957
15.9	0.551831	0.560629	0.580021
15.9333	0.55227	0.560629	0.581167
15.9667	0.552664	0.563962	0.582032
16	0.552929	0.563962	0.582032
16.0333	0.555282	0.563962	0.582321
16.0667	0.556591	0.563962	0.582321
16.1	0.55852	0.563962	0.583585
16.1333	0.558973	0.56674	0.584332
16.1667	0.559791	0.56674	0.585864
16.2	0.562817	0.56674	0.585864
16.2333	0.564129	0.568592	0.587828
16.2667	0.56555	0.571717	0.589669
16.3	0.566487	0.571717	0.590625
16.3333	0.568037	0.571717	0.590914
16.3667	0.569477	0.571717	0.590914
16.4	0.571484	0.576098	0.591791
16.4333	0.571701	0.580095	0.592242
16.4667	0.572521	0.582873	0.594125
16.5	0.572691	0.584092	0.594932
16.5333	0.573122	0.584092	0.596288
16.5667	0.573419	0.585944	0.597656
16.6	0.574722	0.585944	0.598266
16.6333	0.575455	0.585944	0.602207
16.6667	0.576771	0.585944	0.602207
16.7	0.576941	0.585944	0.603223
16.7333	0.577945	0.587164	0.604573
16.7667	0.579642	0.593669	0.60676
16.8	0.579907	0.601359	0.607617
16.8333	0.580511	0.603359	0.608075
16.8667	0.581134	0.603359	0.609122
16.9	0.581399	0.603359	0.610259
16.9333	0.581711	0.603359	0.610548
16.9667	0.582236	0.605359	0.612272
17	0.583244	0.605359	0.614621
17.0333	0.584373	0.607359	0.61521
17.0667	0.585492	0.607359	0.61521
17.1	0.586691	0.607359	0.617268
17.1333	0.586833	0.609442	0.619998
17.1667	0.587593	0.609442	0.620453
17.2	0.588485	0.609442	0.621247
17.2333	0.589237	0.609442	0.62199
17.2667	0.590007	0.611442	0.62199
17.3	0.590701	0.611442	0.624035
17.3333	0.591439	0.611442	0.626586
17.3667	0.591991	0.611442	0.627045
17.4	0.593068	0.611442	0.628748
17.4333	0.593818	0.611442	0.629434
17.4667	0.595073	0.611442	0.630415
17.5	0.595625	0.611442	0.632189
17.5333	0.596082	0.611442	0.633046
17.5667	0.596273	0.611442	0.634053
17.6	0.597999	0.611442	0.634951
17.6333	0.598482	0.61422	0.636217
17.6667	0.598843	0.61422	0.636217
17.7	0.5994	0.61422	0.637023
17.7333	0.600957	0.616997	0.637478
17.7667	0.601296	0.616997	0.639635
17.8	0.601949	0.616997	0.640245
17.8333	0.603374	0.618217	0.640642
17.8667	0.605648	0.623376	0.641101
17.9	0.605743	0.623376	0.642056
17.9333	0.607619	0.623376	0.642056
17.9667	0.607715	0.625757	0.643018
18	0.609138	0.625757	0.643018
18.0333	0.610273	0.625757	0.643523
18.0667	0.610369	0.625757	0.644222
18.1	0.613654	0.625757	0.64468
18.1333	0.614954	0.625757	0.645528
18.1667	0.616025	0.625757	0.646664
18.2	0.617431	0.625757	0.649561
18.2333	0.618935	0.625757	0.650568
18.2667	0.619465	0.62784	0.65195
18.3	0.61973	0.62784	0.652357
18.3333	0.620283	0.62784	0.652807
18.3667	0.621447	0.62784	0.654072
18.4	0.62193	0.62784	0.656266
18.4333	0.622365	0.635618	0.658467
18.4667	0.623532	0.637088	0.658973
18.5	0.625645	0.637088	0.659382
18.5333	0.626282	0.64003	0.660443
18.5667	0.627027	0.64003	0.661237
18.6	0.62824	0.642302	0.662386
18.6333	0.628626	0.64508	0.662996
18.6667	0.629345	0.64508	0.663584
18.7	0.630708	0.64508	0.663584
18.7333	0.632234	0.64708	0.6649
18.7667	0.632565	0.649353	0.665719
18.8	0.633702	0.649353	0.66617
18.8333	0.635689	0.652131	0.667217
18.8667	0.637548	0.652131	0.669894
18.9	0.63861	0.654908	0.670183
18.9333	0.639337	0.654908	0.670688
18.9667	0.640956	0.654908	0.670688
19	0.641925	0.654908	0.67205
19.0333	0.642222	0.654908	0.67311
19.0667	0.642912	0.654908	0.673399
19.1	0.64542	0.654908	0.673399
19.1333	0.647735	0.657181	0.675232
19.1667	0.648066	0.658401	0.676636
19.2	0.649761	0.658401	0.676636
19.2333	0.650092	0.658401	0.678545
19.2667	0.652128	0.658401	0.678995
19.3	0.65244	0.658401	0.680987
19.3333	0.653342	0.658401	0.68312
19.3667	0.654205	0.659871	0.684136
19.4	0.654493	0.664996	0.68752
19.4333	0.654805	0.671246	0.68962
19.4667	0.655198	0.671246	0.69128
19.5	0.656335	0.671246	0.691569
19.5333	0.657659	0.671246	0.691569
19.5667	0.659651	0.674371	0.692074
19.6	0.660132	0.674371	0.692663
19.6333	0.660302	0.674371	0.693113
19.6667	0.660518	0.674371	0.695944
19.7	0.660783	0.674371	0.696843
19.7333	0.661512	0.674371	0.697239
19.7667	0.662286	0.674371	0.698335
19.8	0.663169	0.677496	0.698335
19.8333	0.664829	0.681097	0.698335
19.8667	0.666686	0.681097	0.700514
19.9	0.667903	0.681097	0.701949
19.9333	0.668887	0.681097	0.703218
19.9667	0.671177	0.681097	0.704488
20	0.678096	0.683369	0.704884
20.0333	0.679379	0.685221	0.70632
20.0667	0.680465	0.685221	0.70632
20.1	0.682661	0.685221	0.709144
20.1333	0.682802	0.685221	0.710342
20.1667	0.683651	0.685221	0.711575
20.2	0.684768	0.685221	0.712968
20.2333	0.687731	0.685221	0.712968
20.2667	0.688477	0.686692	0.714278
20.3	0.689219	0.687911	0.716483
20.3333	0.689757	0.692911	0.717489
20.3667	0.691747	0.692911	0.718099
20.4	0.69314	0.692911	0.718893
20.4333	0.694561	0.692911	0.7193
20.4667	0.695411	0.699911	0.720718
20.5	0.697139	0.702292	0.72248
20.5333	0.697423	0.702292	0.722985
20.5667	0.698684	0.702292	0.723382
20.6	0.699015	0.702292	0.723836
20.6333	0.700169	0.702292	0.725816
20.6667	0.700813	0.705626	0.726731
20.7	0.701588	0.708403	0.72734
20.7333	0.702726	0.708403	0.72734
20.7667	0.704385	0.708403	0.727737
20.8	0.706496	0.708403	0.72895
20.8333	0.707483	0.710403	0.730777
20.8667	0.708549	0.710403	0.732451
20.9	0.710111	0.710403	0.733394
20.9333	0.711633	0.710403	0.733801
20.9667	0.712483	0.712487	0.7347
21	0.713011	0.712487	0.73556
21.0333	0.714193	0.712487	0.736459
21.0667	0.71544	0.715612	0.736868
21.1	0.716962	0.717695	0.738339
21.1333	0.71981	0.719166	0.739889
21.1667	0.720461	0.719166	0.741391
21.2	0.721533	0.719166	0.742718
21.2333	0.722068	0.719166	0.743938
21.2667	0.725515	0.719166	0.744981
21.3	0.726852	0.721249	0.74625
21.3333	0.727503	0.723522	0.74666
21.3667	0.728758	0.723522	0.747066
21.4	0.729834	0.723522	0.747873
21.4333	0.730732	0.726299	0.748679
21.4667	0.731586	0.72777	0.748968
21.5	0.732703	0.730151	0.749257
21.5333	0.734126	0.731622	0.750052
21.5667	0.735066	0.731622	0.752319
21.6	0.739205	0.734399	0.753532
21.6333	0.739754	0.759399	0.767049
21.6667	0.740968	0.759399	0.76882
21.7	0.743117	0.759399	0.770419
21.7333	0.744569	0.759399	0.771703
21.7667	0.746674	0.759399	0.772818
21.8	0.746674	0.759399	0.774137
21.8333	0.748152	0.759399	0.774596
21.8667	0.748893	0.759399	0.774885
21.9	0.749706	0.759399	0.776741
21.9333	0.750738	0.759399	0.777192
21.9667	0.752803	0.759399	0.778558
22	0.753765	0.759399	0.779553
22.0333	0.753906	0.759399	0.780451
22.0667	0.755266	0.760619	0.780957
22.1	0.755733	0.760619	0.781821
22.1333	0.756837	0.760619	0.782881
22.1667	0.758568	0.762892	0.784114
22.2	0.759176	0.762892	0.784114
22.2333	0.760356	0.767058	0.784114
22.2667	0.761314	0.767058	0.786622
22.3	0.76257	0.767058	0.788096
22.3333	0.763168	0.769331	0.788964
22.3667	0.764594	0.770802	0.789423
22.4	0.765538	0.770802	0.790366
22.4333	0.766243	0.770802	0.791227
22.4667	0.766412	0.778183	0.792584
22.5	0.7667	0.778183	0.793804
22.5333	0.767759	0.778183	0.794214
22.5667	0.768392	0.778183	0.795079
22.6	0.769725	0.778183	0.795079
22.6333	0.770118	0.778183	0.795079
22.6667	0.771363	0.780183	0.795368
22.7	0.771746	0.782183	0.795368
22.7333	0.774083	0.782183	0.796384
22.7667	0.775979	0.782183	0.797327
22.8	0.777145	0.785124	0.797905
22.8333	0.779289	0.785124	0.798515
22.8667	0.779989	0.787901	0.798515
22.9	0.780615	0.787901	0.798804
22.9333	0.78137	0.787901	0.79949
22.9667	0.783088	0.787901	0.799887
23	0.785934	0.790282	0.800346
23.0333	0.787145	0.790282	0.80299
23.0667	0.787907	0.793407	0.803686
23.1	0.789848	0.794878	0.805194
23.1333	0.790594	0.794878	0.805649
23.1667	0.792352	0.794878	0.806055
23.2	0.794238	0.794878	0.806055
23.2333	0.796913	0.797151	0.807408
23.2667	0.79786	0.800276	0.808875
23.3	0.798097	0.800276	0.808875
23.3333	0.79853	0.803217	0.80933
23.3667	0.799361	0.80655	0.809726
23.4	0.801386	0.80655	0.81053
23.4333	0.801386	0.80655	0.811118
23.4667	0.801603	0.80655	0.812468
23.5	0.802484	0.80655	0.812468
23.5333	0.804104	0.809853	0.812468
23.5667	0.804968	0.809853	0.814146
23.6	0.80528	0.809853	0.814556
23.6333	0.806306	0.811705	0.814556
23.6667	0.806939	0.811705	0.816057
23.7	0.80785	0.813705	0.818014
23.7333	0.808256	0.813705	0.820237
23.7667	0.808398	0.817409	0.820847
23.8	0.810861	0.817409	0.822825
23.8333	0.812874	0.82035	0.824075
23.8667	0.813328	0.82035	0.825519
23.9	0.814732	0.822433	0.82698
23.9333	0.816152	0.827226	0.828927
23.9667	0.816725	0.827226	0.828927
24	0.817808	0.827226	0.829515
24.0333	0.818622	0.830167	0.831179
24.0667	0.819157	0.830167	0.831633
24.1	0.819536	0.830167	0.83203
24.1333	0.821667	0.830167	0.834316
24.1667	0.822888	0.830167	0.834722
24.2	0.823941	0.830167	0.834722
24.2333	0.825506	0.831638	0.835462
24.2667	0.826149	0.834763	0.835462
24.3	0.82658	0.839763	0.837618
24.3333	0.827007	0.839763	0.838362
24.3667	0.827338	0.842036	0.84108
24.4	0.827744	0.842036	0.841887
24.4333	0.829063	0.842036	0.843156
24.4667	0.830162	0.842036	0.843766
24.5	0.830876	0.847194	0.844627
24.5333	0.832173	0.847194	0.845036
24.5667	0.832817	0.847194	0.845722
24.6	0.833366	0.847194	0.846119
24.6333	0.834453	0.847194	0.847126
24.6667	0.836502	0.847194	0.848024
24.7	0.838118	0.852826	0.849455
24.7333	0.839328	0.855207	0.850324
24.7667	0.840162	0.855207	0.851229
24.8	0.841356	0.855207	0.851229
24.8333	0.844297	0.856426	0.853296
24.8667	0.848271	0.857646	0.868586
24.9	0.849086	0.859729	0.869981
24.9333	0.852802	0.859729	0.870979
24.9667	0.853274	0.860949	0.871588
25	0.854087	0.860949	0.871588
25.0333	0.855231	0.860949	0.871588
25.0667	0.85567	0.863329	0.871588
25.1	0.856341	0.863329	0.872952
25.1333	0.856994	0.863329	0.872952
25.1667	0.857843	0.863329	0.874048
25.2	0.857985	0.863329	0.874957
25.2333	0.858633	0.865413	0.876932
25.2667	0.859907	0.868538	0.878164
25.3	0.861055	0.868538	0.880085
25.3333	0.861872	0.870621	0.880374
25.3667	0.86293	0.872704	0.880374
25.4	0.863288	0.872704	0.880663
25.4333	0.86447	0.872704	0.881273
25.4667	0.865293	0.872704	0.882311
25.5	0.865651	0.872704	0.883055
25.5333	0.866281	0.872704	0.884016
25.5667	0.867523	0.872704	0.885011
25.6	0.869684	0.874175	0.8853
25.6333	0.870719	0.875395	0.8853
25.6667	0.870719	0.875395	0.886687
25.7	0.871885	0.877776	0.887881
25.7333	0.872461	0.877776	0.888901
25.7667	0.873907	0.877776	0.88919
25.8	0.874961	0.883842	0.89017
25.8333	0.87616	0.883842	0.891186
25.8667	0.876763	0.883842	0.891186
25.9	0.877074	0.883842	0.891186
25.9333	0.879054	0.885061	0.891186
25.9667	0.879291	0.885061	0.892602
26	0.879291	0.885061	0.893898
26.0333	0.879941	0.885061	0.893898
26.0667	0.884874	0.885061	0.89572
26.1	0.88582	0.885061	0.896009
26.1333	0.886453	0.887145	0.896415
26.1667	0.887797	0.887145	0.897765
26.2	0.889045	0.887145	0.898054
26.2333	0.889497	0.887145	0.898461
26.2667	0.890779	0.887145	0.898461
26.3	0.891205	0.887145	0.899338
26.3333	0.892139	0.887145	0.899627
26.3667	0.892867	0.887145	0.900323
26.4	0.894665	0.887145	0.901654
26.4333	0.895312	0.887145	0.902942
26.4667	0.896822	0.887145	0.904914
26.5	0.897598	0.887145	0.905895
26.5333	0.898444	0.887145	0.907724
26.5667	0.899128	0.889922	0.909474
26.6	0.899425	0.889922	0.910169
26.6333	0.900399	0.889922	0.910624
26.6667	0.90105	0.889922	0.911427
26.7	0.902225	0.889922	0.911716
26.7333	0.903721	0.892006	0.912005
26.7667	0.904547	0.892006	0.913203
26.8	0.905318	0.892006	0.914184
26.8333	0.906359	0.893225	0.914184
26.8667	0.907057	0.895077	0.915441
26.9	0.907656	0.897458	0.916839
26.9333	0.907847	0.897458	0.917235
26.9667	0.909312	0.897458	0.917524
27	0.909801	0.897458	0.917524
27.0333	0.910625	0.897458	0.91821
27.0667	0.912919	0.897458	0.919017
27.1	0.9139	0.897458	0.920036
27.1333	0.914619	0.897458	0.920487
27.1667	0.915777	0.897458	0.922357
27.2	0.91641	0.898929	0.922754
27.2333	0.919818	0.898929	0.923342
27.2667	0.920518	0.898929	0.925093
27.3	0.921601	0.898929	0.925489
27.3333	0.922294	0.898929	0.925886
27.3667	0.924172	0.898929	0.927102
27.4	0.924675	0.90131	0.929554
27.4333	0.925311	0.90131	0.931145
27.4667	0.92565	0.90131	0.931145
27.5	0.926038	0.90131	0.931541
27.5333	0.926424	0.90131	0.933564
27.5667	0.927879	0.903161	0.934411
27.6	0.928516	0.904381	0.935526
27.6333	0.929249	0.910481	0.935526
27.6667	0.930038	0.910481	0.93632
27.7	0.930829	0.910481	0.937114
27.7333	0.932237	0.910481	0.938905
27.7667	0.932741	0.910481	0.939302
27.8	0.933006	0.910481	0.939912
27.8333	0.933659	0.910481	0.940366
27.8667	0.935237	0.910481	0.941756
27.9	0.936135	0.910481	0.942166
27.9333	0.936785	0.911701	0.943065
27.9667	0.937708	0.914478	0.944669
28	0.938437	0.914478	0.945368
28.0333	0.939944	0.914478	0.946283
28.0667	0.940541	0.919865	0.949176
28.1	0.940929	0.922642	0.94963
28.1333	0.94172	0.922642	0.950085
28.1667	0.942607	0.922642	0.950673
28.2	0.943	0.922642	0.951467
28.2333	0.943915	0.924113	0.952724
28.2667	0.944202	0.924113	0.953013
28.3	0.944684	0.924113	0.953468
28.3333	0.945582	0.924113	0.954411
28.3667	0.946231	0.924113	0.954411
28.4	0.94902	0.929668	0.955818
28.4333	0.949257	0.931941	0.956517
28.4667	0.950048	0.933412	0.957737
28.5	0.950548	0.940356	0.959871
28.5333	0.952896	0.942208	0.960731
28.5667	0.954229	0.944986	0.961646
28.6	0.955609	0.944986	0.961646
28.6333	0.956973	0.944986	0.962097
28.6667	0.957271	0.946456	0.962685
28.7	0.958584	0.946456	0.964902
28.7333	0.959408	0.946456	0.965759
28.7667	0.959801	0.946456	0.96674
28.8	0.960364	0.947676	0.96715
28.8333	0.961849	0.948895	0.967759
28.8667	0.9654	0.953062	0.969818
28.9	0.965999	0.953062	0.970215
28.9333	0.966993	0.957229	0.970625
28.9667	0.967594	0.957229	0.971022
29	0.968386	0.957229	0.971432
29.0333	0.969517	0.961395	0.972845
29.0667	0.971027	0.964173	0.973937
29.1	0.972238	0.964173	0.974392
29.1333	0.972871	0.968025	0.975001
29.1667	0.973862	0.972258	0.975611
29.2	0.974031	0.974639	0.977472
29.2333	0.974588	0.974639	0.978906
29.2667	0.975438	0.974639	0.980453
29.3	0.975771	0.974639	0.980849
29.3333	0.97673	0.976491	0.981535
29.3667	0.977254	0.976491	0.982952
29.4	0.97752	0.976491	0.982952
29.4333	0.977615	0.981813	0.983913
29.4667	0.977976	0.981813	0.98431
29.5	0.979404	0.981813	0.985272
29.5333	0.980387	0.983665	0.985272
29.5667	0.981492	0.985665	0.986688
29.6	0.982488	0.985665	0.988354
29.6333	0.983037	0.988355	0.988354
29.6667	0.983913	0.988355	0.989724
29.7	0.984522	0.988355	0.989724
29.7333	0.986472	0.988355	0.99175
29.7667	0.987487	0.988355	0.992159
29.8	0.988448	0.988355	0.993179
29.8333	0.989946	0.988355	0.994081
29.8667	0.991878	0.988355	0.994825
29.9	0.992428	0.993355	0.995672
29.9333	0.993126	0.996678	0.996691
29.9667	0.993465	0.996678	0.997098
30	0.9951	0.996678	0.997098
30.0333	0.996844	0.996678	0.997548
30.0667	0.997278	0.998529	0.997548
30.1	0.997912	1	0.999603
30.1333	0.999087	1	1

## Sheet: c
pulsetrainduration_ms_ 1	pulsetrainduration_ms_ 2	pulsetrainduration_ms_ 3	pulsetrainduration_ms_ 4	pulsetrainduration_ms_ 5	pulsetrainduration_ms_ 6	pulsetrainduration_ms_ 7	pulsetrainduration_ms_ 8	pulsetrainduration_ms_ 9	pulsetrainduration_ms_10	pulsetrainduration_ms_11	pulsetrainduration_ms_12	pulsetrainduration_ms_13	pulsetrainduration_ms_14	pulsetrainduration_ms_15	pulsetrainduration_ms_16	pulsetrainduration_ms_17	pulsetrainduration_ms_18	pulsetrainduration_ms_19	pulsetrainduration_ms_20	cdf_pulsetrainduration_ms_ 1	cdf_pulsetrainduration_ms_ 2	cdf_pulsetrainduration_ms_ 3	cdf_pulsetrainduration_ms_ 4	cdf_pulsetrainduration_ms_ 5	cdf_pulsetrainduration_ms_ 6	cdf_pulsetrainduration_ms_ 7	cdf_pulsetrainduration_ms_ 8	cdf_pulsetrainduration_ms_ 9	cdf_pulsetrainduration_ms_10	cdf_pulsetrainduration_ms_11	cdf_pulsetrainduration_ms_12	cdf_pulsetrainduration_ms_13	cdf_pulsetrainduration_ms_14	cdf_pulsetrainduration_ms_15	cdf_pulsetrainduration_ms_16	cdf_pulsetrainduration_ms_17	cdf_pulsetrainduration_ms_18	cdf_pulsetrainduration_ms_19	cdf_pulsetrainduration_ms_20	sineduration_ms_ 1	sineduration_ms_ 2	sineduration_ms_ 3	sineduration_ms_ 4	sineduration_ms_ 5	sineduration_ms_ 6	sineduration_ms_ 7	sineduration_ms_ 8	sineduration_ms_ 9	sineduration_ms_10
0	0	0	0	0	0	0	0	0	0	0	0	0	0	0	0	0	0	0	0	0	0	0	0	0	0	0	0	0	0	0	0	0	0	0	0	0	0	0	0	0	0	0	0	17.0599	0	0	0	0	0
83.3518	20.3152	22.0728	29.6287	17.5561	26.8637	21.7145	20.1145	19.1919	22.5681	22.3496	43.7188	35.2747	23.0209	41.0934	15.7659	29.3591	22.1677	21.5117	38.0998	0.129641	0.066304	0.0512607	0.0625225	0.0318482	0.0380843	0.0632654	0.0342434	0.033465	0.0404077	0.0404414	0.062972	0.0713141	0.0498604	0.0647461	0.030658	0.0444464	0.0392004	0.0460866	0.0477963	49.0903	31.9071	36.1762	28.0712	62.8254	51.3312	33.3485	44.0282	36.7971	36.8568
166.704	40.6304	44.1456	59.2575	35.1123	53.7274	43.4291	40.2289	38.3837	45.1363	44.6992	87.4376	70.5494	46.0418	82.1868	31.5317	58.7182	44.3353	43.0234	76.1995	0.271997	0.131455	0.102726	0.125393	0.0636041	0.077646	0.125945	0.0685156	0.0672698	0.0810468	0.0807296	0.137449	0.143305	0.100067	0.134476	0.0614656	0.0923483	0.0792019	0.0934467	0.106904	98.1806	63.8142	72.3525	56.1424	108.591	102.662	66.697	88.0565	73.5942	73.7135
250.055	60.9456	66.2183	88.8862	52.6684	80.5911	65.1436	60.3434	57.5756	67.7044	67.0489	131.156	105.824	69.0627	123.28	47.2976	88.0773	66.503	64.5351	114.299	0.417007	0.194365	0.154406	0.188446	0.0951744	0.119737	0.187385	0.102827	0.101685	0.122044	0.120696	0.224667	0.215465	0.150754	0.209922	0.092547	0.145709	0.120546	0.142807	0.181532	147.271	95.7213	108.529	84.2136	154.356	153.994	100.045	132.085	110.391	110.57
333.407	81.2608	88.2911	118.515	70.2246	107.455	86.8582	80.4579	76.7674	90.2725	89.3985	174.875	141.099	92.0836	164.374	63.0635	117.436	88.6706	86.0468	152.399	0.539126	0.25408	0.206003	0.250823	0.126464	0.164701	0.246868	0.137152	0.136854	0.163348	0.160146	0.3159	0.285838	0.201694	0.287015	0.123981	0.204347	0.163344	0.194044	0.266814	196.361	127.628	144.705	112.285	200.122	205.325	133.394	176.113	147.188	147.427
416.759	101.576	110.364	148.144	87.7807	134.319	108.573	100.572	95.9593	112.841	111.748	218.594	176.373	115.105	205.467	78.8294	146.796	110.838	107.559	190.499	0.625687	0.309835	0.256919	0.311191	0.157375	0.212111	0.303679	0.171421	0.172765	0.204703	0.198851	0.400842	0.351831	0.252284	0.359898	0.155783	0.266149	0.207227	0.246226	0.35348	245.451	159.536	180.881	140.356	245.887	256.656	166.742	220.141	183.986	184.284
500.111	121.891	132.437	177.772	105.337	161.182	130.287	120.687	115.151	135.409	134.098	262.313	211.648	138.125	246.561	94.5952	176.155	133.006	129.07	228.599	0.685359	0.361108	0.306371	0.368174	0.187808	0.260927	0.357209	0.205518	0.209256	0.245675	0.23655	0.473756	0.411442	0.301644	0.424333	0.187902	0.328026	0.251446	0.297942	0.434022	294.542	191.443	217.057	168.427	291.653	307.987	200.091	264.169	220.783	221.141
583.463	142.206	154.509	207.401	122.893	188.046	152.002	140.801	134.343	157.977	156.447	306.032	246.923	161.146	287.654	110.361	205.514	155.174	150.582	266.698	0.732048	0.407652	0.353563	0.420707	0.217659	0.30979	0.40702	0.239282	0.246031	0.285721	0.272958	0.533476	0.464034	0.348813	0.478946	0.220223	0.386964	0.295054	0.34774	0.504807	343.632	223.35	253.234	196.498	337.418	359.319	233.439	308.198	257.58	257.997
666.814	162.522	176.582	237.03	140.449	214.91	173.716	160.916	153.535	180.545	178.797	349.751	282.198	184.167	328.747	126.127	234.873	177.341	172.094	304.798	0.770902	0.449499	0.397856	0.468153	0.246824	0.357339	0.452855	0.272522	0.282712	0.324281	0.307781	0.581046	0.510282	0.392963	0.524462	0.25258	0.440795	0.337121	0.394465	0.564695	392.722	255.257	289.41	224.57	383.184	410.65	266.788	352.226	294.377	294.854
750.166	182.837	198.655	266.659	158.005	241.773	195.431	181.03	172.727	203.113	201.147	393.469	317.472	207.188	369.841	141.893	264.232	199.509	193.605	342.898	0.80032	0.486933	0.438875	0.510253	0.2752	0.402458	0.494617	0.305034	0.318887	0.360863	0.340736	0.618322	0.551508	0.433561	0.562396	0.284769	0.488568	0.376914	0.437425	0.613778	441.813	287.164	325.586	252.641	428.949	461.981	300.136	396.254	331.174	331.711
833.518	203.152	220.728	296.287	175.561	268.637	217.145	201.145	191.919	225.681	223.496	437.188	352.747	230.209	410.934	157.659	293.591	221.677	215.117	380.998	0.821335	0.520445	0.476535	0.547034	0.302685	0.444396	0.532357	0.336619	0.354154	0.395109	0.371576	0.647539	0.588964	0.470432	0.59428	0.316576	0.530432	0.413993	0.476374	0.653541	490.903	319.071	361.762	280.712	474.714	513.312	333.485	440.282	367.971	368.568
916.87	223.467	242.801	325.916	193.118	295.501	238.86	221.259	211.11	248.249	245.846	480.907	388.022	253.23	452.028	173.425	322.95	243.844	236.629	419.097	0.839267	0.55065	0.510994	0.578762	0.329178	0.482779	0.566264	0.367101	0.388168	0.426824	0.40011	0.671068	0.62346	0.503725	0.621532	0.347787	0.567061	0.448224	0.5114	0.68683	539.993	350.978	397.939	308.783	520.48	564.644	366.833	484.311	404.768	405.424
1000.22	243.782	264.873	355.545	210.674	322.364	260.575	241.374	230.302	270.818	268.195	524.626	423.296	276.251	493.121	189.19	352.309	266.012	258.14	457.197	0.856783	0.578206	0.54254	0.605935	0.354586	0.517542	0.596623	0.396339	0.420664	0.455975	0.426224	0.691119	0.655397	0.533792	0.645596	0.378212	0.59901	0.479717	0.542792	0.716507	589.083	382.885	434.115	336.854	566.245	615.975	400.182	528.339	441.565	442.281
1083.57	264.098	286.946	385.174	228.23	349.228	282.289	261.488	249.494	293.386	290.545	568.345	458.571	299.272	534.214	204.956	381.668	288.18	279.652	495.297	0.873104	0.603733	0.571465	0.62924	0.378823	0.548851	0.623748	0.424238	0.451476	0.482667	0.449885	0.709467	0.684985	0.561054	0.667991	0.407693	0.626487	0.508729	0.570941	0.744023	638.174	414.792	470.291	364.926	612.011	667.306	433.53	572.367	478.363	479.138
1166.93	284.413	309.019	414.802	245.786	376.092	304.004	281.603	268.686	315.954	312.895	612.063	493.846	322.293	575.308	220.722	411.028	310.347	301.164	533.397	0.886154	0.627741	0.597985	0.649462	0.401815	0.577028	0.647916	0.450748	0.480537	0.507103	0.471152	0.72735	0.712371	0.585893	0.690088	0.436106	0.649669	0.535569	0.596267	0.7692	687.264	446.699	506.467	392.997	657.776	718.637	466.879	616.395	515.16	515.995
1250.28	304.728	331.092	444.431	263.342	402.956	325.718	301.717	287.878	338.522	335.244	655.782	529.12	345.314	616.401	236.488	440.387	332.515	322.676	571.497	0.896578	0.650591	0.622205	0.667329	0.4235	0.602507	0.669345	0.47586	0.507862	0.52954	0.490164	0.745549	0.737622	0.608591	0.712762	0.463361	0.669101	0.560519	0.619174	0.791234	736.354	478.607	542.643	421.068	703.542	769.969	500.227	660.423	551.957	552.852
1333.63	325.043	353.164	474.06	280.898	429.819	347.433	321.832	307.07	361.09	357.594	699.501	564.395	368.335	657.495	252.254	469.746	354.683	344.187	609.596	0.907153	0.672476	0.644179	0.683424	0.443829	0.625778	0.68821	0.499594	0.533531	0.550254	0.507128	0.764442	0.760633	0.629332	0.736152	0.489404	0.685752	0.583794	0.640017	0.810073	785.445	510.514	578.82	449.139	749.307	821.3	533.576	704.452	588.754	589.708
1416.98	345.358	375.237	503.688	298.454	456.683	369.147	341.946	326.262	383.658	379.944	743.22	599.67	391.355	698.588	268.02	499.105	376.85	365.699	647.696	0.919162	0.693436	0.663984	0.698166	0.46277	0.647331	0.704711	0.521994	0.557662	0.56951	0.522299	0.783903	0.781174	0.648254	0.759698	0.514199	0.700708	0.605541	0.659076	0.826696	834.535	542.421	614.996	477.21	795.073	872.631	566.924	748.48	625.551	626.565
1500.33	365.673	397.31	533.317	316.011	483.547	390.862	362.061	345.453	406.226	402.293	786.939	634.944	414.376	739.682	283.786	528.464	399.018	387.211	685.796	0.931813	0.713393	0.681787	0.711901	0.480308	0.667609	0.719118	0.543117	0.580377	0.587537	0.535963	0.803197	0.799103	0.665497	0.782447	0.537733	0.714815	0.625853	0.676552	0.841913	883.625	574.328	651.172	505.282	840.838	923.962	600.273	792.508	662.348	663.422
1583.68	385.989	419.383	562.946	333.567	510.41	412.576	382.175	364.645	428.795	424.643	830.657	670.219	437.397	780.775	299.552	557.823	421.186	408.722	723.896	0.943623	0.732198	0.697886	0.724992	0.496442	0.686959	0.731789	0.563022	0.601787	0.604515	0.548412	0.82141	0.814617	0.681243	0.803493	0.560011	0.728505	0.644796	0.692593	0.855704	932.715	606.235	687.348	533.353	886.604	975.294	633.621	836.536	699.145	700.279
1667.04	406.304	441.456	592.575	351.123	537.274	434.291	402.289	383.837	451.363	446.992	874.376	705.494	460.418	821.868	315.317	587.182	443.353	430.234	761.995	0.952601	0.749683	0.712664	0.737845	0.511192	0.705635	0.743151	0.581774	0.621978	0.620573	0.559926	0.83816	0.828316	0.695728	0.822269	0.581046	0.74189	0.662431	0.707332	0.867999	981.806	638.142	723.525	561.424	932.369	1026.62	666.97	880.565	735.942	737.135
1750.39	426.619	463.528	622.203	368.679	564.138	456.005	422.404	403.029	473.931	469.342	918.095	740.768	483.439	862.962	331.083	616.541	465.521	451.746	800.095	0.958164	0.765712	0.726539	0.750848	0.524592	0.723794	0.753651	0.599438	0.641011	0.635788	0.570764	0.853564	0.840977	0.709231	0.838588	0.600869	0.754966	0.678837	0.720942	0.879037	1030.9	670.049	759.701	589.495	978.135	1077.96	700.318	924.593	772.739	773.992
1833.74	446.934	485.601	651.832	386.235	591.002	477.72	442.518	422.221	496.499	491.692	961.814	776.043	506.46	904.055	346.849	645.901	487.689	473.258	838.195	0.962748	0.780204	0.739884	0.764277	0.536692	0.741512	0.763706	0.61608	0.658931	0.650198	0.581146	0.867492	0.853187	0.722048	0.852557	0.619521	0.767786	0.694118	0.733662	0.888727	1079.99	701.956	795.877	617.566	1023.9	1129.29	733.667	968.621	809.537	810.849
1917.09	467.249	507.674	681.461	403.791	617.865	499.435	462.633	441.413	519.067	514.041	1005.53	811.318	529.481	945.149	362.615	675.26	509.856	494.769	876.295	0.968173	0.793161	0.752974	0.778244	0.547556	0.758773	0.773636	0.631773	0.67579	0.663816	0.591257	0.879446	0.865092	0.734459	0.864544	0.63706	0.780439	0.708411	0.745796	0.896706	1129.08	733.863	832.053	645.637	1069.67	1180.62	767.015	1012.65	846.334	847.706
2000.44	487.565	529.747	711.09	421.347	644.729	521.149	482.747	460.605	541.635	536.391	1049.25	846.593	552.502	986.242	378.381	704.619	532.024	516.281	914.394	0.973231	0.804662	0.76596	0.792679	0.557262	0.775473	0.783622	0.646597	0.691659	0.676651	0.601234	0.88929	0.876438	0.746704	0.875125	0.653554	0.792939	0.721875	0.757665	0.903173	1178.17	765.771	868.23	673.709	1115.43	1231.95	800.364	1056.68	883.131	884.562
2083.79	507.88	551.82	740.718	438.904	671.593	542.864	502.862	479.796	564.203	558.741	1092.97	881.867	575.523	1027.34	394.147	733.978	554.191	537.793	952.494	0.977019	0.814838	0.778871	0.807336	0.565899	0.79143	0.793677	0.660638	0.706636	0.688719	0.611176	0.89755	0.886802	0.758952	0.884907	0.669077	0.805175	0.734686	0.769552	0.908866	1227.26	797.678	904.406	701.78	1161.2	1283.28	833.712	1100.71	919.928	921.419
2167.15	528.195	573.892	770.347	456.46	698.456	564.578	522.976	498.988	586.771	581.09	1136.69	917.142	598.544	1068.43	409.913	763.337	576.359	559.304	990.594	0.980444	0.823882	0.791635	0.821826	0.573565	0.806438	0.803673	0.673988	0.720846	0.700061	0.621148	0.90485	0.895854	0.771287	0.894297	0.683713	0.816965	0.74701	0.781647	0.914229	1276.35	829.585	940.582	729.851	1206.96	1334.61	867.06	1144.73	956.725	958.276
2250.5	548.51	595.965	799.976	474.016	725.32	586.293	543.091	518.18	609.34	603.44	1180.41	952.417	621.564	1109.52	425.679	792.696	598.527	580.816	1028.69	0.983072	0.832001	0.804115	0.835698	0.580366	0.820327	0.813407	0.686741	0.734428	0.710744	0.631176	0.911427	0.903482	0.783697	0.903396	0.697546	0.828116	0.758984	0.794035	0.919257	1325.44	861.492	976.758	757.922	1252.73	1385.94	900.409	1188.76	993.522	995.133
2333.85	568.825	618.038	829.605	491.572	752.184	608.007	563.205	537.372	631.908	625.789	1224.13	987.691	644.585	1150.62	441.444	822.055	620.694	602.328	1066.79	0.984606	0.839416	0.816144	0.84857	0.586413	0.833031	0.8227	0.698992	0.747518	0.720865	0.641266	0.917252	0.909763	0.796089	0.912051	0.710654	0.838432	0.770692	0.806705	0.92396	1374.53	893.399	1012.93	785.993	1298.49	1437.27	933.757	1232.79	1030.32	1031.99
2417.2	589.141	640.111	859.233	509.128	779.047	629.722	583.32	556.564	654.476	648.139	1267.85	1022.97	667.606	1191.71	457.21	851.414	642.862	623.839	1104.89	0.985647	0.846341	0.827566	0.860247	0.591821	0.844594	0.831505	0.710826	0.760229	0.730543	0.651406	0.922461	0.914871	0.808324	0.919979	0.723114	0.847777	0.782161	0.819563	0.928397	1423.62	925.306	1049.11	814.065	1344.26	1488.61	967.106	1276.82	1067.12	1068.85
2500.55	609.456	662.183	888.862	526.684	805.911	651.436	603.434	575.756	677.044	670.489	1311.56	1058.24	690.627	1232.8	472.976	880.773	665.03	645.351	1142.99	0.986281	0.852984	0.838265	0.870772	0.596709	0.855142	0.839945	0.722319	0.772643	0.739913	0.661571	0.927628	0.91902	0.820269	0.926904	0.734989	0.856189	0.793367	0.832447	0.932453	1472.71	957.213	1085.29	842.136	1390.02	1539.94	1000.45	1320.85	1103.91	1105.7
2583.91	629.771	684.256	918.491	544.24	832.775	673.151	623.549	594.947	699.612	692.838	1355.28	1093.52	713.648	1273.9	488.742	910.133	687.197	666.863	1181.09	0.986985	0.859531	0.84818	0.880356	0.601193	0.864818	0.84828	0.733531	0.7848	0.749117	0.671734	0.933521	0.922469	0.831829	0.932719	0.746338	0.863922	0.804261	0.845124	0.936094	1521.8	989.12	1121.46	870.207	1435.79	1591.27	1033.8	1364.88	1140.71	1142.56
2667.26	650.086	706.329	948.12	561.797	859.639	694.866	643.663	614.139	722.18	715.188	1399	1128.79	736.669	1314.99	504.508	939.492	709.365	688.375	1219.19	0.987896	0.866151	0.857316	0.88925	0.605387	0.873725	0.856801	0.744505	0.796699	0.758291	0.68187	0.940475	0.925565	0.842966	0.937563	0.75721	0.871295	0.814798	0.857313	0.939742	1570.89	1021.03	1157.64	898.278	1481.55	1642.6	1067.15	1408.9	1177.51	1179.42
2750.61	670.401	728.402	977.748	579.353	886.502	716.58	663.778	633.331	744.748	737.537	1442.72	1164.06	759.69	1356.08	520.274	968.851	731.533	709.886	1257.29	0.988493	0.872974	0.86574	0.897612	0.609405	0.881915	0.8657	0.755267	0.808306	0.76756	0.691962	0.947946	0.928749	0.853681	0.941715	0.767645	0.878495	0.824959	0.868722	0.943943	1619.98	1052.93	1193.82	926.349	1527.32	1693.93	1100.5	1452.93	1214.3	1216.27
2833.96	690.717	750.475	1007.38	596.909	913.366	738.295	683.892	652.523	767.317	759.887	1486.44	1199.34	782.711	1397.18	536.04	998.21	753.7	731.398	1295.39	0.989073	0.880077	0.873568	0.905476	0.613352	0.889403	0.875001	0.765827	0.81956	0.777022	0.702001	0.95475	0.93248	0.863985	0.945405	0.777676	0.885536	0.834771	0.879124	0.948633	1669.07	1084.84	1229.99	954.421	1573.09	1745.26	1133.85	1496.96	1251.1	1253.13
2917.31	711.032	772.547	1037.01	614.465	940.23	760.009	704.007	671.715	789.885	782.237	1530.16	1234.61	805.732	1438.27	551.806	1027.57	775.868	752.91	1333.49	0.989973	0.887478	0.88095	0.912801	0.617331	0.896202	0.884562	0.776186	0.830384	0.786743	0.711992	0.959909	0.937078	0.873867	0.948751	0.787332	0.892355	0.844293	0.888425	0.952983	1718.16	1116.75	1266.17	982.492	1618.85	1796.59	1167.2	1540.99	1287.9	1289.99
3000.66	731.347	794.62	1066.63	632.021	967.093	781.724	724.121	690.907	812.453	804.586	1573.88	1269.89	828.753	1479.36	567.571	1056.93	798.036	774.421	1371.59	0.990613	0.895118	0.888052	0.919564	0.621434	0.902353	0.894139	0.78634	0.840695	0.796752	0.721945	0.963383	0.942542	0.883288	0.95183	0.796636	0.898897	0.853603	0.896698	0.956133	1767.25	1148.66	1302.34	1010.56	1664.62	1847.92	1200.55	1585.02	1324.7	1326.84
3084.02	751.662	816.693	1096.26	649.577	993.957	803.438	744.236	710.099	835.021	826.936	1617.6	1305.16	851.774	1520.46	583.337	1086.29	820.203	795.933	1409.69	0.990822	0.902874	0.895026	0.925805	0.625745	0.907929	0.90347	0.796282	0.850418	0.807033	0.731878	0.965912	0.948492	0.892186	0.954776	0.805604	0.90509	0.862767	0.904147	0.958001	1816.34	1180.56	1338.52	1038.63	1710.38	1899.26	1233.89	1629.04	1361.49	1363.7
3167.37	771.977	838.766	1125.89	667.133	1020.82	825.153	764.35	729.29	857.589	849.286	1661.31	1340.44	874.794	1561.55	599.103	1115.65	842.371	817.445	1447.79	0.991183	0.910567	0.901993	0.931605	0.630337	0.913026	0.912311	0.806012	0.859497	0.817526	0.741809	0.968197	0.954285	0.900502	0.957759	0.814251	0.910827	0.871817	0.911031	0.959283	1865.43	1212.47	1374.7	1066.71	1756.15	1950.59	1267.24	1673.07	1398.29	1400.56
3250.72	792.293	860.838	1155.52	684.69	1047.68	846.867	784.464	748.482	880.157	871.635	1705.03	1375.71	897.815	1602.64	614.869	1145.01	864.539	838.957	1485.89	0.992453	0.917987	0.909016	0.937034	0.635276	0.917754	0.920447	0.815532	0.867902	0.828132	0.751756	0.970413	0.959277	0.908206	0.960903	0.822589	0.916022	0.880742	0.917566	0.960762	1914.52	1244.38	1410.87	1094.78	1801.91	2001.92	1300.59	1717.1	1435.09	1437.41
3334.07	812.608	882.911	1185.15	702.246	1074.55	868.582	804.579	767.674	902.725	893.985	1748.75	1410.99	920.836	1643.74	630.635	1174.36	886.706	860.468	1523.99	0.994237	0.924924	0.916084	0.942114	0.64061	0.922222	0.927703	0.824854	0.875635	0.83872	0.76173	0.972466	0.963083	0.915317	0.964237	0.830627	0.920701	0.889489	0.923871	0.962713	1963.61	1276.28	1447.05	1122.85	1847.68	2053.25	1333.94	1761.13	1471.88	1474.27
3417.42	832.923	904.984	1214.78	719.802	1101.41	890.296	824.693	786.866	925.293	916.334	1792.47	1446.26	943.857	1684.83	646.401	1203.72	908.874	881.98	1562.09	0.995193	0.931188	0.923097	0.94684	0.646381	0.926535	0.933965	0.833995	0.882726	0.849135	0.771734	0.974398	0.965684	0.9219	0.967688	0.838376	0.92501	0.897981	0.929948	0.964939	2012.7	1308.19	1483.23	1150.92	1893.44	2104.58	1367.29	1805.16	1508.68	1511.13
3500.78	853.238	927.057	1244.41	737.358	1128.28	912.011	844.808	806.058	947.862	938.684	1836.19	1481.54	966.878	1725.92	662.167	1233.08	931.042	903.492	1600.19	0.995387	0.936651	0.929885	0.951215	0.652619	0.930782	0.93923	0.842973	0.88923	0.85922	0.781763	0.976398	0.967365	0.928051	0.971104	0.845848	0.929129	0.906139	0.935726	0.967256	2061.79	1340.1	1519.4	1178.99	1939.21	2155.91	1400.64	1849.19	1545.48	1547.98
3584.13	873.553	949.13	1274.04	754.914	1155.14	933.726	864.922	825.25	970.43	961.034	1879.91	1516.81	989.899	1767.02	677.932	1262.44	953.209	925.003	1638.29	0.995402	0.941243	0.936236	0.955273	0.659332	0.93502	0.943626	0.851809	0.895213	0.868826	0.791804	0.978526	0.968554	0.93387	0.974287	0.853059	0.933173	0.9139	0.941109	0.969758	2110.88	1372.01	1555.58	1207.06	1984.97	2207.24	1433.98	1893.21	1582.28	1584.84
3667.48	893.869	971.202	1303.66	772.47	1182	955.44	885.037	844.442	992.998	983.383	1923.63	1552.09	1012.92	1808.11	693.698	1291.8	975.377	946.515	1676.39	0.995402	0.94496	0.941959	0.959082	0.66653	0.939268	0.947392	0.860517	0.900744	0.877836	0.80184	0.980556	0.969667	0.939436	0.977054	0.860025	0.937164	0.921234	0.946026	0.972571	2159.97	1403.91	1591.75	1235.13	2030.74	2258.57	1467.33	1937.24	1619.07	1621.7
3750.83	914.184	993.275	1333.29	790.026	1208.87	977.155	905.151	863.633	1015.57	1005.73	1967.35	1587.36	1035.94	1849.2	709.464	1321.16	997.545	968.027	1714.49	0.995402	0.947857	0.946939	0.96271	0.674204	0.943499	0.950797	0.869103	0.905891	0.886166	0.811847	0.982168	0.970997	0.944791	0.979305	0.866761	0.941067	0.928132	0.950449	0.975515	2209.06	1435.82	1627.93	1263.2	2076.51	2309.91	1500.68	1981.27	1655.87	1658.55
3834.18	934.499	1015.35	1362.92	807.583	1235.73	998.869	925.266	882.825	1038.13	1028.08	2011.07	1622.64	1058.96	1890.3	725.23	1350.52	1019.71	989.538	1752.59	0.995402	0.95003	0.951162	0.966196	0.682338	0.947645	0.954061	0.877563	0.910711	0.893782	0.821806	0.983251	0.972672	0.949934	0.981054	0.873283	0.944844	0.934602	0.954395	0.978164	2258.15	1467.73	1664.11	1291.27	2122.27	2361.24	1534.03	2025.3	1692.67	1695.41
3917.53	954.814	1037.42	1392.55	825.139	1262.59	1020.58	945.38	902.017	1060.7	1050.43	2054.78	1657.91	1081.98	1931.39	740.996	1379.88	1041.88	1011.05	1790.69	0.995402	0.951598	0.954714	0.969527	0.690914	0.951611	0.957302	0.885879	0.915258	0.900689	0.831694	0.983983	0.974654	0.954834	0.982398	0.879604	0.948486	0.940648	0.957904	0.980186	2307.24	1499.63	1700.28	1319.35	2168.04	2412.57	1567.38	2069.33	1729.46	1732.27
4000.89	975.129	1059.49	1422.18	842.695	1289.46	1042.3	965.495	921.209	1083.27	1072.78	2098.5	1693.19	1105	1972.48	756.762	1409.24	1064.05	1032.56	1828.79	0.995402	0.952688	0.957739	0.972634	0.699897	0.955288	0.960545	0.89402	0.919577	0.906926	0.841493	0.984641	0.976796	0.959442	0.983467	0.885731	0.952014	0.946259	0.961019	0.981561	2356.33	1531.54	1736.46	1347.42	2213.8	2463.9	1600.73	2113.35	1766.26	1769.12
4084.24	995.444	1081.57	1451.81	860.251	1316.32	1064.01	985.609	940.401	1105.84	1095.13	2142.22	1728.46	1128.02	2013.58	772.528	1438.6	1086.22	1054.07	1866.89	0.995402	0.953414	0.960394	0.975422	0.709256	0.958582	0.963759	0.901943	0.923711	0.912552	0.851181	0.985383	0.978919	0.963704	0.984382	0.891666	0.955472	0.95141	0.963779	0.982483	2405.42	1563.45	1772.64	1375.49	2259.57	2515.23	1634.08	2157.38	1803.06	1805.98
4167.59	1015.76	1103.64	1481.44	877.807	1343.19	1085.73	1005.72	959.593	1128.41	1117.48	2185.94	1763.73	1151.05	2054.67	788.294	1467.96	1108.38	1075.59	1904.99	0.995402	0.95388	0.962819	0.977814	0.71895	0.961423	0.966909	0.909596	0.927699	0.917634	0.860735	0.986219	0.980882	0.967572	0.985258	0.897406	0.958906	0.956065	0.966214	0.983165	2454.51	1595.36	1808.81	1403.56	2305.33	2566.56	1667.42	2201.41	1839.86	1842.84
4250.94	1036.07	1125.71	1511.07	895.363	1370.05	1107.44	1025.84	978.785	1150.97	1139.83	2229.66	1799.01	1174.07	2095.76	804.059	1497.31	1130.55	1097.1	1943.09	0.995402	0.954168	0.965116	0.979788	0.728942	0.963786	0.969969	0.916923	0.931578	0.922238	0.870128	0.987086	0.982615	0.97101	0.986179	0.902942	0.962328	0.960193	0.968352	0.98376	2503.6	1627.26	1844.99	1431.63	2351.1	2617.89	1700.77	2245.44	1876.65	1879.7
4334.29	1056.39	1147.78	1540.69	912.919	1396.91	1129.16	1045.95	997.976	1173.54	1162.18	2273.38	1834.28	1197.09	2136.86	819.825	1526.67	1152.72	1118.61	1981.19	0.995402	0.954339	0.96735	0.981383	0.739193	0.96569	0.972911	0.92387	0.935379	0.926426	0.879323	0.987908	0.984099	0.974003	0.987171	0.908261	0.965704	0.963785	0.970225	0.984366	2552.69	1659.17	1881.16	1459.7	2396.86	2669.22	1734.12	2289.47	1913.45	1916.55
4417.65	1076.71	1169.86	1570.32	930.476	1423.78	1150.87	1066.07	1017.17	1196.11	1184.53	2317.1	1869.56	1220.11	2177.95	835.591	1556.03	1174.89	1140.12	2019.29	0.995402	0.954436	0.969549	0.982681	0.749663	0.967195	0.975681	0.930389	0.939126	0.930255	0.888275	0.988631	0.985332	0.976561	0.98818	0.913352	0.968965	0.966864	0.971869	0.985	2601.79	1691.08	1917.34	1487.77	2442.63	2720.56	1767.47	2333.5	1950.25	1953.41
4501	1097.02	1191.93	1599.95	948.032	1450.64	1172.59	1086.18	1036.36	1218.68	1206.88	2360.82	1904.83	1243.13	2219.04	851.357	1585.39	1197.05	1161.63	2057.39	0.995402	0.95449	0.971707	0.983768	0.760312	0.968393	0.978196	0.936446	0.942839	0.933782	0.896933	0.989281	0.986312	0.97873	0.9891	0.918198	0.972039	0.969492	0.973324	0.985619	2650.88	1722.98	1953.52	1515.84	2488.39	2771.89	1800.82	2377.52	1987.04	1990.27
4584.35	1117.34	1214	1629.58	965.588	1477.5	1194.3	1106.3	1055.55	1241.25	1229.23	2404.53	1940.11	1266.15	2260.14	867.123	1614.75	1219.22	1183.14	2095.49	0.995402	0.954518	0.973785	0.984709	0.771103	0.969395	0.98037	0.942022	0.946529	0.937064	0.905238	0.989978	0.987039	0.98059	0.989831	0.922791	0.974866	0.971761	0.974628	0.98614	2699.97	1754.89	1989.69	1543.92	2534.16	2823.22	1834.17	2421.55	2023.84	2027.12
4667.7	1137.65	1236.08	1659.21	983.144	1504.37	1216.01	1126.41	1074.74	1263.82	1251.58	2448.25	1975.38	1289.17	2301.23	882.889	1644.11	1241.39	1204.66	2133.59	0.995402	0.954533	0.975723	0.985545	0.782003	0.970322	0.982156	0.947118	0.950196	0.940161	0.913129	0.990845	0.987529	0.982238	0.990328	0.927125	0.977392	0.973783	0.975812	0.986488	2749.06	1786.8	2025.87	1571.99	2579.93	2874.55	1867.51	2465.58	2060.64	2063.98
4751.05	1157.97	1258.15	1688.84	1000.7	1531.23	1237.73	1146.53	1093.94	1286.38	1273.93	2491.97	2010.66	1312.19	2342.33	898.655	1673.47	1263.56	1226.17	2171.69	0.995402	0.954541	0.977459	0.986299	0.792977	0.971289	0.983585	0.951753	0.953828	0.943135	0.92055	0.991889	0.987826	0.983776	0.990612	0.931197	0.979575	0.975667	0.976903	0.986658	2798.15	1818.7	2062.05	1600.06	2625.69	2925.88	1900.86	2509.61	2097.44	2100.84
4834.4	1178.28	1280.22	1718.47	1018.26	1558.09	1259.44	1166.64	1113.13	1308.95	1296.28	2535.69	2045.93	1335.21	2383.42	914.421	1702.83	1285.72	1247.68	2209.79	0.995404	0.954543	0.97895	0.986983	0.803991	0.972385	0.98476	0.955963	0.957401	0.946041	0.927451	0.992951	0.987987	0.985279	0.990748	0.935013	0.981402	0.977504	0.977916	0.986717	2847.24	1850.61	2098.22	1628.13	2671.46	2977.21	1934.21	2553.64	2134.23	2137.69
4917.76	1198.6	1302.29	1748.1	1035.81	1584.96	1281.16	1186.75	1132.32	1331.52	1318.63	2579.41	2081.21	1358.23	2424.51	930.186	1732.19	1307.89	1269.19	2247.89	0.995432	0.954545	0.980194	0.987607	0.815012	0.973659	0.985827	0.959791	0.960874	0.948931	0.933799	0.993797	0.988075	0.986786	0.990802	0.93858	0.982912	0.97935	0.978859	0.986734	2896.33	1882.52	2134.4	1656.2	2717.22	3028.54	1967.56	2597.67	2171.03	2174.55
5001.11	1218.91	1324.37	1777.72	1053.37	1611.82	1302.87	1206.87	1151.51	1354.09	1340.98	2623.13	2116.48	1381.25	2465.61	945.952	1761.55	1330.06	1290.7	2285.99	0.995664	0.954545	0.981221	0.988176	0.826008	0.975109	0.986919	0.963288	0.964197	0.951839	0.939575	0.99431	0.988145	0.988292	0.99082	0.941912	0.984181	0.981221	0.979732	0.986756	2945.42	1914.43	2170.57	1684.27	2762.99	3079.87	2000.91	2641.69	2207.83	2211.41
5084.46	1239.23	1346.44	1807.35	1070.92	1638.69	1324.59	1226.98	1170.7	1376.66	1363.33	2666.85	2151.76	1404.28	2506.7	961.718	1790.91	1352.23	1312.21	2324.09	0.996387	0.954546	0.982088	0.988702	0.836942	0.976681	0.988114	0.966502	0.967316	0.954783	0.94478	0.994578	0.988251	0.989761	0.990824	0.945028	0.985294	0.983097	0.980522	0.986841	2994.51	1946.33	2206.75	1712.34	2808.75	3131.21	2034.26	2685.72	2244.62	2248.26
5167.81	1259.54	1368.51	1836.98	1088.48	1665.55	1346.3	1247.1	1189.89	1399.22	1385.68	2710.57	2187.03	1427.3	2547.79	977.484	1820.27	1374.39	1333.73	2362.19	0.997244	0.954546	0.98285	0.989213	0.847778	0.978289	0.989414	0.969478	0.970181	0.957759	0.949435	0.994789	0.988444	0.991139	0.990825	0.947948	0.98632	0.984933	0.981213	0.987089	3043.6	1978.24	2242.93	1740.41	2854.52	3182.54	2067.61	2729.75	2281.42	2285.12
5251.16	1279.86	1390.59	1866.61	1106.04	1692.41	1368.02	1267.21	1209.09	1421.79	1408.03	2754.29	2222.31	1450.32	2588.89	993.25	1849.62	1396.56	1355.24	2400.29	0.997631	0.954546	0.983543	0.989756	0.858478	0.97984	0.99076	0.972247	0.972754	0.96075	0.95358	0.995094	0.988765	0.992378	0.990826	0.950697	0.987299	0.986678	0.981789	0.9876	3092.69	2010.15	2279.1	1768.49	2900.28	3233.87	2100.95	2773.78	2318.22	2321.98
5334.51	1300.17	1412.66	1896.24	1123.59	1719.28	1389.73	1287.33	1228.28	1444.36	1430.38	2798	2257.58	1473.34	2629.98	1009.02	1878.98	1418.73	1376.75	2438.39	0.997697	0.954547	0.98418	0.990382	0.869	0.98126	0.992061	0.974836	0.975016	0.963725	0.957267	0.995505	0.98923	0.993442	0.990826	0.953303	0.988244	0.988283	0.982245	0.98834	3141.78	2042.05	2315.28	1796.56	2946.05	3285.2	2134.3	2817.81	2355.02	2358.83
5417.87	1320.49	1434.73	1925.87	1141.15	1746.14	1411.45	1307.44	1247.47	1466.93	1452.73	2841.72	2292.85	1496.36	2671.07	1024.78	1908.34	1440.9	1398.26	2476.48	0.997701	0.954549	0.984751	0.991113	0.879302	0.982509	0.993229	0.977256	0.976972	0.966649	0.96056	0.995911	0.989809	0.994313	0.990826	0.955792	0.989164	0.98972	0.982591	0.989097	3190.87	2073.96	2351.46	1824.63	2991.81	3336.53	2167.65	2861.83	2391.81	2395.69
5501.22	1340.8	1456.8	1955.5	1158.71	1773	1433.16	1327.56	1266.66	1489.5	1475.07	2885.44	2328.13	1519.38	2712.17	1040.55	1937.7	1463.07	1419.77	2514.58	0.997701	0.954552	0.985239	0.991927	0.88934	0.983584	0.994201	0.979514	0.978643	0.969489	0.963524	0.9962	0.990429	0.994993	0.990826	0.958193	0.99008	0.990978	0.982856	0.989648	3239.96	2105.87	2387.63	1852.7	3037.58	3387.86	2201	2905.86	2428.61	2432.55
5584.57	1361.12	1478.88	1985.13	1176.26	1799.87	1454.87	1347.67	1285.85	1512.06	1497.42	2929.16	2363.4	1542.4	2753.26	1056.31	1967.06	1485.23	1441.28	2552.68	0.997701	0.95456	0.985635	0.992762	0.89907	0.984508	0.994949	0.981612	0.980066	0.972221	0.966228	0.996363	0.990997	0.995497	0.990826	0.960528	0.991026	0.992063	0.983083	0.989947	3289.05	2137.78	2423.81	1880.77	3083.35	3439.19	2234.35	2949.89	2465.41	2469.4
5667.92	1381.43	1500.95	2014.75	1193.82	1826.73	1476.59	1367.78	1305.05	1534.63	1519.77	2972.88	2398.68	1565.42	2794.35	1072.08	1996.42	1507.4	1462.8	2590.78	0.997701	0.954575	0.985946	0.993551	0.908448	0.985317	0.995479	0.98355	0.981284	0.974827	0.968732	0.996495	0.991444	0.995852	0.990826	0.962821	0.992019	0.992991	0.983327	0.990132	3338.14	2169.68	2459.98	1908.84	3129.11	3490.52	2267.7	2993.92	2502.2	2506.26
5751.27	1401.75	1523.02	2044.38	1211.37	1853.6	1498.3	1387.9	1324.24	1557.2	1542.12	3016.6	2433.95	1588.44	2835.45	1087.85	2025.78	1529.57	1484.31	2628.88	0.997701	0.954604	0.986199	0.994254	0.91743	0.98605	0.995824	0.985327	0.98234	0.977298	0.97109	0.996709	0.991745	0.996086	0.990828	0.965087	0.993029	0.993783	0.983645	0.9904	3387.23	2201.59	2496.16	1936.91	3174.88	3541.86	2301.05	3037.95	2539	2543.12
5834.63	1422.06	1545.09	2074.01	1228.93	1880.46	1520.02	1408.01	1343.43	1579.77	1564.47	3060.32	2469.23	1611.46	2876.54	1103.61	2055.14	1551.74	1505.82	2666.98	0.997701	0.954656	0.986433	0.994869	0.925979	0.986744	0.996028	0.986944	0.98327	0.979628	0.97334	0.997061	0.99192	0.996232	0.990835	0.967336	0.993985	0.994454	0.984087	0.990888	3436.32	2233.5	2532.34	1964.98	3220.64	3593.19	2334.39	3081.98	2575.8	2579.97
5917.98	1442.38	1567.17	2103.64	1246.49	1907.32	1541.73	1428.13	1362.62	1602.34	1586.82	3104.04	2504.5	1634.48	2917.63	1119.38	2084.5	1573.9	1527.33	2705.08	0.997701	0.954748	0.98669	0.995417	0.934058	0.987424	0.996137	0.988407	0.984105	0.981809	0.975511	0.997486	0.992007	0.996317	0.990861	0.969574	0.994818	0.995019	0.984687	0.991586	3485.41	2265.4	2568.51	1993.05	3266.41	3644.52	2367.74	3126	2612.6	2616.83
6001.33	1462.69	1589.24	2133.27	1264.04	1934.19	1563.45	1448.24	1381.81	1624.91	1609.17	3147.75	2539.78	1657.51	2958.73	1135.14	2113.86	1596.07	1548.84	2743.18	0.997701	0.954903	0.987007	0.995911	0.941639	0.98811	0.99619	0.989721	0.984866	0.983832	0.977619	0.99785	0.992044	0.996362	0.990938	0.971799	0.995494	0.995485	0.985449	0.992319	3534.5	2297.31	2604.69	2021.13	3312.17	3695.85	2401.09	3170.03	2649.39	2653.69
6084.68	1483.01	1611.31	2162.9	1281.6	1961.05	1585.16	1468.36	1401.01	1647.47	1631.52	3191.47	2575.05	1680.53	2999.82	1150.91	2143.22	1618.24	1570.35	2781.28	0.997701	0.955155	0.987406	0.996346	0.948697	0.988809	0.996213	0.990898	0.985573	0.985685	0.979669	0.99807	0.992058	0.996385	0.991129	0.974006	0.996015	0.995859	0.986344	0.992886	3583.59	2329.22	2640.86	2049.2	3357.94	3747.18	2434.44	3214.06	2686.19	2690.54
6168.03	1503.32	1633.39	2192.53	1299.15	1987.91	1606.88	1488.47	1420.2	1670.04	1653.87	3235.19	2610.33	1703.55	3040.91	1166.67	2172.57	1640.41	1591.87	2819.38	0.997701	0.955547	0.987884	0.996705	0.955218	0.989515	0.996222	0.991949	0.986243	0.987358	0.981658	0.998163	0.992062	0.996396	0.991516	0.976189	0.996395	0.996149	0.987314	0.993214	3632.68	2361.13	2677.04	2077.27	3403.7	3798.51	2467.79	3258.09	2722.99	2727.4
6251.38	1523.64	1655.46	2222.16	1316.71	2014.78	1628.59	1508.59	1439.39	1692.61	1676.22	3278.91	2645.6	1726.57	3082.01	1182.44	2201.93	1662.57	1613.38	2857.48	0.997701	0.956133	0.988417	0.996971	0.961193	0.990216	0.996225	0.992888	0.986898	0.988846	0.983579	0.998191	0.992063	0.9964	0.992165	0.978337	0.996652	0.996364	0.988282	0.993395	3681.77	2393.03	2713.22	2105.34	3449.47	3849.84	2501.14	3302.12	2759.78	2764.26
6334.74	1543.95	1677.53	2251.78	1334.27	2041.64	1650.31	1528.7	1458.58	1715.18	1698.57	3322.63	2680.88	1749.59	3123.1	1198.21	2231.29	1684.74	1634.89	2895.58	0.997701	0.956974	0.988964	0.997148	0.96662	0.99089	0.996226	0.993729	0.987561	0.990153	0.985421	0.998197	0.992064	0.996402	0.993069	0.98044	0.996804	0.996518	0.989171	0.99359	3730.86	2424.94	2749.39	2133.41	3495.23	3901.17	2534.48	3346.15	2796.58	2801.11
6418.09	1564.27	1699.6	2281.41	1351.82	2068.51	1672.02	1548.81	1477.77	1737.75	1720.92	3366.35	2716.15	1772.61	3164.19	1213.97	2260.65	1706.91	1656.4	2933.68	0.997701	0.958136	0.989481	0.997251	0.971508	0.991515	0.996226	0.994484	0.988256	0.991295	0.987172	0.998198	0.992064	0.996404	0.994113	0.982484	0.996883	0.996625	0.989923	0.99391	3779.95	2456.85	2785.57	2161.48	3541	3952.51	2567.83	3390.17	2833.38	2837.97
6501.44	1584.59	1721.68	2311.04	1369.38	2095.37	1693.73	1568.93	1496.96	1760.31	1743.27	3410.07	2751.43	1795.63	3205.29	1229.74	2290.01	1729.08	1677.91	2971.78	0.997701	0.959676	0.989932	0.997303	0.975871	0.992077	0.996226	0.995166	0.989003	0.992294	0.988824	0.998198	0.992065	0.996406	0.995116	0.984461	0.996916	0.996701	0.990511	0.99433	3829.04	2488.75	2821.75	2189.55	3586.77	4003.84	2601.18	3434.2	2870.18	2874.83
6584.79	1604.9	1743.75	2340.67	1386.94	2122.23	1715.45	1589.04	1516.16	1782.88	1765.62	3453.79	2786.7	1818.65	3246.38	1245.5	2319.37	1751.25	1699.42	3009.88	0.997701	0.961638	0.990304	0.997327	0.97973	0.99257	0.996227	0.995786	0.98982	0.993178	0.990366	0.998198	0.992071	0.996411	0.995918	0.986356	0.996928	0.996764	0.99094	0.994744	3878.13	2520.66	2857.92	2217.62	3632.53	4055.17	2634.53	3478.23	2906.97	2911.68
6668.14	1625.22	1765.82	2370.3	1404.49	2149.1	1737.16	1609.16	1535.35	1805.45	1787.97	3497.51	2821.98	1841.67	3287.47	1261.27	2348.73	1773.41	1720.94	3047.98	0.997701	0.96404	0.990607	0.997336	0.983111	0.993008	0.996227	0.996353	0.990711	0.993978	0.991792	0.998198	0.992087	0.996423	0.996449	0.988157	0.996931	0.996829	0.991243	0.995131	3927.22	2552.57	2894.1	2245.7	3678.3	4106.5	2667.88	3522.26	2943.77	2948.54
6751.5	1645.53	1787.9	2399.93	1422.05	2175.96	1758.88	1629.27	1554.54	1828.02	1810.32	3541.22	2857.25	1864.69	3328.57	1277.04	2378.09	1795.58	1742.45	3086.08	0.997701	0.966864	0.990876	0.99734	0.986046	0.993416	0.996229	0.996871	0.991671	0.994716	0.993097	0.998198	0.992131	0.996447	0.99674	0.989851	0.996932	0.996911	0.991471	0.995622	3976.31	2584.48	2930.27	2273.77	3724.06	4157.83	2701.23	3566.29	2980.57	2985.4
6834.85	1665.85	1809.97	2429.56	1439.6	2202.82	1780.59	1649.39	1573.73	1850.59	1832.67	3584.94	2892.52	1887.71	3369.66	1292.8	2407.45	1817.75	1763.96	3124.18	0.997701	0.970054	0.991163	0.997341	0.988569	0.993828	0.996234	0.997347	0.992682	0.99541	0.994275	0.998198	0.992231	0.996494	0.996872	0.991425	0.996933	0.997024	0.991684	0.996321	4025.4	2616.38	2966.45	2301.84	3769.83	4209.16	2734.58	3610.31	3017.36	3022.26
6918.2	1686.16	1832.04	2459.18	1457.16	2229.69	1802.31	1669.5	1592.92	1873.16	1855.02	3628.66	2927.8	1910.74	3410.75	1308.57	2436.81	1839.92	1785.47	3162.28	0.997701	0.973516	0.991524	0.997345	0.990717	0.994278	0.996247	0.997781	0.993717	0.996069	0.995325	0.998198	0.992427	0.996575	0.996922	0.992867	0.996933	0.997181	0.991947	0.997117	4074.49	2648.29	3002.63	2329.91	3815.59	4260.49	2767.92	3654.34	3054.16	3059.11
7001.55	1706.48	1854.11	2488.81	1474.72	2256.55	1824.02	1689.62	1612.12	1895.72	1877.37	3672.38	2963.07	1933.76	3451.85	1324.33	2466.17	1862.08	1806.98	3200.38	0.997701	0.977125	0.992013	0.997355	0.992528	0.994788	0.99628	0.998173	0.994743	0.996694	0.996246	0.998198	0.992759	0.996708	0.996937	0.994165	0.996934	0.997386	0.992317	0.997768	4123.58	2680.2	3038.8	2357.98	3861.36	4311.82	2801.27	3698.37	3090.96	3095.97
7084.9	1726.79	1876.19	2518.44	1492.27	2283.42	1845.74	1709.73	1631.31	1918.29	1899.72	3716.1	2998.35	1956.78	3492.94	1340.1	2495.52	1884.25	1828.49	3238.48	0.997701	0.98074	0.992662	0.99738	0.994042	0.995362	0.996348	0.998523	0.995724	0.997279	0.997041	0.998198	0.993247	0.996905	0.996942	0.995312	0.996938	0.997642	0.99284	0.998142	4172.67	2712.1	3074.98	2386.05	3907.12	4363.16	2834.62	3742.4	3127.76	3132.83
7168.25	1747.11	1898.26	2548.07	1509.83	2310.28	1867.45	1729.84	1650.5	1940.86	1922.07	3759.82	3033.62	1979.8	3534.03	1355.86	2524.88	1906.42	1850.01	3276.58	0.997701	0.984219	0.993479	0.997435	0.99529	0.99599	0.996478	0.99883	0.996626	0.997815	0.997713	0.998198	0.993874	0.997175	0.996946	0.996307	0.996954	0.997939	0.993537	0.998291	4221.76	2744.01	3111.16	2414.12	3952.89	4414.49	2867.97	3786.43	3164.55	3169.68
7251.61	1767.42	1920.33	2577.7	1527.38	2337.14	1889.17	1749.96	1669.69	1963.43	1944.42	3803.54	3068.9	2002.82	3575.13	1371.63	2554.24	1928.59	1871.52	3314.68	0.997701	0.987435	0.994432	0.997542	0.99631	0.996648	0.996695	0.999094	0.997424	0.998293	0.998268	0.998198	0.994593	0.997514	0.99696	0.997149	0.997	0.998264	0.994393	0.998333	4270.85	2775.92	3147.33	2442.19	3998.65	4465.82	2901.32	3830.46	3201.35	3206.54
7334.96	1787.74	1942.4	2607.33	1544.94	2364.01	1910.88	1770.07	1688.88	1986	1966.77	3847.26	3104.17	2025.84	3616.22	1387.4	2583.6	1950.75	1893.03	3352.78	0.997701	0.990292	0.995462	0.997722	0.997136	0.997304	0.997016	0.999315	0.9981	0.998707	0.998718	0.998198	0.995352	0.997906	0.997003	0.997847	0.997106	0.998596	0.99536	0.998341	4319.95	2807.83	3183.51	2470.27	4044.42	4517.15	2934.67	3874.48	3238.15	3243.4
7418.31	1808.05	1964.48	2636.96	1562.5	2390.87	1932.59	1790.19	1708.08	2008.56	1989.12	3890.97	3139.45	2048.86	3657.31	1403.16	2612.96	1972.92	1914.54	3390.88	0.997701	0.992729	0.996489	0.997988	0.997798	0.997924	0.997441	0.999496	0.99865	0.999051	0.999073	0.998201	0.99612	0.998322	0.99711	0.99841	0.997315	0.998914	0.996362	0.998342	4369.04	2839.73	3219.68	2498.34	4090.19	4568.48	2968.01	3918.51	3274.94	3280.25
7501.66	1828.37	1986.55	2666.59	1580.05	2417.73	1954.31	1810.3	1727.27	2031.13	2011.47	3934.69	3174.72	2071.88	3698.41	1418.93	2642.32	1995.09	1936.05	3428.98	0.997701	0.994726	0.997435	0.998331	0.998323	0.998479	0.997939	0.999638	0.999076	0.999328	0.999345	0.998213	0.996887	0.998728	0.997332	0.998854	0.997656	0.999199	0.997313	0.998347	4418.13	2871.64	3255.86	2526.41	4135.95	4619.81	3001.36	3962.54	3311.74	3317.11
7585.01	1848.68	2008.62	2696.21	1597.61	2444.6	1976.02	1830.42	1746.46	2053.7	2033.82	3978.41	3210	2094.9	3739.5	1434.69	2671.68	2017.26	1957.57	3467.08	0.997701	0.9963	0.998237	0.998717	0.998735	0.998945	0.998456	0.999748	0.999393	0.999541	0.999549	0.998263	0.997641	0.999093	0.997703	0.999193	0.998117	0.999438	0.998139	0.998372	4467.22	2903.55	3292.04	2554.48	4181.72	4671.14	3034.71	4006.57	3348.54	3353.97
7668.37	1869	2030.7	2725.84	1615.17	2471.46	1997.74	1850.53	1765.65	2076.27	2056.17	4022.13	3245.27	2117.92	3780.59	1450.46	2701.04	2039.42	1979.08	3505.18	0.997701	0.99749	0.998864	0.999097	0.999056	0.999312	0.998935	0.99983	0.999618	0.999698	0.999698	0.998405	0.998343	0.999393	0.998207	0.999446	0.998639	0.999626	0.998797	0.998463	4516.31	2935.45	3328.21	2582.55	4227.48	4722.47	3068.06	4050.6	3385.33	3390.82
7751.72	1889.31	2052.77	2755.47	1632.72	2498.32	2019.45	1870.65	1784.84	2098.84	2078.51	4065.85	3280.55	2140.94	3821.69	1466.23	2730.4	2061.59	2000.59	3543.28	0.997703	0.998355	0.999316	0.999423	0.999302	0.999579	0.999328	0.999888	0.99977	0.999809	0.999803	0.998691	0.998942	0.99962	0.998763	0.99963	0.99913	0.999764	0.999276	0.998686	4565.4	2967.36	3364.39	2610.62	4273.25	4773.81	3101.41	4094.63	3422.13	3427.68
7835.07	1909.63	2074.84	2785.1	1650.28	2525.19	2041.17	1890.76	1804.03	2121.4	2100.86	4109.57	3315.82	2163.97	3862.78	1481.99	2759.76	2083.76	2022.1	3581.38	0.997739	0.998959	0.999617	0.999669	0.999488	0.99976	0.999614	0.999929	0.999867	0.999884	0.999875	0.999098	0.999394	0.999779	0.999261	0.999758	0.999516	0.999859	0.999596	0.999053	4614.49	2999.27	3400.57	2638.69	4319.01	4825.14	3134.76	4138.65	3458.93	3464.54
7918.42	1929.94	2096.91	2814.73	1667.83	2552.05	2062.88	1910.88	1823.23	2143.97	2123.21	4153.29	3351.1	2186.99	3903.88	1497.76	2789.12	2105.93	2043.61	3619.48	0.99801	0.999365	0.9998	0.99983	0.999629	0.999873	0.999799	0.999956	0.999927	0.999933	0.999922	0.999505	0.999693	0.99988	0.999624	0.999847	0.999768	0.999921	0.999791	0.999463	4663.58	3031.17	3436.74	2666.76	4364.78	4876.47	3168.11	4182.68	3495.73	3501.39
8001.77	1950.26	2118.99	2844.36	1685.39	2578.92	2084.6	1930.99	1842.42	2166.54	2145.56	4197.01	3386.37	2210.01	3944.97	1513.52	2818.48	2128.1	2065.12	3657.58	0.998778	0.999626	0.999904	0.999922	0.999734	0.999938	0.999906	0.999974	0.999962	0.999963	0.999953	0.999792	0.999863	0.99994	0.999839	0.999905	0.999905	0.999958	0.999901	0.999772	4712.67	3063.08	3472.92	2694.83	4410.54	4927.8	3201.45	4226.71	3532.52	3538.25
8085.12	1970.57	2141.06	2873.99	1702.95	2605.78	2106.31	1951.1	1861.61	2189.11	2167.91	4240.72	3421.64	2233.03	3986.06	1529.29	2847.83	2150.26	2086.64	3695.68	0.999605	0.999787	0.999957	0.999968	0.999812	0.999972	0.99996	0.999985	0.999981	0.99998	0.999973	0.999935	0.999947	0.999972	0.999943	0.999943	0.999967	0.999979	0.999956	0.99993	4761.76	3094.99	3509.09	2722.91	4456.31	4979.13	3234.8	4270.74	3569.32	3575.11
8168.48	1990.89	2163.13	2903.62	1720.5	2632.64	2128.03	1971.22	1880.8	2211.68	2190.26	4284.44	3456.92	2256.05	4027.16	1545.06	2877.19	2172.43	2108.15	3733.78	0.999944	0.999884	0.999982	0.999989	0.999867	0.999988	0.999985	0.999992	0.999991	0.99999	0.999985	0.999985	0.999982	0.999988	0.999983	0.999967	0.99999	0.99999	0.999982	0.999985	4810.85	3126.9	3545.27	2750.98	4502.07	5030.46	3268.15	4314.77	3606.12	3611.96
8251.83	2011.2	2185.21	2933.24	1738.06	2659.51	2149.74	1991.33	1899.99	2234.25	2212.61	4328.16	3492.19	2279.07	4068.25	1560.82	2906.55	2194.6	2129.66	3771.88	0.999997	0.999939	0.999993	0.999996	0.999907	0.999996	0.999995	0.999996	0.999996	0.999995	0.999992	0.999998	0.999995	0.999995	0.999996	0.999981	0.999998	0.999996	0.999993	0.999998	4859.94	3158.8	3581.45	2779.05	4547.84	5081.79	3301.5	4358.79	3642.91	3648.82
[truncated: 70 more columns]

## Sheet: d
n.a.

## Sheet: e
t_minutes	cumulative_proportion_bouts_far	cumulative_proportion_bouts_near
1.66667e-06	0	0
0.003335	0	0
0.00666833	0	0
0.0100017	0	0
0.013335	0	0
0.0166683	0	0
0.0200017	0	0
0.023335	0	0
0.0266683	0	0
0.0300017	0	0
0.033335	0	0
0.0366683	0	0
0.0400017	0	0
0.043335	0	0
0.0466683	0	0
0.0500017	0	0
0.053335	0	0
0.0566683	0	0
0.0600017	0	0
0.063335	0	0.000202429
0.0666683	0	0.000202429
0.0700017	0	0.000202429
0.073335	0	0.000202429
0.0766683	0	0.000202429
0.0800017	0	0.000202429
0.083335	0	0.000202429
0.0866683	0	0.000202429
0.0900017	0	0.000202429
0.093335	0	0.000202429
0.0966683	0	0.000202429
0.100002	0	0.000202429
0.103335	0	0.000202429
0.106668	0.05	0.000202429
0.110002	0.05	0.000202429
0.113335	0.05	0.000202429
0.116668	0.05	0.000202429
0.120002	0.05	0.000202429
0.123335	0.05	0.000552079
0.126668	0.05	0.000552079
0.130002	0.05	0.000552079
0.133335	0.05	0.000552079
0.136668	0.05	0.000552079
0.140002	0.05	0.000552079
0.143335	0.05	0.000761285
0.146668	0.05	0.000761285
0.150002	0.05	0.000963714
0.153335	0.05	0.00131336
0.156668	0.05	0.00131336
0.160002	0.05	0.00131336
0.163335	0.05	0.00131336
0.166668	0.05	0.00151579
0.170002	0.05	0.00151579
0.173335	0.05	0.00151579
0.176668	0.05	0.00171822
0.180002	0.05	0.00195519
0.183335	0.05	0.00255043
0.186668	0.05	0.00255043
0.190002	0.05	0.00255043
0.193335	0.05	0.00255043
0.196668	0.05	0.00255043
0.200002	0.05	0.00255043
0.203335	0.05	0.00255043
0.206668	0.05	0.00255043
0.210002	0.05	0.00255043
0.213335	0.05	0.00255043
0.216668	0.05	0.00255043
0.220002	0.05	0.00255043
0.223335	0.05	0.00255043
0.226668	0.05	0.00255043
0.230002	0.05	0.00314567
0.233335	0.05	0.00314567
0.236668	0.05	0.00314567
0.240002	0.05	0.00314567
0.243335	0.05	0.00314567
0.246668	0.05	0.00314567
0.250002	0.05	0.00314567
0.253335	0.05	0.00314567
0.256668	0.05	0.00314567
0.260002	0.05	0.00314567
0.263335	0.05	0.00314567
0.266668	0.05	0.00349532
0.270002	0.05	0.00374657
0.273335	0.05	0.00374657
0.276668	0.05	0.00374657
0.280002	0.05	0.00374657
0.283335	0.0506173	0.00374657
0.286668	0.0506173	0.00374657
0.290002	0.0506173	0.00374657
0.293335	0.0512346	0.00374657
0.296668	0.0512346	0.00374657
0.300002	0.0512346	0.00395578
0.303335	0.0512346	0.00395578
0.306668	0.0512346	0.00395578
0.310002	0.0512346	0.00415821
0.313335	0.0512346	0.00428511
0.316668	0.0512346	0.00428511
0.320002	0.0512346	0.00428511
0.323335	0.0512346	0.00452208
0.326668	0.0512346	0.00473128
0.330002	0.0512346	0.00473128
0.333335	0.0512346	0.00473128
0.336668	0.0512346	0.00473128
0.340002	0.0512346	0.00473128
0.343335	0.0512346	0.00532652
0.346668	0.0512346	0.00532652
0.350002	0.0512346	0.00532652
0.353335	0.0512346	0.00532652
0.356668	0.0512346	0.00532652
0.360002	0.0512346	0.00532652
0.363335	0.0512346	0.00532652
0.366668	0.0512346	0.00532652
0.370002	0.0512346	0.00567617
0.373335	0.0512346	0.00567617
0.376668	0.0512346	0.00567617
0.380002	0.0512346	0.00567617
0.383335	0.0512346	0.00567617
0.386668	0.0512346	0.00567617
0.390002	0.0512346	0.00567617
0.393335	0.0512346	0.00580307
0.396668	0.0512346	0.00610795
0.400002	0.0512346	0.00610795
0.403335	0.0512346	0.00610795
0.406668	0.0512346	0.00642441
0.410002	0.0512346	0.00642441
0.413335	0.0512346	0.00642441
0.416668	0.0512346	0.00642441
0.420002	0.0512346	0.00642441
0.423335	0.0512346	0.00642441
0.426668	0.0512346	0.00642441
0.430002	0.0512346	0.00642441
0.433335	0.0512346	0.00642441
0.436668	0.0512346	0.00642441
0.440002	0.0518519	0.00642441
0.443335	0.0518519	0.00667566
0.446668	0.0518519	0.00667566
0.450002	0.0518519	0.00667566
0.453335	0.0518519	0.00667566
0.456668	0.0518519	0.00667566
0.460002	0.0518519	0.00688487
0.463335	0.0518519	0.00688487
0.466668	0.0518519	0.00737309
0.470002	0.0518519	0.00737309
0.473335	0.0518519	0.00737309
0.476668	0.0518519	0.00737309
0.480002	0.0518519	0.00737309
0.483335	0.0518519	0.00737309
0.486668	0.0518519	0.00737309
0.490002	0.0527139	0.00737309
0.493335	0.0527139	0.00737309
0.496668	0.0527139	0.00737309
0.500002	0.0527139	0.00737309
0.503335	0.0527139	0.00755557
0.506668	0.0527139	0.00755557
0.510002	0.0527139	0.00755557
0.513335	0.0527139	0.00755557
0.516668	0.0527139	0.00755557
0.520002	0.0527139	0.00755557
0.523335	0.0527139	0.00755557
0.526668	0.0527139	0.00755557
0.530002	0.0549866	0.00815081
0.533335	0.0549866	0.00815081
0.536668	0.0549866	0.00815081
0.540002	0.0549866	0.00827772
0.543335	0.0549866	0.00827772
0.546668	0.0549866	0.00827772
0.550002	0.0549866	0.00827772
0.553335	0.0549866	0.00827772
0.556668	0.0549866	0.00827772
0.560002	0.0549866	0.00827772
0.563335	0.0549866	0.00851468
0.566668	0.0549866	0.00851468
0.570002	0.0549866	0.00851468
0.573335	0.0549866	0.00851468
0.576668	0.0549866	0.00851468
0.580002	0.0549866	0.00851468
0.583335	0.0549866	0.00851468
0.586668	0.0549866	0.00851468
0.590002	0.0549866	0.00851468
0.593335	0.0549866	0.00851468
0.596668	0.0549866	0.00851468
0.600002	0.0549866	0.00851468
0.603335	0.0549866	0.00851468
0.606668	0.0549866	0.00883114
0.610002	0.0549866	0.00883114
0.613335	0.0549866	0.00883114
0.616668	0.0549866	0.00883114
0.620002	0.0549866	0.00883114
0.623335	0.0549866	0.00883114
0.626668	0.0549866	0.00918079
0.630002	0.0549866	0.00918079
0.633335	0.0549866	0.00918079
0.636668	0.0549866	0.00918079
0.640002	0.0549866	0.00918079
0.643335	0.0549866	0.00953044
0.646668	0.0549866	0.00953044
0.650002	0.0549866	0.00953044
0.653335	0.0549866	0.00953044
0.656668	0.0549866	0.00953044
0.660002	0.0549866	0.00973964
0.663335	0.0549866	0.00973964
0.666668	0.0674866	0.00973964
0.670002	0.0674866	0.0100561
0.673335	0.0674866	0.0100561
0.676668	0.0674866	0.0100561
0.680002	0.0674866	0.0105305
0.683335	0.0674866	0.0105305
0.686668	0.0674866	0.0105305
0.690002	0.0674866	0.010713
0.693335	0.0674866	0.010713
0.696668	0.0674866	0.0110294
0.700002	0.0674866	0.0110294
0.703335	0.0674866	0.0111563
0.706668	0.0674866	0.0111563
0.710002	0.0674866	0.0111563
0.713335	0.0674866	0.0111563
0.716668	0.0674866	0.0117515
0.720002	0.0674866	0.0117515
0.723335	0.0674866	0.0117515
0.726668	0.0674866	0.0117515
0.730002	0.0674866	0.0117515
0.733335	0.0674866	0.0117515
0.736668	0.0674866	0.012068
0.740002	0.0674866	0.012068
0.743335	0.0674866	0.012068
0.746668	0.0674866	0.012068
0.750002	0.0674866	0.012068
0.753335	0.0674866	0.012068
0.756668	0.0674866	0.012068
0.760002	0.0674866	0.012068
0.763335	0.0674866	0.012068
0.766668	0.0674866	0.012068
0.770002	0.0674866	0.012068
0.773335	0.0674866	0.012068
0.776668	0.0674866	0.012305
0.780002	0.0674866	0.012305
0.783335	0.0674866	0.012305
0.786668	0.0674866	0.012305
0.790002	0.0674866	0.012305
0.793335	0.0674866	0.0129002
0.796668	0.0674866	0.0129002
0.800002	0.0674866	0.0129002
0.803335	0.0674866	0.0131515
0.806668	0.0674866	0.013321
0.810002	0.0674866	0.013321
0.813335	0.0674866	0.013321
0.816668	0.0674866	0.013321
0.820002	0.0674866	0.013321
0.823335	0.0674866	0.013321
0.826668	0.0674866	0.0135302
0.830002	0.0674866	0.0135302
0.833335	0.0674866	0.0135302
0.836668	0.0674866	0.0135302
0.840002	0.0674866	0.0135302
0.843335	0.0674866	0.0135302
0.846668	0.0674866	0.0135302
0.850002	0.0674866	0.0138798
0.853335	0.0674866	0.0138798
0.856668	0.0674866	0.0140067
0.860002	0.0674866	0.0140067
0.863335	0.0674866	0.0140067
0.866668	0.0674866	0.0140067
0.870002	0.0674866	0.0143564
0.873335	0.0674866	0.0145388
0.876668	0.0674866	0.0145388
0.880002	0.0674866	0.0145388
0.883335	0.0676883	0.0145388
0.886668	0.0676883	0.0145388
0.890002	0.0676883	0.0145388
0.893335	0.0715344	0.0145388
0.896668	0.0715344	0.0145388
0.900002	0.0715344	0.0147758
0.903335	0.0723965	0.0150807
0.906668	0.0723965	0.0150807
0.910002	0.0723965	0.0150807
0.913335	0.0723965	0.0150807
0.916668	0.0723965	0.0156759
0.920002	0.0723965	0.0156759
0.923335	0.0723965	0.0159129
0.926668	0.0723965	0.0159129
0.930002	0.0732154	0.0159129
0.933335	0.0732154	0.0159129
0.936668	0.0732154	0.0159129
0.940002	0.0732154	0.0162294
0.943335	0.0732154	0.0162294
0.946668	0.0732154	0.0162294
0.950002	0.0732154	0.0165458
0.953335	0.0732154	0.0167828
0.956668	0.0738327	0.0167828
0.960002	0.0738327	0.017034
0.963335	0.0738327	0.017034
0.966668	0.0740343	0.017034
0.970002	0.0740343	0.017034
0.973335	0.0740343	0.017034
0.976668	0.0740343	0.0172853
0.980002	0.0740343	0.0172853
0.983335	0.0742359	0.0172853
0.986668	0.0742359	0.0172853
0.990002	0.0742359	0.0175157
0.993335	0.0742359	0.0177527
0.996668	0.0742359	0.0177527
1	0.0742359	0.0177527
1.00334	0.0742359	0.0177527
1.00667	0.0742359	0.0177527
1.01	0.0742359	0.0178796
1.01334	0.0742359	0.0178796
1.01667	0.0742359	0.0180888
1.02	0.0742359	0.0180888
1.02334	0.0742359	0.0180888
1.02667	0.0742359	0.0180888
1.03	0.0742359	0.0180888
1.03334	0.0742359	0.0180888
1.03667	0.0742359	0.0180888
1.04	0.0742359	0.0180888
1.04333	0.0742359	0.0180888
1.04667	0.0742359	0.0180888
1.05	0.0742359	0.0180888
1.05333	0.0742359	0.0180888
1.05667	0.0742359	0.0180888
1.06	0.0742359	0.0180888
1.06333	0.0742359	0.0180888
1.06667	0.0742359	0.0180888
1.07	0.0742359	0.0180888
1.07333	0.0742359	0.0180888
1.07667	0.0742359	0.0183192
1.08	0.0742359	0.0184461
1.08334	0.0742359	0.0184461
1.08667	0.0742359	0.0184461
1.09	0.0742359	0.0184461
1.09333	0.0765086	0.0184461
1.09667	0.0765086	0.018573
1.1	0.0765086	0.018573
1.10334	0.0765086	0.0188243
1.10667	0.0765086	0.0188243
1.11	0.0765086	0.0188243
1.11333	0.0765086	0.0191407
1.11667	0.102126	0.0191407
1.12	0.102126	0.0191407
1.12333	0.102126	0.0191407
1.12667	0.102126	0.0191407
1.13	0.102126	0.0191407
1.13333	0.102126	0.0191407
1.13667	0.127126	0.0193499
1.14	0.127126	0.0193499
1.14333	0.127126	0.0193499
1.14667	0.127743	0.0193499
1.15	0.127743	0.0195324
1.15333	0.127743	0.0200793
1.15667	0.127743	0.0200793
1.16	0.127743	0.0202885
1.16334	0.127743	0.0202885
1.16667	0.127743	0.0208837
1.17	0.127743	0.0211141
1.17334	0.127743	0.0211141
1.17667	0.127743	0.0211141
1.18	0.127743	0.0213233
1.18334	0.127743	0.0213233
1.18667	0.127743	0.0213233
1.19	0.127743	0.0213233
1.19334	0.127743	0.0213233
1.19667	0.127743	0.0213233
1.2	0.127743	0.0221278
1.20334	0.127945	0.0221278
1.20667	0.127945	0.0249056
1.21	0.127945	0.0249056
1.21334	0.127945	0.025459
1.21667	0.127945	0.025459
1.22	0.127945	0.025459
1.22333	0.127945	0.025459
1.22667	0.127945	0.025459
1.23	0.127945	0.025459
1.23334	0.127945	0.025459
1.23667	0.127945	0.0257639
1.24	0.127945	0.0257639
1.24333	0.127945	0.0257639
1.24667	0.127945	0.0257639
1.25	0.127945	0.0259663
1.25334	0.127945	0.0259663
1.25667	0.127945	0.0259663
1.26	0.127945	0.0259663
1.26334	0.129424	0.0259663
1.26667	0.129424	0.0259663
1.27	0.129424	0.0259663
1.27333	0.129424	0.0259663
1.27667	0.129424	0.0260932
1.28	0.129424	0.0260932
1.28334	0.129424	0.0260932
1.28667	0.129424	0.0260932
1.29	0.129424	0.0260932
1.29333	0.129424	0.0260932
1.29667	0.129424	0.0260932
1.3	0.129424	0.0260932
1.30334	0.129626	0.0260932
1.30667	0.129626	0.0260932
1.31	0.129626	0.0260932
1.31333	0.129626	0.0260932
1.31667	0.129626	0.0262201
1.32	0.129626	0.0262201
1.32333	0.129626	0.0262201
1.32667	0.129626	0.026347
1.33	0.129626	0.026347
1.33334	0.129626	0.026347
1.33667	0.129626	0.026347
1.34	0.129626	0.0264739
1.34333	0.129626	0.0264739
1.34667	0.129626	0.0264739
1.35	0.132751	0.0264739
1.35334	0.132751	0.0266434
1.35667	0.132751	0.0266434
1.36	0.132751	0.0266434
1.36333	0.132751	0.0266434
1.36667	0.132751	0.0269483
1.37	0.132751	0.0269483
1.37333	0.132751	0.0269483
1.37667	0.132751	0.0271178
1.38	0.135876	0.027369
1.38333	0.135876	0.0278879
1.38667	0.135876	0.0280148
1.39	0.135876	0.0280148
1.39333	0.135876	0.0280148
1.39667	0.135876	0.0280148
1.4	0.139001	0.0280148
1.40333	0.139001	0.0280148
1.40667	0.139001	0.028847
1.41	0.139001	0.0290295
1.41334	0.139001	0.0290295
1.41667	0.139001	0.0290295
1.42	0.139001	0.0292665
1.42334	0.139001	0.0292665
1.42667	0.139001	0.0292665
1.43	0.139001	0.0298617
1.43334	0.139001	0.0301781
1.43667	0.139001	0.0301781
1.44	0.139001	0.0301781
1.44334	0.139001	0.0301781
1.44667	0.139001	0.0301781
1.45	0.139001	0.0301781
1.45334	0.139001	0.0301781
1.45667	0.139001	0.0304086
1.46	0.139001	0.030725
1.46334	0.139001	0.030725
1.46667	0.139001	0.030725
1.47	0.164001	0.030725
1.47333	0.164001	0.0310415
1.47667	0.164001	0.0310415
1.48	0.164001	0.0310415
1.48334	0.164001	0.0310415
1.48667	0.164001	0.0310415
1.49	0.164202	0.0310415
1.49333	0.189202	0.0310415
1.49667	0.189402	0.0310415
1.5	0.189402	0.0310415
1.50334	0.189402	0.0310415
1.50667	0.189402	0.0312719
1.51	0.189402	0.0312719
1.51334	0.189402	0.0312719
1.51667	0.189402	0.0312719
1.52	0.189402	0.0312719
1.52333	0.189402	0.0313988
1.52667	0.189402	0.0313988
1.53	0.189402	0.0313988
1.53334	0.189402	0.0316501
1.53667	0.189402	0.0316501
1.54	0.189402	0.0316501
1.54333	0.189402	0.0316501
1.54667	0.189402	0.0319997
1.55	0.189402	0.0319997
1.55334	0.189402	0.0321266
1.55667	0.189402	0.0321266
1.56	0.189402	0.0321266
1.56333	0.189402	0.0321266
1.56667	0.189402	0.0323779
1.57	0.189402	0.0326148
1.57333	0.189402	0.0326148
1.57667	0.189402	0.0328518
1.58	0.189402	0.0328518
1.58334	0.189402	0.0328518
1.58667	0.189402	0.0328518
1.59	0.189402	0.0328518
1.59333	0.189402	0.0328518
1.59667	0.189402	0.0328518
1.6	0.189402	0.0328518
1.60334	0.189402	0.0328518
1.60667	0.189402	0.0328518
1.61	0.189402	0.0328518
1.61333	0.189402	0.0330213
1.61667	0.190264	0.0330213
1.62	0.190264	0.0330213
1.62333	0.190264	0.0330213
1.62667	0.190264	0.0330213
1.63	0.190264	0.0330213
1.63333	0.201127	0.0331908
1.63667	0.201127	0.0333932
1.64	0.201127	0.0333932
1.64333	0.201127	0.0333932
1.64667	0.201127	0.0333932
1.65	0.201127	0.0333932
1.65333	0.201127	0.0336302
1.65667	0.201127	0.0339351
1.66	0.201127	0.0339351
1.66334	0.201127	0.0339351
1.66667	0.201127	0.0339351
1.67	0.201989	0.034062
1.67334	0.203052	0.0342712
1.67667	0.203052	0.0342712
1.68	0.203052	0.0342712
1.68334	0.203052	0.034576
1.68667	0.203052	0.034576
1.69	0.204116	0.034576
1.69334	0.204116	0.0347029
1.69667	0.204116	0.0347029
1.7	0.204116	0.0347029
1.70334	0.204116	0.0347029
1.70667	0.204116	0.0347029
1.71	0.204116	0.0347029
1.71334	0.204116	0.0347029
1.71667	0.204116	0.0347029
1.72	0.204116	0.0347029
1.72333	0.204116	0.0347029
1.72667	0.204116	0.0347029
1.73	0.204116	0.0347029
1.73334	0.204116	0.0347029
1.73667	0.204116	0.0347029
1.74	0.204116	0.0347029
1.74333	0.204116	0.0347029
1.74667	0.204116	0.0347029
1.75	0.204116	0.0347029
1.75334	0.204116	0.0347029
1.75667	0.204978	0.0347029
1.76	0.204978	0.0347029
1.76334	0.204978	0.0347029
1.76667	0.204978	0.0347029
1.77	0.204978	0.0347029
1.77333	0.204978	0.0347029
1.77667	0.204978	0.0352982
1.78	0.204978	0.0352982
1.78334	0.204978	0.0352982
1.78667	0.204978	0.0352982
1.79	0.204978	0.0352982
1.79333	0.204978	0.0355351
1.79667	0.204978	0.0355351
1.8	0.204978	0.0355351
1.80334	0.205178	0.0355351
1.80667	0.205178	0.0355351
1.81	0.205178	0.0355351
1.81333	0.205178	0.0355351
1.81667	0.205178	0.0355351
1.82	0.205178	0.0355351
1.82333	0.208303	0.035662
1.82667	0.208303	0.035899
1.83	0.208303	0.035899
1.83334	0.208303	0.0361503
1.83667	0.208303	0.0363595
1.84	0.208303	0.0363595
1.84333	0.208303	0.0366388
1.84667	0.208303	0.0370822
1.85	0.208303	0.0370822
1.85334	0.208303	0.0370822
1.85667	0.208303	0.0370822
1.86	0.208303	0.0370822
1.86333	0.208303	0.037387
1.86667	0.208303	0.037387
1.87	0.208303	0.0377509
1.87333	0.208303	0.0377509
1.87667	0.208303	0.0377509
1.88	0.208303	0.0377509
1.88333	0.208303	0.0381943
1.88667	0.208303	0.0381943
1.89	0.208303	0.0381943
1.89333	0.208303	0.0381943
1.89667	0.208303	0.0381943
1.9	0.208303	0.0381943
1.90333	0.208303	0.0381943
1.90667	0.208303	0.0381943
1.91	0.208303	0.0381943
1.91334	0.210576	0.0381943
1.91667	0.210576	0.0381943
1.92	0.210776	0.0387895
1.92334	0.210776	0.0387895
1.92667	0.210776	0.0387895
1.93	0.210776	0.0387895
1.93334	0.210976	0.0387895
1.93667	0.210976	0.038972
1.94	0.210976	0.038972
1.94334	0.210976	0.0392024
1.94667	0.214822	0.0394394
1.95	0.214822	0.0394394
1.95334	0.214822	0.0396089
1.95667	0.214822	0.0398706
1.96	0.214822	0.0398706
1.96334	0.214822	0.0426484
1.96667	0.214822	0.0426484
1.97	0.214822	0.0432437
1.97333	0.214822	0.0434132
1.97667	0.214822	0.0434132
1.98	0.214822	0.043777
1.98334	0.214822	0.043777
1.98667	0.214822	0.043777
1.99	0.214822	0.043777
1.99333	0.214822	0.043777
1.99667	0.217095	0.043777
2	0.217095	0.043777
2.00334	0.217095	0.043777
2.00667	0.217095	0.043777
2.01	0.217095	0.043777
2.01334	0.217095	0.043777
2.01667	0.217297	0.0440935
2.02	0.217297	0.0440935
2.02333	0.217297	0.0440935
2.02667	0.217297	0.0440935
2.03	0.217498	0.0440935
2.03334	0.217498	0.0440935
2.03667	0.217498	0.0443447
2.04	0.217498	0.0443447
2.04333	0.217498	0.0443447
2.04667	0.217498	0.0443447
2.05	0.217498	0.0445817
2.05334	0.217498	0.0449314
2.05667	0.217498	0.0449314
2.06	0.217498	0.0451618
2.06333	0.217498	0.0451618
2.06667	0.217498	0.0451618
2.07	0.217498	0.0451618
2.07333	0.217498	0.0451618
2.07667	0.217498	0.0475427
2.08	0.217498	0.0477519
2.08333	0.217498	0.0477519
2.08667	0.217498	0.0479889
2.09	0.217498	0.0479889
2.09334	0.217498	0.0485841
2.09667	0.217498	0.0485841
2.1	0.217498	0.0485841
2.10333	0.217498	0.0485841
2.10667	0.217498	0.0485841
2.11	0.217498	0.0485841
2.11334	0.217498	0.0485841
2.11667	0.217498	0.048889
2.12	0.217498	0.048889
2.12333	0.217498	0.048889
2.12667	0.217498	0.048889
2.13	0.217498	0.048889
2.13334	0.217498	0.0490159
2.13667	0.217498	0.0490159
2.14	0.217498	0.0493208
2.14333	0.217498	0.0496001
2.14667	0.217698	0.0496001
2.15	0.217698	0.0496001
2.15333	0.217698	0.049727
2.15667	0.217698	0.049727
2.16	0.217698	0.049727
2.16333	0.217698	0.0503223
2.16667	0.217698	0.0503223
2.17	0.217698	0.0504918
2.17334	0.217698	0.0507287
2.17667	0.217698	0.0509112
2.18	0.217698	0.0511416
2.18334	0.217698	0.0511416
2.18667	0.217698	0.0511416
2.19	0.217898	0.0513786
2.19333	0.217898	0.0513786
2.19667	0.217898	0.0513786
2.2	0.217898	0.0513786
2.20334	0.217898	0.0513786
2.20667	0.217898	0.051609
2.21	0.217898	0.051609
2.21333	0.217898	0.051609
2.21667	0.218098	0.0517785
2.22	0.218098	0.0517785
2.22334	0.218098	0.0517785
2.22667	0.218098	0.0523737
2.23	0.218098	0.0526902
2.23333	0.218098	0.0526902
2.23667	0.218098	0.0526902
2.24	0.218098	0.0526902
2.24334	0.218098	0.0526902
2.24667	0.218098	0.0526902
2.25	0.218098	0.0526902
2.25333	0.218098	0.0526902
2.25667	0.218098	0.0526902
2.26	0.218098	0.0526902
2.26333	0.218098	0.0526902
2.26667	0.218098	0.0526902
2.27	0.2185	0.0532854
2.27334	0.2185	0.0532854
2.27667	0.2185	0.0532854
2.28	0.2185	0.0536019
2.28334	0.2185	0.0536019
2.28667	0.2185	0.0536019
2.29	0.2185	0.0538812
2.29333	0.2185	0.0543274
2.29667	0.2185	0.0543274
2.3	0.2185	0.0543274
2.30333	0.2185	0.0543274
2.30667	0.2185	0.0543274
2.31	0.2185	0.0543274
2.31333	0.2185	0.0567083
2.31667	0.222346	0.0568908
2.32	0.222346	0.0568908
2.32334	0.222346	0.0568908
2.32667	0.222346	0.0574327
2.33	0.222346	0.0574327
2.33333	0.222346	0.0574327
2.33667	0.222346	0.0583775
2.34	0.222346	0.0583775
2.34334	0.222346	0.0583775
2.34667	0.222346	0.0583775
2.35	0.222346	0.0586824
2.35333	0.222346	0.0586824
2.35667	0.222346	0.0592777
2.36	0.222346	0.0592777
2.36333	0.222346	0.0592777
2.36667	0.222346	0.0597381
2.37	0.222346	0.0599751
2.37333	0.222346	0.0599751
2.37667	0.222346	0.0601446
2.38	0.222346	0.0601446
2.38334	0.222346	0.0604064
2.38667	0.222346	0.0606433
2.39	0.222346	0.0606433
2.39333	0.222346	0.061441
2.39667	0.222346	0.061441
2.4	0.222346	0.061441
2.40333	0.222346	0.061441
2.40667	0.222346	0.0620362
2.41	0.222569	0.0620362
2.41333	0.222569	0.0622057
2.41667	0.222569	0.0622057
2.42	0.222569	0.0622057
2.42334	0.222569	0.0626122
2.42667	0.222569	0.0626122
2.43	0.222569	0.0627391
2.43334	0.222569	0.0627391
2.43667	0.222569	0.0627391
2.44	0.222569	0.0629086
2.44333	0.222569	0.0635038
2.44667	0.222569	0.0635038
2.45	0.222569	0.0635038
2.45334	0.222569	0.0635038
2.45667	0.222569	0.0635038
2.46	0.222569	0.0635038
2.46333	0.222569	0.0635038
2.46667	0.222569	0.0635038
2.47	0.222569	0.0636307
2.47334	0.222569	0.0636307
2.47667	0.222569	0.0640701
2.48	0.222569	0.0640701
2.48333	0.222569	0.0640701
2.48667	0.222569	0.0640701
2.49	0.222569	0.0640701
2.49334	0.222569	0.0640701
2.49667	0.222569	0.0640701
2.5	0.222569	0.0640701
2.50333	0.222569	0.0640701
2.50667	0.222569	0.0640701
2.51	0.222569	0.0640701
2.51333	0.222569	0.0640701
2.51667	0.232569	0.0640701
2.52	0.232569	0.0640701
2.52334	0.232569	0.064375
2.52667	0.232569	0.064375
2.53	0.232569	0.064375
2.53334	0.232569	0.064375
2.53667	0.232569	0.064375
2.54	0.232569	0.064375
2.54333	0.236415	0.064375
2.54667	0.236415	0.064612
2.55	0.236415	0.064612
2.55333	0.236415	0.0649616
2.55667	0.236415	0.0649616
2.56	0.236415	0.0649616
2.56333	0.236415	0.0649616
2.56667	0.236415	0.0649616
2.57	0.236415	0.0649616
2.57334	0.236415	0.0649616
2.57667	0.236415	0.0649616
2.58	0.236415	0.0649616
2.58333	0.236415	0.0677394
2.58667	0.236415	0.0677394
2.59	0.240261	0.0678663
2.59334	0.240261	0.0678663
2.59667	0.240461	0.0678663
2.6	0.240461	0.0706441
2.60333	0.240461	0.0706441
2.60667	0.240461	0.0713662
2.61	0.240461	0.0716175
2.61333	0.240461	0.0716175
2.61667	0.240461	0.0717444
2.62	0.240461	0.0717444
2.62333	0.240461	0.0720608
2.62667	0.240461	0.0720608
2.63	0.240661	0.0721877
2.63334	0.240661	0.0721877
2.63667	0.240661	0.0721877
2.64	0.240661	0.0745687
2.64333	0.240661	0.0745687
2.64667	0.240661	0.0745687
2.65	0.240661	0.0748851
2.65333	0.240661	0.0748851
2.65667	0.240661	0.0748851
2.66	0.240661	0.0748851
2.66333	0.240661	0.0748851
2.66667	0.240661	0.0748851
2.67	0.240661	0.0748851
2.67334	0.240661	0.0748851
2.67667	0.240661	0.0748851
2.68	0.240661	0.0748851
2.68334	0.240661	0.07519
2.68667	0.240661	0.0753992
2.69	0.240661	0.0753992
2.69333	0.240661	0.0753992
2.69667	0.240661	0.0753992
2.7	0.240661	0.0753992
2.70334	0.240661	0.0753992
2.70667	0.240661	0.0753992
2.71	0.240661	0.0753992
2.71333	0.240661	0.0753992
2.71667	0.240661	0.0753992
2.72	0.240661	0.0753992
2.72334	0.250661	0.0753992
2.72667	0.250661	0.0753992
2.73	0.250661	0.0753992
2.73333	0.250661	0.0756296
2.73667	0.250661	0.0756296
2.74	0.250661	0.075909
2.74334	0.250661	0.0763426
2.74667	0.250661	0.0763426
2.75	0.250661	0.0763426
2.75333	0.250661	0.0766219
2.75667	0.250661	0.0766219
2.76	0.250661	0.0766219
2.76333	0.250661	0.0766219
2.76667	0.250863	0.0769013
2.77	0.250863	0.0769013
2.77334	0.250863	0.0769013
2.77667	0.250863	0.0769013
2.78	0.250863	0.0774836
2.78334	0.250863	0.0776928
2.78667	0.250863	0.0776928
2.79	0.250863	0.0776928
2.79333	0.250863	0.0776928
2.79667	0.251065	0.0776928
2.8	0.251065	0.0776928
2.80333	0.251065	0.0776928
2.80667	0.251065	0.0776928
2.81	0.251065	0.0778753
2.81333	0.251065	0.0778753
2.81667	0.251065	0.0778753
2.82	0.251065	0.0778753
2.82334	0.251266	0.0778753
2.82667	0.251266	0.0778753
2.83	0.251266	0.0778753
2.83333	0.251266	0.0778753
2.83667	0.251266	0.0778753
2.84	0.251266	0.0778753
2.84334	0.251266	0.0778753
2.84667	0.251266	0.0784705
2.85	0.251266	0.0784705
2.85333	0.251266	0.0784705
2.85667	0.251266	0.0791269
2.86	0.251468	0.0791269
2.86333	0.251468	0.0791269
2.86667	0.251468	0.0791269
2.87	0.251468	0.0791269
2.87333	0.251468	0.0791269
2.87667	0.251468	0.0791269
2.88	0.251468	0.0791269
2.88334	0.251468	0.0791269
2.88667	0.251668	0.0791269
2.89	0.251668	0.0791269
2.89333	0.251668	0.0791269
2.89667	0.251668	0.0793782
2.9	0.251668	0.0793782
2.90333	0.25187	0.0793782
2.90667	0.25187	0.0793782
2.91	0.25187	0.0793782
2.91333	0.25187	0.0793782
2.91667	0.25187	0.0793782
2.92	0.25187	0.0793782
2.92334	0.25187	0.0793782
2.92667	0.252071	0.0793782
2.93	0.252071	0.0796946
2.93334	0.252071	0.0796946
2.93667	0.252071	0.0799316
2.94	0.252071	0.0801828
2.94333	0.252071	0.0801828
2.94667	0.252071	0.0801828
2.95	0.252071	0.0801828
2.95334	0.252071	0.080392
2.95667	0.252273	0.080629
2.96	0.252273	0.080629
2.96333	0.252273	0.080629
2.96667	0.252273	0.080629
2.97	0.252273	0.080629
2.97334	0.252273	0.080629
2.97667	0.252273	0.080629
2.98	0.252273	0.080629
2.98333	0.252273	0.0812242
2.98667	0.252273	0.0812242
2.99	0.252273	0.0812242
2.99334	0.252273	0.0812242
2.99667	0.252273	0.0812242
3	0.252273	0.0812242
3.00333	0.252273	0.0812242
3.00667	0.252273	0.0812242
3.01	0.252273	0.0812242
3.01333	0.252273	0.0812242
3.01667	0.252273	0.0812242
3.02	0.252273	0.0812242
3.02334	0.252273	0.0812242
3.02667	0.254545	0.0812242
3.03	0.254545	0.0812242
3.03334	0.254545	0.0812242
3.03667	0.254545	0.0812242
3.04	0.254545	0.0813511
3.04333	0.254545	0.0815206
3.04667	0.254545	0.0817031
3.05	0.254545	0.0817031
3.05333	0.254545	0.08183
3.05667	0.254545	0.08183
3.06	0.254545	0.082067
3.06333	0.254545	0.082067
3.06667	0.254545	0.0822365
3.07	0.254545	0.082419
3.07334	0.254545	0.082419
3.07667	0.254545	0.082419
3.08	0.254545	0.082419
3.08333	0.254545	0.082419
3.08667	0.254545	0.082419
3.09	0.254545	0.082419
3.09334	0.254545	0.0827395
3.09667	0.255408	0.0827395
3.1	0.25768	0.0827395
3.10333	0.25768	0.0833347
3.10667	0.25768	0.0833347
3.11	0.25768	0.0833347
3.11333	0.25768	0.0833347
3.11667	0.25768	0.0833347
3.12	0.25768	0.0833347
3.12333	0.25768	0.0833347
3.12667	0.25768	0.0833347
3.13	0.25788	0.0833347
3.13334	0.25788	0.0833347
3.13667	0.25788	0.0833347
3.14	0.25788	0.0833347
3.14333	0.25788	0.0835172
3.14667	0.25788	0.0835172
3.15	0.25788	0.0835172
3.15333	0.25788	0.0835172
3.15667	0.25788	0.0840361
3.16	0.25788	0.0840361
3.16333	0.25788	0.0840361
3.16667	0.25788	0.0840361
3.17	0.25788	0.084341
3.17334	0.25788	0.084341
3.17667	0.25788	0.084341
3.18	0.25788	0.084341
3.18334	0.25788	0.084341
3.18667	0.25788	0.0846458
3.19	0.261726	0.0846458
3.19333	0.261726	0.0849507
3.19667	0.261726	0.0849507
3.2	0.261726	0.0849507
3.20334	0.261726	0.0849507
3.20667	0.261726	0.0849507
3.21	0.261726	0.0849507
3.21333	0.261726	0.0853004
3.21667	0.261726	0.0855373
3.22	0.261726	0.0857677
3.22334	0.261726	0.0857677
3.22667	0.261726	0.0857677
3.23	0.261726	0.0857677
3.23333	0.261726	0.0857677
3.23667	0.261726	0.0860047
3.24	0.261726	0.0860047
3.24334	0.261726	0.0860047
3.24667	0.261726	0.0883857
3.25	0.261726	0.0883857
3.25333	0.261726	0.0886226
3.25667	0.261726	0.0886226
3.26	0.261726	0.0886226
3.26333	0.261726	0.0886226
3.26667	0.261726	0.0886226
3.27	0.261726	0.0886226
3.27334	0.261726	0.0886226
3.27667	0.261726	0.0886226
3.28	0.261726	0.0892179
3.28334	0.261726	0.0892179
3.28667	0.261726	0.0895246
3.29	0.261726	0.0896515
3.29333	0.261726	0.0899133
3.29667	0.263999	0.0905085
3.3	0.263999	0.0910549
3.30333	0.263999	0.0910549
3.30667	0.263999	0.0910549
3.31	0.263999	0.0910549
3.31333	0.263999	0.0910549
3.31667	0.263999	0.0910549
3.32	0.263999	0.0910549
3.32334	0.263999	0.0910549
3.32667	0.263999	0.0910549
3.33	0.264861	0.0910549
3.33333	0.264861	0.0910549
3.33667	0.264861	0.0910549
3.34	0.264861	0.0910549
3.34334	0.264861	0.0910549
3.34667	0.264861	0.0910549
3.35	0.264861	0.0910549
3.35333	0.264861	0.0910549
3.35667	0.264861	0.0910549
3.36	0.265723	0.0915311
3.36333	0.265723	0.0915311
3.36667	0.265723	0.0915311
3.37	0.265723	0.0915311
3.37333	0.265723	0.0915311
3.37667	0.265723	0.0921264
3.38	0.265723	0.0921264
3.38334	0.265723	0.0927216
3.38667	0.265723	0.0927216
3.39	0.265723	0.0927216
3.39333	0.265723	0.0927216
3.39667	0.265723	0.0927216
3.4	0.266585	0.0930265
3.40333	0.266585	0.0930265
3.40667	0.267203	0.0930265
3.41	0.267403	0.0930265
3.41333	0.267403	0.0958043
3.41667	0.267403	0.0981852
3.42	0.267403	0.0981852
3.42334	0.267603	0.0983876
3.42667	0.267603	0.0986246
3.43	0.267603	0.0986246
3.43334	0.267603	0.098827
3.43667	0.267603	0.0990575
3.44	0.267603	0.0990575
3.44333	0.267603	0.0990575
3.44667	0.267603	0.0993087
3.45	0.267603	0.102086
3.45334	0.267603	0.102213
3.45667	0.267603	0.102213
3.46	0.269165	0.102213
3.46333	0.269165	0.102213
3.46667	0.269165	0.102213
3.47	0.269165	0.102213
3.47334	0.269165	0.102213
3.47667	0.269165	0.102213
3.48	0.269165	0.102755
3.48333	0.269165	0.1037
3.48667	0.269165	0.1037
3.49	0.269165	0.1037
3.49334	0.269165	0.1037
3.49667	0.269165	0.1037
3.5	0.269165	0.104021
3.50333	0.269165	0.104021
3.50667	0.269165	0.104021
3.51	0.269165	0.104326
3.51333	0.269165	0.104326
3.51667	0.269165	0.104326
3.52	0.269165	0.104326
3.52334	0.269165	0.104326
3.52667	0.269165	0.104326
3.53	0.269165	0.104326
3.53334	0.269165	0.104326
3.53667	0.269165	0.104326
3.54	0.269165	0.104326
3.54333	0.269165	0.104326
3.54667	0.269165	0.104326
3.55	0.269165	0.104326
3.55333	0.269165	0.104562
3.55667	0.269165	0.104562
3.56	0.269165	0.104562
3.56333	0.269165	0.104562
3.56667	0.269165	0.104562
3.57	0.269165	0.104799
3.57334	0.269165	0.104799
3.57667	0.269165	0.105656
3.58	0.269165	0.105656
3.58333	0.269165	0.105656
3.58667	0.269165	0.105893
3.59	0.269165	0.105893
3.59334	0.269165	0.10602
3.59667	0.269165	0.106251
3.6	0.269165	0.106251
3.60333	0.269165	0.106251
3.60667	0.270951	0.106251
3.61	0.270951	0.106251
3.61333	0.270951	0.106251
3.61667	0.270951	0.106251
3.62	0.270951	0.10653
3.62333	0.270951	0.10653
3.62667	0.270951	0.10653
3.63	0.270951	0.10653
3.63334	0.270951	0.106835
3.63667	0.270951	0.106835
3.64	0.270951	0.106835
3.64333	0.270951	0.106835
3.64667	0.270951	0.106835
3.65	0.270951	0.107155
3.65333	0.270951	0.107155
3.65667	0.270951	0.107155
3.66	0.270951	0.107343
3.66333	0.272513	0.10747
3.66667	0.272513	0.10747
3.67	0.272513	0.108268
3.67334	0.272513	0.108268
3.67667	0.272513	0.108268
3.68	0.272513	0.108772
3.68334	0.272513	0.108772
3.68667	0.272513	0.10896
3.69	0.272513	0.10896
3.69333	0.272513	0.109087
3.69667	0.272513	0.109087
3.7	0.272513	0.109297
3.70334	0.272513	0.109533
3.70667	0.272513	0.109533
3.71	0.272513	0.109533
3.71333	0.272513	0.109533
3.71667	0.272513	0.109533
3.72	0.272513	0.109533
3.72334	0.272513	0.109533
3.72667	0.272513	0.109533
3.73	0.272513	0.109533
3.73333	0.272513	0.109533
3.73667	0.272513	0.109743
3.74	0.272513	0.109743
3.74334	0.272513	0.109743
3.74667	0.272513	0.109743
3.75	0.272513	0.109743
3.75333	0.272513	0.110049
3.75667	0.272513	0.110049
3.76	0.272513	0.110049
3.76333	0.272513	0.112667
3.76667	0.272513	0.112837
3.77	0.272513	0.112837
3.77334	0.272513	0.112837
3.77667	0.272513	0.113046
3.78	0.272513	0.113046
3.78334	0.272513	0.113046
3.78667	0.272513	0.113046
3.79	0.272513	0.113283
3.79333	0.272513	0.113283
3.79667	0.272715	0.113283
3.8	0.272715	0.113283
3.80333	0.272715	0.113283
3.80667	0.272715	0.113283
3.81	0.272715	0.114087
3.81333	0.272715	0.114318
3.81667	0.272715	0.114623
3.82	0.272917	0.114623
3.82334	0.272917	0.114623
3.82667	0.272917	0.114623
3.83	0.272917	0.114623
3.83333	0.272917	0.114623
3.83667	0.272917	0.114623
3.84	0.272917	0.114623
3.84334	0.272917	0.114623
3.84667	0.272917	0.114825
3.85	0.272917	0.114825
3.85333	0.272917	0.114825
3.85667	0.272917	0.114952
3.86	0.272917	0.114952
3.86333	0.272917	0.114952
3.86667	0.272917	0.114952
3.87	0.272917	0.114952
3.87333	0.272917	0.115391
3.87667	0.272917	0.115391
3.88	0.272917	0.115391
3.88334	0.272917	0.115391
3.88667	0.272917	0.115835
3.89	0.272917	0.115835
3.89333	0.272917	0.115835
3.89667	0.272917	0.116151
3.9	0.272917	0.116339
3.90333	0.272917	0.11657
3.90667	0.272917	0.11657
3.91	0.272917	0.11657
3.91333	0.272917	0.11657
3.91667	0.272917	0.11657
3.92	0.272917	0.116874
3.92334	0.272917	0.116874
3.92667	0.272917	0.117057
3.93	0.272917	0.117226
3.93334	0.272917	0.117414
3.93667	0.272917	0.117414
3.94	0.272917	0.117414
3.94333	0.272917	0.118014
3.94667	0.272917	0.118014
3.95	0.272917	0.118014
3.95334	0.272917	0.118202
3.95667	0.272917	0.118439
3.96	0.272917	0.118888
3.96333	0.272917	0.118888
3.96667	0.272917	0.119015
3.97	0.272917	0.119015
3.97334	0.275189	0.119015
3.97667	0.275189	0.119015
3.98	0.275189	0.119015
3.98333	0.275189	0.120305
3.98667	0.275189	0.120305
3.99	0.275189	0.120305
3.99334	0.275189	0.120622
3.99667	0.275189	0.120918
4	0.275189	0.121101
4.00333	0.275189	0.121101
4.00667	0.275189	0.121101
4.01	0.275189	0.121331
4.01333	0.275189	0.12154
4.01667	0.275189	0.12154
4.02	0.275189	0.12154
4.02334	0.275189	0.12154
4.02667	0.275189	0.122135
4.03	0.275189	0.122135
4.03334	0.275189	0.122968
4.03667	0.275189	0.122968
4.04	0.275189	0.122968
4.04333	0.275189	0.12317
4.04667	0.281439	0.12317
4.05	0.281439	0.12317
4.05333	0.281439	0.12317
4.05667	0.281439	0.123432
4.06	0.281439	0.123432
4.06333	0.281439	0.123683
4.06667	0.281439	0.123683
4.07	0.281439	0.123683
4.07334	0.281439	0.123683
4.07667	0.281439	0.123683
4.08	0.281439	0.123683
4.08333	0.283712	0.123683
4.08667	0.283712	0.123683
4.09	0.283712	0.123683
4.09333	0.283712	0.123683
4.09667	0.283712	0.12392
4.1	0.283712	0.124237
4.10333	0.283712	0.124237
4.10667	0.283712	0.124424
4.11	0.283712	0.124424
4.11334	0.283712	0.124424
4.11667	0.283914	0.124741
4.12	0.283914	0.124978
4.12333	0.283914	0.124978
4.12667	0.283914	0.124978
4.13	0.283914	0.125328
4.13333	0.283914	0.125328
4.13667	0.283914	0.125328
4.14	0.285476	0.125328
4.14333	0.285476	0.125565
4.14667	0.285476	0.126008
4.15	0.285476	0.126313
4.15334	0.285476	0.126313
4.15667	0.285476	0.126662
4.16	0.285476	0.126662
4.16334	0.285476	0.126662
4.16667	0.285476	0.126662
4.17	0.285476	0.12685
4.17333	0.285476	0.12685
4.17667	0.285476	0.12685
4.18	0.285476	0.127033
4.18334	0.285476	0.127033
4.18667	0.285476	0.127628
4.19	0.285476	0.127755
4.19334	0.285476	0.127755
4.19667	0.285476	0.127755
4.2	0.285476	0.127943
4.20334	0.285476	0.127943
4.20667	0.285476	0.130919
4.21	0.285476	0.131046
4.21333	0.285476	0.131229
4.21667	0.285476	0.131229
4.22	0.285476	0.131229
4.22334	0.285476	0.131229
4.22667	0.285476	0.131229
4.23	0.285476	0.131229
4.23334	0.285476	0.131229
4.23667	0.285476	0.131229
4.24	0.285476	0.131229
4.24334	0.285476	0.131229
4.24667	0.285476	0.131459
4.25	0.285476	0.131459
4.25333	0.285476	0.131459
4.25667	0.285476	0.131909
4.26	0.285476	0.131909
4.26333	0.285476	0.131909
4.26667	0.285476	0.132214
4.27	0.287749	0.132214
4.27334	0.287949	0.132534
4.27667	0.287949	0.132796
4.28	0.287949	0.132796
4.28333	0.287949	0.133103
4.28667	0.287949	0.133103
4.29	0.287949	0.133312
4.29333	0.287949	0.133312
4.29667	0.28815	0.133312
4.3	0.28815	0.133619
4.30334	0.28815	0.134086
4.30667	0.28815	0.134086
4.31	0.28815	0.134086
4.31333	0.28815	0.134681
4.31667	0.28815	0.134918
4.32	0.28815	0.134918
4.32334	0.288352	0.134918
4.32667	0.288352	0.134918
4.33	0.288352	0.135513
4.33333	0.288352	0.135513
4.33667	0.288352	0.135513
4.34	0.289214	0.135513
4.34333	0.289416	0.135683
4.34667	0.289416	0.135683
4.35	0.289416	0.135683
4.35334	0.289416	0.135683
4.35667	0.289416	0.135683
4.36	0.289416	0.135683
4.36334	0.289416	0.135683
4.36667	0.289617	0.135885
4.37	0.289617	0.135885
4.37333	0.289617	0.135885
4.37667	0.289617	0.135885
4.38	0.289617	0.135885
4.38333	0.289617	0.136257
4.38667	0.289617	0.136257
4.39	0.289617	0.136257
4.39333	0.289617	0.136257
4.39667	0.289617	0.136257
4.4	0.289617	0.136257
4.40334	0.289617	0.136257
4.40667	0.289617	0.138638
4.41	0.289617	0.138638
4.41334	0.289617	0.138765
4.41667	0.289617	0.138765
4.42	0.289617	0.138765
4.42333	0.289617	0.139252
4.42667	0.289617	0.139573
4.43	0.289617	0.139573
4.43333	0.289617	0.139573
4.43667	0.289617	0.139573
4.44	0.289617	0.139782
4.44334	0.289617	0.139985
4.44667	0.289617	0.140305
4.45	0.289617	0.1409
4.45334	0.289617	0.141447
4.45667	0.289817	0.141979
4.46	0.289817	0.141979
4.46333	0.289817	0.142575
4.46667	0.289817	0.142575
4.47	0.289817	0.142891
4.47334	0.289817	0.142891
4.47667	0.289817	0.142891
4.48	0.289817	0.1431
4.48333	0.289817	0.143417
4.48667	0.289817	0.143417
4.49	0.289817	0.143626
4.49334	0.289817	0.143795
4.49667	0.289817	0.143795
4.5	0.289817	0.143795
4.50334	0.289817	0.143795
4.50667	0.289817	0.143983
4.51	0.289817	0.143983
4.51333	0.289817	0.144193
4.51667	0.289817	0.144193
4.52	0.289817	0.144193
4.52334	0.289817	0.144193
4.52667	0.289817	0.144653
4.53	0.290679	0.144823
4.53333	0.290903	0.144823
4.53667	0.290903	0.144823
4.54	0.290903	0.144823
4.54333	0.290903	0.144823
4.54667	0.290903	0.144823
4.55	0.290903	0.144823
4.55334	0.290903	0.144823
4.55667	0.290903	0.145102
4.56	0.290903	0.145102
4.56333	0.290903	0.145102
4.56667	0.290903	0.145102
4.57	0.290903	0.145422
4.57334	0.290903	0.145422
4.57667	0.290903	0.145422
4.58	0.290903	0.145659
4.58333	0.290903	0.145659
4.58667	0.290903	0.145659
4.59	0.290903	0.145659
4.59333	0.290903	0.145659
4.59667	0.290903	0.145964
4.6	0.290903	0.146269
4.60334	0.290903	0.146269
4.60667	0.290903	0.146269
4.61	0.297153	0.146574
4.61334	0.297153	0.146574
4.61667	0.298015	0.146574
4.62	0.298015	0.147357
4.62333	0.298015	0.147357
4.62667	0.298015	0.147357
4.63	0.298015	0.147357
4.63333	0.298015	0.147357
4.63667	0.298015	0.147357
4.64	0.298015	0.147357
4.64333	0.298015	0.147357
4.64667	0.298015	0.147357
4.65	0.298015	0.147357
4.65334	0.298015	0.147357
4.65667	0.298215	0.147484
4.66	0.298215	0.147484
4.66334	0.298215	0.147484
4.66667	0.298215	0.147484
4.67	0.298415	0.147484
4.67333	0.298415	0.147611
4.67667	0.298638	0.147611
4.68	0.298638	0.147611
4.68333	0.298638	0.147611
4.68667	0.298638	0.148234
4.69	0.298638	0.148234
4.69334	0.298861	0.148404
4.69667	0.298861	0.148404
4.7	0.298861	0.148404
4.70334	0.298861	0.14872
4.70667	0.298861	0.148929
4.71	0.298861	0.148929
4.71333	0.298861	0.149287
4.71667	0.298861	0.149287
4.72	0.298861	0.149287
4.72334	0.298861	0.149603
4.72667	0.298861	0.149603
4.73	0.299286	0.150175
4.73333	0.299286	0.150175
4.73667	0.299286	0.15048
4.74	0.299286	0.15048
4.74334	0.299286	0.15048
4.74667	0.299286	0.15138
4.75	0.299509	0.15138
4.75334	0.299509	0.15138
4.75667	0.299509	0.15138
4.76	0.299509	0.15138
4.76333	0.299509	0.15138
4.76667	0.299509	0.15138
4.77	0.299509	0.151685
4.77334	0.299509	0.151915
4.77667	0.299509	0.151915
4.78	0.299509	0.151915
4.78333	0.299711	0.152232
4.78667	0.299711	0.152232
4.79	0.299711	0.152232
4.79333	0.299711	0.152232
4.79667	0.299711	0.152232
4.8	0.299711	0.152232
4.80334	0.299711	0.152581
4.80667	0.299711	0.152708
4.81	0.299711	0.152708
4.81333	0.299711	0.152708
4.81667	0.299711	0.153304
4.82	0.299934	0.153486
4.82334	0.299934	0.153748
4.82667	0.300136	0.153748
4.83	0.300136	0.153748
4.83333	0.300136	0.154097
4.83667	0.300136	0.154097
4.84	0.300337	0.154097
4.84333	0.300337	0.154097
4.84667	0.300337	0.154097
4.85	0.300337	0.154768
4.85334	0.300337	0.154768
4.85667	0.300337	0.154768
4.86	0.30056	0.154768
4.86334	0.30056	0.154768
4.86667	0.300762	0.154768
4.87	0.300762	0.154768
4.87333	0.300762	0.154937
4.87667	0.300762	0.154937
4.88	0.300762	0.154937
4.88333	0.300762	0.154937
4.88667	0.300964	0.155125
4.89	0.300964	0.155328
4.89333	0.300964	0.155328
4.89667	0.300964	0.155328
4.9	0.300964	0.155328
4.90334	0.300964	0.155328
4.90667	0.300964	0.155328
4.91	0.300964	0.155328
4.91334	0.300964	0.155328
4.91667	0.300964	0.155328
4.92	0.30481	0.155328
4.92333	0.30481	0.155565
4.92667	0.30481	0.155691
4.93	0.30481	0.155691
4.93333	0.30481	0.155691
4.93667	0.30481	0.155691
4.94	0.30481	0.155691
4.94334	0.30481	0.155996
4.94667	0.30481	0.155996
4.95	0.30481	0.155996
4.95334	0.30481	0.156233
4.95667	0.30481	0.156233
4.96	0.30481	0.156233
4.96333	0.30481	0.156233
4.96667	0.30481	0.156233
4.97	0.30481	0.157038
4.97334	0.30481	0.157038
4.97667	0.30481	0.157038
4.98	0.308656	0.157038
4.98333	0.308656	0.157038
4.98667	0.308656	0.157038
4.99	0.308656	0.157268
4.99334	0.308656	0.157456
4.99667	0.308858	0.157707
5	0.308858	0.157707
5.00334	0.308858	0.157969
5.00667	0.308858	0.158096
5.01	0.308858	0.158096
5.01333	0.308858	0.158096
5.01667	0.308858	0.158417
5.02	0.308858	0.158417
5.02334	0.308858	0.158417
5.02667	0.308858	0.158733
5.03	0.308858	0.15886
5.03333	0.308858	0.15886
5.03667	0.308858	0.15886
5.04	0.309081	0.159111
5.04333	0.309081	0.159111
5.04667	0.309081	0.159111
5.05	0.309081	0.159111
5.05334	0.309081	0.159111
5.05667	0.309081	0.159111
5.06	0.309081	0.159238
5.06333	0.309081	0.159555
5.06667	0.309081	0.159555
5.07	0.309081	0.159555
5.07334	0.312927	0.159555
5.07667	0.312927	0.159681
5.08	0.312927	0.159998
5.08333	0.312927	0.159998
5.08667	0.312927	0.159998
5.09	0.312927	0.160593
5.09333	0.312927	0.160593
5.09667	0.312927	0.160781
5.1	0.312927	0.160781
5.10334	0.313544	0.160781
5.10667	0.313544	0.160781
5.11	0.313544	0.160964
5.11334	0.313544	0.160964
5.11667	0.313544	0.161173
5.12	0.313544	0.161173
5.12333	0.313544	0.161173
5.12667	0.313544	0.161173
5.13	0.313544	0.161173
5.13333	0.313544	0.161173
5.13667	0.313544	0.161173
5.14	0.313544	0.161361
5.14333	0.313544	0.161361
5.14667	0.313544	0.161361
5.15	0.313544	0.161361
5.15334	0.313767	0.161361
5.15667	0.313767	0.161591
5.16	0.313767	0.161591
5.16334	0.313767	0.161591
5.16667	0.313767	0.162724
5.17	0.313969	0.162975
5.17333	0.313969	0.163158
5.17667	0.313969	0.163158
5.18	0.313969	0.163158
5.18333	0.314169	0.16388
5.18667	0.314169	0.16388
5.19	0.314169	0.16388
5.19334	0.314169	0.164185
5.19667	0.314169	0.164185
5.2	0.314169	0.164185
5.20334	0.314169	0.166963
5.20667	0.314169	0.167132
5.21	0.314169	0.167439
5.21333	0.314169	0.168161
5.21667	0.314169	0.168161
5.22	0.314169	0.168161
5.22334	0.314169	0.168349
5.22667	0.314169	0.168349
5.23	0.314169	0.168945
5.23333	0.314169	0.168945
5.23667	0.314169	0.169072
5.24	0.314169	0.169072
5.24334	0.314169	0.169072
5.24667	0.314169	0.169656
5.25	0.314169	0.169656
5.25334	0.314169	0.169656
5.25667	0.314169	0.169844
5.26	0.314169	0.169971
5.26333	0.314169	0.169971
5.26667	0.314169	0.169971
5.27	0.314169	0.169971
5.27334	0.314169	0.170098
5.27667	0.314169	0.170098
5.28	0.314169	0.170098
5.28333	0.314169	0.170098
5.28667	0.314392	0.170098
5.29	0.314392	0.171009
5.29333	0.314392	0.171009
5.29667	0.314392	0.171009
5.3	0.314392	0.171605
5.30334	0.314392	0.171835
5.30667	0.314392	0.171835
5.31	0.314392	0.171835
5.31333	0.314392	0.171835
5.31667	0.314392	0.171835
5.32	0.314392	0.171835
5.32334	0.314392	0.172037
5.32667	0.314392	0.172037
5.33	0.314392	0.172164
5.33333	0.314392	0.172164
5.33667	0.314392	0.172164
5.34	0.314392	0.174942
5.34333	0.314392	0.174942
5.34667	0.314392	0.175698
5.35	0.314392	0.175698
5.35334	0.314392	0.175698
5.35667	0.314392	0.175698
5.36	0.314392	0.175698
5.36334	0.314392	0.175698
5.36667	0.314392	0.176276
5.37	0.314392	0.176486
5.37333	0.314392	0.176486
5.37667	0.314392	0.176486
5.38	0.314392	0.176723
5.38333	0.314392	0.176723
5.38667	0.314392	0.176892
5.39	0.314392	0.177335
5.39333	0.314392	0.177335
5.39667	0.314392	0.177335
5.4	0.314392	0.177335
5.40334	0.314392	0.177462
5.40667	0.314392	0.177462
5.41	0.315254	0.178294
5.41334	0.315254	0.178294
5.41667	0.315254	0.178294
5.42	0.315254	0.178294
5.42333	0.321504	0.178504
5.42667	0.321504	0.178504
5.43	0.321504	0.178504
5.43333	0.321504	0.17881
5.43667	0.321504	0.178937
5.44	0.321504	0.179453
5.44334	0.321504	0.179636
5.44667	0.321504	0.179636
5.45	0.321504	0.179636
5.45334	0.321504	0.179636
5.45667	0.327754	0.179636
5.46	0.327754	0.179636
5.46333	0.327754	0.179636
5.46667	0.327754	0.179636
5.47	0.327754	0.179952
5.47334	0.327754	0.179952
5.47667	0.327754	0.179952
5.48	0.327754	0.180203
5.48333	0.327754	0.180203
5.48667	0.327754	0.18044
5.49	0.327754	0.180692
5.49334	0.327754	0.180692
5.49667	0.327754	0.180692
5.5	0.327754	0.180819
5.50334	0.327754	0.180819
5.50667	0.327754	0.180819
5.51	0.327978	0.181414
5.51333	0.327978	0.181665
5.51667	0.327978	0.181665
5.52	0.327978	0.181982
5.52334	0.327978	0.181982
5.52667	0.327978	0.182296
5.53	0.327978	0.182892
5.53333	0.327978	0.183061
5.53667	0.327978	0.183683
5.54	0.327978	0.183683
5.54333	0.328179	0.183683
5.54667	0.328179	0.183871
5.55	0.328179	0.183871
5.55334	0.328179	0.184466
5.55667	0.328179	0.184466
5.56	0.328179	0.185166
5.56333	0.328179	0.185445
5.56667	0.328381	0.185938
5.57	0.328381	0.185938
5.57334	0.328381	0.185938
5.57667	0.328381	0.185938
5.58	0.328381	0.185938
5.58333	0.328381	0.186107
5.58667	0.328381	0.186107
5.59	0.328381	0.186412
5.59333	0.328381	0.186412
5.59667	0.328381	0.186412
5.6	0.328381	0.187304
5.60334	0.328381	0.187304
5.60667	0.328381	0.187304
5.61	0.329492	0.187304
5.61334	0.329492	0.187304
5.61667	0.329492	0.187609
5.62	0.329492	0.187609
5.62333	0.329492	0.18852
5.62667	0.329492	0.188708
5.63	0.329492	0.189025
5.63333	0.329492	0.189025
5.63667	0.329694	0.189025
5.64	0.329694	0.189213
5.64333	0.329694	0.189213
5.64667	0.329694	0.189529
5.65	0.329694	0.189766
5.65334	0.329694	0.189766
5.65667	0.329694	0.190271
5.66	0.329694	0.190271
5.66334	0.329694	0.190271
5.66667	0.329694	0.190866
5.67	0.329694	0.190866
5.67333	0.329694	0.190866
5.67667	0.329694	0.190866
5.68	0.329694	0.190866
5.68333	0.329694	0.190866
5.68667	0.329694	0.190866
5.69	0.329694	0.190993
5.69334	0.329694	0.190993
5.69667	0.329694	0.190993
5.7	0.329694	0.191162
5.70334	0.329694	0.191289
5.70667	0.329694	0.191289
5.71	0.330805	0.191289
5.71333	0.330805	0.191289
5.71667	0.330805	0.191289
5.72	0.330805	0.191289
5.72334	0.330805	0.191289
5.72667	0.334651	0.191289
5.73	0.334651	0.191289
5.73333	0.334651	0.191459
5.73667	0.334651	0.191459
5.74	0.334651	0.191668
5.74334	0.334651	0.191668
5.74667	0.334651	0.191668
5.75	0.334651	0.191668
5.75334	0.334651	0.191668
5.75667	0.334651	0.191837
5.76	0.334651	0.191964
5.76333	0.334651	0.192152
5.76667	0.334651	0.192152
5.77	0.334651	0.192502
5.77334	0.334651	0.192732
5.77667	0.335762	0.193454
5.78	0.335762	0.194301
5.78333	0.335762	0.194606
5.78667	0.335762	0.194794
5.79	0.336873	0.19492
5.79333	0.336873	0.195832
5.79667	0.336873	0.19861
5.8	0.336873	0.198812
5.80334	0.336873	0.199467
5.80667	0.336873	0.199467
5.81	0.336873	0.199467
5.81333	0.337984	0.199467
5.81667	0.337984	0.199467
5.82	0.337984	0.199467
5.82334	0.337984	0.199467
5.82667	0.338846	0.199594
5.83	0.338846	0.199594
5.83333	0.338846	0.199594
5.83667	0.338846	0.199594
5.84	0.338846	0.199594
5.84333	0.338846	0.199594
5.84667	0.338846	0.199594
5.85	0.338846	0.199594
5.85334	0.338846	0.199594
5.85667	0.338846	0.199594
5.86	0.338846	0.200509
5.86334	0.338846	0.200509
5.86667	0.338846	0.200509
5.87	0.338846	0.201105
5.87333	0.338846	0.201105
5.87667	0.338846	0.201105
5.88	0.338846	0.201342
5.88333	0.338846	0.201603
5.88667	0.338846	0.201603
5.89	0.338846	0.201953
5.89333	0.338846	0.202184
5.89667	0.338846	0.20231
5.9	0.338846	0.202541
5.90334	0.338846	0.202541
5.90667	0.338846	0.202541
5.91	0.338846	0.203118
5.91334	0.341119	0.203118
5.91667	0.342681	0.203434
5.92	0.342681	0.203434
5.92333	0.342681	0.203643
5.92667	0.342681	0.203643
5.93	0.342681	0.203643
5.93333	0.342681	0.203874
5.93667	0.342681	0.203874
5.94	0.342681	0.203874
5.94334	0.342681	0.203874
5.94667	0.342681	0.204469
5.95	0.342681	0.204469
5.95334	0.342681	0.204469
5.95667	0.342681	0.204469
5.96	0.342681	0.204469
5.96333	0.342681	0.204469
5.96667	0.342681	0.204469
5.97	0.342681	0.204469
5.97334	0.342681	0.20472
5.97667	0.342681	0.20472
5.98	0.342681	0.20472
5.98333	0.342681	0.20472
5.98667	0.342681	0.205041
5.99	0.343745	0.205041
5.99334	0.343745	0.205887
5.99667	0.343745	0.205887
6	0.343745	0.205887
6.00334	0.343745	0.20609
6.00667	0.343745	0.20609
6.01	0.343745	0.206341
6.01333	0.343745	0.206657
6.01667	0.343947	0.206657
6.02	0.343947	0.207252
6.02334	0.343947	0.207252
6.02667	0.343947	0.207379
6.03	0.34417	0.207379
6.03333	0.34417	0.207921
6.03667	0.34417	0.207921
6.04	0.34417	0.208048
6.04333	0.34417	0.208048
6.04667	0.34417	0.208048
6.05	0.344393	0.208285
6.05334	0.344593	0.208285
6.05667	0.344593	0.208285
6.06	0.344593	0.208602
6.06333	0.344593	0.208922
6.06667	0.344593	0.208922
6.07	0.344593	0.209227
6.07334	0.344593	0.209227
6.07667	0.344593	0.209227
6.08	0.344795	0.209227
6.08333	0.344795	0.209227
6.08667	0.344795	0.209227
6.09	0.344795	0.209949
6.09333	0.344795	0.209949
6.09667	0.344795	0.209949
6.1	0.344795	0.209949
6.10334	0.344795	0.212727
6.10667	0.344795	0.213322
6.11	0.344795	0.213322
6.11334	0.344795	0.213917
6.11667	0.344795	0.213917
6.12	0.344795	0.214234
6.12333	0.344795	0.214234
6.12667	0.344795	0.214234
6.13	0.344795	0.214436
6.13333	0.344795	0.214667
6.13667	0.344795	0.214794
6.14	0.344795	0.214794
6.14333	0.344795	0.215323
6.14667	0.344795	0.215323
6.15	0.344795	0.215712
6.15334	0.344795	0.215712
6.15667	0.344795	0.215712
6.16	0.345018	0.215942
6.16334	0.345018	0.215942
6.16667	0.345018	0.21613
6.17	0.345018	0.21613
6.17333	0.345018	0.216494
6.17667	0.345018	0.217081
6.18	0.345018	0.217081
6.18333	0.345018	0.217081
6.18667	0.345018	0.21725
6.19	0.345018	0.217377
6.19334	0.345018	0.217377
6.19667	0.345018	0.217614
6.2	0.345018	0.217614
6.20334	0.345018	0.217614
6.20667	0.345018	0.217614
6.21	0.345018	0.217784
6.21333	0.345018	0.217784
6.21667	0.345018	0.217784
6.22	0.345018	0.217784
6.22334	0.345018	0.217784
6.22667	0.345018	0.217784
6.23	0.345018	0.218326
6.23333	0.345018	0.218326
6.23667	0.345218	0.218642
6.24	0.345218	0.218642
6.24334	0.345218	0.218642
6.24667	0.345218	0.219267
6.25	0.345218	0.219267
6.25334	0.345418	0.219267
6.25667	0.345418	0.219267
6.26	0.345418	0.219889
6.26333	0.345418	0.219889
6.26667	0.345418	0.220098
6.27	0.345418	0.220098
6.27334	0.345418	0.220225
6.27667	0.345418	0.223003
6.28	0.346035	0.223003
6.28333	0.346259	0.223828
6.28667	0.346459	0.223828
6.29	0.346459	0.226857
6.29333	0.346459	0.227301
6.29667	0.346459	0.227301
6.3	0.346459	0.227637
6.30334	0.346459	0.227637
6.30667	0.346459	0.227888
6.31	0.346459	0.227888
6.31333	0.346459	0.227888
6.31667	0.346459	0.228118
6.32	0.346459	0.228686
6.32334	0.346459	0.229484
6.32667	0.346459	0.229484
6.33	0.346459	0.229484
6.33333	0.346459	0.229735
6.33667	0.346459	0.229735
6.34	0.346459	0.23033
6.34333	0.346459	0.23033
6.34667	0.346459	0.23033
6.35	0.346459	0.230635
6.35334	0.346459	0.230635
6.35667	0.346659	0.230866
6.36	0.346659	0.230866
6.36334	0.346659	0.231035
6.36667	0.346859	0.231162
6.37	0.346859	0.231162
6.37333	0.346859	0.231399
6.37667	0.346859	0.231399
6.38	0.346859	0.231399
6.38333	0.346859	0.231399
6.38667	0.346859	0.231399
6.39	0.346859	0.231399
6.39333	0.346859	0.231399
6.39667	0.346859	0.231399
6.4	0.346859	0.231568
6.40334	0.346859	0.231568
6.40667	0.346859	0.231568
6.41	0.346859	0.231568
6.41334	0.346859	0.23183
6.41667	0.346859	0.23183
6.42	0.346859	0.232264
6.42333	0.346859	0.232452
6.42667	0.346859	0.232452
6.43	0.346859	0.232452
6.43333	0.346859	0.232579
6.43667	0.346859	0.232928
6.44	0.346859	0.233235
6.44334	0.346859	0.233235
6.44667	0.346859	0.233235
6.45	0.346859	0.233235
6.45334	0.346859	0.233235
6.45667	0.346859	0.233235
6.46	0.346859	0.233235
6.46333	0.346859	0.233235
6.46667	0.348421	0.233235
6.47	0.348421	0.233552
6.47334	0.348421	0.233552
6.47667	0.348421	0.233552
6.48	0.349984	0.233552
6.48333	0.349984	0.233831
6.48667	0.349984	0.233831
6.49	0.349984	0.23404
6.49334	0.349984	0.23404
6.49667	0.349984	0.23404
6.5	0.349984	0.234357
6.50334	0.349984	0.234636
6.50667	0.349984	0.234941
6.51	0.350184	0.235261
6.51333	0.350184	0.235619
6.51667	0.350184	0.235939
6.52	0.350384	0.235939
6.52334	0.350384	0.235939
6.52667	0.350384	0.235939
6.53	0.350384	0.236256
6.53333	0.350384	0.236256
6.53667	0.350384	0.236256
6.54	0.350384	0.236256
6.54333	0.350584	0.236813
6.54667	0.350584	0.236813
6.55	0.350584	0.236813
6.55334	0.350584	0.237118
6.55667	0.352146	0.237118
6.56	0.352146	0.237287
6.56333	0.352146	0.237287
6.56667	0.352146	0.237727
6.57	0.352346	0.237727
6.57334	0.352346	0.237727
6.57667	0.352346	0.237727
6.58	0.352346	0.237929
6.58333	0.352346	0.237929
6.58667	0.352346	0.238246
6.59	0.352546	0.238246
6.59333	0.352546	0.238246
6.59667	0.352546	0.238841
6.6	0.352546	0.238841
6.60334	0.352546	0.238841
6.60667	0.352546	0.239157
6.61	0.352546	0.239157
6.61334	0.352546	0.239157
6.61667	0.352546	0.239157
6.62	0.352546	0.239157
6.62333	0.352546	0.239157
6.62667	0.352546	0.239157
6.63	0.352546	0.239284
6.63333	0.352546	0.239472
6.63667	0.352746	0.239472
6.64	0.352746	0.239789
6.64333	0.352746	0.239789
6.64667	0.352746	0.239789
6.65	0.352746	0.239789
6.65334	0.352746	0.240138
6.65667	0.352746	0.240138
6.66	0.352746	0.240138
[truncated: 7,001 more rows]

## Sheet: f
mFV_mmPerSecond	pop_median_p_simple_p	pop_median_p_simple_s	pop_median_p_complex
0.5	0.426786	0.0920177	0.489796
0.55	0.370281	0.08544	0.557111
0.6	0.375235	0.0825059	0.554824
0.65	0.375326	0.0791909	0.558862
0.7	0.376976	0.0731195	0.577381
0.75	0.398668	0.0748837	0.542361
0.8	0.395946	0.0697769	0.545777
0.85	0.394366	0.0709256	0.542254
0.9	0.408316	0.0719462	0.54535
0.95	0.39763	0.0673458	0.540323
1	0.391662	0.0648668	0.524194
1.05	0.397147	0.0575549	0.529661
1.1	0.405882	0.0461294	0.538032
1.15	0.441268	0.0471175	0.529825
1.2	0.434087	0.0495716	0.530303
1.25	0.442424	0.0500313	0.507576
1.3	0.457845	0.0459831	0.508065
1.35	0.467001	0.0487805	0.493902
1.4	0.483598	0.0391337	0.480769
1.45	0.484375	0.0364583	0.463542
1.5	0.483333	0.0345238	0.479167
1.55	0.509921	0.0363757	0.454286
1.6	0.503497	0.0319473	0.472222
1.65	0.490119	0.026901	0.454545
1.7	0.5	0	0.436508
1.75	0.461538	0	0.428571
1.8	0.52381	0.03125	0.424242
1.85	0.526316	0	0.416667
1.9	0.5	0	0.5
1.95	0.5	0	0.5
2	0.5	0	0.5
2.05	0.454545	0	0.466667
2.1	0.5	0	0.4
2.15	0.5	0	0.5
2.2	0.5	0	0.444444
2.25	0.538462	0	0.444444
2.3	0.45	0	0.5
2.35	0.428571	0	0.454545
2.4	0.441558	0	0.460606
2.45	0.483333	0	0.454545
2.5	0.5	0	0.435606
2.55	0.544444	0	0.381818
2.6	0.555556	0	0.363636
2.65	0.571429	0	0.351852
2.7	0.615385	0	0.352941
2.75	0.6	0	0.375
2.8	0.615385	0	0.375
2.85	0.636364	0	0.362069
2.9	0.666667	0	0.333333
2.95	0.625	0	0.333333
3	0.625	0	0.333333
3.05	0.625	0	0.285714
3.1	0.625	0	0.272727
3.15	0.625	0	0.3
3.2	0.666667	0	0.272727
3.25	0.714286	0	0.25
3.3	0.769231	0	0.222222
3.35	0.75	0	0.166667
3.4	0.727273	0.0178571	0.166667
3.45	0.75	0.015625	0.166667
3.5	0.75	0.015873	0.142857
3.55	0.733333	0.015625	0.166667
3.6	0.732143	0.016313	0.211111
3.65	0.707143	0.0170718	0.183333
3.7	0.738636	0.0169034	0.171429
3.75	0.738636	0	0.183333
3.8	0.780303	0	0.183333
3.85	0.727273	0	0.236364
3.9	0.8	0	0.183333
3.95	0.777778	0	0.211111
4	0.757143	0	0.190909
4.05	0.753846	0	0.2
4.1	0.738462	0	0.183333
4.15	0.785714	0	0.142857
4.2	0.803571	0	0.142857
4.25	0.803571	0	0.133929
4.3	0.791667	0	0.145833
4.35	0.801282	0	0.154762
4.4	0.833333	0	0.166667
4.45	0.857143	0	0.142857
4.5	0.857143	0	0.142857
4.55	0.857143	0	0.142857
4.6	0.857143	0	0.142857
4.65	0.875	0	0.125
4.7	0.857143	0	0.142857
4.75	0.833333	0	0.166667
4.8	0.835616	0	0.164384
4.85	1	0	0
4.9	1	0	0
4.95	1	0	0
5	1	0	0
5.05	1	0	0
5.1	1	0	0
5.15	1	0	0
5.2	1	0	0
5.25	1	0	0
5.3	1	0	0
5.35	1	0	0
5.4	1	0	0
5.45	1	0	0
5.5	1	0	0

## Sheet: g
recording	mFV_near	pdf_near	mFV_far	pdf_far
1	-4.36474	0.000114864	-3.56443	0.000385884
1	-4.273	0.000666856	-3.42872	0.000595279
1	-4.18127	0.00250916	-3.29302	0.000903271
1	-4.08954	0.00611884	-3.15731	0.00134823
1	-3.99781	0.0096707	-3.0216	0.00197959
1	-3.90608	0.00990589	-2.88589	0.00285935
1	-3.81435	0.0065762	-2.75019	0.00406314
1	-3.72262	0.00282946	-2.61448	0.00568042
1	-3.63089	0.000789004	-2.47877	0.00781351
1	-3.53916	0.000142594	-2.34307	0.0105752
1	-3.44743	1.67021e-05	-2.20736	0.0140843
1	-3.3557	1.2679e-06	-2.07165	0.0184597
1	-3.26396	6.23803e-08	-1.93594	0.0238118
1	-3.17223	1.98938e-09	-1.80024	0.0302332
1	-3.0805	6.32865e-11	-1.66453	0.0377876
1	-2.98877	1.14567e-09	-1.52882	0.0464992
1	-2.89704	3.8317e-08	-1.39312	0.0563424
1	-2.80531	8.30956e-07	-1.25741	0.0672345
1	-2.71358	1.16792e-05	-1.1217	0.0790312
1	-2.62185	0.000106391	-0.985994	0.0915264
1	-2.53012	0.000628201	-0.850287	0.104458
1	-2.43839	0.00240553	-0.71458	0.117518
1	-2.34665	0.00598936	-0.578873	0.130367
1	-2.25492	0.00982871	-0.443165	0.142655
1	-2.16319	0.0113581	-0.307458	0.154039
1	-2.07146	0.0117411	-0.171751	0.164209
1	-1.97973	0.0149001	-0.0360441	0.172903
1	-1.888	0.0196906	0.0996631	0.179927
1	-1.79627	0.0200225	0.23537	0.185162
1	-1.70454	0.0151193	0.371077	0.188573
1	-1.61281	0.0119937	0.506784	0.190205
1	-1.52108	0.0153236	0.642492	0.190176
1	-1.42935	0.0204424	0.778199	0.188666
1	-1.33761	0.0201026	0.913906	0.185899
1	-1.24588	0.0164883	1.04961	0.182129
1	-1.15415	0.0199507	1.18532	0.177615
1	-1.06242	0.0350655	1.32103	0.17261
1	-0.970691	0.0543512	1.45673	0.167346
1	-0.87896	0.0709483	1.59244	0.16202
1	-0.787229	0.0907642	1.72815	0.156786
1	-0.695498	0.121422	1.86386	0.151759
1	-0.603767	0.159134	1.99956	0.147007
1	-0.512036	0.198135	2.13527	0.142563
1	-0.420305	0.249875	2.27098	0.138428
1	-0.328574	0.344868	2.40668	0.134577
1	-0.236843	0.511657	2.54239	0.130975
1	-0.145112	0.740637	2.6781	0.127578
1	-0.0533812	0.944834	2.81381	0.124346
1	0.0383498	1.01027	2.94951	0.121242
1	0.130081	0.928339	3.08522	0.118239
1	0.221812	0.786378	3.22093	0.115321
1	0.313543	0.644653	3.35663	0.112478
1	0.405274	0.518165	3.49234	0.109704
1	0.497005	0.415678	3.62805	0.106993
1	0.588735	0.34233	3.76376	0.10434
1	0.680466	0.291574	3.89946	0.10173
1	0.772197	0.251806	4.03517	0.0991444
1	0.863928	0.217985	4.17088	0.0965559
1	0.955659	0.186315	4.30658	0.0939323
1	1.04739	0.152195	4.44229	0.0912385
1	1.13912	0.1189	4.578	0.0884399
1	1.23085	0.0947765	4.71371	0.0855059
1	1.32258	0.0859959	4.84941	0.0824129
1	1.41431	0.0891838	4.98512	0.079147
1	1.50604	0.0883227	5.12083	0.075705
1	1.59778	0.0728984	5.25653	0.0720946
1	1.68951	0.0545885	5.39224	0.0683337
1	1.78124	0.0473278	5.52795	0.0644486
1	1.87297	0.0455645	5.66366	0.0604718
1	1.9647	0.0406455	5.79936	0.0564394
1	2.05643	0.0384193	5.93507	0.0523887
1	2.14816	0.0450449	6.07078	0.0483567
1	2.23989	0.0526843	6.20648	0.0443777
1	2.33162	0.0513684	6.34219	0.0404834
1	2.42335	0.0433299	6.4779	0.0367015
1	2.51509	0.0355898	6.61361	0.0330562
1	2.60682	0.0282848	6.74931	0.0295684
1	2.69855	0.019427	6.88502	0.0262558
1	2.79028	0.0124844	7.02073	0.0231334
1	2.88201	0.0118564	7.15643	0.0202137
1	2.97374	0.015899	7.29214	0.0175067
1	3.06547	0.0186046	7.42785	0.0150199
1	3.1572	0.0163995	7.56355	0.0127579
1	3.24893	0.0116674	7.69926	0.0107223
1	3.34066	0.00945571	7.83497	0.00891139
1	3.43239	0.0113342	7.97068	0.00731997
1	3.52413	0.0148071	8.10638	0.00593949
1	3.61586	0.018349	8.24209	0.00475824
1	3.70759	0.0214346	8.3778	0.00376182
1	3.79932	0.0210289	8.5135	0.0029337
1	3.89105	0.0160651	8.64921	0.00225591
1	3.98278	0.0121765	8.78492	0.00170985
1	4.07451	0.0155841	8.92063	0.00127696
1	4.16624	0.0245414	9.05633	0.000939393
1	4.25797	0.0296806	9.19204	0.000680532
1	4.3497	0.0246167	9.32775	0.000485369
1	4.44144	0.0137134	9.46345	0.000340737
1	4.53317	0.00508747	9.59916	0.000235399
1	4.6249	0.0012487	9.73487	0.000160011
1	4.71663	0.000201696	9.87058	0.000106999
2	-0.284522	138.048	-3.93762	0.000948631
2	-0.269502	0	-3.76078	0.00118657
2	-0.254482	0	-3.58395	0.00147587
2	-0.239462	0	-3.40711	0.00182541
2	-0.224442	0	-3.23027	0.0022451
2	-0.209423	0	-3.05343	0.00274586
2	-0.194403	0	-2.87659	0.00333958
2	-0.179383	0	-2.69975	0.00403906
2	-0.164363	0	-2.52291	0.00485791
2	-0.149343	0	-2.34607	0.00581035
2	-0.134323	0	-2.16923	0.00691111
2	-0.119303	0	-1.99239	0.00817506
2	-0.104284	0	-1.81555	0.009617
2	-0.0892637	0	-1.63871	0.0112513
2	-0.0742438	0	-1.46188	0.0130915
2	-0.0592239	0	-1.28504	0.0151498
2	-0.0442041	0	-1.1082	0.017437
2	-0.0291842	0	-0.931358	0.0199615
2	-0.0141643	0	-0.754519	0.0227293
2	0.000855559	0	-0.57768	0.0257433
2	0.0158754	0	-0.400841	0.0290031
2	0.0308953	0	-0.224002	0.0325048
2	0.0459152	0	-0.0471625	0.0362404
2	0.060935	0	0.129677	0.0401977
2	0.0759549	0	0.306516	0.0443606
2	0.0909748	0	0.483355	0.0487089
2	0.105995	0	0.660194	0.0532185
2	0.121015	0	0.837033	0.0578618
2	0.136034	0	1.01387	0.062608
2	0.151054	0	1.19071	0.0674237
2	0.166074	0	1.36755	0.0722735
2	0.181094	0	1.54439	0.0771207
2	0.196114	0	1.72123	0.0819281
2	0.211134	0	1.89807	0.0866587
2	0.226154	0	2.07491	0.0912761
2	0.241173	0	2.25175	0.0957459
2	0.256193	0	2.42859	0.100035
2	0.271213	0	2.60542	0.104115
2	0.286233	0	2.78226	0.107958
2	0.301253	0	2.9591	0.11154
2	0.316273	0	3.13594	0.114842
2	0.331293	0	3.31278	0.117847
2	0.346313	0	3.48962	0.120541
2	0.361332	0	3.66646	0.122915
2	0.376352	0	3.8433	0.124959
2	0.391372	0	4.02014	0.126668
2	0.406392	0	4.19698	0.128039
2	0.421412	0	4.37382	0.129069
2	0.436432	0	4.55066	0.129756
2	0.451452	0	4.72749	0.1301
2	0.466472	0	4.90433	0.1301
2	0.481491	0	5.08117	0.129756
2	0.496511	0	5.25801	0.129069
2	0.511531	0	5.43485	0.128039
2	0.526551	0	5.61169	0.126668
2	0.541571	0	5.78853	0.124959
2	0.556591	0	5.96537	0.122915
2	0.571611	0	6.14221	0.120541
2	0.586631	0	6.31905	0.117847
2	0.60165	0	6.49589	0.114842
2	0.61667	0	6.67273	0.11154
2	0.63169	0	6.84956	0.107958
2	0.64671	0	7.0264	0.104115
2	0.66173	0	7.20324	0.100035
2	0.67675	0	7.38008	0.0957459
2	0.69177	0	7.55692	0.0912761
2	0.706789	0	7.73376	0.0866587
2	0.721809	0	7.9106	0.0819281
2	0.736829	0	8.08744	0.0771207
2	0.751849	0	8.26428	0.0722735
2	0.766869	0	8.44112	0.0674237
2	0.781889	0	8.61796	0.062608
2	0.796909	0	8.7948	0.0578618
2	0.811929	0	8.97163	0.0532185
2	0.826948	0	9.14847	0.0487089
2	0.841968	0	9.32531	0.0443606
2	0.856988	0	9.50215	0.0401977
2	0.872008	0	9.67899	0.0362404
2	0.887028	0	9.85583	0.0325048
2	0.902048	0	10.0327	0.0290031
2	0.917068	0	10.2095	0.0257433
2	0.932088	0	10.3863	0.0227293
2	0.947107	0	10.5632	0.0199615
2	0.962127	0	10.74	0.017437
2	0.977147	0	10.9169	0.0151498
2	0.992167	0	11.0937	0.0130915
2	1.00719	0	11.2705	0.0112513
2	1.02221	0	11.4474	0.009617
2	1.03723	0	11.6242	0.00817506
2	1.05225	0	11.8011	0.00691111
2	1.06727	0	11.9779	0.00581035
2	1.08229	0	12.1547	0.00485791
2	1.09731	0	12.3316	0.00403906
2	1.11233	0	12.5084	0.00333958
2	1.12735	0	12.6853	0.00274586
2	1.14237	0	12.8621	0.0022451
2	1.15739	0	13.0389	0.00182541
2	1.17241	0	13.2158	0.00147587
2	1.18743	0	13.3926	0.00118657
2	1.20245	138.048	13.5695	0.000948631
3	-3.48929	9.86699e-05	-8.89134	0.000412663
3	-3.32309	0.00050241	-8.65071	0.0005583
3	-3.15689	0.00177908	-8.41008	0.000748436
3	-2.99069	0.00438868	-8.16946	0.000994201
3	-2.82449	0.00759377	-7.92883	0.00130872
3	-2.65829	0.0094687	-7.6882	0.00170722
3	-2.49209	0.00933401	-7.44757	0.00220712
3	-2.32588	0.00893469	-7.20694	0.00282797
3	-2.15968	0.00944584	-6.96631	0.00359136
3	-1.99348	0.0094069	-6.72568	0.00452064
3	-1.82728	0.00766729	-6.48506	0.00564053
3	-1.66108	0.00632438	-6.24443	0.00697657
3	-1.49488	0.00912665	-6.0038	0.00855437
3	-1.32868	0.0177125	-5.76317	0.0103987
3	-1.16247	0.0294314	-5.52254	0.0125327
3	-0.996274	0.040373	-5.28191	0.0149761
3	-0.830072	0.0537587	-5.04129	0.0177446
3	-0.663871	0.0861263	-4.80066	0.0208483
3	-0.49767	0.164269	-4.56003	0.0242902
3	-0.331468	0.304497	-4.3194	0.0280654
3	-0.165267	0.47308	-4.07877	0.0321595
3	0.000934164	0.582795	-3.83814	0.0365481
3	0.167135	0.57424	-3.59751	0.0411964
3	0.333337	0.481704	-3.35689	0.0460586
3	0.499538	0.380882	-3.11626	0.0510787
3	0.665739	0.311801	-2.87563	0.0561909
3	0.831941	0.272923	-2.635	0.061321
3	0.998142	0.24703	-2.39437	0.0663885
3	1.16434	0.219353	-2.15374	0.0713085
3	1.33054	0.185758	-1.91312	0.0759944
3	1.49675	0.149205	-1.67249	0.0803613
3	1.66295	0.114114	-1.43186	0.0843285
3	1.82915	0.0875956	-1.19123	0.087823
3	1.99535	0.0770248	-0.950602	0.0907828
3	2.16155	0.0805303	-0.709973	0.0931591
3	2.32775	0.0866151	-0.469345	0.0949187
3	2.49395	0.0849656	-0.228717	0.096046
3	2.66016	0.0729929	0.0119119	0.0965433
3	2.82636	0.0554374	0.25254	0.0964314
3	2.99256	0.041139	0.493169	0.0957482
3	3.15876	0.0355338	0.733797	0.0945478
3	3.32496	0.0361745	0.974426	0.0928976
3	3.49116	0.0383455	1.21505	0.0908753
3	3.65736	0.0400648	1.45568	0.0885659
3	3.82356	0.0392528	1.69631	0.0860572
3	3.98977	0.033704	1.93694	0.0834367
3	4.15597	0.0264612	2.17757	0.0807875
3	4.32217	0.0241966	2.4182	0.078185
3	4.48837	0.0289959	2.65882	0.0756947
3	4.65457	0.0358973	2.89945	0.0733692
3	4.82077	0.0376303	3.14008	0.0712477
3	4.98697	0.0311186	3.38071	0.0693547
3	5.15317	0.0210485	3.62134	0.0677006
3	5.31938	0.0153165	3.86197	0.0662822
3	5.48558	0.0163211	4.1026	0.0650843
3	5.65178	0.0192791	4.34322	0.0640813
3	5.81798	0.0192839	4.58385	0.0632392
3	5.98418	0.0167934	4.82448	0.062518
3	6.15038	0.0146206	5.06511	0.061874
3	6.31658	0.0135509	5.30574	0.0612617
3	6.48279	0.0128224	5.54637	0.0606358
3	6.64899	0.0113627	5.78699	0.0599533
3	6.81519	0.0084211	6.02762	0.0591745
3	6.98139	0.00478622	6.26825	0.0582647
3	7.14759	0.00220124	6.50888	0.0571951
3	7.31379	0.00167697	6.74951	0.0559431
3	7.47999	0.00330666	6.99014	0.0544933
3	7.64619	0.00632669	7.23077	0.0528377
3	7.8124	0.00866392	7.47139	0.0509753
3	7.9786	0.00826412	7.71202	0.0489125
3	8.1448	0.00547989	7.95265	0.0466624
3	8.311	0.00252569	8.19328	0.044244
3	8.4772	0.000809127	8.43391	0.0416821
3	8.6434	0.00018017	8.67454	0.0390056
3	8.8096	2.78854e-05	8.91516	0.036247
3	8.9758	2.99984e-06	9.15579	0.0334409
3	9.14201	2.2431e-07	9.39642	0.0306227
3	9.30821	1.16581e-08	9.63705	0.0278278
3	9.47441	4.2115e-10	9.87768	0.0250897
3	9.64061	1.05748e-11	10.1183	0.0224396
3	9.80681	1.84563e-13	10.3589	0.0199051
3	9.97301	2.59115e-15	10.5996	0.0175096
3	10.1392	3.3561e-14	10.8402	0.0152717
3	10.3054	2.21992e-12	11.0808	0.0132051
3	10.4716	1.0212e-10	11.3214	0.0113184
3	10.6378	3.26525e-09	11.5621	0.00961557
3	10.804	7.25686e-08	11.8027	0.00809587
3	10.9702	1.12101e-06	12.0433	0.0067548
3	11.1364	1.20365e-05	12.284	0.00558453
3	11.3026	8.98291e-05	12.5246	0.00457461
3	11.4688	0.000465976	12.7652	0.00371267
3	11.635	0.00168011	13.0058	0.00298508
3	11.8012	0.00421057	13.2465	0.00237761
3	11.9674	0.00733454	13.4871	0.00187593
3	12.1336	0.0088804	13.7277	0.00146612
3	12.2998	0.00747345	13.9684	0.00113495
3	12.466	0.00437158	14.209	0.000870223
3	12.6322	0.00177739	14.4496	0.000660862
3	12.7984	0.000502294	14.6902	0.000497059
3	12.9646	9.86643e-05	14.9309	0.000370264
4	-5.44395	2.82605e-05	-3.11263	7.31312e-05
4	-5.26968	6.23819e-05	-2.92099	0.000128998
4	-5.09542	0.000127555	-2.72935	0.000220707
4	-4.92115	0.000241607	-2.53771	0.000366436
4	-4.74689	0.000423956	-2.34607	0.000590669
4	-4.57263	0.000689262	-2.15444	0.000924903
4	-4.39836	0.00103855	-1.9628	0.00140775
4	-4.2241	0.00145121	-1.77116	0.00208416
4	-4.04984	0.00188329	-1.57952	0.00300361
4	-3.87557	0.002277	-1.38788	0.00421709
4	-3.70131	0.00258277	-1.19624	0.00577322
4	-3.52705	0.00278883	-1.00461	0.00771358
4	-3.35278	0.00294862	-0.812967	0.0100678
4	-3.17852	0.00319425	-0.621329	0.0128491
4	-3.00425	0.00372778	-0.429691	0.0160503
4	-2.82999	0.00478827	-0.238052	0.019642
4	-2.65573	0.00660084	-0.0464137	0.0235717
4	-2.48146	0.00932264	0.145225	0.0277665
4	-2.3072	0.0130078	0.336863	0.0321374
4	-2.13294	0.0176148	0.528502	0.0365878
4	-1.95867	0.0230698	0.72014	0.0410237
4	-1.78441	0.0293753	0.911778	0.0453658
4	-1.61015	0.036724	1.10342	0.0495619
4	-1.43588	0.045558	1.29506	0.0535967
4	-1.26162	0.0565235	1.48669	0.0574964
4	-1.08735	0.070304	1.67833	0.0613267
4	-0.913091	0.0873728	1.86997	0.0651839
4	-0.738827	0.107743	2.06161	0.0691782
4	-0.564563	0.130802	2.25325	0.0734146
4	-0.3903	0.155299	2.44489	0.0779727
4	-0.216036	0.179489	2.63652	0.0828921
4	-0.0417723	0.201409	2.82816	0.0881641
4	0.132491	0.21922	3.0198	0.0937334
4	0.306755	0.231542	3.21144	0.0995083
4	0.481019	0.237692	3.40308	0.105376
4	0.655282	0.23778	3.59472	0.111221
4	0.829546	0.232622	3.78635	0.116938
4	1.00381	0.223508	3.97799	0.122447
4	1.17807	0.211896	4.16963	0.127686
4	1.35234	0.199128	4.36127	0.132611
4	1.5266	0.186252	4.55291	0.137182
4	1.70086	0.173984	4.74455	0.141344
4	1.87513	0.162765	4.93619	0.145021
4	2.04939	0.152852	5.12782	0.148108
4	2.22366	0.144385	5.31946	0.150474
4	2.39792	0.1374	5.5111	0.151975
4	2.57218	0.131792	5.70274	0.15247
4	2.74645	0.127259	5.89438	0.151844
4	2.92071	0.123299	6.08602	0.150023
4	3.09497	0.119259	6.27765	0.14699
4	3.26924	0.114472	6.46929	0.142784
4	3.4435	0.108435	6.66093	0.137502
4	3.61776	0.100973	6.85257	0.131291
4	3.79203	0.0923033	7.04421	0.124334
4	3.96629	0.0829839	7.23585	0.116838
4	4.14056	0.0737319	7.42749	0.109017
4	4.31482	0.0651977	7.61912	0.101079
4	4.48908	0.0577797	7.81076	0.0932102
4	4.66335	0.0515497	8.0024	0.0855637
4	4.83761	0.0463039	8.19404	0.0782494
4	5.01187	0.0417024	8.38568	0.0713323
4	5.18614	0.0374291	8.57732	0.0648371
4	5.3604	0.033315	8.76895	0.0587582
4	5.53466	0.0293885	8.96059	0.0530739
4	5.70893	0.0258475	9.15223	0.0477616
4	5.88319	0.0229689	9.34387	0.0428085
4	6.05746	0.0209852	9.53551	0.0382174
4	6.23172	0.0199715	9.72715	0.0340049
4	6.40598	0.0197851	9.91878	0.0301955
4	6.58025	0.0200868	10.1104	0.0268124
4	6.75451	0.0204394	10.3021	0.0238698
4	6.92877	0.0204466	10.4937	0.021367
4	7.10304	0.0198717	10.6853	0.019288
4	7.2773	0.0186889	10.877	0.0176034
4	7.45157	0.0170536	11.0686	0.0162736
4	7.62583	0.0152131	11.2603	0.0152524
4	7.80009	0.0134063	11.4519	0.0144884
4	7.97436	0.0117943	11.6435	0.0139249
4	8.14862	0.0104386	11.8352	0.0135002
4	8.32288	0.00932328	12.0268	0.0131472
4	8.49715	0.00839442	12.2184	0.0127973
4	8.67141	0.00759708	12.4101	0.012385
4	8.84567	0.00689444	12.6017	0.0118559
4	9.01994	0.00626924	12.7934	0.011174
4	9.1942	0.00571356	12.985	0.010327
4	9.36847	0.00521622	13.1766	0.00932793
4	9.54273	0.00475507	13.3683	0.00821288
4	9.71699	0.00429832	13.5599	0.00703404
4	9.89126	0.00381444	13.7516	0.00585094
4	10.0655	0.00328548	13.9432	0.00472103
4	10.2398	0.00271659	14.1348	0.00369187
4	10.414	0.00213603	14.3265	0.00279617
4	10.5883	0.00158526	14.5181	0.00205009
4	10.7626	0.00110427	14.7097	0.00145449
4	10.9368	0.000719076	14.9014	0.000998302
4	11.1111	0.000436482	15.093	0.000662731
4	11.2854	0.000246483	15.2847	0.000425473
4	11.4596	0.000129313	15.4763	0.00026413
4	11.6339	6.29692e-05	15.6679	0.000158541
4	11.8082	2.84423e-05	15.8596	9.20056e-05
5	-1.6058	0.000981215	-2.61767	0.003015
5	-1.55945	0.00145548	-2.56203	0.00377123
5	-1.51309	0.00212767	-2.50639	0.00469069
5	-1.46674	0.00306553	-2.45075	0.00580163
5	-1.42039	0.00435373	-2.39511	0.00713553
5	-1.37404	0.00609584	-2.33947	0.00872708
5	-1.32769	0.00841556	-2.28383	0.0106141
5	-1.28133	0.0114572	-2.22819	0.0128372
5	-1.23498	0.015385	-2.17255	0.0154397
5	-1.18863	0.0203805	-2.11691	0.0184668
5	-1.14228	0.026639	-2.06127	0.0219653
5	-1.09593	0.0343638	-2.00563	0.0259825
5	-1.04957	0.0437583	-1.94999	0.0305653
5	-1.00322	0.0550172	-1.89435	0.0357596
5	-0.95687	0.0683164	-1.83871	0.0416081
5	-0.910518	0.0838015	-1.78307	0.0481501
5	-0.864166	0.101577	-1.72743	0.0554194
5	-0.817814	0.121697	-1.67179	0.0634429
5	-0.771461	0.144152	-1.61615	0.0722395
5	-0.725109	0.168865	-1.56051	0.0818189
5	-0.678757	0.195687	-1.50487	0.0921796
5	-0.632405	0.224389	-1.44923	0.103309
5	-0.586053	0.254665	-1.39359	0.115181
5	-0.539701	0.286139	-1.33795	0.127759
5	-0.493349	0.318362	-1.28231	0.14099
5	-0.446997	0.350827	-1.22667	0.15481
5	-0.400645	0.38298	-1.17103	0.169143
5	-0.354293	0.41423	-1.11539	0.1839
5	-0.307941	0.443972	-1.05975	0.198985
5	-0.261589	0.471599	-1.00411	0.21429
5	-0.215237	0.496526	-0.948465	0.229704
5	-0.168885	0.51821	-0.892825	0.24511
5	-0.122533	0.536173	-0.837185	0.260389
5	-0.076181	0.550021	-0.781544	0.275424
5	-0.029829	0.559461	-0.725904	0.2901
5	0.016523	0.564322	-0.670264	0.304306
5	0.062875	0.56456	-0.614624	0.317939
5	0.109227	0.560268	-0.558984	0.330905
5	0.155579	0.551672	-0.503343	0.343118
5	0.201931	0.53913	-0.447703	0.354504
5	0.248283	0.523118	-0.392063	0.364998
5	0.294635	0.504209	-0.336423	0.374549
5	0.340987	0.483056	-0.280783	0.383112
5	0.387339	0.460362	-0.225143	0.390655
5	0.433691	0.436856	-0.169502	0.397152
5	0.480043	0.413256	-0.113862	0.402585
5	0.526395	0.390247	-0.0582219	0.406942
5	0.572747	0.368452	-0.00258172	0.410215
5	0.619099	0.348403	0.0530585	0.412399
5	0.665451	0.330527	0.108699	0.413492
5	0.711803	0.315129	0.164339	0.413492
5	0.758155	0.302379	0.219979	0.412399
5	0.804508	0.292318	0.275619	0.410215
5	0.85086	0.284855	0.331259	0.406942
5	0.897212	0.27978	0.3869	0.402585
5	0.943564	0.276783	0.44254	0.397152
5	0.989916	0.275472	0.49818	0.390655
5	1.03627	0.275399	0.55382	0.383112
5	1.08262	0.276087	0.60946	0.374549
5	1.12897	0.277054	0.665101	0.364998
5	1.17532	0.277845	0.720741	0.354504
5	1.22168	0.278045	0.776381	0.343118
5	1.26803	0.277307	0.832021	0.330905
5	1.31438	0.275354	0.887661	0.317939
5	1.36073	0.271996	0.943302	0.304306
5	1.40708	0.267122	0.998942	0.2901
5	1.45344	0.260702	1.05458	0.275424
5	1.49979	0.252775	1.11022	0.260389
5	1.54614	0.24344	1.16586	0.24511
5	1.59249	0.23284	1.2215	0.229704
5	1.63884	0.221151	1.27714	0.21429
5	1.6852	0.208569	1.33278	0.198985
5	1.73155	0.1953	1.38842	0.1839
5	1.7779	0.181548	1.44406	0.169143
5	1.82425	0.167515	1.4997	0.15481
5	1.8706	0.153389	1.55534	0.14099
5	1.91696	0.139349	1.61098	0.127759
5	1.96331	0.125559	1.66662	0.115181
5	2.00966	0.112169	1.72226	0.103309
5	2.05601	0.0993138	1.7779	0.0921796
5	2.10236	0.0871104	1.83354	0.0818189
5	2.14872	0.0756592	1.88918	0.0722395
5	2.19507	0.065041	1.94483	0.0634429
5	2.24142	0.0553157	2.00047	0.0554194
5	2.28777	0.0465211	2.05611	0.0481501
5	2.33412	0.0386727	2.11175	0.0416081
5	2.38048	0.0317637	2.16739	0.0357596
5	2.42683	0.0257667	2.22303	0.0305653
5	2.47318	0.0206363	2.27867	0.0259825
5	2.51953	0.0163118	2.33431	0.0219653
5	2.56588	0.0127214	2.38995	0.0184668
5	2.61224	0.00978614	2.44559	0.0154397
5	2.65859	0.00742365	2.50123	0.0128372
5	2.70494	0.00555206	2.55687	0.0106141
5	2.75129	0.00409291	2.61251	0.00872708
5	2.79764	0.00297352	2.66815	0.00713553
5	2.844	0.00212862	2.72379	0.00580163
5	2.89035	0.00150124	2.77943	0.00469069
5	2.9367	0.00104297	2.83507	0.00377123
5	2.98305	0.000713693	2.89071	0.003015
6	-1.32421	0.000317985	-2.9573	0.000305895
6	-1.24453	0.00109092	-2.84956	0.00055638
6	-1.16485	0.00319291	-2.74181	0.000971975
6	-1.08516	0.00800702	-2.63407	0.00163169
6	-1.00548	0.0173133	-2.52632	0.00263392
6	-0.925801	0.0325706	-2.41858	0.00409189
6	-0.84612	0.0539776	-2.31083	0.0061249
6	-0.766438	0.0800947	-2.20309	0.00884658
6	-0.686756	0.108543	-2.09535	0.0123537
6	-0.607075	0.13741	-1.9876	0.0167204
6	-0.527393	0.166597	-1.87986	0.0220025
6	-0.447711	0.198741	-1.77211	0.0282561
6	-0.36803	0.23937	-1.66437	0.0355676
6	-0.288348	0.295425	-1.55662	0.0440901
6	-0.208666	0.371649	-1.44888	0.054073
6	-0.128985	0.466392	-1.34114	0.0658713
6	-0.0493032	0.569744	-1.23339	0.0799228
6	0.0303784	0.665763	-1.12565	0.096686
6	0.11006	0.738036	-1.0179	0.116545
6	0.189742	0.775812	-0.910158	0.139692
6	0.269423	0.777406	-0.802414	0.166016
6	0.349105	0.748834	-0.694669	0.195015
6	0.428787	0.698956	-0.586925	0.225766
6	0.508468	0.635175	-0.479181	0.256958
6	0.58815	0.562815	-0.371437	0.287002
6	0.667832	0.487181	-0.263692	0.314189
6	0.747513	0.414761	-0.155948	0.336891
6	0.827195	0.351637	-0.0482037	0.35374
6	0.906876	0.30073	0.0595405	0.363785
6	0.986558	0.260774	0.167285	0.366573
6	1.06624	0.227887	0.275029	0.362163
6	1.14592	0.198183	0.382773	0.351077
6	1.2256	0.169478	0.490518	0.33421
6	1.30528	0.141568	0.598262	0.312725
6	1.38497	0.115647	0.706006	0.287951
6	1.46465	0.0934603	0.813751	0.261295
6	1.54433	0.0764787	0.921495	0.234174
6	1.62401	0.0652852	1.02924	0.207951
6	1.70369	0.0593601	1.13698	0.183864
6	1.78337	0.0573653	1.24473	0.162958
6	1.86306	0.0577356	1.35247	0.146008
6	1.94274	0.0590524	1.46022	0.133447
6	2.02242	0.0599327	1.56796	0.12533
6	2.1021	0.0589118	1.6757	0.121318
6	2.18178	0.0549204	1.78345	0.120729
6	2.26146	0.0481085	1.89119	0.122624
6	2.34115	0.0401089	1.99894	0.125932
6	2.42083	0.0332525	2.10668	0.129592
6	2.50051	0.0292244	2.21443	0.132677
6	2.58019	0.0282031	2.32217	0.134493
6	2.65987	0.0291573	2.42991	0.13462
6	2.73955	0.0309752	2.53766	0.132904
6	2.81924	0.0333495	2.6454	0.129399
6	2.89892	0.0366244	2.75315	0.124289
6	2.9786	0.0408595	2.86089	0.117804
6	3.05828	0.0450917	2.96864	0.110164
6	3.13796	0.0475057	3.07638	0.101554
6	3.21764	0.0463982	3.18412	0.0921361
6	3.29733	0.0412359	3.29187	0.082082
6	3.37701	0.033112	3.39961	0.0716098
6	3.45669	0.0243145	3.50736	0.061002
6	3.53637	0.0172323	3.6151	0.0505968
6	3.61605	0.0132054	3.72285	0.0407533
6	3.69573	0.0119752	3.83059	0.0318023
6	3.77542	0.0120511	3.93833	0.0239978
6	3.8551	0.0117449	4.04608	0.0174853
6	3.93478	0.0101735	4.15382	0.0122926
6	4.01446	0.00756372	4.26157	0.008345
6	4.09414	0.00477126	4.36931	0.005497
6	4.17382	0.00255725	4.47706	0.00357085
6	4.25351	0.00121822	4.5848	0.00239293
6	4.33319	0.000698192	4.69254	0.00182151
6	4.41287	0.000898095	4.80029	0.00176265
6	4.49255	0.00186309	4.90803	0.00217373
6	4.57223	0.00370664	5.01578	0.00305557
6	4.65191	0.00632709	5.12352	0.0044348
6	4.73159	0.00916729	5.23127	0.0063387
6	4.81128	0.0113499	5.33901	0.0087662
6	4.89096	0.0122486	5.44675	0.0116601
6	4.97064	0.0120323	5.5545	0.0148873
6	5.05032	0.0115621	5.66224	0.0182335
6	5.13	0.0116057	5.76999	0.0214177
6	5.20968	0.012101	5.87773	0.0241265
6	5.28937	0.0122227	5.98548	0.0260632
6	5.36905	0.0111938	6.09322	0.0270002
6	5.44873	0.0090392	6.20096	0.0268233
6	5.52841	0.00662033	6.30871	0.0255543
6	5.60809	0.00505085	6.41645	0.0233464
6	5.68777	0.00505233	6.5242	0.0204541
6	5.76746	0.00660888	6.63194	0.0171849
6	5.84714	0.00894969	6.73969	0.0138459
6	5.92682	0.0108553	6.84743	0.0106979
6	6.0065	0.0112665	6.95517	0.0079265
6	6.08618	0.00989104	7.06292	0.00563209
6	6.16586	0.00732491	7.17066	0.00383763
6	6.24555	0.00457288	7.27841	0.00250763
6	6.32523	0.00240624	7.38615	0.00157133
6	6.40491	0.00106718	7.4939	0.000944228
6	6.48459	0.00039891	7.60164	0.000544117
6	6.56427	0.000125677	7.70938	0.000300685
7	-8.07067	0.000102984	-0.871021	0.00187309
7	-7.89845	0.000832365	-0.756964	0.00427786
7	-7.72622	0.00352237	-0.642908	0.00898596
7	-7.55399	0.00780428	-0.528852	0.0173609
7	-7.38177	0.00905333	-0.414795	0.0308495
7	-7.20954	0.00549871	-0.300739	0.050419
7	-7.03732	0.0017486	-0.186683	0.0757896
7	-6.86509	0.000291136	-0.0726262	0.104784
7	-6.69287	2.53793e-05	0.0414302	0.133244
7	-6.52064	1.15835e-06	0.155487	0.155838
7	-6.34841	2.76807e-08	0.269543	0.167635
7	-6.17619	3.46332e-10	0.383599	0.165855
7	-6.00396	2.26874e-12	0.497656	0.150924
7	-5.83174	7.78131e-15	0.611712	0.126318
7	-5.65951	1.87729e-17	0.725768	0.097241
7	-5.48729	2.96345e-15	0.839825	0.0688609
7	-5.31506	9.58001e-13	0.953881	0.0448876
7	-5.14284	1.62149e-10	1.06794	0.0270318
7	-4.97061	1.43694e-08	1.18199	0.0153245
7	-4.79838	6.6673e-07	1.29605	0.00893942
7	-4.62616	1.61985e-05	1.41011	0.00709681
7	-4.45393	0.000206136	1.52416	0.00976984
7	-4.28171	0.00137616	1.63822	0.018069
7	-4.10948	0.0048562	1.75228	0.0342227
7	-3.93726	0.00937807	1.86633	0.0610508
7	-3.76503	0.0113396	1.98039	0.100889
7	-3.5928	0.011437	2.09444	0.154173
7	-3.42058	0.0103133	2.2085	0.218261
7	-3.24835	0.00627894	2.32256	0.287265
7	-3.07613	0.00214405	2.43661	0.353338
7	-2.9039	0.000389175	2.55067	0.409045
7	-2.73168	3.71032e-05	2.66473	0.449623
7	-2.55945	1.87559e-06	2.77878	0.473778
7	-2.38722	1.04145e-06	2.89284	0.482585
7	-2.215	2.3411e-05	3.0069	0.477388
7	-2.04277	0.000295203	3.12095	0.45833
7	-1.87055	0.0020187	3.23501	0.424642
7	-1.69832	0.00769818	3.34906	0.376381
7	-1.5261	0.017602	3.46312	0.316199
7	-1.35387	0.0292019	3.57718	0.249733
7	-1.18164	0.0457585	3.69123	0.184249
7	-1.00942	0.0672123	3.80529	0.1264
7	-0.837193	0.0832692	3.91935	0.0803763
7	-0.664968	0.102693	4.0334	0.0472747
7	-0.492742	0.149477	4.14746	0.025683
7	-0.320516	0.25443	4.26152	0.0128761
7	-0.148291	0.445901	4.37557	0.0059536
7	0.0239349	0.644503	4.48963	0.00253781
7	0.196161	0.693852	4.60368	0.000997006
7	0.368386	0.584815	4.71774	0.000360917
7	0.540612	0.442345	4.8318	0.00012037
7	0.712838	0.345235	4.94585	3.69805e-05
7	0.885063	0.296624	5.05991	1.04647e-05
7	1.05729	0.263302	5.17397	2.72731e-06
7	1.22951	0.215723	5.28802	6.54575e-07
7	1.40174	0.159535	5.40208	1.44665e-07
7	1.57397	0.116023	5.51614	2.94384e-08
7	1.74619	0.0880632	5.63019	5.51543e-09
7	1.91842	0.0661391	5.74425	9.51321e-10
7	2.09064	0.0452454	5.8583	1.51053e-10
7	2.26287	0.0291691	5.97236	2.20781e-11
7	2.43509	0.0246819	6.08642	2.97251e-12
7	2.60732	0.0342599	6.20047	3.90022e-13
7	2.77955	0.0493117	6.31453	2.39761e-13
7	2.95177	0.0520661	6.42859	1.62335e-12
7	3.124	0.0440067	6.54264	1.21849e-11
7	3.29622	0.0441586	6.6567	8.43432e-11
7	3.46845	0.0495461	6.77076	5.36984e-10
7	3.64067	0.0431355	6.88481	3.14443e-09
7	3.8129	0.026744	6.99887	1.69353e-08
7	3.98513	0.0144235	7.11292	8.38903e-08
7	4.15735	0.0111603	7.22698	3.82209e-07
7	4.32958	0.0104151	7.34104	1.60162e-06
7	4.5018	0.00963158	7.45509	6.17286e-06
7	4.67403	0.0101343	7.56915	2.18818e-05
7	4.84625	0.00826408	7.68321	7.13428e-05
7	5.01848	0.00400647	7.79726	0.000213937
7	5.1907	0.00210334	7.91132	0.000590053
7	5.36293	0.00443044	8.02538	0.00149681
7	5.53516	0.00844604	8.13943	0.00349229
7	5.70738	0.00865554	8.25349	0.00749416
7	5.87961	0.00464854	8.36754	0.0147913
7	6.05183	0.00130716	8.4816	0.0268508
7	6.22406	0.000192451	8.59566	0.0448311
7	6.39628	1.4841e-05	8.70971	0.0688446
7	6.56851	9.14612e-07	8.82377	0.0972367
7	6.74074	8.79511e-06	8.93783	0.126316
7	6.91296	0.000127847	9.05188	0.150924
7	7.08519	0.000974407	9.16594	0.165855
7	7.25741	0.0038884	9.28	0.167635
7	7.42964	0.00812521	9.39405	0.155838
7	7.60186	0.00891236	9.50811	0.133244
7	7.77409	0.00538108	9.62216	0.104784
7	7.94632	0.00327493	9.73622	0.0757896
7	8.11854	0.00573835	9.85028	0.050419
7	8.29077	0.00907303	9.96433	0.0308495
7	8.46299	0.00780513	10.0784	0.0173609
7	8.63522	0.00352239	10.1924	0.00898596
7	8.80744	0.000832365	10.3065	0.00427786
7	8.97967	0.000102984	10.4206	0.00187309
8	-5.12285	7.05248e-05	-7.63427	0.000315993
8	-4.99267	0.000216042	-7.4093	0.000451886
8	-4.86249	0.000564062	-7.18433	0.000637512
8	-4.73232	0.00125526	-6.95936	0.000887301
8	-4.60214	0.00238141	-6.73439	0.00121841
8	-4.47196	0.00385339	-6.50942	0.00165074
8	-4.34178	0.00532592	-6.28445	0.0022067
8	-4.2116	0.00631449	-6.05948	0.00291083
8	-4.08143	0.00650034	-5.83451	0.00378899
8	-3.95125	0.00600107	-5.60954	0.00486738
8	-3.82107	0.0053419	-5.38457	0.00617114
8	-3.69089	0.00509835	-5.15959	0.00772277
8	-3.56072	0.00547532	-4.93462	0.00954025
8	-3.43054	0.00615469	-4.70965	0.0116352
8	-3.30036	0.00653254	-4.48468	0.0140109
8	-3.17018	0.00616009	-4.25971	0.0166609
8	-3.04	0.00504763	-4.03474	0.0195675
8	-2.90983	0.00362786	-3.80977	0.0227011
8	-2.77965	0.00248211	-3.5848	0.0260204
8	-2.64947	0.00209609	-3.35983	0.0294732
8	-2.51929	0.00277702	-3.13486	0.0329978
8	-2.38912	0.00463431	-2.90989	0.0365256
8	-2.25894	0.00749532	-2.68492	0.0399838
8	-2.12876	0.0108188	-2.45995	0.0432996
8	-1.99858	0.0138104	-2.23498	0.0464032
8	-1.8684	0.0158133	-2.01001	0.0492324
8	-1.73823	0.0167587	-1.78504	0.0517355
8	-1.60805	0.0173728	-1.56007	0.0538752
8	-1.47787	0.0190177	-1.3351	0.0556305
8	-1.34769	0.0232391	-1.11013	0.0569991
8	-1.21751	0.0311668	-0.885155	0.0579979
8	-1.08734	0.0430646	-0.660184	0.0586637
8	-0.957159	0.058516	-0.435213	0.0590515
8	-0.826981	0.0774614	-0.210243	0.0592336
8	-0.696803	0.101419	0.0147276	0.0592964
8	-0.566626	0.133543	0.239698	0.0593371
8	-0.436448	0.176747	0.464669	0.0594593
8	-0.30627	0.230795	0.689639	0.0597677
8	-0.176092	0.29057	0.91461	0.060363
8	-0.0459143	0.34733	1.13958	0.0613356
8	0.0842636	0.392576	1.36455	0.0627596
8	0.214441	0.421865	1.58952	0.0646876
8	0.344619	0.435704	1.81449	0.0671454
8	0.474797	0.43706	2.03946	0.0701288
8	0.604975	0.428084	2.26443	0.0736014
8	0.735153	0.409182	2.4894	0.0774949
8	0.865331	0.380851	2.71437	0.0817104
8	0.995508	0.345829	2.93934	0.0861234
8	1.12569	0.309032	3.16432	0.0905895
8	1.25586	0.275291	3.38929	0.0949519
8	1.38604	0.246968	3.61426	0.0990503
8	1.51622	0.223291	3.83923	0.10273
8	1.6464	0.201578	4.0642	0.105849
8	1.77658	0.179178	4.28917	0.10829
8	1.90675	0.154833	4.51414	0.109961
8	2.03693	0.128966	4.73911	0.110803
8	2.16711	0.103222	4.96408	0.110791
8	2.29729	0.0797626	5.18905	0.109934
8	2.42746	0.0606241	5.41402	0.108271
8	2.55764	0.0472011	5.63899	0.105868
8	2.68782	0.039913	5.86396	0.102812
8	2.818	0.0380631	6.08893	0.0992052
8	2.94818	0.0399455	6.3139	0.0951555
8	3.07835	0.0432642	6.53887	0.0907726
8	3.20853	0.0457628	6.76384	0.0861612
8	3.33871	0.0457865	6.98881	0.081416
8	3.46889	0.0426153	7.21378	0.0766184
8	3.59907	0.0366078	7.43876	0.071835
8	3.72924	0.0291365	7.66373	0.0671165
8	3.85942	0.0221522	7.8887	0.0624989
8	3.9896	0.0173971	8.11367	0.0580053
8	4.11978	0.0156559	8.33864	0.0536486
8	4.24995	0.0164985	8.56361	0.0494341
8	4.38013	0.0186187	8.78858	0.0453629
8	4.51031	0.0205022	9.01355	0.0414348
8	4.64049	0.0210632	9.23852	0.0376502
8	4.77067	0.0199946	9.46349	0.0340116
8	4.90084	0.0177337	9.68846	0.030525
8	5.03102	0.0151035	9.91343	0.0271992
8	5.1612	0.0128389	10.1384	0.0240458
8	5.29138	0.0112682	10.3634	0.0210779
8	5.42155	0.0103201	10.5883	0.0183088
8	5.55173	0.0097721	10.8133	0.0157504
8	5.68191	0.00947186	11.0383	0.0134124
8	5.81209	0.00935826	11.2633	0.0113007
8	5.94227	0.00939429	11.4882	0.00941689
8	6.07244	0.00959646	11.7132	0.00775818
8	6.20262	0.0100952	11.9382	0.00631718
8	6.3328	0.0110078	12.1631	0.00508251
8	6.46298	0.0121508	12.3881	0.00403943
8	6.59316	0.0129343	12.6131	0.00317071
8	6.72333	0.0126703	12.838	0.0024576
8	6.85351	0.0110713	13.063	0.00188067
8	6.98369	0.00848293	13.288	0.00142071
8	7.11387	0.00564943	13.513	0.00105934
8	7.24404	0.00325503	13.7379	0.000779583
8	7.37422	0.00161805	13.9629	0.00056617
8	7.5044	0.000692579	14.1879	0.000405748
8	7.63458	0.000254861	14.4128	0.000286922
8	7.76476	8.05208e-05	14.6378	0.00020019
9	-3.54087	6.48738e-05	-5.24956	0.000294006
9	-3.42741	0.000179238	-5.04588	0.000453935
9	-3.31395	0.000434891	-4.84221	0.000689202
9	-3.20049	0.000926656	-4.63853	0.00102904
9	-3.08703	0.00173398	-4.43485	0.001511
9	-2.97356	0.00284944	-4.23117	0.00218205
9	-2.8601	0.00411209	-4.02749	0.00309924
9	-2.74664	0.0052114	-3.82381	0.00432964
9	-2.63318	0.00580011	-3.62013	0.0059495
9	-2.51972	0.00566909	-3.41645	0.00804196
9	-2.40626	0.00486661	-3.21278	0.0106936
9	-2.2928	0.00367146	-3.0091	0.0139892
9	-2.17933	0.00244389	-2.80542	0.0180054
9	-2.06587	0.00147263	-2.60174	0.0228026
9	-1.95241	0.000928429	-2.39806	0.0284171
9	-1.83895	0.000948297	-2.19438	0.0348523
9	-1.72549	0.00179443	-1.9907	0.0420716
9	-1.61203	0.00399032	-1.78702	0.0499929
9	-1.49857	0.00831997	-1.58335	0.0584861
9	-1.3851	0.0155929	-1.37967	0.0673745
9	-1.27164	0.0261935	-1.17599	0.0764397
9	-1.15818	0.0396633	-0.972309	0.0854313
9	-1.04472	0.0547494	-0.76863	0.0940801
9	-0.931259	0.0702205	-0.564951	0.102113
9	-0.817797	0.0862193	-0.361272	0.109273
9	-0.704336	0.105303	-0.157594	0.115329
9	-0.590875	0.132161	0.0460852	0.120101
9	-0.477413	0.171593	0.249764	0.123462
9	-0.363952	0.225466	0.453443	0.125351
9	-0.25049	0.290382	0.657121	0.125771
9	-0.137029	0.3578	0.8608	0.124792
9	-0.0235675	0.416954	1.06448	0.122534
9	0.089894	0.458914	1.26816	0.119169
9	0.203355	0.479287	1.47184	0.114895
9	0.316817	0.478319	1.67552	0.109935
9	0.430278	0.459285	1.87919	0.104514
9	0.54374	0.426863	2.08287	0.0988548
9	0.657201	0.386238	2.28655	0.0931664
9	0.770663	0.342459	2.49023	0.0876372
9	0.884124	0.299671	2.69391	0.0824318
9	0.997585	0.260554	2.89759	0.0776882
9	1.11105	0.226363	3.10127	0.0735175
9	1.22451	0.19738	3.30495	0.0700037
9	1.33797	0.173242	3.50862	0.0672041
9	1.45143	0.153096	3.7123	0.06515
9	1.56489	0.135896	3.91598	0.0638465
9	1.67835	0.120885	4.11966	0.0632727
9	1.79182	0.107863	4.32334	0.0633818
9	1.90528	0.096953	4.52702	0.0641016
9	2.01874	0.0881689	4.7307	0.0653359
9	2.1322	0.0812792	4.93438	0.0669669
9	2.24566	0.0760681	5.13805	0.0688595
9	2.35912	0.0725699	5.34173	0.070866
9	2.47258	0.0708678	5.54541	0.0728338
9	2.58605	0.0705586	5.74909	0.0746125
9	2.69951	0.0704572	5.95277	0.0760622
9	2.81297	0.0690018	6.15645	0.0770618
9	2.92643	0.0651651	6.36013	0.0775154
9	3.03989	0.0591029	6.56381	0.0773581
9	3.15335	0.0519412	6.76748	0.0765588
9	3.26681	0.0449199	6.97116	0.075121
9	3.38028	0.0387165	7.17484	0.0730805
9	3.49374	0.0335029	7.37852	0.0705015
9	3.6072	0.0294695	7.5822	0.0674699
9	3.72066	0.027125	7.78588	0.0640858
9	3.83412	0.0270371	7.98956	0.0604554
9	3.94758	0.0293213	8.19324	0.0566828
9	4.06104	0.0333958	8.39691	0.0528635
9	4.17451	0.0382151	8.60059	0.0490786
9	4.28797	0.0427732	8.80427	0.0453917
9	4.40143	0.046494	9.00795	0.0418471
9	4.51489	0.0492512	9.21163	0.0384709
9	4.62835	0.0510593	9.41531	0.035273
9	4.74181	0.0517627	9.61899	0.0322511
9	4.85527	0.051087	9.82267	0.0293944
9	4.96874	0.0490705	10.0263	0.026688
9	5.0822	0.04643	10.23	0.0241171
9	5.19566	0.0443401	10.4337	0.0216695
9	5.30912	0.043629	10.6374	0.0193378
9	5.42258	0.044049	10.8411	0.0171202
9	5.53604	0.0443369	11.0447	0.0150201
9	5.6495	0.0431008	11.2484	0.0130448
9	5.76297	0.0398072	11.4521	0.0112043
9	5.87643	0.0350753	11.6558	0.00950881
9	5.98989	0.0301498	11.8595	0.00796763
9	6.10335	0.0260984	12.0631	0.00658711
9	6.21681	0.0233382	12.2668	0.00536991
9	6.33027	0.0216561	12.4705	0.00431444
9	6.44373	0.0204901	12.6742	0.00341488
9	6.5572	0.0192139	12.8778	0.00266169
9	6.67066	0.0173479	13.0815	0.00204236
9	6.78412	0.0147137	13.2852	0.00154234
9	6.89758	0.0114984	13.4889	0.00114604
9	7.01104	0.00816075	13.6926	0.000837722
9	7.1245	0.00520661	13.8962	0.00060229
9	7.23796	0.0029651	14.0999	0.000425844
9	7.35143	0.00150007	14.3036	0.000296057
9	7.46489	0.000672016	14.5073	0.000202362
9	7.57835	0.000266025	14.711	0.000135978
9	7.69181	9.29218e-05	14.9146	8.98153e-05
10	-1.99995	0.000118958	-5.10418	0.00094684
10	-1.87792	0.000744928	-4.90178	0.00136992
10	-1.75589	0.00289335	-4.69937	0.00195311
10	-1.63386	0.00697037	-4.49696	0.00274401
10	-1.51184	0.0104165	-4.29455	0.0037991
10	-1.38981	0.00967454	-4.09215	0.00518356
10	-1.26778	0.00579041	-3.88974	0.00697016
10	-1.14575	0.00365651	-3.68733	0.00923726
10	-1.02372	0.00781414	-3.48492	0.0120656
10	-0.901695	0.0210691	-3.28252	0.015534
10	-0.779667	0.0410235	-3.08011	0.0197139
10	-0.657639	0.0625767	-2.8777	0.024663
10	-0.53561	0.0931885	-2.67529	0.0304183
10	-0.413582	0.158321	-2.47289	0.0369894
10	-0.291554	0.289748	-2.27048	0.0443523
10	-0.169526	0.501222	-2.06807	0.0524441
10	-0.0474979	0.737735	-1.86566	0.0611603
10	0.0745302	0.870594	-1.66326	0.070355
10	0.196558	0.823025	-1.46085	0.0798427
10	0.318586	0.66206	-1.25844	0.089405
10	0.440615	0.510902	-1.05603	0.0987991
10	0.562643	0.43016	-0.853626	0.107769
10	0.684671	0.401459	-0.651218	0.116059
10	0.806699	0.383644	-0.448811	0.123427
10	0.928727	0.352456	-0.246403	0.129658
10	1.05076	0.297974	-0.0439955	0.134575
10	1.17278	0.228646	0.158412	0.138051
10	1.29481	0.168209	0.36082	0.140012
10	1.41684	0.130444	0.563227	0.140442
10	1.53887	0.113129	0.765635	0.139382
10	1.6609	0.104193	0.968042	0.136927
10	1.78292	0.0890645	1.17045	0.133216
10	1.90495	0.0674258	1.37286	0.128431
10	2.02698	0.0540134	1.57526	0.122779
10	2.14901	0.0565161	1.77767	0.116488
10	2.27104	0.0626676	1.98008	0.109795
10	2.39306	0.057241	2.18249	0.102936
10	2.51509	0.0417317	2.38489	0.0961359
10	2.63712	0.0272667	2.5873	0.0896023
10	2.75915	0.0181789	2.78971	0.0835165
10	2.88118	0.0115821	2.99212	0.0780273
10	3.0032	0.00660959	3.19452	0.0732458
10	3.12523	0.00566081	3.39693	0.0692418
10	3.24726	0.00856164	3.59934	0.0660411
10	3.36929	0.0107489	3.80175	0.0636257
10	3.49132	0.00869424	4.00415	0.0619357
10	3.61335	0.00458687	4.20656	0.0608738
10	3.73537	0.00261064	4.40897	0.0603121
10	3.8574	0.00439783	4.61138	0.0601011
10	3.97943	0.00848163	4.81378	0.0600796
10	4.10146	0.0107112	5.01619	0.0600868
10	4.22349	0.00842785	5.2186	0.0599728
10	4.34551	0.00421838	5.42101	0.0596096
10	4.46754	0.00196846	5.62341	0.0588997
10	4.58957	0.00308364	5.82582	0.057782
10	4.7116	0.00699537	6.02823	0.0562349
10	4.83363	0.0109004	6.23064	0.0542764
10	4.95565	0.0122542	6.43305	0.0519606
10	5.07768	0.0137386	6.63545	0.0493714
10	5.19971	0.0183718	6.83786	0.046614
10	5.32174	0.0213405	7.04027	0.0438051
10	5.44377	0.017003	7.24268	0.0410624
10	5.5658	0.00872239	7.44508	0.0384951
10	5.68782	0.00284234	7.64749	0.0361945
10	5.80985	0.000585836	7.8499	0.0342279
10	5.93188	7.61462e-05	8.05231	0.0326338
10	6.05391	6.22424e-06	8.25471	0.0314202
10	6.17594	3.19127e-07	8.45712	0.0305659
10	6.29796	1.02394e-08	8.65953	0.0300231
10	6.41999	2.05199e-10	8.86194	0.0297229
10	6.54202	2.56428e-12	9.06434	0.0295823
10	6.66405	1.99567e-14	9.26675	0.0295107
10	6.78608	9.66298e-17	9.46916	0.0294183
10	6.9081	2.90874e-19	9.67157	0.0292225
10	7.03013	2.66677e-21	9.87397	0.0288539
10	7.15216	1.0203e-18	10.0764	0.0282609
10	7.27419	3.04172e-16	10.2788	0.0274119
10	7.39622	5.62437e-14	10.4812	0.0262969
10	7.51825	6.4505e-12	10.6836	0.0249256
10	7.64027	4.58858e-10	10.886	0.0233256
10	7.7623	2.02454e-08	11.0884	0.0215389
10	7.88433	5.54038e-07	11.2908	0.019617
10	8.00636	9.40411e-06	11.4932	0.0176167
10	8.12839	9.90057e-05	11.6956	0.0155955
10	8.25041	0.000646498	11.898	0.0136077
10	8.37244	0.00261841	12.1005	0.011701
10	8.49447	0.0065777	12.3029	0.00991471
10	8.6165	0.0102488	12.5053	0.00827798
10	8.73853	0.00990493	12.7077	0.0068098
10	8.86055	0.00594213	12.9101	0.00551946
10	8.98258	0.00226732	13.1125	0.00440755
10	9.10461	0.000946506	13.3149	0.00346762
10	9.22664	0.00205116	13.5173	0.00268776
10	9.34867	0.00555521	13.7197	0.00205244
10	9.4707	0.00965308	13.9221	0.00154408
10	9.59272	0.0104153	14.1245	0.00114441
10	9.71475	0.00697033	14.3269	0.000835626
10	9.83678	0.00289335	14.5293	0.000601109
10	9.95881	0.000744928	14.7318	0.000425997
10	10.0808	0.000118958	14.9342	0.000297421
11	-1.35609	0.000168542	2.87172	0.00443185
11	-1.29794	0.000406146	2.93232	0.00530579
11	-1.23978	0.000896825	2.99293	0.00632878
11	-1.18163	0.00181804	3.05353	0.00752133
11	-1.12347	0.00339241	3.11414	0.00890582
11	-1.06531	0.00584813	3.17475	0.0105065
11	-1.00716	0.00936124	3.23535	0.0123494
11	-0.949	0.0140116	3.29596	0.0144624
11	-0.890844	0.0197946	3.35656	0.0168748
11	-0.832687	0.0267172	3.41717	0.0196175
11	-0.774531	0.0349687	3.47778	0.0227222
11	-0.716375	0.0451262	3.53838	0.0262219
11	-0.658218	0.0583496	3.59899	0.0301496
11	-0.600062	0.0765352	3.65959	0.0345386
11	-0.541906	0.102394	3.7202	0.0394214
11	-0.483749	0.139369	3.78081	0.0448295
11	-0.425593	0.191219	3.84141	0.0507926
11	-0.367437	0.261086	3.90202	0.057338
11	-0.30928	0.350002	3.96262	0.0644895
11	-0.251124	0.455158	4.02323	0.0722671
11	-0.192968	0.56872	4.08384	0.0806857
11	-0.134811	0.678189	4.14444	0.0897548
11	-0.0766548	0.768902	4.20505	0.0994771
11	-0.0184985	0.828205	4.26565	0.109848
11	0.0396579	0.849625	4.32626	0.120856
11	0.0978142	0.834969	4.38687	0.13248
11	0.155971	0.793219	4.44747	0.144689
11	0.214127	0.736866	4.50808	0.157443
11	0.272283	0.677668	4.56868	0.170694
11	0.33044	0.62379	4.62929	0.184382
11	0.388596	0.579017	4.6899	0.198437
11	0.446752	0.543444	4.7505	0.21278
11	0.504909	0.514579	4.81111	0.227324
11	0.563065	0.488327	4.87172	0.241971
11	0.621221	0.460013	4.93232	0.256617
11	0.679378	0.425756	4.99293	0.271153
11	0.737534	0.384041	5.05353	0.285461
11	0.79569	0.336768	5.11414	0.299423
11	0.853847	0.288999	5.17475	0.312916
11	0.912003	0.24723	5.23535	0.325817
11	0.970159	0.216868	5.29596	0.338008
11	1.02832	0.200051	5.35656	0.349368
11	1.08647	0.19483	5.41717	0.359787
11	1.14463	0.196005	5.47778	0.369157
11	1.20278	0.197148	5.53838	0.377383
11	1.26094	0.192876	5.59899	0.384378
11	1.3191	0.18046	5.65959	0.390067
11	1.37725	0.16027	5.7202	0.394389
11	1.43541	0.135106	5.78081	0.397297
11	1.49357	0.108881	5.84141	0.398759
11	1.55172	0.0852362	5.90202	0.398759
11	1.60988	0.066562	5.96262	0.397297
11	1.66804	0.053627	6.02323	0.394389
11	1.72619	0.0458194	6.08384	0.390067
11	1.78435	0.0417988	6.14444	0.384378
11	1.8425	0.040256	6.20505	0.377383
11	1.90066	0.040453	6.26565	0.369157
11	1.95882	0.0423371	6.32626	0.359787
11	2.01697	0.0462395	6.38687	0.349368
11	2.07513	0.0523821	6.44747	0.338008
11	2.13329	0.0604879	6.50808	0.325817
11	2.19144	0.0696829	6.56868	0.312916
11	2.2496	0.0786843	6.62929	0.299423
11	2.30776	0.0861263	6.6899	0.285461
11	2.36591	0.0908686	6.7505	0.271153
11	2.42407	0.0922127	6.81111	0.256617
11	2.48222	0.0900226	6.87172	0.241971
11	2.54038	0.0847487	6.93232	0.227324
11	2.59854	0.0773242	6.99293	0.21278
11	2.65669	0.0689128	7.05353	0.198437
11	2.71485	0.0605666	7.11414	0.184382
11	2.77301	0.0529385	7.17475	0.170694
11	2.83116	0.0461968	7.23535	0.157443
11	2.88932	0.0401843	7.29596	0.144689
11	2.94748	0.0347113	7.35656	0.13248
11	3.00563	0.0297828	7.41717	0.120856
11	3.06379	0.0256187	7.47778	0.109848
11	3.12194	0.022472	7.53838	0.0994771
11	3.1801	0.0203978	7.59899	0.0897548
11	3.23826	0.0191533	7.65959	0.0806857
11	3.29641	0.0183156	7.7202	0.0722671
11	3.35457	0.0175479	7.78081	0.0644895
11	3.41273	0.0168381	7.84141	0.057338
11	3.47088	0.0165457	7.90202	0.0507926
11	3.52904	0.017202	7.96262	0.0448295
11	3.58719	0.0191579	8.02323	0.0394214
11	3.64535	0.0222675	8.08384	0.0345386
11	3.70351	0.0257942	8.14444	0.0301496
11	3.76166	0.0286198	8.20505	0.0262219
11	3.81982	0.029676	8.26565	0.0227222
11	3.87798	0.0283862	8.32626	0.0196175
11	3.93613	0.0248907	8.38687	0.0168748
11	3.99429	0.0199489	8.44747	0.0144624
11	4.05245	0.0145937	8.50808	0.0123494
11	4.1106	0.00973895	8.56868	0.0105065
11	4.16876	0.00592702	8.62929	0.00890582
11	4.22691	0.00328915	8.6899	0.00752133
11	4.28507	0.00166429	8.7505	0.00632878
11	4.34323	0.000767821	8.81111	0.00530579
11	4.40138	0.000322978	8.87172	0.00443185
12	-6.95018	1.92549e-05	-5.41215	2.83292e-05
12	-6.76343	3.38071e-05	-5.2138	6.06285e-05
12	-6.57669	5.71745e-05	-5.01545	0.000122248
12	-6.38995	9.31424e-05	-4.8171	0.000232333
12	-6.20321	0.000146176	-4.61875	0.000416368
12	-6.01646	0.000221025	-4.42041	0.000703956
12	-5.82972	0.00032205	-4.22206	0.00112341
12	-5.64298	0.000452315	-4.02371	0.00169319
12	-5.45623	0.00061261	-3.82536	0.00241183
12	-5.26949	0.000800648	-3.62701	0.00324969
12	-5.08275	0.00101079	-3.42866	0.00414668
12	-4.896	0.00123462	-3.23032	0.00501943
12	-4.70926	0.00146258	-3.03197	0.00577808
12	-4.52252	0.00168671	-2.83362	0.00634943
12	-4.33578	0.00190413	-2.63527	0.00669956
12	-4.14903	0.00212095	-2.43692	0.00684861
12	-3.96229	0.00235587	-2.23858	0.00687267
12	-3.77555	0.00264301	-2.04023	0.00689227
12	-3.5888	0.00303388	-1.84188	0.00705083
12	-3.40206	0.00359829	-1.64353	0.00748868
12	-3.21532	0.00442487	-1.44518	0.0083176
12	-3.02858	0.0056215	-1.24683	0.0096
12	-2.84183	0.00731591	-1.04849	0.0113357
12	-2.65509	0.0096561	-0.850139	0.0134597
12	-2.46835	0.0128096	-0.65179	0.0158522
12	-2.2816	0.0169594	-0.453442	0.0183639
12	-2.09486	0.0222955	-0.255094	0.0208494
12	-1.90812	0.028998	-0.0567461	0.0232048
12	-1.72137	0.037213	0.141602	0.0253974
12	-1.53463	0.0470212	0.33995	0.0274798
12	-1.34789	0.0584026	0.538298	0.0295847
12	-1.16115	0.0712028	0.736647	0.0319021
12	-0.974402	0.0851101	0.934995	0.0346472
12	-0.787659	0.0996496	1.13334	0.0380257
12	-0.600917	0.114202	1.33169	0.042206
12	-0.414174	0.128051	1.53004	0.0472991
12	-0.227431	0.140452	1.72839	0.0533468
12	-0.0406876	0.15072	1.92674	0.0603186
12	0.146055	0.158317	2.12508	0.0681173
12	0.332798	0.162925	2.32343	0.0765954
12	0.519541	0.164495	2.52178	0.0855831
12	0.706284	0.163251	2.72013	0.09492
12	0.893027	0.159653	2.91848	0.10448
12	1.07977	0.154334	3.11682	0.114173
12	1.26651	0.148005	3.31517	0.123925
12	1.45326	0.141358	3.51352	0.133624
12	1.64	0.134985	3.71187	0.143073
12	1.82674	0.129321	3.91022	0.15195
12	2.01349	0.124611	4.10856	0.159822
12	2.20023	0.12092	4.30691	0.166202
12	2.38697	0.118163	4.50526	0.170643
12	2.57371	0.116152	4.70361	0.172841
12	2.76046	0.114644	4.90196	0.172713
12	2.9472	0.113394	5.10031	0.170405
12	3.13394	0.11219	5.29865	0.166253
12	3.32069	0.110872	5.497	0.160692
12	3.50743	0.109343	5.69535	0.154171
12	3.69417	0.107563	5.8937	0.147092
12	3.88091	0.105534	6.09205	0.139788
12	4.06766	0.10328	6.29039	0.132531
12	4.2544	0.100831	6.48874	0.125544
12	4.44114	0.098201	6.68709	0.119
12	4.62789	0.0953837	6.88544	0.11299
12	4.81463	0.0923495	7.08379	0.107493
12	5.00137	0.0890533	7.28214	0.102359
12	5.18812	0.0854489	7.48048	0.0973233
12	5.37486	0.0815052	7.67883	0.0920672
12	5.5616	0.0772213	7.87718	0.0863004
12	5.74834	0.0726344	8.07553	0.0798424
12	5.93509	0.06782	8.27388	0.0726766
12	6.12183	0.0628834	8.47222	0.0649601
12	6.30857	0.0579447	8.67057	0.0569875
12	6.49532	0.0531198	8.86892	0.0491254
12	6.68206	0.0485042	9.06727	0.0417373
12	6.8688	0.0441597	9.26562	0.0351199
12	7.05555	0.0401102	9.46396	0.029462
12	7.24229	0.0363437	9.66231	0.0248309
12	7.42903	0.0328219	9.86066	0.0211802
12	7.61577	0.0294941	10.059	0.018375
12	7.80252	0.0263115	10.2574	0.0162258
12	7.98926	0.0232392	10.4557	0.014526
12	8.176	0.0202641	10.6541	0.0130865
12	8.36275	0.0173966	10.8524	0.0117624
12	8.54949	0.0146666	11.0508	0.0104653
12	8.73623	0.0121158	11.2491	0.00916203
12	8.92298	0.0097885	11.4474	0.00786068
12	9.10972	0.00772223	11.6458	0.00659236
12	9.29646	0.00594127	11.8441	0.00539408
12	9.4832	0.00445329	12.0425	0.0042978
12	9.66995	0.00324926	12.2408	0.00332608
12	9.85669	0.00230618	12.4392	0.00249205
12	10.0434	0.00159131	12.6375	0.00180063
12	10.2302	0.00106696	12.8359	0.00124944
12	10.4169	0.000694816	13.0342	0.000829135
12	10.6037	0.000439272	13.2326	0.00052421
12	10.7904	0.000269494	13.4309	0.000314717
12	10.9771	0.000160372	13.6293	0.000178927
12	11.1639	9.25308e-05	13.8276	9.61203e-05
12	11.3506	5.17403e-05	14.026	4.87058e-05
12	11.5374	2.80262e-05	14.2243	2.32482e-05
13	-4.01583	7.31182e-05	-1.42399	0.000779533
13	-3.84217	0.000188767	-1.26732	0.00122794
13	-3.66851	0.000441926	-1.11064	0.00189123
13	-3.49486	0.000938917	-0.953967	0.00284798
13	-3.3212	0.001812	-0.797293	0.00419341
13	-3.14754	0.00318008	-0.640618	0.00603735
13	-2.97389	0.00508288	-0.483944	0.00849942
13	-2.80023	0.00741405	-0.32727	0.0117008
13	-2.62657	0.00989867	-0.170596	0.0157523
13	-2.45291	0.0121548	-0.0139213	0.0207402
13	-2.27926	0.0138386	0.142753	0.0267091
13	-2.1056	0.0148209	0.299427	0.0336466
13	-1.93194	0.0153148	0.456102	0.0414696
13	-1.75829	0.0159068	0.612776	0.0500175
13	-1.58463	0.0175021	0.76945	0.0590536
13	-1.41097	0.0212435	0.926124	0.068277
13	-1.23732	0.0284408	1.0828	0.0773453
13	-1.06366	0.0404812	1.23947	0.0859068
13	-0.890003	0.0586254	1.39615	0.0936385
13	-0.716346	0.0836226	1.55282	0.100285
13	-0.542689	0.11521	1.7095	0.105695
13	-0.369032	0.151735	1.86617	0.109841
13	-0.195375	0.190194	2.02284	0.112834
13	-0.0217181	0.22685	2.17952	0.114913
13	0.151939	0.258197	2.33619	0.116421
13	0.325596	0.281837	2.49287	0.117763
13	0.499253	0.296778	2.64954	0.119365
13	0.67291	0.303096	2.80622	0.121618
13	0.846566	0.301297	2.96289	0.124834
13	1.02022	0.291875	3.11956	0.129213
13	1.19388	0.275367	3.27624	0.134815
13	1.36754	0.252754	3.43291	0.141559
13	1.54119	0.225799	3.58959	0.14923
13	1.71485	0.196978	3.74626	0.157496
13	1.88851	0.16898	3.90294	0.165941
13	2.06216	0.144082	4.05961	0.174097
13	2.23582	0.123729	4.21628	0.181481
13	2.40948	0.108443	4.37296	0.187627
13	2.58314	0.097959	4.52963	0.192111
13	2.75679	0.0914106	4.68631	0.194585
13	2.93045	0.0874997	4.84298	0.194785
13	3.10411	0.0847108	4.99966	0.192553
13	3.27776	0.0815953	5.15633	0.187843
13	3.45142	0.0770673	5.313	0.180722
13	3.62508	0.070598	5.46968	0.171371
13	3.79873	0.0622426	5.62635	0.160073
13	3.97239	0.0525286	5.78303	0.147198
13	4.14605	0.0422787	5.9397	0.133181
13	4.3197	0.0324304	6.09638	0.118494
13	4.49336	0.0238738	6.25305	0.103617
13	4.66702	0.0173103	6.40972	0.0890065
13	4.84068	0.0131406	6.5664	0.0750692
13	5.01433	0.0114001	6.72307	0.0621385
13	5.18799	0.0117605	6.87975	0.0504614
13	5.36165	0.0136068	7.03642	0.0401929
13	5.5353	0.016183	7.1931	0.031399
13	5.70896	0.018778	7.34977	0.0240676
13	5.88262	0.0208989	7.50644	0.0181251
13	6.05627	0.0223705	7.66312	0.013455
13	6.22993	0.0233202	7.81979	0.00991843
13	6.40359	0.0240504	7.97647	0.00737199
13	6.57724	0.0248487	8.13314	0.00568281
13	6.7509	0.0258212	8.28982	0.00473939
13	6.92456	0.0268275	8.44649	0.00445756
13	7.09822	0.0275554	8.60316	0.00478184
13	7.27187	0.0276932	8.75984	0.00568234
13	7.44553	0.0271053	8.91651	0.00714785
13	7.61919	0.0259122	9.07319	0.00917594
13	7.79284	0.0244341	9.22986	0.0117611
13	7.9665	0.0230324	9.38654	0.0148823
13	8.14016	0.0219332	9.54321	0.0184912
13	8.31381	0.0211232	9.69988	0.022503
13	8.48747	0.0203678	9.85656	0.0267915
13	8.66113	0.01934	10.0132	0.0311896
13	8.83478	0.0177931	10.1699	0.0354957
13	9.00844	0.0156927	10.3266	0.0394864
13	9.1821	0.0132456	10.4833	0.0429344
13	9.35576	0.0108184	10.6399	0.0456288
13	9.52941	0.00878841	10.7966	0.0473962
13	9.70307	0.00740045	10.9533	0.0481192
13	9.87673	0.00669573	11.11	0.0477488
13	10.0504	0.00654275	11.2666	0.0463099
13	10.224	0.00674214	11.4233	0.0438989
13	10.3977	0.00713497	11.58	0.0406726
13	10.5714	0.00764573	11.7367	0.0368314
13	10.745	0.0082409	11.8933	0.0325988
13	10.9187	0.00884831	12.05	0.0282003
13	11.0923	0.00931089	12.2067	0.0238437
13	11.266	0.00941924	12.3633	0.0197044
13	11.4396	0.00900508	12.52	0.0159155
13	11.6133	0.00803255	12.6767	0.0125644
13	11.787	0.00662764	12.8334	0.00969473
13	11.9606	0.00502969	12.99	0.00731132
13	12.1343	0.00349738	13.1467	0.0053892
13	12.3079	0.00222218	13.3034	0.00388258
13	12.4816	0.00128746	13.4601	0.00273392
13	12.6552	0.00067898	13.6167	0.00188156
13	12.8289	0.000325476	13.7734	0.00126566
13	13.0026	0.000141638	13.9301	0.000832121
13	13.1762	5.58958e-05	14.0868	0.000534716
14	-1.89077	0.000102725	-6.65388	0.000648202
14	-1.74748	0.000419036	-6.35634	0.000985414
14	-1.60419	0.00136032	-6.05879	0.00147019
14	-1.46089	0.00355557	-5.76125	0.0021527
14	-1.3176	0.00765027	-5.46371	0.00309356
14	-1.1743	0.0141173	-5.16617	0.00436326
14	-1.03101	0.0238262	-4.86863	0.00604024
14	-0.887716	0.0393794	-4.57108	0.00820733
14	-0.744422	0.0656752	-4.27354	0.0109465
14	-0.601129	0.108611	-3.976	0.0143314
14	-0.457835	0.173025	-3.67846	0.0184194
14	-0.314541	0.260177	-3.38092	0.0232413
14	-0.171247	0.363181	-3.08337	0.0287925
14	-0.0279533	0.463487	-2.78583	0.0350247
14	0.115341	0.536104	-2.48829	0.0418405
14	0.258634	0.563112	-2.19075	0.0490919
14	0.401928	0.543318	-1.89321	0.0565831
14	0.545222	0.489506	-1.59567	0.0640798
14	0.688516	0.418397	-1.29812	0.0713224
14	0.83181	0.343482	-1.00058	0.0780441
14	0.975103	0.274166	-0.703039	0.0839914
14	1.1184	0.217737	-0.405497	0.0889453
14	1.26169	0.179565	-0.107955	0.0927394
14	1.40498	0.160325	0.189586	0.0952749
14	1.54828	0.153821	0.487128	0.0965284
14	1.69157	0.149475	0.78467	0.0965525
14	1.83487	0.138246	1.08221	0.0954697
14	1.97816	0.117301	1.37975	0.0934579
14	2.12145	0.0906256	1.6773	0.0907329
14	2.26475	0.0656494	1.97484	0.0875266
14	2.40804	0.0481686	2.27238	0.0840663
14	2.55134	0.0393601	2.56992	0.0805556
14	2.69463	0.0367692	2.86746	0.0771597
14	2.83792	0.036975	3.16501	0.0739963
14	2.98122	0.0371175	3.46255	0.0711327
14	3.12451	0.0354541	3.76009	0.0685884
14	3.2678	0.03192	4.05763	0.0663418
14	3.4111	0.0279333	4.35517	0.0643415
14	3.55439	0.0249242	4.65272	0.0625178
14	3.69769	0.0232918	4.95026	0.0607949
14	3.84098	0.0231086	5.2478	0.0591021
14	3.98427	0.0248404	5.54534	0.0573819
14	4.12757	0.0282335	5.84288	0.0555956
14	4.27086	0.0311509	6.14043	0.053726
14	4.41415	0.0309841	6.43797	0.0517769
14	4.55745	0.0273622	6.73551	0.0497704
14	4.70074	0.0227902	7.03305	0.0477425
14	4.84404	0.0205382	7.33059	0.0457373
14	4.98733	0.0218605	7.62813	0.0438014
14	5.13062	0.0248574	7.92568	0.0419778
14	5.27392	0.0262087	8.22322	0.0403013
14	5.41721	0.0244771	8.52076	0.0387946
14	5.56051	0.0213877	8.8183	0.0374654
14	5.7038	0.0194524	9.11584	0.0363064
14	5.84709	0.0189076	9.41339	0.035295
14	5.99039	0.0177541	9.71093	0.0343959
14	6.13368	0.0144997	10.0085	0.0335644
14	6.27697	0.00998203	10.306	0.0327507
14	6.42027	0.00650277	10.6036	0.0319041
14	6.56356	0.00594317	10.9011	0.0309788
14	6.70686	0.00867593	11.1986	0.0299372
14	6.85015	0.0133098	11.4962	0.0287541
14	6.99344	0.0172525	11.7937	0.0274187
14	7.13674	0.0184644	12.0913	0.025935
14	7.28003	0.017101	12.3888	0.0243214
14	7.42333	0.0149466	12.6863	0.0226084
14	7.56662	0.0133683	12.9839	0.020835
14	7.70991	0.0125072	13.2814	0.019045
14	7.85321	0.0119921	13.579	0.0172823
14	7.9965	0.0113654	13.8765	0.0155876
14	8.13979	0.0100254	14.1741	0.0139943
14	8.28309	0.00768088	14.4716	0.0125268
14	8.42638	0.00485391	14.7691	0.0111993
14	8.56968	0.00245767	15.0667	0.0100158
14	8.71297	0.000983129	15.3642	0.00897119
14	8.85626	0.000308756	15.6618	0.00805318
14	8.99956	7.59189e-05	15.9593	0.00724486
14	9.14285	1.45984e-05	16.2569	0.00652707
14	9.28614	2.19416e-06	16.5544	0.00588083
14	9.42944	2.58242e-07	16.8519	0.00528921
14	9.57273	3.18609e-08	17.1495	0.00473866
14	9.71603	1.00812e-07	17.447	0.0042197
14	9.85932	9.35822e-07	17.7446	0.00372693
14	10.0026	6.91039e-06	18.0421	0.00325857
14	10.1459	3.99571e-05	18.3396	0.00281563
14	10.2892	0.000181182	18.6372	0.0024009
14	10.4325	0.000646066	18.9347	0.00201793
14	10.5758	0.00182027	19.2323	0.00167015
14	10.7191	0.00408384	19.5298	0.00136014
14	10.8624	0.00738346	19.8274	0.00108924
14	11.0057	0.0109345	20.1249	0.000857361
14	11.149	0.0135105	20.4224	0.00066304
14	11.2923	0.0141309	20.72	0.000503642
14	11.4356	0.0125572	21.0175	0.000375672
14	11.5788	0.00939399	21.3151	0.000275119
14	11.7221	0.00581563	21.6126	0.000197787
14	11.8654	0.00292631	21.9101	0.000139569
14	12.0087	0.00117962	22.2077	9.66634e-05
14	12.152	0.000377167	22.5052	6.57028e-05
14	12.2953	9.50541e-05	22.8028	4.3826e-05
15	-6.84542	8.75709e-05	-11.5074	0.000458093
15	-6.66039	0.00126192	-11.1813	0.000676286
15	-6.47537	0.0055934	-10.8551	0.000981897
15	-6.29035	0.00762595	-10.529	0.00140216
15	-6.10533	0.00319805	-10.2029	0.00196959
15	-5.92031	0.000412523	-9.87674	0.00272175
15	-5.73529	1.63676e-05	-9.55061	0.00370064
15	-5.55026	1.99753e-07	-9.22447	0.00495141
15	-5.36524	7.49853e-10	-8.89834	0.00652055
15	-5.18022	8.65828e-13	-8.57221	0.00845338
15	-4.9952	3.0751e-16	-8.24607	0.0107912
15	-4.81018	3.35981e-20	-7.91994	0.0135678
15	-4.62515	1.07173e-19	-7.5938	0.0168066
15	-4.44013	8.51267e-16	-7.26767	0.0205174
15	-4.25511	2.07981e-12	-6.94153	0.0246936
15	-4.07009	1.56298e-09	-6.6154	0.0293115
15	-3.88507	3.61289e-07	-6.28926	0.034329
15	-3.70004	2.5688e-05	-5.96313	0.0396866
15	-3.51502	0.000561797	-5.63699	0.045309
15	-3.33	0.00377921	-5.31086	0.0511078
15	-3.14498	0.00781985	-4.98472	0.0569841
15	-2.95996	0.00498397	-4.65859	0.0628319
15	-2.77493	0.00120813	-4.33245	0.0685413
15	-2.58991	0.00261274	-4.00632	0.0740004
15	-2.40489	0.0106934	-3.68019	0.079098
15	-2.21987	0.022321	-3.35405	0.0837249
15	-2.03485	0.0249648	-3.02792	0.0877754
15	-1.84982	0.0174982	-2.70178	0.0911492
15	-1.6648	0.0223497	-2.37565	0.0937533
15	-1.47978	0.0401041	-2.04951	0.0955052
15	-1.29476	0.0683984	-1.72338	0.0963367
15	-1.10974	0.0850261	-1.39724	0.0961978
15	-0.924715	0.0865928	-1.07111	0.0950622
15	-0.739693	0.107165	-0.744973	0.092931
15	-0.554672	0.159368	-0.418838	0.089836
15	-0.36965	0.27788	-0.0927035	0.0858419
15	-0.184628	0.548321	0.233431	0.0810451
15	0.000394165	0.84299	0.559566	0.075571
15	0.185416	0.762467	0.885701	0.0695687
15	0.370438	0.485159	1.21184	0.0632035
15	0.55546	0.327472	1.53797	0.0566481
15	0.740482	0.245203	1.8641	0.0500734
15	0.925504	0.158995	2.19024	0.0436395
15	1.11053	0.102193	2.51637	0.0374879
15	1.29555	0.0734291	2.84251	0.0317354
15	1.48057	0.0745922	3.16864	0.0264705
15	1.66559	0.0846292	3.49478	0.0217521
15	1.85061	0.0622185	3.82091	0.0176103
15	2.03564	0.0333078	4.14705	0.0140497
15	2.22066	0.0308866	4.47318	0.0110535
15	2.40568	0.0357076	4.79932	0.00858888
15	2.5907	0.0375486	5.12545	0.00661276
15	2.77572	0.0450973	5.45159	0.00507739
15	2.96074	0.047765	5.77772	0.00393526
15	3.14577	0.0310109	6.10386	0.00314335
15	3.33079	0.0154412	6.42999	0.00266623
15	3.51581	0.0216219	6.75612	0.00247817
15	3.70083	0.0338011	7.08226	0.00256401
15	3.88585	0.0258169	7.40839	0.00291896
15	4.07088	0.0176392	7.73453	0.00354733
15	4.2559	0.0113565	8.06066	0.00446019
15	4.44092	0.0148879	8.3868	0.00567221
15	4.62594	0.0190414	8.71293	0.00719768
15	4.81096	0.0185169	9.03907	0.0090461
15	4.99599	0.0182814	9.3652	0.0112175
15	5.18101	0.0139131	9.69134	0.0136979
15	5.36603	0.0113421	10.0175	0.0164559
15	5.55105	0.0164174	10.3436	0.0194398
15	5.73607	0.0215461	10.6697	0.0225766
15	5.9211	0.0219295	10.9959	0.0257734
15	6.10612	0.0200362	11.322	0.0289208
15	6.29114	0.013807	11.6481	0.0318976
15	6.47616	0.00757438	11.9743	0.0345788
15	6.66118	0.00665355	12.3004	0.0368437
15	6.8462	0.00802955	12.6265	0.0385849
15	7.03123	0.00557317	12.9527	0.0397165
15	7.21625	0.00728503	13.2788	0.0401811
15	7.40127	0.00682153	13.605	0.0399552
15	7.58629	0.00209122	13.9311	0.0390501
15	7.77131	0.000197737	14.2572	0.0375119
15	7.95634	5.75172e-06	14.5834	0.0354173
15	8.14136	5.14616e-08	14.9095	0.032867
15	8.32638	1.41626e-10	15.2356	0.0299781
15	8.5114	1.19887e-13	15.5618	0.0268748
15	8.69642	3.12201e-17	15.8879	0.0236802
15	8.88145	4.79611e-17	16.214	0.0205081
15	9.06647	1.73907e-13	16.5402	0.0174567
15	9.25149	1.93973e-10	16.8663	0.0146049
15	9.43651	6.65484e-08	17.1924	0.0120097
15	9.62153	7.02276e-06	17.5186	0.00970654
15	9.80656	0.000227962	17.8447	0.00771073
15	9.99158	0.00227715	18.1708	0.0060204
15	10.1766	0.00705255	18.497	0.00462012
15	10.3616	0.0076368	18.8231	0.00348482
15	10.5466	0.00741033	19.1492	0.00258348
15	10.7317	0.0111662	19.4754	0.00188248
15	10.9167	0.0113119	19.8015	0.00134819
15	11.1017	0.00612805	20.1276	0.000949014
15	11.2867	0.0012858	20.4538	0.000656586
15	11.4718	8.7899e-05	20.7799	0.000446488
16	-3.41078	0.000178295	-14.8579	0.000100423
16	-3.23495	0.00034932	-14.4034	0.000145189
16	-3.05912	0.000657868	-13.9489	0.000207105
16	-2.88328	0.00119206	-13.4944	0.000291518
16	-2.70745	0.00208041	-13.0399	0.000404962
16	-2.53162	0.00350093	-12.5854	0.000555269
16	-2.35579	0.00568725	-12.1309	0.000751621
16	-2.17996	0.0089293	-11.6765	0.00100455
16	-2.00412	0.013565	-11.222	0.00132587
16	-1.82829	0.01996	-10.7675	0.00172844
16	-1.65246	0.0284728	-10.313	0.00222595
16	-1.47663	0.0394043	-9.85851	0.00283245
16	-1.3008	0.052933	-9.40403	0.00356185
16	-1.12496	0.0690447	-8.94954	0.00442722
16	-0.949133	0.0874663	-8.49505	0.00544012
16	-0.773301	0.107625	-8.04056	0.00660972
16	-0.597469	0.12865	-7.58608	0.00794193
16	-0.421637	0.149434	-7.13159	0.0094386
16	-0.245805	0.168756	-6.6771	0.0110967
16	-0.069973	0.185453	-6.22261	0.0129076
16	0.105859	0.198601	-5.76813	0.0148569
16	0.281691	0.207681	-5.31364	0.0169238
16	0.457523	0.212658	-4.85915	0.0190816
16	0.633355	0.213972	-4.40467	0.0212983
16	0.809187	0.212427	-3.95018	0.0235376
16	0.985019	0.208999	-3.49569	0.0257601
16	1.16085	0.204623	-3.0412	0.0279256
16	1.33668	0.199991	-2.58672	0.0299951
16	1.51251	0.195433	-2.13223	0.0319335
16	1.68835	0.190892	-1.67774	0.0337117
16	1.86418	0.185997	-1.22326	0.0353092
16	2.04001	0.180216	-0.768768	0.036716
16	2.21584	0.17303	-0.314281	0.0379337
16	2.39167	0.164102	0.140206	0.0389761
16	2.56751	0.153374	0.594694	0.0398687
16	2.74334	0.141098	1.04918	0.040647
16	2.91917	0.127783	1.50367	0.0413542
16	3.095	0.114092	1.95816	0.0420375
16	3.27083	0.100715	2.41264	0.0427446
16	3.44667	0.088256	2.86713	0.0435187
16	3.6225	0.0771562	3.32162	0.0443948
16	3.79833	0.0676527	3.7761	0.0453957
16	3.97416	0.0597842	4.23059	0.0465291
16	4.14999	0.0534232	4.68508	0.0477855
16	4.32583	0.048326	5.13957	0.0491379
16	4.50166	0.0441877	5.59405	0.0505427
16	4.67749	0.040695	6.04854	0.0519421
16	4.85332	0.0375693	6.50303	0.0532674
16	5.02915	0.0345975	6.95751	0.054444
16	5.20498	0.0316469	7.412	0.0553961
16	5.38082	0.0286658	7.86649	0.0560527
16	5.55665	0.0256714	8.32098	0.0563522
16	5.73248	0.02273	8.77546	0.0562468
16	5.90831	0.0199356	9.22995	0.0557063
16	6.08414	0.0173921	9.68444	0.05472
16	6.25998	0.0151996	10.1389	0.0532972
16	6.43581	0.013447	10.5934	0.0514668
16	6.61164	0.0122072	11.0479	0.0492749
16	6.78747	0.0115314	11.5024	0.0467821
16	6.9633	0.0114434	11.9569	0.044059
16	7.13914	0.0119307	12.4114	0.0411819
16	7.31497	0.0129367	12.8658	0.0382285
16	7.4908	0.0143552	13.3203	0.0352731
16	7.66663	0.0160308	13.7748	0.0323833
16	7.84246	0.0177676	14.2293	0.0296162
16	8.0183	0.0193482	14.6838	0.0270171
16	8.19413	0.0205602	15.1383	0.0246173
16	8.36996	0.0212295	15.5928	0.0224347
16	8.54579	0.0212516	16.0473	0.0204742
16	8.72162	0.0206137	16.5017	0.0187291
16	8.89746	0.0194019	16.9562	0.0171833
16	9.07329	0.0177876	17.4107	0.0158137
16	9.24912	0.0159971	17.8652	0.0145933
16	9.42495	0.0142702	18.3197	0.0134932
16	9.60078	0.0128182	18.7742	0.0124854
16	9.77661	0.0117913	19.2287	0.0115448
16	9.95245	0.0112612	19.6832	0.0106504
16	10.1283	0.0112205	20.1376	0.00978679
16	10.3041	0.0115946	20.5921	0.00894374
16	10.4799	0.012261	21.0466	0.00811655
16	10.6558	0.0130692	21.5011	0.0073052
16	10.8316	0.0138592	21.9556	0.00651344
16	11.0074	0.0144779	22.4101	0.0057476
16	11.1833	0.0147939	22.8646	0.00501545
16	11.3591	0.0147117	23.3191	0.00432501
16	11.5349	0.014184	23.7735	0.00368367
16	11.7108	0.0132195	24.228	0.00309738
16	11.8866	0.0118817	24.6825	0.00257021
16	12.0624	0.0102789	25.137	0.00210415
16	12.2383	0.00854549	25.5915	0.00169908
16	12.4141	0.0068184	26.046	0.00135299
16	12.5899	0.00521592	26.5005	0.00106231
16	12.7658	0.00382225	26.955	0.000822309
16	12.9416	0.00268138	27.4094	0.000627474
16	13.1174	0.00179978	27.8639	0.000471954
16	13.2933	0.00115539	28.3184	0.000349879
16	13.4691	0.000709165	28.7729	0.00025564
16	13.6449	0.00041607	29.2274	0.000184082
16	13.8207	0.000233294	29.6819	0.000130633
16	13.9966	0.000124996	30.1364	9.13566e-05
17	-4.8232	2.80534e-05	-10.3787	1.71989e-05
17	-4.59795	0.000129686	-10.0871	3.30335e-05
17	-4.3727	0.00043656	-9.79548	6.06123e-05
17	-4.14745	0.00107014	-9.50387	0.000106274
17	-3.9222	0.0019102	-9.21225	0.00017811
17	-3.69695	0.00248303	-8.92064	0.000285439
17	-3.4717	0.0023519	-8.62902	0.000437637
17	-3.24645	0.00163444	-8.33741	0.000642337
17	-3.0212	0.000903203	-8.04579	0.000903265
17	-2.79595	0.000710469	-7.75418	0.00121824
17	-2.5707	0.00151082	-7.46256	0.00157808
17	-2.34545	0.00389813	-7.17095	0.00196704
17	-2.1202	0.00850366	-6.87933	0.00236513
17	-1.89495	0.0155816	-6.58772	0.00275212
17	-1.6697	0.0248597	-6.2961	0.00311231
17	-1.44445	0.0363677	-6.00449	0.00343891
17	-1.2192	0.05204	-5.71287	0.00373674
17	-0.993949	0.0767716	-5.42126	0.00402253
17	-0.768699	0.117315	-5.12964	0.00432285
17	-0.543449	0.178503	-4.83803	0.00467041
17	-0.318199	0.256186	-4.54641	0.00510021
17	-0.0929484	0.330871	-4.2548	0.00564699
17	0.132302	0.373387	-3.96318	0.00634492
17	0.357552	0.365302	-3.67157	0.0072297
17	0.582802	0.314394	-3.37995	0.008342
17	0.808052	0.246984	-3.08834	0.0097299
17	1.0333	0.187192	-2.79672	0.0114477
17	1.25855	0.144987	-2.50511	0.013549
17	1.4838	0.119273	-2.21349	0.0160723
17	1.70905	0.106244	-1.92188	0.0190238
17	1.9343	0.10243	-1.63026	0.0223598
17	2.15955	0.102679	-1.33865	0.0259792
17	2.3848	0.100822	-1.04703	0.0297303
17	2.61005	0.0941242	-0.755418	0.0334368
17	2.8353	0.0847568	-0.463803	0.036938
17	3.06055	0.0766825	-0.172188	0.0401338
17	3.2858	0.0721478	0.119427	0.0430187
17	3.51105	0.0702154	0.411042	0.0456939
17	3.7363	0.0679333	0.702657	0.0483481
17	3.96155	0.0637414	0.994272	0.0512133
17	4.1868	0.0596587	1.28589	0.0545058
17	4.41205	0.0584303	1.5775	0.0583707
17	4.6373	0.0589826	1.86912	0.0628456
17	4.86255	0.0572111	2.16073	0.0678509
17	5.0878	0.0510515	2.45235	0.0732073
17	5.31305	0.0424788	2.74396	0.0786699
17	5.53831	0.0347131	3.03558	0.0839694
17	5.76356	0.0292163	3.32719	0.0888487
17	5.98881	0.0254664	3.61881	0.0930901
17	6.21406	0.0225525	3.91042	0.0965306
17	6.43931	0.020283	4.20204	0.0990707
17	6.66456	0.0187104	4.49365	0.100676
17	6.88981	0.0173	4.78527	0.101377
17	7.11506	0.0154711	5.07688	0.101261
17	7.34031	0.0134745	5.3685	0.100465
17	7.56556	0.0117422	5.66011	0.0991554
17	7.79081	0.0101871	5.95173	0.097503
17	8.01606	0.00886216	6.24334	0.0956604
17	8.24131	0.00827334	6.53496	0.0937374
17	8.46656	0.00857517	6.82657	0.0917862
17	8.69181	0.00908805	7.11819	0.0897978
17	8.91706	0.00886396	7.4098	0.0877108
17	9.14231	0.00752316	7.70142	0.0854301
17	9.36756	0.00544646	7.99303	0.0828501
17	9.59281	0.00331312	8.28465	0.0798788
17	9.81806	0.00164753	8.57626	0.0764563
17	10.0433	0.000647266	8.86788	0.0725661
17	10.2686	0.000194571	9.15949	0.0682381
17	10.4938	4.33609e-05	9.45111	0.0635437
17	10.7191	7.20829e-06	9.74272	0.0585861
17	10.9443	8.95143e-07	10.0343	0.0534873
17	11.1696	8.86305e-09	10.326	0.0483748
17	11.3948	1.27236e-07	10.6176	0.0433693
17	11.6201	1.33009e-06	10.9092	0.0385751
17	11.8453	1.01251e-05	11.2008	0.0340737
17	12.0706	5.61251e-05	11.4924	0.0299205
17	12.2958	0.000226548	11.784	0.026144
17	12.5211	0.000665896	12.0756	0.0227481
17	12.7463	0.00142527	12.3673	0.0197166
17	12.9716	0.00222143	12.6589	0.0170187
17	13.1968	0.00252122	12.9505	0.014616
17	13.4221	0.00208369	13.2421	0.012469
17	13.6473	0.001254	13.5337	0.0105435
17	13.8726	0.000549551	13.8253	0.00881338
17	14.0978	0.000175373	14.1169	0.0072624
17	14.3231	4.07696e-05	14.4086	0.00588257
17	14.5483	7.11827e-06	14.7002	0.00467123
17	14.7736	3.01228e-06	14.9918	0.00362736
17	14.9988	1.53241e-05	15.2834	0.00274827
17	15.2241	7.90732e-05	15.575	0.00202738
17	15.4493	0.000297117	15.8666	0.00145341
17	15.6746	0.000812962	16.1583	0.00101073
17	15.8998	0.00161978	16.4499	0.000680672
17	16.1251	0.0023501	16.7415	0.00044318
17	16.3503	0.0024829	17.0331	0.000278538
17	16.5756	0.00191019	17.3247	0.000168736
17	16.8008	0.00107014	17.6163	9.83893e-05
17	17.0261	0.00043656	17.9079	5.51506e-05
17	17.2513	0.000129686	18.1996	2.96832e-05
17	17.4766	2.80534e-05	18.4912	1.53243e-05
18	-1.44017	0.000156191	-3.13028	0.000278054
18	-1.37434	0.000575072	-2.96866	0.000448793
18	-1.30851	0.00175	-2.80703	0.000707654
18	-1.24268	0.00443933	-2.64541	0.00109017
18	-1.17684	0.00950163	-2.48378	0.00164103
18	-1.11101	0.0174437	-2.32216	0.002414
18	-1.04518	0.0280809	-2.16053	0.00347071
18	-0.979343	0.0408048	-1.9989	0.00487784
18	-0.91351	0.0554749	-1.83728	0.00670266
18	-0.847676	0.073069	-1.67565	0.0090068
18	-0.781843	0.0947092	-1.51403	0.0118388
18	-0.71601	0.118927	-1.3524	0.0152263
18	-0.650177	0.140166	-1.19078	0.0191684
18	-0.584344	0.152447	-1.02915	0.0236302
18	-0.518511	0.156823	-0.867527	0.0285408
18	-0.452678	0.164931	-0.705902	0.0337949
18	-0.386844	0.193351	-0.544277	0.0392593
18	-0.321011	0.253455	-0.382651	0.0447834
18	-0.255178	0.346181	-0.221026	0.0502135
18	-0.189345	0.464001	-0.0594008	0.0554071
18	-0.123512	0.593745	0.102225	0.0602468
18	-0.0576786	0.717195	0.26385	0.0646506
18	0.00815453	0.815236	0.425475	0.0685772
18	0.0739877	0.877749	0.5871	0.0720247
18	0.139821	0.909055	0.748726	0.0750247
18	0.205654	0.920299	0.910351	0.0776319
18	0.271487	0.916059	1.07198	0.0799122
18	0.33732	0.889132	1.2336	0.0819315
18	0.403153	0.827777	1.39523	0.0837487
18	0.468987	0.728464	1.55685	0.0854124
18	0.53482	0.603322	1.71848	0.0869643
18	0.600653	0.47547	1.8801	0.0884448
18	0.666486	0.366216	2.04173	0.089903
18	0.732319	0.285605	2.20335	0.0914045
18	0.798152	0.232461	2.36498	0.0930377
18	0.863986	0.199683	2.5266	0.0949137
18	0.929819	0.17887	2.68823	0.0971617
18	0.995652	0.162988	2.84985	0.0999179
18	1.06148	0.147679	3.01148	0.10331
18	1.12732	0.131004	3.17311	0.107441
18	1.19315	0.112392	3.33473	0.112369
18	1.25898	0.0925383	3.49636	0.118096
18	1.32482	0.0742532	3.65798	0.124555
18	1.39065	0.0621052	3.81961	0.131608
18	1.45648	0.0597359	3.98123	0.139043
18	1.52232	0.0665539	4.14286	0.146589
18	1.58815	0.0767532	4.30448	0.153924
18	1.65398	0.0823273	4.46611	0.160697
18	1.71982	0.0786122	4.62773	0.16655
18	1.78565	0.0677405	4.78936	0.171139
18	1.85148	0.0563406	4.95098	0.174164
18	1.91732	0.0495758	5.11261	0.175391
18	1.98315	0.0475122	5.27423	0.174666
18	2.04898	0.0467244	5.43586	0.171938
18	2.11482	0.0442551	5.59749	0.167255
18	2.18065	0.0396428	5.75911	0.160769
18	2.24648	0.0340358	5.92074	0.152718
18	2.31231	0.0284091	6.08236	0.143411
18	2.37815	0.0228435	6.24399	0.133201
18	2.44398	0.017098	6.40561	0.122454
18	2.50981	0.0114179	6.56724	0.111529
18	2.57565	0.00656804	6.72886	0.100748
18	2.64148	0.00318873	6.89049	0.0903798
18	2.70731	0.00134463	7.05211	0.080632
18	2.77315	0.000715101	7.21374	0.0716476
18	2.83898	0.00109324	7.37536	0.0635099
18	2.90481	0.0026975	7.53699	0.0562526
18	2.97065	0.00607874	7.69861	0.0498724
18	3.03648	0.0116926	7.86024	0.0443408
18	3.10231	0.0194928	8.02187	0.0396145
18	3.16815	0.0289545	8.18349	0.0356416
18	3.23398	0.0393591	8.34512	0.0323648
18	3.29981	0.0495973	8.50674	0.0297201
18	3.36565	0.0574679	8.66837	0.0276349
18	3.43148	0.0598536	8.82999	0.0260252
18	3.49731	0.0547243	8.99162	0.0247945
18	3.56314	0.0433998	9.15324	0.023836
18	3.62898	0.0303961	9.31487	0.0230372
18	3.69481	0.0205799	9.47649	0.0222878
18	3.76064	0.0162325	9.63812	0.0214885
18	3.82648	0.0164124	9.79974	0.0205598
18	3.89231	0.0185297	9.96137	0.0194494
18	3.95814	0.0203182	10.123	0.0181357
18	4.02398	0.0207141	10.2846	0.0166275
18	4.08981	0.0196882	10.4462	0.0149605
18	4.15564	0.0179268	10.6079	0.0131902
18	4.22148	0.0165227	10.7695	0.011383
18	4.28731	0.0162586	10.9311	0.00960731
18	4.35314	0.0169441	11.0927	0.00792523
18	4.41898	0.0177461	11.2544	0.00638689
18	4.48481	0.018099	11.416	0.00502675
18	4.55064	0.0178687	11.5776	0.00386275
18	4.61648	0.0167773	11.7392	0.00289759
18	4.68231	0.014364	11.9009	0.00212153
18	4.74814	0.0107085	12.0625	0.00151597
18	4.81397	0.00672461	12.2241	0.00105714
18	4.87981	0.00349026	12.3857	0.000719359
18	4.94564	0.00148296	12.5474	0.000477658
18	5.01147	0.000513439	12.709	0.000309479
18	5.07731	0.000144548	12.8706	0.000195651
19	-2.57874	0.000101831	-10.2144	0.000174307
19	-2.42142	0.000408378	-9.82638	0.000262662
19	-2.2641	0.00131552	-9.43835	0.000389511
19	-2.10677	0.00342214	-9.05033	0.000568455
19	-1.94945	0.00724025	-8.6623	0.000816481
19	-1.79213	0.0125857	-8.27428	0.00115422
19	-1.63481	0.018278	-7.88626	0.001606
19	-1.47748	0.0229169	-7.49823	0.00219961
19	-1.32016	0.0265428	-7.11021	0.00296561
19	-1.16284	0.0317858	-6.72218	0.00393629
19	-1.00551	0.0433898	-6.33416	0.00514403
19	-0.848192	0.0668553	-5.94613	0.00661923
19	-0.690869	0.107613	-5.55811	0.00838788
19	-0.533546	0.16972	-5.17008	0.0104688
19	-0.376224	0.251571	-4.78206	0.0128712
19	-0.218901	0.340967	-4.39404	0.0155918
19	-0.061578	0.417293	-4.00601	0.0186135
19	0.0957448	0.462579	-3.61799	0.0219045
19	0.253068	0.471068	-3.22996	0.0254181
19	0.41039	0.448516	-2.84194	0.0290951
19	0.567713	0.406018	-2.45391	0.0328657
19	0.725036	0.355749	-2.06589	0.0366547
19	0.882359	0.307534	-1.67786	0.0403852
19	1.03968	0.264661	-1.28984	0.0439847
19	1.197	0.223533	-0.901815	0.0473894
19	1.35433	0.17954	-0.51379	0.0505487
19	1.51165	0.133683	-0.125766	0.0534279
19	1.66897	0.0931697	0.262259	0.0560091
19	1.8263	0.0657264	0.650283	0.0582911
19	1.98362	0.0535424	1.03831	0.0602863
19	2.14094	0.0524946	1.42633	0.0620174
19	2.29826	0.0565451	1.81436	0.0635123
19	2.45559	0.0620199	2.20238	0.0647995
19	2.61291	0.0676144	2.59041	0.0659032
19	2.77023	0.0717632	2.97843	0.0668397
19	2.92756	0.0716859	3.36645	0.0676153
19	3.08488	0.0653712	3.75448	0.0682258
19	3.2422	0.0540542	4.1425	0.0686571
19	3.39952	0.0423134	4.53053	0.0688883
19	3.55685	0.0352287	4.91855	0.0688941
19	3.71417	0.0348982	5.30658	0.0686492
19	3.87149	0.0392501	5.6946	0.0681318
19	4.02882	0.0440118	6.08263	0.0673264
19	4.18614	0.0460953	6.47065	0.0662261
19	4.34346	0.0453778	6.85868	0.0648337
19	4.50078	0.0433088	7.2467	0.0631616
19	4.65811	0.0404411	7.63472	0.0612309
19	4.81543	0.036153	8.02275	0.0590693
19	4.97275	0.0303536	8.41077	0.0567095
19	5.13007	0.0242863	8.7988	0.0541863
19	5.2874	0.01958	9.18682	0.0515352
19	5.44472	0.0172601	9.57485	0.0487905
19	5.60204	0.017561	9.96287	0.0459841
19	5.75937	0.0197682	10.3509	0.0431448
19	5.91669	0.022026	10.7389	0.0402984
19	6.07401	0.0220953	11.1269	0.0374681
19	6.23133	0.0190228	11.515	0.0346746
19	6.38866	0.0140799	11.903	0.0319372
19	6.54598	0.00976838	12.291	0.0292742
19	6.7033	0.00777645	12.679	0.0267033
19	6.86063	0.00782682	13.0671	0.0242419
19	7.01795	0.0083188	13.4551	0.0219067
19	7.17527	0.00799161	13.8431	0.0197138
19	7.33259	0.00700935	14.2311	0.0176774
19	7.48992	0.00647665	14.6192	0.0158098
19	7.64724	0.00700958	15.0072	0.0141196
19	7.80456	0.00797149	15.3952	0.0126115
19	7.96189	0.00820112	15.7832	0.0112855
19	8.11921	0.00736608	16.1713	0.0101365
19	8.27653	0.00636164	16.5593	0.00915418
19	8.43385	0.00629611	16.9473	0.0083238
19	8.59118	0.007237	17.3353	0.00762661
19	8.7485	0.00812661	17.7234	0.00704114
19	8.90582	0.00796072	18.1114	0.00654451
19	9.06315	0.00692232	18.4994	0.0061139
19	9.22047	0.00619874	18.8874	0.00572796
19	9.37779	0.00671945	19.2755	0.00536801
19	9.53511	0.00825704	19.6635	0.00501897
19	9.69244	0.00982232	20.0515	0.00466998
19	9.84976	0.0107169	20.4395	0.0043145
19	10.0071	0.0108816	20.8276	0.00395013
19	10.1644	0.0103312	21.2156	0.00357808
19	10.3217	0.00885591	21.6036	0.00320233
19	10.4791	0.00651376	21.9916	0.00282876
19	10.6364	0.00395293	22.3797	0.00246419
19	10.7937	0.00193971	22.7677	0.00211551
19	10.951	0.000787463	23.1557	0.00178894
19	11.1083	0.000378941	23.5437	0.00148951
19	11.2657	0.00056587	23.9318	0.00122076
19	11.423	0.00141792	24.3198	0.000984578
19	11.5803	0.0030763	24.7078	0.000781317
19	11.7376	0.00530945	25.0958	0.00060996
19	11.895	0.00724388	25.4839	0.000468411
19	12.0523	0.00780911	25.8719	0.00035381
19	12.2096	0.0066516	26.2599	0.000262846
19	12.3669	0.00447656	26.6479	0.000192045
19	12.5242	0.00238043	27.0359	0.000137993
19	12.6816	0.00100014	27.424	9.75103e-05
19	12.8389	0.000332017	27.812	6.77605e-05
19	12.9962	8.70869e-05	28.2	4.6305e-05
20	-4.74257	3.23248e-05	-10.1696	2.78271e-05
20	-4.54029	6.98551e-05	-9.81729	5.84475e-05
20	-4.33801	0.000142644	-9.46496	0.000114971
20	-4.13573	0.000275445	-9.11264	0.000211845
20	-3.93344	0.000503429	-8.76032	0.000365749
20	-3.73116	0.00087183	-8.408	0.000591924
20	-3.52888	0.00143248	-8.05568	0.00089851
20	-3.3266	0.00223684	-7.70336	0.00128033
20	-3.12431	0.00332668	-7.35104	0.0017147
20	-2.92203	0.00472576	-6.99871	0.00216194
20	-2.71975	0.00643732	-6.64639	0.00257215
20	-2.51747	0.00845227	-6.29407	0.00289679
20	-2.31519	0.0107698	-5.94175	0.00310127
20	-2.1129	0.0134273	-5.58943	0.00317391
20	-1.91062	0.0165285	-5.23711	0.00312831
20	-1.70834	0.0202577	-4.88478	0.00299957
20	-1.50606	0.0248659	-4.53246	0.0028379
20	-1.30378	0.030625	-4.18014	0.00270319
20	-1.10149	0.0377602	-3.82782	0.00266221
20	-0.899211	0.0463821	-3.4755	0.00278662
20	-0.696929	0.0564425	-3.12318	0.00314823
20	-0.494647	0.0677331	-2.77085	0.00380919
20	-0.292364	0.0799249	-2.41853	0.00480825
20	-0.0900822	0.0926287	-2.06621	0.00614772
20	0.1122	0.105449	-1.71389	0.00778742
20	0.314482	0.11801	-1.36157	0.00965029
20	0.516764	0.129953	-1.00925	0.0116405
20	0.719047	0.140918	-0.656925	0.0136709
20	0.921329	0.150541	-0.304603	0.0156929
20	1.12361	0.15848	0.0477181	0.0177214
20	1.32589	0.16446	0.40004	0.019847
20	1.52818	0.168325	0.752361	0.0222308
20	1.73046	0.170071	1.10468	0.0250798
20	1.93274	0.169832	1.457	0.028606
20	2.13502	0.167836	1.80933	0.0329777
20	2.3373	0.16434	2.16165	0.0382769
20	2.53959	0.159563	2.51397	0.0444727
20	2.74187	0.153662	2.86629	0.0514205
20	2.94415	0.146733	3.21861	0.0588821
20	3.14643	0.138861	3.57093	0.0665573
20	3.34871	0.130168	3.92326	0.0741143
20	3.551	0.120873	4.27558	0.0812114
20	3.75328	0.111305	4.6279	0.0875125
20	3.95556	0.101886	4.98022	0.0927074
20	4.15784	0.0930702	5.33254	0.0965447
20	4.36013	0.0852568	5.68486	0.0988783
20	4.56241	0.0787089	6.03719	0.0997102
20	4.76469	0.0734936	6.38951	0.0992092
20	4.96697	0.0694696	6.74183	0.0976852
20	5.16925	0.0663287	7.09415	0.0955215
20	5.37154	0.0636794	7.44647	0.0930835
20	5.57382	0.0611477	7.79879	0.0906378
20	5.7761	0.0584626	8.15111	0.0883076
20	5.97838	0.0555018	8.50344	0.0860765
20	6.18067	0.052289	8.85576	0.0838302
20	6.38295	0.0489542	9.20808	0.0814151
20	6.58523	0.0456777	9.5604	0.0786911
20	6.78751	0.0426377	9.91272	0.0755656
20	6.98979	0.0399762	10.265	0.072007
20	7.19208	0.0377797	10.6174	0.0680419
20	7.39436	0.0360733	10.9697	0.063745
20	7.59664	0.0348196	11.322	0.0592231
20	7.79892	0.0339223	11.6743	0.0545961
20	8.0012	0.0332352	12.0267	0.0499774
20	8.20349	0.03258	12.379	0.0454554
20	8.40577	0.0317736	12.7313	0.0410837
20	8.60805	0.0306616	13.0836	0.0368808
20	8.81033	0.0291536	13.4359	0.0328415
20	9.01262	0.0272497	13.7883	0.0289542
20	9.2149	0.0250498	14.1406	0.0252199
20	9.41718	0.0227381	14.4929	0.0216643
20	9.61946	0.0205436	14.8452	0.0183398
20	9.82174	0.018684	15.1975	0.0153165
20	10.024	0.01731	15.5499	0.0126647
20	10.2263	0.0164657	15.9022	0.0104348
20	10.4286	0.016078	16.2545	0.00864114
20	10.6309	0.0159773	16.6068	0.00725577
20	10.8332	0.0159425	16.9592	0.00621359
20	11.0354	0.0157558	17.3115	0.00542746
20	11.2377	0.0152535	17.6638	0.00480842
20	11.44	0.0143586	18.0161	0.00428428
20	11.6423	0.0130891	18.3684	0.00381082
20	11.8446	0.011542	18.7208	0.00337238
20	12.0468	0.00985946	19.0731	0.00297283
20	12.2491	0.00818809	19.4254	0.0026217
20	12.4514	0.00664502	19.7777	0.00232204
20	12.6537	0.00529914	20.13	0.00206493
20	12.856	0.00417061	20.4824	0.0018321
20	13.0583	0.00324432	20.8347	0.001604
20	13.2605	0.00248879	21.187	0.00136819
20	13.4628	0.00187212	21.5393	0.00112387
20	13.6651	0.00137039	21.8917	0.000880881
20	13.8674	0.0009684	22.244	0.000654439
20	14.0697	0.000655928	22.5963	0.000458793
20	14.272	0.000423382	22.9486	0.000302609
20	14.4742	0.000259287	23.3009	0.000187433
20	14.6765	0.000150185	23.6533	0.000108891
20	14.8788	8.2093e-05	24.0056	5.92923e-05
20	15.0811	4.22821e-05	24.3579	3.02455e-05
[truncated: 1 more rows]

## Sheet: h
secondsFromLastSongToCopulation	cumulativeFractionRecordings
0	0
0	0.136364
0.006	0.181818
0.0092	0.227273
0.0195	0.272727
0.0642	0.318182
0.1135	0.363636
0.1442	0.409091
0.1882	0.454545
0.229	0.5
0.2363	0.545455
0.2382	0.590909
0.35	0.636364
0.3554	0.681818
0.3708	0.727273
0.4492	0.772727
0.523	0.818182
0.5503	0.863636
0.8584	0.909091
1.3666	0.954545
1.8397	1

## Sheet: i_song
t_s_relative_end_of_last_song_before_copulation	song_ 1	song_ 2	song_ 3	song_ 4	song_ 5	song_ 6	song_ 7	song_ 8	song_ 9	song_10	song_11	song_12	song_13	song_14	song_15	song_16	song_17	song_18	song_19	song_20	song_21	song_22	song_23	songSegmentation_sine1_pulse2_ 1	songSegmentation_sine1_pulse2_ 2	songSegmentation_sine1_pulse2_ 3	songSegmentation_sine1_pulse2_ 4	songSegmentation_sine1_pulse2_ 5	songSegmentation_sine1_pulse2_ 6	songSegmentation_sine1_pulse2_ 7	songSegmentation_sine1_pulse2_ 8	songSegmentation_sine1_pulse2_ 9	songSegmentation_sine1_pulse2_10	songSegmentation_sine1_pulse2_11	songSegmentation_sine1_pulse2_12	songSegmentation_sine1_pulse2_13	songSegmentation_sine1_pulse2_14	songSegmentation_sine1_pulse2_15	songSegmentation_sine1_pulse2_16	songSegmentation_sine1_pulse2_17	songSegmentation_sine1_pulse2_18	songSegmentation_sine1_pulse2_19	songSegmentation_sine1_pulse2_20	songSegmentation_sine1_pulse2_21	songSegmentation_sine1_pulse2_22	songSegmentation_sine1_pulse2_23
-4	-0.0270509	-0.00644108	0.00161017	0.00611903	0.00225424	-0.00837341	-0.0041867	-0.000322035	-0.00193232	0.00676314	0.00193221	0.00386465	0.00257628	0.00128814	-0.00676314	0.00644108	-0.00966105	0	-0.0206102	-0.00193232	-0.000644108	0.00289831	0.00128814	0	0	0	0	0	0	0	0	0	0	0	0	0	0	0	0	0	0	2	0	0	0	0
-3.9975	0.0144916	0.000644108	0.00225424	-0.00161027	0.00418645	0.00579697	0.00483081	0.00386442	-0.00805135	0.00869546	0.00805087	-0.00354259	0.00386442	0.00418645	-0.000322054	0.00322054	0.0109492	0.00805135	0.0173899	-0.0154586	-0.000322054	0.00193221	0.00225424	0	0	0	0	0	0	0	0	0	0	0	0	0	0	0	0	0	0	2	0	0	0	0
-3.995	0.00772884	0.00579697	0.0218984	0.00579697	-0.00611866	-0.00547492	0.00933957	0.00708477	0.0115939	0.00257643	-0.00708477	0.00161027	-0.000322035	0.00193221	0.00966162	0.00289849	-0.000322035	0.00193232	-0.0344577	0.00483081	0.000966162	0.00611866	0.000966105	0	0	0	0	0	0	0	0	0	0	0	0	0	0	0	0	0	0	2	0	0	0	0
-3.9925	-0.00128814	-0.00322054	0.00805087	0.00128822	-0.00128814	0.0173909	0.000966162	0.0109492	-0.00547492	0.00805135	-0.00547459	-0.00161027	-0.0109492	0.00611866	-0.00225438	0.0103057	0.00966105	-0.00644108	0.0251187	0.00289849	-0.00225438	-0.00128814	0.00418645	0	0	0	0	0	0	0	0	0	0	0	0	0	0	0	0	0	0	2	0	0	0	0
-3.99	-0.0212543	-0.00161027	-0.00128814	-0.00450876	0.00418645	0	0.000966162	0.00128814	-0.00547492	0.0161027	-0.00805087	0	0.00225424	-0.0215763	-0.0077293	0.00193232	0.00611866	0.00644108	-0.045729	0.00966162	0.00322054	-0.0125594	0.0138475	0	0	0	0	0	0	0	0	0	0	0	0	0	0	0	0	0	0	2	0	0	0	0
-3.9875	-0.0074068	0.00708519	0.0157797	0.00740724	-0.0109492	0.000644108	-0.000322054	0.00515256	0.00611903	-0.0041867	-0.000966105	0.0115939	0.00708477	-0.0064407	-0.000644108	-0.000966162	-0.00289831	0.00354259	0.0125594	0.000644108	0.0077293	-0.0064407	0.00869494	0	0	0	0	0	0	0	0	0	0	0	0	0	0	0	0	0	0	2	0	0	0	0
-3.985	0.00483052	-0.00805135	0.00257628	0.00450876	-0.0135255	0.00257643	0.00257643	0.00257628	-0.0125601	0.00450876	0.000966105	0.00579697	0	-0.00225424	0.000644108	0.000644108	0.00289831	0.00257643	-0.0177119	0.000966162	-0.00869546	-0.00418645	-0.00289831	0	0	0	0	0	0	0	0	0	0	0	0	0	0	0	0	0	0	2	0	0	0	0
-3.9825	0.0115933	-0.0106278	0.0235086	-0.00128822	0.00450849	0.00644108	-0.000644108	0.0109492	0.0138483	-0.0077293	-0.00322035	-0.00611903	-0.00257628	-0.00708477	-0.00161027	0.0173909	-0.00386442	0.00354259	-0.0064407	-0.00837341	0.00933957	-0.00450849	-0.000966105	0	0	0	0	0	0	0	0	0	0	0	0	0	0	0	0	0	0	2	0	0	0	0
-3.98	0.00547459	0.00161027	-0.0135255	0.000322054	0.0115933	0.000644108	0.00193232	0.00386442	0.00225438	0.00289849	0.0144916	-0.00225438	-0.0135255	-0.0125594	0.0132042	-0.00322054	-0.00966105	0.00450876	0.00515256	-0.0115939	-0.00289849	0.00966105	-0.00837291	0	0	0	0	0	0	0	0	0	0	0	0	0	0	0	0	0	0	2	0	0	0	0
-3.9775	-0.00354238	0.00161027	-0.00289831	0.00837341	0.00901698	0.00128822	0.00354259	0.00289831	0.00676314	-0.00354259	0.00418645	-0.000322054	-0.0244747	-0.00579663	-0.000322054	-0.00676314	-0.00064407	-0.00547492	0.00579663	0.00193232	0.00354259	0.00225424	-0.00386442	0	0	0	0	0	0	0	0	0	0	0	0	0	0	0	0	0	0	2	0	0	0	0
-3.975	-0.0128814	-0.0122381	0.0141695	-0.000966162	-0.00064407	0.00257643	0.00289849	0.00483052	0.00450876	-0.00644108	-0.00869494	-0.00805135	0	-0.00257628	-0.00225438	0.00579697	0.00418645	0.00966162	-0.00225424	0.000644108	0.0077293	0.00064407	0.000966105	0	0	0	0	0	0	0	0	0	0	0	0	0	0	0	0	0	0	2	0	0	0	0
-3.9725	0.0305933	0.00386465	0.0228645	-0.00869546	0.00579663	0.00386465	-0.00483081	0.00289831	-0.00515287	0.00386465	0.00225424	-0.00869546	-0.00708477	-0.00225424	-0.00386465	0.00966162	0.00225424	0	-0.0138475	-0.00644108	-0.000966162	0.000966105	0.00708477	0	0	0	0	0	0	0	0	0	0	0	0	0	0	0	0	0	0	2	0	0	0	0
-3.97	0.0106272	-0.0161027	0.00837291	0.00289849	0.00354238	-0.00483081	-0.000644108	0.00837291	0.00483081	-0.00483081	-0.0119153	-0.00128822	-0.000322035	0.0109492	0.0077293	-0.00869546	0.0119153	-0.000966162	0.00128814	0.00128822	0.000966162	0.00289831	-0.00193221	0	0	0	0	0	0	0	0	0	0	0	0	0	0	0	0	0	0	2	0	0	0	0
-3.9675	-0.00933901	0.00676314	-0.0199662	0.00386465	-0.00289831	0.00161027	0	0.0074068	-0.00483081	0.00257643	-0.0173899	0.000966162	-0.00837291	0.00193221	0.00933957	-0.000966162	-0.00386442	-0.0077293	-0.00515256	-0.00515287	0.00354259	-0.0064407	0.0144916	0	0	0	0	0	0	0	0	0	0	0	0	0	0	0	0	0	0	1	0	0	0	0
-3.965	-0.0225424	0.0164248	-0.00483052	0.000322054	0.00289831	0.00676314	-0.00579697	0.0103051	-0.0161027	-0.00322054	0.00128814	-0.00193232	0.00418645	-0.00611866	0.00966162	-0.000966162	0.00128814	0.00450876	-0.0128814	0.00225438	-0.00322054	-0.00193221	0.00322035	0	0	0	0	0	0	0	0	0	0	0	0	0	0	0	0	0	0	1	0	0	0	0
-3.9625	-0.0135255	0.00193232	0.00901698	-0.00450876	0.000966105	-0.00289849	-0.00579697	-0.000322035	0.00161027	-0.00450876	0.00257628	-0.00257643	-0.00289831	-0.00386442	0.00644108	0.000644108	0.00805087	-0.00289849	0.0328476	0.000644108	-0.0077293	-0.00483052	0.00611866	0	0	0	0	0	0	0	0	0	0	0	0	0	0	0	0	0	0	1	0	0	0	0
-3.96	0.00257628	-0.00193232	0.00257628	-0.00515287	0.00289831	0.00354259	0.00354259	0.00837291	0.0106278	0.00289849	0.00161017	0.00450876	-0.00966105	0.00064407	0.000644108	-0.0135263	0.00354238	-0.000966162	-0.0119153	0.00998368	-0.00515287	0.00064407	0.00289831	0	0	0	0	0	0	0	0	0	0	0	0	0	0	0	0	0	0	1	0	0	0	0
-3.9575	0.0106272	-0.0128822	0.00837291	0.00483081	-0.000966105	0.00354259	-0.00676314	0.0125594	0.00450876	-0.00515287	0.00805087	0.000322054	-0.00515256	0.00450849	0.000322054	0.00257643	0.00708477	-0.000644108	0.0218984	0	-0.00450876	-0.0125594	0.00064407	0	0	0	0	0	0	0	0	0	0	0	0	0	0	0	0	0	0	1	0	0	0	0
-3.955	-0.00547459	0.00450876	-0.00547459	0.0109498	0.00322035	0.00483081	0.00322054	0.00354238	-0.00128822	-0.0151365	0.00837291	0.00161027	-0.00193221	0.00289831	0.00354259	0.00515287	-0.00547459	-0.00354259	-0.0257628	0.000644108	0.00386465	-0.00225424	-0.000966105	0	0	0	0	0	0	0	0	0	0	0	0	0	0	0	0	0	0	1	0	0	0	0
-3.9525	-0.0170679	0.00225438	-0.00708477	0.00354259	0.00483052	-0.00901751	0.00128822	-0.00193221	-0.00740724	0.000966162	-0.00611866	-0.00386465	0.00257628	-0.00418645	-0.00354259	-0.000644108	0.00193221	0	-0.00128814	-0.00257643	-0.00579697	-0.000322035	-0.00322035	0	0	0	0	0	0	0	0	0	0	0	0	0	0	0	0	0	0	1	0	0	0	0
-3.95	-0.00161017	-0.00676314	0.00708477	0.00515287	-0.00193221	-0.00740724	-0.00161027	0.00161017	-0.00483081	-0.00611903	0.00064407	0.00161027	-0.00837291	0.00450849	-0.00354259	0.00289849	0.00998308	0.00128822	0.00322035	0.00644108	-0.000966162	-0.00933901	0	0	0	0	0	0	0	0	0	0	0	0	0	0	0	0	0	0	0	1	0	0	0	0
-3.9475	-0.00128814	0.0138483	0.00579663	-0.00225438	0.00418645	-0.00998368	-0.0041867	0.00064407	-0.00289849	-0.00450876	-0.00064407	0.00289849	0.00064407	0.00257628	-0.0109498	0.00128822	-0.00772884	0	-0.00322035	0.00354259	-0.000644108	-0.00869494	-0.00772884	0	0	0	0	0	0	0	0	0	0	0	0	0	0	0	0	0	0	1	0	0	0	0
-3.945	0.0064407	0.0109498	0	0.0106278	-0.00064407	-0.00837341	0.00289849	-0.00257628	-0.000644108	-0.00676314	0.000322035	-0.0144924	-0.00257628	0.000966105	0.00450876	0.000322054	-0.00257628	-0.00225438	0.0212543	0.0112719	-0.00998368	0.00225424	0.00064407	0	0	0	0	0	0	0	0	0	0	0	0	0	0	0	0	0	0	1	0	0	0	0
-3.9425	0.000966105	-0.00547492	0.0157797	-0.00354259	0.00611866	0.00515287	-0.00225438	0.0103051	0.00611903	0.0041867	0.00128814	0.000966162	0	0	0.00128822	-0.00515287	0.00128814	-0.00611903	-0.0177119	0.00161027	0.00386465	0.0141695	0.00772884	0	0	0	0	0	0	0	0	0	0	0	0	0	0	0	0	0	0	1	0	0	0	0
-3.94	0.00676273	0.0151365	-0.0112712	0.00289849	-0.00450849	-0.000322054	-0.00193232	0.0106272	-0.00322054	0.00193232	0.00322035	0.0041867	0.00966105	-0.00805087	0.00901751	0.00676314	0.00386442	0.00450876	0.00257628	-0.00161027	0.00611903	-0.00579663	0	0	0	0	0	0	0	0	0	0	0	0	0	0	0	0	0	0	0	1	0	0	0	0
-3.9375	0.00064407	-0.00547492	-0.00998308	-0.00257643	0	0.000966162	0.0103057	-0.00128814	-0.00225438	0.00225438	-0.00289831	0.0041867	0.0103051	0.0115933	-0.00161027	-0.00257643	-0.00418645	-0.00128822	-0.00354238	-0.000322054	0.000322054	0.00772884	-0.00128814	0	0	0	0	0	0	0	0	0	0	0	0	0	0	0	0	0	0	1	0	0	0	0
-3.935	0.0064407	0.00289849	-0.00128814	-0.00193232	0.00193221	-0.00354259	0.0125601	0.00386442	0.0106278	-0.00225438	-0.00128814	0.000966162	0.00579663	-0.000322035	-0.00676314	-0.000966162	0.0064407	-0.0103057	-0.0112712	0.00998368	0.00128822	0.00193221	0.00161017	0	0	0	0	0	0	0	0	0	0	0	0	0	0	0	0	0	0	1	0	0	0	0
-3.9325	0.00483052	0.00611903	0.000322035	-0.00483081	0.00450849	0.0164248	-0.00257643	-0.00869494	-0.00644108	-0.00611903	0.00418645	0.0132042	0.00418645	0.00161017	0.00354259	0.00515287	0.00418645	-0.000966162	0.0251187	-0.00740724	0.00547492	-0.00933901	-0.00257628	0	0	0	0	0	0	0	0	0	0	0	0	0	0	0	0	0	0	1	0	0	0	0
-3.93	-0.00354238	0.00257643	0.00547459	-0.00257643	0.00901698	-0.000322054	0.000322054	-0.00354238	-0.000644108	-0.00805135	-0.0064407	0.00128822	0.000966105	-0.000322035	0.00901751	-0.00257643	-0.00933901	-0.00322054	-0.0144916	-0.0164248	-0.00193232	-0.00354238	-0.00450849	0	0	0	0	0	0	0	0	0	0	0	0	0	0	0	0	0	0	1	0	0	0	0
-3.9275	0.00966105	-0.00225438	0.00193221	-0.00901751	-0.0119153	0	-0.00193232	-0.00289831	0.0122381	0.000966162	0.00064407	0.0041867	0.000966105	-0.00418645	0.000644108	-0.00450876	-0.00128814	-0.00676314	0.00772884	-0.00128822	-0.00933957	0.00547459	0.00161017	0	0	0	0	0	0	0	0	0	0	0	0	0	0	0	0	0	0	1	0	0	0	0
-3.925	0.00257628	0.0109498	0.0115933	-0.00161027	-0.0138475	0.00644108	-0.0041867	0.0103051	0.00740724	0.000966162	-0.00450849	0.0148145	-0.00386442	-0.00289831	-0.00483081	0.0106278	-0.00193221	0.0041867	-0.00998308	0.000322054	0.00740724	-0.00837291	0.00837291	0	0	0	0	0	0	0	0	0	0	0	0	0	0	0	0	0	0	1	0	0	0	0
-3.9225	0.00257628	0.00257643	0.0109492	0.00966162	-0.00772884	-0.0109498	-0.00128822	0.00933901	-0.00161027	-0.00322054	0.00064407	-0.000644108	0.00998308	-0.00128814	0.00193232	-0.00128822	0.00450849	0.00450876	-0.00225424	0.00837341	0.00161027	-0.00450849	0	0	0	0	0	0	0	0	0	0	0	0	0	0	0	0	0	0	0	1	0	0	0	0
-3.92	0.000966105	-0.00128822	0.00676273	-0.000966162	-0.00225424	-0.000644108	-0.000322054	0.0106272	0.00386465	-0.0077293	0.00515256	0.00483081	-0.0122373	0.0109492	-0.00644108	-0.000966162	0.000966105	-0.000966162	0.0260848	0.00289849	-0.00128822	-0.00386442	-0.000966105	0	0	0	0	0	0	0	0	0	0	0	0	0	0	0	0	0	0	1	0	0	0	0
-3.9175	-0.00772884	-0.00225438	0.0119153	-0.00161027	-0.00547459	0.00644108	0.00322054	0.00933901	-0.0144924	0.00257643	-0.00805087	0.00644108	-0.00708477	0.00193221	-0.00869546	-0.00161027	-0.00161017	0.000322054	-0.0154577	-0.00289849	0.00483081	-0.00386442	0.00708477	0	0	0	0	0	0	0	0	0	0	0	0	0	0	0	0	0	0	1	0	0	0	0
-3.915	-0.00161017	0.018035	0.0112712	-0.00547492	-0.0157797	-0.00450876	0.000322054	0.00450849	0.000966162	-0.0103057	0	0.00515287	-0.00708477	0.00418645	-0.00869546	0.000322054	0.00322035	0.00837341	0.00772884	-0.00161027	0.00257643	0.00289831	-0.00128814	0	0	0	0	0	0	0	0	0	0	0	0	0	0	0	0	0	0	1	0	0	0	0
-3.9125	-0.00676273	0	0.0122373	-0.00515287	0.00161017	0.00257643	0.00966162	0.00128814	-0.00547492	-0.00322054	0.00354238	-0.00257643	0.00450849	0.00161017	-0.00161027	-0.00257643	-0.00193221	-0.00128822	-0.00257628	-0.00289849	-0.00644108	0.000966105	-0.00064407	0	0	0	0	0	0	0	0	0	0	0	0	0	0	0	0	0	0	1	0	0	0	0
-3.91	-0.00354238	0.00257643	0.00515256	-0.0077293	0	-0.00676314	0.00998368	0.00676273	0.00161027	0.000966162	0.00805087	0.00257643	0.000966105	-0.00128814	-0.00354259	-0.00128822	0.0167458	-0.00193232	-0.00418645	0.00708519	-0.00128822	-0.00354238	0.00386442	0	0	0	0	0	0	0	0	0	0	0	0	0	0	0	0	0	0	1	0	0	0	0
-3.9075	0.00225424	-0.0125601	0.00289831	-0.00289849	0.00805087	0.00193232	-0.00483081	-0.00161017	0.00161027	-0.00837341	-0.00257628	0.00483081	-0.00225424	0.000322035	-0.00611903	0.00161027	0.00998308	0.00483081	0.0231865	-0.00161027	0.00676314	0.00386442	-0.00064407	0	0	0	0	0	0	0	0	0	0	0	0	0	0	0	0	0	0	1	0	0	0	0
-3.905	-0.00418645	0.00193232	0	0.00676314	-0.00161017	0.00354259	-0.000322054	-0.00161017	-0.00579697	0.00515287	0.00708477	0.0183571	0.00966105	-0.000966105	0.00515287	-0.000644108	0	0	-0.0193221	-0.00708519	0.000966162	0.0064407	-0.00289831	0	0	0	0	0	0	0	0	0	0	0	0	0	0	0	0	0	0	1	0	0	0	0
-3.9025	0.00161017	0.00354259	-0.000322035	-0.00225438	-0.00450849	-0.00676314	0.00161027	0.00161017	0.00483081	0.000322054	-0.00547459	0.00708519	-0.00289831	0.00708477	0.0041867	0.00515287	-0.000322035	0.00579697	0.00611866	0.00161027	-0.00386465	0.00161017	0.00354238	0	0	0	0	0	0	0	0	0	0	0	0	0	0	0	0	0	0	1	0	0	0	0
-3.9	-0.00772884	0.00579697	0.00450849	0.00354259	0.00483052	-0.00483081	-0.00322054	-0.0064407	-0.00354259	-0.0157806	0.00128814	0.00257643	0.000966105	-0.00322035	0.00386465	-0.00515287	0.00386442	-0.000322054	-0.0177119	0.00450876	-0.00901751	-0.0109492	0.00933901	0	0	0	0	0	0	0	0	0	0	0	0	0	0	0	0	0	0	1	0	0	0	0
-3.8975	-0.00450849	0	0.00386442	-0.00644108	-0.00128814	0.00708519	0.00450876	-0.00418645	-0.00611903	0.00450876	-0.00064407	-0.0077293	0.00322035	-0.00354238	-0.00644108	0.00611903	0.00193221	0.00547492	-0.00805087	-0.00257643	0.00161027	0.00064407	-0.00933901	0	0	0	0	0	0	0	0	0	0	0	0	0	0	0	0	0	0	1	0	0	0	0
-3.895	-0.00386442	-0.00161027	0.0064407	-0.00547492	-0.00064407	-0.00322054	0.00869546	-0.00611866	0.00354259	-0.000322054	-0.00708477	0.00225438	-0.00354238	0.00515256	0.0151365	0.00322054	0.0103051	-0.0041867	0.0283391	0.00257643	-0.00322054	-0.0064407	-0.00805087	0	0	0	0	0	0	0	0	0	0	0	0	0	0	0	0	0	0	1	0	0	0	0
-3.8925	0.00676273	0.00676314	0.00869494	0.00193232	-0.00354238	0.00257643	0.00483081	-0.00257628	0.00933957	0.00547492	0.00193221	0.00322054	-0.00676273	0.000322035	-0.00450876	-0.00547492	0.00257628	-0.00161027	-0.0190001	-0.000322054	-0.00257643	-0.00515256	0.00869494	0	0	0	0	0	0	0	0	0	0	0	0	0	0	0	0	0	0	1	0	0	0	0
-3.89	-0.00515256	-0.0144924	-0.00418645	-0.00257643	-0.00515256	0.00805135	-0.00257643	-0.018034	0.0112719	-0.000644108	0.000322035	-0.000322054	-0.00386442	0.00193221	-0.0077293	0.00257643	-0.00354238	0.0109498	0.0106272	-0.00547492	0.0122381	0.000966105	0.0074068	0	0	0	0	0	0	0	0	0	0	0	0	0	0	0	0	0	0	1	0	0	0	0
-3.8875	-0.00386442	-0.00289849	0.00225424	0.00611903	0.000966105	0.00161027	-0.00547492	-0.0254408	-0.00161027	0.00644108	0.000966105	-0.00354259	0.00257628	-0.000322035	0.000322054	0.000966162	-0.000966105	0.00322054	-0.0138475	0.00966162	0.00579697	-0.00611866	-0.00708477	0	0	0	0	0	0	0	2	0	0	0	0	0	0	0	0	0	0	1	0	0	0	0
-3.885	-0.00064407	-0.00579697	-0.00579663	0.00193232	-0.018678	0.00450876	-0.00515287	-0.00354238	0.00193232	0.00289849	-0.000966105	0.00161027	-0.00386442	0.0064407	0.00289849	-0.000644108	-0.000322035	0.000966162	-0.00579663	-0.000966162	0.000322054	0	-0.00998308	0	0	0	0	0	0	0	2	0	0	0	0	0	0	0	0	0	0	1	0	0	0	0
-3.8825	-0.0112712	0.00805135	0.00193221	-0.00161027	0.0238306	0.00161027	-0.0077293	-0.0064407	0.000644108	0.00128822	0.00128814	0.00257643	-0.00579663	-0.0064407	0.000644108	0.0135263	-0.00322035	-0.000966162	0.0167458	-0.000322054	0	0.0074068	0	0	0	0	0	0	0	0	2	0	0	0	0	0	0	0	0	0	0	1	0	0	0	0
-3.88	-0.00161017	0.00161027	-0.0103051	0.00289849	0.0074068	0	-0.00193232	-0.00128814	0.00547492	0.00708519	0.00289831	-0.0041867	0.00450849	-0.00161017	0.00547492	-0.00611903	0	0.0041867	-0.0154577	0	-0.00740724	0.0128814	-0.00289831	0	0	0	0	0	0	0	2	0	0	0	0	0	0	0	0	0	0	1	0	0	0	0
-3.8775	-0.000322035	-0.000966162	0.00772884	-0.00193232	-0.00483052	0.00483081	-0.00450876	-0.00611866	-0.00708519	-0.00386465	0.00611866	0.00676314	0.00064407	0.00901698	0	-0.00515287	0.00483052	-0.00579697	0.00998308	0.011916	-0.00386465	0.00708477	0.00547459	0	0	0	0	0	0	0	2	0	0	0	0	0	0	0	0	0	0	1	0	0	0	0
-3.875	0.00257628	0.00386465	0.0173899	0.00289849	0.0128814	-0.000322054	0.00161027	0.00483052	0.00740724	-0.00225438	-0.000966105	0.0077293	-0.0141695	-0.000966105	-0.00161027	0.000966162	0.0144916	0.000322054	-0.0125594	0.00289849	0.00837341	-0.00354238	0.00193221	0	0	0	0	0	0	0	2	0	0	0	0	0	0	0	0	0	0	1	0	0	0	0
-3.8725	-0.00225424	0.000322054	0.00225424	0.00740724	0.0135255	-0.00257643	-0.00225438	0.00064407	-0.00289849	0.00901751	0.00515256	0.011916	0.00128814	0.00547459	0.00901751	0.00386465	0.00998308	0.0103057	-0.00869494	0.00515287	-0.000966162	-0.00193221	-0.00161017	0	0	0	0	0	0	0	2	0	0	0	0	0	0	0	0	0	0	1	0	0	0	0
-3.87	-0.000322035	-0.00193232	0.0112712	-0.00354259	-0.00772884	-0.0141704	0.00128822	0.00869494	0.00322054	0.00740724	0.000322035	0.00354259	0.00708477	0.00354238	0.00225438	-0.00322054	0.00128814	0.000644108	0.00933901	-0.00193232	-0.00386465	0.00483052	-0.00161017	0	0	0	0	0	0	0	2	0	0	0	0	0	0	0	0	0	0	1	0	0	0	0
-3.8675	0.0132034	0.00354259	0.00547459	-0.00161027	0.00386442	0.000644108	-0.00837341	0.00128814	0.00483081	0.00547492	-0.00805087	-0.000966162	0.00257628	0.0109492	-0.00740724	0.000322054	-0.00257628	-0.00289849	-0.00289831	0.00128822	-0.00257643	-0.0074068	-0.00611866	0	0	0	0	0	0	0	2	0	0	0	0	0	0	0	0	0	0	1	0	0	0	0
-3.865	-0.00611866	0.0151365	0.0109492	-0.0173909	0.00869494	-0.00354259	-0.00708519	0.000966105	-0.00193232	0.0138483	0.000966105	-0.00193232	0.00418645	0.0074068	0.00128822	0.00611903	-0.00354238	0.00193232	0.0148136	0.0389685	0.0077293	0.00193221	-0.00450849	0	0	0	0	0	0	0	2	0	0	0	0	0	0	0	0	0	0	1	0	0	0	0
-3.8625	-0.0106272	-0.00225438	-0.0122373	0	0.00128814	-0.00450876	0.00579697	0.00676273	0.00579697	-0.00128822	-0.00547459	0.00257643	-0.00128814	0.00547459	0.00354259	0.00354259	-0.00225424	0	-0.0193221	0.00869546	0.00193232	0.0074068	-0.00128814	0	0	0	0	0	0	0	2	0	0	0	0	0	0	0	0	0	0	1	0	0	0	0
-3.86	-0.0164238	-0.00193232	0.0109492	0.00257643	-0.00128814	-0.00676314	0.00805135	-0.00450849	0.00998368	0.0148145	0.00289831	-0.000966162	-0.00257628	0.000322035	0.00225438	-0.00869546	0.00869494	-0.00289849	-0.00483052	0	0.00450876	0.00322035	-0.00225424	0	0	0	0	0	0	0	2	0	0	0	0	0	0	0	0	0	0	1	0	0	0	0
-3.8575	-0.00386442	-0.0151365	0.00805087	-0.00354259	0.00064407	0.00933957	0.0109498	0.00998308	-0.0135263	0.000322054	-0.00966105	0.00998368	-0.0128814	-0.00161017	0.00354259	-0.00869546	0.00193221	0.0132042	0.0222204	-0.0125601	-0.00161027	-0.00257628	0.0132034	0	0	0	0	0	0	0	2	0	0	0	0	0	0	0	0	0	0	1	0	0	0	0
-3.855	0.00547459	0	-0.00418645	0.00611903	-0.0064407	0.00901751	0.000644108	0.00386442	-0.00225438	0.000644108	-0.00193221	-0.00128822	-0.00193221	0.00193221	0.0122381	-0.00611903	0.00354238	0.00644108	-0.0138475	-0.0164248	-0.00289849	-0.00128814	0.0151356	0	0	0	0	0	0	0	2	0	0	0	0	0	0	0	0	0	0	1	0	0	0	0
-3.8525	0.00386442	-0.00483081	0.00450849	-0.00579697	0.00547459	-0.00257643	-0.00322054	0.000966105	0.0122381	0.00483081	-0.0122373	0.000644108	0.00386442	0.00322035	-0.00611903	0.00515287	-0.00257628	0.00644108	0.0177119	-0.00193232	-0.0041867	-0.000966105	0.00354238	0	0	0	0	0	0	0	2	0	0	0	0	0	0	0	0	0	0	1	0	0	0	0
-3.85	0.0164238	0.00644108	0.00418645	-0.00740724	0.00450849	0.00515287	-0.00644108	0.0144916	0.0138483	-0.00193232	0.00772884	0.00322054	-0.00322035	0.00515256	-0.00289849	0.00708519	0.00676273	-0.00579697	-0.0302713	-0.00289849	-0.00225438	-0.00547459	0.00869494	0	0	0	0	0	0	0	2	0	0	0	0	0	0	0	0	0	0	1	0	0	0	0
-3.8475	0.00289831	-0.00225438	-0.00128814	0.00676314	0.00676273	-0.00644108	0.00128822	-0.00805087	0.00708519	0.011916	0.00289831	-0.00579697	0.00483052	0.00418645	0.0157807	0.00515287	-0.00708477	-0.00257643	-0.00322035	-0.00257643	-0.00611903	-0.00483052	-0.00193221	0	0	0	0	0	0	0	2	0	0	0	0	0	0	0	0	0	0	1	0	0	0	0
-3.845	0.00289831	-0.00515287	0.00611866	-0.00901751	-0.00772884	-0.00708519	0.00386465	0.000322035	-0.00193232	0.00450876	0.00708477	-0.00483081	0.00483052	0.00128814	0.000322054	-0.00740724	-0.00547459	-0.00676314	0.0170679	0.00193232	-0.00483081	0.00418645	0.00064407	0	0	0	0	0	0	0	2	0	0	0	0	0	0	0	0	0	0	1	0	0	0	0
-3.8425	-0.00837291	-0.00161027	0.00418645	0.00161027	-0.00322035	0.00193232	-0.00193232	-0.00128814	-0.00161027	0.00161027	0.000966105	-0.0157806	0.00998308	-0.0064407	-0.00354259	-0.00676314	0.0151356	-0.0103057	-0.0128814	0.00998368	-0.00579697	-0.00064407	0.018034	0	0	0	0	0	0	0	2	0	0	0	0	0	0	0	0	0	0	1	0	0	0	0
-3.84	-0.00933901	-0.0109498	0.0074068	-0.00289849	0.0106272	0.00450876	0.00354259	-0.00322035	0	0.00708519	-0.00257628	0.00676314	0.00128814	-0.00257628	0.00450876	0.00161027	0.000322035	-0.00450876	0.0241526	0.00225438	0.00805135	0	0.0125594	0	0	0	0	0	0	0	2	0	0	0	0	0	0	0	0	0	0	1	0	0	0	0
-3.8375	0.00322035	0.000966162	-0.00418645	0.0041867	0.00354238	-0.00644108	0.000322054	0.00064407	-0.00450876	-0.000322054	-0.00386442	-0.00322054	0.00450849	-0.00225424	-0.00386465	-0.00483081	0	-0.00386465	-0.0206102	-0.000966162	-0.000966162	0.00869494	-0.00257628	0	0	0	0	0	0	0	2	0	0	0	0	0	0	0	0	0	0	1	0	0	0	0
-3.835	-0.00354238	-0.00676314	0.00772884	0.00611903	0.00579663	-0.00354259	-0.00676314	-0.0206102	0.00611903	-0.00450876	0.00064407	0.00579697	-0.00418645	0.00611866	0.000644108	-0.000322054	0.00418645	-0.00386465	0.00161017	0.00644108	-0.00161027	-0.00386442	0.00418645	0	0	0	0	0	0	0	2	0	0	0	0	0	0	0	0	0	0	1	0	0	0	0
-3.8325	0.0074068	0.00966162	0.00966105	0.0151365	-0.000966105	-0.00354259	0.000322054	-0.0727799	0.00161027	-0.00998368	0.00064407	0.00386465	-0.00386442	-0.000322035	0.000966162	0.00837341	0.00869494	0.00837341	0.00933901	-0.00225438	0.000644108	0.000966105	-0.0151356	0	0	0	0	0	0	0	2	0	0	0	0	0	0	0	0	0	0	1	0	0	0	0
-3.83	0.00515256	-0.00386465	0.00161017	-0.0106278	0.00611866	0.000644108	0.00676314	-0.0196441	-0.00676314	-0.00611903	0.0064407	-0.00322054	0.00579663	-0.000322035	0.0132042	0.00225438	0.00772884	0.0041867	-0.0122373	-0.00225438	-0.00257643	0.00869494	-0.00805087	0	0	0	0	0	0	0	2	0	0	0	0	0	0	0	0	0	0	1	0	0	0	0
-3.8275	0.000966105	-0.00322054	0.00579663	-0.00450876	0.0109492	0.00128822	0.00161027	0.0064407	0.00869546	-0.00354259	0.00193221	-0.0122381	-0.0064407	-0.00161017	0	-0.00225438	0.000966105	-0.00193232	0.0257628	0.00515287	-0.00901751	0.00064407	-0.00869494	0	0	0	0	0	0	0	2	0	0	0	0	0	0	0	0	0	0	1	0	0	0	0
-3.825	0.000966105	-0.00805135	-0.00998308	-0.00128822	-0.0235086	0.00740724	-0.000644108	0.00386442	-0.000644108	-0.00708519	0.00193221	-0.00161027	0.000966105	-0.00450849	-0.0122381	0.00869546	0.0177119	-0.000644108	-0.0231865	0.00128822	0.00837341	-0.000966105	0.0103051	0	0	0	0	0	0	0	2	0	0	0	0	0	0	0	0	0	0	1	0	0	0	0
-3.8225	-0.00257628	0.00386465	0.00483052	0.00193232	-0.00225424	0.00547492	0.00933957	0.0125594	0.0167468	0.00901751	-0.00547459	0.00354259	0.00579663	0.00128814	0.00450876	0.00161027	-0.00547459	-0.000966162	0.00418645	0.00128822	0.00386465	-0.00933901	-0.0106272	0	0	0	0	0	0	0	2	0	0	0	0	0	0	0	0	0	0	1	0	0	0	0
-3.82	0.00579663	-0.00161027	0.000322035	0.00966162	0.00837291	-0.00193232	0.00708519	0.00547459	0.000322054	-0.00611903	-0.00837291	0.00611903	0.00515256	0.00064407	-0.00547492	-0.00161027	-0.00161017	0.000322054	0.0106272	0.0106278	0.00289849	-0.00257628	-0.0109492	0	0	0	0	0	0	0	2	0	0	0	0	0	0	0	0	0	0	1	0	0	0	0
-3.8175	-0.00064407	-0.00676314	-0.00354238	0.000644108	0.00772884	0.00161027	-0.000644108	-0.00161017	0.00161027	-0.00579697	-0.00837291	0.00322054	0.00450849	0.00064407	0.00547492	0.00257643	0.00450849	0.000966162	-0.018678	-0.000644108	-0.00161027	-0.00515256	-0.00354238	0	0	0	0	0	0	0	2	0	0	0	0	0	0	0	0	0	0	2	0	0	0	0
-3.815	-0.00450849	-0.00901751	0.0119153	-0.0164248	0.000322035	-0.00547492	-0.00611903	-0.0128814	-0.0128822	0.0135263	-0.00161017	0.00322054	0.00225424	-0.00869494	0.00515287	0.00354259	0.00257628	0.00901751	0.0206102	0.00161027	0.00611903	-0.00322035	-0.0074068	0	0	0	0	0	0	0	2	0	0	0	0	0	0	0	0	0	0	2	0	0	0	0
-3.8125	0.000322035	-0.0109498	0.00064407	-0.00193232	-0.0103051	-0.00257643	0.0112719	-0.00322035	0.00289849	-0.00676314	-0.00515256	0.0041867	-0.00322035	0.00161017	-0.0077293	-0.00354259	-0.00161017	0.00161027	-0.0177119	-0.00225438	0.00483081	-0.00064407	0.00257628	0	0	0	0	0	0	0	2	0	0	0	0	0	0	0	0	0	0	2	0	0	0	0
-3.81	0.00128814	-0.000322054	0.0132034	0.00128822	0.00611866	-0.00901751	-0.00289849	0.0177119	0.00611903	0.000966162	-0.018034	-0.000322054	-0.00483052	0.0074068	-0.00515287	-0.00708519	0.00418645	0.00611903	0.018678	0.0077293	-0.0041867	-0.00128814	0.00483052	0	0	0	0	0	0	0	2	0	0	0	0	0	0	0	0	0	0	2	0	0	0	0
-3.8075	0.0064407	0.00740724	-0.00998308	-0.00805135	-0.00611866	0.000644108	-0.00193232	0.00289831	0.000966162	0	0.000966105	-0.000322054	0.00418645	-0.00193221	0.00837341	-0.00128822	0.00354238	0	-0.0225424	0	0.00225438	-0.0119153	0.00869494	0	0	0	0	0	0	0	2	0	0	0	0	0	0	0	0	0	0	2	0	0	0	0
-3.805	0.000322035	-0.000966162	-0.00322035	0.00676314	-0.00483052	0.000966162	-0.00161027	-0.00225424	-0.0128822	0.00933957	-0.00869494	0.000966162	0.00386442	-0.00386442	-0.00161027	0.000644108	-0.00289831	0.00644108	-0.00193221	-0.00257643	0.00128822	0.0064407	0.00676273	0	0	0	0	0	0	0	2	0	0	0	0	0	0	0	0	0	0	2	0	0	0	0
-3.8025	0.00193221	0.000644108	-0.00064407	0.00193232	-0.00547459	-0.00805135	-0.0106278	-0.00225424	0.00354259	0.00450876	-0.00676273	0.00450876	0.00128814	0.00805087	-0.0528169	-0.00450876	-0.00322035	-0.00740724	0.0231865	-0.00289849	0.00708519	-0.0125594	-0.00676273	0	0	0	0	0	0	0	2	0	0	0	0	0	0	0	0	0	0	2	0	0	0	0
-3.8	0.018356	0.00193232	0.00386442	-0.00708519	0.00579663	0.00740724	-0.00611903	-0.00064407	-0.00225438	0.00644108	-0.00128814	0.00966162	-0.00966105	0.0074068	0.0289849	0.00193232	-0.000966105	0.0077293	-0.0338137	-0.00644108	0.0077293	-0.000966105	-0.00225424	0	0	0	0	0	0	0	2	0	0	0	0	0	0	2	0	0	0	2	0	0	0	0
-3.7975	0.00354238	0	-0.00450849	-0.0138483	-0.00064407	-0.00161027	-0.000322054	0.0193221	-0.00193232	-0.000966162	0.00257628	-0.00354259	0.00193221	0.00161017	0.00193232	-0.000966162	0.00547459	0.00386465	0.0592544	-0.00257643	0.0077293	0.00128814	-0.00547459	0	0	0	0	0	0	0	2	0	0	0	0	0	0	2	0	0	0	2	0	0	0	0
-3.795	-0.00386442	-0.00483081	-0.000966105	0.0041867	0.00225424	-0.000966162	-0.00161027	0.00805087	-0.00128822	0.000966162	0.00257628	0.000644108	-0.00708477	0.00450849	-0.0103057	-0.00515287	0.000966105	0.0148145	-0.0772884	0.00676314	0.000322054	0.00805087	0.00966105	0	0	0	0	0	0	0	2	0	0	0	0	0	0	2	0	0	0	2	0	0	0	0
-3.7925	0.00483052	0	0.00289831	0.00193232	0.00418645	0.000966162	-0.00579697	0.00128814	0.00322054	0.00161027	0.00837291	-0.00579697	0	-0.00418645	0.00579697	0.000322054	0.00289831	0.00676314	0.178407	-0.00579697	0.000644108	0.0112712	0.0135255	0	0	0	0	0	0	0	2	0	0	0	0	0	0	2	0	0	0	2	0	0	0	0
-3.79	0.00901698	0.0183571	0.00483052	-0.0077293	-0.00579663	0.00515287	0.00579697	-0.00193221	-0.0041867	-0.0041867	-0.0103051	0.00450876	-0.000966105	0.00418645	-0.00289849	0.0041867	0	0.00869546	-0.100153	-0.00644108	0.00901751	-0.00418645	0.0064407	0	0	0	0	0	0	0	2	0	0	0	0	0	0	2	0	0	0	2	0	0	0	0
-3.7875	-0.00161017	0.000966162	0.00289831	0.00708519	-0.00161017	-0.00193232	0	-0.00064407	-0.00901751	0.00386465	-0.00515256	-0.0144924	0.00322035	0.00805087	-0.00579697	-0.00386465	0.00225424	-0.000966162	0.0296272	-0.000966162	0	-0.00418645	0.00998308	0	0	0	0	0	0	0	2	0	0	0	0	0	0	2	0	0	0	2	0	0	0	0
-3.785	-0.00354238	0.000322054	0.00418645	0.00740724	-0.00418645	-0.0148145	0.000322054	0.00064407	0.00805135	0.00515287	-0.0119153	0.00354259	0.00354238	0.0109492	-0.00322054	0.00644108	0.0151356	-0.00837341	-0.00708477	0.00257643	-0.00354259	-0.0138475	0.000966105	0	0	0	0	0	0	0	2	0	0	0	0	0	0	2	0	0	0	2	0	0	0	0
-3.7825	-0.00128814	0.0115939	0.00225424	-0.0112719	0.00354238	0.00225438	-0.0103057	-0.00289831	-0.0041867	-0.000644108	-0.0064407	0.00966162	-0.00998308	0.00579663	-0.0041867	0.00450876	0.00547459	0.00354259	0.00128814	-0.00579697	0.00225438	-0.00515256	0.00193221	0	0	0	0	0	0	0	2	0	0	0	0	0	0	2	0	0	0	2	0	0	0	0
-3.78	-0.000966105	-0.00128822	0	-0.00354259	-0.00805087	-0.000644108	0.00161027	-0.0231865	0.00128822	-0.00193232	-0.00418645	-0.00322054	0.00161017	-0.00483052	0.00740724	-0.00515287	0.00450849	0.00257643	-0.00483052	-0.000322054	-0.00483081	0.00483052	-0.00257628	0	0	0	0	0	0	0	2	0	0	0	0	0	0	2	0	0	0	2	0	0	0	0
-3.7775	-0.0112712	-0.00257643	0.00676273	0.00676314	0.00837291	0.000644108	0.0041867	-0.0608646	0.00225438	0.0128822	-0.00225424	-0.000644108	-0.00933901	0.00805087	-0.000644108	-0.00322054	0.00933901	0.00193232	0.00161017	0.00128822	-0.00869546	0.00193221	0.000322035	0	0	0	0	0	0	0	2	0	0	0	0	0	0	2	0	0	0	2	0	0	0	0
-3.775	0.00064407	-0.00193232	0.0064407	0.00354259	0.00386442	-0.00322054	-0.000644108	-0.00225424	0.00225438	0.000966162	-0.00354238	0.0141704	0.00161017	0.00450849	0.00322054	-0.00708519	0.00289831	-0.00289849	0.00386442	0.00225438	0.00322054	0.00837291	0.00515256	0	0	0	0	0	0	0	2	0	0	0	0	0	0	2	0	0	0	2	0	0	0	0
-3.7725	0.00257628	-0.0041867	0.00676273	-0.000644108	-0.00161017	0.00869546	0.000966162	0.00837291	0.00289849	0.00869546	-0.00515256	0.00676314	0.00933901	0.00966105	0.0138483	0.0154586	0.00515256	-0.00708519	-0.000966105	0	0.000322054	0.00064407	0.00161017	0	0	0	0	0	0	0	2	0	0	0	0	0	0	2	0	0	0	2	0	0	0	0
-3.77	-0.00933901	0.0112719	-0.00064407	0.000644108	0.00933901	0.00386465	0	0.00579663	0.00225438	-0.0041867	0.00161017	-0.000966162	-0.00515256	0.0196441	-0.00515287	-0.00193232	-0.00128814	-0.00644108	0.0144916	0.00805135	0	0.00450849	-0.0135255	0	0	0	0	0	0	0	2	0	0	0	0	0	0	2	0	0	0	2	0	0	0	0
-3.7675	0.00676273	0.00225438	0.0112712	-0.00740724	0.0135255	0.00225438	0.00515287	0.000322035	-0.0183571	-0.00869546	0.00128814	-0.00193232	0.00676273	0.00322035	-0.00161027	0.000644108	0.00128814	-0.0132042	-0.00708477	-0.00128822	0.000644108	0.000322035	-0.00418645	0	0	0	0	0	0	0	2	0	0	0	0	0	0	2	0	0	0	2	0	0	0	0
-3.765	-0.0132034	-0.000322054	0.00579663	-0.0170689	0.00483052	0.00225438	-0.00257643	-0.00128814	0.00161027	0.0161027	0.0128814	0	0.00064407	-0.00547459	0.0122381	0.00193232	-0.00354238	0.00354259	0.0283391	-0.000644108	0.00869546	0.00418645	-0.00805087	0	0	0	0	0	0	0	2	0	0	0	0	0	0	2	0	0	0	2	0	0	0	0
-3.7625	-0.0115933	0.00740724	-0.0103051	0.00128822	0.00708477	0.00257643	0.0135263	0.00225424	-0.00257643	-0.00193232	0.00966105	0.00354259	-0.00161017	0.00322035	-0.00611903	-0.000966162	-0.00193221	0.0041867	-0.0106272	0.00869546	0.00869546	-0.00161017	-0.0103051	0	0	0	0	0	0	0	2	0	0	0	0	0	0	2	0	0	0	2	0	0	0	0
-3.76	0.00676273	-0.00644108	0.00837291	0.00386465	0.00547459	-0.000966162	0.00483081	0.00161017	0.011916	0.00450876	-0.000966105	0.00579697	-0.00354238	-0.00225424	-0.000322054	-0.00289849	0.00676273	-0.00322054	0.00933901	0.00483081	-0.00708519	0.00579663	-0.00708477	0	0	0	0	0	0	0	2	0	0	0	0	0	0	2	0	0	0	2	0	0	0	0
-3.7575	-0.00515256	-0.018035	0.00064407	-0.000644108	0.00128814	0.00354259	-0.00257643	0.00225424	0.00805135	0.00644108	0.00450849	0.0125601	-0.00225424	-0.000322035	-0.00740724	0.00740724	0.00289831	-0.00322054	-0.0119153	0.00611903	0.00483081	0.00064407	0.00193221	0	0	0	0	0	0	0	2	0	0	0	0	0	0	2	0	0	0	2	0	0	0	0
-3.755	0.00386442	-0.000322054	0.00161017	0.0109498	0.00064407	-0.00161027	0.00933957	0.00837291	0.00515287	0.000322054	-0.00450849	-0.00257643	0.00547459	-0.00450849	0.0183571	-0.00257643	0.00515256	0	0.0167458	0.00708519	0.00805135	-0.0064407	0.00257628	0	0	0	0	0	0	0	2	0	0	0	0	0	0	2	0	0	0	2	0	0	0	0
-3.7525	0.00064407	-0.000322054	-0.00064407	0.00483081	0.00483052	-0.00257643	0.00193232	-0.00128814	0.0151365	-0.000644108	-0.00289831	0	0.00483052	-0.00193221	-0.00386465	-0.00354259	-0.00933901	0.000644108	-0.0209323	-0.00225438	0	-0.00450849	-0.00483052	0	0	0	0	0	0	0	2	0	0	0	0	0	0	2	0	0	0	2	0	0	0	0
-3.75	0.00869494	-0.00998368	0	0.00161027	-0.00225424	-0.0151365	-0.00515287	-0.00193221	0.00611903	-0.00676314	-0.00064407	-0.000966162	-0.00354238	0.00418645	0.00966162	-0.00450876	-0.000966105	-0.0154586	0.0502375	-0.00837341	0.00161027	-0.00128814	0	0	0	0	0	0	0	0	2	0	0	0	0	0	0	2	0	0	0	2	0	0	0	0
-3.7475	0.00161017	0.00483081	0.00837291	-0.0103057	-0.00257628	-0.000644108	-0.00289849	0.00064407	-0.000966162	-0.000322054	0.00579663	0.00322054	-0.00225424	-0.00450849	0.0077293	-0.00128822	0.00161017	-0.00644108	-0.0682714	-0.00740724	-0.00289849	0.00418645	-0.0106272	0	0	0	0	0	0	0	2	0	0	0	0	0	0	2	0	0	0	2	0	0	0	0
-3.745	0.00322035	-0.00257643	-0.00322035	0.00322054	-0.00676273	0.00193232	-0.00483081	0.000966105	0.00579697	-0.00161027	0.00322035	-0.00611903	0.00450849	0.00161017	-0.0760048	0.00128822	0.000322035	0.000966162	0.133	0.000322054	-0.000966162	0.000966105	-0.00128814	0	0	0	0	0	0	0	2	0	0	0	0	0	0	2	0	0	0	2	0	0	0	0
-3.7425	0.00128814	0.00740724	0.00483052	0.0112719	-0.00708477	-0.000644108	0.00257643	0.00064407	0.00161027	0.00547492	0.00161017	-0.00515287	0.00257628	0.00064407	0.0421891	-0.00257643	0.00805087	0.0132042	-0.0608646	-0.00161027	-0.00128822	-0.0106272	0.00386442	0	0	0	0	0	0	0	2	0	0	0	0	0	0	2	0	0	0	2	0	0	0	0
-3.74	-0.0161017	0.0157807	0.00225424	0.000966162	0.00837291	-0.0128822	-0.00193232	0.00676273	0.00676314	0.00966162	-0.00579663	0.00354259	-0.00161017	-0.00998308	0.0115939	-0.00225438	-0.00193221	0.00837341	0.00289831	-0.00644108	0.00161027	-0.00128814	0.00193221	0	0	0	0	0	0	0	2	0	0	0	0	0	0	2	0	0	0	2	0	0	0	0
-3.7375	0.000322035	-0.00515287	0.00547459	0.0135263	-0.000966105	-0.00386465	0.00708519	0.00128814	0.00386465	0.00805135	-0.00386442	-0.000966162	0.00064407	0.0103051	-0.0202894	0.00805135	-0.00064407	0.00483081	-0.00805087	-0.00450876	0.00193232	0.00257628	-0.00193221	0	0	0	0	0	0	0	2	0	0	0	0	0	0	2	0	0	0	2	0	0	0	0
-3.735	-0.00161017	-0.00611903	0.00322035	-0.00161027	-0.00161017	-0.00483081	-0.000966162	-0.00289831	-0.00225438	0.00644108	0.00064407	-0.00901751	-0.00515256	-0.00676273	0.00676314	-0.000966162	0.0122373	0.0041867	0.00966105	0.0041867	0.00386465	-0.00676273	-0.0064407	0	0	0	0	0	0	0	2	0	0	0	0	0	0	2	0	0	0	2	0	0	0	0
-3.7325	0.00450849	-0.0109498	0.00611866	-0.00289849	0.018034	-0.000322054	-0.00322054	-0.00064407	-0.00611903	0.00225438	0.0141695	0.00193232	0.00225424	-0.0128814	0.00225438	0.00547492	0.0154577	0.00837341	0.00064407	-0.00676314	-0.00225438	-0.00128814	-0.00128814	0	0	0	0	0	0	0	2	0	0	0	0	0	0	2	0	0	0	2	0	0	0	0
-3.73	-0.000322035	0.00225438	-0.000322035	0.00289849	-0.00225424	0.00740724	-0.00128822	-0.046373	-0.00837341	-0.00805135	0.00161017	0.00289849	0.00161017	-0.0148136	0.00386465	-0.0077293	-0.00322035	0.000966162	0.0138475	-0.000322054	0	0.00547459	-0.00676273	0	0	0	0	0	0	0	2	0	0	0	0	0	0	2	0	0	0	2	0	0	0	0
-3.7275	-0.000322035	-0.000966162	-0.00998308	-0.00966162	0.00289831	-0.00193232	-0.0041867	0.0238306	0.00837341	-0.00869546	0.000966105	0.000322054	0.00483052	0.00322035	0.00257643	0.00161027	-0.00257628	-0.000322054	-0.00676273	0.0164248	0	-0.000966105	0.0106272	0	0	0	0	0	0	0	0	0	0	0	0	0	0	2	0	0	0	2	0	0	0	0
-3.725	0.000966105	-0.0041867	0.00257628	-0.000322054	0.00289831	0.0128822	-0.00386465	0.00450849	0.00450876	-0.00515287	0.00064407	0.00354259	-0.0064407	-0.0128814	-0.00483081	-0.0144924	0.0132034	-0.00225438	0.0154577	0.00515287	0.00611903	-0.00611866	0.00225424	0	0	0	0	0	0	0	0	0	0	0	0	0	0	2	0	0	0	2	0	0	0	0
-3.7225	0.00547459	-0.00676314	-0.00611866	0.00193232	-0.00225424	-0.00515287	0.00225438	0.0141695	0.00289849	-0.000644108	0.000966105	-0.00225438	0.00289831	-0.0138475	0.00515287	-0.00193232	-0.000322035	0.00805135	0.00161017	0.000966162	0.00128822	-0.00064407	-0.00676273	0	0	0	0	0	0	0	0	0	0	0	0	0	0	2	0	0	0	2	0	0	0	0
-3.72	-0.00386442	-0.00289849	0.00289831	-0.00579697	0.00322035	0.00708519	0.00193232	-0.00193221	-0.0109498	0.0112719	-0.00611866	-0.00547492	0.00386442	0.000966105	0.00515287	-0.00354259	-0.00386442	-0.00128822	-0.00483052	0.00676314	0.00289849	0	-0.00901698	0	0	0	0	0	0	0	0	0	0	0	0	0	0	2	0	0	0	2	0	0	0	0
-3.7175	0.00225424	-0.00128822	0.00418645	0.00450876	-0.0161017	0.00611903	0.00676314	-0.00998308	0.000644108	0.00225438	0.00579663	0.00161027	-0.000322035	0.000966105	0.00386465	-0.0103057	0.00354238	0.00128822	-0.0074068	0.00354259	-0.00225438	-0.00579663	0.00515256	0	0	0	0	0	0	0	0	0	0	0	0	0	0	2	0	0	0	2	0	0	0	0
-3.715	-0.0106272	0.0115939	0.00418645	-0.000322054	-0.00322035	0.00225438	0.00483081	-0.0074068	-0.000644108	0.0115939	0.00418645	0.0144924	-0.00128814	0.00579663	0.0041867	0.00161027	-0.000966105	0.00966162	0.00515256	-0.00966162	0.011916	-0.00289831	0.00225424	0	0	0	0	0	0	0	0	0	0	0	0	0	0	2	0	0	0	2	0	0	0	0
-3.7125	-0.0064407	0.00515287	0.0122373	-0.000966162	-0.00193221	-0.00161027	0.0161027	-0.00676273	0.00386465	0.00740724	-0.000966105	-0.00579697	0.00161017	0.00289831	-0.00837341	-0.00193232	-0.00128814	0.00289849	-0.0161017	0.00257643	-0.000644108	0.00611866	-0.00869494	0	0	0	0	0	0	0	0	0	0	0	0	0	0	2	0	0	0	2	0	0	0	0
-3.71	-0.0074068	0.00193232	0.00418645	-0.00386465	0.000966105	-0.000644108	0.00805135	0.00966105	0.00450876	0.00289849	-0.00193221	-0.00225438	-0.0199662	0.000322035	-0.0041867	-0.0103057	0.00966105	0.00901751	0.00515256	0.00676314	0	0.00450849	0.00515256	0	0	0	0	0	0	0	0	0	0	0	0	0	0	2	0	0	0	2	0	0	0	0
-3.7075	0.0154577	-0.0161027	0.00322035	-0.00933957	-0.00708477	-0.000966162	-0.000966162	0.00386442	0.000966162	-0.00611903	-0.00450849	-0.00901751	0.000966105	-0.00933901	-0.000322054	-0.0164248	0.00225424	-0.000322054	-0.0383222	0.00354259	-0.00161027	0.00225424	0.00676273	0	0	0	0	0	0	0	0	0	0	0	0	0	0	2	0	0	0	2	0	0	0	0
-3.705	0.00676273	0.0103057	0.00322035	-0.00225438	-0.0135255	0.00998368	0.0106278	0.0115933	-0.000966162	-0.00386465	-0.000322035	0.00966162	-0.00161017	0.00676273	0.0154586	-0.00837341	-0.000322035	0.00611903	0.0132034	-0.00837341	0.00193232	0.00450849	0.00161017	0	0	0	0	0	0	0	0	0	0	0	0	0	0	2	0	0	0	2	0	0	0	0
-3.7025	0.00450849	-0.00257643	0.00289831	0.00676314	0.00193221	-0.00644108	0.00225438	0.00708477	0.0148145	-0.00547492	0.00611866	-0.00354259	0.00225424	0.00386442	-0.00450876	0.000322054	-0.00579663	-0.00869546	0.00579663	-0.0112719	-0.00708519	0.00289831	0.00515256	0	0	0	0	0	0	0	0	0	0	0	0	0	0	2	0	0	0	2	0	0	0	0
-3.7	-0.00418645	-0.00161027	0.0106272	-0.000322054	-0.00450849	0.00740724	0	0.00579663	-0.00193232	-0.0103057	0.00128814	0.00644108	0.00225424	-0.0074068	-0.0322054	0.00966162	-0.00450849	0.00611903	-0.00837291	-0.00676314	0.00322054	0.00354238	-0.00225424	0	0	0	0	0	0	0	0	0	0	0	0	0	0	2	0	0	0	2	0	0	0	0
-3.6975	0.00772884	0.00193232	0.00450849	-0.00515287	0.00225424	0.00386465	0.000322054	-0.000322035	-0.00128822	0.00450876	0.0064407	0.000644108	0.00289831	0	0.206115	0.00354259	-0.00193221	0.00450876	-0.0141695	0.00128822	0.00289849	0.00483052	-0.00579663	0	0	0	0	0	0	0	0	0	0	0	0	0	0	2	0	0	0	2	0	0	0	0
-3.695	-0.00515256	0.00483081	0.00161017	-0.00450876	0.00515256	0.000966162	-0.00161027	0.000966105	0.00161027	-0.00483081	-0.000966105	0.00708519	-0.00289831	-0.00064407	0.0128822	0.00225438	0.00579663	-0.00225438	0.00193221	0	-0.00128822	0.00515256	-0.00611866	0	0	0	0	0	0	0	0	0	0	0	0	0	0	0	0	0	0	2	0	0	0	0
-3.6925	0.00225424	-0.00483081	-0.00772884	-0.00869546	-0.0112712	-0.00837341	-0.00998368	0.0064407	0.00708519	0.000644108	-0.00450849	0.0041867	-0.00901698	-0.00676273	-0.0215776	-0.00289849	-0.00128814	0.00128822	0.00837291	-0.00386465	0.00676314	0.00354238	-0.0074068	0	0	0	0	0	0	0	0	0	0	0	0	0	0	0	0	0	0	2	0	0	0	0
-3.69	0.00193221	-0.0154586	-0.00418645	0.00547492	0.000322035	-0.00676314	-0.00676314	-0.00161017	0.00644108	0.00837341	0.00805087	0.0041867	-0.000322035	-0.0132034	0.0183571	-0.00966162	0.00225424	0.0148145	-0.00483052	0.00161027	0.0103057	0.00289831	-0.00805087	0	0	0	0	0	0	0	0	0	0	0	0	0	0	0	0	0	0	2	0	0	0	0
-3.6875	-0.00837291	0.00354259	-0.00161017	0.00354259	-0.00676273	0.00354259	0.00611903	0.00128814	0.000644108	0.00128822	-0.00064407	-0.00386465	0.00450849	0.00064407	-0.00805135	-0.00450876	-0.00257628	0.0122381	-0.00483052	0	-0.00161027	-0.0074068	-0.00386442	0	0	0	0	0	0	0	0	0	0	0	0	0	0	0	0	0	0	2	0	0	0	0
-3.685	0.00289831	0.00289849	0.00611866	-0.00128822	0.00289831	0.00257643	0.00901751	-0.00483052	0.00450876	0.000322054	0.00386442	-0.00837341	-0.00225424	0.00547459	-0.0167468	-0.00805135	0.00483052	0.00644108	0.000322035	-0.00225438	-0.00161027	-0.0112712	0.00708477	0	0	0	0	0	0	0	0	0	0	0	0	0	0	0	0	0	0	2	0	0	0	0
-3.6825	-0.00772884	0.0132042	0.00869494	-0.00289849	0.0177119	0.00676314	-0.00450876	0.00354238	0.00289849	-0.00901751	0.000322035	-0.00547492	-0.00225424	-0.00869494	-0.0109498	0.00354259	-0.00515256	0	0.00483052	-0.00547492	0.00869546	-0.00193221	-0.00450849	0	0	0	0	0	0	0	0	0	0	0	0	0	0	0	0	0	0	2	0	0	0	0
-3.68	-0.00322035	0.00708519	0.00128814	0.00450876	-0.00483052	0.00193232	-0.00161027	-0.00708477	-0.00676314	0.00740724	-0.00161017	-0.00128822	-0.00450849	-0.000322035	-0.00386465	-0.0077293	0.00064407	0.0041867	0.00064407	0.00161027	-0.0115939	-0.00354238	-0.00257628	0	0	0	0	0	0	0	0	0	0	0	0	0	0	0	0	0	0	2	0	0	0	0
-3.6775	-0.00805087	-0.00128822	0.000322035	-0.00289849	0.00193221	0.00837341	0.00386465	0.000966105	0.00998368	-0.00837341	0.000322035	-0.00708519	-0.00547459	-0.00483052	-0.000644108	-0.00225438	0.00418645	-0.00966162	0.0450849	0.00708519	-0.0186791	0.00547459	-0.00676273	0	0	0	0	0	0	0	0	0	0	0	0	0	0	0	0	0	0	2	0	0	0	0
-3.675	0.00193221	0.00322054	0.00064407	0.000966162	0.00386442	-0.000322054	0.00386465	0.00708477	0.00257643	-0.00483081	-0.0154577	0.0041867	0.00450849	-0.00515256	0.00289849	0.00515287	0.00064407	-0.000644108	-0.00128814	-0.000322054	0.00483081	-0.0109492	0.00611866	0	0	0	0	0	0	0	0	0	0	0	0	0	0	0	0	0	0	2	0	0	0	0
-3.6725	0.0164238	0.00225438	-0.00966105	-0.00257643	0.00289831	-0.00128822	-0.00998368	-0.00837291	-0.000966162	0	-0.00322035	-0.00450876	0.0074068	-0.00161017	0.00450876	0	0.00611866	0.000966162	-0.00064407	-0.00354259	-0.00611903	-0.00225424	0.00161017	0	0	0	0	0	0	0	0	0	0	0	0	0	0	0	0	0	0	2	0	0	0	0
-3.67	0.00676273	-0.00579697	-0.00289831	-0.00161027	0.00483052	0.00708519	-0.00193232	-0.00450849	-0.00354259	-0.000966162	-0.0074068	0.00193232	0.0064407	-0.00289831	0.0141704	-0.00450876	0.00386442	-0.00257643	-0.0296272	-0.00322054	0.00966162	0.00064407	-0.00483052	0	0	0	0	0	0	0	0	0	0	0	0	0	0	0	0	0	0	2	0	0	0	0
-3.6675	0.00869494	-0.00998368	0.00354238	0.00644108	-0.00579663	-0.00386465	0.00644108	0.0074068	-0.00161027	-0.000322054	0.00322035	-0.00644108	0.00225424	0	0.00708519	-0.0170689	0.00193221	-0.00805135	0.0405764	0.0077293	0.00128822	-0.0109492	0.00322035	0	0	0	0	0	0	0	0	0	0	0	0	0	0	0	0	0	0	2	0	0	0	0
-3.665	0.000966105	-0.0125601	-0.00483052	0.00161027	0.0112712	0.00257643	-0.0141704	0.00450849	0.00128822	-0.00483081	0.00418645	0.00483081	-0.00547459	-0.00515256	-0.000644108	0	0.00289831	-0.00450876	-0.0193221	-0.00998368	-0.000322054	0.00161017	0.00193221	0	0	0	0	0	0	0	0	0	0	0	0	0	0	0	0	0	0	2	0	0	0	0
-3.6625	-0.00869494	0.00128822	-0.00257628	0.00450876	0.00966105	-0.00740724	0.00515287	-0.00161017	-0.00450876	0.00257643	-0.00322035	0.00547492	-0.00386442	0.00837291	-0.000322054	-0.00483081	0.00128814	-0.0141704	0.0064407	0.00740724	-0.0112719	0.00128814	0	0	0	0	0	0	0	0	0	0	0	0	0	0	0	0	0	0	0	2	0	0	0	0
-3.66	0.0074068	0.00869546	0.00515256	-0.00708519	0.00547459	-0.000644108	-0.00354259	0.00193221	0.00386465	0.00354259	0.00418645	-0.00161027	-0.00998308	-0.00418645	0.0041867	0	0.00354238	-0.00708519	0.00837291	0.011916	-0.00128822	0.00257628	0.00386442	0	0	0	0	0	0	0	0	0	0	0	0	0	0	0	0	0	0	2	0	0	0	0
-3.6575	0.00483052	-0.00547492	0.00966105	-0.00837341	0.00483052	0.00128822	-0.00483081	0.00515256	0.000322054	0.00161027	0.00515256	-0.00193232	-0.0064407	-0.0103051	0.000966162	-0.00354259	0.00322035	0.00289849	0.00676273	-0.00740724	0.00354259	0.00193221	0.00064407	0	0	0	0	0	0	0	0	0	0	0	0	0	0	0	0	0	0	2	0	0	0	0
-3.655	0.00128814	0.00644108	0.00676273	-0.00354259	0.00547459	0.0041867	0.000966162	-0.00483052	0.00547492	0.00450876	0.00354238	0.00933957	-0.00257628	-0.00772884	-0.00161027	0.00257643	-0.00225424	0.00579697	-0.00386442	0.000322054	0.00450876	0.00708477	-0.00064407	0	0	0	0	0	0	0	0	0	0	0	0	0	0	0	0	0	0	2	0	0	0	0
-3.6525	-0.00547459	0.00193232	0.00418645	-0.00225438	-0.00933901	-0.00483081	0.0109498	-0.00869494	0.00483081	0.00386465	-0.00676273	0.00257643	0.00161017	0	0.00161027	-0.00579697	0.00676273	0.00579697	0.00193221	0.00450876	0.00579697	-0.00418645	-0.00161017	0	0	0	0	0	0	0	0	0	0	0	0	0	0	0	0	0	0	2	0	0	0	0
-3.65	0.00128814	0.00708519	-0.00418645	-0.00128822	0.00225424	0.00450876	0.00354259	0.00064407	-0.00837341	0.00257643	-0.000322035	0.00515287	-0.00547459	0.00064407	0.00193232	-0.00386465	0.00354238	-0.00257643	0.00772884	0	0	-0.00998308	0.00161017	0	0	0	0	0	0	0	0	0	0	0	0	0	0	0	0	0	0	2	0	0	0	0
-3.6475	-0.0074068	0.000966162	-0.00547459	0.00901751	0.00289831	-0.0103057	-0.00515287	-0.00354238	0.00289849	0.00225438	0.00676273	-0.00128822	-0.00772884	-0.00483052	0.00386465	0.00322054	-0.00257628	0.00547492	-0.000322035	-0.000644108	0.00579697	-0.00257628	-0.00418645	0	0	0	0	0	0	0	0	0	0	0	0	0	0	0	0	0	0	2	0	0	0	0
-3.645	-0.00805087	-0.00128822	-0.00289831	-0.0041867	-0.00193221	-0.0128822	0.00515287	-0.00837291	0.0077293	0.00708519	-0.00064407	-0.00193232	-0.0109492	0.000966105	0.000966162	0.00708519	-0.00805087	0.00225438	0.00225424	0.00161027	0.00450876	0.000966105	0	0	0	0	0	0	0	0	0	0	0	0	0	0	0	0	0	0	0	2	0	0	0	0
-3.6425	-0.0064407	-0.000322054	0.00289831	-0.0041867	0.0112712	-0.000322054	0.00161027	-0.0103051	0.00128822	-0.00322054	-0.00418645	0.00322054	0.00193221	-0.00483052	0.00386465	-0.00225438	0.00708477	0.000322054	0.00128814	0.00193232	0.00547492	0.00257628	0.00708477	0	0	0	0	0	0	0	0	0	0	0	0	0	0	0	0	0	0	2	0	0	0	0
-3.64	0.000966105	0.00901751	0.000322035	0.0041867	-0.00901698	0.00547492	-0.00386465	-0.00289831	-0.00547492	0.0077293	0.0064407	0.00322054	0.00289831	0.00547459	0.00161027	0.00193232	0.00547459	0.00483081	-0.00418645	0.00579697	0.00128822	0.00483052	0.0064407	0	0	0	0	0	0	0	0	0	0	0	0	0	0	0	0	0	0	2	0	0	0	0
-3.6375	-0.000322035	0.0041867	0.00193221	0.0041867	-0.00161017	0.0041867	0.00869546	0.00354238	-0.00225438	-0.00322054	0.00772884	0.00740724	-0.00386442	0.00128814	-0.00128822	0.000644108	0.0141695	0.0132042	0.0074068	0.00193232	-0.0125601	0.00483052	0.00676273	0	0	0	0	0	0	0	0	0	0	0	0	0	0	0	0	0	0	2	0	0	0	0
-3.635	-0.00128814	-0.0041867	0.0064407	-0.00515287	0.00515256	0.00805135	-0.000644108	0.000322035	0.00515287	0.0106278	0.00676273	-0.00740724	-0.000322035	0.000322035	0.00193232	0.000322054	-0.00064407	0.000644108	0.000966105	0	-0.00257643	0.00869494	-0.00193221	0	0	0	0	0	0	0	0	0	0	0	0	0	0	0	0	0	0	2	0	0	0	0
-3.6325	-0.0064407	-0.0148145	-0.000322035	-0.0041867	0.00998308	0.00289849	0.00161027	0.00483052	0.00257643	-0.00450876	0.00225424	-0.00515287	0.00322035	-0.00579663	0.000322054	0.00611903	-0.00869494	-0.00322054	0.0144916	-0.000644108	-0.00257643	0.00515256	0.00257628	0	0	0	0	0	0	0	0	0	0	0	0	0	0	0	0	0	0	2	0	0	0	0
-3.63	-0.00708477	0.00483081	-0.00418645	-0.000966162	0.00933901	-0.00515287	0.00901751	-0.00064407	0	-0.00225438	0.00257628	-0.000966162	0.00676273	-0.0074068	-0.00869546	-0.00869546	0.00128814	-0.00322054	-0.00354238	-0.00901751	-0.00450876	0.00257628	-0.00289831	0	0	0	0	0	0	0	0	0	0	0	0	0	0	0	0	0	0	2	0	0	0	0
-3.6275	-0.00322035	-0.00611903	-0.0112712	-0.00257643	0.00966105	-0.00225438	0.00193232	0.00418645	-0.00515287	-0.00289849	-0.00579663	-0.00998368	-0.000322035	0.00418645	0	0.000966162	0.00579663	0.00128822	0.00386442	0.0122381	-0.00998368	-0.00128814	-0.00483052	0	0	0	0	0	0	0	0	0	0	0	0	0	0	0	0	0	0	2	0	0	0	0
-3.625	0.00611866	-0.00547492	-0.0322035	0.00676314	0.00450849	-0.000322054	-0.0115939	0.0154577	-0.000322054	0.00933957	0.00128814	-0.00611903	-0.0109492	-0.00547459	0.00128822	-0.0151365	-0.00128814	-0.000322054	-0.00289831	0.00193232	0.00837341	0.00161017	-0.00515256	0	0	0	0	0	0	0	0	0	0	0	0	0	0	0	0	0	0	2	0	0	0	0
-3.6225	0.00354238	-0.00708519	-0.00966105	0.0112719	0.00386442	0.00450876	-0.0041867	0.00450849	-0.00128822	-0.000322054	0.0074068	-0.00161027	0.00322035	-0.000322035	0.00611903	-0.00740724	-0.00289831	0.00579697	-0.00515256	0.000966162	-0.00322054	-0.00322035	-0.00676273	0	0	0	0	0	0	0	0	0	0	0	0	0	0	0	0	0	0	2	0	0	0	0
-3.62	0.00225424	-0.00193232	0.0486273	0.00354259	-0.00064407	0.00708519	-0.00128822	0.000966105	-0.00289849	-0.00193232	-0.00064407	-0.00193232	-0.00193221	0.0170679	-0.00837341	0.0566815	0.00386442	-0.00257643	0.0103051	0.0161027	0.000644108	-0.00161017	-0.00128814	0	0	0	0	0	0	0	0	0	0	0	0	0	0	0	0	0	0	2	0	0	0	0
-3.6175	0.00483052	0.00128822	0.00257628	0.00676314	0.00483052	0.0161027	-0.00611903	-0.00354238	0.00450876	-0.0106278	0.00354238	0.000966162	-0.00966105	-0.00064407	0.000322054	-0.00515287	0.00161017	-0.00128822	-0.00901698	0.000644108	0.00933957	-0.0125594	0.00354238	0	0	0	0	0	0	0	0	0	0	0	0	0	0	0	0	0	0	2	0	0	0	0
-3.615	-0.00322035	0.0109498	0.00064407	-0.00515287	0.00289831	-0.000322054	-0.00483081	0.00933901	-0.00257643	-0.0077293	0.00708477	0.0144924	-0.00386442	-0.00450849	0.0112719	-0.00128822	0.00128814	0.00322054	0.0122373	0.000966162	0.00998368	-0.0132034	-0.00354238	0	0	0	0	0	0	0	0	0	0	0	0	0	0	0	0	0	0	2	0	0	0	0
-3.6125	-0.00289831	0.00386465	0.00128814	-0.00354259	0.00611866	-0.00289849	0.00161027	-0.00386442	-0.000644108	-0.011916	0.00193221	0.00547492	0.00933901	-0.00611866	0.00161027	0.00225438	0.00450849	0.00257643	-0.00064407	0.000966162	0.00322054	-0.00869494	-0.00161017	0	0	0	0	0	0	0	0	0	0	0	0	0	0	0	0	0	0	1	0	0	0	0
-3.61	0.0074068	-0.00193232	0.00450849	-0.00966162	0	0.000644108	0.00483081	0.00772884	0.00579697	-0.0128822	0.00901698	0.00740724	0.00547459	0.00322035	-0.00322054	0.000322054	0.0103051	-0.00354259	0.0141695	0.000322054	0.00161027	-0.00161017	0.00966105	0	0	0	0	0	0	0	0	0	0	0	0	0	0	0	0	0	0	1	0	0	0	0
-3.6075	0.00450849	0	-0.00257628	-0.00225438	-0.00289831	0.00450876	-0.00740724	0.00515256	-0.00225438	-0.00354259	0.00450849	0.00966162	0.00708477	0.00064407	0.000966162	0.00289849	0.0115933	-0.00450876	-0.0106272	0.00708519	0.00322054	0.00128814	-0.00772884	0	0	0	0	0	0	0	0	0	0	0	0	0	0	0	0	0	0	1	0	0	0	0
-3.605	0.0103051	-0.00225438	-0.0064407	-0.00805135	-0.00869494	-0.0041867	0.00869546	0.00289831	0.00322054	0.00257643	0.00386442	-0.00225438	0.00933901	-0.00322035	-0.0041867	-0.00547492	-0.00354238	-0.00161027	-0.0119153	-0.000966162	0.00257643	-0.00386442	-0.00450849	0	0	0	0	0	0	0	0	0	0	0	0	0	0	0	0	0	0	1	0	0	0	0
-3.6025	0.00386442	-0.0141704	0.00933901	0.00161027	0.000322035	-0.00354259	0.00289849	-0.00547459	0.00998368	0.00322054	-0.0173899	0.00161027	-0.00322035	0.00354238	-0.000966162	-0.0125601	-0.00708477	-0.00386465	0.0074068	0.00354259	0.000322054	0.00772884	0	0	0	0	0	0	0	0	0	0	0	0	0	0	0	0	0	0	0	1	0	0	0	0
-3.6	-0.00257628	-0.00740724	-0.0244747	-0.00740724	0.0157797	0.00128822	-0.00322054	-0.00193221	0.00257643	-0.000322054	0.00547459	-0.0115939	-0.00128814	-0.0170679	-0.0041867	0.00354259	-0.00837291	-0.00257643	-0.00611866	-0.00547492	-0.00386465	0.0064407	-0.00483052	0	0	0	0	0	0	0	0	0	0	0	0	0	0	0	0	0	0	1	0	0	0	0
-3.5975	0.00064407	0.00225438	0.0244747	-0.0109498	0.00128814	-0.0103057	-0.0122381	-0.000966105	-0.00289849	0.000966162	-0.00547459	-0.000966162	-0.00225424	-0.00128814	-0.000966162	0.00483081	0.0074068	-0.00322054	0.00772884	-0.0109498	-0.00322054	0.00128814	-0.00837291	0	0	0	0	0	0	0	0	0	0	0	0	0	0	0	0	0	0	1	0	0	0	0
-3.595	-0.00547459	0.00322054	0	0.00257643	-0.00483052	-0.000966162	0.00579697	0.00676273	0.00193232	-0.00676314	-0.00354238	0	-0.00289831	-0.00354238	-0.00128822	-0.00708519	0	-0.00354259	0.00515256	-0.00322054	-0.00515287	-0.00386442	-0.00547459	0	0	0	0	0	0	0	0	0	0	0	0	0	0	0	0	0	0	1	0	0	0	0
-3.5925	-0.00289831	0.00708519	0.0128814	-0.0041867	-0.00676273	-0.00579697	-0.000966162	0.00128814	0.00869546	-0.00869546	0.00386442	0.00354259	-0.00869494	0.00547459	0.000322054	-0.00644108	0.0103051	-0.000966162	-0.00998308	0.00354259	0.000966162	-0.00483052	0.00611866	0	0	0	0	0	0	0	0	0	0	0	0	0	0	0	0	0	0	1	0	0	0	0
-3.59	-0.00966105	-0.00740724	0	-0.0041867	0.00933901	0.0132042	-0.000966162	0.00064407	0.00289849	0.00515287	0.00064407	-0.000644108	0	-0.00869494	0.0077293	0.00933957	0.0064407	0.00740724	0.00579663	0.00161027	-0.000966162	-0.00322035	0.00515256	0	0	0	0	0	0	0	0	0	0	0	0	0	0	0	0	0	0	1	0	0	0	0
-3.5875	-0.00161017	0.00515287	-0.00966105	0.0109498	0.00128814	0.0109498	0.0103057	0.0138475	-0.00644108	-0.00515287	0.00418645	-0.0103057	0.00193221	0.00515256	-0.00515287	-0.00740724	-0.00450849	-0.00161027	0.00064407	-0.00128822	-0.00611903	-0.00322035	0.00354238	0	0	0	0	0	0	0	0	0	0	0	0	0	0	0	0	0	0	1	0	0	0	0
-3.585	-0.0148136	0.000322054	-0.0170679	0.00128822	0.00193221	-0.00966162	-0.00483081	0.00611866	0.0041867	0.00289849	0.00708477	-0.0138483	0.00354238	-0.00579663	-0.00611903	-0.00128822	0.00128814	-0.00386465	-0.00257628	0.00354259	0.00450876	-0.00676273	-0.00128814	0	0	0	0	0	0	0	0	0	0	0	0	0	0	0	0	0	0	1	0	0	0	0
-3.5825	0.00128814	-0.0173909	0.00837291	-0.00579697	0.00579663	0.00869546	-0.00322054	-0.00708477	0.000644108	-0.00611903	0.000322035	0	0.00128814	-0.0064407	0.000966162	-0.00579697	-0.00386442	-0.00966162	-0.00966105	-0.00579697	0.00257643	0.000322035	0.0125594	0	0	0	0	0	0	0	0	0	0	0	0	0	0	0	0	0	0	1	0	0	0	0
-3.58	0.00386442	0.00354259	0.0112712	0	-0.00515256	-0.00547492	-0.00450876	-0.00837291	0.00257643	-0.00515287	0.00611866	0.000644108	-0.00161017	0.00386442	0.00740724	0.00257643	-0.00547459	0.00515287	-0.0144916	-0.0112719	0.00837341	0.0144916	-0.00354238	0	0	0	0	0	0	0	0	0	0	0	0	0	0	0	0	0	0	1	0	0	0	0
-3.5775	0.0074068	-0.0041867	-0.0138475	-0.00354259	-0.00064407	-0.00966162	0.00386465	0.00289831	0.00966162	-0.00901751	-0.00901698	-0.000322054	-0.0112712	0.00483052	-0.000644108	0.000966162	-0.00289831	0.000966162	0.00708477	-0.00322054	0.00354259	0.00386442	0.0064407	0	0	0	0	0	0	0	0	0	0	0	0	0	0	0	0	0	0	1	0	0	0	0
-3.575	0.00064407	-0.00547492	0.00933901	-0.00193232	-0.000966105	0.000644108	0.00547492	0.0164238	-0.000322054	-0.00161027	0.00193221	0.0115939	0	-0.0119153	-0.00161027	0.0041867	-0.00289831	-0.00644108	-0.00289831	-0.00257643	0.00869546	0.00193221	0.00450849	0	0	0	0	0	0	0	0	0	0	0	0	0	0	0	0	0	0	1	0	0	0	0
-3.5725	-0.000322035	0.00354259	-0.0212543	0.0144924	0.00450849	0.0132042	0.000322054	0.00161017	-0.0138483	-0.00161027	-0.00450849	0.00483081	-0.00676273	-0.00064407	0.0148145	-0.0115939	0.00386442	0.00225438	0.00128814	0.00193232	0.00322054	0.00547459	-0.00483052	0	0	0	0	0	0	0	0	0	0	0	0	0	0	0	0	0	0	1	0	0	0	0
-3.57	0.00386442	-0.00257643	0.0573222	-0.00225438	0.00837291	0.00676314	0.0115939	0.00161017	-0.00740724	-0.00515287	-0.00064407	0.0041867	-0.000966105	0.00128814	0.00289849	-0.00193232	-0.00772884	0.00289849	0.00611866	0.00161027	-0.000966162	-0.00483052	-0.00483052	0	0	0	0	0	0	0	0	0	0	0	0	0	0	0	0	0	0	1	0	0	0	0
-3.5675	0.00354238	0.00161027	-0.055712	0.000966162	-0.000322035	-0.00257643	0	0.00064407	0.00257643	-0.00740724	-0.00676273	0.000644108	0.00515256	0.0115933	-0.00193232	0.00257643	0.00064407	0.00515287	0.0112712	0.0115939	-0.00128822	-0.00805087	0.00064407	0	0	0	0	0	0	0	0	0	0	0	0	0	0	0	0	0	0	1	0	0	0	0
-3.565	0.000966105	-0.00354259	0.388696	-0.00837341	0.00515256	0.00128822	-0.00193232	-0.00869494	0.00161027	0.00998368	0.0122373	0.000322054	-0.000966105	0.0109492	-0.00386465	0	-0.00161017	0.0144924	-0.00901698	0.00611903	-0.00869546	-0.00901698	-0.00418645	0	0	2	0	0	0	0	0	0	0	0	0	0	0	0	0	0	0	1	0	0	0	0
-3.5625	-0.00450849	-0.000966162	0.0206102	0.000644108	0.00128814	-0.00579697	-0.000644108	-0.00418645	0.000966162	-0.00225438	-0.00515256	0.00386465	-0.00386442	0.00225424	0.000322054	-0.00289849	-0.00772884	-0.00547492	0.0125594	-0.00128822	-0.00128822	0.00128814	-0.00547459	0	0	2	0	0	0	0	0	0	0	0	0	0	0	0	0	0	0	1	0	0	0	0
-3.56	0.00322035	0.00547492	-0.0788986	0.00128822	0.00579663	0.000966162	0.00901751	-0.00225424	0.0154586	0.00740724	-0.00257628	0.0132042	-0.0103051	0.00289831	-0.00128822	0.00128822	0.000966105	-0.00547492	-0.00418645	0.00161027	-0.00128822	-0.00322035	0.00805087	0	0	2	0	0	0	0	0	0	0	0	0	0	0	0	0	0	0	1	0	0	0	0
-3.5575	0.000966105	-0.00611903	0.0112712	-0.00579697	-0.00225424	0.000322054	0.000322054	0.00837291	0.0109498	-0.00128822	0.0103051	0.0041867	0.00676273	-0.00676273	-0.00837341	0.0041867	0.00998308	-0.00257643	-0.00161017	0.0077293	-0.00225438	0.00161017	-0.00611866	0	0	2	0	0	0	0	0	0	0	0	0	0	0	0	0	0	0	1	0	0	0	0
-3.555	-0.00611866	-0.00128822	0.00483052	0.00322054	-0.00161017	-0.00193232	0.00193232	0.00161017	0.00225438	0.0109498	0.00064407	-0.00483081	0.0115933	-0.00193221	-0.00289849	0.00289849	0.0125594	0.00257643	-0.0164238	-0.00161027	-0.00289849	0.00225424	0.0225425	0	0	2	0	0	0	0	0	0	0	0	0	0	0	0	0	0	0	1	0	0	0	0
-3.5525	0	0.00676314	0.00805087	-0.00161027	0.00257628	-0.00708519	0.00579697	-0.00386442	0.00193232	-0.00128822	0.0074068	-0.00257643	0.00193221	-0.00354238	0.00966162	-0.00611903	0.00289831	0.000322054	0.00225424	0.00547492	0.00547492	0.00064407	-0.00128814	0	0	2	0	0	0	0	0	0	0	0	0	0	0	0	0	0	0	1	0	0	0	0
-3.55	0.000322035	-0.00450876	0.00966105	0.00354259	0.00772884	0.00161027	-0.00225438	0.00837291	-0.00354259	0.000322054	-0.00128814	0.00805135	-0.000322035	0.00869494	-0.000644108	0	0.0115933	0.000322054	0.00193221	0.00193232	-0.00322054	-0.00225424	0.00225424	0	0	2	0	0	0	0	0	0	0	0	0	0	0	0	0	0	0	1	0	0	0	0
-3.5475	-0.00547459	0.00547492	0.00128814	0.00225438	0.00128814	0.00193232	-0.00515287	0.0135255	-0.00257643	0.00322054	0.00547459	-0.00483081	0.0157797	-0.00515256	0.00740724	0.00322054	-0.00161017	-0.00289849	-0.00515256	0.00257643	0.0077293	0.00354238	-0.0064407	0	0	2	0	0	0	0	0	0	0	0	0	0	0	0	0	0	0	1	0	0	0	0
-3.545	-0.00579663	0.00289849	-0.0128814	-0.00998368	0.00418645	0.000644108	0.00354259	0.00966105	0.00354259	0.00257643	0	-0.00676314	0.00418645	0.0119153	0.000644108	-0.000966162	0.00386442	-0.0077293	0.00611866	0.000966162	0.00161027	0.0106272	-0.00869494	0	0	2	0	0	0	0	0	0	0	0	0	0	0	0	0	0	0	1	0	0	0	0
-3.5425	0.00386442	-0.00805135	-0.0125594	-0.0041867	0.00354238	0.00128822	0.00740724	0.00322035	0.00708519	-0.00483081	0.0103051	0.000322054	-0.00193221	-0.000322035	0.00483081	-0.000644108	0.00128814	0.000644108	0.00483052	0.00322054	0.00740724	-0.00901698	0.00064407	0	0	2	0	0	0	0	0	0	0	0	0	0	0	0	0	0	0	1	0	0	0	0
-3.54	0.00805087	-0.0151365	0.0106272	-0.00128822	-0.00901698	0.00193232	0.00257643	0.00354238	0.00257643	-0.0041867	0.000322035	0.00611903	-0.0125594	-0.00483052	-0.00483081	0.011916	-0.00257628	0.00128822	0.00483052	-0.00837341	0.0041867	-0.00515256	-0.00354238	0	0	2	0	0	0	0	0	0	0	0	0	0	0	0	0	0	0	1	0	0	0	0
-3.5375	0.00128814	-0.000322054	-0.000966105	0.00193232	0.00289831	-0.00450876	-0.00354259	-0.00515256	-0.00225438	0.000322054	0.00161017	-0.00386465	0.0199662	0.00869494	0.00322054	0.0041867	-0.00257628	-0.00450876	-0.0112712	-0.00676314	0.00128822	-0.00933901	0.00515256	0	0	2	0	0	0	0	0	0	0	0	0	0	0	0	0	0	0	1	0	0	0	0
-3.535	-0.00966105	-0.00483081	0.00193221	-0.00257643	-0.00354238	0.00257643	0.00193232	0.00257628	0.000966162	0.00322054	-0.00772884	-0.0112719	0.00322035	0.00161017	0.00579697	0.00547492	0.00225424	-0.000966162	-0.0074068	0	-0.00193232	-0.00322035	0.0109492	0	0	2	0	0	0	0	0	0	0	0	0	0	0	0	0	0	0	1	0	0	0	0
-3.5325	-0.00579663	0.0112719	0.0231865	-0.00676314	0.00772884	-0.000966162	0.000322054	0.00901698	-0.00644108	-0.000966162	-0.00676273	-0.00966162	-0.0112712	0.00064407	0.000322054	-0.00322054	0	0	0.00354238	0.00257643	-0.000322054	0.00064407	0.00772884	0	0	2	0	0	0	0	0	0	0	0	0	0	0	0	0	0	0	1	0	0	0	0
-3.53	-0.000966105	0.00483081	-0.00225424	-0.000322054	-0.00064407	0.0041867	0.00354259	0.00418645	-0.00289849	0.00193232	-0.000966105	0.000322054	-0.00515256	0.00289831	0.0141704	0.00161027	-0.00354238	0.00354259	-0.00708477	0.00547492	-0.0132042	0	0.00128814	0	0	2	0	0	0	0	0	0	0	0	0	0	0	0	0	0	0	1	0	0	0	0
-3.5275	-0.00483052	-0.00644108	0.073424	-0.0112719	-0.000322035	0.00289849	-0.00128822	-0.00386442	-0.00933957	-0.00515287	-0.00354238	-0.000644108	-0.00322035	0.00225424	0.00450876	0.000322054	0.00708477	0.00289849	0.00901698	0	-0.0183571	0.00579663	-0.00547459	0	0	2	0	0	0	0	0	0	0	0	0	0	0	0	0	0	0	1	0	0	0	0
-3.525	0.00161017	-0.00676314	-0.0157797	-0.000322054	0.0241526	0.00708519	-0.000966162	0.00547459	-0.00225438	-0.000644108	0.00257628	0.00901751	-0.0064407	-0.00225424	-0.00966162	0.00611903	0.0138475	0.00193232	-0.00354238	-0.00386465	-0.00257643	0.00418645	0.00772884	0	0	2	0	0	0	0	0	0	0	0	0	0	0	0	0	0	0	1	0	0	0	0
-3.5225	-0.00257628	0	0.146204	-0.00386465	0.00161017	0.00225438	-0.00450876	0.00161017	0.0041867	0.00257643	0.000966105	0.00289849	-0.00128814	-0.00193221	0.00322054	0.00193232	0.00128814	0.00193232	-0.00354238	-0.00676314	0.00193232	0.000966105	0.000322035	0	0	2	0	0	0	0	0	0	0	0	0	0	0	0	0	0	0	1	0	0	0	0
-3.52	0.00450849	-0.0077293	-0.34651	0.00450876	-0.00322035	-0.00193232	0.00483081	-0.000322035	-0.00611903	-0.00289849	0.000966105	0.000644108	0.00933901	0.00772884	0.00386465	0.00740724	0.0109492	-0.00193232	-0.00450849	-0.00901751	-0.00193232	-0.00998308	-0.000966105	0	0	2	0	0	0	0	0	0	0	0	0	0	0	0	0	0	0	1	0	0	0	0
-3.5175	0.0074068	-0.00869546	-0.0682714	-0.000322054	0.00805087	0.00386465	-0.00547492	0.00708477	-0.00644108	0.00193232	-0.00161017	-0.000322054	0.00257628	0.0064407	0.0041867	0.0128822	0.00611866	-0.00289849	-0.00225424	-0.00450876	0.00257643	-0.00450849	-0.00289831	0	0	2	0	0	0	0	0	0	0	0	0	0	0	0	0	0	0	1	0	0	0	0
-3.515	-0.00225424	0.00933957	-0.00225424	-0.00289849	0.0132034	0.00708519	-0.00708519	-0.00257628	0.0144924	-0.00611903	0.00322035	-0.00161027	0.0122373	-0.00805087	-0.00161027	-0.00161027	0.00161017	0.00322054	0	-0.00483081	0.0077293	-0.00676273	-0.00450849	0	0	2	0	0	0	0	0	0	0	0	0	0	0	0	0	0	0	1	0	0	0	0
-3.5125	-0.00322035	0.00193232	-0.018356	0.000644108	-0.00289831	-0.00161027	-0.000644108	-0.00386442	-0.000644108	0.00547492	0.00966105	-0.00611903	0.00708477	-0.00547459	0.00579697	-0.00515287	0.00225424	-0.000644108	-0.00064407	-0.00289849	0.00547492	0.00483052	-0.00611866	0	0	2	0	0	0	0	0	0	0	0	0	0	0	0	0	0	0	1	0	0	0	0
-3.51	-0.00901698	0.000644108	0.00515256	-0.00354259	0.00193221	-0.000966162	-0.00579697	0.00483052	0.00547492	-0.000966162	-0.00161017	-0.00289849	-0.0141695	-0.00579663	0.0041867	-0.0041867	-0.00386442	0.00161027	-0.0141695	-0.00386465	-0.011916	0.00869494	-0.00161017	0	0	2	0	0	0	0	0	0	0	0	0	0	0	0	0	0	0	1	0	0	0	0
-3.5075	0.000966105	0.00740724	0.00193221	0.000644108	0.0103051	0.00547492	-0.00515287	0.00869494	0.00644108	-0.00289849	0.00579663	0.00322054	-0.00225424	0	-0.00901751	0.000322054	-0.00193221	0.0109498	0.00193221	0.00450876	-0.00161027	-0.00418645	0.00676273	0	0	2	0	0	0	0	0	0	0	0	0	0	0	0	0	0	0	1	0	0	0	0
-3.505	-0.00354238	-0.0125601	-0.00998308	0.0154586	-0.00064407	-0.00161027	-0.00450876	-0.00386442	0.00193232	0.00386465	0.0103051	0.00483081	0.00257628	-0.00772884	0.00515287	-0.00805135	-0.00128814	0.00676314	-0.0122373	0.0041867	-0.00933957	-0.00161017	-0.00515256	0	0	2	0	0	0	0	0	0	0	0	0	0	0	0	0	0	0	1	0	0	0	0
-3.5025	0.00869494	-0.00740724	0.00450849	0.00257643	-0.000322035	-0.0132042	-0.00805135	-0.0064407	-0.00128822	-0.00322054	0.00257628	0.00322054	-0.0064407	0.00225424	-0.00386465	-0.00161027	-0.00386442	-0.00515287	0.00515256	0.00354259	-0.00322054	0.0064407	-0.00708477	0	0	2	0	0	0	0	0	0	0	0	0	0	0	0	0	0	0	1	0	0	0	0
-3.5	-0.00161017	0.00128822	-0.0144916	0.00161027	0.00837291	0.00708519	-0.00644108	0.00966105	-0.00386465	0.0148145	0.00128814	0.0109498	-0.00225424	-0.0064407	0.00676314	0	0.0103051	-0.00128822	-0.00193221	-0.000966162	-0.000966162	0.00676273	-0.0064407	0	0	2	0	0	0	0	0	0	0	0	0	0	0	0	0	0	0	1	0	0	0	0
-3.4975	-0.00161017	-0.00257643	0.0769664	-0.000966162	0.00386442	-0.00515287	-0.00128822	-0.00128814	-0.0077293	-0.00450876	-0.00322035	0.00547492	0	0.000322035	0.00740724	0.00225438	-0.00193221	0.00515287	-0.0103051	-0.00289849	-0.00225438	0.00837291	-0.00933901	0	0	2	0	0	0	0	0	0	0	0	0	0	0	0	0	0	0	1	0	0	0	0
-3.495	-0.0173899	0.00998368	-0.0698816	-0.000966162	0.0109492	-0.00483081	0.00740724	0.00322035	0.00386465	-0.00998368	0.00450849	-0.00225438	-0.0106272	0.00837291	0	-0.00901751	0.00708477	-0.00257643	-0.00708477	0.00128822	0.000966162	0.00386442	-0.00161017	0	0	2	0	0	0	0	0	0	0	0	0	0	0	0	0	0	0	1	0	0	0	0
-3.4925	0.00322035	-0.00483081	0.44151	-0.00966162	-0.00450849	0.000322054	-0.000644108	0.00289831	0.00354259	-0.00386465	-0.00193221	-0.0122381	-0.00322035	-0.00998308	0.00257643	-0.00225438	0.000966105	-0.00128822	0.00676273	-0.00386465	0.0112719	0.00193221	0.00386442	0	0	2	0	0	0	0	0	0	0	0	0	0	0	0	0	0	0	1	0	0	0	0
-3.49	-0.00676273	-0.00547492	0.229933	-0.0106278	-0.00064407	-0.00289849	-0.00322054	0.00772884	-0.00161027	-0.00128822	-0.000966105	0.00966162	-0.00161017	-0.0074068	-0.000644108	-0.0103057	0.00611866	-0.00128822	-0.000966105	-0.0161027	0.000644108	0.00161017	0.00193221	0	0	2	0	0	0	0	0	0	0	0	0	0	0	0	0	0	0	1	0	0	0	0
-3.4875	0.00483052	0.00322054	0.0714918	0.00322054	0.0238306	-0.00386465	0.0041867	-0.00289831	-0.00128822	0.00257643	-0.00515256	-0.000966162	0.00579663	-0.00579663	-0.00483081	-0.00450876	-0.00322035	0	0.00257628	-0.00611903	-0.00257643	-0.00257628	-0.00289831	0	0	2	0	0	0	0	0	0	0	0	0	0	0	0	0	0	0	1	0	0	0	0
-3.485	0.0064407	0.00483081	0.027695	0.000644108	0.00257628	-0.000322054	-0.00547492	0.00322035	-0.00289849	0.000322054	-0.00547459	-0.0132042	0.00225424	0.00128814	-0.00805135	0	-0.00386442	-0.00933957	-0.00837291	0.00450876	-0.00483081	0.00225424	0.00515256	0	0	2	0	0	0	0	0	0	0	0	0	0	0	0	0	0	0	1	0	0	0	0
-3.4825	0.00837291	-0.0135263	0.00579663	-0.0125601	0.00064407	-0.0077293	-0.00128822	-0.00418645	-0.00547492	0.00161027	0.00611866	0.00805135	-0.00128814	0.00193221	-0.000322054	0.00483081	0.0115933	0.00322054	0.00450849	-0.00225438	0.00676314	-0.000966105	0.000966105	0	0	2	0	0	0	0	0	0	0	0	0	0	0	0	0	0	0	1	0	0	0	0
-3.48	0.00128814	0.00386465	0.0064407	0.00386465	-0.00128814	-0.00611903	0.000322054	-0.0112712	0.00193232	0.000644108	0.00128814	-0.00193232	-0.000322035	0.00289831	0.00515287	-0.00257643	-0.000966105	0.000644108	0.00837291	0.00869546	-0.000644108	0.00998308	0.00064407	0	0	2	0	0	0	0	0	0	0	0	0	0	0	0	0	0	0	1	0	0	0	0
-3.4775	-0.00708477	0.000644108	-0.00933901	-0.00257643	0.00515256	0.000644108	-0.0041867	0.00161017	0.00869546	-0.00322054	-0.00225424	-0.00225438	0.00966105	-0.00354238	-0.0132042	0.000322054	0.00483052	-0.00128822	0.00869494	0.00547492	-0.00676314	0.00515256	-0.00547459	0	0	2	0	0	0	0	0	0	0	0	0	0	0	0	0	0	0	1	0	0	0	0
-3.475	-0.0074068	-0.00161027	0.000322035	-0.00708519	0.0122373	-0.000322054	-0.0041867	0.00418645	0.00547492	0.000322054	0.00901698	0.00257643	0.0064407	-0.00933901	-0.0125601	0.000644108	0.00579663	-0.000644108	-0.000966105	0.00386465	0.00676314	0.00579663	-0.00161017	0	0	2	0	0	0	0	0	0	0	0	0	0	0	0	0	0	0	1	0	0	0	0
-3.4725	0.00257628	0.00547492	-0.0154577	0.0077293	0.0064407	-0.00257643	0.00257643	0.0177119	-0.00193232	0.00998368	-0.00354238	0.0128822	0.0109492	-0.00128814	0.00225438	0.000966162	0.00289831	0.00322054	0.0128814	-0.00708519	-0.00740724	-0.00257628	-0.00386442	0	0	2	0	0	0	0	0	0	0	0	0	0	0	0	0	0	0	1	0	0	0	0
-3.47	-0.00354238	-0.00257643	0	0.00611903	0.0141695	-0.0103057	-0.00193232	0.0173899	-0.00515287	0.00805135	-0.00483052	0.00450876	-0.00966105	0.00289831	-0.00225438	0.000322054	-0.000322035	-0.00611903	-0.00483052	-0.00708519	-0.0161027	0.000966105	-0.00128814	0	0	2	0	0	0	0	0	0	0	0	0	0	0	0	0	0	0	1	0	0	0	0
-3.4675	-0.00128814	-0.00547492	0.00354238	0.00257643	-0.00772884	-0.00708519	-0.00386465	0.00805087	-0.0106278	0.00547492	0.00257628	-0.00289849	0.00161017	0.00450849	-0.00644108	-0.00708519	0.00515256	0.000966162	0.00869494	0.00322054	-0.00644108	-0.00418645	-0.000322035	0	0	2	0	0	0	0	0	0	0	0	0	0	0	0	0	0	0	1	0	0	0	0
-3.465	0.00515256	-0.00547492	-0.00805087	0.00128822	-0.00933901	0	-0.00193232	-0.0106272	0.0109498	-0.00257643	-0.00289831	0.0041867	-0.0251187	0.00193221	0.00386465	0.00386465	0.00579663	-0.00225438	-0.00547459	-0.00386465	-0.000322054	-0.00483052	-0.0074068	0	0	2	0	0	0	0	0	0	0	0	0	0	0	0	0	0	0	1	0	0	0	0
-3.4625	-0.00128814	0.00386465	-0.0132034	0.000322054	-0.00579663	-0.00128822	0.0103057	-0.0144916	0.000966162	0.00225438	0.00193221	-0.000322054	0.00869494	0.00128814	0.00740724	-0.00289849	-0.00386442	-0.000644108	0.00708477	0.00289849	-0.00289849	0.0141695	-0.00483052	0	0	2	0	0	0	0	0	0	0	0	0	0	0	0	0	0	0	1	0	0	0	0
-3.46	0.00193221	-0.00225438	-0.00418645	-0.00966162	-0.00901698	0.000322054	0.00128822	-0.00128814	0.0125601	-0.00450876	-0.00386442	0.00257643	-0.00933901	0.000966105	-0.000322054	-0.00257643	0.0109492	-0.00450876	0.00225424	0.00354259	0.00289849	0.000966105	0.0128814	0	0	2	0	0	0	0	0	0	0	0	0	0	0	0	0	0	0	1	0	0	0	0
-3.4575	-0.00869494	0.00805135	-0.00450849	-0.00354259	0.00966105	0.000966162	0	0.000966105	0.00708519	0	-0.00837291	0.00225438	-0.00579663	-0.00933901	-0.00966162	-0.00128822	-0.00289831	-0.00225438	-0.00386442	-0.00515287	0.000644108	-0.00257628	0.00450849	0	0	2	0	0	0	0	0	0	0	0	0	0	0	0	0	0	0	1	0	0	0	0
-3.455	0.00772884	-0.00547492	-0.00450849	-0.0077293	-0.0267289	0.00193232	0.018035	-0.00611866	0.00257643	0.00515287	-0.00289831	-0.00354259	0.00772884	0.00289831	0.0132042	0.0041867	-0.00515256	0.00515287	-0.0064407	-0.00257643	0.00708519	0.000966105	0.00611866	0	0	2	0	0	0	0	0	0	0	0	0	0	0	0	0	0	0	1	0	0	0	0
-3.4525	-0.00225424	-0.00708519	-0.0322035	0.000322054	0.0074068	0	0.00579697	-0.0112712	-0.0077293	0.00289849	0.00193221	-0.0077293	0.00450849	0.00611866	-0.0041867	-0.00193232	0.00515256	0.00354259	-0.00611866	0.00354259	-0.00128822	-0.00289831	0.00225424	0	0	2	0	0	0	0	0	0	0	0	0	0	0	0	0	0	0	1	0	0	0	0
-3.45	0.00837291	-0.00483081	0.0479832	0.000644108	0.0103051	-0.00708519	0.000322054	0.00966105	0.00805135	0.000966162	0.00128814	-0.00483081	-0.00772884	0.00161017	0.000322054	-0.0167468	0.00450849	0.00354259	0.0064407	-0.00289849	0.00289849	0	-0.00161017	0	0	2	0	0	0	0	0	0	0	0	0	0	0	0	0	0	0	1	0	0	0	0
-3.4475	0.00708477	0.0103057	-0.0341357	-0.00193232	0.0064407	0.00901751	0.000966162	0.00579663	-0.00547492	0.00225438	0.00869494	0.00611903	0.00128814	-0.00483052	-0.0041867	0.00225438	-0.00128814	0.00708519	-0.00708477	0.00161027	0.00450876	-0.00450849	-0.000322035	0	0	2	0	0	0	0	0	0	0	0	0	0	0	0	0	0	0	1	0	0	0	0
-3.445	0.00869494	0.00354259	0.073424	0.00161027	0.00933901	0.00515287	0	0.0154577	0.00225438	-0.00128822	-0.00418645	-0.00193232	-0.00128814	0.0109492	-0.00966162	0.000322054	0.0109492	-0.00450876	0.0135255	-0.00579697	-0.00966162	-0.00161017	-0.00064407	0	0	2	0	0	0	0	0	0	0	0	0	0	0	0	0	0	0	1	0	0	0	0
-3.4425	0.00515256	-0.00128822	-0.643425	0	0.0122373	-0.00322054	0	-0.00289831	0.00225438	-0.00322054	-0.00708477	0.00450876	0.00064407	0.00064407	-0.00257643	-0.00322054	0.00933901	0.000966162	0.00354238	-0.00579697	-0.00257643	-0.000966105	-0.00354238	0	0	2	0	0	0	0	0	0	0	0	0	0	0	0	0	0	0	1	0	0	0	0
-3.44	-0.0128814	-0.0112719	-0.0682714	-0.00354259	-0.00161017	0.0041867	-0.0109498	0.00708477	-0.00354259	0.00225438	0.000966105	-0.000322054	0.00322035	0.000322035	0.00998368	0.00450876	-0.000966105	0.00289849	0.000322035	-0.00128822	0.00483081	-0.00547459	-0.00289831	0	0	2	0	0	0	0	0	0	0	0	0	0	0	0	0	0	0	1	0	0	0	0
-3.4375	-0.0115933	0.000322054	0.00998308	0.00322054	-0.00289831	-0.00837341	0.0115939	-0.00772884	-0.00225438	-0.00161027	0.00450849	0.00901751	-0.00676273	0.00998308	-0.00161027	-0.00450876	0.00933901	0.00225438	-0.0109492	-0.00225438	-0.00450876	0.00450849	0.000322035	0	0	2	0	0	0	0	0	0	0	0	0	0	0	0	0	0	0	1	0	0	0	0
-3.435	-0.000322035	0.00193232	0.0318815	0.00547492	-0.00161017	0.00547492	-0.00193232	-0.00257628	0.00354259	-0.00483081	0.00193221	0.00289849	-0.00354238	0.00450849	-0.0112719	-0.00193232	0.00193221	0.00193232	-0.00901698	0.00611903	-0.0077293	0	0	0	0	2	0	0	0	0	0	0	0	0	0	0	0	0	0	0	0	1	0	0	0	0
-3.4325	0.00289831	0.00869546	0.0132034	-0.0103057	-0.0112712	0.00869546	-0.00708519	0.00257628	-0.0103057	0.00225438	0.00354238	-0.00193232	0.000966105	-0.00579663	-0.00289849	0.00128822	0.000966105	0.00450876	-0.00998308	-0.00257643	-0.00611903	0.0115933	-0.00418645	0	0	2	0	0	0	0	0	0	0	0	0	0	0	0	0	0	0	1	0	0	0	0
-3.43	-0.000966105	0.000966162	-0.000322035	-0.00708519	0.0128814	0.0041867	0.00322054	-0.00772884	-0.000322054	0.00579697	0.00161017	0.00193232	0.00193221	0.00193221	0.00483081	0	0.00450849	0.000966162	-0.000322035	-0.00225438	-0.00515287	0.00579663	-0.000966105	0	0	2	0	0	0	0	0	0	0	0	0	0	0	0	0	0	0	1	0	0	0	0
-3.4275	0.0115933	-0.00547492	0.00450849	0.00483081	0.00257628	-0.00322054	0.000966162	0.0148136	-0.000966162	0.00225438	-0.0119153	-0.00966162	-0.00676273	-0.00386442	0.00611903	0.000322054	0.0161017	0.000322054	-0.00064407	0.00257643	-0.00225438	0.00322035	0.00611866	0	0	2	0	0	0	0	0	0	0	0	0	0	0	0	0	0	0	1	0	0	0	0
-3.425	-0.000322035	-0.00354259	-0.000966105	0.00322054	0.00322035	0.00901751	-0.000322054	0.00547459	0.00579697	-0.00515287	0.00354238	-0.00483081	0.00161017	-0.0119153	-0.00289849	-0.00289849	0.00322035	-0.00579697	-0.00933901	0.00515287	0.00354259	0.00257628	-0.000322035	0	0	2	0	0	0	0	0	0	0	0	0	0	0	0	0	0	0	1	0	0	0	0
-3.4225	0.00998308	0.00193232	-0.0125594	0.00322054	-0.00450849	0.0041867	-0.00225438	0.0157797	-0.00837341	0.00483081	0.00450849	0.000966162	0.0141695	0.00611866	0.00322054	-0.0041867	0.00225424	0.00676314	0.00289831	0.00354259	-0.00128822	0.00708477	-0.00837291	0	0	2	0	0	0	0	0	0	0	0	0	0	0	0	0	0	0	1	0	0	0	0
-3.42	0.000966105	0.000322054	-0.0157797	-0.00483081	-0.00386442	0.00676314	0.00257643	0.0103051	0.00708519	-0.00354259	-0.0074068	-0.0141704	0.00128814	0.00966105	0.00161027	-0.00676314	0.00128814	-0.00289849	0.00257628	0.00547492	0.00483081	0.00064407	-0.00901698	0	0	2	0	0	0	0	0	0	0	0	0	0	0	0	0	0	0	1	0	0	0	0
-3.4175	-0.0135255	-0.0041867	0.000966105	0.00644108	0.00225424	0.0132042	-0.00225438	0.00450849	-0.0112719	0.00257643	0.00128814	-0.00386465	0.00483052	0.00064407	0.00161027	-0.00128822	0.00966105	-0.00966162	-0.0064407	0.00483081	-0.000966162	-0.00193221	0.00611866	0	0	2	0	0	0	0	0	0	0	0	0	0	0	0	0	0	0	1	0	0	0	0
-3.415	0.00418645	0.0202894	-0.00128814	0.00933957	0.00708477	-0.000644108	-0.000644108	0.00064407	-0.00225438	0.00805135	-0.00225424	0.0138483	-0.00257628	-0.00515256	0.00547492	0.000644108	-0.00064407	0.00322054	-0.00515256	0.000644108	0.0157806	0.00515256	0.000966105	0	0	2	0	0	0	0	0	0	0	0	0	0	0	0	0	0	0	1	0	0	0	0
-3.4125	-0.0103051	0.00257643	0.0238306	0.00611903	0.0125594	-0.00128822	0.00998368	-0.00193221	0.00354259	-0.00515287	0.00064407	0.00193232	0	0.00322035	0.00450876	-0.00483081	0.00064407	0.00483081	-0.00708477	0.00547492	0.00193232	0.0109492	-0.00289831	0	0	2	0	0	0	0	0	0	0	0	0	0	0	0	0	0	0	1	0	0	0	0
-3.41	0.00064407	-0.00515287	-0.00064407	0.00289849	0.00450849	0.00257643	0.000966162	0.000322035	0.00901751	-0.00837341	-0.00483052	0.000322054	-0.0109492	0	-0.000966162	-0.00579697	0.00289831	0.0041867	-0.00064407	0.00869546	0.000644108	0.00161017	0.00611866	0	0	2	0	0	0	0	0	0	0	0	0	0	0	0	0	0	0	1	0	0	0	0
-3.4075	-0.00064407	0.00901751	-0.0173899	-0.00805135	0.00322035	0.0109498	-0.00193232	-0.00257628	-0.00611903	-0.000966162	-0.0074068	0.0106278	-0.0141695	-0.00450849	-0.00644108	0.000966162	-0.00064407	0.0128822	0.000322035	-0.00289849	0.00128822	0.00289831	0.0074068	0	0	2	0	0	0	0	0	0	0	0	0	0	0	0	0	0	0	1	0	0	0	0
-3.405	-0.000966105	-0.00708519	0.00772884	-0.00708519	0.0112712	0.00193232	0.00450876	0.000322035	0.00547492	0.00708519	-0.0135255	0.0041867	0.0157797	0.0064407	0.00386465	-0.00611903	0.00193221	0.00708519	-0.00193221	-0.000322054	-0.00644108	-0.00225424	0.0064407	0	0	2	0	0	0	0	0	0	0	0	0	0	0	0	0	0	0	1	0	0	0	0
-3.4025	0.000322035	0.000644108	-0.0418645	0.00257643	-0.00547459	-0.00354259	0.00676314	-0.00515256	-0.0115939	0.00547492	-0.0190001	0.00128822	0.00837291	0.00289831	0.00386465	0.0103057	-0.0106272	-0.000644108	0.0064407	0.00225438	-0.0267305	-0.00225424	-0.00289831	0	0	2	0	0	0	0	0	0	0	0	0	0	0	0	0	0	0	1	0	0	0	0
-3.4	0.00322035	-0.00515287	-0.00772884	-0.0106278	0.00579663	-0.00386465	0.00193232	0.00483052	0.000322054	-0.0144924	0.000322035	-0.0041867	0.00869494	-0.00193221	0.00933957	0.00837341	0.00257628	-0.00161027	-0.0115933	-0.00161027	0.00869546	-0.0138475	0.00483052	0	0	2	0	0	0	0	0	0	0	0	0	0	0	0	0	0	0	1	0	0	0	0
-3.3975	0	0.00193232	-0.251187	0.00322054	0.018034	0.00644108	0.00708519	-0.00225424	-0.00193232	-0.00740724	-0.00289831	-0.00128822	0.0206102	-0.00708477	0.0112719	-0.0041867	0.00289831	-0.00193232	-0.00225424	0.00676314	0.000966162	0	-0.00128814	0	0	2	0	0	0	0	0	0	0	0	0	0	0	0	0	0	0	1	0	0	0	0
-3.395	-0.00225424	0.00611903	0.413493	-0.00128822	0.0128814	0.00193232	0.00322054	-0.00322035	0.000322054	-0.00289849	-0.00579663	-0.000644108	-0.0109492	0.000322035	0	0.00483081	-0.00128814	-0.0077293	0.00676273	0.00547492	0.00322054	-0.000322035	-0.00386442	0	0	2	0	0	0	0	0	0	0	0	0	0	0	0	0	0	0	1	0	0	0	0
-3.3925	0.00837291	-0.00933957	0.151034	0.00161027	0.00450849	-0.00547492	-0.00128822	0.00515256	0.000644108	-0.00644108	-0.0151356	-0.00225438	-0.0115933	-0.00611866	-0.00450876	-0.00644108	0	-0.00611903	0	0.00193232	-0.00483081	0.00161017	-0.00064407	0	0	2	0	0	0	0	0	0	0	0	0	0	0	0	0	0	0	1	0	0	0	0
-3.39	0.00257628	0.0154586	0.0206102	0.00901751	-0.00676273	0.00644108	0.000644108	-0.00354238	0.00193232	0.00901751	-0.00193221	-0.000644108	0.00418645	0	-0.000966162	0.00676314	-0.00257628	0.00901751	-0.018678	-0.00257643	0.0244761	0.00289831	0.0112712	0	0	2	0	0	0	0	0	0	0	0	0	0	0	0	0	0	0	1	0	0	0	0
-3.3875	-0.00257628	-0.00901751	-0.00450849	0.00805135	-0.00257628	0.000644108	0.00611903	-0.00354238	-0.00322054	-0.00386465	0.00354238	0.00740724	-0.018678	0.00257628	0.0077293	0.00257643	-0.00450849	0.0041867	0.0225425	-0.00161027	0.000322054	0.0064407	-0.00225424	0	0	2	0	0	0	0	0	0	0	0	0	0	0	0	0	0	0	1	0	0	0	0
-3.385	0.00064407	0.000644108	-0.00386442	-0.00708519	0.00128814	0.00676314	-0.00450876	0.00386442	0.00644108	-0.00676314	-0.00933901	-0.0041867	-0.0132034	0.00676273	0.0112719	-0.00483081	0.00901698	-0.00257643	-0.00579663	0.000644108	-0.00322054	0.00418645	0.00322035	0	0	2	0	0	0	0	0	0	0	0	0	0	0	0	0	0	0	1	0	0	0	0
-3.3825	0.00837291	-0.000966162	-0.00064407	-0.0141704	0.00901698	0.00322054	0.00354259	-0.00161017	0.00644108	0.000322054	0	0.00128822	0.00547459	0.00225424	-0.00289849	-0.00161027	0.00483052	-0.00869546	0.0161017	-0.00225438	-0.000644108	-0.00161017	-0.00257628	0	0	2	0	0	0	0	0	0	0	0	0	0	0	0	0	0	0	1	0	0	0	0
-3.38	-0.0154577	-0.00644108	-0.00611866	0.00450876	0.00322035	-0.00128822	0.00225438	-0.00772884	-0.00805135	-0.00322054	-0.00708477	0.00128822	0.00837291	0.00515256	0.00225438	0.00225438	0.000966105	-0.00515287	0.0074068	0.00257643	-0.00966162	0.00611866	-0.00515256	0	0	2	0	0	0	0	0	0	0	0	0	0	0	0	0	0	0	1	0	0	0	0
-3.3775	-0.00708477	-0.00676314	0.00386442	0.00515287	0.00547459	0.00161027	-0.00611903	0.0122373	0.0109498	-0.00386465	-0.00483052	-0.00193232	-0.00805087	0.0144916	0.00225438	0.00515287	-0.00289831	-0.00289849	0.00257628	0.0077293	-0.00998368	0.00289831	0.00611866	0	0	2	0	0	0	0	0	0	0	0	0	0	0	0	0	0	0	1	0	0	0	0
-3.375	-0.00322035	0.00257643	-0.00837291	0.00386465	-0.00128814	0.0106278	-0.00193232	0.0132034	0.0077293	-0.0112719	-0.00708477	0.00644108	0.00257628	0.0109492	0.0077293	-0.000644108	0.0064407	0.000644108	-0.00289831	0.00805135	-0.00289849	-0.00064407	0.0074068	0	0	2	0	0	0	0	0	0	0	0	0	0	0	0	0	0	0	1	0	0	0	0
-3.3725	-0.0106272	0.00450876	-0.0138475	0.00869546	0.00257628	-0.00547492	-0.00644108	-0.00064407	0.00257643	0.017713	0.00869494	0.00128822	0.00193221	-0.0074068	0.00289849	-0.000966162	-0.0106272	0.0103057	-0.00354238	-0.00676314	0.00740724	-0.0064407	0.00354238	0	0	2	0	0	0	0	0	0	0	0	0	0	0	0	0	0	0	1	0	0	0	0
-3.37	-0.0141695	-0.00933957	0.00901698	0.00257643	0.0132034	-0.00354259	0.0041867	0.00579663	0.00128822	0.000322054	0.00611866	-0.00161027	0.00257628	0.0064407	0.000322054	-0.00547492	-0.000966105	-0.00161027	-0.00933901	-0.00901751	0.00322054	0.000322035	-0.0106272	0	0	2	0	0	0	0	0	0	0	0	0	0	0	0	0	0	0	1	0	0	0	0
-3.3675	0.00418645	-0.00289849	-0.000966105	0.000322054	0.00128814	-0.00483081	0	0.00386442	-0.000644108	0.00289849	0.00354238	-0.00515287	-0.00450849	-0.0109492	-0.00128822	0.00322054	0.00676273	-0.00933957	0.0132034	0.00322054	-0.00289849	-0.00450849	-0.0064407	0	0	2	0	0	0	0	0	0	0	0	0	0	0	0	0	0	0	1	0	0	0	0
-3.365	-0.00257628	0.00933957	0.0479832	-0.00257643	0.00547459	0.00515287	-0.0041867	0.000322035	0.00515287	-0.0103057	0.00225424	0.00128822	-0.000966105	-0.00257628	0.00257643	-0.011916	0.00579663	0.00901751	-0.0144916	-0.00128822	0.00676314	-0.00225424	-0.00322035	0	0	2	0	0	0	0	0	0	0	0	0	0	0	0	0	0	0	1	0	0	0	0
-3.3625	0.00064407	-0.000322054	-0.00966105	0.00933957	0.00354238	0.000966162	0.00644108	-0.00064407	-0.00901751	-0.00901751	0.00547459	-0.0151365	-0.00225424	0.00547459	-0.00257643	-0.00515287	0.00966105	-0.00450876	0.000966105	0.00805135	0.000322054	-0.00161017	-0.0064407	0	0	2	0	0	0	0	0	0	0	0	0	0	0	0	0	0	0	1	0	0	0	0
-3.36	0.00515256	0.000644108	0.00837291	0.000966162	0.00869494	0.00901751	0.00515287	-0.00386442	0.0106278	0.00805135	-0.00837291	-0.00579697	-0.00064407	0.00064407	-0.000322054	0.00161027	-0.00515256	-0.00579697	0.00805087	0.0077293	0.00515287	0.00161017	-0.0299493	0	0	2	0	0	0	0	0	0	0	0	0	0	0	0	0	0	0	1	0	0	0	2
-3.3575	-0.00193221	-0.00225438	0.00418645	-0.00483081	-0.00386442	0.00450876	0	0.0112712	0.00611903	-0.000966162	-0.00161017	-0.00128822	0.00450849	-0.00354238	-0.00611903	0.00837341	0.0157797	0.00322054	-0.00289831	0.000644108	0.00483081	-0.000322035	-0.00611866	0	0	2	0	0	0	0	0	0	0	0	0	0	0	0	0	0	0	1	0	0	0	2
-3.355	0.0103051	-0.00483081	0.0209323	-0.00450876	-0.00837291	0.00128822	0.00901751	-0.00386442	-0.00161027	0.00740724	-0.0064407	0.00128822	-0.000322035	-0.00289831	0.00998368	-0.000644108	0.0109492	0.00579697	-0.00676273	-0.00322054	-0.00354259	-0.00450849	0.00064407	0	0	2	0	0	0	0	0	0	0	0	0	0	0	0	0	0	0	1	0	0	0	2
-3.3525	0.00483052	0.0041867	-0.0154577	0.00644108	-0.00901698	0.00354259	-0.00322054	0.00225424	0.0144924	-0.00869546	-0.00225424	-0.00611903	-0.000966105	0.00354238	-0.00450876	-0.00128822	-0.00064407	-0.000966162	0.00805087	-0.00386465	0.00128822	-0.00225424	-0.00418645	0	0	2	0	0	0	0	0	0	0	0	0	0	0	0	0	0	0	1	0	0	0	2
-3.35	0.00064407	-0.011916	-0.00483052	0.00128822	0.00386442	0.0122381	-0.00161027	-0.00322035	-0.00547492	-0.00322054	0.00386442	0.00547492	-0.00289831	0.00289831	-0.00225438	0.0125601	0	0.00515287	-0.00225424	0.00128822	0	-0.00225424	0.000966105	0	0	2	0	0	0	0	0	0	0	0	0	0	0	0	0	0	0	1	0	0	0	2
-3.3475	-0.000322035	0.00901751	-0.0154577	-0.0041867	0.00837291	0.00225438	0.00161027	0.00386442	-0.00128822	0.00676314	0	0.00450876	0.00322035	-0.00289831	0.00611903	0.000322054	-0.00257628	0.000966162	0.00966105	-0.000644108	0.00257643	0.000322035	-0.00579663	0	0	2	0	0	0	0	0	0	0	0	0	0	0	0	0	0	0	1	0	0	0	2
-3.345	-0.0190001	0.00289849	-0.0119153	0.00289849	-0.00611866	-0.00257643	0.00805135	0.0115933	-0.000644108	0.00740724	0.0119153	0.00225438	0.00837291	0.00515256	-0.000644108	-0.00193232	-0.00676273	-0.0157806	-0.00579663	0.00450876	-0.00450876	0.00161017	0.00257628	0	0	2	0	0	0	0	0	0	0	0	0	0	0	0	0	0	0	1	0	0	0	2
-3.3425	0.00998308	-0.00450876	-0.00933901	0.00193232	0.00579663	0.0077293	0.0125601	0.00676273	0.000966162	-0.000966162	0.00161017	-0.00740724	0.00418645	-0.00257628	-0.00450876	0.0122381	-0.00064407	-0.00128822	0.00161017	0.00579697	-0.000322054	-0.00322035	0.00483052	0	0	2	0	0	0	0	0	0	0	0	0	0	0	0	0	0	0	1	0	0	0	2
-3.34	0.00579663	0.017713	-0.00161017	-0.000966162	-0.0112712	-0.00161027	-0.00128822	0.00322035	-0.0109498	0.00966162	0.00547459	0.00161027	-0.00386442	-0.00193221	0.00644108	-0.00257643	0.00225424	0.00161027	-0.00708477	-0.00740724	0.00161027	0	-0.00547459	0	0	2	0	0	0	0	0	0	0	0	0	0	0	0	0	0	0	1	0	0	0	2
-3.3375	0.0074068	-0.00354259	0.00386442	0.00161027	-0.00161017	-0.00483081	0.00966162	-0.00161017	0.00354259	0.00450876	-0.00257628	0.000322054	0.00450849	0.0074068	0.00676314	-0.00579697	0.00128814	-0.00837341	-0.0074068	-0.00128822	-0.0157806	0.00611866	-0.0064407	0	0	2	0	0	0	0	0	0	0	0	0	0	0	0	0	0	0	1	0	0	0	2
-3.335	0.00805087	-0.000322054	0.00933901	0.00354259	0.00064407	0.00128822	-0.00322054	0.00193221	-0.00676314	-0.00611903	-0.0115933	-0.00354259	-0.00998308	0.00708477	-0.00869546	-0.00289849	-0.000966105	-0.0115939	0.0106272	-0.00354259	-0.00386465	-0.00289831	-0.00289831	0	0	2	0	0	0	0	0	0	0	0	0	0	0	0	0	0	0	1	0	0	0	2
-3.3325	-0.000322035	0.00611903	0.00322035	0.00161027	0.0173899	0	0.00193232	0.00547459	0.000966162	-0.00966162	0.000322035	0.00289849	-0.00161017	0.00128814	-0.00450876	-0.00161027	-0.000322035	0.00289849	-0.00933901	-0.0148145	-0.00128822	-0.00064407	0.000966105	0	0	2	0	0	0	0	0	0	0	0	0	0	0	0	0	0	0	1	0	0	0	2
-3.33	-0.00064407	0.00386465	-0.0064407	-0.00161027	0.00354238	-0.00354259	-0.00805135	-0.00161017	-0.00225438	0.00354259	0	-0.00257643	0	-0.00611866	0.00450876	0.00515287	-0.00418645	-0.000644108	0.0135255	-0.00225438	-0.00161027	0.00450849	0.00450849	0	0	2	0	0	0	0	0	0	0	0	0	0	0	0	0	0	0	1	0	0	0	2
-3.3275	-0.00998308	0.00322054	0.00772884	0.00998368	-0.0074068	-0.000644108	0.00966162	0.00354238	-0.0041867	-0.00386465	0.00322035	-0.00225438	-0.00611866	-0.00354238	0.00289849	0.00161027	-0.00676273	0.00547492	-0.0112712	0.0109498	-0.00547492	-0.000322035	0.000322035	0	0	2	0	0	0	0	0	0	0	0	0	0	0	0	0	0	0	1	0	0	0	2
-3.325	0.00289831	-0.00579697	0.00289831	0.00322054	0.0103051	0.0106278	0.00515287	0.00933901	-0.00676314	0.000322054	-0.00933901	-0.00161027	0.00257628	-0.00418645	-0.000966162	0.000966162	0.00805087	-0.00161027	-0.00354238	0.0077293	0.00193232	-0.00193221	0.0170679	0	0	2	0	0	0	0	0	0	0	0	0	0	0	0	0	0	0	1	0	0	0	2
-3.3225	0.00193221	-0.00257643	0.0074068	0.00257643	0.00450849	0.00644108	0.00579697	0.0074068	0.00193232	0.00933957	-0.00064407	-0.00708519	0.0148136	0.000322035	0.000322054	-0.00740724	0	0.00740724	-0.0119153	0.00483081	0.00225438	0.00386442	0.00772884	0	0	2	0	0	0	0	0	0	0	0	0	0	0	0	0	0	0	1	0	0	0	2
-3.32	0.0074068	0.00354259	0.00289831	0.000966162	0	-0.00450876	0.00611903	0.00418645	0	0.00579697	0.00837291	0.00579697	0.00483052	0.00966105	-0.00322054	0.00354259	-0.00354238	-0.00161027	0	0.000322054	-0.00161027	0.000322035	0.0225425	0	0	2	0	0	0	0	0	0	0	0	0	0	0	0	0	0	0	1	0	0	0	2
-3.3175	0.00128814	0.00322054	0.00805087	0.000644108	-0.00257628	-0.00869546	-0.00193232	0.00547459	-0.00322054	-0.00515287	0.00128814	-0.00547492	0	0.0132034	-0.0122381	-0.00257643	0.00676273	-0.00289849	0.0103051	0.00193232	-0.000322054	-0.00354238	0.00676273	0	0	2	0	0	0	0	0	0	0	0	0	0	0	0	0	0	0	1	0	0	0	2
-3.315	0.00322035	-0.00193232	0.00901698	-0.00386465	0.00483052	0.00128822	0.00128822	-0.00354238	-0.0122381	0.00450876	0.00837291	0.00837341	-0.00901698	0.00354238	0.0128822	0.00837341	-0.00579663	0.000966162	-0.0128814	-0.00676314	0.00515287	-0.0064407	-0.00386442	0	0	2	0	0	0	0	0	0	0	0	0	0	0	0	0	0	0	1	0	0	0	2
-3.3125	0.0167458	0.00193232	0	0.00676314	0.00257628	-0.00966162	0.011916	-0.00579663	-0.00869546	-0.0041867	0	-0.00225438	-0.0074068	-0.00579663	-0.000322054	0.000966162	-0.00289831	0.000966162	0.0138475	-0.00257643	0.00257643	0.00225424	-0.00354238	0	0	2	0	0	0	0	0	0	0	0	0	0	0	0	0	0	0	1	0	0	0	2
-3.31	-0.00418645	-0.000966162	0.00161017	0	-0.00998308	-0.00257643	0.00450876	0.0064407	0.00322054	-0.0112719	-0.00064407	-0.00579697	-0.0122373	-0.00225424	0.00450876	-0.00161027	-0.00515256	0.00257643	-0.0103051	0.00547492	0.000322054	0.00354238	0.00386442	0	0	2	0	0	0	0	0	0	0	0	0	0	0	0	0	0	0	1	0	0	0	2
-3.3075	0.00579663	0.00740724	0.00322035	0.000644108	-0.00579663	0.00611903	-0.00354259	-0.00579663	-0.00483081	-0.00483081	0	0.00161027	-0.00289831	0.00064407	0.00869546	0.00547492	0.00128814	-0.00450876	0.00322035	0.0125601	0.000322054	-0.00322035	-0.00708477	0	0	2	0	0	0	0	0	0	0	0	0	0	0	0	0	0	0	1	0	0	0	2
-3.305	-0.00354238	-0.00708519	-0.00322035	-0.000966162	0.00579663	0.0109498	-0.00161027	0.00322035	-0.0041867	-0.0041867	0.00193221	0.00515287	0.0193221	-0.00772884	0.000644108	0.00257643	0.00225424	0.000322054	-0.000966105	-0.0106278	-0.00740724	0.000322035	-0.00579663	0	0	2	0	0	0	0	0	0	0	0	0	0	0	0	0	0	0	1	0	0	0	2
-3.3025	0.00257628	-0.00483081	-0.00257628	-0.0115939	0.0074068	0.00161027	-0.00869546	-0.0064407	0.0167468	0.000966162	0.00193221	-0.0077293	-0.0109492	0.00064407	-0.00676314	0.00322054	0.00193221	0.00386465	-0.00161017	-0.000966162	-0.00289849	-0.00418645	-0.00128814	0	0	2	0	0	0	0	0	0	0	0	0	0	0	0	0	0	0	1	0	0	0	2
-3.3	0	-0.00128822	0.0103051	-0.0077293	0.00161017	0.00611903	-0.00257643	0.00708477	-0.00579697	-0.00708519	-0.00386442	-0.00193232	-0.0141695	0.0074068	-0.00322054	-0.00322054	0.00289831	0.0103057	0.0112712	-0.00128822	-0.0167468	0.00322035	0.00289831	0	0	2	0	0	0	0	0	0	0	0	0	0	0	0	0	0	0	1	0	0	0	2
-3.2975	-0.00450849	0.00547492	-0.0064407	0.00450876	-0.00418645	0.00354259	0.00805135	0.00966105	-0.00708519	0.00515287	0.00515256	0.00354259	-0.0209323	0.00354238	0.00225438	-0.00289849	0.00225424	0.00386465	-0.0141695	-0.0112719	0.187113	0.00386442	-0.00579663	0	0	2	0	0	0	0	0	0	0	0	0	0	0	0	0	0	0	1	0	0	0	2
-3.295	-0.00289831	-0.00193232	0.00128814	0.00483081	-0.00128814	0.00386465	0.00837341	-0.00676273	0.00998368	0.00289849	0.00128814	-0.000966162	-0.00450849	0.00998308	-0.00257643	-0.00547492	0.0167458	0.0077293	0.0132034	0.00901751	0.029951	0.00386442	-0.00225424	0	0	2	0	0	0	0	0	0	0	0	0	0	0	0	0	0	0	1	0	2	0	2
-3.2925	0.0103051	0.000644108	0.00257628	0.00257643	0.00064407	0.00161027	-0.00998368	0.00193221	0.00708519	-0.00289849	-0.00450849	-0.000966162	-0.00772884	-0.0064407	0.00644108	-0.00386465	0	-0.0041867	-0.0170679	-0.00869546	0.00579697	-0.00225424	0.00676273	0	0	2	0	0	0	0	0	0	0	0	0	0	0	0	0	0	0	1	0	2	0	2
-3.29	0.00354238	0.00676314	0.00225424	-0.00225438	0.00579663	0.00386465	0.00289849	-0.000322035	-0.00289849	0.00998368	-0.0064407	-0.000644108	0.00289831	-0.00579663	0.000966162	0.000322054	-0.000966105	0.00740724	0.00386442	0.000322054	0.0109498	0.00354238	-0.00547459	0	0	2	0	0	0	0	0	0	0	0	0	0	0	0	0	0	0	1	0	2	0	2
-3.2875	-0.00579663	0.00483081	0.00225424	-0.00225438	0.00193221	-0.00386465	0.00289849	0.0106272	0.00386465	-0.00483081	-0.0064407	0.00740724	0.00450849	0.00869494	-0.000644108	0.00611903	0.00933901	0.00289849	-0.0074068	0.00483081	0.00161027	0.000966105	-0.00869494	0	0	2	0	0	0	0	0	0	0	0	0	0	0	0	0	0	0	1	0	2	0	2
-3.285	-0.00579663	0	0.00225424	-0.00450876	0.0112712	0	-0.000966162	0.000966105	0.00128822	0.00322054	0.00257628	-0.00128822	0.00128814	0.00418645	-0.00611903	-0.0128822	-0.00450849	-0.0109498	0.00483052	0.00483081	0.000644108	0.00418645	-0.000322035	0	0	2	0	0	0	0	0	0	0	0	0	0	0	0	0	0	0	1	0	2	0	2
-3.2825	0.00064407	0.00998368	0.0154577	-0.00322054	0.00483052	0.00354259	0.00547492	0.018356	-0.0206115	-0.00901751	0.00289831	0.00289849	0.00386442	0.00225424	-0.00483081	-0.00289849	0.00708477	0.00193232	0.00579663	-0.0106278	0.00161027	-0.00386442	0.00193221	0	0	2	0	0	0	0	0	0	0	0	0	0	0	0	0	0	0	1	0	2	0	2
-3.28	-0.0064407	0.00322054	-0.00772884	0.00289849	0.00386442	-0.00128822	0.0151365	0.00128814	-0.000966162	0.0141704	0	0.00354259	-0.00322035	-0.00676273	0.00225438	0.00354259	-0.00193221	-0.00579697	-0.0170679	-0.0144924	0.00708519	-0.000322035	0.00064407	0	0	2	0	0	0	0	0	0	0	0	0	0	0	0	0	0	0	1	0	2	0	2
-3.2775	0	-0.00225438	0.00128814	0.00225438	0.00386442	0.00225438	0.000966162	0.00450849	0.00161027	0.0041867	0.00193221	-0.00161027	-0.00225424	-0.00450849	0.000322054	0.00257643	-0.00322035	-0.00676314	0.018034	0.00805135	0.00579697	0.00064407	0.00676273	0	0	2	0	0	0	0	0	0	0	0	0	0	0	0	0	0	0	1	0	2	0	2
-3.275	-0.00483052	-0.00386465	0.00418645	-0.00257643	0.00193221	0.0077293	0.00161027	0.00869494	0.00547492	0.00225438	-0.00322035	0.000966162	-0.00483052	-0.00064407	0.00257643	-0.00611903	0.0064407	0	-0.00805087	-0.00450876	-0.0122381	-0.00708477	-0.00450849	0	0	2	0	0	0	0	0	0	0	0	0	0	0	0	0	0	0	1	0	2	0	2
-3.2725	0.00579663	0.00128822	-0.0064407	-0.00515287	0.00837291	0.00128822	-0.00740724	-0.00515256	0.0041867	-0.00193232	-0.00322035	0.00161027	-0.00128814	-0.00193221	0.00161027	0.0106278	0.00257628	0.00483081	0.00579663	-0.00322054	-0.00483081	0.00161017	-0.00837291	0	0	2	0	0	0	0	0	0	0	0	0	0	0	0	0	0	0	1	0	2	0	2
-3.27	-0.00611866	0.00354259	0.00289831	0.00998368	0.00772884	0.000322054	0.00901751	0.00676273	0.000322054	-0.00579697	0.00483052	-0.00193232	0.000322035	-0.00450849	0.00225438	0.00257643	-0.00064407	0.000966162	0.00611866	0.00128822	0.0132042	-0.00289831	-0.0064407	0	0	2	0	0	0	0	0	0	0	0	0	0	0	0	0	0	0	1	0	2	0	2
-3.2675	0	0.00322054	-0.00483052	-0.00193232	0.018678	-0.00708519	0.00193232	0.0135255	-0.0161027	-0.00869546	0.00225424	-0.00515287	-0.00322035	-0.00225424	-0.00611903	0.00708519	0.00257628	-0.00289849	0.00386442	0.0077293	-0.00483081	-0.000322035	-0.00837291	0	0	2	0	0	0	0	0	0	0	0	0	0	0	0	0	0	0	1	0	2	0	2
-3.265	0	-0.0183571	0.00225424	-0.00161027	-0.00257628	0.00322054	0.00322054	0.0074068	0.000322054	-0.00386465	0.00966105	0.00257643	0.00386442	0.00257628	0.00901751	0.000644108	-0.00354238	0.000644108	-0.00483052	0.00676314	0.00515287	-0.00676273	-0.00354238	0	0	2	0	0	0	0	0	0	0	0	0	0	0	0	0	0	0	1	0	2	0	2
-3.2625	-0.00322035	0.0041867	-0.00515256	0.00644108	-0.00837291	-0.00289849	0.00161027	-0.00064407	-0.00611903	0.00483081	-0.00128814	0.00386465	-0.00805087	-0.000966105	0.00289849	0.000644108	0.00901698	-0.000322054	0.00998308	0.00901751	-0.00193232	0.0103051	0.0064407	0	0	2	0	0	0	0	0	0	0	0	0	0	0	0	0	0	0	1	0	2	0	2
-3.26	0.00869494	-0.00128822	0.00772884	-0.00515287	0.0074068	0.00161027	-0.00611903	-0.00483052	-0.00933957	-0.00354259	0.00225424	-0.00450876	0.00128814	0.000966105	-0.00450876	-0.00193232	0.00579663	-0.00708519	-0.0103051	0.00128822	-0.00708519	0.0122373	0.00998308	0	0	2	0	0	0	0	0	0	0	0	0	0	0	0	0	0	0	1	0	2	0	2
-3.2575	0.000322035	0.00644108	0.00450849	-0.00193232	-0.00289831	0.00547492	-0.0077293	0.00579663	0.00708519	0.00128822	-0.00386442	-0.00676314	-0.00805087	-0.00128814	-0.0125601	0.0170689	0.00193221	0.0132042	0.00676273	-0.00740724	0.00386465	0.000322035	-0.0173899	0	0	2	0	0	0	0	0	0	0	0	0	0	0	0	0	0	0	1	0	2	0	2
-3.255	-0.00386442	-0.00225438	0.00128814	0.00708519	0	-0.000966162	0.00933957	-0.00322035	-0.00708519	-0.00386465	-0.0106272	0.00483081	-0.00322035	0.00257628	0.00386465	0.00676314	0.000322035	0.00161027	-0.0119153	-0.00805135	-0.000966162	-0.00193221	-0.00354238	0	0	2	0	0	0	0	0	0	0	0	0	0	0	0	0	0	0	1	0	2	0	0
-3.2525	-0.00483052	0.00579697	0.0112712	0.00193232	-0.000322035	-0.00933957	-0.00257643	0.00901698	-0.00837341	-0.00225438	0.0064407	0.00869546	-0.00257628	0.00772884	-0.00128822	-0.00386465	-0.000322035	0.00869546	-0.00354238	0.000966162	-0.000966162	0.00322035	-0.00547459	0	0	2	0	0	0	0	0	0	0	0	0	0	0	0	0	0	0	1	0	2	0	0
-3.25	0.00515256	0.00322054	0.00547459	0.00676314	0.0132034	0.0041867	-0.00225438	0.0122373	0.000966162	-0.00547492	-0.00128814	0.000966162	-0.0109492	0.0132034	0.00322054	0.00933957	0.0138475	0.000966162	0.000966105	0.00611903	0.00161027	0.00483052	-0.0125594	0	0	2	0	0	0	0	0	0	0	0	0	0	0	0	0	0	0	1	0	2	0	0
-3.2475	0.00354238	0.000966162	-0.00257628	0.00354259	0.0128814	0.000644108	-0.00708519	0.0103051	-0.00998368	0.0115939	0.00483052	-0.00740724	0.000322035	0.00161017	0.00483081	0.00676314	-0.00322035	0.00322054	-0.0141695	-0.00225438	-0.00450876	0.00257628	0.00289831	0	0	2	0	0	0	0	0	0	0	0	0	0	0	0	0	0	0	1	0	2	0	0
-3.245	0.00547459	0.00676314	-0.0106272	0.000322054	-0.00322035	-0.000322054	0.0157806	0.00257628	0.00225438	0.00644108	-0.00966105	0.000966162	-0.00483052	0.00547459	-0.00161027	-0.00322054	0.00128814	0.00322054	0.0103051	0.00740724	-0.0103057	0.00418645	-0.00515256	0	0	2	0	0	0	0	0	0	0	0	0	0	0	0	0	0	0	1	0	2	0	0
-3.2425	0.00966105	0.00837341	-0.00064407	0.00805135	0.00354238	0.00547492	0.00708519	0.00386442	0.00128822	0.00676314	-0.00772884	0.000966162	0.00450849	0.00128814	0.00257643	-0.0041867	0.00611866	-0.00611903	-0.00837291	0.0077293	-0.00322054	-0.00547459	0.000966105	0	0	2	0	0	0	0	0	0	0	0	0	0	0	0	0	0	0	1	0	2	0	0
-3.24	0.00193221	0.0132042	0.00708477	0.00193232	0.000322035	-0.00386465	-0.00128822	0.00354238	-0.000322054	0.00483081	0.0177119	0.0151365	0.00579663	0	0.000322054	0.00128822	0.00064407	0.00193232	0.0109492	-0.00161027	0.000644108	-0.0109492	0.00611866	0	0	2	0	0	0	0	0	0	0	0	0	0	0	0	0	0	0	1	0	2	0	0
-3.2375	0.0103051	-0.000644108	0.00257628	-0.00611903	0.0119153	0.000966162	0.0077293	0.00289831	-0.00611903	-0.00128822	-0.00193221	-0.00322054	0.00483052	0.00322035	-0.000644108	0.0106278	-0.00193221	-0.00611903	0.00064407	0.000322054	0.000322054	-0.00289831	-0.0064407	0	0	2	0	0	0	0	0	0	0	0	0	0	0	0	0	0	0	1	0	2	0	0
-3.235	0.00354238	0.00161027	0.00257628	-0.0109498	-0.00450849	0.00708519	-0.00161027	0.00322035	-0.00611903	-0.00128822	0.00515256	-0.00676314	0.00515256	-0.00161017	0.00354259	-0.000322054	0.00579663	0.00322054	-0.00869494	0.00676314	0.00611903	0.00161017	0.00354238	0	0	2	0	0	0	0	0	0	0	0	0	0	0	0	0	0	0	1	0	2	0	0
-3.2325	0.00193221	-0.00933957	0.00128814	0.000322054	0.00257628	0.0041867	0.00289849	-0.00354238	0.000644108	-0.0125601	-0.00547459	0.00998368	-0.00579663	-0.00322035	-0.011916	0.00161027	-0.0074068	0.00998368	-0.0157797	-0.00483081	0.00644108	-0.000322035	0.00322035	0	0	2	0	0	0	0	0	0	0	0	0	0	0	0	0	0	0	1	0	2	0	0
-3.23	-0.00418645	0.00225438	0.00225424	-0.00483081	0.00289831	0.00128822	-0.00161027	0.00128814	-0.00966162	-0.00225438	0.00193221	0.000966162	0.0106272	-0.00128814	-0.00515287	-0.00193232	-0.00128814	0.00547492	0.00966105	-0.00225438	0.00225438	-0.0106272	-0.00289831	0	0	2	0	0	0	0	0	0	0	0	0	0	0	0	0	0	0	1	0	2	0	0
-3.2275	-0.00322035	-0.000966162	0.0257628	-0.00128822	-0.00515256	-0.00161027	0.00837341	-0.00289831	-0.00869546	0.00579697	-0.00257628	-0.00579697	0.00708477	-0.00483052	-0.00354259	0	0.00289831	-0.00933957	0.00611866	0.0144924	-0.00515287	0.00193221	0.000966105	0	0	2	0	0	0	0	0	0	0	0	0	0	0	0	0	0	0	1	0	2	0	0
-3.225	0.00483052	0.0077293	-0.0167458	-0.0135263	0.0135255	0.018035	0.000644108	0.00869494	0	0.00128822	-0.00611866	0.00386465	0.0115933	-0.00450849	-0.00322054	0.011916	0.00483052	-0.00193232	-0.0125594	-0.00708519	0.000966162	-0.00837291	0.00966105	0	0	2	0	0	0	0	0	0	0	0	0	0	0	0	0	0	0	1	0	2	0	0
-3.2225	0.00322035	0.00257643	-0.00869494	0.00966162	-0.00064407	0.00515287	-0.0154586	-0.00547459	0	-0.000644108	0.0177119	0.00289849	0.00418645	-0.00064407	0.000966162	-0.00837341	0.00998308	0.0122381	0.0135255	-0.00354259	-0.00386465	-0.00257628	0.00064407	0	0	2	0	0	0	0	0	0	0	0	0	0	0	0	0	0	0	1	0	2	0	0
-3.22	0.00257628	0.00450876	0.00322035	-0.00193232	0.00483052	-0.00644108	0.00386465	0.000966105	0.00676314	0.0112719	0.00128814	0.00805135	0.00805087	-0.00128814	-0.00225438	0.00225438	0.00966105	-0.00837341	0.00611866	0.0122381	0.00257643	-0.00676273	-0.0064407	0	0	2	0	0	0	0	0	0	0	0	0	0	0	0	0	0	0	1	0	2	0	0
-3.2175	-0.00064407	-0.00676314	-0.0112712	-0.00547492	0.0135255	-0.000644108	-0.00225438	-0.00161017	-0.00354259	-0.00289849	0.00418645	-0.00128822	0.00837291	-0.00483052	-0.00450876	-0.00483081	0.00418645	-0.00483081	0.00901698	0.000966162	-0.0115939	-0.0074068	-0.00579663	0	0	2	0	0	0	0	0	0	0	0	0	0	0	0	0	0	0	1	0	2	0	0
-3.215	-0.00225424	0.0144924	-0.00579663	0.00386465	-0.00386442	0.00354259	0.00901751	0.00354238	-0.00740724	0.00128822	0.00901698	-0.000322054	-0.0119153	-0.00450849	-0.0041867	0.00515287	0.00386442	0.0128822	-0.0125594	-0.00708519	0.00869546	-0.00225424	-0.00418645	0	0	2	0	0	0	0	0	0	0	0	0	0	0	0	0	0	0	1	0	2	0	0
-3.2125	-0.00257628	-0.000644108	0.00225424	-0.00740724	0.00161017	-0.00450876	0.00483081	-0.00161017	0.00193232	0.00837341	0.00386442	-0.00740724	0.00805087	0.00257628	0.00676314	-0.00161027	0.0064407	0.00547492	0.00966105	0.00322054	-0.0154586	0.00225424	-0.0103051	0	0	2	0	0	0	0	0	0	0	0	0	0	0	0	0	0	0	1	0	2	0	0
-3.21	0.00064407	0.00161027	0.00547459	-0.000322054	-0.00515256	0.00128822	-0.00193232	0.000966105	0.00257643	-0.00257643	0.00998308	-0.000322054	-0.000322035	-0.00128814	0.00450876	-0.00579697	0.00289831	-0.00354259	0.018356	0.00289849	-0.0544271	0.00225424	0.00805087	0	0	2	0	0	0	0	0	0	0	0	0	0	0	0	0	0	0	1	0	2	0	0
-3.2075	0.00064407	-0.0141704	0.0122373	-0.00869546	-0.00064407	0.00225438	0.000322054	0.00386442	-0.00869546	-0.00322054	-0.00193221	0.00322054	0.0161017	-0.00547459	0.00161027	0.00611903	0.00708477	0.0077293	-0.0112712	0.00128822	0.047342	0.00225424	-0.00322035	0	0	2	0	0	0	0	0	0	0	0	0	0	0	0	0	0	0	1	0	2	0	0
-3.205	-0.00708477	0.00515287	0.0128814	-0.0077293	-0.0170679	0.00386465	-0.00128822	0.00418645	0.00483081	0.011916	-0.00805087	0.00386465	0.00901698	0.0109492	0.0167468	-0.00579697	0.00933901	0.00225438	0.00257628	-0.00322054	0.00193232	0.00515256	0.0064407	0	0	2	0	0	0	0	0	0	0	0	0	0	0	0	0	0	0	1	0	2	0	0
-3.2025	0.00161017	0.00644108	-0.00225424	-0.00257643	0.00257628	0.000644108	0.000644108	0.00676273	0.000322054	0.00289849	-0.000322035	-0.00225438	0.00805087	0.00257628	0.0077293	-0.00869546	0.00161017	-0.00257643	0.000322035	0.00450876	-0.000322054	-0.00064407	-0.00128814	0	0	2	0	0	0	0	0	0	0	0	0	0	0	0	0	0	0	1	0	2	0	0
-3.2	0.00161017	-0.000966162	0.00418645	-0.00805135	0.0132034	0.00322054	-0.00225438	0.0074068	-0.00483081	0.00354259	0.00418645	0.00708519	-0.00225424	0.00193221	0.00225438	0.00869546	-0.00225424	-0.00322054	0.00708477	0.0112719	-0.00676314	-0.00966105	-0.00354238	0	0	2	0	0	0	0	0	0	0	0	0	0	0	0	0	0	0	1	0	2	0	0
-3.1975	0.00386442	0.00483081	0.00837291	0.00128822	-0.000966105	0.00483081	-0.00515287	-0.00579663	0.0077293	-0.000644108	0.00772884	0.00450876	-0.00354238	0.0064407	0.0041867	0.00193232	0.00579663	-0.00547492	-0.0138475	-0.0041867	-0.0164248	-0.0064407	-0.00483052	0	0	2	0	0	0	0	0	0	0	0	0	0	0	0	0	0	0	1	0	2	0	0
-3.195	0.00064407	0.00805135	-0.0151356	-0.00289849	-0.00225424	-0.00386465	0.00644108	0.00064407	0.00289849	-0.0141704	-0.00418645	0.000966162	0.000966105	-0.00161017	0.00354259	0.00193232	-0.00128814	-0.0106278	0.0106272	0.00257643	0.0077293	-0.00450849	0.00193221	0	0	2	0	0	0	0	0	0	0	0	0	0	0	0	0	0	0	1	0	2	0	0
-3.1925	-0.00805087	0.00547492	-0.00805087	-0.00289849	0.00064407	0.00933957	0.00193232	0.0074068	0.0135263	-0.00450876	0.00386442	0.00225438	-0.00450849	-0.00386442	-0.00708519	-0.000322054	0.00257628	-0.00289849	-0.00547459	0.00225438	0.000644108	0.00128814	0.00354238	0	0	2	0	0	0	0	0	0	0	0	0	0	0	0	0	0	0	1	0	2	0	0
-3.19	0.0112712	-0.00579697	-0.0074068	0.000966162	0.00225424	0.00450876	0.00676314	0.00579663	-0.00193232	0.00547492	0.00322035	0.00289849	0.00933901	-0.00322035	0.00193232	0	0.00483052	0.00386465	0.00064407	0.000966162	0.00450876	-0.00064407	0.00708477	0	0	2	0	0	0	0	0	0	0	0	0	0	0	0	0	0	0	1	0	2	0	0
-3.1875	-0.00579663	0.0077293	0.00289831	0.00289849	-0.00354238	-0.00579697	0.00450876	0	-0.00611903	-0.00193232	-0.00225424	0.000966162	0.00193221	0.00611866	-0.00483081	0.00483081	-0.00128814	0.00450876	0.00322035	-0.00128822	-0.00837341	-0.00450849	-0.00289831	0	0	2	0	0	0	0	0	0	0	0	0	0	0	0	0	0	0	1	0	1	0	0
-3.185	0.00676273	-0.00193232	0.00450849	-0.00257643	-0.00837291	0.00257643	-0.00225438	-0.0125594	-0.00289849	-0.00225438	-0.00676273	0.000644108	0	-0.0135255	-0.00837341	-0.000966162	0.0074068	-0.00257643	0.00418645	0.00128822	-0.00676314	-0.00386442	0.00289831	0	0	2	0	0	0	0	0	0	0	0	0	0	0	0	0	0	0	1	0	1	0	0
-3.1825	0.00901698	0.000322054	0.0122373	-0.00676314	0.0109492	0.00450876	-0.00386465	0	-0.000966162	-0.0077293	-0.00289831	-0.00128822	-0.00676273	0.00708477	-0.00547492	0.0128822	0.00161017	-0.000966162	-0.0138475	-0.00225438	0.00193232	-0.00611866	0.000966105	0	0	2	0	0	0	0	0	0	0	0	0	0	0	0	0	0	0	1	0	1	0	0
-3.18	0.00322035	0.00644108	0.00289831	0.00289849	0.00869494	0.00257643	-0.00611903	0.00128814	0.00257643	-0.000966162	0.00805087	-0.00161027	-0.0064407	0	0.00128822	-0.00128822	-0.00611866	0.00225438	0.00515256	0.00515287	-0.00483081	0.00901698	0.000966105	0	0	2	0	0	0	0	0	0	0	0	0	0	0	0	0	0	0	1	0	1	0	0
-3.1775	-0.00257628	0	0.00676273	0.000322054	-0.00869494	0.00354259	0.000966162	0.00579663	-0.000322054	-0.00515287	-0.00837291	0.000966162	0.000322035	0.00515256	-0.00193232	0.00225438	0.00386442	-0.00193232	0.00515256	0.0135263	0.00354259	-0.00289831	0.018356	0	0	2	0	0	0	0	0	0	0	0	0	0	0	0	0	0	0	1	0	1	0	0
-3.175	-0.00064407	-0.00740724	0.00579663	-0.000644108	-0.00354238	0	-0.000322054	0.00128814	0.00515287	-0.00708519	-0.00193221	-0.00289849	-0.000966105	-0.0074068	0.000644108	0.00837341	0.0106272	0.000966162	0.00418645	0.00740724	0.000322054	0.00064407	0.00869494	0	0	2	0	0	0	0	0	0	0	0	0	0	0	0	0	0	0	1	0	1	0	0
-3.1725	0.00128814	0.00386465	0.00515256	0.0167468	-0.00257628	0.00161027	-0.00257643	-0.00933901	0.00128822	0.00805135	-0.000322035	-0.00676314	0.00418645	-0.000322035	0.00354259	0.00161027	-0.00483052	0.00322054	0.0064407	0.00225438	0.00386465	-0.000966105	0.00161017	0	0	2	0	0	0	0	0	0	0	0	0	0	0	0	0	0	0	1	0	1	0	0
-3.17	0.000966105	0.00161027	0.00225424	-0.00193232	-0.00128814	-0.00901751	-0.00128822	0.00708477	0.00869546	-0.00128822	-0.00257628	-0.00869546	0.0119153	0.0135255	-0.0041867	0.00257643	0.00128814	0.0041867	-0.00450849	-0.0077293	0.00901751	0.00386442	0.0074068	0	0	2	0	0	0	0	0	0	0	0	0	0	0	0	0	0	0	1	0	1	0	0
-3.1675	-0.000322035	-0.00837341	-0.0103051	-0.00708519	0.00547459	0.00966162	-0.000644108	0.00289831	0.00450876	0.00289849	-0.00193221	-0.00322054	0.00611866	0.0135255	-0.00676314	-0.000966162	-0.00064407	-0.00483081	-0.00128814	-0.000322054	-0.0154586	-0.00322035	0.00837291	0	0	2	0	0	0	0	0	0	0	0	0	0	0	0	0	0	0	1	0	1	0	0
-3.165	0.000966105	-0.0128822	0.000322035	0.000322054	0.00386442	-0.000966162	-0.00386465	-0.00933901	0.00322054	0.00547492	0.00289831	0.00289849	0.018356	-0.0206102	-0.000322054	0.00483081	-0.00193221	-0.00547492	0.00161017	0.00289849	-0.00483081	-0.0064407	0.00418645	0	0	2	0	0	0	0	0	0	0	0	0	0	0	0	0	0	0	1	0	1	0	0
-3.1625	0.00708477	0.00193232	-0.0132034	0.00901751	-0.0074068	-0.00547492	0.00611903	-0.00257628	-0.00676314	-0.0157806	-0.00450849	-0.00644108	0.00611866	-0.00579663	0.00161027	0.00547492	0.00450849	0.000966162	0.0074068	0.00289849	0.018035	-0.00322035	-0.00869494	0	0	2	0	0	0	0	0	0	0	0	0	0	0	0	0	0	0	1	0	1	0	0
-3.16	-0.00064407	0.00515287	-0.000966105	0.00289849	-0.00257628	-0.00322054	-0.00579697	0.00708477	0.00161027	-0.00515287	-0.0064407	-0.00450876	0.018678	-0.0112712	-0.00740724	-0.00837341	0.00128814	-0.00901751	-0.00805087	0.00450876	-0.00611903	0.00515256	-0.00128814	0	0	2	0	0	0	0	0	0	0	0	0	0	0	0	0	0	0	1	0	1	0	0
-3.1575	0.00869494	0	0.00193221	0.0077293	0.00128814	0.00322054	-0.00289849	0.00161017	0.00128822	0.00611903	0.00708477	-0.00289849	0.00676273	-0.00805087	-0.00483081	0.00386465	0.00418645	-0.00998368	0.00966105	0.00483081	-0.00450876	0.00322035	-0.000966105	0	0	2	0	0	0	0	0	0	0	0	0	0	0	0	0	0	0	1	0	1	0	0
-3.155	0.00289831	0.0115939	0.00837291	0.00933957	0.00708477	0.00515287	-0.00354259	-0.00193221	-0.00676314	0.000644108	0.00418645	0.000322054	-0.00837291	0	0.00644108	-0.00386465	0.00708477	0.0041867	-0.00161017	0.00998368	0.0328495	-0.000322035	-0.00257628	0	0	2	0	0	0	0	0	0	0	0	0	0	0	0	0	0	0	1	0	1	0	0
-3.1525	-0.00064407	0.000644108	-0.00161017	-0.00225438	-0.000322035	0.00611903	0.00354259	0.00289831	0.0151365	-0.00225438	0.00289831	-0.00257643	0.00547459	0.00805087	0.00354259	-0.00161027	-0.000966105	-0.00354259	0.0167458	0.00289849	-0.00837341	-0.0074068	-0.00772884	0	0	2	0	0	0	0	0	0	0	0	0	0	0	0	0	0	0	1	0	1	0	0
-3.15	0.00547459	-0.00708519	0.00064407	0.00386465	0.00547459	0.0148145	-0.000644108	0.000322035	0.000644108	0.00933957	0.00161017	-0.00354259	-0.00354238	-0.00386442	-0.00676314	-0.00708519	0.00933901	-0.00579697	0.00418645	-0.00289849	-0.0135263	0.00611866	-0.00483052	0	0	2	0	0	0	0	0	0	0	0	0	0	0	0	0	0	0	1	0	1	0	0
-3.1475	-0.0064407	-0.00161027	-0.00128814	0.00257643	0	0.000322054	0.00257643	0.000966105	-0.00998368	0.00547492	-0.00064407	0.00869546	0.00257628	-0.0814748	0.00193232	0.00933957	-0.00547459	-0.00483081	-0.0119153	0.00161027	0.0376803	0.0064407	-0.0141695	0	0	2	0	0	0	0	0	0	0	0	0	0	0	0	0	0	0	1	0	1	0	0
-3.145	0.00193221	0.00386465	0.0109492	-0.00966162	-0.00676273	-0.00257643	0.00740724	0.00354238	0.0157806	0.00128822	-0.00708477	-0.00257643	-0.0138475	0.0215763	0.00354259	-0.000644108	0.000966105	-0.00805135	-0.00225424	0.000322054	-0.0351039	0.0074068	-0.00901698	0	0	2	0	0	0	0	0	0	0	0	0	0	0	0	0	0	0	1	0	1	0	0
-3.1425	0.00064407	-0.00515287	0.000322035	-0.00322054	-0.000322035	0.00257643	0.000966162	0.000966105	-0.00289849	0.000322054	-0.00418645	-0.000322054	-0.000322035	0.0254408	-0.00740724	0.00161027	0.00386442	0.00611903	-0.00161017	-0.00193232	-0.0251202	0.00547459	0.00354238	0	0	2	0	0	0	0	0	0	0	0	0	0	0	0	0	0	0	0	0	1	0	0
-3.14	0.00257628	-0.0115939	-0.00901698	-0.0106278	-0.00128814	0.00483081	0.00579697	0.0064407	-0.00257643	0.00708519	0.00161017	-0.000322054	-0.00257628	-0.00966105	-0.00322054	0.00257643	0.00611866	0.00869546	0.00386442	-0.0106278	0.035748	-0.00966105	-0.000322035	0	0	2	0	0	0	0	0	0	0	0	0	0	0	0	0	0	0	0	0	1	0	0
-3.1375	-0.00805087	0.00579697	0.00225424	-0.00547492	0.0170679	-0.00289849	-0.00450876	0.00837291	-0.00450876	0.00483081	0.00772884	0.00933957	-0.00611866	0.0109492	0	-0.00386465	0.0103051	-0.000644108	-0.00418645	-0.00386465	-0.0190012	0.0109492	0.00128814	0	0	2	0	0	0	0	0	0	0	0	0	0	0	0	0	0	0	0	0	1	0	0
-3.135	-0.000966105	0	0.00289831	-0.00515287	-0.000322035	0.00161027	-0.0041867	0.00515256	0.00676314	0.000644108	0.00611866	0.00161027	-0.00064407	-0.000966105	-0.00837341	0.000966162	0.00805087	-0.000322054	-0.00386442	0.00161027	-0.0244761	0.00515256	0.00128814	0	0	2	0	0	0	0	0	0	0	0	0	0	0	0	0	0	0	0	0	1	0	0
-3.1325	-0.0103051	-0.00676314	0.00354238	-0.00257643	0.00225424	0.0122381	-0.00579697	0.000322035	-0.000322054	-0.00676314	0.00289831	0.00708519	-0.00901698	-0.00193221	0.000322054	0.00676314	-0.00547459	0.00579697	-0.00515256	-0.000322054	0.041867	-0.000966105	0.00289831	0	0	2	0	0	0	0	0	0	0	0	0	0	0	0	0	0	0	0	0	1	0	0
-3.13	-0.0151356	0.0115939	0.00708477	0.0041867	0.00450849	-0.00289849	0.0106278	0.00386442	-0.00161027	0.00644108	0.00772884	-0.00193232	0.018034	0.00161017	-0.00193232	0.0077293	-0.00611866	0.00289849	-0.0112712	0.00386465	-0.0270525	-0.00515256	0.00161017	0	0	2	0	0	0	0	0	0	0	0	0	0	0	0	0	0	0	0	0	1	0	0
-3.1275	-0.000322035	0.00579697	-0.00579663	-0.00354259	-0.00257628	-0.00483081	0.00128822	0.0119153	0.00193232	-0.00161027	0.0125594	-0.00322054	0.00354238	0.0119153	-0.00225438	-0.00322054	0	-0.00161027	0.0109492	0.00708519	-0.0225438	0	0.00257628	0	0	2	0	0	0	0	0	0	0	0	0	0	0	0	0	0	0	0	0	1	0	0
-3.125	0.00257628	0.00354259	0.00289831	-0.000966162	0.00772884	0.00354259	-0.00128822	0.0122373	0.00515287	-0.000966162	0.0115933	-0.00193232	-0.000966105	0.00901698	-0.00708519	0.0112719	-0.00418645	0.00611903	-0.00064407	0.00161027	0.0454096	0.00611866	0.00547459	0	0	2	0	0	0	0	0	0	0	0	0	0	0	0	0	0	0	0	0	1	0	0
-3.1225	0	0.00547492	-0.00901698	-0.00483081	-0.00708477	-0.00740724	-0.00547492	0.00225424	-0.00515287	0.00676314	0.00547459	0.00386465	0.0074068	0.00128814	0.00128822	0	0.000966105	0.00386465	0.00611866	0.00579697	-0.0289849	-0.00322035	-0.00128814	0	0	2	0	0	0	0	0	0	0	0	0	0	0	0	0	0	0	0	0	1	0	0
-3.12	0.00418645	-0.00547492	0.00128814	-0.000966162	-0.00322035	0.00161027	0.0109498	0	-0.0041867	-0.00322054	-0.0173899	-0.00289849	0.00193221	0.0119153	0.00161027	0.00644108	-0.00547459	0.000966162	0.00805087	0.00805135	-0.0280187	0.00450849	-0.00289831	0	0	2	0	0	0	0	0	0	0	0	0	0	0	0	0	0	0	0	0	1	0	0
-3.1175	0.0125594	-0.000644108	0.00128814	-0.000966162	0.00611866	0.0151365	0	0.0074068	0.0115939	-0.00386465	0.00064407	-0.00257643	0.00257628	0.0132034	0.00450876	-0.000966162	-0.00998308	0.00644108	-0.0132034	0.00644108	0.0444435	-0.00611866	0.0074068	0	0	2	0	0	0	0	0	0	0	0	0	0	0	0	0	0	0	0	0	1	0	0
-3.115	0.00257628	0.0041867	0.00901698	-0.00128822	0.00289831	-0.00805135	-0.00611903	-0.00579663	-0.0103057	-0.00289849	0.0119153	0.00837341	-0.00483052	0.000966105	0.00708519	-0.00740724	-0.00837291	0.00805135	-0.00515256	-0.00644108	-0.0202894	-0.00837291	-0.00289831	0	0	2	0	0	0	0	0	0	0	0	0	0	0	0	0	0	0	0	0	1	0	0
-3.1125	-0.00128814	0.00740724	-0.00483052	-0.00289849	0	-0.00289849	-0.000644108	0.00161017	-0.000966162	-0.00644108	-0.00354238	0.00515287	0.00676273	-0.0106272	-0.00161027	-0.00128822	-0.00998308	0.00161027	-0.0128814	0.00515287	-0.0231879	0.00289831	-0.00966105	0	0	2	0	0	0	0	0	0	0	0	0	0	0	0	0	0	0	0	0	1	0	0
-3.11	0.00901698	0.00289849	-0.00450849	-0.000966162	-0.00354238	-0.00193232	0.00708519	0.00611866	0.0151365	-0.00225438	0.00933901	0.00483081	0.00289831	-0.018356	-0.00225438	-0.000644108	0.00579663	-0.00837341	0.00450849	0.00579697	0.0573256	0.000966105	0.00354238	0	0	2	0	0	0	0	0	0	0	0	0	0	0	0	0	0	0	0	0	1	0	0
-3.1075	0.00483052	-0.00805135	-0.00515256	-0.000966162	0.00483052	0.00933957	-0.00225438	0.00064407	0.00193232	0.00128822	-0.00161017	0.000966162	-0.00708477	0	0.00515287	0.00547492	0.00289831	-0.00193232	-0.00289831	0.00354259	-0.0199674	-0.00225424	0.0167458	0	0	2	0	0	0	0	0	0	0	0	0	0	0	0	0	0	0	0	0	1	0	0
-3.105	0.00225424	0.00933957	0.00128814	0.00547492	0.00225424	0.00933957	0.0103057	-0.00225424	-0.00483081	0.00354259	0.00257628	-0.0135263	0.0125594	0.0074068	0.00515287	0.00805135	-0.00128814	0.00708519	0.00386442	0.00676314	-0.0125601	-0.000322035	0.0119153	0	0	2	0	0	0	0	0	0	0	0	0	0	0	0	0	0	0	0	0	1	0	0
-3.1025	-0.00772884	-0.000322054	0.00483052	0.00193232	0.00579663	-0.000322054	0.00450876	-0.00161017	0.00193232	-0.00193232	-0.00515256	-0.00354259	-0.00772884	0.00933901	-0.00483081	-0.00193232	0.00354238	-0.00901751	0.00837291	0.0122381	0.0492743	-0.00225424	0.00837291	0	0	2	0	0	0	0	0	0	0	0	0	0	0	0	0	0	0	0	0	1	0	0
-3.1	-0.0109492	-0.00740724	-0.00064407	-0.00289849	0.000966105	0.00644108	0.00289849	0.00708477	-0.00289849	-0.00644108	0.00450849	-0.011916	-0.00225424	0.00869494	0.00161027	0	-0.00064407	0.00322054	-0.0241526	0.0151365	-0.0354259	-0.00322035	-0.00225424	0	0	2	0	0	0	0	0	0	0	0	0	0	0	0	0	0	0	0	0	1	0	0
-3.0975	-0.00064407	-0.00257643	0.00064407	-0.00708519	0.00837291	0.00128822	0.00128822	0.00257628	-0.00998368	-0.000322054	0.00161017	-0.00579697	-0.00676273	0.00161017	0.0115939	0.0125601	-0.000966105	-0.00193232	-0.00837291	-0.00611903	0.00225438	-0.00257628	-0.00515256	0	0	2	0	0	0	0	0	0	0	0	0	0	0	0	0	0	0	0	0	1	0	0
-3.095	-0.00483052	0.00225438	0.00547459	0.00450876	-0.0199662	-0.00708519	0.000966162	-0.0064407	-0.0161027	0.00225438	-0.00805087	0.000644108	0.00257628	-0.00418645	-0.00257643	0.00128822	0.000322035	-0.00708519	-0.0109492	0.00611903	0.0344598	0.00869494	-0.00483052	0	0	2	0	0	0	0	0	0	0	0	0	0	0	0	0	0	0	0	0	1	0	0
-3.0925	0.00579663	-0.000644108	0	-0.0041867	0.00450849	0.00225438	-0.00386465	0.00998308	0.000322054	0.00837341	-0.00354238	0.000644108	0.000322035	-0.00515256	-0.00193232	-0.00611903	0.0132034	-0.00450876	0.00708477	0.00322054	-0.0251202	0.00161017	-0.00354238	0	0	2	0	0	0	0	0	0	0	0	0	0	0	0	0	0	0	0	0	1	0	0
-3.09	0.00547459	0.0161027	0.00998308	-0.0115939	-0.00322035	-0.00933957	0.00161027	0.00901698	-0.00322054	0.00837341	-0.000322035	-0.00386465	-0.00225424	-0.00901698	0.00386465	0.00933957	0.00901698	0.00579697	0.00805087	-0.00128822	0.00386465	-0.00901698	0.00354238	0	0	2	0	0	0	0	0	0	0	0	0	0	0	0	0	0	0	0	0	1	0	0
-3.0875	-0.000966105	0.00225438	0.0132034	-0.000966162	-0.00064407	-0.00193232	-0.00644108	0.00676273	-0.00257643	-0.00515287	-0.00225424	0.00161027	0.00289831	0.00161017	0.00579697	0.00354259	0.00579663	0	0.00966105	0.00225438	0.0138483	-0.000966105	-0.000322035	0	0	2	0	0	0	0	0	0	0	0	0	0	0	0	0	0	0	0	0	1	0	0
-3.085	0.00708477	0.000644108	0.0122373	-0.00740724	0.00579663	0.00322054	-0.00225438	0.00805087	0.0141704	-0.00386465	0.00128814	-0.0132042	-0.00161017	-0.0109492	-0.000644108	0.00161027	0.00064407	0.0077293	0.00193221	0.000322054	-0.0196453	-0.00579663	0.00225424	0	0	2	0	0	0	0	0	0	0	0	0	0	0	0	0	0	0	0	0	1	0	0
-3.0825	-0.00354238	0.011916	-0.00257628	-0.00740724	0.00515256	-0.000322054	-0.0128822	0.00418645	0.00708519	-0.00161027	-0.00257628	-0.00193232	-0.00676273	-0.00322035	-0.00225438	0.00128822	0.00354238	0.00676314	-0.00386442	-0.00354259	0.0280187	-0.00225424	-0.00515256	0	0	2	0	0	0	0	0	0	0	0	0	0	0	0	0	0	0	0	0	1	0	0
-3.08	-0.00579663	-0.00128822	-0.00128814	-0.00547492	-0.000322035	-0.00225438	-0.00676314	0.00483052	0.00257643	0.00450876	0.00547459	-0.000644108	0.000966105	0.0064407	0.0106278	0.00933957	0.000322035	0.00193232	-0.00515256	-0.00483081	-0.00837341	0.00547459	-0.00933901	0	0	2	0	0	0	0	0	0	0	0	0	0	0	0	0	0	0	0	0	1	0	0
-3.0775	-0.00772884	-0.00547492	0.00161017	0.00128822	0.00676273	-0.00450876	-0.00515287	0.00193221	0.000966162	0.000966162	-0.00483052	0.00740724	-0.0074068	0.00579663	-0.00128822	0.00966162	-0.00225424	0.000322054	-0.000322035	0.00676314	-0.023832	-0.00193221	-0.00483052	0	0	2	0	0	0	0	0	0	0	0	0	0	0	0	0	0	0	0	0	1	0	0
-3.075	-0.00193221	-0.00644108	0.00708477	-0.00450876	0.000966105	0.0122381	0.00611903	0.0064407	0.00547492	0.00354259	0.00225424	-0.00515287	0.000966105	0.0154577	-0.00161027	-0.00740724	0.0103051	0.000644108	0.00579663	-0.000644108	0.0553933	-0.00225424	0.00515256	0	0	2	0	0	0	0	0	0	0	0	0	0	0	0	0	0	0	0	0	1	0	0
-3.0725	-0.00064407	-0.00483081	-0.0357459	0.00322054	-0.000322035	0.00644108	0.00322054	0.00450849	0.000966162	0.00933957	-0.00708477	0.00161027	0.00128814	0.00772884	0.0148145	0.000644108	-0.000966105	0.0103057	-0.00193221	-0.00933957	-0.0199674	-0.00483052	0.0148136	0	0	2	0	0	0	0	0	0	0	0	0	0	0	0	0	0	0	0	0	1	0	0
-3.07	0.00289831	-0.00579697	0.00128814	0.00740724	0.00128814	-0.000966162	0.0173909	0.00257628	-0.00676314	0.00128822	0.00579663	-0.000322054	0.0064407	0.00676273	-0.000322054	0.000644108	0.0074068	0.00289849	0.00837291	-0.00483081	-0.0209335	-0.00193221	0.00547459	0	0	2	0	0	0	0	0	0	0	0	0	0	0	0	0	0	0	0	0	1	0	0
-3.0675	0.00322035	0.000644108	0.00064407	0.00740724	-0.00064407	0.00193232	-0.00225438	0.000966105	-0.000322054	-0.00128822	-0.0106272	-0.00708519	-0.0064407	0.00354238	-0.011916	-0.00547492	-0.000322035	0.000644108	0.00676273	-0.000966162	0.0470199	-0.00418645	0.0132034	0	0	2	0	0	0	0	0	0	0	0	0	0	0	0	0	0	0	0	0	1	0	0
-3.065	0.00289831	0.0128822	0.00998308	-0.00161027	0.00515256	-0.0077293	0.000322054	-0.00450849	-0.00257643	0.00547492	0.00901698	0.00805135	0.00128814	-0.0106272	0.00869546	-0.000644108	0.00805087	0.00289849	-0.0064407	-0.00225438	-0.0363921	-0.00289831	0.00515256	0	0	2	0	0	0	0	0	0	0	0	0	0	0	0	0	0	0	0	0	1	0	0
-3.0625	0.000966105	0.0041867	-0.0206102	0.00966162	-0.00418645	-0.0041867	0.00547492	-0.0112712	0.00644108	-0.00386465	0.00225424	0.00515287	0.00386442	0.00933901	-0.0041867	0.00354259	-0.00418645	-0.00225438	0.00579663	0.00644108	-0.0202894	0.00869494	0.00322035	0	0	2	0	0	0	0	0	0	0	0	0	0	0	0	0	0	0	0	0	1	0	0
-3.06	0.00322035	-0.00289849	-0.00225424	-0.00483081	0.00257628	0.00740724	0.00483081	-0.00483052	-0.00515287	0.00386465	-0.00483052	-0.0041867	0.000322035	0.00128814	0.00289849	0.00193232	0.00966105	-0.00805135	0.00386442	0.0115939	0.0486302	0.00676273	0.0112712	0	0	2	0	0	0	0	0	0	0	0	0	0	0	0	0	0	0	0	0	1	0	0
-3.0575	-0.00289831	-0.00579697	0.0119153	-0.0125601	0.00901698	0.00128822	0.00515287	0.00161017	-0.00354259	0.00354259	0.00515256	0.00933957	0.00289831	-0.00933901	-0.00225438	0.0161027	0.00386442	0.00805135	0.018678	-0.00289849	-0.0302731	-0.00193221	0.00161017	0	0	2	0	0	0	0	0	0	0	0	0	0	0	0	0	0	0	0	0	1	0	0
-3.055	-0.00901698	-0.000966162	0.00193221	-0.011916	0.00450849	-0.00450876	0.0077293	0.00322035	0.00161027	-0.000322054	-0.00289831	0.00354259	0.00322035	-0.00128814	-0.00354259	-0.0041867	0.00064407	0.000966162	-0.00161017	0.000322054	-0.00322054	-0.00064407	-0.00515256	0	0	2	0	0	0	0	0	0	0	0	0	0	0	0	0	0	0	0	0	1	0	0
-3.0525	0.00837291	-0.00483081	0.000966105	0.00676314	0.00708477	-0.000644108	-0.00611903	0.00386442	-0.00708519	0.00289849	0.00193221	0.00450876	-0.00257628	-0.00547459	-0.00193232	0.000644108	0.0074068	-0.000322054	0.00772884	0.0109498	0.0215776	-0.00257628	-0.00579663	0	0	2	0	0	0	0	0	0	0	0	0	0	0	0	0	0	0	0	0	1	0	0
-3.05	-0.00418645	-0.00740724	0.00354238	-0.00257643	-0.00450849	0.00257643	0.00547492	0.0074068	-0.000966162	-0.0041867	-0.0112712	-0.00257643	-0.0106272	-0.00708477	-0.0077293	0.00225438	0.00064407	-0.00257643	0.00064407	-0.00386465	-0.0206115	-0.00064407	-0.000322035	0	0	2	0	0	0	0	0	0	0	0	0	0	0	0	0	0	0	0	0	1	0	0
-3.0475	0.00193221	-0.00450876	0.00386442	-0.000966162	-0.00225424	-0.00386465	-0.000644108	-0.00225424	-0.0125601	0.0128822	0.00386442	-0.00193232	0.00611866	0.00161017	0.0115939	0.00579697	0.00257628	0.00579697	-0.00837291	-0.00128822	0.00611903	0.00611866	-0.00386442	0	0	2	0	0	0	0	0	0	0	0	0	0	0	0	0	0	0	0	0	1	0	0
-3.045	0.00418645	0.00225438	0.00225424	0.0128822	-0.0141695	-0.0041867	-0.000966162	-0.00483052	0.00128822	-0.00386465	0.00611866	-0.00128822	0.00515256	0.00257628	0	-0.00225438	0.00064407	-0.00547492	0.000966105	0.00354259	-0.00611903	0.0064407	-0.00289831	0	0	2	0	0	0	0	0	0	0	0	0	0	0	0	0	0	0	0	0	1	0	0
-3.0425	-0.000322035	0.00128822	-0.00611866	0.00483081	0.00515256	0.00161027	0.00128822	-0.00354238	-0.0141704	0.000322054	0.00547459	-0.00676314	0.00611866	0.00161017	-0.00579697	0.0077293	-0.0064407	-0.00225438	-0.0157797	0.00805135	-0.0212556	0.00676273	0.00386442	0	0	2	0	0	0	0	0	0	0	0	0	0	0	0	0	0	0	0	0	1	0	0
-3.04	0.00354238	-0.0148145	-0.00193221	0.00547492	0.00869494	-0.000644108	-0.00161027	0.0112712	0.00289849	0.00901751	0.00225424	-0.00128822	0.00257628	0.00611866	-0.000966162	0.0041867	0.00676273	0.00676314	0.00998308	0.00579697	0.0412229	0	0.00322035	0	0	2	0	0	0	0	0	0	0	0	0	0	0	0	0	0	0	0	0	1	0	0
-3.0375	0.00418645	-0.00322054	0.00386442	-0.00225438	-0.00676273	0.0103057	-0.00193232	0.00418645	-0.00450876	-0.00611903	-0.00225424	-0.00128822	-0.00547459	-0.00225424	0.00225438	0.0077293	-0.00483052	0.00386465	-0.00225424	-0.00386465	-0.0257643	0.00998308	-0.000966105	0	0	2	0	0	0	0	0	0	0	0	0	0	0	0	0	0	0	0	0	1	0	0
-3.035	0.00450849	0.00225438	0.0148136	-0.000966162	0.00611866	0.00193232	0.00354259	0.00611866	-0.00322054	0.00289849	-0.00161017	-0.00515287	0.00128814	0.0157797	-0.00933957	0.00161027	0.00386442	-0.00354259	0.00998308	-0.00708519	-0.0225438	-0.00128814	0.0128814	0	0	2	0	0	0	0	0	0	0	0	0	0	0	0	0	0	0	0	0	1	0	0
-3.0325	0.00128814	-0.0041867	-0.00257628	-0.00354259	0.00901698	0.00161027	-0.000322054	0.00547459	0.00193232	-0.00161027	0.00161017	0	-0.000322035	0.00515256	-0.00805135	-0.00676314	-0.00289831	-0.00386465	0.00257628	0.000322054	0.0531389	-0.00161017	0.00128814	0	0	2	0	0	0	0	0	0	0	0	0	0	0	0	0	0	0	0	0	1	0	0
-3.03	0.0074068	0.00483081	-0.000966105	0.000966162	0.00322035	0.000644108	0.00483081	-0.0106272	-0.00161027	0.00805135	0.000322035	0.00901751	0.00869494	0.00676273	0.00483081	0.109498	0.00772884	-0.00128822	-0.0193221	-0.00354259	-0.0489522	-0.00128814	0.00161017	0	0	2	0	0	0	0	0	0	0	0	0	0	0	0	0	0	0	0	0	1	0	0
-3.0275	0.00708477	0.000644108	-0.00161017	0.00450876	0.00483052	-0.00193232	0.00386465	-0.00966105	0.00740724	-0.0115939	-0.00579663	-0.000644108	0.00064407	-0.00772884	0.00740724	-0.0138483	-0.00322035	-0.00322054	0.00418645	-0.00193232	-0.0141704	-0.00354238	0.00418645	0	0	2	0	0	0	0	0	0	0	0	0	0	0	0	0	0	0	0	0	1	0	0
-3.025	-0.00354238	-0.00933957	0.00257628	0.00354259	-0.0074068	0.00644108	-0.00322054	-0.0064407	0.00579697	-0.00257643	0.000966105	0.0077293	-0.00128814	0.00837291	-0.0109498	-0.00450876	0.00611866	-0.000644108	-0.00547459	0.00450876	0.0425111	-0.0064407	0.00998308	0	0	2	0	0	0	0	0	0	0	0	0	0	0	0	0	0	0	0	0	1	0	0
-3.0225	0	-0.00161027	-0.0074068	0.0183571	-0.0170679	0.00386465	0.00257643	0.00161017	-0.00386465	0.0041867	-0.00064407	0.000966162	0.00450849	0.000322035	-0.00322054	0.00128822	0.00257628	-0.00225438	0.00772884	-0.00257643	-0.0447655	-0.00289831	-0.00418645	0	0	2	0	0	0	0	0	0	0	0	0	0	0	0	0	0	0	0	0	1	0	0
-3.02	-0.00386442	0.00161027	0.00676273	-0.00515287	0.00128814	0.00322054	0.0109498	0.00676273	-0.00708519	-0.00322054	-0.00998308	0.00740724	0	0.00193221	-0.00579697	0.00225438	0.00708477	-0.00161027	-0.00354238	-0.0077293	0.00740724	-0.00322035	-0.00515256	0	0	2	0	0	0	0	0	0	0	0	0	0	0	0	0	0	0	0	0	1	0	0
-3.0175	0.000966105	0.000644108	0.0115933	-0.00483081	-0.00225424	0.00676314	0.00225438	0.00322035	0.00676314	0	-0.00805087	0.000966162	-0.00708477	0.00354238	-0.000966162	-0.00837341	-0.00837291	0.00257643	0.0132034	0.00225438	0.0360701	-0.00933901	-0.00547459	0	0	2	0	0	0	0	0	0	0	0	0	0	0	0	0	0	0	0	0	1	0	0
-3.015	0.00869494	-0.00933957	-0.00193221	0.00483081	-0.00064407	0.00225438	0.000322054	0.00708477	-0.00611903	0.0109498	-0.00676273	0.0132042	0.00064407	-0.00128814	0.011916	-0.00128822	0.00515256	0.00322054	-0.00579663	0.00515287	-0.0302731	0.00611866	-0.0074068	0	0	2	0	0	0	0	0	0	0	0	0	0	0	0	0	0	0	0	0	1	0	0
-3.0125	0.00064407	-0.00128822	0.00064407	-0.00611903	-0.00418645	0.000644108	0.00740724	0.00708477	-0.00289849	0.0103057	0.0064407	0.000322054	-0.00257628	0.00611866	0.000644108	-0.000644108	-0.000322035	0.00161027	-0.0225424	0.000644108	0.0170689	-0.00547459	0.00161017	0	0	2	0	0	0	0	0	0	0	0	0	0	0	0	0	0	0	0	0	1	0	0
-3.01	0.00547459	-0.0106278	0.00450849	0.00128822	-0.000966105	-0.00450876	0.00547492	0.00611866	0.00740724	0.000322054	-0.00837291	0.00225438	-0.00386442	0.00998308	0.00450876	-0.0106278	0.00483052	-0.00386465	0.00386442	0.00708519	-0.0247982	0.00483052	0.00193221	0	0	2	0	0	0	0	0	0	0	0	0	0	0	0	0	0	0	0	0	1	0	0
-3.0075	-0.00193221	-0.000966162	-0.00193221	-0.00354259	-0.00193221	0.000644108	-0.00354259	-0.0119153	0.00837341	0	-0.00676273	0.00998368	-0.00225424	0	-0.00225438	-0.00676314	0.0064407	0.0041867	-0.0135255	0.000322054	-0.0231879	-0.00193221	0.00386442	0	0	2	0	0	0	0	0	0	0	0	0	0	0	0	0	0	0	0	0	1	0	0
-3.005	-0.00064407	-0.00579697	0	0.0157806	0.00257628	-0.00611903	0.0041867	0.00547459	-0.00708519	-0.00611903	0.00515256	0.00257643	0.00386442	-0.000966105	0.00966162	0.000644108	0.00483052	0.00128822	0.0151356	0.000644108	0.0450876	-0.00547459	-0.000966105	0	0	2	0	0	0	0	0	0	0	0	0	0	0	0	0	0	0	0	0	1	0	0
-3.0025	0.00998308	-0.00386465	0.00547459	0.00193232	-0.00225424	-0.00225438	-0.00257643	0.00483052	0.00869546	0.000644108	0.00483052	0.000644108	-0.00257628	0.00225424	0.00483081	-0.00676314	-0.00805087	0.00257643	0.00579663	0.00547492	-0.0396126	-0.000322035	0.00708477	0	0	2	0	0	0	0	0	0	0	0	0	0	0	0	0	0	0	0	0	1	0	0
-3	0.00547459	-0.000644108	0.00515256	0.00386465	0.00901698	0.00128822	0.00161027	0.00869494	0.00450876	-0.00901751	0.00193221	-0.0077293	-0.0125594	-0.00161017	0.00193232	0.00289849	0.00161017	0.00515287	0.0173899	-0.00257643	0.00515287	-0.00064407	-0.00483052	0	0	2	0	0	0	0	0	0	0	0	0	0	0	0	0	0	0	0	0	1	0	0
-2.9975	0.00708477	0.00322054	0.0115933	-0.00644108	0.00676273	-0.00708519	0.000966162	-0.00354238	0.00257643	-0.00579697	0.000966105	0.00225438	0.00708477	-0.00611866	0	-0.00289849	-0.00354238	0.00450876	0.000322035	0.00257643	0.0376803	0.0132034	-0.00225424	0	0	2	0	0	0	0	0	0	0	0	0	0	0	0	0	0	0	0	0	1	0	0
-2.995	0.00289831	0.00289849	0.00966105	-0.00611903	-0.00257628	-0.011916	0.00257643	-0.00547459	-0.00547492	-0.00386465	0.00128814	-0.00483081	-0.0161017	0.00901698	0.0115939	-0.000644108	0.000966105	-0.00708519	-0.00901698	0.0077293	0.00998368	0.0144916	-0.00225424	0	0	2	0	0	0	0	0	0	0	0	0	0	0	0	0	0	0	0	0	1	0	0
-2.9925	0.0161017	0.00128822	0.00483052	0.00225438	0.00450849	-0.00193232	-0.0041867	0.00933901	-0.00161027	0.00611903	-0.00289831	-0.00644108	-0.00064407	-0.00708477	0.00450876	-0.00805135	0.00805087	-0.00676314	-0.000966105	0.00869546	-0.0141704	0.00064407	0	0	0	2	0	0	0	0	0	0	0	0	0	0	0	0	0	0	0	0	0	1	0	0
-2.99	-0.00257628	0.00805135	0.00354238	0.00611903	-0.000966105	0.00483081	-0.00128822	0.00579663	0.00225438	0	-0.00547459	0.00998368	-0.0074068	-0.0322035	-0.00450876	0.00322054	-0.00128814	0.00869546	-0.00611866	0.000966162	-0.0138483	-0.00289831	0.000322035	0	0	2	0	0	0	0	0	0	0	0	0	0	0	0	0	0	0	0	0	1	0	0
-2.9875	-0.0138475	-0.00161027	-0.00289831	-0.00193232	0.00257628	-0.0109498	-0.00193232	0.000966105	-0.0077293	-0.00225438	-0.00354238	-0.00579697	0.0119153	-0.00193221	0.00257643	-0.00322054	-0.00193221	0.0135263	0.0106272	0.00515287	-0.00611903	0.00289831	0.0064407	0	0	2	0	0	0	0	0	0	0	0	0	0	0	0	0	0	0	0	0	1	0	0
-2.985	0.00193221	-0.0077293	0.00322035	0.00386465	-0.00225424	0	-0.00225438	0.00064407	-0.00386465	0.00611903	-0.0161017	-0.0122381	0.0074068	-0.00064407	-0.000966162	-0.0041867	-0.00676273	-0.00644108	-0.000322035	-0.00257643	0.0637667	0.00483052	0.00611866	0	0	2	0	0	0	0	0	0	0	0	0	0	0	0	0	0	0	0	0	1	0	0
-2.9825	0.00418645	0.00611903	-0.00579663	0.00837341	0.00901698	0.00225438	-0.00644108	-0.00257628	-0.00289849	-0.00193232	0.00225424	0.00257643	-0.00450849	-0.00611866	0.0103057	0.00322054	-0.00064407	-0.00998368	0.00998308	-0.00225438	-0.0360701	0.00611866	-0.00515256	0	0	2	0	0	0	0	0	0	0	0	0	0	0	0	0	0	0	0	0	1	0	0
-2.98	-0.00354238	-0.00579697	0.00257628	0.00289849	-0.00257628	0.00128822	-0.00676314	-0.00933901	-0.00386465	-0.00483081	-0.00322035	-0.00161027	0	0.00064407	0.00128822	-0.00289849	-0.00450849	-0.00289849	-0.00450849	0.000644108	-0.0334936	0.00386442	0.00193221	0	0	2	0	0	0	0	0	0	0	0	0	0	0	0	0	0	0	0	0	1	0	0
-2.9775	0.00257628	-0.00450876	-0.000322035	-0.00483081	0.00579663	-0.00998368	0.0151365	-0.00547459	0.00225438	0.00644108	-0.00193221	0.00386465	0.00547459	0.00322035	-0.0157806	0.00740724	0	0.00257643	-0.0144916	0.00386465	0.0428332	0.00354238	0.00225424	0	0	2	0	0	0	0	0	0	0	0	0	0	0	0	0	0	0	0	0	1	0	0
-2.975	0.000966105	-0.00128822	-0.00418645	0.000644108	0.00257628	0.00257643	0.00386465	-0.00289831	-0.00869546	-0.00933957	0.00322035	0.00257643	-0.00450849	-0.0103051	0.00161027	0.00740724	0.0119153	0.00837341	0.00547459	0.00225438	-0.0077293	0.0112712	-0.0103051	0	0	2	0	0	0	0	0	0	0	0	0	0	0	0	0	0	0	0	0	1	0	0
-2.9725	-0.000322035	0.0103057	-0.0128814	0.000966162	-0.0074068	-0.00193232	0.00386465	0.00676273	-0.00386465	0.00161027	-0.00161017	-0.00354259	0.00386442	0.00386442	0.0167468	-0.000644108	0	0.00450876	-0.0173899	-0.00257643	-0.0164248	0.0132034	0.00418645	0	0	2	0	0	0	0	0	0	0	0	0	0	0	0	0	0	0	0	0	1	0	0
-2.97	0.00257628	0.00644108	0.000966105	-0.00483081	-0.00193221	-0.00289849	0.0125601	0.00386442	-0.000644108	0.00193232	0.00515256	0.00161027	0.00225424	0.00161017	-0.000322054	0.00611903	0.0103051	0.00128822	0.0167458	0.00547492	0.00161027	0.00289831	0.00579663	0	0	2	0	0	0	0	0	0	0	0	0	0	0	0	0	0	0	0	0	1	0	0
-2.9675	0.00579663	0.000966162	0.00161017	-0.00193232	-0.00418645	-0.00161027	0.000322054	-0.000966105	-0.00708519	-0.00515287	-0.00611866	0.00483081	0.00450849	0	0.00225438	0.00193232	-0.00064407	-0.0109498	-0.00386442	0.00676314	-0.00322054	-0.0074068	-0.00611866	0	0	2	0	0	0	0	0	0	0	0	0	0	0	0	0	0	0	0	0	1	0	0
-2.965	0.00579663	-0.0106278	0.0128814	-0.00579697	0.00805087	-0.00257643	-0.00515287	0.00708477	-0.00161027	0.0041867	0.00193221	0.00515287	0.000322035	-0.000322035	-0.00998368	0.00837341	0.00193221	-0.00257643	0.0199662	-0.00386465	0.0251202	-0.00161017	-0.00515256	0	0	2	0	0	0	0	0	0	0	0	0	0	0	0	0	0	0	0	0	1	0	0
-2.9625	0.00193221	0.00515287	0.00418645	0.00225438	0.00289831	-0.00354259	0.00579697	0.00193221	-0.00225438	0.00161027	-0.000966105	0.00354259	0.000322035	-0.00322035	0.000644108	0.00257643	0.000966105	-0.00161027	0.00354238	-0.00611903	-0.0231879	-0.000322035	-0.00676273	0	0	2	0	0	0	0	0	0	0	0	0	0	0	0	0	0	0	0	0	1	0	0
-2.96	-0.000322035	0.00193232	0.00483052	0.00322054	-0.000966105	0.00515287	0.00676314	-0.00128814	-0.00450876	0.00547492	0.000322035	-0.000966162	-0.00515256	-0.00064407	-0.00354259	0.00257643	0.00611866	-0.00225438	-0.00805087	-0.00225438	-0.0154586	-0.00161017	0.0125594	0	0	2	0	0	0	0	0	0	0	0	0	0	0	0	0	0	0	0	0	1	0	0
-2.9575	0.00998308	-0.0103057	0.00064407	-0.00676314	0.00611866	0.00322054	-0.000322054	-0.00450849	0.00515287	-0.0112719	0.00161017	0.011916	-0.0132034	-0.00579663	0.0106278	0.0109498	-0.00064407	0.00933957	-0.00611866	-0.00676314	0.047342	-0.00322035	0.000322035	0	0	2	0	0	0	0	0	0	0	0	0	0	0	0	0	0	0	0	0	1	0	0
-2.955	0.000966105	0.00901751	0.00966105	0.0125601	-0.00966105	0.00225438	-0.0106278	0.0103051	-0.0041867	0.00257643	-0.0112712	0.00225438	0.00515256	0.00386442	0.00708519	-0.00225438	-0.00161017	-0.000322054	-0.0193221	0.00225438	-0.00483081	0.00193221	-0.00064407	0	0	2	0	0	0	0	0	0	0	0	0	0	0	0	0	0	0	0	0	1	0	0
-2.9525	-0.00483052	0.00450876	-0.0119153	-0.00354259	0.0106272	0.00483081	0.00386465	0.0112712	-0.0141704	0.00998368	-0.00064407	-0.0151365	-0.00161017	-0.00064407	-0.000966162	-0.00547492	0.00579663	0.00933957	0.00611866	-0.00676314	-0.0264084	0.00064407	-0.00064407	0	0	2	0	0	0	0	0	0	0	0	0	0	0	0	0	0	0	0	0	1	0	0
-2.95	0.00676273	0.00161027	0.0144916	0.00289849	0.00869494	-0.00515287	-0.00611903	0.00450849	0.00483081	-0.0164248	0.00998308	0.00225438	-0.00837291	-0.00225424	-0.00225438	0	-0.00515256	-0.000322054	-0.0122373	0.00869546	0.0170689	-0.00676273	-0.000966105	0	0	2	0	0	0	0	0	0	0	0	0	0	0	0	0	0	0	0	0	1	0	0
-2.9475	0.00257628	0.000966162	-0.00257628	0.0112719	0.00418645	-0.00225438	0.00450876	0.0109492	-0.0132042	0.00450876	-0.00289831	0.00289849	-0.00450849	-0.00450849	-0.00289849	-0.0109498	0.00322035	-0.00483081	0.0173899	-0.00354259	-0.00257643	0.000966105	-0.00805087	0	0	2	0	0	0	0	0	0	0	0	0	0	0	0	0	0	0	0	0	1	0	0
-2.945	0.00322035	-0.00547492	0.00772884	0.00128822	0.00547459	-0.0077293	0.00740724	0.00418645	-0.00483081	-0.00708519	0.00386442	-0.0115939	-0.00676273	0.00161017	-0.0103057	-0.00869546	-0.000966105	-0.00193232	0.00933901	0.00354259	-0.00708519	-0.00193221	0.00676273	0	0	2	0	0	0	0	0	0	0	0	0	0	0	0	0	0	0	0	0	1	0	0
-2.9425	0.00837291	0.00386465	0.00933901	0.00322054	0.00322035	0.00547492	-0.00128822	0.000966105	0.00386465	-0.00611903	-0.0170679	-0.0193232	-0.00322035	-0.00225424	0.00257643	0.00386465	0.00869494	0.00225438	-0.0106272	-0.00547492	-0.0041867	0.00386442	0.00193221	0	0	2	0	0	0	0	0	0	0	0	0	0	0	0	0	0	0	0	0	1	0	0
-2.94	-0.00547459	0.0138483	0.0170679	-0.00740724	0.000322035	-0.000322054	-0.0103057	-0.00450849	0.000322054	-0.0115939	-0.00257628	0.00225438	-0.00676273	-0.00869494	0.00289849	0.00257643	0.00611866	0.00161027	-0.00161017	-0.00644108	-0.00676314	0.00483052	-0.00128814	0	0	2	0	0	0	0	0	0	0	0	0	0	0	0	0	0	0	0	0	1	0	0
-2.9375	-0.0128814	-0.00354259	0.00805087	-0.00128822	-0.00257628	-0.0041867	0.00193232	-0.00933901	-0.00547492	-0.00611903	-0.00128814	0.0106278	0.00483052	-0.00418645	0.00869546	-0.00128822	0.00289831	-0.00869546	-0.0161017	0.00257643	0.00547492	0.00772884	0.00354238	0	0	2	0	0	0	0	0	0	0	0	0	0	0	0	0	0	0	0	0	1	0	0
-2.935	-0.00547459	0.000966162	0.00966105	-0.00386465	-0.00418645	0.000644108	0.00257643	-0.000966105	-0.000966162	0.0041867	-0.00418645	-0.00933957	0.0064407	0.00611866	0.000644108	-0.00193232	0.00322035	0.000322054	0.0138475	-0.00322054	-0.00740724	0.00354238	0.00966105	0	0	2	0	0	0	0	0	0	0	0	0	0	0	0	0	0	0	0	0	1	0	0
-2.9325	0.00289831	-0.0112719	0.00386442	-0.00708519	0.00676273	0.00257643	-0.000966162	0.00257628	0.00869546	-0.00257643	-0.00354238	-0.00869546	-0.000966105	-0.000322035	0.0196453	-0.00225438	-0.00128814	0.00708519	-0.018678	-0.0077293	-0.000966162	0.00354238	-0.00354238	0	0	2	0	0	0	0	0	0	0	0	0	0	0	0	0	0	0	0	0	1	0	0
-2.93	0.00257628	0.00547492	-0.000966105	0.00128822	-0.000322035	0.000322054	0.00837341	-0.00418645	-0.0109498	0.00869546	0.00772884	-0.00128822	0.00483052	-0.00386442	-0.00225438	0.00161027	-0.00579663	0.00515287	0.0115933	-0.00998368	0.00869546	0.0064407	-0.00418645	0	0	2	0	0	0	0	0	0	0	0	0	0	0	0	0	0	0	0	0	1	0	0
-2.9275	-0.00450849	-0.00611903	0.00933901	-0.00161027	-0.00547459	-0.00225438	0.000322054	0.0064407	0.00966162	-0.00193232	-0.000966105	0.00644108	-0.000966105	-0.00869494	-0.00515287	-0.000966162	0.00257628	-0.0103057	-0.00354238	0.00901751	-0.00644108	-0.00483052	0.00772884	0	0	2	0	2	0	0	0	0	0	0	0	0	0	0	0	0	0	0	0	1	0	0
-2.925	-0.00322035	0.00161027	0.00966105	-0.00579697	0.00193221	-0.000322054	0.00322054	-0.00450849	0.0132042	0.000322054	-0.00772884	0.00547492	-0.00193221	-0.00354238	-0.00676314	-0.0106278	0.00547459	0.00805135	-0.0231865	0.00322054	-0.00161027	0.00547459	0.0064407	0	0	2	0	2	0	0	0	0	0	0	0	0	0	0	0	0	0	0	0	1	0	0
-2.9225	-0.00966105	0.0132042	0.0103051	0.0148145	0.00450849	-0.00225438	0.00193232	-0.0106272	-0.00483081	-0.000322054	0.00257628	-0.00289849	0.000322035	0.00611866	0.0164248	-0.000644108	-0.00128814	0.0167468	0.00450849	0.00289849	0.0260864	-0.00193221	0.0106272	0	0	2	0	2	0	0	0	0	0	0	0	0	0	0	0	0	0	0	0	1	0	0
-2.92	-0.000966105	0.000644108	0.00418645	0.000966162	0.00676273	-0.00354259	0.00386465	0.00676273	-0.00933957	-0.00225438	-0.0122373	-0.00161027	0.000322035	0.00708477	0.00322054	0.00161027	-0.00547459	0.00450876	-0.00708477	0.00837341	-0.00805135	-0.00225424	-0.00064407	0	0	2	0	2	0	0	0	0	0	0	0	0	0	0	0	0	0	0	0	1	0	0
-2.9175	-0.0125594	-0.00386465	0.00708477	-0.00740724	0.0115933	-0.000966162	0.0041867	0.00354238	-0.00289849	-0.00289849	-0.0141695	-0.00289849	0.00386442	0.00579663	-0.00450876	-0.00193232	0.00708477	-0.00289849	0.0260848	0.00289849	-0.0141704	0.00515256	0.00225424	0	0	2	0	2	0	0	0	0	0	0	0	0	0	0	0	0	0	0	0	1	0	0
-2.915	0.0135255	0.00322054	-0.00772884	0.00354259	0.00064407	-0.000322054	-0.00386465	0.00193221	-0.00515287	-0.00998368	0.00901698	0.00933957	0.00579663	0.0064407	-0.00515287	0.00644108	0.00611866	0.00579697	0.00483052	-0.000966162	0.0132042	-0.00450849	-0.00547459	0	0	2	0	2	0	0	0	0	0	0	0	0	0	0	0	0	0	0	0	1	0	0
-2.9125	0.00386442	0.00901751	-0.0074068	0.00933957	-0.00418645	-0.00676314	-0.00128822	-0.00322035	-0.00933957	-0.00579697	0.00869494	0.00869546	0	-0.00354238	0.0151365	0.0144924	0.00611866	0.00483081	0.00966105	0.00901751	-0.00322054	0.00418645	-0.00805087	0	0	2	0	2	0	0	0	0	0	0	0	0	0	0	0	0	0	0	0	1	0	0
-2.91	-0.00064407	0.00644108	0.00257628	0.00289849	0.00611866	-0.0132042	0	0.00772884	0.0041867	-0.00386465	0.00901698	-0.000322054	-0.000966105	0.00289831	-0.00257643	0.00579697	0.000966105	-0.00128822	0.00579663	-0.00193232	-0.00225438	-0.000966105	-0.00193221	0	0	2	0	2	0	0	0	0	0	0	0	0	0	0	0	0	0	0	0	1	0	0
-2.9075	0.00450849	-0.00966162	-0.00386442	-0.00740724	-0.00257628	-0.00257643	0.00869546	0.00579663	0.00225438	0.00805135	0.00128814	-0.00257643	0.00547459	0.00289831	0.0112719	-0.00128822	0.00289831	0.00128822	-0.027695	0.00289849	0.00998368	-0.00708477	0	0	0	2	0	2	0	0	0	0	0	0	0	0	0	0	0	0	0	0	0	1	0	0
-2.905	0.00354238	0.0106278	-0.00322035	0.000966162	-0.00064407	0.000644108	0.00805135	0.00450849	-0.00322054	-0.00257643	-0.000322035	-0.00289849	-0.00128814	-0.00354238	0.00998368	0.00644108	0.00515256	0.00547492	0.00869494	0.00322054	-0.00289849	-0.000966105	-0.0112712	0	0	2	0	2	0	0	0	0	0	0	0	0	0	0	0	0	0	0	0	1	0	0
-2.9025	0.00225424	0.00193232	0.0225424	0.00289849	0.00998308	0	0.0106278	-0.00193221	0.00193232	-0.0041867	-0.00225424	-0.00515287	-0.00547459	-0.00225424	0.00611903	-0.00740724	0.00418645	0.00579697	-0.018356	0.00289849	-0.00740724	-0.00128814	0	0	0	2	0	2	0	0	0	0	0	0	0	0	0	0	0	0	0	0	0	1	0	0
-2.9	0.00064407	0.000644108	0.00611866	0.00225438	0.0112712	0.00579697	-0.00322054	0.00933901	0.00515287	0.000644108	-0.0103051	-0.000322054	0.00772884	0.00869494	-0.00322054	-0.00901751	-0.00611866	-0.011916	0.0151356	-0.00933957	-0.00869546	0	0.00128814	0	0	2	0	2	0	0	0	0	0	0	0	0	0	0	0	0	0	0	0	1	0	0
-2.8975	0.00225424	0.0112719	0.00193221	0.00966162	0.00869494	0.0041867	-0.00386465	-0.00128814	0.00515287	0.00547492	0.00966105	0.00322054	0.00354238	0.0074068	0.00611903	0.00322054	-0.00289831	-0.00933957	-0.00386442	-0.0190012	-0.00998368	0.00354238	-0.00354238	0	0	2	0	2	0	0	0	0	0	0	0	0	0	0	0	0	0	0	0	1	0	0
-2.895	-0.00547459	-0.00257643	0	-0.00225438	0.00611866	-0.00708519	0.0109498	-0.000966105	0.00901751	-0.00386465	0.00547459	0.00483081	0.00708477	0.00161017	0.00257643	-0.00322054	-0.00772884	0.000644108	0.00289831	-0.00611903	0.00515287	-0.00322035	0.00257628	0	0	2	0	2	0	0	0	0	0	0	0	0	0	0	0	0	0	0	0	1	0	0
-2.8925	0.0064407	-0.00128822	0.00869494	0.00611903	-0.00322035	-0.00450876	0.00225438	0.0064407	0.00257643	0.00386465	-0.0135255	-0.00225438	0.0103051	0.000966105	-0.00644108	-0.00933957	0.0074068	-0.00483081	0.00483052	0.00708519	-0.000644108	0.00386442	0.00611866	0	0	2	0	2	0	0	0	0	0	0	0	0	0	0	0	0	0	0	0	1	0	0
-2.89	0.00515256	-0.0170689	0.00354238	0.00128822	-0.00064407	0.00354259	-0.00257643	0.000966105	-0.00547492	-0.00483081	-0.00128814	0.00128822	-0.00386442	-0.00772884	-0.0106278	0.00998368	-0.00322035	0.00450876	-0.0215763	0.000966162	-0.0041867	0.00901698	0	0	0	2	0	2	0	0	0	0	0	0	0	0	0	0	0	0	0	0	0	1	0	0
-2.8875	0.00450849	0.011916	0.00225424	-0.00257643	-0.00354238	-0.000644108	0.0170689	-0.00322035	-0.000644108	-0.000322054	0.00161017	0.00128822	-0.00483052	0.00515256	0.00161027	-0.00354259	0.00418645	-0.00128822	0.00225424	0.000322054	0.0157806	0.00354238	-0.00354238	0	0	2	0	2	0	0	0	0	0	0	0	0	0	0	0	0	0	0	0	1	0	0
-2.885	-0.00418645	-0.00193232	-0.00483052	0.00579697	-0.0064407	-0.00579697	-0.00257643	0.00708477	-0.0041867	0.000966162	-0.00289831	-0.00386465	0.00128814	0.00515256	-0.000966162	0.00322054	0.00322035	-0.00193232	-0.0144916	-0.0077293	-0.00354259	0	-0.00289831	0	0	2	0	2	0	0	0	0	0	0	0	0	0	0	0	0	0	0	0	1	0	0
-2.8825	0.00064407	-0.0151365	0.00869494	-0.00966162	-0.00418645	0.00869546	-0.00579697	-0.00708477	-0.000966162	0.0041867	0.00869494	-0.0077293	-0.00933901	0.00193221	0.00386465	0.0125601	0.00193221	-0.00161027	0.0135255	-0.00998368	-0.00644108	-0.000966105	-0.00225424	0	0	2	0	2	0	0	0	0	0	0	0	0	0	0	0	0	0	0	0	1	0	0
-2.88	-0.0103051	0.00450876	-0.00257628	-0.00611903	0.00837291	0.0125601	-0.00161027	-0.00225424	-0.000644108	-0.00289849	-0.00450849	0.00128822	-0.00193221	0.00869494	0.00289849	0.000966162	-0.00805087	0.000644108	-0.00354238	-0.0041867	-0.00193232	-0.00193221	0.00450849	0	0	2	0	2	0	0	0	0	0	0	0	0	0	0	0	0	0	0	0	1	0	0
-2.8775	0.00289831	0.00450876	-0.0106272	-0.00837341	0.00161017	0.00547492	0.00161027	-0.00515256	0.00515287	-0.000966162	0.00161017	-0.00322054	0.00225424	-0.00386442	-0.00579697	-0.00483081	0.000322035	-0.00225438	0.0122373	0.00193232	-0.00805135	0.00805087	0.0074068	0	0	2	0	2	0	0	0	0	0	0	0	0	0	0	0	0	0	0	0	1	0	0
-2.875	-0.00676273	-0.000966162	0.00257628	-0.00257643	0.00547459	-0.00289849	0.00386465	0.0222204	0.0157806	-0.00515287	0.00289831	-0.00579697	0	0.00161017	0.0041867	-0.00289849	0.0170679	-0.00676314	-0.00547459	0.00708519	0.0077293	-0.00289831	0.000322035	0	0	2	0	2	0	0	0	0	0	0	0	0	0	0	0	0	0	0	0	1	0	0
-2.8725	-0.0115933	0.0135263	-0.0103051	0.000966162	-0.00289831	-0.00354259	0.00257643	0.00418645	0.00354259	0.00901751	0.0112712	-0.00515287	0.00064407	0.000322035	-0.000322054	-0.00322054	0.00225424	0.00708519	-0.0144916	-0.00450876	0.00225438	-0.00064407	0.00225424	0	0	2	0	2	0	0	0	0	0	0	0	0	0	0	0	0	0	0	0	1	0	0
-2.87	-0.00161017	0.00966162	-0.00966105	0.00354259	-0.0074068	-0.00515287	0.00611903	0.00515256	-0.00193232	0.00257643	0.00322035	-0.000322054	-0.000966105	0.00772884	0.00386465	-0.00740724	0.00418645	0.00386465	0.00579663	-0.00322054	0.00257643	-0.0125594	-0.00515256	0	0	2	0	2	0	0	0	0	0	0	0	0	0	0	0	0	0	0	0	1	0	0
-2.8675	-0.00418645	0.00386465	0.00193221	0	-0.000966105	-0.00386465	-0.00128822	0.00128814	0.00483081	0.00225438	-0.00193221	-0.00193232	-0.00386442	0.00483052	0.00515287	-0.00644108	0.00998308	0.00805135	-0.00837291	0	0.0190012	-0.0128814	-0.0064407	0	0	2	0	2	0	0	0	0	0	0	0	0	0	0	0	0	0	0	0	1	0	0
-2.865	0.00128814	-0.00483081	0.00483052	0.00257643	-0.000322035	-0.00386465	-0.0041867	-0.00128814	-0.00611903	0.00579697	0.0106272	0.00354259	0.0170679	0.00579663	0.00257643	0.00322054	-0.000322035	0.00257643	0.00708477	-0.0041867	-0.0151365	0.00386442	-0.00579663	0	0	2	0	2	0	0	0	0	0	0	0	0	0	0	0	0	0	0	0	1	0	0
-2.8625	-0.00611866	0.00708519	0	0.0077293	0.00579663	-0.00354259	-0.00128822	-0.00225424	-0.00322054	-0.00611903	0.00901698	0.00161027	-0.0264069	0.00547459	0.00322054	-0.00515287	-0.00933901	-0.00161027	0.00483052	-0.00354259	-0.017713	-0.00386442	-0.0064407	0	0	2	0	2	0	0	0	0	0	0	0	0	0	0	0	0	0	0	0	1	0	0
-2.86	-0.00225424	0.00257643	0.0074068	-0.0125601	-0.00161017	0.00805135	-0.00128822	0.0109492	0	0	0.0125594	-0.000966162	0.0119153	0.00289831	0.00322054	-0.00740724	0.00225424	-0.00386465	0.00450849	-0.00644108	0.0115939	0.0151356	-0.00064407	0	0	2	0	2	0	0	0	0	0	0	0	0	0	0	0	0	0	0	0	1	0	0
-2.8575	-0.00289831	0.00161027	0.00772884	-0.0173909	0.00579663	-0.00161027	-0.000644108	-0.00161017	-0.000966162	-0.0115939	-0.00161017	-0.00450876	-0.00322035	0.00386442	0.00644108	0.00869546	0.00064407	-0.00450876	0.00289831	-0.00450876	-0.00386465	0.0074068	-0.00708477	0	0	2	0	2	0	0	0	0	0	0	0	0	0	0	0	0	0	0	0	1	0	0
-2.855	-0.00579663	-0.000644108	0.00869494	-0.00611903	-0.00257628	0.00225438	-0.00128822	0.00805087	-0.000966162	0.0132042	0.00193221	-0.00289849	0.00322035	0.0064407	-0.00515287	-0.00322054	0.00128814	0.00998368	-0.0154577	-0.00805135	-0.00450876	0.0074068	-0.0141695	0	0	2	0	2	0	0	0	0	0	0	0	0	0	0	0	0	0	0	0	1	0	0
-2.8525	0.00322035	-0.0041867	0.0170679	-0.0122381	0.00225424	-0.000322054	0.00193232	0.00289831	-0.00322054	0.00869546	0.00483052	-0.00289849	0.00805087	0.00257628	-0.00322054	0.00289849	0.00354238	-0.00257643	0.00998308	0.00289849	0.0103057	0.00515256	-0.00161017	0	0	2	0	2	0	0	0	0	0	0	0	0	0	0	0	0	0	0	0	1	0	0
-2.85	-0.00515256	0.00193232	0.0296272	-0.00740724	0.00933901	0.00354259	-0.00225438	0.00289831	0	-0.000644108	-0.00161017	-0.00998368	-0.00483052	-0.00515256	-0.00579697	0.00611903	0.00257628	0.000966162	-0.00515256	0.00193232	-0.0157806	0.00289831	0.00193221	0	0	2	0	2	0	0	0	0	0	0	0	0	0	0	0	0	0	0	0	1	0	0
-2.8475	-0.00869494	-0.000322054	0.0157797	-0.000644108	0.0074068	0.000966162	0.00547492	0.00579663	0.00740724	0.00450876	0	0.00579697	-0.00193221	-0.00869494	-0.000966162	0.00708519	-0.00193221	-0.00644108	0.0138475	0.00225438	0.0128822	-0.00354238	-0.00064407	0	0	2	0	2	0	0	0	0	0	0	0	0	0	0	0	0	0	0	0	1	0	0
-2.845	0.00128814	0.000966162	0.0415425	0.00257643	-0.00805087	-0.00483081	0.00837341	0.00193221	0.00579697	0.000322054	-0.00483052	-0.00257643	-0.00225424	0.00547459	0.00676314	0	0.00611866	-0.000966162	0.00708477	0.00354259	-0.00998368	-0.00708477	0.00418645	0	0	2	0	2	0	0	0	0	0	0	0	0	0	0	0	0	0	0	0	1	0	0
-2.8425	-0.000322035	0.00225438	-0.0122373	-0.00225438	-0.00322035	0.0138483	-0.00611903	-0.00193221	0.00805135	-0.00128822	-0.00386442	0.000322054	0.00225424	0	0.0193232	0.00483081	0.0064407	0	0.00676273	-0.00225438	-0.0135263	-0.00418645	0.00837291	0	0	2	0	2	0	0	0	0	0	0	0	0	0	0	0	0	0	0	0	1	0	0
-2.84	-0.00064407	0.0109498	0.176153	0.00386465	0.00547459	-0.000966162	-0.00225438	-0.00966105	-0.00193232	-0.000966162	-0.00611866	0.0125601	-0.00418645	0.00418645	0.00354259	0.00386465	0.00386442	0.0115939	0.00676273	-0.0103057	0.0235099	-0.00064407	-0.00193221	0	0	2	0	2	0	0	0	0	0	0	0	0	0	0	0	0	0	0	0	1	0	0
-2.8375	-0.00805087	0.0077293	-0.0586104	-0.00128822	0.00611866	-0.00161027	0.011916	0.0164238	-0.00611903	0.00354259	0.00064407	0.00289849	0.000322035	0.00676273	0.000966162	-0.000966162	-0.000966105	0.00161027	-0.0103051	0.00128822	0.00128822	0.00450849	0.00289831	0	0	2	0	2	0	0	0	0	0	0	0	0	0	0	0	0	0	0	0	1	0	0
-2.835	0.000322035	0.000644108	0.16456	0.00193232	-0.00483052	-0.00354259	0.0041867	-0.00966105	0.00450876	0.00289849	-0.0148136	0.00483081	0	0.00483052	0.0041867	-0.0109498	0.00547459	0.00386465	0.0112712	0.000322054	-0.0135263	-0.00483052	-0.00708477	0	0	2	0	2	0	0	0	0	0	0	0	0	0	0	0	0	0	0	0	1	0	0
-2.8325	0.00966105	-0.0141704	-0.110136	-0.00901751	0.018678	-0.000966162	-0.00257643	0.0115933	-0.000644108	-0.0190012	-0.00064407	0.00322054	-0.00933901	-0.00805087	-0.00354259	0.000966162	0.0103051	-0.00998368	-0.0112712	0.00193232	0.00966162	-0.00611866	-0.00450849	0	0	2	0	2	0	0	0	0	0	0	0	0	0	0	0	0	0	0	0	1	0	0
-2.83	-0.00579663	0.00998368	-0.046051	0.00611903	-0.00611866	0.000966162	-0.00322054	0.00354238	0.0077293	0.000966162	0.0064407	0.0077293	0.00676273	0.000322035	0.00128822	-0.00547492	0.00450849	0.00257643	0.0128814	-0.00225438	0.00322054	-0.00708477	-0.00257628	0	0	2	0	2	0	0	0	0	0	0	0	0	0	0	0	0	0	0	0	1	0	0
-2.8275	-0.00708477	0.00708519	-0.000322035	-0.00611903	0.00515256	-0.00547492	-0.00547492	0.00386442	0.011916	0.00708519	0.00128814	0.00386465	0.00225424	0.00354238	0.00611903	-0.00354259	-0.00193221	-0.00966162	0.00515256	0.00193232	0.00193232	-0.00289831	0.00161017	0	0	2	0	2	0	0	0	0	0	0	0	0	0	0	0	0	0	0	0	1	0	0
-2.825	-0.00257628	0.000322054	-0.00128814	-0.00386465	0.00708477	0.0167468	-0.0132042	0.00322035	-0.00128822	-0.00708519	0.00354238	0.00483081	-0.00225424	0.00128814	0.000322054	-0.00450876	0.0148136	-0.000644108	0.000966105	0.0135263	-0.000322054	-0.00805087	-0.00064407	0	0	2	0	2	0	0	0	0	0	0	0	0	0	0	0	0	0	0	0	1	0	0
-2.8225	-0.00322035	0.0122381	0.000322035	0.011916	0.00354238	0.0167468	-0.00450876	0.00837291	0.00386465	0.00354259	0.00483052	0.00450876	0.0122373	-0.00161017	0.0164248	0.00257643	0.00869494	-0.00322054	-0.00225424	0.00354259	-0.0109498	0.000322035	-0.0112712	0	0	2	0	2	0	0	0	0	0	0	0	0	0	0	0	0	0	0	0	1	0	0
-2.82	-0.00805087	0.00257643	0.00193221	0.000644108	-0.00611866	-0.000966162	-0.00289849	0.00064407	0.000644108	0.00128822	-0.00418645	0.00386465	-0.0109492	0.00579663	-0.00644108	0.00579697	-0.00772884	-0.00547492	-0.0235086	0.00386465	0.0231879	0	-0.00257628	0	0	2	0	2	0	0	0	0	0	0	0	0	0	0	0	0	0	0	0	1	0	0
-2.8175	0.0106272	-0.0103057	0.0122373	-0.000322054	0.00611866	-0.00450876	0	0.00869494	0.00933957	0.00322054	0.00805087	-0.000644108	-0.00547459	0.00064407	0.000966162	0.00322054	0.00289831	0.00128822	0.0112712	0.00998368	-0.00933957	-0.00128814	-0.000966105	0	0	2	0	2	0	0	0	0	0	0	0	0	0	0	0	0	0	0	0	1	0	0
-2.815	-0.00193221	-0.0122381	0.00611866	-0.00225438	-0.00322035	-0.00322054	-0.00161027	0.00257628	0.00225438	0.0122381	-0.00515256	0.00450876	0.00322035	-0.00128814	-0.00933957	0.0103057	-0.00837291	0.00386465	-0.00676273	0.00193232	-0.0148145	0.00708477	-0.00128814	0	0	2	0	2	0	0	0	0	0	0	0	0	0	0	0	0	0	0	0	1	0	0
-2.8125	0.00257628	0.0041867	0.00257628	0.00289849	0.0109492	-0.00322054	0.0103057	0.00418645	-0.0109498	0.00225438	0	-0.00740724	-0.00128814	0.00225424	0.000966162	0.00128822	0.000966105	-0.00450876	0.00611866	-0.0041867	0.00450876	0.00322035	-0.00579663	0	0	2	0	2	0	0	0	0	0	0	0	0	0	0	0	0	0	0	0	1	0	0
-2.81	-0.00966105	0.00386465	-0.00483052	0.000322054	-0.00386442	0.00225438	-0.000322054	0.00225424	0.00322054	0.00225438	-0.00450849	-0.00386465	-0.0074068	-0.0144916	-0.00450876	-0.00161027	0.00805087	-0.0077293	0.00064407	0.00128822	-0.00289849	0.00289831	-0.0064407	0	0	2	0	2	0	0	0	0	0	0	0	0	0	0	0	0	0	0	0	1	0	0
-2.8075	-0.00257628	-0.00708519	-0.0109492	0.00611903	0.00386442	0.00740724	-0.0077293	0.00579663	0.0041867	0.00450876	-0.00161017	0.00354259	-0.00193221	-0.000322035	-0.0077293	0.0132042	0.0109492	0.000322054	0	-0.000322054	0.0186791	-0.00837291	-0.00579663	0	0	2	0	2	0	0	0	0	0	0	0	0	0	0	0	0	0	0	0	1	0	0
-2.805	0.00161017	0.0170689	-0.00966105	-0.00128822	-0.0428307	-0.00161027	0.0103057	0.000322035	-0.0041867	0.00257643	-0.00064407	-0.00611903	0.00579663	-0.00901698	-0.00547492	-0.00161027	-0.00289831	-0.00289849	0.00450849	-0.0077293	0.00515287	-0.00805087	-0.0109492	0	0	2	0	2	0	0	0	0	0	0	0	0	0	0	0	0	0	0	0	1	0	0
-2.8025	-0.00450849	0.000644108	0.00547459	0.000966162	-0.0209323	-0.0041867	-0.00450876	0.00128814	0.00515287	-0.00128822	0.00354238	0.00515287	-0.00676273	0.00257628	0.0041867	-0.00483081	0.00161017	0.00354259	-0.0106272	-0.000322054	-0.0206115	-0.0157797	-0.000966105	0	0	2	0	2	0	0	0	0	0	0	0	0	0	0	0	0	0	0	0	1	0	0
-2.8	0.00805087	-0.00676314	0.00289831	-0.00289849	-0.00418645	0.00483081	-0.00611903	-0.00579663	0.00483081	0.00193232	-0.00837291	0.00450876	-0.0119153	-0.00128814	-0.00901751	0.00740724	0.00805087	0.00257643	0.0128814	-0.00611903	0.00901751	-0.00386442	-0.00418645	0	0	2	0	2	0	0	0	0	0	0	0	0	0	0	0	0	0	0	0	1	0	0
-2.7975	0.000966105	-0.00257643	0.0231865	0.0132042	-0.00772884	0.000322054	-0.0041867	0.0064407	0.00483081	0.00998368	-0.00354238	0.00322054	-0.00547459	-0.00805087	-0.00128822	-0.000322054	0.00193221	0.0041867	-0.00933901	-0.00128822	0	0.00064407	-0.0074068	0	0	2	0	2	0	0	0	0	0	0	0	0	0	0	0	0	0	0	0	1	0	0
-2.795	-0.00161017	0.00289849	-0.0312374	0.00225438	0.00869494	0.000966162	0.00322054	-0.00064407	0.00483081	-0.00869546	0.00193221	0.00644108	0.0109492	0.00386442	0.00289849	0.000322054	-0.00772884	0.0077293	0.0138475	0.00933957	-0.00515287	-0.000322035	0.00161017	0	0	2	0	2	0	0	0	0	0	0	0	0	0	0	0	0	0	0	0	1	0	0
-2.7925	0.00933901	-0.000966162	0.00772884	-0.00193232	-0.00193221	0.00257643	-0.00547492	0.0135255	-0.00193232	0.000322054	-0.00483052	-0.00128822	-0.0064407	-0.0109492	0.00128822	-0.00740724	0.000966105	-0.00193232	-0.00354238	0.0112719	-0.00450876	0.00064407	0.00322035	0	0	2	0	2	0	0	0	0	0	0	0	0	0	0	0	0	0	0	0	1	0	0
-2.79	0.00225424	0.00740724	-0.0634409	-0.00483081	0.00289831	-0.00322054	-0.00676314	0.00611866	-0.0041867	0.011916	0.00064407	0.0141704	0.0064407	0.00450849	-0.00225438	-0.000322054	-0.000322035	0.00193232	-0.00579663	-0.000322054	-0.00676314	-0.00483052	-0.00161017	0	0	2	0	2	0	0	0	0	0	0	0	0	0	0	0	0	0	0	0	1	0	0
-2.7875	0.00805087	-0.00515287	0.517511	0.000322054	0.00257628	-0.00225438	-0.000322054	-0.00354238	0.00354259	-0.000644108	-0.000966105	0.00483081	0.00193221	-0.00161017	0.00740724	-0.00322054	0.00772884	0.00483081	-0.0151356	-0.00676314	0.0170689	-0.00547459	-0.00676273	0	0	2	0	2	0	0	0	0	0	0	0	0	0	0	0	0	0	0	0	1	0	0
-2.785	0.000322035	-0.0077293	0.133	-0.0103057	0.00064407	0.00161027	0.000966162	0.00322035	0.0106278	-0.00515287	0.00354238	-0.00225438	0.00289831	0.0135255	0.00128822	-0.00354259	-0.00193221	-0.00837341	-0.0161017	0.00161027	-0.00483081	-0.0122373	0.00837291	0	0	2	0	2	0	0	0	0	0	0	0	0	0	0	0	0	0	0	0	1	0	0
-2.7825	-0.0064407	-0.00676314	0.0170679	0.00386465	0.00257628	0.000322054	0.000322054	0.00128814	-0.0103057	0.00322054	0.00193221	0.0122381	0.00128814	-0.00161017	0.00128822	0.0122381	0.00064407	0.0202894	0.00483052	-0.000966162	-0.0103057	-0.00354238	-0.00128814	0	0	2	0	2	0	0	0	0	0	0	0	0	0	0	0	0	0	0	0	1	0	0
-2.78	-0.00386442	0.00257643	0.0164238	-0.00128822	-0.00837291	0.0077293	0.00611903	0	0.00483081	0.00547492	0.00386442	-0.000322054	0.00869494	-0.00064407	0.00515287	0.00257643	0.00161017	-0.00998368	-0.0167458	-0.00547492	0.00128822	0.00579663	-0.00322035	0	0	2	0	2	0	0	0	0	0	0	0	0	0	0	0	0	0	0	0	1	0	0
-2.7775	0.00257628	-0.00161027	-0.0161017	-0.00225438	0.00547459	0.0041867	-0.00289849	-0.00161017	0.000322054	0.000966162	0.00483052	-0.00483081	-0.000322035	0.00418645	0.00354259	0.000966162	-0.000966105	-0.0157806	0.0173899	0.00354259	-0.00322054	0.00289831	0.00483052	0	0	2	0	2	0	0	0	0	0	0	0	0	0	0	0	0	0	0	0	1	0	0
-2.775	-0.00257628	-0.00644108	-0.018678	-0.00676314	0.00257628	-0.00515287	-0.00225438	0.00128814	0.00933957	-0.00966162	-0.00611866	-0.0115939	0.00418645	0.000322035	-0.00354259	0.00708519	0.00708477	-0.0148145	-0.00450849	0.00483081	0.00289849	0.000966105	0.00515256	0	0	2	0	2	0	0	0	0	0	0	0	0	0	0	0	0	0	0	0	1	0	0
-2.7725	-0.00257628	0.0125601	-0.00676273	0.0115939	-0.00193221	0.000322054	-0.00354259	-0.00193221	-0.00257643	0.0109498	0.000322035	0.00708519	0	0.00289831	-0.00450876	0.00515287	0.00064407	0.0077293	0.0125594	-0.0132042	-0.000966162	0.00966105	-0.00225424	0	0	2	0	2	0	0	0	0	0	0	0	0	0	0	0	0	0	0	0	1	0	0
-2.77	-0.00064407	0.00869546	0.00579663	0.0128822	-0.00225424	-0.00354259	-0.000322054	-0.00161017	0.00611903	0.00225438	-0.00611866	-0.00386465	0.00225424	-0.00064407	-0.00805135	-0.00128822	0	0.00354259	0.00998308	-0.00354259	-0.00708519	0.00289831	-0.00257628	0	0	1	0	2	0	0	0	0	0	0	0	0	0	0	0	0	0	0	0	1	0	0
-2.7675	-0.00354238	-0.000322054	0.00064407	0.0077293	0.00257628	0.00644108	-0.00483081	0.00611866	-0.00676314	-0.0041867	-0.00193221	-0.00450876	0.0064407	0	0.00161027	0.00225438	0.00322035	-0.00547492	-0.018356	0.00225438	0.0041867	-0.00354238	-0.00901698	0	0	1	0	2	0	0	0	0	0	0	0	0	0	0	0	0	0	0	0	1	0	0
-2.765	0.00933901	-0.0154586	0.0103051	-0.00289849	0.00386442	0	-0.00450876	-0.00418645	-0.00289849	0.000322054	0.00483052	-0.00386465	0.00418645	0.000966105	0.00354259	0.00708519	0.0122373	-0.000966162	0.0103051	0.000322054	-0.00322054	0.00386442	-0.0151356	0	0	1	0	2	0	0	0	0	0	0	0	0	0	0	0	0	0	0	0	1	0	0
-2.7625	-0.00901698	0.00611903	-0.00289831	-0.00611903	0.00322035	-0.00257643	0.00837341	-0.000322035	0.00386465	-0.00225438	-0.00161017	0.00128822	-0.0222204	0.00483052	-0.00901751	-0.000644108	-0.00354238	-0.00579697	-0.0132034	0.00579697	-0.00611903	0.00322035	-0.0103051	0	0	1	0	2	0	0	0	0	0	0	0	0	0	0	0	0	0	0	0	1	0	0
-2.76	-0.00450849	-0.00225438	0.00386442	-0.0106278	-0.00161017	-0.00708519	0.00225438	0.00933901	0.00579697	-0.000966162	0.00805087	0.00483081	0.00547459	0.000966105	-0.00450876	-0.00933957	-0.00322035	-0.00386465	0.0132034	0.00450876	-0.00257643	0.0125594	0.00064407	0	0	1	0	2	0	0	0	0	0	0	0	0	0	0	0	0	0	0	0	1	0	0
-2.7575	-0.00386442	-0.000644108	0.0151356	-0.00901751	0.00676273	-0.000966162	0.00611903	0.000966105	-0.00515287	-0.00257643	-0.00225424	-0.000644108	0.0106272	-0.00515256	0.00161027	-0.0077293	0.00772884	0.00676314	-0.0170679	-0.00257643	0.00225438	-0.00418645	0.00257628	0	0	1	0	2	0	0	0	0	0	0	0	0	0	0	0	0	0	0	0	1	0	0
-2.755	-0.00257628	0.0077293	-0.0074068	-0.00515287	-0.00515256	-0.0041867	-0.00869546	0.018678	-0.00708519	0.00611903	-0.00483052	0.00483081	0.0167458	-0.00064407	0.00483081	-0.000966162	0	-0.00579697	0.0154577	-0.000322054	0.00933957	0.00289831	-0.0112712	0	0	1	0	2	0	0	0	0	0	0	0	0	0	0	0	0	0	0	0	1	0	0
-2.7525	-0.00708477	0.00386465	0.0167458	0.00837341	0.00772884	-0.00676314	-0.0161027	0.000322035	-0.00644108	0.000966162	0	0.000322054	-0.00289831	0.00547459	0.000322054	0.00579697	0.00386442	-0.00644108	0.00901698	0.000966162	-0.0167468	-0.00676273	-0.00869494	0	0	1	0	2	0	0	0	0	0	0	0	0	0	0	0	0	0	0	0	1	0	0
-2.75	0.000322035	0.00161027	0.00450849	0.0077293	-0.0202882	-0.000644108	-0.0141704	0.00450849	0.00450876	-0.00193232	-0.000322035	-0.00128822	0.000966105	-0.00161017	0.00128822	0.00161027	0.00193221	-0.00450876	-0.00064407	-0.00289849	-0.017713	-0.00708477	0.00064407	0	0	1	0	2	0	0	0	0	0	0	0	0	0	0	0	0	0	0	0	1	0	0
-2.7475	-0.00515256	-0.00322054	0.027695	0.000644108	-0.00418645	-0.00193232	0.00740724	0.000322035	0.00193232	-0.00515287	0.00193221	0.00450876	0	0.00225424	0.000322054	-0.00869546	0.00289831	0.00289849	0.00579663	-0.00547492	0.0508845	-0.00966105	-0.00450849	0	0	1	0	2	0	0	0	0	0	0	0	0	0	0	0	0	0	0	0	1	0	0
-2.745	-0.00225424	0.00386465	-0.0151356	0.00579697	0.00547459	-0.0122381	0.00322054	-0.0106272	-0.000322054	-0.00128822	-0.00161017	0.00644108	-0.000966105	-0.00772884	0.00322054	-0.00225438	-0.00257628	-0.00805135	-0.0209323	0.00998368	-0.00837341	0.00708477	-0.0064407	0	0	1	0	2	0	0	0	0	0	0	0	0	0	0	0	0	0	0	0	1	0	0
-2.7425	0.00064407	-0.000966162	0.00708477	-0.000322054	0.00772884	0.00386465	0.0077293	0.000966105	0.00354259	-0.00676314	0.000966105	-0.00644108	-0.00966105	-0.000966105	-0.00161027	0	0.0112712	-0.00579697	0.00998308	0.00128822	0.0128822	0.0115933	-0.00418645	0	0	1	0	2	0	0	0	0	0	0	0	0	0	0	0	0	0	0	0	1	0	0
-2.74	-0.000966105	0.0132042	0.00161017	0.00547492	0.00708477	-0.00322054	0.000644108	-0.00354238	-0.00257643	0.00966162	0.00354238	0.000644108	0.00386442	-0.00354238	0.000644108	0.0112719	-0.00418645	0.0202894	-0.0193221	-0.000322054	-0.0148145	0.0064407	0.00611866	0	0	1	0	2	0	0	0	0	0	0	0	0	0	0	0	0	0	0	0	1	0	0
-2.7375	-0.0106272	-0.00193232	-0.027695	-0.00193232	-0.00064407	0.00193232	-0.00322054	0.00161017	-0.0077293	0.00837341	0.00450849	-0.000644108	0.0122373	0.0119153	-0.00193232	-0.00225438	0.0064407	-0.000644108	0.0167458	-0.0141704	-0.00225438	0.00579663	-0.00225424	0	0	1	0	2	0	0	0	0	0	0	0	0	0	0	0	0	0	0	0	1	0	0
-2.735	-0.00386442	-0.000322054	-0.0112712	0.00869546	0.00257628	-0.00901751	0.00676314	-0.00161017	-0.00483081	0.00837341	-0.00354238	-0.0112719	-0.00322035	0.00064407	-0.00515287	0.000644108	0.0128814	0.000966162	0.000966105	0.00515287	0.0447655	-0.00064407	-0.00064407	0	0	1	0	2	0	0	0	0	0	0	0	0	0	0	0	0	0	0	0	1	0	0
-2.7325	-0.00772884	-0.00450876	0.0740681	0.00257643	0.0132034	0.000322054	0.000322054	-0.00257628	-0.00869546	-0.00740724	0.00579663	0.00225438	-0.00386442	0.00386442	0.000322054	0.0193232	0.00418645	-0.00611903	0.00515256	-0.00322054	-0.0132042	-0.00579663	-0.00998308	0	0	1	0	2	0	0	0	0	0	0	0	0	0	0	0	0	0	0	0	1	0	0
-2.73	0.00418645	0.00837341	-0.0141695	-0.00644108	0.00483052	0.00515287	0.00740724	0.00128814	0.00611903	0.0041867	0.00289831	-0.0041867	0.00483052	-0.00128814	-0.000644108	-0.00354259	-0.00128814	-0.00450876	0.00289831	0.00708519	-0.0173909	-0.00128814	-0.00450849	0	0	1	0	2	0	0	0	0	0	0	0	0	0	0	0	0	0	0	0	1	0	0
-2.7275	-0.00289831	0.00322054	0.00547459	-0.00483081	0.00354238	0.00161027	0.00354259	0.00064407	0.000966162	0.0041867	0.0064407	0.00161027	0.0064407	0.00901698	-0.000322054	-0.000644108	0.00128814	-0.000644108	-0.0112712	0.00901751	0.00933957	-0.0128814	0.00128814	0	0	1	0	2	0	0	0	0	0	0	0	0	0	0	0	0	0	0	0	1	0	0
-2.725	0.00257628	-0.00257643	0.0264069	0.00579697	0.00386442	0.00225438	-0.00128822	-0.000322035	0.00289849	-0.00322054	0.00289831	0.00225438	0.00161017	0.00386442	-0.0138483	-0.0161027	0.00322035	-0.00386465	0.00193221	0.00547492	0.00740724	-0.00676273	0.00515256	0	0	1	0	2	0	0	0	0	0	0	0	0	0	0	0	0	0	0	0	1	0	0
-2.7225	0.00289831	0.00128822	-0.018678	0.00161027	0.00289831	0.00547492	-0.00933957	-0.00193221	-0.00837341	0.0132042	0.00128814	0.00128822	0.00225424	-0.00869494	-0.00354259	-0.00547492	0.00772884	0.00289849	-0.0199662	0	0.0157806	-0.00966105	-0.00161017	0	0	1	0	2	0	0	0	0	0	0	0	0	0	0	0	0	0	0	0	1	0	0
-2.72	0.00611866	0.00483081	0.0260848	0.00322054	0.00901698	0.0077293	-0.00193232	0.00064407	-0.00354259	0.00579697	-0.00289831	-0.00579697	0.00354238	-0.00611866	-0.00611903	-0.00128822	-0.00933901	-0.00611903	0.00998308	0.00579697	-0.0231879	-0.00354238	-0.000966105	0	0	1	0	2	0	0	0	0	0	0	0	0	0	0	0	0	0	0	0	1	0	0
-2.7175	-0.00966105	-0.000966162	-0.0148136	0.000322054	-0.000966105	0.00933957	0.00289849	-0.00161017	0.00708519	0.00579697	-0.00450849	-0.00289849	0.00450849	-0.00161017	-0.00225438	-0.00611903	0.00483052	0.000644108	-0.0177119	0.0041867	-0.0151365	-0.0170679	-0.000966105	0	0	1	0	2	0	0	0	0	0	0	0	0	0	0	0	0	0	0	0	1	0	0
-2.715	0.000322035	0.0109498	0.00128814	-0.00225438	0	0.000966162	-0.000644108	-0.00128814	-0.00450876	-0.00837341	-0.00901698	-0.00322054	0.0074068	0.00322035	0.018035	-0.00386465	0.00225424	0.00644108	0.0173899	0.000644108	0.0483081	-0.00611866	-0.00225424	0	0	1	0	2	0	0	0	0	0	0	0	0	0	0	0	0	0	0	0	1	0	0
-2.7125	-0.00805087	0.0109498	0.0325255	0.00611903	0.00837291	0.00676314	0.0128822	0.00547459	-0.00998368	0.000322054	0.00515256	0.00257643	-0.0115933	-0.00225424	0.00322054	0.00161027	-0.00257628	0.00354259	-0.00386442	0	-0.0125601	0.000966105	-0.0074068	0	0	1	0	2	0	0	0	0	0	0	0	0	0	0	0	0	0	0	0	1	0	0
-2.71	-0.00322035	0.00161027	-0.0347798	-0.00193232	-0.00933901	0.00193232	-0.00161027	-0.00322035	-0.000322054	-0.00322054	-0.00547459	0	-0.00547459	0.000966105	-0.00386465	0	0.00772884	-0.00193232	0.0103051	0.00322054	-0.0167468	0.00225424	0.00193221	0	0	1	0	2	0	0	0	0	0	0	0	0	0	0	0	0	0	0	0	1	0	0
-2.7075	0.0167458	-0.00257643	-0.0212543	0	0.0074068	-0.00225438	0.00386465	0.00386442	-0.00450876	0.00322054	0.00225424	0.0138483	0	-0.00322035	0.00579697	-0.00386465	0.00322035	0.00483081	-0.000966105	-0.00676314	-0.00450876	0.00289831	0.00354238	0	0	1	0	2	0	0	0	0	0	0	0	0	0	0	0	0	0	0	0	1	0	0
-2.705	0.00547459	-0.0041867	0.0270509	0.00193232	0.00257628	0.00225438	0.0128822	0.00322035	-0.00225438	0.00644108	-0.00386442	-0.000644108	0.00322035	0.0115933	0.00289849	0.0106278	0.00354238	-0.0109498	-0.0074068	0.00386465	-0.00161027	-0.00354238	-0.00193221	0	0	1	0	2	0	0	0	0	0	0	0	0	0	0	0	0	0	0	0	1	0	0
-2.7025	-0.00772884	-0.00161027	-0.046051	0.00483081	-0.00354238	-0.0115939	0.00354259	0.00257628	0.0109498	0	0.00064407	-0.00998368	0.00611866	0.0064407	0.00128822	0.0041867	0.00418645	-0.00644108	0.00064407	0.00483081	0.0344598	-0.00579663	0.0064407	0	0	1	0	2	0	0	0	0	0	0	0	0	0	0	0	0	0	0	0	1	0	0
-2.7	-0.000966105	-0.00611903	-0.0225424	0.00450876	0.00998308	0.00450876	-0.00901751	0.00805087	-0.00128822	0.00289849	0.00483052	-0.00901751	-0.000322035	0.0064407	-0.000322054	0.0103057	-0.00193221	-0.00289849	-0.0106272	0.000966162	-0.0209335	0.00064407	-0.00128814	0	0	1	0	2	0	0	0	0	0	0	0	0	0	0	0	0	0	0	0	1	0	0
-2.6975	-0.00805087	-0.00257643	0.0286611	0.00386465	-0.00257628	-0.00579697	-0.00193232	0.00064407	-0.0041867	0.00933957	0.00128814	0.0103057	-0.00708477	0.00225424	-0.000322054	0.00257643	0.0109492	-0.00257643	0.0148136	0.000966162	-0.0244761	0.00257628	-0.00579663	0	0	1	0	2	0	0	0	0	0	0	0	0	0	0	0	0	0	0	0	1	0	0
-2.695	-0.00547459	0.00708519	-0.0354238	0.00289849	0.00161017	0.00515287	-0.00128822	-0.00064407	0.00837341	0.000322054	0.00450849	-0.000322054	0.00128814	0.00322035	-0.00933957	-0.00515287	0.0074068	0.000966162	-0.000322035	0.0041867	0.0202894	-0.00257628	-0.00193221	0	0	1	0	2	0	0	0	0	0	0	0	0	0	0	0	0	0	0	0	1	0	0
-2.6925	-0.00354238	-0.00354259	-0.0238306	-0.00193232	0.00225424	-0.00225438	-0.00450876	0.000966105	-0.00322054	0.00257643	0.00322035	0.00611903	0.0157797	-0.00483052	0.00322054	-0.00708519	0.00225424	0.000644108	0.0064407	0.00869546	0.000966162	-0.00515256	0.0128814	0	0	1	0	2	0	0	0	0	0	0	0	0	0	0	0	0	0	0	0	1	0	0
-2.69	0.00354238	-0.00901751	0.0293052	-0.00161027	-0.00966105	0.0041867	-0.00225438	-0.00161017	0.00676314	0.00450876	0.00579663	0.00450876	0.00869494	-0.00547459	0.00193232	-0.00225438	0.00128814	0.00611903	0.00225424	-0.00708519	0.0251202	0.000322035	0.00515256	0	0	1	0	2	0	0	0	0	0	0	0	0	0	0	0	0	0	0	0	1	0	0
-2.6875	-0.000966105	0.00128822	-0.0466951	0.000644108	0.00547459	-0.00579697	0.00966162	0.00225424	-0.0122381	0.00611903	-0.00064407	0.00708519	0.00676273	0.00805087	0.00611903	-0.00225438	-0.00515256	0.00450876	0.00933901	0.00257643	-0.035748	0.000322035	0.00450849	0	0	1	0	2	0	0	0	0	0	0	0	0	0	0	0	0	0	0	0	1	0	0
-2.685	0.00611866	-0.00322054	-0.0399323	0.00515287	-0.00708477	0.00837341	0.00354259	0.0128814	0.0106278	-0.000322054	0.00161017	-0.00837341	0.00354238	0.00257628	-0.00676314	-0.00161027	0.0064407	-0.00547492	0.00676273	0.00515287	-0.00676314	0.00064407	-0.00128814	0	0	1	0	2	0	0	0	0	0	0	0	0	0	0	0	0	0	0	0	1	0	0
-2.6825	0	0.00515287	0.0524917	0.00289849	-0.00708477	0.00322054	0.00225438	0.00257628	0.00515287	0.00386465	0.000966105	0.000644108	-0.0064407	-0.00418645	0.114651	-0.00740724	-0.000966105	0.00128822	-0.00998308	-0.00322054	0.0331716	-0.00869494	0.00257628	0	0	1	0	0	0	0	0	0	0	0	0	0	0	2	0	0	0	0	0	1	0	0
-2.68	-0.00161017	0.0167468	-0.0502375	0.00450876	-0.00289831	-0.000322054	0.00354259	0.00257628	0.00611903	0.00450876	0.00837291	0.00579697	-0.00772884	0.00418645	0.00547492	0.00257643	-0.00418645	0.000644108	-0.000322035	0.000966162	-0.0141704	0.00869494	0.00354238	0	0	1	0	0	0	0	0	0	0	0	0	0	0	2	0	0	0	0	0	1	0	0
-2.6775	-0.00225424	0.00740724	-0.0512036	0.000322054	0.0074068	0.0077293	0.000966162	0.00676273	0.00644108	-0.00225438	-0.00161017	-0.00579697	-0.00515256	-0.00193221	-0.0041867	-0.000644108	-0.00193221	0.00450876	-0.00933901	0.000644108	-0.0173909	-0.00064407	0.00837291	0	0	1	0	0	0	0	0	0	0	0	0	0	0	2	0	0	0	0	0	1	0	0
-2.675	-0.00483052	-0.00257643	0.0425086	-0.00450876	-0.000322035	0.00322054	-0.000322054	0.000966105	0.000966162	-0.00257643	0.00515256	-0.00611903	0.00483052	0	0.0103057	-0.00998368	-0.00354238	-0.00483081	0.00708477	-0.00257643	0.0267305	-0.00611866	0.00611866	0	0	1	0	0	0	0	0	0	0	0	0	0	0	2	0	0	0	0	0	1	0	0
-2.6725	0.00322035	-0.00869546	-0.0396103	0.000322054	0.0148136	-0.00257643	0.00193232	0.00257628	-0.00611903	0.0151365	-0.00193221	0.00676314	-0.00257628	-0.000966105	0.0103057	-0.00483081	-0.00161017	-0.00193232	-0.000966105	-0.000322054	-0.00450876	-0.000966105	0.00354238	0	0	1	0	0	0	0	0	0	0	0	0	0	0	2	0	0	0	0	0	1	0	0
-2.67	-0.00386442	0.00708519	-0.0373561	0.00708519	-0.00579663	0	0.00225438	0.00676273	0.00998368	0.00805135	-0.00547459	-0.000322054	0.00611866	0.00515256	-0.0077293	0.00998368	-0.00483052	-0.00483081	0.0128814	0.00740724	0.00128822	-0.000966105	-0.0106272	0	0	1	0	0	0	0	0	0	0	0	0	0	0	2	0	0	0	0	0	1	0	0
-2.6675	-0.00450849	0.00450876	0.0718138	0.00450876	0	0.00611903	-0.00450876	-0.00128814	-0.0077293	0.00354259	0.0074068	-0.000966162	-0.0074068	0.00225424	-0.00128822	-0.0077293	0.00772884	-0.00837341	0	-0.00161027	0.0135263	-0.0151356	-0.00547459	0	0	1	0	0	0	0	0	0	0	0	0	0	0	2	0	0	0	0	0	1	0	0
-2.665	0.00322035	0.0122381	-0.0199662	0.000644108	0.0074068	0.00161027	0.00354259	0.00676273	0.0077293	0.00966162	0.00354238	-0.00257643	-0.00289831	-0.00322035	0.0103057	0.0103057	0.00805087	-0.00128822	-0.00611866	0.00193232	-0.00289849	-0.00322035	0.000322035	0	0	1	0	0	0	0	0	0	0	0	0	0	0	2	0	0	0	0	0	1	0	0
-2.6625	0.00611866	0.00579697	-0.00257628	0.00869546	-0.00579663	0.0148145	-0.00837341	0.00676273	0.00161027	0.00644108	0.00579663	-0.00225438	0.00966105	0.00966105	0.00322054	-0.000966162	0	-0.0077293	-0.00354238	-0.00483081	0.0231879	0	-0.00193221	0	0	1	0	0	0	0	0	0	0	0	0	0	0	2	0	0	0	0	0	1	0	0
-2.66	-0.00579663	-0.00611903	0.064729	-0.00257643	0.00257628	0.000644108	-0.0167468	0.00193221	0.00933957	0.00289849	-0.00708477	0.000966162	-0.0215763	-0.00161017	-0.00225438	-0.00805135	0.00966105	-0.00740724	-0.018034	0.00708519	-0.0241541	-0.00064407	0.00257628	0	0	1	0	0	0	0	0	0	0	0	0	0	0	2	0	0	0	0	0	1	0	0
-2.6575	-0.00064407	0.0122381	-0.00933901	0.00483081	-0.00225424	0.00386465	-0.00708519	0.00901698	0.00128822	0.00837341	-0.00128814	0.0041867	-0.00128814	-0.00386442	0.00901751	0.000966162	0.00547459	-0.00450876	0.00837291	0.0103057	-0.0193232	0.00128814	0.00064407	0	0	1	0	0	0	0	0	0	0	0	0	0	0	2	0	0	0	0	0	1	0	0
-2.655	-0.000966105	-0.00966162	0.0405764	0.00740724	0.00933901	-0.00193232	-0.00966162	0.00064407	0.00193232	0.00322054	-0.00354238	-0.00257643	0	-0.00515256	0.00386465	0.00515287	0.0128814	0.00901751	-0.0112712	0.00289849	0.0428332	0.00257628	-0.00289831	0	0	1	0	0	0	0	0	0	0	0	0	0	0	2	0	0	0	0	0	1	0	0
-2.6525	0.00418645	-0.00128822	0.0425086	-0.00193232	-0.00064407	-0.0148145	-0.000322054	-0.00418645	-0.000322054	-0.00322054	-0.000966105	0.00161027	0.00386442	-0.000322035	-0.0115939	-0.00225438	0.0112712	-0.00257643	0.00933901	-0.00322054	-0.0125601	-0.00611866	-0.00611866	0	0	1	0	0	0	0	0	0	0	0	0	0	0	2	0	0	0	0	0	1	0	0
-2.65	0.000966105	-0.00289849	0.00128814	-0.00386465	0.0106272	0	-0.00128822	-0.00418645	-0.00805135	-0.00257643	-0.000966105	0.00322054	-0.000966105	-0.00837291	-0.011916	0.00740724	0.0064407	0.00128822	0.00386442	0.00128822	-0.00547492	-0.00837291	-0.0157797	0	0	1	0	0	0	0	0	0	0	0	0	0	0	2	0	0	0	0	0	1	0	0
-2.6475	-0.00837291	0.00611903	0.0264069	0.0125601	-0.00386442	0.00483081	-0.00193232	0.00128814	0.00933957	0.00128822	-0.00418645	0.00579697	-0.0112712	-0.0115933	0	-0.00322054	0.00193221	0.00547492	0.00225424	-0.00386465	0.0077293	0	0	0	0	1	0	0	0	0	0	0	0	0	0	0	0	2	0	0	0	0	0	1	0	0
-2.645	-0.00193221	0.00257643	0.00289831	-0.00611903	-0.00901698	0.000322054	0.000966162	-0.000966105	0.00257643	0.00579697	0.00128814	-0.00225438	-0.0064407	0.00933901	-0.00998368	-0.000644108	0.0128814	-0.000966162	0.00708477	0.0077293	-0.00837341	0.00483052	-0.000322035	0	0	1	0	0	0	0	0	0	0	0	0	0	0	2	0	0	0	0	0	1	0	0
-2.6425	0.00322035	0.00257643	-0.00450849	0.00386465	0	-0.00322054	-0.00483081	0.00418645	-0.0109498	-0.00483081	-0.00547459	-0.00322054	0.0103051	0.00193221	-0.0695637	0.00322054	0.00450849	0.000966162	-0.00611866	0.00354259	0.0183571	0.00161017	0.00483052	0	0	1	0	0	0	0	0	0	0	0	0	0	0	2	0	0	0	0	0	1	0	0
-2.64	0.0132034	0.00354259	0.0508815	0.0128822	-0.00257628	0.000644108	0.00450876	0.00676273	0.00644108	0.00611903	0.0144916	0.0144924	-0.00354238	-0.00161017	0.0421891	0.00161027	0.00386442	0.00289849	-0.000966105	-0.000322054	-0.0186791	0.0064407	0	0	0	1	0	0	0	0	0	0	0	0	0	0	0	2	0	0	0	0	0	1	0	0
-2.6375	-0.00289831	0.0170689	0.0112712	-0.00257643	0.00128814	0.00515287	0.0103057	0.00128814	-0.00644108	0.00579697	0.00708477	0.00161027	-0.00579663	-0.00354238	-0.0666652	0.00289849	0.00225424	0.00161027	-0.0064407	-0.00289849	-0.00483081	-0.00483052	0.00322035	0	0	1	0	0	0	0	0	0	0	0	0	0	0	2	0	0	0	0	0	1	0	0
-2.635	-0.00772884	-0.00998368	-0.00161017	-0.000966162	0.0064407	0.0141704	0.00869546	0.00322035	0.000644108	0.000322054	-0.00450849	0.0041867	-0.00386442	0.00772884	0.00193232	-0.000966162	0.00547459	-0.00386465	0.0119153	0.00483081	0.0273746	-0.00611866	0.00386442	0	0	1	0	0	0	0	0	0	0	0	0	0	0	2	0	0	0	0	0	1	0	0
-2.6325	-0.00869494	-0.00579697	0.0341357	0.000966162	-0.000322035	0.00257643	-0.00386465	-0.00933901	-0.00161027	-0.00193232	-0.00418645	-0.00515287	0.0112712	0	0.0144924	-0.00354259	-0.00225424	-0.00901751	-0.0122373	0.00128822	-0.00933957	-0.00708477	-0.00386442	0	0	1	0	0	0	0	0	0	0	0	0	0	0	2	0	0	0	0	0	1	0	0
-2.63	-0.00386442	0.00257643	0.0296272	0.0041867	0.00161017	-0.000644108	-0.00966162	-0.0064407	-0.00805135	0.00354259	0.00064407	-0.000966162	-0.00579663	0.00515256	0.00322054	-0.000966162	-0.00676273	-0.00837341	0.0119153	-0.00257643	-0.0199674	-0.00450849	-0.00450849	0	0	1	0	0	0	0	0	0	0	0	0	0	0	2	0	0	0	0	0	1	0	0
-2.6275	0.00515256	-0.000966162	-0.0161017	0.00869546	0.00225424	0.000644108	0.00386465	-0.00257628	0.0109498	-0.00289849	-0.00450849	-0.00225438	0.00998308	0.00998308	-0.00322054	-0.00257643	-0.00161017	-0.00386465	0.00933901	0.0041867	0.0228658	0.00772884	0.00386442	0	0	1	0	0	0	0	0	0	0	0	0	0	0	2	0	0	0	0	0	1	0	0
-2.625	0.0106272	-0.000966162	0.0518476	0.00257643	0.00547459	0.00193232	0	0.00225424	-0.00515287	-0.00933957	0.00257628	0.000966162	0.000322035	0.000322035	-0.00644108	-0.00515287	-0.00805087	0.00289849	0.00193221	0.00805135	-0.0202894	0.00064407	0.00225424	0	0	1	0	0	0	0	0	0	0	0	0	0	0	2	0	0	0	0	0	1	0	0
-2.6225	0.00128814	0.0170689	-0.00193221	0.00933957	-0.00064407	0.00837341	0.00354259	0.00933901	-0.000322054	0	0.00676273	0.00579697	-0.00547459	0.00386442	-0.0041867	0.00901751	-0.00322035	0.00644108	0.0112712	0.000322054	-0.00225438	0.00225424	-0.00547459	0	0	1	0	0	0	0	0	0	0	0	0	0	0	2	0	0	0	0	0	1	0	0
-2.62	0.00354238	-0.00322054	-0.0154577	0.00354259	-0.00064407	-0.00740724	0.00257643	0.00128814	-0.000966162	0.00225438	0.00450849	0.0041867	0.00225424	0.00901698	-0.00676314	0.00289849	0.00772884	-0.00225438	-0.00515256	0.0041867	0.000966162	0.00450849	-0.0074068	0	0	1	0	0	0	0	0	0	0	0	0	0	0	2	0	0	0	0	0	1	0	0
-2.6175	-0.0141695	0.00322054	0.0495934	-0.00869546	0.00933901	-0.00354259	-0.00998368	0.0103051	0.00644108	-0.00161027	0.00257628	0.00128822	0.00064407	0.00064407	-0.00193232	-0.0041867	0.00450849	-0.00611903	-0.00064407	-0.00515287	0.000322054	-0.00837291	-0.00064407	0	0	1	0	0	0	0	0	0	0	0	0	0	0	2	0	0	0	0	0	1	0	0
-2.615	0.000966105	0.0164248	-0.0512036	0.00225438	-0.000322035	-0.00161027	-0.000966162	0.00579663	-0.00257643	-0.00193232	0.0112712	0.00450876	0.00257628	0.00128814	0.000322054	0.00805135	0.000322035	-0.000322054	-0.0154577	-0.00515287	0.0138483	-0.0074068	-0.00193221	0	0	1	0	0	0	0	0	0	0	0	0	0	0	2	0	0	0	0	0	1	0	0
-2.6125	-0.00966105	-0.000966162	-0.0531358	-0.00547492	-0.00128814	-0.00676314	0.00547492	0.00257628	-0.000644108	0.00225438	0.00483052	0.0122381	0.00450849	-0.00322035	-0.00869546	0.00547492	0.00579663	-0.0138483	0.0074068	0.000322054	-0.00998368	0.00289831	0.00354238	0	0	1	0	0	0	0	0	0	0	0	0	0	0	2	0	0	0	0	0	1	0	0
-2.61	0.00966105	-0.00161027	0.055068	-0.00354259	-0.00128814	-0.00805135	-0.00161027	0.00515256	0.00193232	-0.00676314	-0.00064407	0.00611903	-0.000966105	0.00064407	-0.00740724	0.000644108	0.00966105	-0.0041867	-0.000966105	0.0154586	-0.00837341	-0.00128814	0.0122373	0	0	1	0	0	0	0	0	0	0	0	0	0	0	2	0	0	0	0	0	1	0	0
-2.6075	0.00354238	-0.0138483	-0.0779325	-0.00644108	0.00225424	-0.00161027	-0.00193232	0.00386442	-0.00740724	0.00225438	0.00418645	0.00869546	-0.00547459	-0.00547459	-0.00579697	0.00547492	0.00193221	0.00611903	0.00161017	-0.00225438	0.0186791	-0.00933901	0.00386442	0	0	1	0	0	0	0	0	0	0	0	0	0	0	2	0	0	0	0	0	1	0	0
-2.605	0.00257628	0.011916	-0.0598985	0.00128822	0.00450849	-0.000322054	-0.00225438	0.00483052	-0.00579697	0.0041867	-0.00450849	-0.000966162	-0.00483052	-0.00193221	-0.0541051	-0.00225438	0.00772884	0.00193232	0.00418645	-0.00483081	-0.00869546	0.000322035	0.00418645	0	0	1	0	0	0	0	0	0	0	0	0	0	0	2	0	0	0	0	0	1	0	0
-2.6025	0.0109492	-0.00289849	0.0995088	0.00161027	-0.00161017	0	0.00644108	0.00676273	-0.00289849	0.00193232	0	0.000322054	-0.00289831	0.00483052	-0.00869546	-0.00289849	-0.00354238	0.00193232	-0.00225424	0.00128822	-0.018035	0.0103051	-0.00257628	0	0	1	0	0	0	0	0	0	0	0	0	0	0	2	0	0	0	0	0	1	0	0
-2.6	-0.0064407	-0.0077293	-0.103373	0.00193232	0.0157797	0.00193232	-0.00289849	0.00837291	0.00515287	-0.00676314	-0.00289831	0.00708519	-0.00450849	-0.00354238	-0.0631226	0.00257643	0.00064407	0.000966162	0.00322035	-0.00128822	0.0251202	-0.000322035	-0.0193221	0	0	1	0	0	0	0	0	0	0	0	0	0	0	2	0	0	0	0	0	1	0	2
-2.5975	-0.00257628	0.00611903	-0.0408984	0.0173909	0.0064407	-0.00225438	0.00483081	-0.00193221	0.00257643	0.011916	0.00450849	-0.00354259	0.00515256	0.0138475	0.00289849	0.00901751	-0.00128814	0.00225438	-0.00322035	-0.00354259	-0.00998368	0.00322035	0.00515256	0	0	1	0	0	0	0	0	0	0	0	0	0	0	2	0	0	0	0	0	1	0	2
-2.595	0.00386442	0.00450876	0.0753562	0.000966162	0.00418645	-0.00966162	-0.00257643	0.0064407	0.0115939	0.00933957	0.00483052	0.00354259	0.00257628	0.00225424	0.011916	0.00644108	0.00418645	-0.000644108	0.00289831	-0.00128822	-0.00225438	0.00579663	-0.00354238	0	0	1	0	0	0	0	0	0	0	0	0	0	0	2	0	0	0	0	0	1	0	2
-2.5925	0.0154577	0.00322054	-0.0721358	-0.00193232	0.00966105	0	-0.00611903	-0.00869494	-0.00450876	0.000966162	-0.00322035	0.000966162	-0.00322035	0.0144916	0.00740724	-0.00515287	0.00611866	0.00450876	-0.00354238	0.0041867	0.00740724	0.00483052	0.00257628	0	0	1	0	0	0	0	0	0	0	0	0	0	0	2	0	0	0	0	0	1	0	2
-2.59	0.00708477	-0.0167468	-0.0225424	-0.0041867	0.00128814	-0.000322054	0.000644108	0.000966105	-0.00966162	-0.00579697	0	-0.00193232	0.000322035	-0.00289831	0.0106278	0.000322054	-0.00128814	0.00547492	0.00966105	-0.00225438	-0.00869546	-0.00386442	0.00064407	0	0	1	0	0	0	0	0	0	0	0	0	0	0	2	0	0	0	0	0	1	0	2
-2.5875	-0.00225424	0.00805135	0.0711697	-0.00547492	-0.00676273	-0.00257643	0.0144924	0.000966105	-0.00322054	0.000322054	-0.00450849	0.00869546	-0.000966105	0.00483052	0.0041867	-0.00257643	0.0074068	0.00257643	0.00772884	0.00644108	0.0077293	0.00450849	0.0074068	0	0	1	0	0	0	0	0	0	0	0	0	0	0	2	0	0	0	0	0	1	0	2
-2.585	-0.00161017	-0.000966162	-0.0631189	-0.000644108	-0.00901698	-0.00161027	0.00128822	-0.0064407	0.00933957	-0.0103057	-0.00579663	0.00837341	0.0109492	0.00064407	0	-0.0122381	0.0109492	-0.0041867	-0.00322035	0.011916	-0.00193232	0	0.00998308	0	0	1	0	0	0	0	0	0	0	0	0	0	0	2	0	0	0	0	0	1	0	2
-2.5825	0.00450849	-0.00322054	-0.0161017	-0.0141704	0.0141695	0.000966162	-0.000322054	-0.000322035	-0.00579697	-0.00161027	-0.00064407	-0.000966162	-0.0138475	0.00322035	-0.00128822	-0.00708519	0	0.00193232	-0.00483052	0.00128822	-0.00354259	-0.00515256	0	0	0	1	0	0	0	0	0	0	0	0	0	0	0	2	0	0	0	0	0	1	0	2
-2.58	-0.00386442	-0.00257643	0.106272	0.00483081	0.00386442	-0.00708519	0.00676314	-0.00161017	-0.00257643	-0.00225438	0.00193221	-0.00676314	-0.0074068	-0.00772884	-0.0135263	-0.00547492	-0.00547459	-0.00579697	0.00257628	-0.00708519	0.00579697	0.00547459	-0.00966105	0	0	1	0	0	0	0	0	0	0	0	0	0	0	2	0	0	0	0	0	1	0	2
-2.5775	0.00322035	-0.000644108	-0.0154577	0.00193232	-0.00579663	-0.00515287	0.00579697	0.00193221	0.00386465	0.0077293	-0.00225424	0.00161027	-0.0064407	-0.00708477	-0.0115939	-0.00161027	0	-0.00611903	0.0161018	0.0125601	-0.00676314	-0.00128814	-0.00064407	0	0	1	0	0	0	0	0	0	0	0	0	0	0	2	0	0	0	0	0	1	0	2
-2.575	0.0154577	0.00257643	0.0235086	0.000322054	0.00805087	0.00805135	0.00450876	0.00257628	0.00193232	0.00322054	-0.00515256	0.00515287	0.00193221	-0.00579663	-0.011916	-0.00354259	0.0154577	-0.00740724	0.00418645	-0.00547492	0.00322054	-0.00193221	0.000966105	0	0	1	0	0	0	0	0	0	0	0	0	0	0	2	0	0	0	0	0	1	0	2
-2.5725	0.0074068	0.0125601	0.0235086	-0.00579697	-0.00805087	0.00708519	-0.00322054	0.0135255	0.000966162	0.00257643	0.00676273	0.00354259	-0.00354238	-0.00354238	-0.0122381	-0.00193232	0.00708477	0.00225438	-0.00225424	-0.00386465	0.0173909	0.00547459	-0.00193221	0	0	1	0	0	0	0	0	0	0	0	0	0	0	2	0	0	0	0	0	1	0	2
-2.57	-0.00869494	-0.00193232	0.00225424	0.00193232	-0.00869494	-0.00161027	0.00869546	0.00322035	-0.00161027	0.00257643	0.0074068	0	-0.00483052	0.00128814	-0.0077293	-0.00579697	-0.0064407	-0.00193232	0.00772884	0.0041867	-0.0148145	0.0064407	0.00901698	0	0	1	0	0	0	0	0	0	0	0	0	0	0	2	0	0	0	0	0	1	0	2
-2.5675	-0.0135255	-0.00225438	0.0466951	-0.00161027	0.00611866	0.00128822	-0.000644108	0.00547459	-0.00740724	-0.0109498	0.00805087	-0.00322054	-0.00772884	0.00257628	-0.159417	-0.0132042	0.00225424	-0.0041867	-0.00128814	-0.00386465	-0.00837341	-0.00676273	0.0128814	0	0	1	0	0	0	0	0	0	0	0	0	0	0	2	0	0	0	0	0	1	0	2
-2.565	-0.00772884	-0.0103057	0.0144916	0.00193232	-0.00805087	0.0041867	-0.00225438	0.00869494	0.00128822	-0.00547492	0.00805087	-0.00483081	0.000322035	0.00128814	0.230591	0.00289849	0.00450849	-0.00161027	-0.0112712	-0.00579697	0.0193232	0.00161017	0.00161017	0	0	1	0	0	0	0	0	0	0	0	0	0	0	2	0	0	0	0	0	1	0	2
-2.5625	-0.00450849	0.00644108	-0.00676273	0.000966162	0.00450849	0.00193232	0.00708519	0.00386442	0.00322054	0.00193232	0.00450849	-0.0041867	0.00354238	0.00515256	-0.138483	-0.00128822	0.00257628	0.00450876	-0.00579663	0.00128822	-0.0144924	0.0135255	0.00547459	0	0	1	0	0	0	0	0	0	0	0	0	0	0	2	0	0	0	0	0	1	0	2
-2.56	0.00354238	-0.00579697	0.0305933	0.0112719	-0.00611866	0.00708519	0.000644108	0.00354238	0.00966162	0.00611903	0.00322035	0.0077293	0.00128814	0.00161017	-0.00644108	-0.00128822	0.00322035	-0.000966162	-0.00161017	-0.00225438	0	0.00579663	-0.00869494	0	0	1	0	0	0	0	0	0	0	0	0	0	0	2	0	0	0	0	0	1	0	2
-2.5575	0.00354238	0.00128822	-0.0244747	0.0112719	0.0103051	0.00161027	0.0103057	-0.00547459	-0.00289849	0.00740724	0.00322035	0.0041867	0.00869494	-0.00515256	0.0302731	0.00483081	0.00837291	0.0106278	0	-0.00579697	0.011916	0.00064407	-0.0109492	0	0	1	0	0	0	0	0	0	0	0	0	0	0	2	0	0	0	0	0	1	0	2
-2.555	0.00579663	0.0157806	-0.0286611	0.00837341	0.00418645	-0.00386465	-0.00322054	0.00289831	0.00966162	0.00386465	-0.00064407	-0.000322054	-0.00161017	-0.00805087	-0.0041867	-0.00322054	0.00225424	0.0125601	-0.00161017	0.00483081	-0.00579697	0.00418645	-0.00772884	0	0	1	0	0	0	0	0	0	0	0	0	0	0	2	0	0	0	0	0	1	0	2
-2.5525	-0.00128814	0.00644108	0.0499154	0.00708519	-0.00966105	-0.000322054	-0.0041867	0.00386442	0.00450876	-0.00740724	-0.00193221	-0.00611903	0.00257628	-0.00837291	0.0183571	-0.000644108	0.00547459	0.00579697	0.00676273	0.000644108	0.00450876	0.00386442	-0.00225424	0	0	1	0	0	0	0	0	0	0	0	0	0	0	2	0	0	0	0	0	1	0	2
-2.55	0.00161017	-0.000966162	-0.0344577	0.00257643	0.0109492	0.00450876	0	-0.00708477	-0.0077293	-0.00644108	0.00611866	-0.00225438	0.00289831	-0.00998308	-0.00161027	-0.00933957	0.00450849	0.00547492	-0.00161017	-0.00483081	-0.000644108	-0.00676273	0.00515256	0	0	1	0	0	0	0	0	0	0	0	0	0	0	2	0	0	0	0	0	1	0	2
-2.5475	-0.00869494	-0.0125601	-0.0257628	0.00193232	0.00901698	0.00579697	-0.00611903	0.00676273	-0.00901751	0.00450876	-0.00225424	0.00128822	0.00322035	0.000322035	-0.000644108	0.0041867	-0.00547459	-0.00547492	0.00354238	-0.00708519	-0.00740724	-0.00676273	0	0	0	1	0	0	0	0	0	0	0	0	0	0	0	2	0	0	0	0	0	1	0	2
-2.545	-0.00064407	0.000322054	0.0821189	0.00225438	-0.0064407	0.00128822	0.00322054	0.00161017	0	-0.0041867	-0.00289831	-0.000644108	0.00225424	0.0074068	0.00708519	0.00547492	0.0064407	0.00193232	0.00322035	0.00933957	0.0199674	0.00515256	0.00386442	0	0	1	0	0	0	0	0	0	0	0	0	0	0	2	0	0	0	0	0	1	0	2
-2.5425	0.0141695	0.00579697	-0.0927461	-0.000966162	-0.00128814	-0.000322054	0.00322054	0.00869494	0.00257643	0.000322054	0.00064407	0.00644108	-0.00257628	0.00161017	0.00515287	-0.000966162	0.00386442	-0.0077293	0.00322035	0.00676314	-0.0132042	0.00515256	0.00225424	0	0	1	0	0	0	0	0	0	0	0	0	0	0	2	0	0	0	0	0	1	0	2
-2.54	0.000322035	-0.0128822	-0.0512036	0.0115939	0.00547459	0.00322054	0.00128822	0.00966105	-0.00257643	0.00515287	-0.00128814	0.0157807	0.00450849	-0.00901698	0.000322054	0.00257643	0.00579663	0	-0.00322035	-0.00257643	-0.0112719	0.00128814	0.00354238	0	0	1	0	0	0	0	0	0	0	0	0	0	0	2	0	0	0	0	0	1	0	2
-2.5375	-0.00161017	0.0041867	0.0837291	0.00805135	0	0.00225438	-0.0041867	-0.00064407	-0.00515287	0.000644108	-0.00193221	0.00547492	-0.00386442	-0.000322035	-0.0122381	-0.00161027	0.00354238	-0.00257643	0.00257628	0.00966162	0.0135263	0.00322035	-0.000322035	0	0	1	0	0	0	0	0	0	0	0	0	0	0	2	0	0	0	0	0	1	0	2
-2.535	-0.00418645	-0.00193232	-0.0972546	-0.00837341	-0.000322035	-0.00483081	-0.00450876	-0.0119153	0.011916	0.000966162	-0.00450849	0.00257643	-0.00064407	-0.00515256	-0.00257643	0.00354259	0.0119153	-0.00837341	-0.00386442	0.00289849	-0.0122381	-0.00128814	0.00418645	0	0	1	0	0	0	0	0	0	0	0	0	0	0	2	0	0	0	0	0	1	0	2
-2.5325	-0.00161017	0.0041867	-0.0392883	-0.00901751	0.00966105	-0.00579697	-0.00579697	-0.00193221	0.000644108	-0.00386465	0.00611866	0.000322054	-0.00901698	-0.00483052	0.00193232	0.00901751	0.0074068	-0.00289849	-0.0103051	0.00225438	0.000966162	-0.00128814	-0.0218984	0	0	1	0	0	0	0	0	0	0	0	0	0	0	2	0	0	0	0	0	1	0	2
-2.53	0.00161017	-0.00128822	0.103695	0.00193232	-0.000966105	-0.00257643	0.0115939	-0.00450849	-0.00128822	0.0041867	-0.00450849	0.00611903	-0.000322035	-0.0074068	0.00161027	0.00547492	0.00064407	-0.00579697	-0.00418645	-0.00966162	0.00966162	0.00483052	-0.0135255	0	0	1	0	0	0	0	0	0	0	0	0	0	0	2	0	0	0	0	0	1	0	2
-2.5275	-0.00225424	-0.00450876	-0.0975766	-0.000644108	0.00128814	-0.00354259	0	0.00193221	0.00708519	0.000322054	-0.0103051	-0.00289849	-0.00064407	-0.00579663	-0.00386465	0.00740724	-0.00225424	-0.00128822	-0.0151356	-0.0041867	-0.0122381	-0.00450849	0.00289831	0	0	1	0	0	0	0	0	0	0	0	0	0	0	2	0	0	0	0	0	1	0	2
-2.525	-0.00418645	-0.00322054	-0.0293052	-0.000644108	0.00257628	-0.00128822	-0.00386465	0.00128814	-0.00289849	0.00483081	-0.00418645	0.000966162	0.00257628	-0.00193221	-0.000644108	0.011916	0.00225424	0	0.00483052	-0.00386465	-0.00386465	-0.00354238	0.00515256	0	0	1	0	0	0	0	0	0	0	0	0	0	0	2	0	0	0	0	0	1	0	2
-2.5225	-0.00386442	-0.00869546	0.106594	0.00901751	-0.00708477	0.00161027	0.00386465	0.00837291	0.00225438	0.00515287	-0.00322035	0.0077293	0.0106272	-0.00322035	0.0206115	0.00515287	0.00515256	-0.00193232	-0.00966105	0.00354259	0.0041867	0.00708477	-0.00225424	0	0	1	0	0	0	0	0	0	0	0	0	0	0	2	0	0	0	0	0	1	0	2
-2.52	0.00450849	0.00966162	-0.103695	-0.00289849	0.00837291	0.000966162	0.00450876	-0.00547459	-0.000966162	0.00386465	-0.00193221	-0.00515287	-0.000966105	0.00805087	-0.00483081	-0.000322054	-0.00547459	0.00322054	0.0112712	0.011916	-0.0138483	0.00547459	-0.0074068	0	0	1	0	0	0	0	0	0	0	0	0	0	0	2	0	0	0	0	0	1	0	2
-2.5175	-0.00869494	0	-0.018678	-0.00869546	0.0074068	0.00611903	0.00128822	-0.00064407	-0.00386465	-0.000322054	-0.00676273	-0.00386465	0.00450849	0.0132034	-0.00740724	-0.00193232	0.00418645	-0.00837341	-0.000966105	0.00354259	0.0106278	0.00579663	-0.000322035	0	0	1	0	0	0	0	0	0	0	0	0	0	0	2	0	0	0	0	0	1	0	2
-2.515	-0.00289831	-0.00225438	0.110458	-0.0115939	0.00901698	-0.00611903	-0.00966162	0.00289831	0.00354259	0.00611903	0.00193221	-0.0138483	0.00611866	0	0.0167468	0	0.00064407	-0.00225438	-0.00772884	-0.00483081	0.00805135	0.00708477	0.00483052	0	0	1	0	0	0	0	0	0	0	0	0	0	0	2	0	0	0	0	0	1	0	2
-2.5125	-0.00418645	0.0154586	-0.0837291	-0.0141704	0.0128814	-0.00547492	0.00869546	0	-0.00289849	0.00289849	-0.00547459	-0.00450876	-0.00386442	-0.00322035	0.00128822	-0.0041867	0.0064407	-0.00161027	0.00611866	-0.00257643	-0.0157806	0.00322035	-0.00161017	0	0	1	0	0	0	0	0	0	0	0	0	0	0	2	0	0	0	0	0	1	0	2
-2.51	0.00128814	0.00225438	0.0157797	-0.00386465	0.000322035	0.000322054	0.0128822	0.00161017	-0.00128822	-0.00837341	-0.00611866	-0.00128822	-0.00322035	-0.0125594	0.0170689	-0.00128822	0.00450849	0.000322054	-0.00708477	0.00322054	0.000322054	-0.00515256	0.00418645	0	0	1	0	0	0	0	0	0	0	0	0	0	0	2	0	0	0	0	0	1	0	2
-2.5075	0.00225424	-0.000644108	0.102407	-0.00289849	-0.00579663	0.00161027	-0.00354259	0.00708477	0.00289849	-0.00257643	-0.00161017	0.00257643	0.000322035	-0.00772884	-0.0151365	-0.00161027	0.00354238	0.00933957	-0.00257628	0.00579697	0.00354259	-0.00257628	0.0064407	0	0	1	0	0	0	0	0	0	0	0	0	0	0	2	0	0	0	0	0	1	0	2
-2.505	-0.00676273	0.0112719	-0.0592544	-0.0115939	-0.00257628	-0.0041867	-0.000644108	0.00515256	0.00322054	-0.00225438	-0.00128814	0.00289849	0.00450849	0.00483052	-0.226082	0.00676314	0.00257628	0.00611903	-0.0064407	0.00966162	-0.00869546	0	0.00998308	0	0	1	0	0	0	0	0	0	0	0	0	0	0	2	0	0	0	0	0	1	0	2
-2.5025	0.000322035	-0.000644108	0.0173899	0.00515287	0.0122373	-0.00322054	0.000322054	0.00515256	-0.00257643	-0.000966162	-0.00386442	-0.00966162	0.000966105	-0.00322035	0.386143	-0.00966162	-0.00161017	-0.00128822	0.000966105	0.0125601	0.00869546	-0.00901698	0.0103051	0	0	1	0	0	0	0	0	0	0	0	0	0	0	2	0	0	0	0	0	1	0	2
-2.5	-0.00611866	-0.00805135	0.0763223	-0.00257643	0.00161017	-0.00450876	-0.00579697	0.00901698	-0.0154586	-0.00450876	0.0106272	-0.00450876	0.00289831	0.00579663	0.119804	-0.00257643	-0.00418645	0	0.00772884	-0.00225438	0	-0.0103051	-0.00450849	0	0	1	0	0	0	0	0	0	0	0	0	0	0	2	0	0	0	0	0	1	0	2
-2.4975	-0.00676273	-0.000966162	-0.0231865	-0.00161027	0.00128814	-0.00257643	-0.00708519	-0.000966105	-0.000966162	-0.00128822	0.00515256	0.0132042	0.00257628	0.00708477	0.0167468	0.0144924	0.00611866	0.000966162	0.00225424	0.00257643	0.00450876	-0.000322035	-0.00386442	0	0	1	0	0	0	0	0	0	0	0	0	0	0	2	0	0	0	0	0	1	0	2
-2.495	-0.00161017	-0.00193232	0.0582883	-0.00161027	0.00354238	0.00289849	0.000322054	0.00966105	0.00869546	-0.00547492	-0.00450849	0.0041867	0.000322035	-0.00386442	0.0183571	-0.000644108	0.00257628	0.00257643	0.00354238	0.00998368	-0.00966162	-0.00418645	0.0161017	0	0	1	0	0	0	0	0	0	0	0	0	0	0	2	0	0	0	0	0	1	0	2
-2.4925	-0.00128814	0.000322054	-0.0627968	-0.0109498	0.00128814	-0.00322054	0.000644108	0.0109492	-0.0103057	0.00193232	-0.00161017	-0.00708519	-0.00354238	-0.00547459	0.00386465	-0.00708519	0.000966105	-0.00450876	-0.0103051	0.0041867	-0.00257643	-0.00676273	0.0193221	0	0	1	0	0	0	0	0	0	0	0	0	0	0	2	0	0	0	0	0	1	0	2
-2.49	0	0.0157807	-0.0502375	-0.00547492	0.00933901	0.00386465	-0.00128822	-0.00225424	-0.00611903	0.00354259	0.00322035	0.0103057	0.0074068	-0.0132034	-0.00515287	0.0112719	0.00837291	0.00483081	-0.00289831	0.00611903	0.0138483	-0.00579663	0.0157797	0	0	1	0	0	0	0	0	0	0	0	0	0	0	2	0	0	0	0	0	1	0	2
-2.4875	0.00225424	-0.00161027	0.073424	0.00515287	-0.00257628	0.000322054	0.0151365	-0.00450849	-0.00933957	0.00515287	-0.00128814	-0.00515287	0.00418645	0.0074068	0.000322054	0.00161027	0.00933901	0.000966162	-0.0173899	0.00837341	0.00579697	-0.00450849	0.00193221	0	0	1	0	0	0	0	0	0	0	0	0	0	0	2	0	0	0	0	0	1	0	2
-2.485	0.0064407	0.00386465	-0.102729	-0.00225438	-0.00064407	0.00933957	0.00966162	0.000966105	-0.00161027	0.00193232	0.0112712	-0.00128822	-0.00064407	-0.00933901	0.00193232	-0.00354259	0.00676273	0.0125601	0.00289831	0.00611903	0.0041867	-0.00611866	0.00515256	0	0	1	0	0	0	0	0	0	0	0	0	0	0	2	0	0	0	0	0	1	0	2
-2.4825	0.00193221	-0.00998368	-0.0492714	0.00708519	0.00289831	0.00386465	0.000644108	0.00289831	-0.0041867	0.0151365	-0.00322035	0.00128822	0.00225424	0.0128814	0.00901751	0.00354259	0.00483052	0.00289849	-0.00483052	-0.00901751	0.0161027	-0.00418645	-0.00418645	0	0	1	0	0	0	0	0	0	0	0	0	0	0	2	0	0	0	0	0	1	0	2
-2.48	-0.00966105	0.0135263	0.0714918	-0.00676314	0.0148136	-0.00225438	0.00225438	-0.00257628	-0.00161027	-0.00547492	0.000322035	-0.00128822	0.00064407	-0.00064407	-0.00128822	-0.00225438	-0.00901698	-0.00837341	0.00579663	-0.000322054	-0.00128822	0.00869494	-0.0135255	0	0	1	0	0	0	0	0	0	0	0	0	0	0	2	0	0	0	0	0	1	0	2
-2.4775	0.00161017	-0.0077293	-0.0879155	-0.00322054	0.00064407	-0.00161027	0.00579697	0.000966105	0.00515287	-0.00740724	-0.00064407	-0.00515287	0.000966105	-0.00869494	-0.0112719	0.00483081	0.0064407	-0.00547492	0.00869494	0.0112719	-0.0077293	0.00483052	-0.000966105	0	0	1	0	0	0	0	0	0	0	0	0	0	0	2	0	0	0	0	0	1	0	2
[truncated: 1,191 more rows]

## Sheet: i_pSong
timeFromEndOfLastSongPreCopulation_s	pPulse	pSine
[truncated: 1,801 more rows]

[truncated: 1 more sheets: i_frac_flies_w_pulse_and_sine]
