# Supplementary material for: Flexible circuit mechanisms for context-dependent song sequencing
Source: Nature. 2023 Oct 11;622(7984):794–801. doi: 10.1038/s41586-023-06632-1 (PMC10600009; doi:10.1038/s41586-023-06632-1)
Supplement: Supplementary file 10 — Source Data Extended Data Fig. 2 [file 41586_2023_6632_MOESM10_ESM.xlsx]

## Sheet: a
t_s	song_rec1_trial1	segmentation_sine1_pulse2_rec1_trial1	song_rec1_trial5	segmentation_sine1_pulse2_rec1_trial5	song_rec1_trial6	segmentation_sine1_pulse2_rec1_trial6	song_rec1_trial11	segmentation_sine1_pulse2_rec1_trial11	song_rec1_trial14	segmentation_sine1_pulse2_rec1_trial14	song_rec2_trial1	segmentation_sine1_pulse2_rec2_trial1	song_rec2_trial2	segmentation_sine1_pulse2_rec2_trial2	song_rec2_trial4	segmentation_sine1_pulse2_rec2_trial4	song_rec2_trial9	segmentation_sine1_pulse2_rec2_trial9	song_rec2_trial10	segmentation_sine1_pulse2_rec2_trial10	song_rec3_trial3	segmentation_sine1_pulse2_rec3_trial3	song_rec3_trial7	segmentation_sine1_pulse2_rec3_trial7	song_rec3_trial9	segmentation_sine1_pulse2_rec3_trial9	song_rec3_trial13	segmentation_sine1_pulse2_rec3_trial13	song_rec3_trial15	segmentation_sine1_pulse2_rec3_trial15	song_rec4_trial3	segmentation_sine1_pulse2_rec4_trial3	song_rec4_trial10	segmentation_sine1_pulse2_rec4_trial10	song_rec4_trial11	segmentation_sine1_pulse2_rec4_trial11	song_rec4_trial14	segmentation_sine1_pulse2_rec4_trial14	song_rec4_trial15	segmentation_sine1_pulse2_rec4_trial15	song_rec5_trial3	segmentation_sine1_pulse2_rec5_trial3	song_rec5_trial4	segmentation_sine1_pulse2_rec5_trial4	song_rec5_trial7	segmentation_sine1_pulse2_rec5_trial7	song_rec5_trial11	segmentation_sine1_pulse2_rec5_trial11	song_rec5_trial14
0.0001	0.00354238	0	-0.00064407	0	-0.00450849	0	-0.00354238	0	0.00966105	0	0.00289831	0	0.00708477	0	0.00547459	0	0.00354238	0	-0.00289831	0	0.0119153	0	0.0074068	0	-0.00483052	0	0.000966105	0	-0.00225424	0	0	0	0.00322035	0	-0.00515256	0	0.00289831	0	-0.00547459	0	0.00772884	0	-0.00193221	0	-0.00354238	0	0.00676273	0	-0.00483052
0.0101	-0.00998308	0	-0.0199662	0	-0.0161017	0	-0.00772884	0	-0.00547459	0	0.00161017	0	0.0112712	0	-0.00998308	0	-0.00579663	0	-0.00579663	0	-0.0222204	0	-0.0193221	0	0.0106272	0	-0.0148136	0	-0.0177119	0	-0.00772884	0	-0.00998308	0	0.00225424	0	-0.00354238	0	-0.00805087	0	-0.0154577	0	-0.0119153	0	-0.0164238	0	-0.0154577	0	-0.00515256
0.0201	-0.00837291	0	-0.00257628	0	-0.00966105	0	-0.0135255	0	-0.0112712	0	-0.0138475	0	-0.0161017	0	-0.0122373	0	-0.00998308	0	-0.0196441	0	-0.0157797	0	-0.00579663	0	-0.0115933	0	-0.0122373	0	-0.0193221	0	-0.0164238	0	-0.0112712	0	-0.0167458	0	-0.0202882	0	-0.0112712	0	-0.00966105	0	-0.00676273	0	-0.00805087	0	-0.0161017	0	-0.0132034
0.0301	-0.00418645	0	0.00064407	0	-0.000322035	0	-0.00515256	0	-0.0128814	0	-0.00547459	0	-0.0115933	0	-0.00289831	0	-0.00225424	0	-0.00998308	0	0.00354238	0	-0.00354238	0	-0.0106272	0	-0.00225424	0	-0.00225424	0	-0.0148136	0	-0.00966105	0	-0.0135255	0	-0.0144916	0	0.00257628	0	-0.00515256	0	-0.00128814	0	-0.00547459	0	-0.00805087	0	-0.0112712
0.0401	0.00611866	0	0.00225424	0	0.00772884	0	0.00933901	0	-0.00579663	0	0.0074068	0	0.00772884	0	-0.00805087	0	0.00515256	0	0.00289831	0	0.00611866	0	0.00257628	0	0.00193221	0	0.000966105	0	0.00161017	0	0.0115933	0	-0.000966105	0	0.00708477	0	0.00708477	0	0.0064407	0	0.00450849	0	0.00257628	0	-0.000322035	0	-0.00064407	0	-0.00579663
0.0501	-0.00483052	0	0.00322035	0	0.0064407	0	0.00837291	0	-0.00386442	0	-0.00289831	0	0.0218984	0	0.0103051	0	0.0122373	0	0.0125594	0	-0.00128814	0	-0.00611866	0	-0.00386442	0	0.0128814	0	0.00933901	0	0.0125594	0	0.00257628	0	-0.00450849	0	0.00257628	0	-0.000322035	0	0.00289831	0	-0.00193221	0	-0.00064407	0	0.00579663	0	0.00708477
0.0601	-0.0074068	0	-0.00676273	2	-0.00289831	2	0.0351018	2	0.00837291	0	-0.0196441	0	0	0	-0.00225424	0	-0.0283391	0	-0.00547459	0	-0.00128814	0	0.0151356	0	-0.00869494	0	0.000966105	0	-0.00869494	0	-0.0157797	2	-0.00161017	0	0.00064407	0	0.0074068	0	0.00933901	0	-0.0251187	0	0.105305	0	0.00225424	0	-0.00515256	0	0.00483052
0.0701	0.00933901	0	0.0190001	2	0.00998308	2	-0.00257628	2	0.00772884	0	-0.0074068	0	-0.00515256	0	-0.00676273	0	-0.00418645	2	0.00354238	2	-0.00289831	0	-0.0743901	0	0.00418645	0	0.0115933	0	0.00483052	0	0.00869494	2	0.00772884	0	0.000966105	0	0.00064407	0	0.0122373	0	-0.0119153	2	0.0154577	2	0.00547459	2	-0.119475	0	0.0305933
0.0801	-0.00193221	0	0.00611866	2	0.00837291	2	-0.00354238	2	0.00837291	0	0.0222204	2	0.0605426	2	0.00998308	0	-0.00547459	2	0.0064407	2	-0.00193221	0	0.0334916	0	0.00354238	0	0.00418645	0	0.00579663	0	0.0122373	2	-0.00676273	0	0.00547459	0	0.000966105	0	0.0115933	0	0	2	-0.0244747	2	-0.000966105	2	0.00515256	2	-0.00354238
0.0901	-0.00128814	0	0.00418645	2	0.00772884	2	-0.0615087	2	0.0344577	0	-0.000966105	2	0.000322035	2	0.00386442	0	-0.0225424	2	0.00450849	2	0.00450849	0	-0.189357	0	-0.000322035	0	0.000966105	0	-0.00386442	0	-0.00386442	2	-0.00289831	0	0.00676273	0	-0.00483052	0	-0.00354238	0	0.00386442	2	0.00225424	2	0.000322035	2	-0.0064407	2	0.00450849
0.1001	0.0141695	0	0.00611866	2	0.00386442	2	-0.0238306	2	0	2	0.0318815	2	-0.161984	2	-0.00064407	0	0.0856613	2	-0.0151356	2	-0.00386442	0	0.0190001	0	0.00547459	0	-0.00869494	0	0.00418645	0	0.0312374	2	0.0141695	0	0.00869494	0	-0.0141695	0	0.0109492	0	-0.00772884	2	0.0193221	2	-0.00579663	2	-0.00193221	2	0.00289831
0.1101	-0.00483052	2	0.0074068	2	-0.00193221	2	0.00225424	2	-0.00064407	2	0.000966105	2	-0.0360679	2	0.00225424	0	-0.0447629	2	0.00869494	2	-0.0128814	0	-0.226391	0	0.00772884	0	0.00450849	0	-0.00450849	0	-0.0109492	2	0.00193221	0	0	0	-0.00547459	0	0.00193221	0	-0.0495934	2	0.159407	2	0.0115933	2	0.00450849	2	-0.0144916
0.1201	0.0112712	2	0.00901698	2	0.00611866	2	-0.0927461	2	-0.00547459	2	0	2	0.00483052	2	0.00966105	0	-0.0161017	2	0.0109492	2	0.00966105	0	-0.018034	2	0.00837291	0	0.018678	0	0.00289831	0	-0.00225424	2	-0.00322035	0	0.0380001	2	0.00064407	0	-0.00579663	0	0.00064407	2	0.0122373	2	-0.0064407	2	-0.00128814	2	0.0115933
0.1301	0.00708477	2	0.00901698	2	0.00483052	2	0.00386442	2	0.00257628	2	0.00450849	2	-0.154577	2	0.00193221	0	-0.0325255	2	0.00966105	2	0.00225424	0	0.0415425	2	-0.000966105	0	0.00386442	0	0.00322035	0	0.142662	2	0.00772884	0	-0.00064407	2	0.00161017	0	0.00515256	0	0.00161017	2	-0.115611	2	-0.0173899	2	-0.000966105	2	0.000322035
0.1401	-0.00611866	2	-0.00289831	2	0.00418645	2	0.428951	2	0.144594	2	-0.104339	2	0.00611866	2	0.00225424	0	0.0454069	2	0.000966105	2	0	0	0.027373	2	0.00966105	0	-0.0170679	0	0.0064407	0	0.00772884	2	0.0164238	0	0.0128814	2	0.0421866	0	0.00805087	0	-0.00869494	2	0.0727799	2	0.00515256	2	0.193221	2	-0.0856613
0.1501	0.00225424	2	0.0431527	2	-0.00225424	2	0.0119153	2	-0.00611866	2	-0.00579663	2	0.0103051	2	0.0109492	0	-0.170034	2	0	2	-0.00193221	0	-0.0312374	2	-0.00837291	0	0.00901698	0	-0.00386442	0	0.00418645	2	-0.00289831	0	-0.0138475	2	-0.00064407	2	0.00483052	0	0.0064407	2	-0.00579663	2	0.00064407	2	-0.00805087	2	-0.00579663
0.1601	-0.0421866	2	-0.00772884	2	0.00515256	2	0.0222204	2	-0.00547459	2	-0.00515256	2	-0.138153	2	0.00483052	0	-0.0196441	2	0.00225424	2	-0.00611866	0	0.142339	2	0	0	0.00772884	0	0.000966105	0	-0.0209323	2	0.0135255	0	0.00354238	2	0.00161017	2	-0.0479832	0	0.000322035	2	-0.255374	2	0.121085	2	-0.000966105	2	-0.0064407
0.1701	0.0064407	2	0	2	-0.0624748	2	-0.0582883	2	0.0798647	2	-0.0383222	2	0	2	0.00289831	0	0.0653731	2	0.0173899	2	-0.00805087	0	0.046051	2	0.00450849	0	0.00289831	0	0.00354238	0	-0.00611866	2	-0.00064407	2	-0.00515256	2	-0.21995	2	-0.000966105	2	-0.00064407	2	-0.00772884	2	0.00450849	2	-0.0157797	2	0.000966105
0.1801	0.00354238	2	0.0334916	2	0.00676273	2	0.0064407	2	0.0119153	2	0.00966105	2	-0.0135255	2	0.00676273	0	-0.0386442	2	0.00676273	2	0.00450849	0	-0.0611866	2	0.00837291	0	-0.00386442	0	0.00515256	0	0.00322035	2	0.00547459	2	0.00354238	2	0.00901698	2	0.00708477	2	0.00805087	2	0.00611866	2	0.0122373	2	-0.00289831	2	-0.00611866
0.1901	-0.0257628	2	-0.00354238	2	0.00708477	2	-0.0415425	2	0.00289831	2	0.00611866	2	0.445375	2	-0.00354238	0	-0.00998308	2	-0.00225424	2	0.00193221	0	0.0866274	2	-0.00193221	0	-0.00289831	0	-0.00257628	0	-0.0103051	2	0.000966105	2	0.0157797	2	0.00161017	2	0.0502375	2	0.0202882	2	-0.213187	2	-0.175509	2	-0.000966105	2	-0.0119153
0.2001	0.00966105	2	-0.000966105	2	-0.0161017	2	0.0579663	2	0.0119153	2	-0.073424	2	-0.00128814	2	-0.0064407	0	0.100153	2	0.00772884	2	-0.00901698	0	-0.0299493	2	0.0074068	0	-0.00450849	0	-0.00676273	0	0.00579663	2	-0.00998308	2	-0.0154577	2	0.0727799	2	-0.00386442	2	-0.00547459	2	0.0247967	2	0.00901698	2	0.0199662	2	-0.00450849
0.2101	0.00064407	2	0.0151356	2	0.00483052	2	0.0064407	2	-0.00322035	2	0.00579663	2	-0.00708477	2	-0.00064407	0	0.0138475	2	0.00483052	2	-0.00515256	0	0.763868	2	-0.00193221	0	0.00418645	0	0.0119153	0	0.0128814	2	-0.000966105	2	-0.00837291	2	0.00064407	2	0.00418645	2	0.00128814	2	0.0132034	2	0.000322035	2	0.00386442	2	0
0.2201	-0.0489493	2	0.00064407	2	0.00837291	2	-0.0209323	2	0.00386442	2	0.0122373	2	0.149424	2	0.00064407	0	0.00547459	2	0.00322035	2	-0.000966105	0	0.0309154	2	0.0074068	0	-0.00386442	0	-0.0064407	0	-0.0544239	2	-0.00450849	2	0.0215763	2	0.00772884	2	0.0154577	2	0.0064407	2	-0.0144916	2	0.0524917	2	-0.00161017	2	0
0.2301	0.0106272	2	0.00515256	2	0.00322035	2	0.0760003	2	0.00161017	2	0.0322035	2	0.0144916	2	-0.00161017	0	0.0119153	2	0.0122373	2	-0.0103051	0	0.0834071	2	-0.0074068	0	0.0132034	0	0.0119153	0	0.00128814	2	0.00676273	2	0.0225424	2	-0.0193221	2	-0.00161017	2	0.0112712	2	-0.0305933	2	-0.00322035	2	-0.00354238	2	-0.0283391
0.2401	0.00579663	2	0.0624748	2	-0.00933901	2	0.00933901	2	-0.0103051	2	0.00354238	2	0.00386442	2	0.00064407	0	0.0412205	2	-0.000322035	2	-0.00901698	0	-0.0257628	2	0.00805087	0	0.00772884	0	0.00708477	0	0.00869494	2	0.00161017	2	0.00579663	2	0.00193221	2	0.00225424	2	0.00579663	2	0.0148136	2	0.0106272	2	0.00483052	2	-0.00064407
0.2501	0.722325	2	0.00289831	2	-0.00322035	2	0.0218984	2	0.00064407	2	-0.00611866	2	-0.436679	2	0.00289831	0	-0.018678	2	-0.00128814	2	0.00450849	0	-0.000966105	2	0	0	0.00128814	0	-0.00772884	0	0.00901698	2	-0.000966105	2	0.00998308	2	0.00611866	2	0.0112712	2	-0.00418645	2	0.0492714	2	-0.0502375	2	-0.00257628	2	-0.00933901
0.2601	-0.0193221	2	0.00708477	2	-0.000966105	2	0.0360679	2	-0.0962885	2	-0.213187	2	-0.0235086	2	0.00933901	0	-0.0228645	2	0.00805087	2	0.00611866	0	0.0138475	2	0.00901698	0	0.00386442	0	0.00064407	0	0.0138475	2	0.0148136	2	0.00257628	2	0.0206102	2	-0.000966105	2	-0.00998308	2	-0.136221	2	-0.00450849	2	0.182916	2	-0.0582883
0.2701	0.0106272	2	0.115611	2	-0.0109492	2	0.0264069	2	0	2	0.0164238	2	0.0177119	2	0.0119153	0	0.00998308	2	0.0344577	2	-0.00064407	0	-0.0853393	2	-0.00354238	0	-0.00128814	0	0.00450849	0	-0.00354238	2	-0.00386442	2	0.00386442	2	0.00708477	2	-0.00579663	2	-0.00289831	2	-0.00805087	2	0.00676273	2	-0.00386442	2	0.0144916
0.2801	0.00322035	2	0.000966105	2	0.0106272	2	0	2	0.00225424	2	0.00257628	2	-0.0222204	2	-0.0360679	2	0.0334916	2	-0.00386442	2	-0.00322035	0	0.0141695	2	-0.00611866	0	-0.00322035	0	0.00708477	0	-0.00064407	2	0.00483052	2	0.00611866	2	0.00515256	2	0.148458	2	-0.00193221	2	0.00289831	2	0.0109492	2	0.00128814	2	-0.00225424
0.2901	-0.0441188	2	0.000966105	2	-0.000966105	2	-0.00128814	2	0.0064407	2	-0.00772884	2	-0.00611866	2	0.000322035	2	-0.00515256	2	0.0164238	2	0	0	-0.0772884	2	0.0144916	0	0.00064407	0	0.000966105	0	0.00354238	2	0.0177119	2	0.0235086	2	-0.40995	2	0.00611866	2	0.000322035	2	1.37316	2	-0.00901698	2	-0.132678	2	0.0115933
0.3001	-0.00128814	2	0.000966105	2	-0.11239	2	0.00966105	2	-0.00064407	2	0.0489493	2	-0.00579663	2	0.00289831	2	0.027695	2	-0.00579663	2	-0.0202882	0	0.13139	2	-0.000966105	0	0.00869494	0	-0.00257628	0	0.00418645	2	0.000322035	2	-0.0064407	2	0.00193221	2	0.00322035	2	-0.0215763	2	0.0354239	2	-0.0064407	2	0.00386442	2	-0.00547459
0.3101	-0.00193221	2	0.0151356	2	-0.00386442	2	-0.00483052	2	0.000966105	2	-0.00805087	2	0.00225424	2	0.00128814	2	-0.018356	2	-0.00450849	2	0.00225424	0	-0.00483052	2	0	0	0.00547459	0	0.00579663	0	-0.00225424	2	-0.00837291	2	0.0125594	2	-0.00064407	2	0.0228645	2	0.00193221	2	-0.000322035	2	-0.0154577	2	-0.000322035	2	0.0119153
0.3201	0.0154577	2	0.00354238	2	0.00772884	2	-0.0689155	2	0.00193221	2	-0.0286611	2	0.092102	2	0.00322035	2	0.44151	2	0.00322035	2	0.00128814	0	-0.0724579	2	0	0	-0.00676273	0	0.00933901	0	0.0132034	2	0.03639	2	-0.027373	2	-0.0357459	2	0.00257628	2	-0.00515256	2	-0.119153	2	0.03639	2	0.00998308	2	0.765156
0.3301	0.00547459	2	-0.00450849	2	0.0074068	2	-0.0470171	2	0.0412205	2	0.0347798	2	-0.191611	2	0.0064407	2	0.0373561	2	-0.00193221	2	0.0141695	0	0.0305933	2	-0.00064407	0	0.00515256	0	-0.000966105	0	0.00386442	2	0.00805087	2	0.00418645	2	0.0132034	2	0.00161017	2	-0.191611	2	-0.0119153	2	-0.00837291	2	-0.00450849	2	-0.0074068
0.3401	0.00225424	2	0.064085	2	0.00193221	2	-0.0074068	2	0.0164238	2	0.00064407	2	0.00386442	2	-0.00064407	2	0.00161017	2	-0.182594	2	0.0119153	0	0.0193221	2	-0.00515256	0	-0.0064407	0	-0.0148136	0	0.0106272	2	0.00289831	2	0.00193221	2	0.00708477	2	0.00676273	2	0.00225424	2	0.00998308	2	0.00386442	2	-0.000322035	2	-0.00289831
0.3501	-0.00515256	2	0.00322035	2	0.0122373	2	-0.00869494	2	0.000322035	2	0.0173899	2	0.0196441	2	-0.00515256	2	-0.0190001	2	0.00611866	2	0	0	0.120441	2	-0.00483052	0	-0.00611866	0	0.00515256	0	0.0966105	2	0.00483052	2	0.00966105	2	-0.0167458	2	0.00418645	2	0.000322035	2	0.0141695	2	0.0315594	2	0.000322035	2	0.0218984
0.3601	0.100153	2	-0.00289831	2	0.00450849	2	0.0969325	2	-0.00676273	2	-0.152967	2	-0.0479832	2	0.0190001	2	0.496578	2	0.000322035	2	-0.0235086	0	-0.281136	2	0.0064407	0	-0.00354238	0	0.00450849	0	0.0074068	2	0.0173899	2	0.00257628	2	0.0144916	2	0.00386442	2	-0.00289831	2	-0.0724579	2	0.00193221	2	0.00998308	2	-0.0966105
0.3701	0.00708477	2	-0.0209323	2	-0.00483052	2	0.00418645	2	0.0148136	2	-0.141373	2	-0.163272	2	-0.190001	2	0.121085	2	0	2	-0.00386442	0	0.0479832	2	0.00772884	0	-0.00869494	0	-0.00322035	0	-0.00128814	2	0.00998308	2	0.00772884	2	0.00289831	2	0.00869494	2	0.00998308	2	-0.00450849	2	-0.00418645	2	0.00193221	2	-0.00483052
0.3801	-0.000322035	2	0.00354238	2	0.0144916	2	0.0141695	2	0.00128814	2	0.00064407	2	0.00322035	2	0.0119153	2	0.00869494	2	-0.00257628	2	0.00547459	0	0.0396103	2	-0.00128814	0	-0.00322035	0	-0.00257628	0	0.00354238	2	0.00161017	2	0.00933901	2	-0.0064407	2	-0.00193221	2	-0.00547459	2	-0.0115933	2	0.0173899	2	-0.00772884	2	0.0103051
0.3901	0.00547459	2	0.00354238	2	-0.00128814	2	0.0698816	2	0.00257628	2	-0.00966105	2	0.00322035	2	0.00322035	2	0.00483052	2	0.00322035	2	0.00869494	0	0.138475	2	0.00161017	0	0.00289831	0	0.0103051	0	-0.00386442	2	0.0212543	2	0.0148136	2	0.885919	2	0.0132034	2	0.000966105	2	0.919411	2	0.0148136	2	0.0293052	2	-0.261492
0.4001	-0.0148136	2	-0.00289831	2	0.0109492	2	-0.00901698	2	-0.152323	2	-0.81829	2	-0.114966	2	-0.00933901	2	-0.0125594	2	0.00322035	2	0.00805087	0	-0.0199662	2	0.0148136	0	0	0	0.000322035	0	0.00676273	2	0.0074068	2	0.00064407	2	-0.0064407	2	0.0167458	2	-0.0685934	2	0.00322035	2	-0.00483052	2	0	2	0.00064407
0.4101	0.00064407	2	-0.0264069	2	0.055068	2	0.00161017	2	0.00225424	2	-0.0293052	2	-0.00483052	2	-0.00161017	2	-0.31656	2	-0.00064407	2	0.00418645	0	-0.00225424	2	-0.000966105	0	-0.00933901	0	0.00418645	0	0.00257628	2	-0.000322035	2	0.00966105	2	0.00515256	2	-0.00161017	2	-0.00676273	2	0.00450849	2	0.00193221	2	0.00161017	2	-0.00386442
0.4201	-0.00193221	2	-0.00676273	2	0.00676273	2	0.00418645	2	-0.00386442	2	0.00805087	2	-0.00128814	2	0.00225424	2	0.0164238	2	0.00772884	2	0.00805087	0	0.0392883	2	-0.0109492	0	-0.00161017	0	0.00547459	0	-0.0537798	2	0.00547459	2	0.211899	2	-0.00257628	2	0.00386442	2	0.00515256	2	-0.036712	2	0.118509	2	-0.00161017	2	0.000322035
0.4301	0.0206102	2	0	2	0.00450849	2	0.0428307	2	-0.00676273	2	-0.00611866	2	0.00579663	2	0.00225424	2	0.00998308	2	0.00611866	2	0.00193221	0	-0.00483052	2	0.000966105	0	0.0154577	0	0.00547459	0	-0.00064407	2	0.00676273	2	0.00354238	2	-0.557764	2	0.00933901	2	-0.0115933	2	0.0190001	2	-0.0106272	2	0.0135255	2	-0.00611866
0.4401	0.0930681	2	0.00708477	2	0.0119153	2	-0.0373561	2	-0.0112712	2	-0.109814	2	-0.581917	2	0.0103051	2	-0.0141695	2	-0.00289831	2	0.00772884	0	0.0244747	2	-0.00161017	0	-0.00257628	0	-0.00225424	0	0.00676273	2	-0.00257628	2	0.00257628	2	0.00579663	2	0.00676273	2	0.0144916	2	0.0106272	2	-0.0109492	2	-0.0154577	2	-0.00128814
0.4501	0.00805087	2	-0.00450849	2	0.00869494	2	0.0132034	2	-0.00611866	2	-0.0940342	2	-0.0251187	2	0.0473391	2	0.037034	2	-0.00257628	2	0.000322035	0	-0.0702036	2	-0.0267289	0	0.0074068	0	-0.00708477	0	0.00837291	2	0.00676273	2	0.00161017	2	0.00386442	2	-0.00193221	2	-0.00837291	2	-0.0164238	2	-0.0154577	2	0.0109492	2	-0.0106272
0.4601	-0.00450849	2	0.00225424	2	0.00161017	2	0.00611866	2	0.0154577	2	0.00611866	2	0.00772884	2	0.00193221	2	0.0470171	2	0.270832	2	-0.0202882	0	-0.0570002	2	-0.0177119	0	0.00837291	0	-0.00257628	0	-0.0293052	2	0.00676273	2	-0.0412205	2	-0.00611866	2	0.00676273	2	-0.00322035	2	0.046051	2	0.0334916	2	0.00772884	2	0.00901698
0.4701	0.0115933	2	0.0074068	2	0.00676273	2	0.000966105	2	0	2	0.027695	2	0.00837291	2	0.00064407	2	0.0064407	2	0.0202882	2	-0.00901698	0	-0.0756782	2	0.00805087	0	0.00450849	0	0.00837291	0	0.00289831	2	0.00515256	2	-0.0122373	2	0.00708477	2	-0.00772884	2	0.174543	2	-0.00901698	2	-0.00966105	2	0.0064407	2	0.00225424
0.4801	0.00418645	2	0.00450849	2	0.00386442	2	-0.141051	2	-0.0866274	2	-0.143306	2	-0.15039	2	0.00837291	2	-0.0805087	2	0	2	0.0119153	0	-0.0805087	2	0.00708477	0	0.00289831	0	0.00257628	0	0.00418645	2	0.00837291	2	0.00064407	2	0.00289831	2	0.00772884	2	0.00708477	2	0.0141695	2	-0.00805087	2	-0.00547459	2	0.00418645
0.4901	0.00289831	2	0.00901698	2	0.0167458	2	0.00257628	2	0.00676273	2	-0.0856613	2	0.0161017	2	-0.0299493	2	0.0115933	2	-0.00193221	2	0.00611866	0	-0.160373	2	-0.0064407	0	-0.0074068	0	-0.000966105	0	0	2	0.0119153	2	0.0106272	2	0.00257628	2	0.154255	2	-0.0074068	2	-0.00064407	2	0.0238306	2	0.00225424	2	-0.0161017
0.5001	-0.00225424	2	0.0154577	2	-0.00289831	2	0.0106272	2	-0.000322035	2	0.0109492	2	0.000966105	2	-0.0074068	2	0.0144916	2	-0.000322035	2	-0.0119153	0	-0.0161017	2	0.00483052	0	-0.00161017	0	-0.0064407	0	-0.0128814	2	0.0299493	2	0.828919	2	-0.0225424	2	-0.00257628	2	0.0209323	2	-0.00708477	2	-0.00322035	2	-0.207068	2	-0.0486273
0.5101	0.0254408	2	0.00193221	2	-0.00772884	2	-0.0814748	2	0.0106272	2	0.0132034	2	0.00161017	2	-0.00193221	2	-0.0492714	2	-0.046051	2	-0.0122373	0	0.0766443	2	-0.00418645	0	0.0164238	0	-0.00322035	0	0.00354238	2	0.00708477	2	-0.0106272	2	-0.0173899	2	0.00289831	2	-0.046051	2	-0.00289831	2	-0.0074068	2	0.0144916	2	0.00289831
0.5201	0.0206102	2	0.00322035	2	0.00933901	2	-0.123661	2	0.0695596	2	-0.0969325	2	-0.055712	2	-0.00708477	2	0.102085	2	0.00257628	2	0.0109492	0	0.265679	2	0.00128814	0	-0.00225424	0	-0.00322035	0	0.00676273	2	-0.00161017	2	-0.00708477	2	-0.0122373	2	0.00418645	2	0.00161017	2	0.00064407	2	-0.00289831	2	-0.0164238	2	0.00772884
0.5301	0.0222204	2	0.242814	2	0.133967	2	0.00483052	2	0.000322035	2	-0.0692375	2	0.018356	2	0.0289832	2	-0.0177119	2	0.000322035	2	-0.0524917	0	0.00901698	2	0.0119153	0	0.00611866	0	0.00064407	0	-0.0570002	2	0.000322035	2	0	2	-0.00708477	2	0.182916	2	-0.00450849	2	-0.0296272	2	-0.018034	2	0.000322035	2	0.698173
0.5401	0	2	-0.00547459	2	-0.00257628	2	-0.0115933	2	0.000322035	2	-0.00418645	2	0.00225424	2	0.0338137	2	-0.00450849	2	0.00837291	2	0.00193221	0	0.0821189	2	-0.00225424	0	-0.00161017	0	-0.00128814	0	-0.00547459	2	0.209323	2	-0.348764	2	-1.26882	2	-0.00579663	2	-0.0125594	2	0.0135255	2	0.0241526	2	-0.0702036	2	-0.0173899
0.5501	-0.00837291	2	0.00064407	2	0.00289831	2	0.0483053	2	0.00579663	2	-0.00933901	2	-0.00354238	2	0.00869494	2	-0.0299493	2	-0.00193221	2	-0.00998308	0	-0.0708477	2	-0.00257628	0	0.00450849	0	-0.00257628	0	0.00579663	2	-0.00289831	2	0.00193221	2	0.0125594	2	0.00450849	2	-0.00193221	2	0.00064407	2	-0.00966105	2	0	2	-0.00225424
0.5601	0.00193221	2	0.00289831	2	0.0064407	2	0.073102	2	0.0718138	2	0.037034	2	-0.0689155	2	0.00289831	2	0.344256	2	-0.0154577	2	-0.0074068	0	-0.360679	2	-0.00354238	0	0.00193221	0	0.00933901	0	-0.0128814	2	0.00611866	2	-0.00257628	2	-0.00289831	2	0.0164238	2	0.00676273	2	0.00064407	2	0.00418645	2	0.000322035	2	-0.0103051
0.5701	0.141373	2	-0.0318815	2	-0.0231865	2	0.00676273	2	0.00257628	2	0.220594	2	-0.0389662	2	0.00064407	2	0.00966105	2	0.000322035	2	-0.0167458	0	0.128492	2	0.0109492	0	-0.00289831	0	0.309476	0	-0.0412205	2	0.00193221	2	-0.0074068	2	0.0408984	2	0.000322035	2	-0.0103051	2	-0.0289831	2	0.00418645	2	-0.0167458	2	-0.216729
0.5801	-0.00676273	2	-0.0074068	2	0	2	0.0074068	2	0.0167458	2	0.00579663	2	0	2	0.0112712	2	0.028017	2	0.00418645	2	-0.00193221	0	0.0605426	2	0.00257628	0	-0.00418645	0	-0.0196441	0	-0.0202882	2	0.243781	2	-0.0988647	2	-0.0505595	2	0.00193221	2	0.588358	2	0.0334916	2	0.00837291	2	-0.0135255	2	0.00193221
0.5901	0.00289831	2	0.0074068	2	0.00225424	2	0.0930681	2	0.00933901	2	0.00483052	2	-0.0074068	2	0.00611866	2	0.0148136	2	-0.00225424	2	-0.00161017	0	0.0975766	2	0.0125594	0	0.00354238	0	-0.0112712	0	0.00515256	2	0	2	-0.00676273	2	0.00772884	2	0.00386442	2	-0.00547459	2	0.00064407	2	-0.00515256	2	0.00933901	2	0.000322035
0.6001	0.00354238	2	-0.00676273	2	-0.00257628	2	0.0534578	2	-0.120763	2	-0.0115933	2	-0.0228645	2	-0.00676273	2	-0.0376781	2	-0.104339	2	0.00676273	0	-0.209645	2	0.00257628	0	0.00161017	0	0.00708477	0	0.00386442	2	0.00289831	2	0.00579663	2	0.00322035	2	-0.00805087	2	0.000322035	2	0.00225424	2	0.00772884	2	0.00064407	2	0.0132034
0.6101	0.00998308	2	-0.0338137	2	0.00289831	2	0.018034	2	0.00193221	2	-0.414781	2	-0.0747121	2	0.00257628	2	0.0151356	2	0.00579663	2	-0.00708477	0	0.127526	2	0.00450849	0	-0.00322035	0	-0.00064407	0	-0.0360679	2	-0.00257628	2	0	2	-0.0199662	2	0.0109492	2	-0.00515256	2	-0.0154577	2	0.0315594	2	0.112712	2	-0.0399323
0.6201	-0.0122373	2	0.000966105	2	-0.00805087	2	0.0247967	2	0.00547459	2	-0.00837291	2	0.00611866	2	0.0170679	2	-0.00257628	2	0.00515256	2	0.00193221	0	0.0483053	2	0.00998308	0	0.00418645	0	-0.0563561	0	-0.0148136	2	0.230899	2	-0.11239	2	-0.0254408	2	0.000966105	2	0.00515256	2	0.00354238	2	0.0128814	2	0	2	-0.00128814
0.6301	0.00257628	2	-0.00064407	2	0.00611866	2	0.0190001	2	-0.00966105	2	0.0135255	2	0.00193221	2	-0.00708477	2	0.00257628	2	0.00289831	2	0.00193221	0	0.083085	2	0.0064407	0	0.00708477	0	0.0125594	0	0.00289831	2	0.0119153	2	0.00161017	2	0.00193221	2	0.00386442	2	0.136221	2	0.000966105	2	-0.00064407	2	0.00193221	2	0.00225424
0.6401	-0.00547459	2	-0.00611866	2	0.0206102	2	-0.0663392	2	0.00515256	2	0.00901698	2	-0.00901698	2	0.13139	2	-0.00483052	2	-0.00322035	2	0.0103051	0	-0.0531358	2	0.00483052	0	-0.00225424	0	-0.00225424	0	-0.0103051	2	0.00515256	2	0.0148136	2	0.00483052	2	-0.00515256	2	0.00322035	2	-0.00354238	2	0.00257628	2	0.0103051	2	0.0376781
0.6501	-0.00579663	2	0.00354238	2	0.12978	2	-0.0383222	2	0.0112712	2	-0.0702036	2	-0.0228645	2	0.00805087	2	0.00064407	2	0.00225424	2	0.00708477	0	-0.018356	2	0.00064407	0	0.00257628	0	-0.00161017	0	-0.00161017	2	-0.00386442	2	-0.00676273	2	-0.0624748	2	0.0293052	2	-0.00225424	2	-0.0296272	2	0.0115933	2	-0.073424	2	-0.0627968
0.6601	0.168102	2	-0.00161017	2	-0.00386442	2	0.00998308	2	-0.00322035	2	-0.0241526	2	0.0112712	2	0.00257628	2	-0.0637629	2	0.00128814	2	-0.00128814	0	-0.064729	2	-0.00193221	0	0.00483052	0	-0.127526	0	-0.0254408	2	-0.470815	2	-0.341679	2	-0.0106272	2	0.00257628	2	-0.0074068	2	0.0164238	2	-0.00450849	2	-0.000966105	2	-0.00418645
0.6701	0.0074068	2	0.00483052	2	0.0122373	2	0.0109492	2	0.0064407	2	0.00933901	2	0.00515256	2	0.000322035	2	0.0167458	2	-0.0128814	2	0.0135255	0	-0.106916	2	0.0112712	0	0.0154577	0	0.00805087	0	0.00322035	2	-0.00257628	2	0.00579663	2	0.00901698	2	0.00193221	2	0.260204	2	-0.00064407	2	0	2	0.00998308	2	-0.00161017
0.6801	0.00869494	2	-0.00225424	2	0.00064407	2	0.0991868	2	0.00257628	2	0.00515256	2	-0.00193221	2	-0.00225424	2	-0.00225424	2	0.00161017	2	-0.00611866	0	-0.00837291	2	-0.00386442	0	0.0122373	0	0.00483052	0	-0.0074068	2	-0.000966105	2	0.00289831	2	0.0212543	2	-0.0209323	2	-0.00869494	2	-0.0161017	2	-0.00322035	2	0.00547459	2	-0.00064407
0.6901	-0.00515256	2	0.018356	2	0.0247967	2	-0.00805087	2	0.00386442	2	0.0360679	2	-0.0840511	2	0.000322035	2	0.00354238	2	0.0161018	2	-0.00193221	0	0.0196441	2	0.00128814	0	-0.695273	0	-0.00386442	0	0.00966105	2	0.00418645	2	0.0103051	2	-0.0946783	2	0.0338137	2	0.000322035	2	0.0447629	2	0.0956444	2	0.0109492	2	-0.106272
0.7001	0.108204	2	-0.131712	2	0.000322035	2	-0.0228645	2	-0.00547459	2	0.00193221	2	-0.0125594	2	0.0570002	2	-0.0418645	2	0	2	-0.00676273	0	-0.271475	2	-0.0119153	0	-0.00611866	2	0.000322035	0	-0.0270509	2	0.0711697	2	-0.228645	2	-0.00193221	2	0.00483052	2	-0.00708477	2	0.000966105	2	0.00128814	2	-0.0064407	2	0.00805087
0.7101	0.00161017	2	0.0074068	2	0	2	0.0357459	2	0.00289831	2	-0.00418645	2	-0.00450849	2	-0.000966105	2	-0.0437968	2	0.00193221	2	0.00772884	0	0.0492714	2	0.00450849	0	0.00483052	2	0.00322035	0	0.00933901	2	0.00966105	2	-0.00257628	2	0.000322035	2	-0.00547459	2	-0.346832	2	-0.00257628	2	0.00193221	2	0.000966105	2	0.00322035
0.7201	0.0064407	2	0.00933901	2	0.00515256	2	-0.0206102	2	-0.0360679	2	0.00837291	2	0.00483052	2	-0.000966105	2	-0.00418645	2	0.00354238	2	-0.0177119	0	0.0135255	2	-0.00450849	0	0.00161017	2	-0.00064407	0	-0.00128814	2	-0.00354238	2	0.00128814	2	-0.00515256	2	-0.00901698	2	0.0115933	2	0.000966105	2	0.00547459	2	-0.0222204	2	-0.018678
0.7301	0.00257628	2	0.00933901	2	0.018678	2	-0.545527	2	-0.00837291	2	0.0135255	2	-0.00708477	2	0.00354238	2	-0.0247967	2	0.00064407	2	-0.00128814	0	-0.124628	2	0.00257628	0	-0.00257628	2	0.00064407	0	0.0138475	2	0.0141695	2	0.0064407	2	-0.00933901	2	0.0135255	2	0.0122373	2	0.00772884	2	0.131068	2	-0.00676273	2	0.156831
0.7401	-0.0106272	2	0.949038	2	0.027373	2	-0.0772884	2	0.00547459	2	-0.0582883	2	-0.133322	2	-0.00450849	2	-0.00547459	2	-0.00257628	2	-0.0132034	0	0.163272	2	-0.00193221	0	0.0521697	2	0.0141695	0	-0.0293052	2	0.055068	2	-0.0115933	2	0.0202882	2	-0.00322035	2	0.000966105	2	0.000322035	2	-0.00064407	2	0	2	-0.00289831
0.7501	0.00515256	2	-0.0492714	2	0.00257628	2	0.0521697	2	-0.000966105	2	0.0132034	2	0.00386442	2	0.00483052	2	-0.0260848	2	-0.000322035	2	0.000966105	0	-0.0570002	2	0.00322035	0	0	2	0.0202882	0	0.00933901	2	0.00128814	2	0.000322035	2	0.00805087	2	0.00579663	2	-0.224136	2	-0.0074068	2	0.00515256	2	-0.00161017	2	0.00161017
0.7601	0	2	-0.00676273	2	-0.000322035	2	0.00579663	2	0.00483052	2	0.0074068	2	0.00225424	2	0	2	-0.00450849	2	0.00322035	2	0.00515256	0	-0.037034	2	0.00483052	0	0.00322035	2	0.00483052	0	-0.00193221	2	-0.00354238	2	0.00837291	2	-0.0157797	2	0.0144916	2	-0.0074068	2	0.00869494	2	-0.00064407	2	0.0074068	2	0.00289831
0.7701	-0.00161017	2	-0.00805087	2	-0.00064407	2	-0.181306	2	0.000322035	2	0.00515256	2	-0.00515256	2	-0.00064407	2	-0.0103051	2	0.0132034	2	0.00064407	0	0.073746	2	-0.00418645	0	0.0144916	2	-0.000966105	0	0.00611866	2	-0.000966105	2	0.0109492	2	-0.0132034	2	0.00225424	2	-0.00515256	2	-0.0653731	2	0.0138475	2	-0.0264069	2	0.615731
0.7801	0.037034	2	-0.00805087	2	0.0103051	2	-0.0351018	2	0.00547459	2	-0.0119153	2	-0.145882	2	0.00933901	2	-0.0286611	2	0.00193221	2	-0.00966105	0	-0.0357459	2	0.00676273	0	-0.00418645	2	-0.00289831	0	0.00998308	2	-0.000966105	2	0.132678	2	-0.0328476	2	-0.000966105	2	-0.00805087	2	0.0135255	2	0.00901698	2	-0.00933901	2	-0.0173899
0.7901	-0.00869494	2	-0.0132034	2	0.0479832	2	0.0254408	2	-0.00547459	2	-0.142661	2	0.00193221	2	0.00354238	2	-0.0267289	2	-0.00225424	2	-0.0405764	0	-0.0212543	2	0.00611866	0	0.00708477	2	-0.00966105	0	0.00676273	2	0.00708477	2	0.00418645	2	-0.000322035	2	0.0064407	2	0.302391	2	0.00579663	2	0.00386442	2	-0.000966105	2	-0.000966105
0.8001	0.00418645	2	-0.00225424	2	-0.00386442	2	0.00611866	2	0.00418645	2	0.0112712	2	0.0074068	2	0.00128814	2	0.00837291	2	0.0074068	2	-0.00193221	0	0.00450849	2	-0.00161017	0	0.00611866	2	0.00225424	0	0.00257628	2	0.00805087	2	0.00193221	2	0.00418645	2	0	2	0.00064407	2	-0.0190001	2	-0.000966105	2	-0.00257628	2	0
0.8101	-0.00966105	2	0.0119153	2	-0.0112712	2	0.0173899	2	0.0112712	2	-0.000966105	2	0.00064407	2	0.000966105	2	0.0103051	2	0.00805087	2	-0.0293052	0	0.0170679	2	0.00418645	0	0.00257628	2	-0.000322035	0	0.0074068	2	0.00161017	2	0.00064407	2	-0.119153	2	0.00547459	2	0.00289831	2	0.18195	2	-0.00064407	2	-0.0685934	2	0.542629
0.8201	0.00386442	2	-0.00161017	2	0.00193221	2	-0.388696	2	0.00354238	2	-0.00354238	2	0.0157797	2	0.0161017	2	0.000966105	2	-0.0950003	2	0.00161017	0	-0.0241526	2	0.00805087	0	0.00708477	2	0.0122373	0	-0.0109492	2	-0.0064407	2	-0.0302713	2	-0.00515256	2	0.265035	2	-0.00772884	2	0.00193221	2	0.0209323	2	-0.0064407	2	-0.0122373
0.8301	0.0135255	2	-0.0615087	2	-0.0231865	2	0.0431527	2	0.00901698	2	-0.0328476	2	-0.00225424	2	0	2	-0.00676273	2	-0.00128814	2	-0.00064407	0	-0.0805087	2	0.00579663	0	0.00547459	2	0.00450849	0	-0.00064407	2	-0.0257628	2	0.00483052	2	0.0225425	2	0.00837291	2	-0.46051	2	0.00966105	2	0.00322035	2	0.0138475	2	0.00354238
0.8401	0.139119	2	0.0115933	2	0.00257628	2	-0.00450849	2	0.0112712	2	-0.0202882	2	-0.00193221	2	0.00064407	2	-0.00418645	2	0.00515256	2	-0.0177119	0	-0.102729	2	0.00547459	0	-0.00354238	2	-0.000966105	0	0.00450849	2	-0.00354238	2	0.0125594	2	0.00257628	2	0.00225424	2	0.00354238	2	-0.0602205	2	0.00161017	2	0.00257628	2	-0.000322035
0.8501	-0.0244747	2	0.00579663	2	-0.00708477	2	-0.0521697	2	0.0318815	2	0.00161017	2	0.0074068	2	0.00579663	2	-0.0173899	2	0.00869494	2	0.00579663	0	1.78923	2	-0.00225424	0	-0.00450849	2	-0.000322035	0	-0.00515256	2	-0.00708477	2	0.00161017	2	-0.116899	2	0.0064407	2	0.00869494	2	0.0267289	2	0.00354238	2	-0.0354238	2	-0.0811528
0.8601	-0.000322035	2	-0.00418645	2	-0.000966105	2	-0.805087	2	0.00547459	2	0.00161017	2	-0.00869494	2	0.00998308	2	-0.00547459	2	0.00483052	2	-0.0138475	0	-0.0299493	2	-0.0125594	2	0.00450849	2	-0.00289831	0	-0.0132034	2	-0.00257628	2	0.00193221	2	-0.0244747	2	0.0222204	2	0.00289831	2	-0.0241526	2	0.114644	2	-0.0141695	2	0.0074068
0.8701	0.00386442	2	0.0634409	2	0.0241526	2	-0.0209323	2	0.00515256	2	0.00418645	2	-0.142017	2	0.0215763	2	0.00322035	2	0.0164238	2	-0.00418645	0	0.0296272	2	0.00418645	2	-0.00708477	2	0.0115933	0	-0.00450849	2	-0.000966105	2	0.00869494	2	-0.000322035	2	-0.00547459	2	0.0611867	2	0.0135255	2	0.00257628	2	-0.00289831	2	0.00837291
0.8801	0.00289831	2	0.00579663	2	0.00257628	2	0.0228645	2	0.00161017	2	0.0756782	2	-0.00418645	2	-0.00322035	2	0.00225424	2	0.0074068	2	0.0161017	0	-0.0209323	2	0.000322035	2	0.00869494	2	0.00128814	0	-0.00772884	2	-0.00161017	2	0	2	0.018034	2	-0.00193221	2	0.0074068	2	-0.0821189	2	0.00354238	2	-0.000322035	2	-0.00676273
0.8901	0.156187	2	-0.0170679	2	-0.00611866	2	-0.00515256	2	0.0492714	2	0.0408984	2	0.0064407	2	-0.000966105	2	0.00193221	2	0.000966105	2	-0.000966105	0	1.11682	2	-0.0122373	2	0.00966105	2	0.00225424	0	-0.00579663	2	0.00708477	2	0.00225424	2	-0.120763	2	0.00515256	2	0.00161017	2	-0.00837291	2	0.00483052	2	-0.0408984	2	0.000966105
0.9001	-0.00483052	2	0.0154577	2	-0.00676273	2	-0.117865	2	0.00805087	2	0.000966105	2	0.000966105	2	-0.0106272	2	-0.38934	2	0.00708477	2	-0.00225424	0	-0.0293052	2	0.378391	2	0.0074068	2	0.0173899	0	-0.0122373	2	0.00579663	2	0.144916	2	0.00128814	2	-0.00676273	2	-0.0148136	2	0.0122373	2	-0.154899	2	-0.00450849	2	-0.00386442
0.9101	0.00354238	2	-0.0721358	2	0.0119153	2	-0.0138475	2	0.0106272	2	0.0103051	2	-0.0769664	2	0.00483052	2	0.0115933	2	-0.00708477	2	0.00225424	0	0.0415425	2	0.00322035	2	-0.00515256	2	0.00515256	0	-0.00837291	2	-0.00837291	2	-0.00611866	2	0.00772884	2	-0.00289831	2	0.0218984	2	-0.0386442	2	-0.000966105	2	-0.000966105	2	0.00901698
0.9201	-0.00161017	2	0.0244747	2	0.046051	2	0.0196441	2	-0.00225424	2	0.0112712	2	-0.0154577	2	0.0103051	2	0.0109492	2	0.00483052	2	-0.000966105	0	0.0141695	2	0	2	0.00418645	2	-0.0125594	0	0.00386442	2	0.00579663	2	0.0122373	2	-0.0251187	2	0.00483052	2	-0.00515256	2	-0.23895	2	0	2	-0.00064407	2	-0.0267289
0.9301	-0.0222204	2	-0.00450849	2	0.00450849	2	0.00708477	2	0.142017	2	-0.0898478	2	0.00386442	2	-0.0151356	2	0.00354238	2	-0.00579663	2	-0.00064407	0	-0.0898478	2	0.0112712	2	-0.0106272	2	0.0135255	0	0.0103051	2	0.0125594	2	0.0119153	2	0.0115933	2	0.00483052	2	0.00193221	2	0.0138475	2	0.00418645	2	-0.0257628	2	-0.00161017
0.9401	-0.055712	2	0.00257628	2	0.00579663	2	-0.0985427	2	-0.0064407	2	0.00289831	2	0.000966105	2	0.00064407	2	-0.00772884	2	0.00708477	2	-0.0115933	0	-0.0724579	2	-0.0228645	2	-0.0167458	2	0.000966105	0	0.190323	2	0.00998308	2	-0.123339	2	-0.00998308	2	0.0125594	2	-0.0112712	2	-0.0119153	2	-0.055068	2	-0.00547459	2	-0.00257628
0.9501	0.00611866	2	-0.00869494	2	-0.00193221	2	-0.104017	2	-0.00193221	2	-0.000966105	2	-0.00225424	2	0.00547459	2	0.036712	2	-0.0135255	2	-0.018678	0	-0.000322035	2	-0.00289831	2	-0.00322035	2	0.00161017	0	0.00450849	2	-0.000966105	2	0.00483052	2	0.00901698	2	0.00161017	2	0.00418645	2	-0.0193221	2	0.00515256	2	0.0125594	2	-0.00483052
0.9601	-0.00708477	2	-0.0518476	2	-0.320103	2	0.00515256	2	0.00193221	2	0.00547459	2	-0.045729	2	0.00547459	2	0.00257628	2	-0.00483052	2	0.0196441	0	0.00676273	2	-0.00418645	2	-0.00289831	2	0.00289831	0	0.00322035	2	0.00225424	2	0.00161017	2	0.0122373	2	0.00483052	2	-0.00547459	2	-0.092424	2	-0.00933901	2	0.00547459	2	0.0415425
0.9701	0.00418645	2	-0.00515256	2	0.00837291	2	-0.00418645	2	0.00289831	2	-0.0225424	2	-0.00064407	2	0.00611866	2	-0.0115933	2	-0.00354238	2	-0.00418645	0	-0.0479832	2	0.0167458	2	0.00837291	2	0.0119153	0	0.00386442	2	0.0128814	2	0.00547459	2	-0.064085	2	0	2	0.00289831	2	-0.0196441	2	0.00193221	2	0.0154577	2	-0.00708477
0.9801	-0.0592544	2	0.0103051	2	0.00225424	2	0.0975766	2	0.0074068	2	-0.00515256	2	0.0170679	2	-0.00064407	2	0.0383222	2	0.0109492	2	-0.0177119	0	-0.0834071	2	-0.0151356	2	0.00708477	2	-0.0064407	0	-0.0402544	2	0.00193221	2	-0.00579663	2	0.0167458	2	-0.0534578	2	-0.275662	2	0.0421866	2	0.0309154	2	-0.00064407	2	0.00289831
0.9901	0.00805087	2	0.00547459	2	-0.0128814	2	0.0576443	2	-0.00225424	2	-0.00225424	2	-0.00515256	2	0.00483052	2	-0.0927461	2	-0.130102	2	0.0164238	0	0.0119153	2	0.00193221	2	-0.00869494	2	-0.00611866	0	0	2	0.00611866	2	0.0199662	2	-0.000322035	2	0.00128814	2	0.00128814	2	-0.00676273	2	0.00450849	2	0.00450849	2	-0.00418645
1.0001	0.00386442	2	-0.00515256	2	0.00515256	2	0.0222204	2	0.000966105	2	0.00161017	2	-0.00837291	2	-0.0064407	2	0.00128814	2	-0.00547459	2	-0.00547459	0	0.0132034	2	-0.00450849	2	-0.00676273	2	0.00289831	0	0.00772884	2	0.000322035	2	0.0534578	2	-0.00676273	2	0.00322035	2	0.000966105	2	0.319137	2	-0.00901698	2	-0.00322035	2	-0.064729
1.0101	-0.00322035	2	-0.0396103	2	-0.00708477	2	0.00161017	2	-0.00289831	2	0.00450849	2	-0.0128814	2	-0.00354238	2	0.00064407	2	0.00998308	2	-0.0115933	0	-0.0135255	2	-0.00708477	2	0.00418645	2	0.00772884	0	0.000966105	2	-0.000322035	2	-0.0109492	2	-0.046051	2	-0.00386442	2	-0.00547459	2	0.0103051	2	0.00193221	2	0.00933901	2	-0.00128814
1.0201	-0.16617	2	-0.00289831	2	0.00547459	2	-0.0151356	2	0.00418645	2	-0.0132034	2	0.00193221	2	0.00676273	2	0.00386442	2	0.00901698	2	-0.0218984	0	0.00225424	0	-0.0325255	2	0.0103051	2	0.00901698	0	-0.000322035	2	-0.00386442	2	0.00450849	2	-0.0148136	2	-0.00966105	2	0.0141695	2	0.0074068	2	-0.00901698	2	0.00515256	2	0.00805087
1.0301	0.0170679	2	0.00708477	2	0.0157797	2	-0.0943562	2	-0.00322035	2	0.0135255	2	0.0064407	2	-0.000966105	2	0.0486273	2	0.00547459	2	-0.0190001	0	0.0315594	0	-0.00611866	2	-0.00515256	2	-0.00772884	0	0.0167458	2	-0.00128814	2	0.00064407	2	-0.00579663	2	0.0115933	2	0.00547459	2	-0.0260848	2	0.0254408	2	0.00193221	2	-0.00772884
1.0401	0.00225424	2	-0.00579663	2	-0.00386442	2	0.00772884	2	-0.00193221	2	0.00611866	2	0.00772884	2	0	2	-0.00998308	2	-0.0898478	2	0.00676273	0	-0.00128814	0	0.00257628	2	0.00064407	2	0.00193221	0	-0.000322035	2	0.00547459	2	-0.0956444	2	-0.0148136	2	-0.00772884	2	-0.00128814	2	-1.5741	2	-0.00322035	2	0.000966105	2	-0.0328476
1.0501	0.00933901	2	0.0206102	2	-0.218984	2	0.0173899	2	0.00128814	2	-0.000322035	2	-0.0418645	2	-0.00547459	2	0.00064407	2	-0.0157797	2	0.0151356	0	-0.00064407	0	0.00450849	2	0.00772884	2	0.000966105	0	0.00483052	2	0.00225424	2	0.00611866	2	-0.0302713	2	0.00064407	2	-0.00193221	2	0.00322035	2	0.00998308	2	0.0238306	2	-0.00289831
1.0601	-0.0663392	2	-0.0173899	2	0.00998308	2	-0.00611866	2	-0.165526	2	0.00161017	2	-0.00805087	2	0.0302713	2	-0.0170679	2	0.000966105	2	-0.0808308	0	-0.0260848	0	0.0141695	2	0.0064407	2	-0.00322035	0	-0.0074068	2	0.0074068	2	0.0144916	2	-0.00933901	2	0.0254408	2	-0.0151356	2	0.0109492	2	0.0074068	2	0.00322035	2	0.00933901
1.0701	0.10756	2	-0.00869494	2	-0.00450849	2	0.00257628	2	-0.00193221	2	0.0473391	2	-0.0112712	2	0.00837291	2	0.00515256	2	0.00708477	2	1.41019	0	0.0247967	0	0.00128814	2	0.00515256	2	0.00450849	0	0.00933901	2	-0.0128814	2	0.00418645	2	-0.00354238	2	-0.018678	2	0.000322035	2	-0.0357459	2	0.0170679	2	0.00772884	2	-0.00064407
1.0801	0.00322035	2	0.00805087	2	0.000966105	2	-0.0573222	2	0.00708477	2	0.018678	2	-0.00547459	2	0.0074068	2	-0.0064407	2	-0.00547459	2	-0.00966105	0	-0.00611866	0	-0.00901698	2	-0.00161017	2	-0.00064407	0	-0.0106272	2	0.0119153	2	-0.00418645	2	0.00064407	2	0.00483052	2	-0.00708477	2	-0.898155	2	0.00128814	2	-0.0064407	2	-0.0325255
1.0901	-0.00128814	2	0.00257628	2	0.0115933	2	-0.0103051	2	0.000322035	2	-0.00128814	2	0.00611866	2	-0.00386442	2	-0.0109492	2	-0.136865	2	0	0	-0.0373561	0	0.0196441	2	0.000966105	2	-0.0144916	0	-0.00257628	2	-0.00161017	2	0.0573222	2	0.0257628	2	-0.00064407	2	-0.00128814	2	-0.0103051	2	-0.000966105	2	-0.00386442	2	0.000966105
1.1001	0.00193221	2	-0.108526	2	0.00450849	2	0.0338137	2	0.187102	2	0.00289831	2	0.00772884	2	0.00901698	2	0.0193221	2	0.00128814	2	0.0244747	0	-0.0235086	0	0.873682	2	0.0148136	2	0.00193221	0	0.0164238	2	0.00805087	2	-0.000322035	2	-0.0879155	2	-0.00837291	2	-0.00225424	2	-0.00064407	2	0.0190001	2	0.00837291	2	-0.00064407
1.1101	0.000966105	2	0.00128814	2	-0.00354238	2	0.00998308	2	0.00386442	2	-0.00869494	2	-0.00128814	2	0.00418645	2	-0.00805087	2	-0.00676273	2	0.000322035	0	-0.00386442	0	0.027373	2	0.00418645	2	0.00322035	0	-0.036712	2	-0.00064407	2	0.00289831	2	0.00837291	2	-0.0257628	2	0.0344577	2	0.0132034	2	0.00064407	2	-0.00322035	2	0.0064407
1.1201	0.285967	2	0.00418645	2	-0.00257628	2	-0.0161017	2	-0.00772884	2	0.150712	2	0.0193221	2	-0.105305	2	-0.0611866	2	0.000966105	2	-0.488205	0	-0.0351018	0	0.0109492	2	-0.00322035	2	0.00193221	0	-0.00322035	2	0.00869494	2	-0.00193221	2	0.00483052	2	0.0125594	2	0.00322035	2	-0.124305	2	0.0109492	2	-0.00676273	2	0.046051
1.1301	-0.027695	2	-0.00193221	2	0.00161017	2	0.0112712	2	0.00128814	2	-0.0106272	2	-0.00901698	2	0.00161017	2	0.000966105	2	-0.00483052	2	-0.551646	0	-0.00579663	0	0.00418645	2	0.0103051	2	0.0151356	0	-0.00354238	2	-0.00161017	2	0.00354238	2	-0.0190001	2	-0.00064407	2	0.00450849	2	0.00483052	2	-0.00966105	2	-0.00547459	2	-0.0064407
1.1401	0.00515256	2	-0.000966105	2	0.00193221	2	-0.027695	2	0	2	0.00161017	2	0	2	-0.00483052	2	0.00064407	2	-0.0222204	2	0.0125594	0	-0.0637629	0	-0.00128814	2	0.00289831	2	0.00064407	0	0.000322035	2	-0.00483052	2	0	2	-0.00772884	2	0.0074068	2	0.00128814	2	0.0128814	2	0.00966105	2	0.0138475	2	-0.00611866
1.1501	-0.00322035	2	-0.0173899	2	0.00515256	2	0.000966105	2	-0.00547459	2	0.00483052	2	-0.00837291	2	-0.0164238	2	0.00805087	2	0.00418645	2	0.0125594	0	0.0148136	0	-0.00386442	2	0.00901698	2	0.00418645	0	-0.316238	2	-0.00450849	2	0.00257628	2	-0.0447629	2	0.000322035	2	0.0318815	2	-0.0074068	2	0.00611866	2	-0.00257628	2	0.00418645
1.1601	-0.0212543	2	0.00322035	2	-0.00225424	2	0.00869494	2	-0.00322035	2	0.00805087	2	0.00386442	2	0.00193221	2	0.00611866	2	-0.000322035	2	-0.0235086	0	-0.00547459	0	0.00901698	2	-0.0125594	2	0.00772884	0	0.00418645	2	-0.00418645	2	0.00128814	2	-0.00579663	2	0.00257628	2	-0.000322035	2	-0.0380001	2	-0.0074068	2	-0.000966105	2	0.0119153
1.1701	-0.0254408	2	0.000322035	2	0.00322035	2	0.0695596	2	0.00161017	2	0.00418645	2	0.00483052	2	0.00161017	2	-0.00966105	2	-0.00193221	2	0.182916	0	0.0347798	0	0.0164238	2	-0.00805087	2	0.0106272	0	0.00547459	2	-0.0125594	2	-0.00257628	2	0.0115933	2	0.0138475	2	-0.00837291	2	0.0228645	2	-0.00676273	2	0.0141695	2	0.00289831
1.1801	0.00547459	2	-0.00579663	2	-0.00515256	2	0.018678	2	-0.00289831	2	0.00837291	2	0.000322035	2	0.00386442	2	0.00450849	2	-0.00418645	2	0.0982207	0	0.00289831	0	-0.00901698	2	-0.00064407	2	0.00418645	0	0.00450849	2	0.00225424	2	0.000966105	2	-0.0566782	2	0.00289831	2	-0.00547459	2	0.0119153	2	-0.0064407	2	0.00289831	2	-0.000322035
1.1901	0.0074068	2	0.25312	2	-0.00225424	2	0.00998308	2	0.0157797	2	-0.000322035	2	0.0064407	2	-0.00611866	2	-0.00418645	2	0.0386442	2	0.000966105	0	0.00966105	0	-0.00064407	2	0.00064407	2	-0.00547459	0	-0.0260848	2	-0.0064407	2	0.00289831	2	0.00933901	2	0.0170679	2	-0.158119	2	0.0218984	2	0.0161018	2	0.00257628	2	0.00257628
1.2001	0.00289831	2	-0.00483052	2	0	2	-0.0103051	2	-0.00483052	2	-0.0135255	2	-0.018034	2	0.00064407	2	0.00064407	2	0.00676273	2	0.0962885	0	-0.00579663	0	0.00998308	2	0.000966105	2	0.00515256	0	-0.00837291	2	0.00837291	2	-0.00225424	2	0.00257628	2	-0.00450849	2	0.00193221	2	-0.0466951	2	-0.000322035	2	0.0141695	2	0.00225424
1.2101	-0.00515256	2	0.00354238	2	0.0138475	2	0.0157797	2	-0.00354238	2	0.00837291	2	0.00837291	2	0.000322035	2	-0.00708477	2	0.00225424	2	-0.418001	0	-0.00772884	0	-0.00450849	2	0.0148136	2	-0.00418645	0	0.0161017	2	-0.381611	2	0.00547459	2	0.0109492	2	-0.00708477	2	0.00064407	2	-0.0244747	2	-0.018034	2	-0.114966	2	0.00161017
1.2201	-0.0515256	2	0.00193221	2	-0.0128814	2	0.284357	2	-0.00966105	2	0.00805087	2	-0.00386442	2	-0.00128814	2	-0.046051	2	0.00354238	2	0.0351018	0	-0.0125594	0	0.00161017	0	-0.00515256	2	0.0074068	2	-0.000966105	2	0.00708477	2	0.00386442	2	-0.0373561	2	0.00611866	2	-0.00869494	2	-0.00064407	2	-0.00901698	2	0.00193221	2	0
1.2301	0.0177119	2	-0.00611866	2	0.0064407	2	0.0173899	2	0.0698816	2	-0.00354238	2	0.00386442	2	0.00869494	2	0.0228645	2	0.00869494	2	0.00064407	0	0.0115933	0	-0.00483052	0	0.00064407	2	-0.00161017	2	0.167458	2	-0.000966105	2	0.00611866	2	-0.00611866	2	0.0112712	2	-0.0141695	2	-0.00772884	2	0.0167458	2	-0.00418645	2	-0.00161017
1.2401	-0.00128814	2	-0.0241526	0	0.00772884	2	0.0157797	2	0.0074068	2	-0.00128814	2	0.125272	2	0.00289831	2	-0.00193221	2	0.0109492	2	0.0927461	0	0.0151356	0	0.000966105	0	0.00901698	2	0.00611866	2	-0.018678	2	-0.00483052	2	0.00193221	2	0.00611866	2	-0.168424	2	0.0157797	2	-0.018678	2	-0.00064407	2	-0.00257628	2	0.00579663
1.2501	0.00257628	2	0.0106272	0	-0.00676273	2	0.018678	2	-0.0064407	2	-0.209645	2	0.00837291	2	-0.00161017	2	0.0373561	2	-0.00064407	2	0.0161017	0	0.00064407	0	0.00161017	0	-0.00225424	2	-0.00128814	2	0.00708477	2	0	2	0.00483052	2	-0.0190001	2	-0.00289831	2	-0.000966105	2	-0.0743901	2	-0.00354238	2	0.0705257	2	-0.00289831
1.2601	-0.0351018	2	0.00998308	0	0.00772884	2	-0.108848	2	-0.00193221	2	0.00772884	2	-0.00579663	2	-0.00128814	2	-0.027695	2	0.00450849	2	0.0132034	0	-0.0132034	0	0.00289831	0	0.00676273	2	0.0064407	2	0.000966105	2	0.0128814	2	-0.0193221	2	-0.00901698	2	0.00418645	2	-0.00161017	2	-0.00128814	2	-0.00998308	2	0.000966105	2	-0.00161017
1.2701	-0.0202882	2	-0.00289831	0	0.00418645	2	-0.00676273	2	-0.00257628	2	0.0074068	2	-0.00257628	2	0.00257628	2	-0.0309154	2	0.00418645	2	-0.0190001	0	0.00483052	0	0.00257628	0	0.00289831	2	0.00450849	2	0.00418645	2	-0.00257628	2	0.0148136	2	-0.00966105	2	-0.00289831	2	0.00708477	2	0.00322035	2	0.0157797	2	0.00483052	2	0.000322035
1.2801	0.00933901	2	-0.0251187	0	0	2	0.00322035	2	0.0125594	2	0.0154577	2	0.00225424	2	0.00515256	2	0.00450849	2	0.00225424	2	-0.00386442	0	-0.00837291	0	-0.0115933	0	-0.00161017	2	-0.00933901	2	-0.00161017	2	0.00966105	2	-0.00064407	2	-0.00257628	2	-0.00547459	2	0.0167458	2	-0.00676273	2	-0.00161017	2	0.00322035	2	0.0138475
1.2901	-0.000966105	2	0.00225424	0	0.0064407	2	0.0106272	2	0.00547459	2	0.00579663	2	-0.273086	2	-0.0064407	2	0.0154577	2	0.00322035	2	0.0331696	0	-0.0115933	0	0.0141695	0	0.00225424	2	-0.00128814	2	-0.00064407	2	-0.00547459	2	0.0125594	2	0.00354238	2	0.0103051	2	-0.00805087	2	0.0618307	2	0.00064407	2	-0.150712	2	0.0064407
1.3001	0.0112712	2	0.00966105	0	0.00579663	2	0.0154577	2	-0.00772884	2	0.154577	2	0.00483052	2	0.00450849	2	-0.00933901	2	0.00805087	2	-0.111102	0	-0.0228645	0	-0.00579663	0	0.000322035	2	0.000966105	2	0.00966105	2	-0.0247967	2	-0.00837291	2	-0.0199662	2	0.00225424	2	0.00418645	2	0.00128814	2	-0.0064407	2	0.00386442	2	-0.00354238
1.3101	-0.128492	2	0.0064407	0	0.00966105	2	-0.614442	2	0.0251187	2	0.00418645	2	-0.000322035	2	-0.167136	2	0.0222204	2	0.00225424	2	0.0247967	0	0.0074068	0	0.027373	0	0.0122373	2	-0.00386442	2	-0.000966105	2	-0.00225424	2	0.00579663	2	-0.0161017	2	0.0064407	2	0.00676273	2	-0.00225424	2	0.00708477	2	0.00354238	2	-0.00225424
1.3201	0.000322035	2	0.00837291	0	-0.00193221	2	-0.00676273	2	-0.242814	2	0.00418645	2	0.00515256	2	0.00933901	2	0.0135255	2	0.0074068	2	0.00322035	0	0.00579663	0	0.00386442	0	0.00676273	2	0.0128814	2	-0.00869494	2	0.00998308	2	0	2	0.00579663	2	0.0161017	2	-0.00064407	2	-0.0132034	2	0.153933	2	-0.00225424	2	0.0222204
1.3301	0.00611866	2	-0.0254408	0	-0.00418645	2	0.0115933	2	0.00611866	2	-0.00354238	2	0.0122373	2	-0.00515256	2	-0.018356	2	0	2	0.00225424	0	0.00257628	0	0.00772884	0	-0.018678	2	-0.0135255	2	-0.0218984	2	-0.00161017	2	-0.00064407	2	0.00837291	2	0.0302713	2	0.00483052	2	0.171645	2	0.00676273	2	-0.00547459	2	0.0151356
1.3401	0.00869494	2	0.00901698	0	-0.0541019	2	-0.018678	2	-0.00611866	2	-0.00450849	2	0.00483052	2	0.000322035	2	0.000966105	2	-0.00322035	2	-0.00225424	0	-0.00933901	0	0.0064407	0	0.00869494	2	0.00322035	2	0.00579663	2	0.00386442	2	0.0930681	2	-0.0135255	2	0.00289831	2	0.00579663	2	0.00257628	2	0.00289831	2	-0.0315594	2	-0.00161017
1.3501	-0.0254408	2	0.00708477	0	0.00901698	2	-0.092424	2	0.00611866	2	-0.346832	2	-0.00161017	2	0.00515256	2	0.0164238	2	-0.0135255	2	0.0202882	0	0.00708477	0	-0.0144916	0	0.000322035	2	0.00450849	2	0.00418645	2	0.00998308	2	0.000322035	2	-0.0334916	2	0.00418645	2	0.00966105	2	0	2	-0.000966105	2	0.0064407	2	-0.00322035
1.3601	-0.0502375	2	0.0074068	0	0.00547459	2	-0.0566782	2	-0.00708477	2	0.0074068	2	-0.000322035	2	0.0415425	2	-0.0106272	2	0.0241526	2	0.302069	0	-0.00289831	0	-0.00772884	0	0.000966105	2	-0.00161017	2	0.00483052	2	0.00193221	2	-0.00193221	2	0.00064407	2	-0.0151356	2	0.0161018	2	-0.0122373	2	-0.0615087	2	0.00064407	2	0.0447629
1.3701	0.00322035	2	0.00322035	0	0.00901698	2	0.0109492	2	0	2	-0.00450849	2	0.00289831	2	-0.0202882	2	-0.00805087	2	0.0141695	2	0.0144916	0	0	0	0.00611866	0	0.018034	2	0	2	-0.0466951	2	0.00579663	2	0.00193221	2	0.00322035	2	0.14395	2	-0.00933901	2	0.0173899	2	-0.000322035	2	-0.000322035	2	-0.00708477
1.3801	0.00064407	2	-0.00483052	0	0.00193221	2	0.00289831	2	0.00966105	2	0.00128814	2	0.00225424	2	0.00354238	2	0.00450849	2	-0.00933901	2	0.0064407	0	0.00676273	0	-0.0177119	0	0.00225424	2	0.00257628	2	-0.0161017	2	-0.00225424	2	-0.00611866	2	0.0312374	2	-0.00837291	2	-0.00064407	2	0.00676273	2	0.00450849	2	-0.0154577	2	0.000322035
1.3901	-0.0157797	2	0.00676273	0	-0.0563561	2	0.0215763	2	0.00483052	2	0.00515256	2	0.00450849	2	-0.00483052	2	0.0392883	2	-0.00354238	2	-0.0257628	0	-0.00257628	0	0.0167458	0	0.00225424	2	-0.00257628	2	0.00837291	2	0.0695596	2	-0.0135255	2	-0.00386442	2	0.00354238	2	-0.00257628	2	0.0074068	2	-0.00805087	2	0.000966105	2	0
1.4001	0.00676273	2	0.00225424	0	0.00257628	2	-0.0528137	2	0.0328476	2	-0.0115933	2	0.00193221	2	0.00676273	2	-0.0202882	2	-0.00322035	2	-0.00547459	0	0.00966105	0	-0.00257628	0	0.00386442	2	-0.00805087	2	0.00225424	2	0.00161017	2	-0.00354238	2	-0.00257628	2	0.00933901	2	-0.0064407	2	0.0074068	2	0.0196441	2	-0.00064407	2	-0.074068
1.4101	-0.000322035	2	-0.000966105	0	-0.00386442	2	-0.0318815	2	-0.0589324	2	0.00869494	2	-0.00161017	2	-0.00901698	2	0.192577	2	0.0141695	2	-0.0872715	0	-0.00933901	0	0.00966105	0	-0.00064407	2	0.00483052	2	-0.00966105	2	0.00193221	2	-0.00161017	2	0.0170679	2	-0.236374	2	0.0112712	2	-0.0177119	2	-0.00161017	2	-0.00515256	2	0.00064407
1.4201	-0.110458	2	0.000966105	0	0.00837291	2	0.00418645	2	0.00354238	2	0.0074068	2	0.0486273	2	0.00450849	2	0.0209323	2	-0.00386442	2	0.0412205	0	0.0125594	0	0.0141695	0	-0.0064407	2	-0.00128814	2	-0.0611866	2	0.00708477	2	-0.00805087	2	-0.00966105	2	0.0074068	2	0.000966105	2	-0.0305933	2	-0.00611866	2	-0.0167458	2	0.00579663
1.4301	0.00515256	2	0.000322035	0	-0.00386442	2	0.018034	2	-0.00450849	2	0.0064407	2	0.00450849	2	-0.00064407	2	0.00579663	2	0.00676273	2	-0.0148136	0	0.00161017	0	0.0157797	0	0.00354238	2	0.00418645	2	-0.00611866	2	0.000966105	2	0.0218984	2	-0.0231865	2	-0.000322035	2	-0.00193221	2	0.00933901	2	-0.00128814	2	0.00225424	2	0.00547459
1.4401	-0.00193221	2	0	0	0.0151356	2	-0.018356	2	-0.00611866	2	0	2	0.00128814	2	0.00354238	2	-0.00837291	2	-0.00354238	2	-0.0476612	0	0.0135255	0	0.00483052	0	0.00933901	2	0.00515256	2	-0.00354238	2	-0.0141695	2	0.00772884	2	-0.0103051	2	-0.0103051	2	0.00676273	2	-0.00386442	2	0.00676273	2	0.00257628	2	0.00161017
1.4501	-0.00225424	2	0.00354238	0	-0.00418645	2	0.302391	2	-0.0483052	2	0.018034	2	-0.00354238	2	0.037034	2	-0.00128814	2	0.00579663	2	0.0344577	0	0.00708477	0	0.000966105	0	0	2	-0.00805087	2	0.0199662	2	-0.00128814	2	0.00161017	2	0.00354238	2	0	2	0.0428307	2	0.0318815	2	0.0289832	2	-0.00483052	2	0.00450849
1.4601	-0.00193221	2	0.00483052	0	-0.000322035	2	0	2	-0.0283391	2	-0.00547459	2	0.00901698	2	-0.670476	2	-0.018034	2	-0.00386442	2	0.000322035	0	-0.0151356	0	0.00128814	0	0.00257628	2	-0.0106272	2	0.0444408	2	0.00128814	2	0.00579663	2	0.00257628	2	0.00418645	2	-0.000966105	2	-0.127204	2	-0.000966105	2	0.000966105	2	0.00193221
1.4701	-0.0315594	2	-0.00611866	0	0.00354238	2	0.00064407	2	0.00354238	2	-0.000966105	2	-0.0466951	2	-0.0264069	2	0.00869494	2	0	2	-0.0144916	0	0.0074068	0	0.0144916	0	0.00837291	2	0.00772884	2	0.00386442	2	0.00805087	2	-0.00257628	2	-0.0170679	2	0.00450849	2	0.00322035	2	-0.000322035	2	-0.00515256	2	0.0289832	2	-0.00128814
1.4801	0.0135255	2	-0.0119153	0	-0.0151356	2	-0.0106272	2	0.0199662	2	0.0125594	2	0.00450849	2	0.00450849	2	-0.000966105	2	0.00450849	2	-0.0560341	0	-0.0106272	0	-0.00257628	0	-0.00483052	2	-0.00547459	2	0.00515256	2	0.00515256	2	0.00547459	2	-0.0631189	2	0.00611866	2	-0.00418645	2	-0.00225424	2	0.00257628	2	0.0074068	2	0.0074068
1.4901	-0.0106272	2	0.00418645	0	0.00805087	2	-0.0148136	2	-0.0109492	2	0.0074068	2	-0.0119153	2	-0.00225424	2	0.0315594	2	0.00257628	2	0.00193221	0	0.00450849	0	-0.00354238	0	-0.00901698	2	-0.00354238	2	0.00483052	2	-0.00579663	2	-0.000322035	2	0.00322035	2	0.0109492	2	0.0199662	2	-0.0489493	2	0.00064407	2	-0.00805087	2	0.0299493
1.5001	-0.00579663	2	-0.0112712	0	0.00579663	2	-0.413171	2	0.0122373	2	-0.00450849	2	0.00515256	2	0.00193221	2	-0.0122373	2	0.00966105	2	0.0193221	0	0.00322035	0	0.00901698	0	-0.00064407	2	0.000966105	2	0.0074068	2	0.00322035	2	-0.00064407	2	-0.00547459	2	0.278238	2	0.00579663	2	0.0209323	2	-0.00676273	2	-0.00322035	2	-0.0064407
1.5101	-0.00966105	2	0	2	0.00708477	2	0.0264069	2	0.00322035	2	-0.00128814	2	-0.18356	2	0.00805087	2	-0.125272	2	0.0318815	2	-0.00515256	0	0.437968	0	0.0489493	0	-0.00193221	2	-0.0119153	2	0.00579663	2	0.00289831	2	0.00418645	2	0.046051	2	0.0106272	2	0.00418645	2	-0.0112712	2	-0.000322035	2	-0.0444408	2	0.00837291
1.5201	0	2	0.00515256	2	-0.00483052	2	0.00386442	2	0.00933901	2	0.00483052	2	0.00579663	2	-0.0225424	2	0.000322035	2	0.0119153	2	-0.115611	0	-0.0128814	2	-0.0125594	0	0.00322035	2	-0.00837291	2	0.00128814	2	0.00611866	2	0.00064407	2	0.0251187	2	-0.00064407	2	-0.00064407	2	0.00933901	2	0.00547459	2	-0.00515256	2	0.00322035
1.5301	0.00450849	2	0.00193221	2	0.00386442	2	-0.00225424	2	-0.0074068	2	0.00933901	0	-0.00193221	2	0.0231865	2	-0.00128814	2	-0.00322035	2	0.0106272	0	0.018678	2	-0.00611866	0	0.0148136	2	-0.0228645	2	-0.00966105	2	-0.0151356	2	-0.0177119	2	-0.000322035	2	0.00579663	2	0.00418645	2	-0.0441188	2	-0.0270509	2	-0.00547459	2	-0.00418645
1.5401	-0.00450849	2	-0.0109492	2	-0.00611866	2	-0.00450849	2	-0.0199662	2	0.000966105	0	0.000966105	2	0.0190001	2	0.00676273	2	-0.0144916	2	0.0293052	0	0.00322035	2	0.0103051	0	0.00515256	2	-0.000322035	2	0.00257628	2	-0.00386442	2	0.0135255	2	0.00772884	2	0.0064407	2	0.00869494	2	0.00289831	2	0.0103051	2	0.00708477	2	0.0135255
1.5501	-0.0138475	2	0.0074068	2	0.000322035	2	-0.083085	2	0.00257628	2	0.00483052	0	0.000322035	2	0.0132034	2	-0.00515256	2	0.00708477	2	-0.0515256	0	0.0218984	2	0.00322035	0	-0.00805087	2	-0.00483052	2	0.0064407	2	-0.00676273	2	-0.00837291	2	-0.00354238	2	0.00483052	2	-0.00161017	2	0.00483052	2	-0.000322035	2	0.0157797	2	-0.00322035
1.5601	0.0235086	2	0.0103051	2	-0.00418645	2	0.0122373	2	0.00547459	2	0	0	-0.0190001	2	0.000966105	2	-0.000966105	2	0.036712	2	-0.0991868	0	-0.0074068	2	0.00676273	0	0.00450849	2	0.000322035	2	0.00998308	2	0.00966105	2	-0.00547459	2	0.195475	2	-0.00354238	2	-0.0125594	2	0.027373	2	0.00611866	2	-0.00225424	2	0.00161017
1.5701	0.0109492	2	0.0074068	2	0.00805087	2	-0.00289831	2	-0.00450849	2	-0.00354238	0	0.00418645	2	0.00450849	2	0.127526	2	0.000322035	2	-0.00289831	0	0.00933901	2	-0.0151356	0	0.00483052	0	0.00064407	2	0.00515256	2	0.0209323	2	-0.00418645	2	-0.00547459	2	0.0653731	2	0.00579663	2	0.0621528	2	-0.0296272	2	-0.00483052	2	0.00547459
1.5801	-0.0119153	2	-0.00772884	2	-0.00161017	2	0.0064407	2	0.0357459	2	0.00128814	0	0.00354238	2	0.00128814	2	-0.0821189	2	-0.00064407	2	0.0144916	0	0.00966105	2	0.00225424	0	0.0074068	0	0.00322035	2	-0.00064407	2	0.00064407	2	-0.0470171	2	-0.000322035	2	0.0164238	2	0.00966105	2	0.00257628	2	0.00418645	2	0.00450849	2	0.0354239
1.5901	0.00805087	2	0.00708477	2	0.346832	2	-0.0112712	2	-0.0177119	2	0.00611866	0	0.00418645	2	-0.0190001	2	0.0302713	2	0.0161018	2	-0.0425086	0	0.00998308	0	-0.000322035	0	-0.00354238	0	-0.00289831	2	-0.00161017	2	0.00354238	2	-0.00128814	2	0.00450849	2	0.00869494	2	0.00547459	2	0.00805087	2	0.00483052	2	0.018356	2	-0.00386442
1.6001	0.00128814	2	-0.00386442	2	0.00708477	2	0.0244747	2	-0.000322035	2	0.00869494	0	0	2	0.00966105	2	0.00225424	2	0.00386442	2	-0.00901698	0	0.0135255	0	-0.00193221	0	-0.00579663	0	0.00064407	2	0.00901698	2	-0.00128814	2	0.00289831	2	-0.0206102	2	0.0144916	2	-0.00386442	2	-0.00547459	2	0.00515256	2	-0.0264069	2	-0.00386442
1.6101	0.00257628	2	-0.0144916	2	-0.00257628	2	-0.733917	2	-0.00128814	2	-0.00547459	0	-0.0161017	2	-0.00193221	2	-0.00225424	2	-0.00289831	2	-0.0544239	0	0.0141695	0	-0.00064407	0	0.00128814	0	-0.00386442	2	-0.0257628	2	0.00386442	2	0.00483052	2	-0.000966105	2	-0.00322035	2	-0.00483052	2	-0.00869494	2	0.0199662	2	0.00450849	2	-0.0125594
1.6201	-0.00128814	2	0.156187	2	0.00483052	2	0.0202882	2	-0.00289831	2	-0.0141695	0	-0.000966105	2	-0.00547459	2	-0.018678	2	0.0241526	2	-0.000966105	0	0.0286611	0	-0.0302713	0	0.00772884	0	0.00483052	2	-0.00128814	2	-0.0154577	2	-0.00515256	2	0.00257628	2	0.0109492	2	0.0396103	2	-0.0392883	2	0.00708477	2	0.0109492	2	0.0402544
1.6301	0.00386442	2	0.000966105	2	-0.00772884	2	0.00708477	2	-0.0115933	2	0.0325255	0	0.00805087	2	0.0138475	2	-0.00611866	2	-0.00611866	2	-0.0743901	0	0.0193221	0	0.0756782	0	0.00450849	0	-0.00579663	2	-0.00354238	2	0.00257628	2	0.0254408	2	0.00225424	2	0.00354238	2	-0.00161017	2	0.00418645	2	0.00322035	2	-0.0177119	2	0.00128814
1.6401	0.00322035	2	-0.00161017	2	-0.0618307	2	0.00611866	2	-0.0112712	2	-0.00225424	0	0.0064407	2	-0.0528137	2	-0.00289831	2	-0.00322035	2	0.05539	0	0.0170679	0	0.000966105	0	0.00483052	0	-0.00225424	2	0.00708477	2	-0.00064407	2	0.00193221	2	-0.000966105	2	-0.00225424	2	0.00386442	2	0.00805087	2	-0.00386442	2	-0.0148136	2	-0.00161017
1.6501	0.00322035	2	0.00579663	2	0.00998308	2	-0.0753562	2	0.00676273	2	-0.00128814	0	0.00225424	2	0.0128814	2	-0.0334916	2	0.00708477	2	0.00837291	0	0.0218984	0	0.00676273	0	-0.00966105	0	0.00064407	2	0.0399323	2	-0.00450849	2	-0.00933901	2	-0.00128814	2	0.00322035	2	0.0125594	2	-0.0132034	2	0.00386442	2	-0.0112712	2	-0.00966105
1.6601	-0.00869494	2	-0.0125594	2	0.0167458	2	0.0074068	2	0.00998308	2	0.00966105	0	0.00579663	2	0.0132034	2	-0.0747121	2	-0.00193221	2	-0.000322035	0	0.0228645	0	-0.00257628	0	-0.00354238	0	0.00901698	2	-0.00257628	2	0.00064407	2	0.00515256	2	-0.00869494	2	-0.00772884	2	0.0251187	2	0.037034	2	0.0260848	2	-0.000322035	2	-0.00418645
1.6701	-0.000322035	2	-0.0125594	2	-0.00354238	2	0.000966105	2	-0.0170679	2	-0.00515256	0	-0.00869494	2	-0.0154577	2	0.0360679	2	0.00289831	2	0.135577	0	0.00161017	0	-0.0251187	0	-0.00289831	0	0.00257628	2	0.00257628	2	-0.00966105	2	-0.0122373	2	0.00901698	2	-0.0299493	2	-0.0125594	2	0.00579663	2	-0.00418645	2	-0.00161017	2	0.0144916
1.6801	0.00901698	2	0	2	0.432171	2	0.0112712	2	-0.00805087	2	0.0109492	0	0.00676273	2	-0.0247967	2	-0.00805087	2	-0.00225424	2	0.0408984	0	0.0106272	0	0.0225425	0	0.00257628	0	-0.00128814	2	0.0161017	2	0.00064407	2	0.00225424	2	-0.0470171	2	0.00418645	2	0.00128814	2	-0.0173899	2	0.00483052	2	-0.0144916	2	-0.00676273
1.6901	0.00193221	2	0.00257628	2	-0.0151356	2	-0.0119153	2	-0.00128814	2	-0.00579663	0	-0.00676273	2	0.00289831	2	-0.00128814	2	0.0119153	2	0.0122373	0	0.000322035	0	-0.00161017	0	0.000322035	0	-0.00547459	2	0.00386442	2	-0.00547459	2	0.00708477	2	-0.00161017	2	0.00257628	2	0.00386442	2	-0.100475	2	0.00193221	2	0.00161017	2	-0.00128814
1.7001	0.00933901	2	-0.0138475	2	-0.00064407	2	-0.0792206	2	0.000322035	2	0.00354238	0	-0.00354238	2	0.0103051	2	0.0128814	2	-0.00579663	2	-0.0164238	0	-0.000966105	0	0.0112712	0	0.000322035	0	0.00515256	2	0.0119153	2	0.00289831	2	0.00225424	2	-0.0064407	2	-0.00515256	2	-0.00386442	2	0.018678	2	0.0782545	2	0.00805087	2	-0.00128814
1.7101	-0.0141695	2	-0.000966105	2	0.000966105	2	-0.00289831	2	-0.0074068	2	0.00611866	0	0.00354238	2	0.0064407	2	0.00257628	2	-0.132678	2	-0.0357459	0	0.0215763	0	-0.0132034	0	0.00322035	0	0.00837291	2	-0.00611866	2	-0.00772884	2	-0.0106272	2	0.0074068	2	0.0074068	2	-0.0112712	2	0.000322035	2	0.00547459	2	-0.00547459	2	0.0283391
1.7201	0.00161017	2	0.00386442	2	0.0122373	2	0.0125594	2	0.0202882	2	-0.00289831	0	0.0115933	2	0.00933901	2	-0.00322035	2	0.00579663	2	0.00805087	0	0.0122373	0	0.0074068	0	0.0115933	0	0.0103051	2	-0.000322035	2	-0.0946783	2	-0.0260848	2	-0.0064407	2	0.000966105	2	0.0853393	2	-0.00772884	2	0.000322035	2	-0.00161017	2	-0.00933901
1.7301	0.00579663	2	0.00161017	2	-0.322679	2	-0.000966105	2	-0.0312374	2	0.00064407	0	0.00289831	2	0.00450849	2	-0.0499154	2	-0.00161017	2	-0.0225424	0	-0.00322035	0	0.0209323	0	-0.00064407	0	-0.0170679	2	-0.355849	2	-0.00225424	2	0.00257628	2	0.0995088	2	-0.00579663	2	0.0064407	2	-0.0598985	2	0.00064407	2	0.00354238	2	-0.00450849
1.7401	0.00515256	2	0.0170679	2	-0.0074068	2	-0.0853393	2	0.0106272	2	0.0106272	0	-0.267933	2	-0.0119153	2	0.0721358	2	-0.00064407	2	0.0244747	0	-0.0209323	0	-0.0408984	0	0.000966105	0	0.00547459	2	0.00547459	2	0.00515256	2	0.00193221	2	0.0112712	2	0.00289831	2	0.00225424	2	-0.0846952	2	-0.05539	2	0.00289831	2	-0.00289831
1.7501	0.00579663	2	0	2	-0.00064407	2	-0.00128814	2	-0.0225424	2	0.00515256	0	0.0373561	2	-0.0766443	2	0.00193221	2	-0.00161017	2	-0.00386442	0	-0.0106272	0	-0.0933901	0	0.00837291	0	0.00933901	2	0.00128814	2	0.00257628	2	-0.0074068	2	0.00322035	2	-0.00708477	2	0.00386442	2	0.00193221	2	0.0112712	2	0.00966105	2	0.0293052
1.7601	-0.180984	2	-0.00289831	2	0.00869494	2	0.0064407	2	-0.0296272	2	-0.0167458	0	0.00386442	2	0.0148136	2	0.0148136	2	-0.028017	2	0.00322035	0	0.0148136	0	0.00418645	0	0.00289831	0	0.0157797	2	-0.00579663	2	-0.0173899	2	0.0161017	2	0.00901698	2	0.0138475	2	-0.0135255	2	0.000966105	2	-0.00064407	2	-0.00193221	2	0.00225424
1.7701	0.0161018	2	-0.00322035	2	-0.000966105	2	0.00933901	2	0.171323	2	0.0267289	0	-0.00676273	2	-0.00386442	2	-0.00547459	2	0.00708477	2	0.018678	0	-0.0247967	0	0.00418645	0	0.00933901	0	-0.0173899	2	-0.00128814	2	-0.00772884	2	0.00450849	2	-0.00708477	2	-0.00901698	2	0.00579663	2	0.073424	2	-0.00257628	2	-0.064407	2	0.00483052
1.7801	0.00676273	2	0.0103051	2	-0.0164238	2	0.0161017	2	0.0103051	2	0.00547459	0	-0.00418645	2	-0.00386442	2	-0.0521697	2	0.00418645	2	0.00064407	0	0.00225424	0	0.00837291	0	0.000966105	0	-0.00354238	2	0.000966105	2	-0.00225424	2	-0.00483052	2	-0.00450849	2	-0.00161017	2	0.00837291	2	0.0196441	2	0.000322035	2	0.00322035	2	-0.000322035
1.7901	-0.0064407	2	-0.153289	2	-0.000966105	2	-0.579019	2	0.0064407	2	-0.000322035	0	-0.00547459	2	0.00257628	2	0.156831	2	0.0106272	2	0.00966105	0	-0.0334916	0	0.0238306	0	0.00128814	0	-0.0103051	2	-0.0772884	2	0.00515256	2	-0.00128814	2	0.00579663	2	-0.0144916	2	-0.00676273	2	-0.00386442	2	0.00805087	2	0.00289831	2	0.018356
1.8001	0.0119153	2	0.00966105	2	0.0074068	2	0.0132034	2	-0.00515256	2	0.00289831	0	0.00193221	2	-0.00354238	2	0.00064407	2	-0.00515256	2	-0.0106272	0	-0.0170679	0	0.315272	2	0	0	0.00161017	2	0.00837291	2	-0.0286611	2	0.0125594	2	0.00483052	2	0.0747121	2	-0.147814	2	-0.00483052	2	0.00418645	2	0.00547459	2	-0.00483052
1.8101	-0.0238306	2	-0.00611866	2	-0.0074068	2	0.00354238	2	0.0064407	2	0.0222204	0	-0.073746	2	-0.00708477	2	0.00386442	2	0.0128814	2	0.0115933	0	-0.000966105	0	-0.0373561	2	-0.00128814	0	-0.0138475	2	0.00354238	2	-0.0215763	2	-0.0714918	2	-0.00354238	2	0.00386442	2	-0.00289831	2	-0.00225424	2	0.00289831	2	0.064407	2	-0.000322035
1.8201	0.00450849	2	0.0167458	2	0.00386442	2	-0.00933901	2	-0.00772884	2	0.000322035	0	0.00257628	2	0.00225424	2	-0.0386442	2	0.00289831	2	0.00064407	0	0.00547459	0	0.00515256	2	0.00128814	0	0.0637629	2	0.00161017	2	0.0170679	2	-0.00322035	2	0.158119	2	0.00676273	2	0.00418645	2	0.00708477	2	-0.00611866	2	-0.00386442	2	-0.0199662
1.8301	0.0112712	2	0.00418645	2	0.247645	2	-0.0576443	2	0.0177119	2	0.00418645	0	-0.00805087	2	0.0405764	2	0.0115933	2	-0.00257628	2	-0.00257628	0	0.0115933	0	0.0138475	2	0.00515256	0	-0.00161017	2	-0.0235086	2	-0.00128814	2	0.00805087	2	-0.000322035	2	-0.00193221	2	0.00257628	2	0.249255	2	0.00805087	2	0.00450849	2	0.00289831
1.8401	-0.00289831	2	-0.134289	2	0.00193221	2	0.0202882	2	0.00869494	2	0.00805087	0	0.00579663	2	0.00708477	2	0.00933901	2	0.0132034	2	0.0106272	0	-0.00772884	0	0.00064407	2	0.00611866	0	-0.00322035	2	-0.0196441	2	0.00547459	2	0.00515256	2	0.0135255	2	0.0122373	2	0.00805087	2	0.00837291	2	0.00837291	2	0.0148136	2	0.00354238
1.8501	-0.00837291	2	0.00611866	2	0.00322035	2	0.0138475	2	-0.00772884	2	0.00515256	0	0.00354238	2	-0.155221	2	0.00257628	2	0.000966105	2	-0.00322035	0	0.00322035	0	-0.00322035	2	-0.0064407	0	-0.00064407	2	-0.00225424	2	-0.0499154	2	0.00354238	2	0.00225424	2	0.028017	2	-0.00161017	2	0.00193221	2	0.00547459	2	0.00354238	2	-0.00386442
1.8601	0.0634409	0	-0.00257628	2	-0.00289831	2	0.0135255	2	0.00869494	2	-0.0141695	0	0.0122373	2	-0.0727799	2	-0.00257628	2	0.00354238	2	0.00322035	0	0.00128814	0	0.00772884	2	0.00450849	2	0.00418645	2	0.00322035	2	0.00418645	2	0.00837291	2	-0.0103051	2	-0.00483052	2	-0.000966105	2	-0.00354238	2	-0.00805087	2	-0.0154577	2	-0.0267289
1.8701	0.0103051	0	-0.00418645	2	0.00418645	2	-0.0103051	2	0.00386442	2	0.00966105	0	0.0151356	2	0.00805087	2	0.115933	2	0.0154577	2	0.00225424	0	-0.0289831	0	0.00161017	2	0.0064407	2	0.0215763	2	-0.0724579	2	-0.00225424	2	-0.00611866	2	0.207713	2	-0.0074068	2	-0.000966105	2	-0.00966105	2	0.0125594	2	-0.00418645	2	0.0119153
1.8801	0.00386442	0	0.00225424	2	0.00193221	2	-0.00289831	2	-0.0389662	2	0.0109492	0	0.00676273	2	0.00322035	2	-0.0508815	2	-0.00450849	2	0.00483052	0	0.00354238	0	-0.00386442	2	-0.00354238	2	0.0074068	2	-0.0135255	2	0.00322035	2	-0.0074068	2	0.00933901	2	0.0103051	2	0.00418645	2	0.00772884	2	-0.00257628	2	0.0225425	2	-0.0106272
1.8901	0.00128814	0	-0.0782545	2	-0.0466951	2	-0.0154577	2	-0.00418645	2	0.00418645	0	0.00386442	2	0.0866274	2	0.00515256	2	-0.0161017	2	-0.00128814	0	-0.0109492	0	0.00933901	2	0.00611866	2	0.00161017	2	-0.0064407	2	0.228323	2	0.0151356	2	-0.00161017	2	-0.027695	2	0.00933901	2	0.00515256	2	-0.0064407	2	0.00161017	2	0
1.9001	-0.00257628	0	0.00161017	2	0.00772884	2	0.00772884	2	-0.00450849	2	-0.000966105	0	-0.00611866	2	-0.828595	2	0.00064407	2	0.187746	2	-0.018678	0	0.00676273	0	0.00869494	2	-0.00161017	2	0.00064407	2	0.0161017	2	-0.000966105	2	-0.00289831	2	0.00611866	2	0.000322035	2	-0.00998308	2	0.000322035	2	-0.000322035	2	-0.0106272	2	0.00611866
1.9101	0.00289831	0	0.0103051	2	0.00257628	2	0.00128814	2	0.00289831	2	-0.0966105	2	0.00289831	2	-0.0322035	2	0.0212543	2	0.0128814	2	-0.00837291	0	-0.00772884	0	-0.0570002	2	-0.000966105	2	0.00225424	2	0.00386442	2	-0.00064407	2	-0.00128814	2	-0.00966105	2	0.00257628	2	-0.00805087	2	-0.0144916	2	0.000966105	2	-0.000322035	2	-0.00676273
1.9201	0.00354238	0	-0.00064407	2	0.0125594	2	0.00611866	2	-0.00515256	2	0.00483052	2	0.00354238	2	0.0115933	2	-0.0495934	2	0.00225424	2	-0.00193221	0	-0.0144916	0	0.00483052	2	0.00483052	2	0.00579663	2	-0.0476612	2	0.0157797	2	0.00161017	2	0.0064407	2	-0.00901698	2	-0.00386442	2	-0.134289	2	0.00161017	2	0.0296272	2	0.00386442
1.9301	0.0128814	0	-0.00225424	2	0.00772884	2	0.00064407	2	-0.0215763	2	-0.00515256	2	0.00837291	2	0.00450849	2	0.330086	0	-0.00515256	2	0.00515256	0	-0.00998308	0	0.0128814	2	0.0074068	2	-0.00515256	2	-0.0386442	2	0.00128814	2	0.0109492	2	-0.00257628	2	-0.00998308	2	0.0064407	2	-0.00161017	2	0.0103051	2	0.00193221	2	-0.00354238
1.9401	-0.00193221	0	-0.00837291	2	-0.00933901	2	-0.0383222	2	0.0115933	2	-0.00161017	2	-0.00483052	2	-0.00611866	2	-0.00708477	0	0.00450849	2	0.00515256	0	-0.00483052	0	-0.0325255	2	0.00386442	2	-0.000966105	2	-0.00418645	2	-0.00386442	2	0.00483052	2	0.00225424	2	0.00386442	2	0.00289831	2	-0.00676273	2	-0.00676273	2	0.00418645	2	-0.0238306
1.9501	-0.00225424	0	0.00322035	2	-0.0792206	2	-0.0441188	0	0.00193221	2	-0.00225424	2	-0.0978986	2	0.0521697	2	0.00418645	0	0.00161017	2	-0.00901698	0	0.0064407	0	0.0685935	2	0.00547459	2	0.00064407	2	0.00579663	2	-0.0264069	2	-0.00611866	2	0.00611866	2	-0.00257628	2	-0.118509	2	-0.00547459	2	-0.00386442	2	0.00933901	2	-0.0212543
1.9601	-0.00289831	0	-0.000322035	2	0.00257628	2	-0.00998308	0	0.00289831	2	0.000966105	2	0.00354238	2	-0.122695	2	0.00257628	0	-0.0106272	2	-0.00418645	0	-0.00547459	0	-0.00418645	2	-0.00901698	2	0.00933901	2	0.0112712	2	0.00805087	2	0.00386442	2	0.00611866	2	-0.00450849	2	0.00161017	2	0.0244747	0	0.00869494	2	-0.0222204	2	0.000322035
1.9701	-0.00772884	0	-0.00064407	2	0.00450849	2	0.00901698	0	0.00322035	2	0.00708477	2	0.0161017	2	0.00354238	2	0.0154577	0	0.0125594	2	0.00064407	0	0.0334916	0	0.0132034	2	0.00289831	2	-0.00837291	2	-0.00418645	2	0.00805087	2	0.00418645	2	0.00611866	2	0.00386442	2	-0.00450849	2	0.000966105	0	-0.00579663	2	0.00772884	2	-0.00515256
1.9801	-0.00354238	0	0.00450849	2	0.0125594	2	-0.00515256	0	-0.00676273	2	0.00676273	2	0.0103051	2	0.0267289	2	-0.0064407	0	-0.00450849	2	-0.00225424	0	-0.00064407	0	-0.0222204	2	0.00386442	2	0.00805087	2	-0.0264069	2	-0.0064407	2	-0.00772884	2	0.0144916	2	0.00386442	2	0.000966105	2	-0.00676273	0	-0.00418645	2	0.00998308	2	-0.000322035
1.9901	-0.00257628	0	-0.0199662	2	0	2	0.0135255	0	-0.0293052	2	-0.00901698	2	-0.00354238	2	0.0106272	2	-0.0302713	0	0.00257628	2	-0.00322035	0	0.0193221	0	-0.0270509	2	-0.00128814	2	0.00289831	2	0.00869494	2	-0.0985427	2	0.0177119	2	0.00450849	2	-0.0122373	2	0.0257628	2	0.00193221	0	0.0074068	2	-0.00161017	2	-0.0299493
2.0001	0.000966105	0	-0.00322035	2	0.0937122	2	0.0505595	0	0.000322035	2	-0.00450849	2	-0.0376781	0	-0.00547459	2	0.045729	0	0.00386442	2	0.00386442	0	-0.00193221	0	0.0241526	2	0.00837291	2	-0.00805087	2	0.00483052	2	-0.0144916	2	0.00386442	2	0.00708477	2	0.00837291	2	0.00611866	2	-0.000966105	0	0.00257628	2	-0.00322035	2	-0.00289831
2.0101	0.0447629	0	0.0141695	2	0.00611866	2	-0.00257628	0	-0.018034	2	0.0151356	2	0.0132034	0	0.0315594	2	0.018034	0	0.0148136	2	0.00611866	0	0.00225424	0	0.0125594	2	-0.00933901	2	0.0157797	2	-0.00933901	2	0.0115933	2	0.00547459	2	0.0911359	2	0.00289831	2	0.00869494	2	-0.00128814	0	0.00676273	2	0.0322035	2	0.0141695
2.0201	0.0170679	0	0.00966105	2	0.00869494	2	0.0499154	0	-0.00869494	2	0.0064407	2	0.0064407	0	0.00933901	2	0.393205	0	-0.00354238	2	-0.0863054	0	-0.00128814	0	0.00837291	2	0.0792206	2	0.00386442	2	0.0144916	2	0.0141695	2	0.0164238	2	0.0218984	2	0.018356	2	0.0064407	2	0.00289831	0	0.00837291	2	0.130424	2	-0.257628
2.0301	-0.924562	0	0.00611866	2	0.00322035	2	-0.383543	0	0.156831	2	-0.306899	2	0.259882	0	-0.225102	0	0.247645	0	-0.362933	0	-0.0428307	0	0.0296272	0	-0.00386442	2	-0.0347798	2	0.0115933	2	0.00676273	2	0.456324	2	0.00998308	2	0.0212543	2	0.00161017	2	0.0373561	2	0.00257628	0	0.0119153	2	0.121085	2	0.281137
2.0401	0.118509	0	0.00515256	2	-0.00547459	2	0.576121	0	-0.00772884	2	-0.0286611	2	0.0109492	0	-0.0676273	0	-0.0998308	0	-0.130746	0	-0.329764	0	-0.00547459	0	0.00933901	2	-0.00064407	2	-0.00064407	2	0.00611866	2	0.0354239	0	0.0119153	2	0.0109492	2	-0.0164238	2	0.0128814	2	0.00708477	0	0.00676273	2	0.082441	2	-0.359391
2.0501	0.0470171	0	-0.00708477	2	-0.0144916	2	-0.0238306	0	0.00579663	2	-0.0354238	2	-0.00064407	0	-0.0547459	0	0.00225424	0	-0.0563561	0	0.29112	0	0.00386442	0	0.00289831	2	0.00805087	2	-0.00354238	2	0.0064407	2	-0.0615087	0	0.00450849	2	0.00515256	2	0.00450849	2	0.00869494	2	-0.00161017	0	-0.00708477	2	0.0959664	2	-0.0354238
2.0601	-0.03639	0	0.00386442	2	0.00225424	2	-0.00805087	0	0.00289831	2	-0.00837291	2	0.0157797	0	-0.0112712	0	-0.0157797	0	-0.00676273	0	0.027373	0	-0.000322035	0	-0.00547459	2	0	2	-0.00289831	2	-0.000966105	2	0.0402544	0	0.000322035	2	0.0112712	2	-0.00225424	2	-0.00837291	2	-0.00837291	0	-0.00257628	2	0.0898478	2	0.00418645
2.0701	-0.0157797	0	0.00515256	2	0.00611866	2	0.00805087	0	0	2	-0.00225424	2	0.00837291	0	0.0450849	0	-0.0064407	0	0.00933901	0	0.0228645	0	0.00676273	0	0.00225424	0	0.0115933	2	-0.0144916	2	-0.00322035	2	0.0074068	0	-0.0151356	2	0.018034	0	0.000322035	2	-0.00225424	2	-0.0125594	0	-0.000322035	2	-0.0373561	2	-0.0380001
2.0801	0.0144916	0	-0.00579663	2	0.00322035	2	-0.0228645	0	0.0074068	2	0.00225424	2	-0.00354238	0	0.00354238	0	0.00193221	0	-0.00611866	0	-0.00257628	0	-0.0074068	0	-0.00450849	0	0.00966105	2	-0.00225424	2	0.00515256	2	0.000966105	0	-0.0074068	2	-0.0119153	0	-0.164882	2	0.0682714	2	0.0064407	0	-0.00515256	2	0.0247967	2	0.00579663
2.0901	0.018678	0	0.00450849	2	-0.00225424	2	0.00869494	0	0.0144916	2	0.00611866	2	-0.00805087	0	-0.00193221	0	-0.0141695	0	-0.00193221	0	-0.00161017	0	0.00289831	0	0.000322035	0	0.0141695	2	-0.00225424	2	0.0122373	2	0.000322035	0	-0.00193221	2	-0.00805087	0	-0.00161017	2	-0.000322035	2	0.000966105	0	0.00418645	2	0.0238306	2	0.0112712
2.1001	0.027695	0	-0.00998308	2	0.0222204	2	0.00837291	0	-0.207713	2	-0.000966105	2	-0.00193221	0	-0.00128814	0	0.0064407	0	-0.00483052	0	-0.000966105	0	-0.00064407	0	-0.00161017	0	-0.0074068	2	0.0074068	2	-0.00354238	2	-0.00708477	0	0.00064407	2	-0.0074068	0	-0.00676273	2	-0.0141695	2	-0.00805087	0	-0.00289831	2	0.0128814	2	-0.0283391
2.1101	0.0177119	0	0.0196441	2	-0.00611866	2	0.00611866	0	0.0354239	2	-0.00869494	2	-0.0122373	0	0.00611866	0	-0.000966105	0	-0.00064407	0	0.00579663	0	-0.00354238	0	-0.00933901	0	-0.0128814	2	0.0128814	2	-0.259882	2	-0.0074068	0	-0.00064407	2	-0.00772884	0	-0.00064407	2	-0.0119153	2	-0.00418645	0	-0.000966105	2	-0.00322035	2	-0.0064407
2.1201	0.00064407	0	0.00483052	2	-0.00483052	2	0.00354238	0	0.00708477	2	0.00998308	2	0.00933901	0	0.00483052	0	-0.00515256	0	-0.00579663	0	0	0	0.00579663	0	0.00837291	0	-0.0541019	0	-0.00128814	2	0.00933901	2	0.0135255	0	-0.00257628	2	0.0167458	0	0.362934	2	0.00547459	2	-0.00354238	0	-0.0103051	2	-0.00418645	2	-0.00128814
2.1301	0.00933901	0	-0.00450849	2	0.00708477	2	0.00611866	0	-0.0144916	2	0.00901698	2	0.00064407	0	-0.00483052	0	-0.00386442	0	-0.00611866	0	0.00193221	0	0.00257628	0	0.00772884	0	0.000966105	0	0.0293052	2	0.00772884	2	-0.00064407	0	0.00257628	2	0.00289831	0	-0.00257628	2	0.00708477	2	-0.00322035	0	-0.0302713	2	-0.00386442	2	0.000322035
2.1401	-0.00354238	0	0.0064407	2	0.00611866	2	0.00128814	0	0.0663392	2	0.00257628	2	0.00161017	0	0.00483052	0	0.0154577	0	-0.00064407	0	0.00483052	0	-0.00966105	0	-0.000966105	0	0.00354238	0	-0.00483052	2	-0.0064407	2	0.00966105	0	0.00515256	2	0.00257628	0	-0.000322035	2	-0.00418645	2	-0.00289831	0	0.00128814	2	-0.00257628	2	-0.0064407
2.1501	0.00128814	0	0.00772884	2	-0.0135255	2	-0.0074068	0	-0.0193221	2	0.00579663	2	0.00161017	0	-0.00805087	0	0.00289831	0	-0.00483052	0	-0.00128814	0	-0.0167458	0	-0.00418645	0	0.0064407	0	-0.00289831	2	-0.0222204	2	-0.00161017	0	-0.00418645	2	-0.00515256	0	0.0064407	2	0.00289831	2	-0.0144916	0	-0.00225424	2	0.0064407	2	-0.00289831
2.1601	0.000966105	0	0.00998308	2	-0.0064407	2	-0.00322035	0	0.00869494	2	0.0164238	2	-0.00998308	0	0.00547459	0	0.0074068	0	0.0164238	0	0.000322035	0	0.00805087	0	-0.0125594	0	0.00418645	0	0.000966105	2	-0.0148136	2	0.000322035	0	-0.00322035	2	-0.00322035	0	-0.00805087	2	-0.0106272	2	0.0109492	0	0.00225424	2	-0.0863054	2	0.00805087
2.1701	-0.0064407	0	-0.00869494	0	0.00515256	2	0	0	0.0074068	2	-0.000322035	2	0.0122373	0	-0.00322035	0	0.000966105	0	0.00289831	0	-0.00257628	0	0.000966105	0	0	0	0	0	0.0115933	2	0.00966105	2	0.000966105	0	-0.00579663	2	0.00869494	0	0.000322035	2	-0.27534	2	-0.00611866	0	-0.0141695	2	-0.00225424	2	0.00322035
2.1801	0.00676273	0	0.00901698	0	0.00289831	2	0.0064407	0	0.0132034	2	0.00161017	2	-0.00869494	0	0.00579663	0	0.00708477	0	-0.00128814	0	0.00289831	0	0.000966105	0	0.0115933	0	-0.00128814	0	-0.00354238	2	0.00225424	2	0.000966105	0	0.00450849	2	-0.00257628	0	0.00257628	2	0.0119153	2	-0.0064407	0	0.00128814	2	-0.00257628	2	-0.00128814
2.1901	0.215764	2	0.00772884	0	0.0167458	2	0.00225424	0	0.027373	2	0.00547459	2	-0.00161017	0	0.00611866	0	-0.00225424	0	0.00161017	0	0.00257628	0	0.00225424	0	-0.00579663	0	0.00998308	0	-0.00289831	2	-0.00708477	2	0.00579663	0	-0.00483052	2	0.00418645	0	0.00772884	2	-0.00354238	2	-0.00193221	0	-0.00289831	2	0.00289831	2	-0.00772884
2.2001	-0.00064407	2	0.000322035	0	-0.0074068	2	-0.0115933	0	-0.018356	2	0.00386442	2	0.00289831	0	-0.00837291	0	-0.00354238	0	-0.00225424	0	-0.00450849	0	0.0128814	0	0.000966105	0	0.00322035	0	0.00322035	2	0	2	0.00161017	0	-0.00064407	2	0.00483052	0	-0.00676273	2	-0.0138475	2	-0.0264069	0	-0.00289831	2	-0.00225424	2	0.00676273
2.2101	-0.00837291	2	-0.00225424	0	-0.00933901	2	-0.00547459	0	1.49199	2	-0.018034	2	0.00354238	0	0.00547459	0	0.0064407	0	0.00322035	0	0.00837291	0	0	0	0	0	-0.00418645	0	-0.00418645	2	-0.00483052	2	0.00611866	0	0.00966105	2	-0.00161017	0	0.00708477	2	-0.00611866	2	0.00483052	2	-0.00708477	2	0.00998308	2	-0.027695
2.2201	0.971581	2	0.000966105	0	-0.00322035	2	0.00257628	0	-0.0247967	2	-0.0766443	2	0.00225424	0	0.0138475	0	0.00933901	0	0.00354238	0	0.00676273	0	0.00869494	0	0	0	0.000322035	0	-0.0167458	2	-0.00257628	2	0.00901698	0	-0.00193221	2	0.00901698	0	-0.00257628	2	0.0209323	2	-0.00289831	2	-0.0125594	2	-0.197729	2	0.0115933
2.2301	-0.0260848	2	0.00966105	0	0.00772884	2	-0.00289831	0	0.00708477	2	0.00418645	2	0.0144916	0	0.000966105	0	-0.00322035	0	-0.00064407	0	0.0853393	0	-0.0144916	0	0.00483052	0	0.00515256	0	-0.0122373	2	-0.264069	2	0.00579663	0	-0.00450849	2	-0.00708477	0	-0.00676273	2	0.0112712	2	-0.0128814	2	0.00225424	2	0.0402544	2	0.00547459
2.2401	0.00193221	2	-0.00161017	0	-0.00161017	2	-0.00225424	0	0.00257628	2	0.00225424	2	-0.00579663	0	-0.00386442	0	0.0119153	0	0.000322035	0	-0.00676273	0	-0.00515256	0	0.00354238	0	0.00547459	0	-0.000966105	2	-0.0074068	2	-0.00193221	0	-0.000322035	2	0.00128814	0	0.00708477	2	0.00289831	2	0.00064407	2	0.0119153	2	0.0128814	2	-0.00483052
2.2501	-0.0466951	2	0.00547459	0	0.00289831	2	0.00128814	0	0.00322035	2	0.00998308	2	-0.00289831	0	0.00483052	0	0.00966105	0	0.00193221	0	-0.00354238	0	0.00869494	0	-0.0170679	0	-0.00289831	0	0.0115933	2	0.0115933	2	0.00450849	2	-0.00547459	2	-0.00289831	0	-0.00901698	2	0.00354238	2	0.00354238	2	-0.0148136	2	0.442154	2	0.00547459
2.2601	-0.426696	2	-0.00483052	0	-0.0109492	2	0.00193221	0	-0.0254408	2	-0.027695	2	0.00611866	0	0.00579663	0	-0.0148136	0	0.00676273	0	0.0074068	0	-0.000966105	0	-0.00966105	0	-0.22317	0	0.000322035	2	0.00289831	2	-0.00611866	2	-0.00225424	2	-0.00450849	0	0.00837291	2	-0.00064407	2	0.00547459	2	0.00354238	2	-0.0325255	2	0.101441
2.2701	0.0528137	2	-0.0064407	0	0.000966105	2	-0.0115933	0	-0.00483052	2	-0.0148136	2	0.0064407	0	0.00611866	0	-0.00064407	0	0.00579663	0	-0.00418645	0	-0.00193221	0	0.00064407	0	-0.00128814	0	0.0202882	2	-0.00579663	2	-0.0225424	2	0.000966105	2	0.00998308	0	0.111424	2	0.00064407	2	-0.0512036	2	-0.0064407	2	-0.0122373	2	0.0141695
2.2801	-0.0225424	2	0.00933901	0	0.00805087	2	0.00933901	0	0.000322035	2	0.00289831	2	0.00354238	0	-0.00805087	0	0.00708477	0	-0.00289831	0	-0.00064407	0	-0.00225424	0	0.0074068	0	-0.00611866	0	0	2	-0.00837291	2	-0.00161017	2	0.00772884	2	0.0338137	0	0.00483052	2	0.0064407	2	0.0135255	2	0.00128814	2	-0.432493	2	0.00354238
2.2901	-0.0218984	2	0.00547459	0	0.00966105	2	0.00837291	0	-0.00386442	2	-0.225102	2	-0.000966105	0	0.00257628	0	0.00225424	0	0.00579663	0	0.0154577	0	0.00483052	0	0.00483052	0	0.00128814	0	-0.000966105	2	0.00128814	2	0.00547459	2	0.00837291	2	-0.00386442	2	0.00772884	2	0.0328476	2	0.0173899	2	-0.00161017	2	0.105627	2	-0.00708477
2.3001	-0.251187	2	-0.00257628	0	-0.00515256	2	0.00418645	0	0.0341357	2	-0.00161017	2	0.00354238	0	0.00483052	0	0.00289831	0	0.00483052	0	0.00547459	0	0.00611866	0	0	0	-0.0383222	0	0.00547459	2	0.00418645	2	0.00386442	2	-0.0122373	2	0.00547459	2	-0.00933901	2	-0.00998308	0	0.00708477	2	-0.0112712	2	-0.000966105	2	-0.108204
2.3101	0.0225425	2	-0.000966105	0	0.00805087	2	-0.000966105	0	-0.0222204	2	-0.00289831	2	0.00386442	0	0.00193221	0	-0.00257628	0	-0.000966105	0	-0.0425086	0	-0.00418645	0	-0.00161017	0	0.00322035	0	0.0138475	2	-0.00225424	2	0.162628	2	0.00676273	2	0.0157797	2	0.0106272	2	0.00064407	0	-0.0074068	2	0.00611866	2	-0.0251187	2	-0.0112712
2.3201	-0.00611866	2	-0.00708477	0	-0.0231865	0	0.00483052	0	1.26721	2	0.00579663	2	0.0109492	0	0.0122373	0	0.00966105	0	0.00289831	0	0.00064407	0	0.00966105	0	-0.00354238	0	0.00354238	0	-0.0135255	2	-0.0138475	2	0	2	-0.00772884	2	-0.0322035	2	0.00418645	2	-0.00579663	0	-0.0685934	2	0.0167458	0	-0.146848	2	-0.000322035
2.3301	0.0141695	2	0.00322035	0	0.00805087	0	0.00450849	0	-0.0112712	2	-0.0328476	0	0.0109492	0	-0.0106272	0	0.00450849	0	0.0135255	0	-0.00161017	0	-0.00837291	0	0.00515256	0	0.00322035	0	0.00998308	2	-0.0380001	2	0.00901698	2	0.00322035	2	0.00450849	2	-0.00257628	0	0.00322035	0	-0.00193221	2	0	0	-0.0354238	2	-0.00708477
2.3401	-0.0444408	2	0.00772884	0	-0.00257628	0	0.000322035	0	0.0148136	2	0.00515256	0	-0.00708477	0	0.00225424	0	-0.00322035	0	0.00772884	0	0.00869494	0	-0.00289831	0	0.00966105	0	-0.000966105	0	0.00225424	2	0.00193221	2	-0.00289831	2	0.0106272	2	-0.00289831	2	0.00386442	0	0.00386442	0	0.00772884	2	-0.000322035	0	0.00257628	2	-0.287255
2.3501	0.927784	2	0.000966105	0	0.00225424	0	-0.00161017	0	-0.00483052	1	0.000322035	0	-0.000322035	0	-0.00064407	0	0.0112712	0	0.00611866	0	0.00289831	0	-0.00676273	0	-0.00547459	0	-0.000966105	0	-0.000322035	2	-0.00676273	2	0.0064407	2	0.00161017	2	0.0199662	2	-0.00483052	0	0.00483052	0	-0.00901698	2	-0.00354238	0	0.00322035	2	0.0209323
2.3601	-0.0357459	2	0.00064407	0	0.00547459	0	0.00579663	0	0.0132034	1	-0.0148136	0	0.00450849	0	0.00547459	0	0.00386442	0	0.0064407	0	-0.00322035	0	-0.00128814	0	0	0	-0.00289831	0	-0.00322035	2	0.000322035	2	0.0376781	2	0.00386442	2	0.0669833	2	-0.00193221	0	0.00257628	0	-0.027373	2	-0.00418645	0	-0.00128814	2	-0.00289831
2.3701	0.0103051	2	-0.000322035	0	0.00772884	0	0.00193221	0	-0.00161017	1	0.0132034	0	0.00161017	0	0	0	-0.00515256	0	0.00901698	0	0.00515256	0	0	0	-0.0125594	0	-0.0814748	0	0.0141695	2	-0.00225424	2	-0.0074068	2	0.00708477	2	0.00611866	2	-0.000966105	0	-0.00193221	0	-0.00289831	0	-0.00547459	0	0.403188	2	0.0106272
2.3801	0.00257628	2	0.0157797	0	0.00708477	0	0.00869494	0	-0.00805087	1	-0.00708477	0	0.00998308	0	0.00161017	0	-0.00483052	0	0.000322035	0	0.00354238	0	0.0119153	0	0.000322035	0	-0.0103051	0	0.00579663	2	-0.00128814	2	0.0074068	2	0.00128814	2	-0.00161017	2	0.0128814	0	0.00225424	0	0	0	0	0	-0.0125594	0	-0.0064407
2.3901	0.0138475	2	0.0064407	0	-0.00869494	0	0.00128814	0	-0.0257628	1	-0.0112712	0	0.00064407	0	0.00064407	0	0.00547459	0	-0.0148136	0	0.000322035	0	-0.00515256	0	-0.000966105	0	0.00837291	0	-0.0141695	0	-0.00128814	2	0.0074068	2	0.00257628	2	-0.00193221	2	0.0151356	0	0.00611866	0	-0.00354238	0	-0.00676273	0	-0.00289831	0	-0.00354238
2.4001	0.208357	2	-0.000322035	0	-0.00676273	0	0.00547459	0	0.0196441	1	0.00354238	0	0.00772884	0	0.00225424	0	-0.000322035	0	0	0	-0.00579663	0	-0.0115933	0	-0.00193221	0	-0.00611866	0	0.00772884	0	0.0109492	2	-0.000322035	2	-0.00193221	2	0.190323	2	0	0	-0.00772884	0	-0.00901698	0	0.00418645	0	-0.000966105	0	-0.0074068
2.4101	0.0247967	2	-0.00611866	0	0.0109492	0	0.00064407	0	0.0421866	1	0.00161017	0	0.00450849	0	-0.00483052	0	0.00354238	0	-0.00483052	0	0.0109492	0	-0.0115933	0	0.000966105	0	-0.0177119	0	0.00064407	0	-0.0454069	2	-0.00161017	2	0.00547459	2	0.00547459	2	0.0128814	0	-0.00998308	0	-0.0109492	0	0.00322035	0	0.00611866	0	0.00322035
2.4201	-0.00450849	2	-0.00289831	0	0.00064407	0	-0.0380001	0	-0.03639	1	0.00901698	0	-0.00933901	0	-0.00289831	0	0.0141695	0	-0.0154577	0	0.00418645	0	-0.00128814	0	0.00676273	0	0.00901698	0	0.00966105	0	-0.00708477	2	0.0167458	2	0.018678	0	-0.00418645	2	-0.00257628	0	-0.00483052	0	-0.00547459	0	-0.00289831	0	0.0125594	0	0
2.4301	0.00772884	2	0.00579663	0	0.00676273	0	-0.00322035	2	-0.0115933	1	0.00805087	0	0.0064407	0	0.0074068	0	0.000322035	0	0.00547459	0	0.00322035	0	0.00225424	0	0.0125594	0	0.0106272	0	0.00837291	0	0.00257628	2	0.00161017	2	0.000322035	0	0.0103051	2	0.00483052	0	-0.00611866	0	0.00933901	0	0.00418645	0	0.00064407	0	-0.00708477
2.4401	-0.0119153	2	0.00225424	0	0.0125594	0	0.00901698	2	0.0589324	1	0.00418645	0	-0.00676273	0	0.00708477	0	0.00611866	0	-0.00515256	0	0.00772884	0	0.00966105	0	-0.0112712	0	-0.00579663	0	-0.00611866	0	-0.000322035	2	0.00418645	2	0.018356	0	0.03639	2	0.00772884	0	-0.00386442	0	-0.00193221	0	0.000966105	0	-0.00354238	0	-0.00257628
2.4501	-0.00257628	2	0.00418645	0	0.00193221	0	0.00257628	2	-0.0228645	1	-0.00676273	0	0.00128814	0	0.0074068	0	-0.00386442	0	-0.00805087	0	0.00354238	0	0.0106272	0	-0.00193221	0	-0.00450849	0	0.00579663	0	0.00289831	2	0.00837291	2	-0.00193221	0	0.00257628	2	0.00289831	0	0.00450849	0	0.00322035	0	-0.00708477	0	0.0138475	0	0.00579663
2.4601	0.33395	2	-0.00354238	0	-0.00418645	0	0.0454069	2	-0.018034	1	0.0103051	0	0.00418645	0	0.000322035	0	0.00869494	0	0.00354238	0	0.00193221	0	0.0141695	0	-0.00418645	0	-0.00322035	0	0.0109492	0	0.00418645	2	-0.00064407	2	0.000966105	0	0.000322035	2	0.000966105	0	0.00322035	0	0.00064407	0	-0.00161017	0	0.00128814	0	0
2.4701	0.0144916	2	0.00386442	0	0.00966105	0	0.00869494	2	0.018356	1	0.00772884	0	0.00354238	0	0.0074068	0	0.00064407	0	0.00901698	0	0.00322035	0	0.0103051	0	-0.00128814	0	-0.000966105	0	0.00837291	0	-0.0115933	2	0	2	-0.000966105	0	0.00418645	2	0.00998308	0	-0.0074068	0	-0.00064407	0	-0.00289831	0	0.0177119	0	0.00161017
2.4801	-0.00450849	2	-0.00289831	0	0.00450849	0	-0.00257628	2	0.0518476	1	0.0138475	0	0.000966105	0	0.000966105	0	-0.00483052	0	0.00064407	0	0.00418645	0	-0.00901698	0	-0.00257628	0	0.00611866	0	-0.00708477	0	-0.0251187	0	-0.000966105	2	0.0074068	0	0.00386442	2	0.00611866	0	-0.00128814	0	-0.000966105	0	-0.00966105	0	-0.0231865	0	0.00193221
2.4901	-0.00257628	2	0.00483052	0	-0.00322035	0	-0.00966105	2	-0.0450849	1	-0.0074068	0	0.00708477	0	-0.018678	0	0.0074068	0	0.00257628	0	0.00611866	0	-0.00128814	0	0.0115933	0	0.0109492	0	-0.00772884	0	0.0064407	0	0.00257628	2	0.00161017	0	0.0244747	2	0.00322035	0	0.00322035	0	-0.00064407	0	-0.00515256	0	-0.0586104	0	-0.000322035
2.5001	0.00450849	2	0.00869494	0	-0.000322035	0	-0.0933901	2	-0.0302713	1	0.00418645	0	0.00257628	0	0.00418645	0	0.00805087	0	0.00676273	0	0.00161017	0	0.0132034	0	0.0074068	0	0.00966105	0	0.000322035	0	0.00386442	0	0.000322035	2	-0.00161017	0	0.00418645	0	-0.00386442	0	0.00257628	0	0.0112712	0	0.00676273	0	-0.00547459	0	-0.00257628
2.5101	0.037034	2	-0.000322035	0	0.00161017	0	0.00611866	2	0.0421866	1	0.00193221	0	0.0103051	0	0.00515256	0	-0.000966105	0	-0.00450849	0	-0.00322035	0	0.00933901	0	-0.00579663	0	0.00933901	0	0.00676273	0	-0.000322035	0	0.00161017	2	-0.00515256	0	0.00128814	0	0.00289831	0	0.00901698	0	0.0074068	0	-0.00901698	0	0.00483052	0	0.00966105
2.5201	0.00772884	2	0.00869494	0	0.00515256	0	-0.0064407	2	0.0541019	1	0.00161017	0	0.00708477	0	0.00161017	0	0.00708477	0	-0.00515256	0	0.00676273	0	0.00611866	0	0.00225424	0	-0.00450849	0	-0.0167458	0	-0.00193221	0	0.00676273	2	0.00257628	0	0.00483052	0	-0.000966105	0	-0.00483052	0	-0.00579663	0	-0.00998308	0	-0.0299493	0	-0.00418645
2.5301	-0.310764	2	-0.00257628	0	-0.00064407	0	0.00611866	2	-0.0582883	1	0.00547459	0	0.00225424	0	0.00547459	0	-0.00579663	0	-0.0064407	0	0.00547459	0	0.0115933	0	-0.00193221	0	0.00193221	0	0.000966105	0	-0.00450849	0	0.00676273	2	0.00515256	0	0.000966105	0	0.000322035	0	0.00515256	0	-0.000966105	0	0.00161017	0	-0.00386442	0	0.0141695
2.5401	0.00676273	0	0.0074068	0	0.00708477	0	0.00354238	2	-0.0122373	1	0.00257628	0	0.00128814	0	-0.00611866	0	0.00354238	0	-0.00193221	0	0.0106272	0	0.00257628	0	0.00483052	0	-0.000966105	0	-0.00289831	0	0.0141695	0	0.00901698	2	0.00708477	0	0.00386442	0	0.00933901	0	-0.000966105	0	0.0167458	0	0.00805087	0	0.0241526	0	-0.0109492
2.5501	0.00386442	0	0.00708477	0	-0.00225424	0	0.0115933	0	0.0495934	1	0.00579663	0	0.000322035	0	0.00354238	0	0.00547459	0	-0.00450849	0	-0.00128814	0	0	0	-0.00257628	0	0.00225424	0	0.00193221	0	0.00289831	0	-0.00708477	2	0.00322035	0	0.00579663	0	0.0064407	0	-0.00193221	0	-0.00772884	0	-0.000966105	0	-0.0218984	0	0.00322035
2.5601	-0.00257628	0	-0.00772884	0	-0.00515256	0	-0.00418645	0	0.0141695	1	0.000322035	0	0.00998308	0	0.0154577	0	0	0	-0.00193221	0	-0.00257628	0	-0.0103051	0	0.00933901	0	0.000322035	0	0.00386442	0	0.000322035	0	0	2	0	0	0.00386442	0	-0.00225424	0	-0.00515256	0	-0.00515256	0	-0.000966105	0	0.0225425	0	0.0138475
2.5701	-0.00161017	0	0.00386442	0	-0.00193221	0	0.00322035	0	-0.0621527	1	0.00805087	0	0.000322035	0	0.0135255	0	-0.00322035	0	0.0161017	0	-0.000966105	0	-0.00933901	0	0.0119153	0	0.00966105	0	0.0215763	0	0.00064407	0	0.0115933	2	-0.00676273	0	0.0135255	0	-0.00161017	0	0.00966105	0	-0.00128814	0	-0.00128814	0	0.0109492	0	-0.00289831
2.5801	0.00805087	0	0.00386442	0	0.00966105	0	0.0112712	0	-0.0235086	1	0.00676273	0	0.00418645	0	0.00547459	0	0.00386442	0	0.00128814	0	-0.00193221	0	-0.0190001	0	0.00386442	0	-0.00064407	0	0.00515256	0	-0.00257628	0	0.00354238	2	0	0	-0.00161017	0	0.00193221	0	0.0106272	0	0.00161017	0	0.00515256	0	-0.00676273	0	0.00322035
2.5901	0.00257628	0	0.00450849	0	-0.0103051	0	-0.00257628	0	0.0341357	1	0.00708477	0	-0.00708477	0	-0.00901698	0	0.00289831	0	0.0074068	0	0.00869494	0	-0.0177119	0	0.00418645	0	0.00064407	0	-0.00483052	0	-0.0132034	0	-0.00998308	2	0.0064407	0	0.000966105	0	0.00998308	0	0.00193221	0	-0.00322035	0	-0.0112712	0	0.00193221	0	0.00772884
2.6001	0.00128814	0	-0.00966105	0	0.00418645	0	0.00322035	0	0.00386442	1	-0.0164238	0	-0.00128814	0	0.00450849	0	0.00933901	0	0.00128814	0	0.00901698	0	-0.00869494	0	-0.00772884	0	0.00128814	0	0.00450849	0	0.00837291	0	0.0209323	2	0.00450849	0	0.00161017	0	-0.00450849	0	0.00225424	0	-0.00547459	0	0.00354238	0	0.00322035	0	-0.0144916
2.6101	0.00128814	0	0.00772884	0	0.00161017	0	0	0	-0.018678	1	0.00966105	0	-0.00611866	0	0.00805087	0	0	0	0.000322035	0	0.000966105	0	0.00483052	0	0.00257628	0	0.00257628	0	0.00128814	0	-0.0141695	0	0.00064407	0	0.000966105	0	0.00515256	0	0.00322035	0	-0.00579663	0	-0.00354238	0	0.00225424	0	0.0251187	0	-0.00450849
2.6201	0.0109492	0	0.00772884	0	0.00708477	0	0.00193221	0	-0.0531358	1	0.00418645	0	0.00805087	0	0.00354238	0	0.00772884	0	0.0157797	0	0.000966105	0	0.0064407	0	-0.00386442	0	-0.00161017	0	-0.00225424	0	-0.00225424	0	0.00161017	0	0.0064407	0	0.00161017	0	-0.00547459	0	-0.00611866	0	0.00257628	0	0.00193221	0	0.00289831	0	0.00064407
2.6301	-0.00418645	0	0.00064407	0	0.00805087	0	-0.00128814	0	-0.0164238	1	-0.00193221	0	0.0115933	0	0.00901698	0	0.0064407	0	-0.000322035	0	-0.00225424	0	-0.0199662	0	0.0154577	0	0.0135255	0	-0.00772884	0	-0.00225424	0	0.0074068	0	0.00966105	0	0.00225424	0	0.00450849	0	-0.00128814	0	0.00547459	0	-0.00322035	0	-0.0106272	0	-0.00064407
2.6401	-0.0141695	0	-0.00257628	0	0.00064407	0	0.00354238	0	-0.0386442	1	0.00515256	0	0.00322035	0	-0.00257628	0	0.00418645	0	0.00579663	0	0.00386442	0	0.000322035	0	-0.00225424	0	-0.000322035	0	0.00064407	0	0.00354238	0	0.00354238	0	0.0135255	0	-0.00611866	0	0.0074068	0	0.000966105	0	0.00257628	0	0.0074068	0	-0.00837291	0	-0.00354238
2.6501	0.00161017	0	0.00322035	0	0.00386442	0	0.00805087	0	0.0953224	1	0.00128814	0	0.00450849	0	0.00805087	0	0.000966105	0	0.00869494	0	-0.00322035	0	0.0199662	0	-0.0103051	0	0.00128814	0	0.00193221	0	-0.00837291	0	0.0103051	0	-0.00450849	0	-0.00161017	0	0.00193221	0	-0.00676273	0	0.00772884	0	-0.00450849	0	-0.00450849	0	0.000322035
2.6601	-0.00901698	0	-0.00257628	0	-0.00193221	0	0.00611866	0	-0.0582883	1	0.00161017	0	-0.00772884	0	0.00515256	0	-0.00354238	0	0.00483052	0	-0.0125594	0	0.0135255	0	0.00386442	0	0.00354238	0	-0.00515256	0	-0.00579663	0	0.00128814	0	-0.00450849	0	-0.00418645	0	0	0	0	0	-0.0064407	0	-0.0122373	0	-0.00354238	0	0.00708477
2.6701	-0.00322035	0	0.0064407	0	-0.00225424	0	-0.00128814	0	0.0663392	1	0.00386442	0	-0.00354238	0	0.0135255	0	0.00128814	0	0.0125594	0	0.000966105	0	0.00547459	0	0.00933901	0	-0.00354238	0	-0.00161017	0	0.00257628	0	0.0064407	0	0.0141695	0	0.00869494	0	0.00450849	0	-0.00354238	0	-0.0119153	0	0.00128814	0	0.00998308	0	0.00161017
2.6801	0.00805087	0	-0.00354238	0	0.00418645	0	0.0074068	0	-0.0190001	1	0.00386442	0	0.00611866	0	0.0141695	0	0.0103051	0	-0.00676273	0	0.0109492	0	-0.0106272	0	0.00966105	0	0.00611866	0	-0.00676273	0	-0.00805087	0	0.0109492	0	0.00225424	0	0.00676273	0	0.0148136	0	-0.00547459	0	0.00708477	0	-0.00064407	0	-0.00386442	0	0.00611866
2.6901	-0.0177119	0	0.00869494	0	-0.0148136	0	-0.00483052	0	0.0421866	1	0.000322035	0	-0.00483052	0	0.000966105	0	0.00386442	0	-0.00483052	0	0.00289831	0	-0.00579663	0	0.00676273	0	0.00386442	0	0.00515256	0	-0.0128814	0	0.00064407	0	-0.00322035	0	0.00901698	0	0.0144916	0	0.00354238	0	-0.00289831	0	0.00966105	0	0.00547459	0	-0.000966105
2.7001	0.00354238	0	-0.000322035	0	0.00418645	0	0.00450849	0	-0.0064407	1	0.00354238	0	-0.00676273	0	0.00483052	0	0.00547459	0	-0.000966105	0	-0.00161017	0	0.00257628	0	0	0	-0.00515256	0	0.00225424	0	0.00257628	0	-0.00289831	0	0.0064407	0	0.0122373	0	0.00225424	0	0.00611866	0	-0.00386442	0	0.00193221	0	0.000966105	0	0.00257628
2.7101	0.00837291	0	-0.00257628	0	-0.0202882	0	-0.000966105	0	-0.0115933	1	-0.000966105	0	0.00450849	0	0.00966105	0	0.00418645	0	0.00515256	0	0.00161017	0	0.00611866	0	-0.00225424	0	0.00579663	0	0.00450849	0	0.00386442	0	0.0074068	0	-0.00064407	0	-0.00225424	0	0.00708477	0	-0.0154577	0	-0.0125594	0	-0.00515256	0	-0.000322035	0	0.00837291
2.7201	0	0	-0.00257628	0	0.00289831	0	-0.00225424	0	0.00515256	0	-0.00064407	0	-0.000322035	0	0.000322035	0	-0.00225424	0	0.00579663	0	0.00515256	0	-0.00193221	0	0.00708477	0	0.00161017	0	-0.00676273	0	-0.00579663	0	0.00257628	0	-0.00354238	0	0.00322035	0	0.00289831	0	-0.0122373	0	-0.000322035	0	0.00128814	0	0.00064407	0	0.0115933
2.7301	0.0128814	0	0.00676273	0	0.00418645	0	0.00483052	0	-0.00128814	0	0.0119153	0	0.00676273	0	0.00193221	0	0.00901698	0	0.00418645	0	0.00257628	0	0.00805087	0	0.0144916	0	-0.00289831	0	0.00386442	0	0.00611866	0	0.00708477	0	-0.00579663	0	0.00450849	0	0.00161017	0	-0.00161017	0	-0.00161017	0	-0.00676273	0	-0.00225424	0	0.00289831
2.7401	0.00386442	0	-0.00225424	0	0.00161017	0	-0.00354238	0	-0.00257628	0	0.018034	0	0.00515256	0	-0.00322035	0	-0.00161017	0	0.00193221	0	0.00354238	0	0.0103051	0	0.00193221	0	0.00933901	0	-0.0064407	0	0.00225424	0	0.00322035	0	-0.00257628	0	-0.00322035	0	0.0064407	0	0.00193221	0	-0.00193221	0	-0.00805087	0	-0.00515256	0	-0.00064407
2.7501	0.00322035	0	-0.00064407	0	0.00193221	0	-0.00483052	0	0	0	0.00515256	0	0.0074068	0	0.00322035	0	0.00354238	0	0.00869494	0	0.000322035	0	0.00225424	0	-0.00161017	0	-0.0167458	0	0.00225424	0	0.00289831	0	-0.00354238	0	-0.00515256	0	-0.00515256	0	0.000322035	0	-0.000966105	0	0.00837291	0	0.00611866	0	0.00064407	0	0.00805087
2.7601	-0.00450849	0	0.00515256	0	0.000966105	0	-0.00322035	0	-0.00805087	0	0.00708477	0	0.00418645	0	0.00837291	0	-0.00161017	0	0	0	0.00547459	0	0.000966105	0	0.00933901	0	0.00225424	0	0.00418645	0	-0.00161017	0	0.00579663	0	0.00515256	0	0.0132034	0	-0.00386442	0	0.00225424	0	-0.00837291	0	-0.00225424	0	-0.00354238	0	0.0106272
2.7701	0	0	0.00193221	0	0.000966105	0	0.00064407	0	-0.00483052	0	0.00193221	0	0.00772884	0	-0.00064407	0	0.0106272	0	0.00128814	0	0.000966105	0	0.00225424	0	0.0128814	0	-0.00772884	0	0.000966105	0	0.00128814	0	-0.00225424	0	0.0135255	0	0.0135255	0	-0.00064407	0	0.00257628	0	-0.00064407	0	-0.00354238	0	0.00193221	0	-0.00676273
2.7801	0.00869494	0	0.00579663	0	0.00418645	0	0.00515256	0	0.00418645	0	-0.00547459	0	0.00289831	0	0.00579663	0	0.00257628	0	0.00354238	0	0.00450849	0	0.00515256	0	0.00611866	0	-0.00225424	0	-0.00289831	0	-0.00064407	0	0.00547459	0	-0.00933901	0	0	0	0.00257628	0	0.00418645	0	0.00901698	0	-0.00418645	0	0	0	-0.0106272
2.7901	-0.00354238	0	0	0	-0.00225424	0	0.000966105	0	-0.00064407	0	0.00418645	0	0.00161017	0	-0.00547459	0	0.0109492	0	0.00450849	0	-0.000966105	0	0.00161017	0	-0.00161017	0	0.00354238	0	-0.00193221	0	-0.00386442	0	0.000322035	0	0.00193221	0	-0.00450849	0	-0.00257628	0	0.00547459	0	0.00161017	0	-0.00322035	0	-0.00354238	0	0.0074068
2.8001	0.00966105	0	0.00547459	0	0.0112712	0	-0.00225424	0	0.00322035	0	0.0119153	0	0.00579663	0	0.00225424	0	-0.00289831	0	0.00257628	0	-0.0119153	0	0.00354238	0	-0.00064407	0	0.000322035	0	0.00257628	0	0.0106272	0	0.00418645	0	0.0141695	0	0.0132034	0	0.00128814	0	0.00225424	0	0.00901698	0	0.00354238	0	-0.00161017	0	-0.00193221
2.8101	0.00579663	0	0.00128814	0	-0.00193221	0	0.00547459	0	-0.00225424	0	-0.00933901	0	0.00837291	0	0.00611866	0	0.0064407	0	0.0135255	0	0.00579663	0	0.000322035	0	-0.00386442	0	0.00354238	0	-0.00579663	0	-0.00418645	0	0.00354238	0	0.00289831	0	-0.00611866	0	-0.000322035	0	-0.000966105	0	-0.00354238	0	0.00064407	0	-0.00354238	0	0.00161017
2.8201	0.00128814	0	-0.00225424	0	0.00418645	0	-0.00225424	0	0.0115933	0	0.00354238	0	0.00933901	0	0.000322035	0	-0.00193221	0	0.018034	0	0.00289831	0	-0.000966105	0	0.00708477	0	0.00386442	0	0.00418645	0	0.00386442	0	0.00547459	0	-0.00901698	0	0.00515256	0	0.00128814	0	0.00547459	0	-0.0074068	0	0.00225424	0	-0.00579663	0	0.00933901
2.8301	0.00708477	0	0.00450849	0	0.000322035	0	0.00483052	0	0.00450849	0	0.0106272	0	0.00193221	0	-0.00193221	0	0.00289831	0	0.00386442	0	0.00676273	0	-0.00289831	0	0.00289831	0	-0.00483052	0	0.00418645	0	0.00354238	0	0.000966105	0	-0.000966105	0	-0.00064407	0	-0.0115933	0	0.00450849	0	0.00418645	0	-0.00418645	0	0	0	0.00193221
2.8401	0.00161017	0	0.0103051	0	0.00772884	0	0.00579663	0	-0.00257628	0	-0.00128814	0	-0.0064407	0	-0.00354238	0	-0.0103051	0	-0.00611866	0	0.00193221	0	0.0112712	0	-0.00611866	0	-0.00257628	0	-0.00064407	0	-0.0064407	0	-0.00354238	0	0.00998308	0	-0.00386442	0	-0.00289831	0	-0.00450849	0	-0.00450849	0	-0.000322035	0	0.00418645	0	-0.00515256
2.8501	0.00676273	0	0	0	0.00161017	0	-0.000322035	0	0.0115933	0	0.00193221	0	0.00225424	0	0.00386442	0	0.00708477	0	-0.00354238	0	0.00933901	0	0.00354238	0	-0.000322035	0	0.000322035	0	0.00998308	0	-0.00611866	0	0.000966105	0	0.0106272	0	-0.00161017	0	0.00483052	0	0.00354238	0	0.00450849	0	-0.000966105	0	0.0074068	0	-0.000966105
2.8601	-0.00257628	0	-0.00901698	0	-0.00354238	0	-0.000322035	0	0.00450849	0	-0.000322035	0	0.00064407	0	0.0173899	0	0.00837291	0	0.00708477	0	0.00515256	0	-0.0106272	0	-0.00547459	0	0.0154577	0	0.00225424	0	-0.000322035	0	0	0	0.00998308	0	0.0109492	0	0.00322035	0	-0.00257628	0	-0.00611866	0	-0.00805087	0	0.00354238	0	0.00579663
2.8701	0.00837291	0	0.00966105	0	0.00418645	0	0	0	0.00579663	0	0.0074068	0	0.00257628	0	-0.00064407	0	-0.00837291	0	-0.00225424	0	-0.00418645	0	0	0	-0.00386442	0	0.00418645	0	0.00418645	0	0.00257628	0	0.00354238	0	0.000322035	0	-0.00611866	0	0.00161017	0	0.00708477	0	-0.00257628	0	-0.00450849	0	-0.00257628	0	0.00386442
2.8801	0.00289831	0	-0.00161017	0	0.00322035	0	0.0074068	0	0.00257628	0	0.00064407	0	-0.000322035	0	-0.000966105	0	0.000322035	0	-0.00289831	0	0.00257628	0	0.00354238	0	0.00869494	0	0.000322035	0	0.00579663	0	-0.00837291	0	0.00579663	0	-0.00128814	0	-0.00354238	0	0.00354238	0	0.00161017	0	0.000322035	0	-0.000966105	0	-0.00418645	0	-0.000322035
2.8901	0.00257628	0	0.0064407	0	-0.00064407	0	0.0128814	0	0.00933901	0	0.0064407	0	-0.00322035	0	0.000322035	0	-0.000322035	0	0.00064407	0	0.00837291	0	0.00966105	0	0.0074068	0	0.0064407	0	0.00483052	0	-0.00064407	0	0.00418645	0	0.00966105	0	0.000966105	0	0.00547459	0	0.00547459	0	0.00901698	0	0.00322035	0	-0.0074068	0	-0.000966105
2.9001	0.00064407	0	0.00128814	0	0.00772884	0	-0.0103051	0	0.00901698	0	0.00579663	0	0.000966105	0	0.00225424	0	-0.00322035	0	0.00354238	0	0.00386442	0	0.00676273	0	-0.00193221	0	-0.00354238	0	-0.00708477	0	0.0212543	0	-0.0064407	0	0.00418645	0	-0.00064407	0	0.00354238	0	0.000322035	0	0.00354238	0	0.00257628	0	0.00257628	0	-0.00064407
2.9101	0.00289831	0	-0.00064407	0	-0.0074068	0	-0.00354238	0	-0.000966105	0	-0.00998308	0	-0.00579663	0	0.00386442	0	-0.00128814	0	-0.0064407	0	0.00966105	0	0.00805087	0	-0.00354238	0	-0.00450849	0	0.00386442	0	-0.00547459	0	0.00450849	0	0.00901698	0	-0.00418645	0	-0.00418645	0	0.00128814	0	-0.00772884	0	0.00998308	0	-0.00450849	0	0.0103051
2.9201	-0.00161017	0	0.00901698	0	0.00611866	0	0.00515256	0	0.00257628	0	0.00676273	0	-0.00515256	0	-0.00128814	0	0.00547459	0	0.00450849	0	0.000322035	0	-0.00837291	0	0.00901698	0	0.00998308	0	0.00289831	0	-0.00579663	0	0.00805087	0	0	0	0.00289831	0	0.00161017	0	-0.00289831	0	0.0103051	0	0.00386442	0	-0.0074068	0	0.00064407
2.9301	0.0103051	0	-0.00676273	0	0.00418645	0	0.0115933	0	0.00579663	0	0.0074068	0	0.0112712	0	0.0225424	0	-0.00289831	0	0	0	0.00193221	0	0.00676273	0	0.00805087	0	0.00322035	0	0.00322035	0	-0.00064407	0	0.000322035	0	0.00547459	0	0.00418645	0	-0.00322035	0	0.00418645	0	0.00128814	0	-0.00257628	0	-0.00611866	0	-0.000966105
2.9401	0.00708477	0	0.00515256	0	0.00161017	0	-0.00289831	0	0.00354238	0	0.00483052	0	-0.00901698	0	-0.0074068	0	0.00579663	0	-0.0164238	0	0.0119153	0	0.00708477	0	0.00805087	0	-0.00193221	0	-0.000966105	0	0.00322035	0	0.00225424	0	0.0103051	0	-0.000322035	0	0.0141695	0	0.000322035	0	0.00708477	0	0.00418645	0	-0.0074068	0	0.00128814
2.9501	0.00966105	0	0.00869494	0	0.00289831	0	0.00515256	0	0	0	-0.000966105	0	-0.00322035	0	-0.00225424	0	-0.00418645	0	0.00708477	0	0.00193221	0	0.00386442	0	0.00354238	0	-0.00225424	0	0.00579663	0	-0.00257628	0	0.00772884	0	-0.00354238	0	-0.00708477	0	-0.00064407	0	0	0	-0.00708477	0	0.00547459	0	0	0	0.00386442
2.9601	-0.000966105	0	0.00837291	0	0.00998308	0	-0.00837291	0	0.00193221	0	0.00676273	0	-0.00515256	0	0.00128814	0	0.000966105	0	0.00289831	0	0.000966105	0	-0.00483052	0	0.00869494	0	0.00386442	0	0.00257628	0	0.00515256	0	0.000966105	0	0.00483052	0	0.00064407	0	-0.0064407	0	0.00161017	0	-0.00450849	0	-0.00450849	0	0.00322035	0	-0.00257628
2.9701	0.00322035	0	-0.00450849	0	0.00547459	0	-0.000966105	0	0.00708477	0	0.00354238	0	0.00322035	0	0.0103051	0	0.00708477	0	-0.00289831	0	0.00289831	0	0.00161017	0	0.00289831	0	0.00289831	0	0.00322035	0	0.00579663	0	0.00354238	0	-0.00128814	0	0.00289831	0	0.00901698	0	-0.00450849	0	0.000322035	0	-0.00547459	0	0.000966105	0	0.000322035
2.9801	0	0	-0.00708477	0	-0.00064407	0	0.00128814	0	0.00933901	0	0.0157797	0	0.00515256	0	0.00483052	0	-0.0109492	0	0.0064407	0	0.00901698	0	0.00418645	0	0.00386442	0	0.0141695	0	0.00418645	0	-0.0122373	0	0.00772884	0	0.00064407	0	-0.00450849	0	0	0	-0.00128814	0	-0.00418645	0	-0.00450849	0	-0.00547459	0	-0.00386442
2.9901	0	0	0.00515256	0	0.00289831	0	0.00064407	0	-0.00386442	0	0	0	0.00322035	0	-0.00547459	0	-0.0064407	0	0.00418645	0	0.0109492	0	-0.00805087	0	0.00418645	0	0.00933901	0	0.00128814	0	-0.00547459	0	0.0074068	0	0.00450849	0	-0.00193221	0	0.00322035	0	-0.000322035	0	-0.00547459	0	0.00547459	0	-0.00064407	0	-0.00998308
3.0001	-0.00450849	0	-0.00257628	0	0.00547459	0	0.00901698	0	-0.00611866	0	0.00579663	0	0.00128814	0	0.00579663	0	0.00966105	0	-0.00161017	0	0.00257628	0	-0.000966105	0	-0.00257628	0	0	0	-0.00611866	0	0.018034	0	0.00354238	0	0.00386442	0	0.00450849	0	-0.00579663	0	0.00708477	0	-0.0112712	0	0.00193221	0	0.00257628	0	-0.00418645
3.0101	-0.00128814	0	-0.00579663	0	0.00611866	0	0.00257628	0	0.00676273	0	0.00418645	0	0.00161017	0	0.00418645	0	0.00193221	0	-0.00161017	0	0.00386442	0	-0.00772884	0	0.00257628	0	-0.00772884	0	0.00901698	0	0.00161017	0	0.00676273	0	0.00579663	0	0	0	0.0103051	0	0.00515256	0	0.00289831	0	0.0064407	0	0.00805087	0	0.0144916
3.0201	0.0128814	0	0.00128814	0	0.00805087	0	0.000966105	0	0.00901698	0	0.00225424	0	-0.000322035	0	-0.00257628	0	-0.00161017	0	0.00515256	0	0.00064407	0	0.00257628	0	-0.00322035	0	-0.00547459	0	0.00354238	0	0.00322035	0	0.00579663	0	-0.00676273	0	0.00386442	0	0.0074068	0	-0.0132034	0	0.00547459	0	-0.00161017	0	-0.00386442	0	-0.00225424
3.0301	0.0064407	0	-0.00483052	0	-0.000322035	0	0.00064407	0	-0.00515256	0	0.00418645	0	-0.00354238	0	0.0125594	0	0.00289831	0	0.0106272	0	-0.00289831	0	0.00450849	0	-0.00901698	0	0.00161017	0	0.00064407	0	0.00966105	0	0.000322035	0	0.0112712	0	0.00708477	0	-0.000322035	0	0.00386442	0	0.00128814	0	0	0	-0.00676273	0	-0.0119153
3.0401	-0.000966105	0	-0.00193221	0	0.00193221	0	0.00225424	0	-0.00515256	0	-0.00483052	0	0.0157797	0	-0.00322035	0	0.00322035	0	-0.000966105	0	0.000966105	0	0.00322035	0	0.00289831	0	0.00354238	0	-0.00483052	0	0.0064407	0	0.00708477	0	0.00289831	0	0.00064407	0	0.0225424	0	0.00708477	0	-0.00837291	0	0.000322035	0	0.00225424	0	0.00515256
3.0501	-0.00289831	0	0.00418645	0	-0.0106272	0	-0.00161017	0	0.00418645	0	0.00193221	0	-0.00257628	0	0.00064407	0	0.00515256	0	0.00257628	0	0.00161017	0	-0.000966105	0	0.00289831	0	-0.00386442	0	-0.00418645	0	0.00708477	0	-0.0064407	0	0.00322035	0	-0.0119153	0	0.00386442	0	-0.00257628	0	0.00579663	0	-0.00483052	0	0.00579663	0	0.00064407
3.0601	-0.00193221	0	-0.00128814	0	0.00193221	0	-0.00418645	0	0.00579663	0	-0.00386442	0	0	0	0.0128814	0	0.00257628	0	-0.000322035	0	-0.00064407	0	-0.00161017	0	0.00933901	0	0.00225424	0	0.00676273	0	0.00161017	0	-0.00869494	0	-0.00450849	0	0.00257628	0	-0.00579663	0	-0.00386442	0	0.000322035	0	-0.00193221	0	0.00161017	0	-0.00225424
3.0701	0.00837291	0	0.0151356	0	0.0074068	0	0.00998308	0	0.000322035	0	-0.00450849	0	0.0128814	0	0.00837291	0	0.0074068	0	0.00901698	0	0.00837291	0	0.00450849	0	0.00386442	0	0.00354238	0	0.00708477	0	0.00354238	0	0.00676273	0	-0.0103051	0	0.00805087	0	0.00515256	0	0.00515256	0	-0.00289831	0	-0.00225424	0	0.00257628	0	0.0112712
3.0801	0.00547459	0	0.0064407	0	0.00450849	0	0.00515256	0	0.0064407	0	0.0109492	0	0.0106272	0	0.00161017	0	-0.000966105	0	-0.00547459	0	-0.00193221	0	0.00708477	0	0.00289831	0	-0.00450849	0	-0.00193221	0	-0.00386442	0	0.00450849	0	0.00676273	0	0.00225424	0	-0.000966105	0	0.00064407	0	0.00161017	0	0.00772884	0	-0.00128814	0	0.00418645
3.0901	0.00225424	0	0.0106272	0	0.00257628	0	0.00547459	0	-0.00128814	0	0.00257628	0	0.000966105	0	-0.00933901	0	0.00450849	0	0.00547459	0	0.0151356	0	0.00547459	0	0.00901698	0	-0.0074068	0	-0.00483052	0	0.00483052	0	0.00257628	0	0.00901698	0	-0.00128814	0	0.00483052	0	-0.00161017	0	0.0109492	0	0.00869494	0	-0.00193221	0	0.00354238
3.1001	-0.00676273	0	0.00322035	0	0.00128814	0	0.00772884	0	-0.00676273	0	0.0103051	0	0.00837291	0	0.0109492	0	0.00322035	0	-0.00611866	0	-0.00161017	0	0.00805087	0	-0.00483052	0	-0.00450849	0	0.00386442	0	-0.00225424	0	0.00322035	0	-0.00354238	0	-0.00483052	0	-0.00289831	0	0.00322035	0	0.00450849	0	-0.0074068	0	-0.000322035	0	-0.00193221
3.1101	0.00161017	0	-0.00483052	0	0.00289831	0	0.0141695	0	0.00547459	0	0.00289831	0	0.000322035	0	0.00708477	0	0.00450849	0	-0.00225424	0	0.00708477	0	0.00161017	0	0.00257628	0	0.00611866	0	0.00547459	0	0.00515256	0	0.00418645	0	0.0157797	0	0.00354238	0	-0.00064407	0	0.0064407	0	-0.000322035	0	-0.00354238	0	-0.00289831	0	-0.0064407
3.1201	-0.000322035	0	-0.00128814	0	0.00354238	0	-0.00161017	0	0.00966105	0	0.00676273	0	0.00579663	0	0.00515256	0	0.00322035	0	0.00128814	0	0.0115933	0	-0.00708477	0	0.00354238	0	0.0148136	0	0.00579663	0	0.00289831	0	0.018678	0	0.00611866	0	0.00322035	0	0.00579663	0	0.00322035	0	0.00257628	0	-0.00225424	0	0.00128814	0	0.00547459
3.1301	0.000966105	0	-0.00515256	0	0.000322035	0	0.0064407	0	-0.000966105	0	0.00901698	0	-0.00128814	0	0.0154577	0	-0.00354238	0	0.00354238	0	0.0103051	0	0.00611866	0	-0.00354238	0	0.00161017	0	-0.00483052	0	-0.00450849	0	-0.00322035	0	-0.00418645	0	0.00483052	0	0.0074068	0	-0.00322035	0	0.00354238	0	-0.00547459	0	0.00515256	0	0.0122373
3.1401	-0.0157797	0	0.0119153	0	-0.00289831	0	0.00772884	0	0.00225424	0	0.00611866	0	0.00805087	0	0	0	-0.00225424	0	0.00289831	0	0.0119153	0	-0.000322035	0	-0.00386442	0	-0.000322035	0	0.00193221	0	0.00869494	0	0.00225424	0	0.00257628	0	0.00225424	0	0.00064407	0	0.0122373	0	-0.000966105	0	-0.00354238	0	-0.00772884	0	-0.00869494
3.1501	0.00354238	0	0.00547459	0	0.00289831	0	-0.00161017	0	0.00966105	0	0.0106272	0	0.000966105	0	-0.00289831	0	-0.00064407	0	0.0135255	0	-0.00805087	0	0.00547459	0	0.00966105	0	-0.00064407	0	-0.00772884	0	-0.00225424	0	0.00128814	0	0.0064407	0	0.000966105	0	-0.00418645	0	0.00772884	0	0.00515256	0	-0.00225424	0	0.00161017	0	-0.00257628
3.1601	0.0064407	0	-0.00322035	0	0.00064407	0	-0.000322035	0	0.000322035	0	0.00933901	0	0.00064407	0	0.00161017	0	-0.00354238	0	0.0193221	0	-0.00322035	0	0.0074068	0	-0.000966105	0	-0.00128814	0	-0.00386442	0	0.00515256	0	-0.00193221	0	-0.00579663	0	0.0106272	0	0	0	-0.00354238	0	0.00322035	0	0.000966105	0	0.00386442	0	0.00161017
3.1701	-0.00901698	0	-0.00225424	0	0.00772884	0	0	0	0.00869494	0	0.00128814	0	-0.00257628	0	0.00322035	0	0.00579663	0	0.00161017	0	-0.00128814	0	0.00547459	0	-0.00161017	0	0.00547459	0	0.00064407	0	-0.00128814	0	0.00257628	0	0.000322035	0	0.00064407	0	0.00354238	0	-0.00869494	0	0.00708477	0	-0.00354238	0	-0.00322035	0	-0.00193221
3.1801	0.0112712	0	0.00772884	0	0.0144916	0	0.0141695	0	-0.00193221	0	0.00161017	0	0.00966105	0	0.00322035	0	0.00869494	0	0.000322035	0	0.00611866	0	-0.00837291	0	0.00966105	0	0.00708477	0	0.00805087	0	-0.00354238	0	0.000322035	0	-0.00128814	0	-0.0119153	0	-0.0173899	0	-0.00450849	0	0.00064407	0	0.00322035	0	0.00450849	0	-0.00869494
3.1901	-0.0064407	0	0.00289831	0	-0.00128814	0	-0.00386442	0	-0.00128814	0	0.0064407	0	-0.00322035	0	-0.00933901	0	-0.00579663	0	0.00708477	0	-0.0064407	0	0.00966105	0	0.00225424	0	0.00837291	0	-0.00450849	0	0.00161017	0	0.00805087	0	0.00322035	0	0.00289831	0	0.00966105	0	0.0074068	0	0.00483052	0	0.00257628	0	0.00354238	0	0.00257628
3.2001	-0.00257628	0	0.00193221	0	-0.000322035	0	-0.00386442	0	-0.0132034	0	-0.00128814	0	-0.00161017	0	-0.00837291	0	0.00289831	0	0.000322035	0	-0.00257628	0	0.0106272	0	-0.00386442	0	0	0	0.00257628	0	0.00193221	0	0.00225424	0	-0.00966105	0	0	0	0.00611866	0	-0.0199662	0	0.00354238	0	-0.000322035	0	0.00708477	0	0.00161017
3.2101	0.00966105	0	0.00708477	0	0.00161017	0	-0.00128814	0	-0.00064407	0	-0.00257628	0	0.00064407	0	0.0115933	0	0.00128814	0	0	0	0.000966105	0	0.00354238	0	-0.000322035	0	0	0	0.00450849	0	-0.000322035	0	0.0115933	0	0.00450849	0	-0.00322035	0	0.00708477	0	-0.00193221	0	0.00257628	0	0.00257628	0	0.00193221	0	0.00225424
3.2201	0.00225424	0	-0.00547459	0	0.000966105	0	-0.0074068	0	0.00193221	0	0.00708477	0	0.00579663	0	0.00161017	0	0.00869494	0	0.00193221	0	-0.000322035	0	0.000966105	0	-0.00064407	0	-0.00708477	0	0.00837291	0	0.00225424	0	0.00579663	0	-0.00579663	0	0.00966105	0	-0.000322035	0	0.00450849	0	-0.00772884	0	-0.00483052	0	0.00579663	0	-0.00161017
3.2301	-0.00354238	0	0.00225424	0	0.00225424	0	0.00772884	0	-0.00193221	0	0.00450849	0	-0.00161017	0	0.00354238	0	-0.0148136	0	0.0064407	0	0.00064407	0	-0.00418645	0	0.00676273	0	0.00064407	0	0.00193221	0	0.00193221	0	0.00611866	0	-0.00161017	0	0.00225424	0	-0.0132034	0	0.00193221	0	0.00611866	0	0.0141695	0	0.00676273	0	0.00837291
3.2401	-0.00257628	0	0.0106272	0	-0.00289831	0	-0.00579663	0	0.00128814	0	0.0064407	0	0.000322035	0	-0.00128814	0	0.00289831	0	0.00354238	0	0.00064407	0	0.00998308	0	0.0074068	0	-0.00257628	0	0.00128814	0	0.00450849	0	0.00128814	0	0.0103051	0	-0.00322035	0	0.00772884	0	-0.00998308	0	0.00225424	0	0.00837291	0	-0.00901698	0	-0.00869494
3.2501	0.0064407	0	0.0141695	0	0.0106272	0	0.0064407	0	-0.00386442	0	0.00386442	0	-0.00289831	0	0.000322035	0	0.00772884	0	-0.00257628	0	0.00257628	0	0.0106272	0	-0.00161017	0	0.00064407	0	0.00386442	0	-0.00161017	0	-0.00289831	0	-0.00322035	0	0.00064407	0	0.00547459	0	0.00998308	0	0.00161017	0	-0.00579663	0	0.00257628	0	0.00450849
3.2601	-0.00225424	0	0.00676273	0	0.00322035	0	-0.000322035	0	-0.00322035	0	0.00869494	0	-0.000966105	0	0.00193221	0	-0.00547459	0	0.00386442	0	0.00450849	0	0.000966105	0	0.0064407	0	0.000322035	0	-0.00386442	0	-0.00193221	0	0.00708477	0	0.0109492	0	-0.000966105	0	-0.00515256	0	-0.00386442	0	-0.00450849	0	-0.00547459	0	0.00193221	0	0.00837291
3.2701	0.00289831	0	0.00837291	0	0.00611866	0	0	0	0.00289831	0	0.00064407	0	-0.00322035	0	0.00225424	0	-0.000966105	0	0.0119153	0	-0.00289831	0	0.00289831	0	0.0106272	0	-0.00450849	0	0.0170679	0	0.0115933	0	0.00933901	0	0.0109492	0	0.00225424	0	0.00676273	0	0.00483052	0	-0.00354238	0	-0.00579663	0	0.000966105	0	-0.00193221
3.2801	0.00354238	0	0.000966105	0	0.00193221	0	-0.0074068	0	0.00579663	0	0.0148136	0	-0.00483052	0	0.00289831	0	-0.00064407	0	-0.0148136	0	-0.00193221	0	0.00161017	0	0.00515256	0	0.000322035	0	0.00869494	0	-0.00322035	0	-0.00611866	0	0.00483052	0	-0.000322035	0	-0.00289831	0	0.00483052	0	-0.00289831	0	0.0064407	0	-0.00611866	0	-0.00161017
3.2901	0.00128814	0	-0.00161017	0	-0.0064407	0	0.0135255	0	0.00193221	0	0.000322035	0	0.00450849	0	-0.00966105	0	0.00386442	0	-0.0074068	0	0.00064407	0	0.00193221	0	-0.00161017	0	-0.00676273	0	0.00064407	0	0.00450849	0	0.00257628	0	0.000966105	0	0.00354238	0	0	0	-0.00322035	0	0.0064407	0	0.00386442	0	-0.00998308	0	-0.00161017
3.3001	0.00611866	0	0.00450849	0	-0.00386442	0	0.00515256	0	-0.000322035	0	-0.00515256	0	-0.00547459	0	-0.0173899	0	0.00193221	0	0.00289831	0	-0.00257628	0	0.00966105	0	0.00225424	0	-0.00386442	0	-0.0161017	0	0.00901698	0	0.00064407	0	0.00837291	0	0.00805087	0	0.00708477	0	0.00128814	0	-0.00354238	0	0.00450849	0	-0.00450849	0	-0.00708477
3.3101	-0.00418645	0	-0.00579663	0	-0.000966105	0	0.00386442	0	0.00064407	0	-0.00611866	0	-0.00418645	0	0.0074068	0	-0.0157797	0	0.000322035	0	0.0119153	0	0.00611866	0	0	0	-0.00225424	0	0.00289831	0	-0.00837291	0	0.00354238	0	0.00515256	0	-0.00354238	0	0.00966105	0	-0.00128814	0	-0.00869494	0	0.0132034	0	-0.00579663	0	0.00161017
3.3201	-0.00515256	0	0.00418645	0	-0.00579663	0	0.000322035	0	0.00128814	0	-0.00837291	0	0.00708477	0	0.0119153	0	0.00708477	0	0.00225424	0	0.00708477	0	0.00837291	0	-0.00869494	0	-0.00289831	0	0.0074068	0	-0.00386442	0	0.00708477	0	-0.00483052	0	0.00418645	0	-0.00322035	0	-0.00418645	0	0.00161017	0	-0.00289831	0	-0.00805087	0	0.00289831
3.3301	0.00354238	0	0.00418645	0	-0.00128814	0	0.00708477	0	-0.00450849	0	0.00225424	0	0.00901698	0	0.00289831	0	0.00225424	0	0.00193221	0	0.00161017	0	-0.00386442	0	0.0064407	0	0.00450849	0	0.0074068	0	0.00257628	0	0.00805087	0	-0.00354238	0	0.00064407	0	-0.00064407	0	0.00161017	0	0.00289831	0	-0.00708477	0	0	0	-0.00579663
3.3401	0.00837291	0	0.00483052	0	0.00547459	0	0.00322035	0	0.00354238	0	0.00322035	0	0.00128814	0	0.00933901	0	0.00225424	0	0.00289831	0	0.018034	0	0.0122373	0	0.00805087	0	0.0074068	0	0.00193221	0	-0.00193221	0	0.00515256	0	0.00257628	0	-0.00322035	0	0.0170679	0	-0.00128814	0	-0.00257628	0	-0.00837291	0	0.000322035	0	-0.00966105
3.3501	-0.000966105	0	0.0106272	0	-0.0106272	0	0.00128814	0	-0.00322035	0	0.000322035	0	0.000322035	0	0.0064407	0	0.00289831	0	-0.00483052	0	-0.00547459	0	0.00966105	0	-0.00547459	0	0.00161017	0	-0.00064407	0	-0.00161017	0	-0.00289831	0	-0.0103051	0	-0.00966105	0	-0.00128814	0	0.00257628	0	0.00418645	0	-0.00611866	0	0.00322035	0	0.00450849
3.3601	0.00354238	0	0.00257628	0	0.00161017	0	0.00354238	0	0.00933901	0	0.00418645	0	0.00676273	0	0.00708477	0	0.00547459	0	0.00772884	0	-0.00579663	0	-0.00322035	0	-0.00483052	0	0.00322035	0	0.00676273	0	0.00289831	0	-0.00966105	0	0.00998308	0	0.0154577	0	0.00708477	0	-0.0064407	0	0.0103051	0	-0.0074068	0	-0.00869494	0	0.00515256
3.3701	0.00772884	0	0.00515256	0	0.00322035	0	0.00837291	0	0.00128814	0	-0.00161017	0	0.00257628	0	0.0074068	0	0.000322035	0	0.00225424	0	0.00193221	0	0.0115933	0	0.0167458	0	0.00418645	0	0.0109492	0	0.00611866	0	-0.00161017	0	0.00450849	0	0.00257628	0	-0.0106272	0	0.00579663	0	-0.00450849	0	0.00193221	0	0.00837291	0	0.000322035
3.3801	0.00161017	0	0.00418645	0	-0.00837291	0	0.00547459	0	-0.00193221	0	0.00128814	0	-0.000966105	0	-0.00386442	0	-0.00289831	0	0.00547459	0	0.00257628	0	0.00322035	0	0.0122373	0	-0.00161017	0	0.00354238	0	-0.0141695	0	-0.000966105	0	0.00418645	0	0.00193221	0	0.00998308	0	0.00257628	0	0.0064407	0	0.00515256	0	-0.00322035	0	0.00515256
3.3901	0.00128814	0	0.0074068	0	-0.00064407	0	0.000966105	0	-0.000966105	0	0	0	0.0128814	0	0.00450849	0	-0.00064407	0	-0.00386442	0	0.0112712	0	0.00064407	0	-0.00354238	0	0.0128814	0	-0.00193221	0	0.00354238	0	0.00289831	0	0.0119153	0	-0.00161017	0	0.0109492	0	0.00354238	0	0.00257628	0	-0.00483052	0	-0.00064407	0	0.00193221
3.4001	-0.000966105	0	-0.000322035	0	0.00418645	0	0.00676273	0	-0.000966105	0	0.00483052	0	-0.000966105	0	-0.0103051	0	0.0128814	0	0	0	-0.00418645	0	0.0074068	0	-0.00193221	0	0.00161017	0	-0.00837291	0	0.00869494	0	0.000322035	0	-0.000966105	0	0.00676273	0	-0.00322035	0	0.00483052	0	-0.0064407	0	0.00708477	0	0.00869494	0	-0.00998308
3.4101	0.00193221	0	0.00322035	0	0.0112712	0	0.00450849	0	0.00257628	0	0.00225424	0	-0.00418645	0	0.00901698	0	0.00418645	0	0.00547459	0	0.0112712	0	0.00161017	0	0.00386442	0	0.00772884	0	0.000966105	0	0.00676273	0	0.00193221	0	0.0161018	0	0.00611866	0	0.00515256	0	0.00289831	0	-0.00611866	0	-0.000966105	0	-0.000322035	0	0.0074068
3.4201	-0.00161017	0	-0.00611866	0	0.00322035	0	-0.00354238	0	0.00579663	0	0.00676273	0	0.00289831	0	0.0132034	0	-0.00837291	0	0.00386442	0	-0.00225424	0	0.00547459	0	0.00772884	0	0.00418645	0	0.00322035	0	-0.000322035	0	0.00386442	0	0.00161017	0	0.00386442	0	0	0	0	0	-0.00837291	0	-0.0064407	0	0.00450849	0	0.00289831
3.4301	0.00322035	0	0.00386442	0	0.00483052	0	0.0064407	0	0.00354238	0	0.00386442	0	0.00901698	0	0.00128814	0	-0.00450849	0	0.000966105	0	0.00579663	0	0.00418645	0	0.00386442	0	0.00450849	0	-0.00128814	0	0.00837291	0	0.00064407	0	-0.00386442	0	-0.00676273	0	-0.0151356	0	0.00161017	0	0.00483052	0	0.00450849	0	0.00354238	0	0.00676273
3.4401	-0.00579663	0	0.00322035	0	-0.00579663	0	0.00772884	0	0.00322035	0	0.0148136	0	0.00289831	0	-0.00128814	0	0.0128814	0	0.00064407	0	0.0132034	0	-0.00450849	0	-0.0115933	0	0.0064407	0	-0.00611866	0	0.0115933	0	0.00322035	0	0.00901698	0	0.00322035	0	0.0167458	0	-0.00161017	0	0.00322035	0	0.00064407	0	0.00418645	0	-0.00676273
3.4501	0.00772884	0	-0.00708477	0	0.00772884	0	0.00998308	0	-0.0074068	0	0.00547459	0	0.00064407	0	0.0128814	0	0.00901698	0	0.00547459	0	0.00450849	0	-0.00064407	0	0	0	0.00322035	0	-0.000322035	0	-0.00193221	0	0.00837291	0	0.000322035	0	0.000966105	0	0.00225424	0	0.000322035	0	0.00161017	0	0.00837291	0	0.00547459	0	-0.00322035
3.4601	0	0	0.00901698	0	-0.00386442	0	-0.0064407	0	0.00354238	0	-0.00064407	0	-0.00418645	0	0.0106272	0	-0.00322035	0	-0.00354238	0	-0.0064407	0	0.000966105	0	0.00547459	0	0.00128814	0	0.00450849	0	0.000322035	0	0.00805087	0	-0.00128814	0	-0.00064407	0	-0.0141695	0	0.00515256	0	-0.00193221	0	-0.0074068	0	0.00579663	0	0.00289831
3.4701	0.00450849	0	-0.0103051	0	0.00933901	0	0.0106272	0	0.00708477	0	0.00322035	0	0.00161017	0	-0.00418645	0	0.00289831	0	0.00225424	0	-0.00064407	0	0.00161017	0	0.000322035	0	0.00225424	0	0.0115933	0	0.00933901	0	0.018034	0	0.00322035	0	-0.00225424	0	-0.00161017	0	-0.00257628	0	-0.00579663	0	-0.00418645	0	0.00257628	0	0.00064407
3.4801	0.00161017	0	-0.000966105	0	0.00386442	0	0.0106272	0	0.00386442	0	-0.00354238	0	0.00611866	0	0.00547459	0	0.00161017	0	0.0112712	0	0.00354238	0	0.0112712	0	0.00257628	0	0.0141695	0	0.00772884	0	-0.00805087	0	0.00805087	0	-0.00257628	0	0.00322035	0	0.00386442	0	-0.00869494	0	0.0074068	0	0.00386442	0	-0.00708477	0	0.00322035
3.4901	-0.0074068	0	0.00322035	0	-0.00515256	0	-0.00225424	0	0	0	0.00386442	0	-0.00772884	0	0.00450849	0	-0.00225424	0	0.00161017	0	0.00322035	0	-0.00128814	0	0.00064407	0	0.00257628	0	-0.000966105	0	0.00901698	0	-0.00161017	0	-0.00676273	0	0	0	0.00386442	0	-0.00193221	0	-0.00257628	0	0.00579663	0	-0.00064407	0	-0.0115933
3.5001	0.00450849	0	0.00515256	0	-0.00128814	0	0.00579663	0	0.00515256	0	0.00708477	0	0.00772884	0	0.00547459	0	0.0103051	0	0.00611866	0	0.00289831	0	0.00483052	0	-0.00161017	0	-0.000322035	0	-0.00193221	0	0.0138475	0	0.00772884	0	0.0157797	0	-0.00225424	0	-0.00225424	0	0.00354238	0	0.00257628	0	-0.00386442	0	-0.00515256	0	-0.00579663
3.5101	-0.00225424	0	0.00064407	0	-0.000966105	0	0.0064407	0	0.00547459	0	0.00483052	0	0.000966105	0	-0.00418645	0	0.00547459	0	-0.00450849	0	-0.00611866	0	-0.00322035	0	0.00611866	0	0.00289831	0	0.000322035	0	0.00515256	0	-0.0103051	0	0.00225424	0	0.00064407	0	-0.00289831	0	-0.00386442	0	0.00450849	0	-0.00805087	0	-0.00225424	0	0.00289831
3.5201	0.00225424	0	0.00901698	0	0.00354238	0	-0.00547459	0	0.0122373	0	0.00901698	0	0.00289831	0	0.00772884	0	0.000322035	0	-0.000322035	0	-0.000966105	0	0.00708477	0	0.00322035	0	0.00611866	0	0.00064407	0	-0.00257628	0	-0.00064407	0	-0.00322035	0	0.00772884	0	0.00128814	0	0.00611866	0	-0.00547459	0	-0.00322035	0	0.0109492	0	-0.00289831
3.5301	0.00515256	0	0.00901698	0	0.00901698	0	-0.00289831	0	0.00966105	0	-0.00289831	0	0.00418645	0	-0.00128814	0	0.00225424	0	0.00225424	0	0.00547459	0	0.000322035	0	-0.00128814	0	-0.00386442	0	0.00386442	0	0.00515256	0	0	0	0.00354238	0	-0.0103051	0	-0.00225424	0	0.00322035	0	-0.00128814	0	-0.00483052	0	-0.00450849	0	0.00450849
3.5401	0.00322035	0	0.00611866	0	0.00322035	0	0.00128814	0	0.00064407	0	0.00772884	0	0.0074068	0	0.00128814	0	0.00547459	0	0.00869494	0	0.00611866	0	0.00193221	0	0.00225424	0	0.0119153	0	-0.0103051	0	-0.00193221	0	0.00354238	0	0.0135255	0	-0.00676273	0	0.0170679	0	-0.000322035	0	-0.00322035	0	-0.00418645	0	-0.00547459	0	0.000966105
3.5501	0.00193221	0	0.00386442	0	-0.00611866	0	0.00257628	0	-0.00128814	0	0.00772884	0	0.00354238	0	0.000322035	0	0	0	0.00805087	0	-0.00225424	0	0.000966105	0	-0.00289831	0	0.00869494	0	0.00772884	0	0.0115933	0	-0.00772884	0	0.00354238	0	-0.00161017	0	-0.00193221	0	0.00161017	0	-0.00064407	0	-0.00257628	0	-0.00128814	0	0.00354238
3.5601	-0.00483052	0	-0.00128814	0	0.00064407	0	-0.00450849	0	0.00579663	0	-0.00289831	0	0.0064407	0	0.0177119	0	-0.00450849	0	0.00547459	0	0.00805087	0	0.00450849	0	0.0106272	0	0.00772884	0	0.00483052	0	-0.00708477	0	0.000322035	0	0.00805087	0	0.00579663	0	0.000966105	0	0	0	-0.00676273	0	0.00386442	0	-0.00933901	0	0.0109492
3.5701	0.00837291	0	0.00225424	0	0.0122373	0	-0.00354238	0	0.00450849	0	-0.00064407	0	0.00322035	0	0.00966105	0	0.0106272	0	-0.00225424	0	0.00611866	0	0.00483052	0	0.00450849	0	-0.00193221	0	0.00354238	0	0.00515256	0	0.00837291	0	0.00933901	0	-0.00708477	0	0.00418645	0	-0.00064407	0	-0.00515256	0	0.00450849	0	-0.00515256	0	0.00193221
3.5801	0.00386442	0	0.00450849	0	0.0106272	0	0.00837291	0	0.00708477	0	0.0074068	0	-0.00161017	0	0.00354238	0	0.00676273	0	0.00966105	0	0.00418645	0	-0.00772884	0	-0.00418645	0	0.00611866	0	-0.00418645	0	0.00128814	0	0.00289831	0	-0.00676273	0	0.00611866	0	0.00225424	0	0.0074068	0	0.00772884	0	0.00225424	0	0.00161017	0	0.00064407
3.5901	0.00450849	0	-0.00515256	0	-0.00289831	0	0.00579663	0	0.00611866	0	-0.00064407	0	-0.00322035	0	-0.00193221	0	0.00966105	0	0.00354238	0	-0.00289831	0	-0.00225424	0	0.00386442	0	0.0119153	0	0.00483052	0	0.00676273	0	0.00418645	0	-0.00676273	0	0.00354238	0	-0.0103051	0	-0.00901698	0	-0.00225424	0	0.00386442	0	-0.00611866	0	0.00418645
3.6001	0.000966105	0	0.00579663	0	0.000966105	0	-0.00064407	0	0.00418645	0	0.000322035	0	-0.00128814	0	0.0132034	0	0.00289831	0	0.0125594	0	-0.00161017	0	0.00322035	0	-0.00322035	0	-0.00161017	0	0.00064407	0	-0.00064407	0	0.00225424	0	0.00869494	0	0.00322035	0	0.00708477	0	0.00483052	0	-0.0144916	0	-0.00579663	0	-0.00161017	0	0.000322035
3.6101	0.00483052	0	0.0135255	0	0.000966105	0	0.00708477	0	-0.000322035	0	0.00676273	0	0.0074068	0	-0.00515256	0	0.00418645	0	0.00289831	0	-0.00579663	0	0.00225424	0	0.00289831	0	0.00547459	0	-0.00161017	0	0.00450849	0	0.00515256	0	0	0	-0.00579663	0	0.00933901	0	-0.00064407	0	-0.00354238	0	-0.00450849	0	0.000966105	0	0.0074068
3.6201	-0.00225424	0	-0.0148136	0	-0.000966105	0	0.00128814	0	0.0154577	0	0.00676273	0	0.00322035	0	-0.00805087	0	0.0112712	0	0.00837291	0	0.0164238	0	-0.00225424	0	0.00450849	0	-0.00193221	0	0.00354238	0	0.00515256	0	-0.00450849	0	0.00064407	0	-0.00064407	0	-0.00128814	0	0	0	0.00547459	0	-0.0106272	0	-0.00933901	0	-0.00418645
3.6301	0.0106272	0	0.00322035	0	0.00579663	0	0.0138475	0	0.000322035	0	0.000966105	0	0.00257628	0	0.00483052	0	-0.00611866	0	-0.00418645	0	0.00225424	0	-0.00772884	0	-0.00322035	0	0.00515256	0	0	0	-0.00547459	0	0.00483052	0	-0.00676273	0	-0.00161017	0	0.00161017	0	-0.00772884	0	0.00161017	0	0.00869494	0	0.00354238	0	0
3.6401	-0.00483052	0	0.00515256	0	0.000322035	0	0.00289831	0	0.00966105	0	0.00386442	0	-0.000322035	0	-0.00837291	0	0.00772884	0	-0.00257628	0	0.00225424	0	0.00354238	0	-0.00064407	0	0.00869494	0	-0.00386442	0	-0.0064407	0	0.00772884	0	0.0109492	0	0.0109492	0	0.0128814	0	0.00869494	0	0.00354238	0	-0.00354238	0	0.00289831	0	-0.000966105
3.6501	0.0074068	0	0.00579663	0	-0.00193221	0	-0.00128814	0	-0.00805087	0	0.00289831	0	0.00225424	0	0.00257628	0	0	0	0.0112712	0	0.00901698	0	0.00483052	0	-0.000966105	0	0.00193221	0	0.00193221	0	-0.00225424	0	-0.00354238	0	0.000322035	0	0.00161017	0	-0.00901698	0	0.00289831	0	-0.00225424	0	0.000322035	0	0.00193221	0	0.00483052
3.6601	-0.00386442	0	-0.00998308	0	0.00676273	0	0.00547459	0	-0.00837291	0	0.0119153	0	0.00515256	0	0.00161017	0	0.00386442	0	0.00064407	0	0.00901698	0	-0.00225424	0	-0.00354238	0	0.00611866	0	-0.00193221	0	0.0132034	0	0.0151356	0	0.0064407	0	-0.00257628	0	-0.00322035	0	0.00064407	0	0.00837291	0	0.0074068	0	0.00128814	0	-0.00515256
3.6701	0.00289831	0	0.00161017	0	0.00193221	0	0.00257628	0	0.0144916	0	0.00064407	0	0.000966105	0	0.0103051	0	0.0103051	0	-0.00547459	0	-0.00418645	0	0.00805087	0	-0.0103051	0	0.000966105	0	0.00354238	0	-0.00257628	0	0.00901698	0	0.0151356	0	0.0074068	0	-0.00064407	0	0.00837291	0	-0.00966105	0	0.00386442	0	0.00869494	0	-0.0106272
3.6801	-0.00354238	0	0.00579663	0	-0.00869494	0	0.00676273	0	-0.00418645	0	-0.00289831	0	0.00322035	0	0.0103051	0	0.00225424	0	-0.0064407	0	0.0064407	0	-0.000966105	0	0.00611866	0	0.0138475	0	0.000322035	0	-0.00708477	0	0.00354238	0	0.00322035	0	0.00515256	0	0.0135255	0	0.00161017	0	0.00225424	0	-0.00128814	0	-0.00225424	0	-0.00386442
3.6901	-0.018678	0	0.00515256	0	0.00676273	0	-0.000966105	0	0.00547459	0	0.00193221	0	0.0170679	0	0.00450849	0	-0.00289831	0	0.00161017	0	0	0	0.0103051	0	0.00611866	0	0.00579663	0	0.0115933	0	0.00064407	0	-0.000322035	0	-0.00064407	0	-0.00869494	0	-0.00354238	0	-0.00354238	0	0.00483052	0	0.00611866	0	0.00064407	0	0.000322035
3.7001	0.00322035	0	0.0103051	0	0.00322035	0	0.00257628	0	0	0	-0.000322035	0	0.0148136	0	0.00322035	0	0.00450849	0	-0.00418645	0	0.00772884	0	0.00386442	0	0.00289831	0	-0.00161017	0	-0.00837291	0	0.00966105	0	0.00901698	0	0.0190001	0	-0.00161017	0	0.000966105	0	0.00676273	0	0.00289831	0	0.00483052	0	0.00354238	0	-0.00547459
3.7101	-0.0138475	0	-0.00676273	0	0.000322035	0	0.00483052	0	0.00901698	0	-0.000966105	0	0.00676273	0	0.000966105	0	0.00579663	0	0.00128814	0	0.00128814	0	-0.00966105	0	-0.00772884	0	0.00386442	0	0.00257628	0	0.00676273	0	0.00322035	0	-0.000966105	0	0.00418645	0	0.00933901	0	-0.00611866	0	-0.00998308	0	0.000322035	0	-0.00450849	0	0.00128814
3.7201	-0.00064407	0	0.0119153	0	0.00322035	0	0.00064407	0	0.00483052	0	0.0125594	0	0.00450849	0	0.018356	0	0.00322035	0	0.00354238	0	-0.000322035	0	0.00289831	0	-0.00225424	0	0.00515256	0	-0.00322035	0	0.00225424	0	0.00547459	0	-0.0103051	0	0.0173899	0	0.00418645	0	0.0074068	0	-0.00547459	0	-0.0128814	0	-0.0109492	0	-0.00418645
3.7301	0.00064407	0	0.0106272	0	0.00161017	0	0.00611866	0	0.00257628	0	0.00772884	0	0.00418645	0	-0.00483052	0	0.00611866	0	0.00772884	0	-0.00418645	0	0.00225424	0	0	0	0.00322035	0	0.0122373	0	-0.00837291	0	-0.000322035	0	0.00772884	0	0.00257628	0	0.00161017	0	-0.00869494	0	0.00386442	0	-0.00064407	0	0.00998308	0	0.00225424
3.7401	0.00515256	0	-0.00257628	0	0.00289831	0	0.00289831	0	0.00450849	0	-0.00354238	0	0.00547459	0	0.000322035	0	-0.00225424	0	0.00193221	0	0.00805087	0	0.00289831	0	0.00676273	0	0.000322035	0	0.0115933	0	0.00611866	0	-0.00257628	0	-0.00611866	0	0.00772884	0	0.00289831	0	-0.00193221	0	-0.0064407	0	0.00515256	0	-0.0064407	0	-0.00193221
3.7501	0.00064407	0	-0.00193221	0	0.00128814	0	0	0	0.0112712	0	0.00193221	0	0.00128814	0	0.00225424	0	0.00837291	0	-0.00483052	0	0.00418645	0	0.0141695	0	0.00772884	0	0.00418645	0	-0.0074068	0	0.00837291	0	0.000322035	0	-0.00161017	0	0.00128814	0	0.000966105	0	0.00386442	0	0.0154577	0	0.000966105	0	0.00128814	0	0.00193221
3.7601	0.00772884	0	0.000966105	0	0.00483052	0	0.00161017	0	0.00161017	0	-0.00483052	0	-0.00064407	0	0.00161017	0	-0.00128814	0	0.00257628	0	0.00450849	0	0.00708477	0	-0.00869494	0	0.000966105	0	0.00998308	0	0.00676273	0	0.00064407	0	-0.00450849	0	-0.000322035	0	0.00450849	0	-0.00322035	0	-0.00322035	0	-0.00708477	0	0.00161017	0	-0.00128814
3.7701	0.0115933	0	0.0074068	0	0.0109492	0	0.00676273	0	0.00128814	0	0.00354238	0	0.00869494	0	0	0	0.00450849	0	0.00805087	0	-0.0064407	0	0.00161017	0	0.00418645	0	0	0	0.00579663	0	0.00128814	0	0.00418645	0	0.0064407	0	0.00515256	0	0.0064407	0	0.00064407	0	0.00547459	0	0.00128814	0	-0.00386442	0	0.00483052
3.7801	0.00676273	0	0.00322035	0	-0.00450849	0	0.00611866	0	-0.00064407	0	0.00225424	0	0.000322035	0	-0.00161017	0	-0.00611866	0	-0.00483052	0	0.0112712	0	0.00322035	0	-0.00161017	0	0.00418645	0	0	0	-0.0074068	0	0.00128814	0	-0.00386442	0	0.00611866	0	0.000322035	0	-0.00193221	0	0.00354238	0	0.0125594	0	0.00128814	0	0.00064407
3.7901	-0.0151356	0	-0.00257628	0	-0.00611866	0	-0.00869494	0	0.00418645	0	0.00547459	0	0.0135255	0	-0.00354238	0	-0.00161017	0	-0.0074068	0	0.00676273	0	0.00161017	0	-0.000322035	0	0.00225424	0	0.0106272	0	0.0106272	0	-0.00547459	0	-0.00128814	0	-0.00161017	0	0.00837291	0	-0.000322035	0	-0.00483052	0	0.00418645	0	0.00515256	0	-0.00611866
3.8001	0.0064407	0	0.0144916	0	0.00837291	0	0.00676273	0	-0.00579663	0	-0.00225424	0	0	0	-0.0103051	0	0.00450849	0	-0.00193221	0	-0.00161017	0	-0.00193221	0	0.0106272	0	-0.00611866	0	-0.00966105	0	0.0074068	0	-0.00257628	0	0.0064407	0	-0.00418645	0	0.00193221	0	0.00483052	0	-0.00386442	0	-0.000322035	0	0.00837291	0	-0.0064407
3.8101	0.00225424	0	-0.00579663	0	-0.000322035	0	-0.00161017	0	0.00064407	0	-0.00161017	0	-0.00257628	0	0.00579663	0	-0.00483052	0	-0.00418645	0	-0.00257628	0	0.00128814	0	-0.00225424	0	-0.000322035	0	0.00386442	0	-0.00611866	0	0.00676273	0	-0.00225424	0	-0.00418645	0	0.00289831	0	-0.00064407	0	0.000322035	0	-0.00450849	0	-0.0106272	0	-0.00193221
3.8201	0.00708477	0	0.00193221	0	0.00676273	0	-0.00225424	0	0.00933901	0	-0.00579663	0	-0.00354238	0	0.00289831	0	0.00418645	0	-0.00064407	0	0.00611866	0	0.00837291	0	0.00450849	0	-0.00193221	0	0.0202882	0	0.0064407	0	0.00547459	0	0.00257628	0	0.00676273	0	0.00515256	0	-0.00547459	0	-0.0112712	0	0.00354238	0	0.00418645	0	0.00483052
3.8301	-0.00547459	0	0.00837291	0	-0.00128814	0	0.0167458	0	0.00933901	0	0.00418645	0	-0.000966105	0	-0.00225424	0	0.00933901	0	0.00225424	0	0.00483052	0	0.00708477	0	-0.00128814	0	0.00386442	0	0.00354238	0	0.00193221	0	-0.00225424	0	0.00354238	0	0.00805087	0	-0.00772884	0	0.00611866	0	-0.00225424	0	0.000966105	0	0.0103051	0	-0.00225424
3.8401	0.00225424	0	0.00901698	0	0.00418645	0	0.00128814	0	0.00322035	0	0.00837291	0	0.00483052	0	0	0	0.00289831	0	-0.0115933	0	0.0164238	0	0.00064407	0	0.00483052	0	0.00515256	0	-0.00450849	0	-0.00933901	0	0.0138475	0	0.00386442	0	-0.00161017	0	0.00837291	0	0	0	0.000966105	0	-0.000322035	0	-0.00966105	0	0
3.8501	0.00708477	0	0.00515256	0	-0.00386442	0	-0.00257628	0	-0.00322035	0	-0.00611866	0	0.00193221	0	0.0103051	0	0.00998308	0	0.00322035	0	-0.00193221	0	0.00161017	0	0	0	-0.00322035	0	0.00193221	0	0.00193221	0	-0.00193221	0	0.00579663	0	-0.00515256	0	0.0151356	0	-0.0109492	0	0.00450849	0	-0.00354238	0	-0.00418645	0	-0.00837291
3.8601	-0.000966105	0	-0.00676273	0	0.00901698	0	-0.00676273	0	0.00225424	0	0.000966105	0	-0.00386442	0	-0.00450849	0	-0.00547459	0	0.00676273	0	-0.00933901	0	-0.00193221	0	0.00515256	0	-0.00515256	0	-0.00128814	0	0.00483052	0	0	0	0.00064407	0	0	0	0.00772884	0	0.00161017	0	-0.0109492	0	-0.00547459	0	0.00225424	0	0.00772884
3.8701	0.00322035	0	0.00386442	0	0.00676273	0	-0.00354238	0	0.00322035	0	0.00257628	0	-0.00966105	0	-0.00579663	0	0.00128814	0	-0.00354238	0	0.00128814	0	-0.00805087	0	-0.00322035	0	0.00547459	0	-0.00128814	0	-0.00193221	0	0.00933901	0	0.00483052	0	0.00322035	0	-0.00901698	0	-0.00386442	0	-0.000322035	0	0.00322035	0	0	0	-0.0106272
3.8801	0.000322035	0	0.00128814	0	0.00450849	0	0.0106272	0	0.00450849	0	0.0132034	0	-0.000322035	0	0.0109492	0	0.00225424	0	0.00193221	0	0.0161018	0	-0.00515256	0	-0.00483052	0	-0.000322035	0	0.0144916	0	-0.000322035	0	0.00933901	0	-0.00386442	0	0.00386442	0	0.00869494	0	-0.00547459	0	0.00386442	0	0.00289831	0	-0.00418645	0	-0.00611866
3.8901	-0.00193221	0	0.00193221	0	-0.00161017	0	0	0	-0.200628	0	0.00289831	0	0.00386442	0	0.000322035	0	-0.00322035	0	-0.00837291	0	-0.000966105	0	-0.00064407	0	0.00064407	0	0.00933901	0	0.00354238	0	0.00128814	0	-0.00418645	0	0.00450849	0	0.00418645	0	0.00354238	0	-0.00386442	0	-0.0064407	0	0.000966105	0	-0.00064407	0	0.00128814
3.9001	-0.0141695	0	-0.0115933	0	-0.00547459	0	0.00450849	0	-0.0441188	0	0.00547459	0	-0.00289831	0	0.00322035	0	0.00483052	0	-0.00322035	0	0.00869494	0	0.000966105	0	0.00193221	0	0.00322035	0	0.00289831	0	-0.00193221	0	0.00708477	0	0.00225424	0	-0.00611866	0	-0.000322035	0	0.00708477	0	0.00354238	0	-0.00161017	0	0.0106272	0	0.0064407
3.9101	0.00128814	0	-0.00579663	0	0.00257628	0	-0.000966105	0	0.00837291	0	0.0141695	0	-0.00772884	0	-0.00193221	0	0.0109492	0	0	0	0.000966105	0	0.00354238	0	-0.00483052	0	0.00064407	0	-0.00064407	0	0.00354238	0	0.00354238	0	0.00161017	0	0.00386442	0	0.00064407	0	-0.00611866	0	0.00579663	0	-0.00289831	0	-0.00869494	0	0
3.9201	0.00676273	0	0.00354238	0	-0.00515256	0	-0.000966105	0	0.00869494	0	0.0141695	0	0.00547459	0	0.00257628	0	0.00225424	0	0.00161017	0	-0.00579663	0	0.00450849	0	-0.00128814	0	0.0109492	0	0.0125594	0	0.00322035	0	0.00418645	0	0.00322035	0	-0.00161017	0	0	0	0.00483052	0	-0.00225424	0	-0.00483052	0	-0.0125594	0	0.00483052
3.9301	-0.00225424	0	0.00322035	0	0.00322035	0	0.0064407	0	0.00869494	0	-0.00161017	0	0.00837291	0	0.00450849	0	-0.00161017	0	-0.00128814	0	0.0119153	0	-0.000966105	0	0.00128814	0	0.00901698	0	-0.000322035	0	0.00128814	0	0.00128814	0	0.0074068	0	-0.000966105	0	-0.00193221	0	-0.00483052	0	-0.00708477	0	0.00869494	0	0.00354238	0	-0.00128814
3.9401	0.00450849	0	-0.00225424	0	0.00386442	0	0.00611866	0	0.00805087	0	0.000966105	0	0	0	-0.00483052	0	0.00064407	0	0.00515256	0	0.00128814	0	0.00225424	0	-0.00322035	0	-0.00161017	0	0.00772884	0	0.00354238	0	0.00193221	0	-0.00483052	0	0.00128814	0	0.0161017	0	0.00289831	0	0.00483052	0	0.00547459	0	-0.00998308	0	-0.00515256
3.9501	0.0074068	0	0.00611866	0	0	0	0.00611866	0	-0.00386442	0	0.00257628	0	0.00579663	0	0.00386442	0	0.00193221	0	-0.00483052	0	0.00257628	0	0.0148136	0	-0.00193221	0	0.000322035	0	0.0074068	0	0.00257628	0	0.00257628	0	-0.000966105	0	0	0	0.00998308	0	0.00676273	0	0.000322035	0	-0.00128814	0	0.00225424	0	0.0103051
3.9601	0.0125594	0	0.00193221	0	-0.00289831	0	0.0119153	0	-0.000322035	0	-0.00998308	0	0.00322035	0	0.00547459	0	0.00611866	0	0.0074068	0	0.00322035	0	-0.0064407	0	0.00322035	0	-0.00322035	0	0.00998308	0	0.000322035	0	0.00386442	0	-0.00193221	0	-0.000966105	0	0.000966105	0	-0.000966105	0	-0.00611866	0	-0.00161017	0	-0.0151356	0	-0.00064407
3.9701	0.00386442	0	0.00193221	0	0.00515256	0	0.00289831	0	0.00772884	0	0.00257628	0	0.00579663	0	-0.00998308	0	0.0103051	0	0.00772884	0	-0.00547459	0	0.00579663	0	0.00418645	0	0	0	0.000322035	0	-0.00193221	0	0.00225424	0	-0.00161017	0	0.00933901	0	-0.00322035	0	-0.00611866	0	-0.00483052	0	0.00064407	0	0.00257628	0	-0.00225424
3.9801	0.00611866	0	0.00515256	0	0.00966105	0	0.00161017	0	0.00708477	0	0.00483052	0	0.0115933	0	-0.00064407	0	0.00289831	0	-0.00322035	0	-0.00322035	0	0.00450849	0	-0.00193221	0	-0.000322035	0	0.00322035	0	0.000322035	0	0.00386442	0	0.00225424	0	0.00418645	0	0.0103051	0	-0.00193221	0	0	0	-0.00611866	0	0.0103051	0	0.00322035
3.9901	0.00257628	0	0.00933901	0	-0.00515256	0	-0.00225424	0	0.00772884	0	-0.00515256	0	0.00128814	0	-0.00450849	0	0.000322035	0	-0.0064407	0	0.00450849	0	-0.0064407	0	-0.00064407	0	0.0119153	0	0.000322035	0	0.00064407	0	0.00676273	0	0.00805087	0	-0.00901698	0	-0.00579663	0	-0.00289831	0	0.00064407	0	0.00064407	0	0.00193221	0	0.00708477
4.0001	-0.00322035	0	0.0112712	0	0	0	0.00289831	0	0.0856613	0	0.00064407	0	0.00611866	0	0.00901698	0	0.00161017	0	0.00161017	0	0.0125594	0	0.00772884	0	-0.00386442	0	0.00547459	0	0.00772884	0	0.00257628	0	0.00998308	0	0.00418645	0	0.00998308	0	-0.00483052	0	0.0074068	0	-0.0128814	0	0.00128814	0	0.0112712	0	0.000966105
4.0101	0.00064407	0	0.00322035	0	0.00418645	0	0.000322035	0	0.00289831	0	-0.000322035	0	0.00161017	0	0	0	0.00418645	0	0.00289831	0	-0.00386442	0	-0.00225424	0	0.00772884	0	0.00450849	0	-0.00708477	0	-0.00193221	0	-0.00225424	0	-0.00257628	0	0.00128814	0	0.00611866	0	-0.00869494	0	-0.00611866	0	-0.00354238	0	0.00547459	0	-0.00193221
4.0201	0.0167458	0	-0.00225424	0	-0.000322035	0	0.00837291	0	0.00676273	0	0.00225424	0	0.00611866	0	0.0074068	0	0.00483052	0	-0.00289831	0	-0.00322035	0	0.00225424	0	-0.00579663	0	0.00161017	0	-0.00161017	0	-0.000966105	0	-0.00966105	0	0.00289831	0	0.0173899	0	0.000966105	0	0.00161017	0	-0.000966105	0	0.00322035	0	0.00128814	0	-0.00289831
4.0301	-0.000322035	0	0.00354238	0	-0.00064407	0	0.00547459	0	0.00933901	0	0.00966105	0	0.00869494	0	0.00418645	0	-0.00515256	0	0.00611866	0	0.00354238	0	0.00450849	0	0.00128814	0	0.00257628	0	-0.00386442	0	0.00515256	0	-0.00193221	0	-0.00418645	0	0.00161017	0	0.00515256	0	0.00128814	0	0.00869494	0	0.0064407	0	-0.00901698	0	0.00611866
4.0401	0	0	0.00483052	0	-0.000322035	0	0.00193221	0	1.14999	0	0.00354238	0	0.00579663	0	0.00128814	0	-0.00161017	0	0.00257628	0	0.00869494	0	-0.00257628	0	0.00515256	0	-0.00257628	0	0.000322035	0	-0.00547459	0	0.00161017	0	-0.00354238	0	-0.00225424	0	0.0196441	0	-0.00128814	0	0.00772884	0	0.00386442	0	0.00547459	0	0.00805087
4.0501	0.00128814	0	-0.00998308	0	-0.00128814	0	0.0064407	0	0.00064407	0	0.0074068	0	-0.00289831	0	-0.00064407	0	0.00450849	0	-0.00579663	0	0.0170679	0	0.00289831	0	0.00386442	0	-0.00515256	0	0.00450849	0	-0.00483052	0	0.00289831	0	0.00418645	0	0.000966105	0	-0.00322035	0	0.00225424	0	0.0132034	0	-0.00579663	0	-0.0074068	0	0.00193221
4.0601	0.00193221	0	-0.00257628	0	-0.00128814	0	0.00161017	0	0.0109492	0	0.00418645	0	-0.0064407	0	0.00933901	0	0.00193221	0	-0.00547459	0	-0.00450849	0	0.0106272	0	0.00193221	0	0.000966105	0	0.00161017	0	0.0154577	0	-0.00450849	0	0.00354238	0	-0.00161017	0	-0.00966105	0	-0.00579663	0	0.00611866	0	-0.00418645	0	0	0	0.0122373
4.0701	0.00161017	0	0.00676273	0	0.00708477	0	-0.000966105	0	0.00386442	0	-0.00837291	0	0.0167458	0	-0.0132034	0	-0.00450849	0	0.00805087	0	-0.00064407	0	0.000322035	0	0.00579663	0	0.00354238	0	0.00322035	0	0.00064407	0	0	0	0	0	0.00772884	0	-0.000966105	0	-0.00225424	0	0.00547459	0	-0.0115933	0	-0.00064407	0	0.00708477
4.0801	0.00869494	0	-0.000322035	0	0.00064407	0	0.000322035	0	0.00161017	0	-0.0119153	0	-0.00805087	0	0.00161017	0	0.00772884	0	0.0161018	0	-0.00064407	0	-0.00322035	0	0.00676273	0	0.00257628	0	0.00837291	0	-0.00837291	0	0.00386442	0	-0.00708477	0	0.00418645	0	-0.00418645	0	0.00354238	0	-0.00515256	0	0.00128814	0	0.00064407	0	-0.00837291
4.0901	0	0	-0.00257628	0	0.0109492	0	-0.00322035	0	0.0074068	0	0.00128814	0	-0.00515256	0	-0.000966105	0	-0.00322035	0	-0.00708477	0	0.000322035	0	0.00128814	0	-0.00225424	0	0	0	0.000966105	0	0.00322035	0	-0.000966105	0	0.00611866	0	0.00322035	0	-0.00128814	0	-0.00933901	0	0.00515256	0	-0.000322035	0	0.00257628	0	-0.00257628
4.1001	-0.00257628	0	0.000966105	0	-0.00225424	0	0.00322035	0	0.000966105	0	0.00676273	0	-0.000966105	0	0.00225424	0	-0.00257628	0	0.00064407	0	0.00354238	0	-0.00676273	0	0.0074068	0	0.00322035	0	0.00289831	0	-0.00611866	0	-0.0103051	0	0.00933901	0	0.000966105	0	-0.00547459	0	0.00322035	0	-0.00322035	0	0.00418645	0	-0.00354238	0	0.000322035
4.1101	-0.00611866	0	-0.00450849	0	0.00676273	0	0.00966105	0	-0.00161017	0	-0.000966105	0	-0.00483052	0	-0.000322035	0	0.00418645	0	0.00225424	0	0.00161017	0	-0.0157797	0	-0.000322035	0	0.00161017	0	0	0	-0.0112712	0	0.00128814	0	0.00289831	0	0.00257628	0	0.00579663	0	-0.00450849	0	0.00161017	0	-0.00998308	0	0.00708477	0	-0.00418645
4.1201	0.00483052	0	0.00418645	0	-0.000966105	0	0.00579663	0	0.00869494	0	0.00708477	0	0.00193221	0	0.00901698	0	0.000322035	0	0.0106272	0	0.00257628	0	0.00257628	0	0.00386442	0	-0.00805087	0	0.0122373	0	0.00966105	0	0.00483052	0	0	0	0.0138475	0	0.00901698	0	0.00128814	0	0	0	-0.00418645	0	-0.00354238	0	-0.00805087
4.1301	0.00161017	0	-0.000322035	0	-0.00257628	0	-0.00450849	0	-0.00128814	0	0.00547459	0	0.00289831	0	0.00289831	0	-0.00515256	0	-0.00161017	0	-0.000966105	0	0.00257628	0	0.00289831	0	0.00193221	0	0.00322035	0	0.00450849	0	0.00805087	0	0.00483052	0	-0.0074068	0	-0.00708477	0	0.00161017	0	0.00386442	0	0.00161017	0	-0.00289831	0	0.000966105
4.1401	0.00547459	0	0.000322035	0	0.00386442	0	0.00483052	0	0.00611866	0	-0.00064407	0	0.00354238	0	-0.00547459	0	0.0141695	0	0.00161017	0	0.00611866	0	-0.00161017	0	0.00161017	0	0.00611866	0	0.00547459	0	0.00515256	0	0.0119153	0	-0.00064407	0	-0.00322035	0	0.0064407	0	0.00579663	0	0.000966105	0	-0.00161017	0	-0.00161017	0	-0.00128814
4.1501	0.000966105	0	-0.00708477	0	0.0106272	0	-0.00161017	0	0.0161017	0	0.00450849	0	-0.00611866	0	-0.00805087	0	-0.00483052	0	-0.00161017	0	-0.0064407	0	-0.00193221	0	-0.00161017	0	0.00966105	0	0.00289831	0	-0.00611866	0	0.00386442	0	-0.00064407	0	-0.000966105	0	-0.00128814	0	-0.00128814	0	-0.000966105	0	-0.00708477	0	-0.00354238	0	-0.00225424
4.1601	-0.000322035	0	-0.00322035	0	0.00901698	0	-0.00257628	0	0.539409	0	-0.000966105	0	-0.00515256	0	0.00933901	0	0.00547459	0	-0.00805087	0	0.000966105	0	-0.00289831	0	0.0064407	0	-0.00289831	0	-0.00933901	0	-0.00064407	0	-0.00322035	0	0.00772884	0	0.00901698	0	-0.000966105	0	0.00225424	0	-0.0064407	0	-0.0064407	0	0.00064407	0	0.00676273
4.1701	0.00483052	0	-0.00450849	0	0	0	-0.000966105	0	0.104017	0	-0.000322035	0	-0.000322035	0	0.00354238	0	-0.00450849	0	0.000322035	0	0.0074068	0	0.00289831	0	0.00579663	0	0.00064407	0	0.0170679	0	0.00772884	0	0.0122373	0	-0.00354238	0	0.0103051	0	0.00386442	0	-0.00064407	0	0.0074068	0	0.000966105	0	-0.00515256	0	-0.00547459
4.1801	0.0109492	0	0.00966105	0	0.00708477	0	0.0154577	0	0.0074068	0	0.00933901	0	-0.0064407	0	0.0074068	0	-0.00611866	0	0.0074068	0	0.00805087	0	0.00515256	0	-0.00161017	0	0.00257628	0	0.018678	0	0.00128814	0	0.00322035	0	0.00386442	0	-0.00418645	0	0.000966105	0	0.00225424	0	0.00998308	0	0.00418645	0	-0.0173899	0	-0.0106272
4.1901	-0.00225424	0	0.0103051	0	0.0128814	0	0	0	0.00998308	0	-0.000322035	0	0.00128814	0	-0.00193221	0	-0.00161017	0	0.00322035	0	0.0115933	0	-0.00225424	0	0.00225424	0	0.0138475	0	-0.00354238	0	0.00161017	0	0.000322035	0	-0.00708477	0	0.00611866	0	0.00483052	0	-0.00322035	0	-0.00837291	0	0.000966105	0	0.00418645	0	-0.00064407
4.2001	-0.00225424	0	0.00998308	0	0	0	0.00161017	0	-0.00289831	0	0.00579663	0	-0.00289831	0	0.00225424	0	-0.00676273	0	0.00386442	0	0.00193221	0	0.00772884	0	-0.00257628	0	0.0164238	0	-0.00772884	0	-0.00289831	0	-0.00064407	0	0.00418645	0	0.00193221	0	-0.00225424	0	0.000966105	0	0.00611866	0	-0.00289831	0	-0.00418645	0	-0.0202882
4.2101	0.0064407	0	0.00322035	0	0.00128814	0	0.00064407	0	-0.00386442	0	0.00225424	0	0.00515256	0	0.00386442	0	-0.00676273	0	0.00450849	0	0.00579663	0	0.00225424	0	0.000322035	0	0.0106272	0	-0.00354238	0	0.0128814	0	-0.00547459	0	0.00901698	0	-0.00547459	0	0.00322035	0	0.00418645	0	0.00611866	0	-0.00128814	0	0.0177119	0	0.0064407
4.2201	-0.00611866	0	0.00515256	0	0.00998308	0	-0.00193221	0	0.00869494	0	0.0125594	0	-0.00354238	0	-0.0106272	0	-0.00676273	0	0.000966105	0	0.00805087	0	-0.000966105	0	-0.00128814	0	-0.00676273	0	-0.000966105	0	0.00515256	0	0.00611866	0	0.00161017	0	0.00869494	0	0.00483052	0	0.00386442	0	0.00193221	0	-0.00128814	0	-0.00128814	0	0.00579663
4.2301	-0.00354238	0	0.00483052	0	0.00322035	0	0.00289831	0	0.00193221	0	0.00483052	0	-0.00547459	0	0.00418645	0	-0.00515256	0	-0.00322035	0	0.0064407	0	-0.00354238	0	-0.00128814	0	0.00805087	0	-0.00064407	0	0.00579663	0	0.00064407	0	0.00193221	0	0.0132034	0	0.00354238	0	-0.00450849	0	-0.00289831	0	-0.0064407	0	0.00064407	0	0.0064407
4.2401	0.00515256	0	-0.00450849	0	-0.00450849	0	-0.00064407	0	0.00386442	0	0.00933901	0	0.00515256	0	-0.00483052	0	0.000966105	0	0.00322035	0	-0.000966105	0	0.00193221	0	-0.00322035	0	0.0064407	0	0.0064407	0	-0.00772884	0	0.00772884	0	0.00064407	0	0.00386442	0	0.00450849	0	-0.00289831	0	-0.00161017	0	-0.000966105	0	-0.00547459	0	-0.000966105
4.2501	0.00418645	0	0.00386442	0	0.00418645	0	-0.00161017	0	-0.00257628	0	-0.00289831	0	0.000322035	0	-0.00257628	0	0.00483052	0	0.00901698	0	-0.00128814	0	0.0103051	0	0.00161017	0	0.00418645	0	0.00064407	0	0.0190001	0	0.000966105	0	0.00901698	0	-0.00064407	0	0.0074068	0	-0.00289831	0	0.00193221	0	0.00257628	0	0.00676273	0	-0.00772884
4.2601	-0.000322035	0	0.00161017	0	0.0064407	0	-0.0138475	0	0.0064407	0	-0.00579663	0	-0.00161017	0	0.00064407	0	0.0115933	0	0.00547459	0	-0.00708477	0	0.00354238	0	-0.00128814	0	-0.00161017	0	0.00418645	0	0.00257628	0	0.00128814	0	0.00418645	0	0.00450849	0	0.0074068	0	-0.0167458	0	0.00064407	0	-0.0122373	0	0.000322035	0	0.00966105
4.2701	0.00676273	0	0.00354238	0	-0.00289831	0	-0.00289831	0	0.00869494	0	0.00708477	0	-0.00128814	0	-0.000966105	0	0.00772884	0	0.00386442	0	0.00322035	0	0.000322035	0	0.0103051	0	-0.00289831	0	-0.0064407	0	0.00708477	0	-0.00161017	0	-0.00128814	0	0.0167458	0	-0.00354238	0	0	0	0.00579663	0	0.00322035	0	0.00450849	0	-0.000322035
4.2801	0.00837291	0	0.0064407	0	-0.00128814	0	-0.00483052	0	-0.00257628	0	0.00998308	0	0.00418645	0	-0.00225424	0	0.00064407	0	-0.00161017	0	0.00998308	0	0.00450849	0	0.0074068	0	0.00193221	0	-0.00354238	0	-0.00161017	0	0.00611866	0	-0.00418645	0	-0.0103051	0	-0.00515256	0	0.00064407	0	-0.000322035	0	-0.0128814	0	0.0115933	0	-0.00354238
4.2901	-0.00418645	0	0.00483052	0	-0.00128814	0	0.000966105	0	0.00998308	0	-0.00386442	0	-0.00289831	0	-0.00418645	0	0.00322035	0	0.000322035	0	-0.00193221	0	0.00547459	0	0.00483052	0	0.00869494	0	0.00354238	0	0.00225424	0	-0.00128814	0	0.00998308	0	-0.00289831	0	0.0074068	0	0.0064407	0	0.00193221	0	0.00064407	0	0.0103051	0	0.00257628
4.3001	-0.000322035	0	-0.00579663	0	0.00772884	0	0.0151356	0	-0.00483052	0	-0.00193221	0	0.00161017	0	0.00901698	0	0.00708477	0	0.00579663	0	-0.00193221	0	0.00998308	0	0.00322035	0	0.00579663	0	0.00515256	0	0.00450849	0	0.00418645	0	-0.00354238	0	0.00515256	0	-0.00289831	0	-0.00257628	0	0.00354238	0	0.00579663	0	0.00128814	0	-0.00289831
4.3101	0.00064407	0	0.00322035	0	0.000322035	0	-0.00450849	0	0.000966105	0	-0.000322035	0	0.00289831	0	0.00418645	0	0.0103051	0	-0.00257628	0	0.00579663	0	-0.00386442	0	-0.00225424	0	-0.00354238	0	0.00128814	0	0.0132034	0	-0.00676273	0	0	0	-0.00772884	0	-0.00418645	0	-0.00193221	0	-0.00998308	0	0	0	-0.00483052	0	-0.00161017
4.3201	-0.00322035	0	-0.00257628	0	-0.00161017	0	0.00611866	0	0.00805087	0	0.00579663	0	0.00450849	0	0.0115933	0	0.00064407	0	0.0064407	0	0.00708477	0	0.00289831	0	-0.00354238	0	0.00225424	0	0	0	0.000322035	0	0.00837291	0	-0.00161017	0	0.0103051	0	0.00322035	0	0.000322035	0	-0.00805087	0	0.00450849	0	-0.00450849	0	-0.00289831
4.3301	0.00354238	0	-0.00450849	0	0.00483052	0	-0.00289831	0	0.0122373	0	0	0	0.00869494	0	0.0103051	0	-0.00611866	0	0.0064407	0	0.00450849	0	-0.00289831	0	0.00547459	0	-0.0109492	0	-0.000322035	0	-0.000322035	0	0.00289831	0	-0.00128814	0	0.0177119	0	0.00611866	0	-0.00257628	0	0.00772884	0	0.00483052	0	-0.000966105	0	0
4.3401	-0.00450849	0	0.00450849	0	0.00257628	0	-0.000966105	0	-0.00161017	0	0.00128814	0	0.00483052	0	0.00354238	0	0.00289831	0	-0.00193221	0	0.00289831	0	0.000966105	0	-0.00515256	0	0.00418645	0	0.00483052	0	-0.00128814	0	0.00289831	0	0.0109492	0	-0.00450849	0	0.00193221	0	0.00805087	0	0.00708477	0	0.000966105	0	0.0064407	0	0.00611866
4.3501	-0.000322035	0	0.0132034	0	-0.00128814	0	0.00515256	0	0.00128814	0	0.00064407	0	0.00354238	0	-0.00064407	0	0.00386442	0	0.00805087	0	0.00579663	0	0.00483052	0	-0.0074068	0	0.00257628	0	0.00257628	0	0.00386442	0	-0.00289831	0	0.0144916	0	0.00579663	0	-0.00161017	0	0.00611866	0	-0.0109492	0	0.00128814	0	0.0167458	0	-0.00869494
4.3601	0.00933901	0	-0.00418645	0	-0.00289831	0	-0.000966105	0	0	0	-0.00289831	0	-0.00418645	0	-0.000966105	0	0.00611866	0	0.00483052	0	-0.00257628	0	-0.00128814	0	0.0064407	0	-0.00322035	0	0.0064407	0	0.00386442	0	0.00128814	0	0.0064407	0	0.00322035	0	-0.00322035	0	-0.00354238	0	0.00064407	0	0.00128814	0	0.00354238	0	0.00547459
4.3701	0.00354238	0	0	0	0.00418645	0	0.00064407	0	0.00515256	0	0.00837291	0	-0.00611866	0	0.00064407	0	0.00225424	0	0.000966105	0	0.00128814	0	0.00901698	0	-0.000966105	0	0.00450849	0	-0.00193221	0	0.018034	0	0.00386442	0	0.00161017	0	0	0	-0.00322035	0	-0.00515256	0	0.00128814	0	-0.00128814	0	0.00064407	0	0.0128814
4.3801	0.00450849	0	0.00837291	0	-0.00193221	0	0.00547459	0	0.0135255	0	0.0209323	0	0.0106272	0	0.00676273	0	-0.00128814	0	0.00772884	0	0.00515256	0	0.00933901	0	0	0	-0.00064407	0	0.00869494	0	0.00193221	0	0.00515256	0	0.00225424	0	-0.00161017	0	-0.00128814	0	0.0064407	0	0.00386442	0	-0.0074068	0	0.00064407	0	0.00193221
4.3901	0.000322035	0	0.00837291	0	0.00708477	0	0.00547459	0	0.00966105	0	-0.00611866	0	0.0125594	0	-0.0164238	0	0.00386442	0	0.00289831	0	0.00257628	0	0.00837291	0	0.018034	0	-0.00161017	0	0.0161018	0	0.00611866	0	-0.00193221	0	0.0122373	0	0.00225424	0	0.0148136	0	-0.000322035	0	0.00933901	0	0.00161017	0	-0.000322035	0	-0.0141695
4.4001	0.00161017	0	0.00483052	0	-0.00128814	0	0.00837291	0	-0.0074068	0	-0.00515256	0	-0.00386442	0	0.000322035	0	0.00579663	0	-0.00257628	0	0.000966105	0	0.000966105	0	0.00225424	0	-0.00161017	0	-0.00128814	0	0.00708477	0	0.00225424	0	0.00869494	0	-0.00322035	0	0.00193221	0	0.00901698	0	0.00064407	0	0.00483052	0	0.0148136	0	0.000322035
4.4101	-0.00322035	0	-0.00386442	0	0.00064407	0	-0.00161017	0	0.00418645	0	0.00515256	0	-0.00193221	0	0.00193221	0	0	0	0.00837291	0	0.00193221	0	0.000966105	0	0.00128814	0	-0.000322035	0	-0.00128814	0	0.00322035	0	-0.00064407	0	0.00805087	0	0.00579663	0	-0.00289831	0	-0.000322035	0	-0.0144916	0	-0.000322035	0	0.00708477	0	0.00998308
4.4201	0.00064407	0	0.000966105	0	0.00418645	0	-0.00064407	0	0.0164238	0	0.00225424	0	0.00128814	0	-0.00322035	0	0.00901698	0	-0.000966105	0	0.00483052	0	0.0064407	0	0.00579663	0	0.00837291	0	0.00579663	0	0.00064407	0	0.0190001	0	-0.000966105	0	-0.00128814	0	0.00128814	0	-0.00193221	0	-0.00064407	0	-0.000966105	0	-0.0190001	0	0.00354238
4.4301	-0.00064407	0	0.00289831	0	-0.00450849	0	0.00450849	0	0.00289831	0	0.00386442	0	0.00515256	0	0.00064407	0	0.00676273	0	-0.00386442	0	0.00193221	0	0.00837291	0	-0.00386442	0	0.00450849	0	-0.00837291	0	0.00225424	0	-0.00161017	0	-0.00161017	0	0.00322035	0	-0.000966105	0	0.00966105	0	0.0109492	0	-0.00515256	0	-0.00225424	0	0.00386442
4.4401	0.00354238	0	-0.00128814	0	0.00225424	0	0.00579663	0	-0.00772884	0	-0.00161017	0	-0.00966105	0	0.00515256	0	0.00966105	0	-0.00676273	0	0.00386442	0	0.00193221	0	0.00611866	0	0.00386442	0	0.00322035	0	-0.00322035	0	-0.00289831	0	0.00772884	0	-0.00128814	0	0.00193221	0	0.00354238	0	0.00515256	0	0.00708477	0	0.00386442	0	-0.00611866
4.4501	-0.000966105	0	0.00998308	0	0.00386442	0	0.00289831	0	0.00547459	0	-0.00289831	0	0.00708477	0	0.00837291	0	0.00483052	0	0.00515256	0	0.00611866	0	0.0074068	0	0.00193221	0	0.00966105	0	-0.0138475	0	0.00772884	0	0.00515256	0	0.00998308	0	0.00128814	0	0.00386442	0	-0.0109492	0	0.00257628	0	0.00386442	0	0.00483052	0	0.00386442
4.4601	0.00547459	0	0.00386442	0	-0.00128814	0	-0.0151356	0	0.0074068	0	-0.000966105	0	-0.00193221	0	0.00450849	0	0.00322035	0	-0.00289831	0	0.00418645	0	-0.00128814	0	0.00257628	0	0.00161017	0	0.0109492	0	0.00547459	0	0.0135255	0	0.00611866	0	0.00450849	0	0.00128814	0	-0.00611866	0	0.000966105	0	-0.00161017	0	-0.00450849	0	0.00193221
4.4701	0.00515256	0	0.00289831	0	0.000966105	0	0.00225424	0	0.0074068	0	0.00354238	0	0.00611866	0	-0.00289831	0	0.00386442	0	0.0103051	0	-0.00161017	0	-0.00483052	0	-0.0074068	0	-0.00257628	0	-0.00322035	0	-0.00869494	0	-0.0103051	0	-0.00869494	0	0.00869494	0	-0.00611866	0	-0.00064407	0	0.00128814	0	0.000966105	0	0.00161017	0	0.0115933
4.4801	-0.00257628	0	0.00322035	0	0.0074068	0	0.00547459	0	0.00064407	0	-0.00418645	0	0.00161017	0	0.00193221	0	-0.00225424	0	-0.0074068	0	0.00193221	0	0.0138475	0	0.00772884	0	0.00386442	0	0.00193221	0	0.00837291	0	0.0106272	0	0.00772884	0	0.00483052	0	0	0	0.00064407	0	-0.0074068	0	0.00161017	0	0.00483052	0	-0.0161017
4.4901	0.00257628	0	0.00579663	0	0.00547459	0	0.0064407	0	-0.00450849	0	-0.00064407	0	-0.00289831	0	-0.0109492	0	-0.00225424	0	0.00193221	0	0.018356	0	-0.0064407	0	0.00708477	0	0.0125594	0	0.00193221	0	0.0103051	0	0.0115933	0	0.0148136	0	0.00193221	0	0.0128814	0	0.00128814	0	0.000966105	0	0.00450849	0	0.00289831	0	0.00128814
4.5001	-0.0064407	0	0.00547459	0	-0.00837291	0	0.00128814	0	0.00450849	0	-0.00225424	0	0.0074068	0	0.00064407	0	0	0	0.00515256	0	0	0	0.00515256	0	-0.00708477	0	0.00289831	0	-0.00128814	0	0.000966105	0	0	0	-0.00289831	0	0.000966105	0	-0.00064407	0	-0.00257628	0	-0.00161017	0	0.00386442	0	0.00161017	0	0.00515256
4.5101	0.00161017	0	0.00772884	0	0.00257628	0	0.00611866	0	-0.0144916	0	0.00354238	0	-0.00611866	0	0.00161017	0	0.00225424	0	0.00579663	0	-0.0064407	0	-0.00225424	0	-0.0128814	0	0.000966105	0	-0.00322035	0	-0.00064407	0	-0.00386442	0	-0.0148136	0	0.00483052	0	0	0	0.00289831	0	0.00579663	0	-0.00579663	0	-0.00064407	0	0.00772884
4.5201	-0.000322035	0	-0.00515256	0	-0.00547459	0	0.00483052	0	0.00289831	0	0.00869494	0	-0.00354238	0	0.00901698	0	-0.00225424	0	-0.000966105	0	0.00257628	0	-0.0074068	0	0.0109492	0	0.00386442	0	0.0125594	0	0.00257628	0	0.0122373	0	0.0190001	0	0.0112712	0	0.00579663	0	0.0125594	0	-0.00289831	0	0.0109492	0	0.00257628	0	0.00128814
4.5301	0.00161017	0	0.00064407	0	-0.00805087	0	0.00708477	0	0.0064407	0	-0.000966105	0	0.00515256	0	0.000966105	0	0.018678	0	-0.00064407	0	-0.0064407	0	0.00225424	0	0.00128814	0	0	0	0.0173899	0	-0.0151356	0	-0.00128814	0	0.000322035	0	0.00837291	0	0.0125594	0	-0.00579663	0	-0.00772884	0	0.00450849	0	-0.00322035	0	0.00161017
4.5401	-0.00547459	0	0.00257628	0	-0.00450849	0	-0.00418645	0	0.0103051	0	-0.00450849	0	-0.00322035	0	0.00257628	0	-0.00193221	0	0.00225424	0	0.0109492	0	0.00676273	0	0.0074068	0	0.00676273	0	-0.0119153	0	-0.0064407	0	-0.00128814	0	-0.000322035	0	-0.00772884	0	0.000966105	0	0.00193221	0	0.00386442	0	-0.000322035	0	-0.00354238	0	0.00128814
4.5501	0.00483052	0	0.00450849	0	0.00193221	0	0.00193221	0	-0.00161017	0	-0.00322035	0	0.00611866	0	0.0074068	0	0.000322035	0	-0.00998308	0	-0.000322035	0	0.0141695	0	-0.00193221	0	0.00483052	0	0.00966105	0	0.000966105	0	0.00322035	0	0.0112712	0	-0.0106272	0	0.00805087	0	0.00064407	0	0.00257628	0	-0.00708477	0	0.0109492	0	0.00161017
4.5601	0.00257628	0	0	0	-0.00193221	0	0.00611866	0	0.00450849	0	0.00322035	0	0	0	0.00354238	0	0.00354238	0	-0.00322035	0	0.00289831	0	0.00257628	0	0.00966105	0	-0.00161017	0	0.00322035	0	0.00450849	0	0.000966105	0	0.0122373	0	0.00161017	0	0.00611866	0	0.000966105	0	-0.0064407	0	0.00579663	0	0.00193221	0	0.00225424
4.5701	0.00611866	0	-0.00161017	0	-0.00579663	0	0.000322035	0	0.00579663	0	-0.00128814	0	0.00257628	0	-0.00386442	0	0.0112712	0	0.0161017	0	-0.00257628	0	0.00225424	0	-0.00193221	0	-0.0064407	0	-0.000322035	0	0.00064407	0	-0.00354238	0	-0.0122373	0	0.0112712	0	-0.00064407	0	-0.00257628	0	0.00128814	0	-0.00611866	0	0.00064407	0	-0.00161017
4.5801	0.00193221	0	-0.00386442	0	0.0064407	0	-0.000966105	0	0.00128814	0	-0.00128814	0	0.0064407	0	-0.00257628	0	0.00354238	0	-0.0119153	0	0.00128814	0	0.00322035	0	0.00064407	0	0.000322035	0	0.00515256	0	0.00225424	0	-0.000966105	0	-0.00289831	0	-0.00289831	0	0.00547459	0	-0.00611866	0	0.0064407	0	0.00193221	0	0.00289831	0	-0.00225424
4.5901	0.00193221	0	0.00805087	0	0.00386442	0	0.00289831	0	0.00386442	0	0.000322035	0	0.00257628	0	-0.00676273	0	0.000966105	0	0.00708477	0	0.00547459	0	0.00901698	0	0.00418645	0	-0.00386442	0	-0.0064407	0	-0.00483052	0	0.00933901	0	0.00579663	0	0.00450849	0	0.00676273	0	0.00322035	0	0.000966105	0	0.000322035	0	0.000966105	0	0.00161017
4.6001	-0.000966105	0	-0.0074068	0	-0.00193221	0	0.00386442	0	0.0218984	0	0.00837291	0	0.00869494	0	0.00161017	0	0.00483052	0	0.00450849	0	0.00837291	0	0.0132034	0	-0.00225424	0	-0.00289831	0	0.00676273	0	-0.00161017	0	-0.0109492	0	0.000322035	0	-0.00547459	0	0.00450849	0	-0.00193221	0	0.00193221	0	0.00257628	0	0.00386442	0	0.00386442
4.6101	-0.00128814	0	0.0074068	0	-0.000322035	0	-0.00547459	0	-0.0808308	0	-0.00257628	0	0.00257628	0	-0.00354238	0	0.00128814	0	0.0109492	0	0.00418645	0	-0.000966105	0	-0.0064407	0	-0.00193221	0	0.00289831	0	0.018678	0	0.00225424	0	0.00289831	0	-0.00515256	0	-0.00161017	0	0.00225424	0	-0.00161017	0	-0.0128814	0	-0.00289831	0	0.00064407
4.6201	0.00193221	0	0.00450849	0	0.00257628	0	-0.00225424	0	0.000322035	0	-0.00161017	0	-0.000322035	0	0.00386442	0	-0.00515256	0	0.00128814	0	0.00418645	0	0.00869494	0	0	0	0.00161017	0	0.00064407	0	-0.00515256	0	-0.00257628	0	-0.000322035	0	0.00418645	0	-0.00128814	0	-0.00418645	0	0.00547459	0	0.0119153	0	0.00515256	0	-0.00579663
4.6301	0.00322035	0	0.0109492	0	0.00966105	0	0.00708477	0	-0.0074068	0	0.00354238	0	0.00869494	0	0.00257628	0	-0.000322035	0	0	0	0.00483052	0	-0.000322035	0	-0.00772884	0	0.00322035	0	0.00676273	0	-0.00515256	0	0.0128814	0	-0.00676273	0	0.0125594	0	0.00772884	0	-0.00354238	0	0.00450849	0	0.00418645	0	0.00225424	0	0.0170679
4.6401	-0.00933901	0	0.00483052	0	-0.00418645	0	-0.00257628	0	-0.00611866	0	0.00805087	0	-0.00450849	0	-0.00354238	0	0	0	-0.00257628	0	-0.00450849	0	0.000966105	0	-0.00515256	0	0.00386442	0	0.00611866	0	0.000322035	0	-0.00869494	0	0.00579663	0	0.00450849	0	0.00515256	0	-0.00064407	0	-0.0103051	0	-0.0109492	0	-0.00225424	0	-0.00289831
4.6501	0.00901698	0	0.00515256	0	-0.000966105	0	-0.00289831	0	0.00386442	0	-0.0064407	0	-0.00128814	0	0.00161017	0	0.000322035	0	-0.000966105	0	-0.0074068	0	-0.00225424	0	-0.000322035	0	0.00837291	0	0.00933901	0	0.00225424	0	-0.00418645	0	0.00901698	0	0.00257628	0	-0.00289831	0	0.00418645	0	0.00193221	0	-0.000322035	0	-0.00386442	0	0.00289831
4.6601	0.00966105	0	-0.00837291	0	0.0064407	0	0.000322035	0	-0.00257628	0	0.00161017	0	-0.00289831	0	0.00933901	0	-0.00161017	0	-0.0109492	0	0.00676273	0	0.00225424	0	-0.00225424	0	-0.00289831	0	0.00386442	0	0.00450849	0	0.00998308	0	0.00708477	0	-0.00386442	0	0.00450849	0	-0.00128814	0	-0.00193221	0	-0.000966105	0	-0.00837291	0	0.00450849
4.6701	0.00805087	0	-0.000322035	0	-0.00193221	0	0.00257628	0	0	0	0.00161017	0	0	0	0.00386442	0	-0.00322035	0	0.00354238	0	0.00257628	0	0.000322035	0	0.00450849	0	0.00257628	0	0.00966105	0	0.00708477	0	-0.00161017	0	0.00386442	0	-0.00708477	0	-0.00483052	0	-0.00322035	0	-0.00676273	0	0.00708477	0	0.00386442	0	-0.000966105
4.6801	0.00998308	0	0.00579663	0	-0.00225424	0	0.00064407	0	-0.00257628	0	0.0135255	0	-0.00418645	0	-0.00805087	0	0.0074068	0	-0.00483052	0	0.00515256	0	-0.00064407	0	0.00869494	0	0.00998308	0	-0.00225424	0	0.0144916	0	-0.00772884	0	0.00128814	0	-0.000966105	0	0.000966105	0	-0.00161017	0	-0.00225424	0	-0.00933901	0	-0.0074068	0	-0.00386442
4.6901	-0.00193221	0	0.00579663	0	0.0209323	0	-0.00193221	0	-0.00837291	0	-0.00322035	0	0.00193221	0	0.00579663	0	0.00933901	0	-0.00450849	0	-0.00998308	0	0.00193221	0	0.00933901	0	0.00064407	0	-0.00161017	0	-0.000322035	0	0	0	0.00708477	0	0.00579663	0	0.0064407	0	-0.00354238	0	-0.00450849	0	-0.00676273	0	-0.00322035	0	0.00161017
4.7001	0.00418645	0	0.00322035	0	0.00515256	0	0.0074068	0	0.00708477	0	0.000966105	0	0.0074068	0	0.00257628	0	0	0	0.00450849	0	0.0109492	0	0.0106272	0	0.00128814	0	0.00354238	0	-0.00128814	0	0.000966105	0	0.0074068	0	-0.00418645	0	-0.0064407	0	-0.00450849	0	0.0064407	0	0.00998308	0	-0.00322035	0	0.00128814	0	-0.00772884
4.7101	0.00450849	0	-0.00579663	0	0.0074068	0	-0.00708477	0	-0.00354238	0	0.00837291	0	-0.00161017	0	0	0	-0.00257628	0	0.00483052	0	0.000322035	0	0.00579663	0	0.00869494	0	0.00289831	0	0.0112712	0	0.00450849	0	0.00450849	0	0.00547459	0	0.000322035	0	-0.000322035	0	0.00483052	0	0.00064407	0	0.00450849	0	0.000322035	0	0.00515256
4.7201	-0.00257628	0	0.00547459	0	-0.00128814	0	0.00450849	0	0.00998308	0	-0.000322035	0	-0.00225424	0	-0.00193221	0	0.0103051	0	0.00483052	0	0.00515256	0	0.00289831	0	0.00933901	0	-0.000322035	0	0.000322035	0	0.00483052	0	0	0	0.00289831	0	-0.00483052	0	0.000966105	0	-0.00354238	0	0.00418645	0	0.00418645	0	-0.00064407	0	0.00418645
4.7301	0.00418645	0	-0.000322035	0	0.0106272	0	-0.0064407	0	-0.00289831	0	0.00418645	0	-0.00225424	0	0.00579663	0	-0.018678	0	-0.00547459	0	-0.000322035	0	-0.00386442	0	0.00289831	0	-0.000322035	0	0.00386442	0	-0.00386442	0	0.0103051	0	-0.00064407	0	-0.00064407	0	0.00128814	0	0.00289831	0	-0.00354238	0	-0.00805087	0	-0.00450849	0	-0.00837291
4.7401	-0.00289831	0	0.00837291	0	-0.00161017	0	-0.00772884	0	0.00450849	0	0.00128814	0	-0.00450849	0	0.00869494	0	-0.00322035	0	0.00708477	0	-0.00386442	0	0.00901698	0	-0.00161017	0	0.00676273	0	0.00933901	0	-0.00354238	0	-0.000966105	0	0.00128814	0	0.00193221	0	0.00354238	0	0.0064407	0	0.00257628	0	0.00193221	0	0.00676273	0	0.00966105
4.7501	0	0	0.00225424	0	-0.0128814	0	-0.00386442	0	-0.000322035	0	0.00998308	0	-0.0064407	0	0.00064407	0	0.0173899	0	0.00289831	0	0.00128814	0	0.00289831	0	-0.000966105	0	0.00676273	0	0.000966105	0	0.000966105	0	0.00354238	0	0.00998308	0	-0.00483052	0	0.000322035	0	0.0164238	0	0.00289831	0	0.00708477	0	-0.000966105	0	0.00161017
4.7601	0.00161017	0	0.00193221	0	0.000322035	0	0.00450849	0	0.00289831	0	0.00901698	0	-0.00225424	0	0.00547459	0	0.00386442	0	-0.00161017	0	0.00257628	0	-0.0074068	0	0.00064407	0	0.00676273	0	0.0154577	0	0.00933901	0	-0.00193221	0	0.00966105	0	-0.00193221	0	0.00289831	0	-0.00837291	0	-0.00418645	0	0.00450849	0	-0.00450849	0	0.000966105
4.7701	0.0064407	0	-0.00161017	0	0.00515256	0	-0.00450849	0	0.0138475	0	-0.00289831	0	-0.00547459	0	0.000322035	0	-0.00225424	0	-0.00161017	0	-0.00579663	0	-0.00064407	0	-0.000966105	0	0.00450849	0	-0.00193221	0	-0.00386442	0	0.000966105	0	-0.0074068	0	0.00257628	0	0.00322035	0	-0.00225424	0	0.00354238	0	-0.0064407	0	-0.00128814	0	0.00128814
4.7801	0.00869494	0	-0.00901698	0	0.00161017	0	0.00772884	0	0.00515256	0	0.00837291	0	0.00547459	0	0.00257628	0	0.00418645	0	0.00257628	0	0.00805087	0	-0.00064407	0	0.00128814	0	-0.0106272	0	0.0103051	0	-0.00450849	0	0.00322035	0	0.00933901	0	-0.00386442	0	-0.0074068	0	-0.00901698	0	-0.00257628	0	0.00515256	0	-0.00064407	0	-0.00257628
4.7901	-0.00418645	0	0.00869494	0	-0.00322035	0	-0.00257628	0	0.00611866	0	0	0	-0.00322035	0	0.00225424	0	0.00837291	0	0.000966105	0	0.00483052	0	0.00161017	0	-0.00966105	0	0.00322035	0	0.00161017	0	-0.00386442	0	0.00418645	0	-0.00128814	0	0.00483052	0	0.00708477	0	0.00579663	0	0.0064407	0	0.00322035	0	-0.00708477	0	-0.00418645
4.8001	0.000322035	0	-0.00322035	0	0	0	0.00128814	0	-0.00418645	0	-0.00450849	0	0.00161017	0	0.00064407	0	-0.00193221	0	-0.00161017	0	0.0074068	0	0.000322035	0	0.00450849	0	-0.00161017	0	0.00418645	0	0.00322035	0	0.000322035	0	-0.00225424	0	0.00289831	0	0.0148136	0	-0.00128814	0	0.00547459	0	0.00837291	0	0.00418645	0	0.00193221
4.8101	0.0154577	0	0.000322035	0	0.00483052	0	0.00676273	0	-0.00708477	0	0.00193221	0	0.00128814	0	-0.00289831	0	-0.0064407	0	-0.00676273	0	0.00869494	0	-0.00128814	0	0.0164238	0	-0.00418645	0	0.00161017	0	0.0122373	0	0.00547459	0	-0.00322035	0	0.00322035	0	0.00225424	0	-0.00322035	0	-0.00837291	0	0.00386442	0	-0.00901698	0	0.00676273
4.8201	-0.00579663	0	-0.00289831	0	0	0	0.00483052	0	0.0138475	0	0.00354238	0	0.00869494	0	0.00322035	0	-0.00064407	0	0.00933901	0	-0.00193221	0	-0.00193221	0	-0.000966105	0	-0.00611866	0	0.00966105	0	-0.00289831	0	0.000966105	0	-0.00483052	0	0.00579663	0	-0.00386442	0	-0.00161017	0	0.00161017	0	0.00515256	0	-0.00515256	0	-0.00386442
4.8301	0.00869494	0	0.00354238	0	0.00901698	0	0.00933901	0	-0.000966105	0	0.00611866	0	0.000322035	0	-0.00064407	0	-0.000966105	0	0.000322035	0	-0.00064407	0	0.00933901	0	0.000322035	0	0.0074068	0	0.00708477	0	0.00289831	0	0.00450849	0	-0.00579663	0	0.00611866	0	-0.000322035	0	0.00354238	0	0.00611866	0	0.00805087	0	0.00418645	0	-0.00547459
4.8401	0.0125594	0	0.0106272	0	0.00547459	0	0.00483052	0	-0.00354238	0	0.00386442	0	-0.0064407	0	0.00257628	0	0.00193221	0	0.00193221	0	0.0074068	0	0.00611866	0	0.00933901	0	0.00933901	0	0	0	0.0115933	0	-0.00289831	0	-0.00450849	0	0.00837291	0	0.00354238	0	0.00579663	0	-0.00161017	0	-0.00772884	0	-0.00257628	0	0.00193221
4.8501	0.00708477	0	-0.000322035	0	-0.00128814	0	0.00161017	0	0.00064407	0	-0.00772884	0	-0.00386442	0	0.0064407	0	-0.00225424	0	0.00515256	0	-0.00386442	0	-0.00515256	0	0.0132034	0	0.00064407	0	-0.0074068	0	-0.00225424	0	-0.00193221	0	0.00579663	0	-0.0074068	0	0.00772884	0	0.00418645	0	0.00450849	0	0.0125594	0	-0.00225424	0	0.00418645
4.8601	0.00193221	0	-0.00772884	0	0.0064407	0	0.00322035	0	0.00322035	0	-0.000966105	0	0.00708477	0	0.0138475	0	0.0103051	0	0.00193221	0	-0.00354238	0	0.00064407	0	0.00193221	0	0.0064407	0	0	0	0	0	0.00225424	0	-0.00322035	0	-0.00161017	0	0.00483052	0	-0.000322035	0	-0.00708477	0	-0.00386442	0	0.00225424	0	0.00322035
4.8701	0.00386442	0	0.00418645	0	0.00418645	0	0.00805087	0	0.00933901	0	0.0151356	0	-0.00225424	0	-0.0074068	0	0.0109492	0	0.00257628	0	0.00354238	0	0.0119153	0	-0.00225424	0	-0.00901698	0	-0.00483052	0	0.00128814	0	0.00161017	0	-0.00225424	0	0.00064407	0	0.00418645	0	0.00064407	0	0.000966105	0	-0.0128814	0	-0.0128814	0	-0.00611866
4.8801	-0.00064407	0	0.00676273	0	0.00128814	0	-0.00418645	0	-0.00708477	0	0.00579663	0	0.00225424	0	0.00289831	0	-0.00901698	0	0.00289831	0	0.00708477	0	0.00837291	0	0	0	-0.00547459	0	-0.00418645	0	0.00322035	0	0.00322035	0	0.00193221	0	-0.00837291	0	0.0064407	0	0.00386442	0	0.00257628	0	-0.00354238	0	0.00354238	0	0.0064407
4.8901	-0.00515256	0	-0.00128814	0	-0.00193221	0	-0.00128814	0	-0.00128814	0	0.00579663	0	0.0106272	0	0.0106272	0	0.00611866	0	0.00869494	0	0.00450849	0	0.00483052	0	0.0122373	0	0.00450849	0	0.00386442	0	0.00772884	0	0.0157797	0	0.0064407	0	0.0064407	0	-0.00225424	0	-0.0193221	0	-0.00579663	0	-0.00289831	0	-0.00128814	0	0.00708477
4.9001	0.00128814	0	0.000966105	0	-0.00483052	0	0.00901698	0	0.00064407	0	0.00418645	0	0.00869494	0	0.000322035	0	0.00257628	0	0.0074068	0	0.00225424	0	0.00289831	0	-0.000322035	0	-0.00225424	0	0.00547459	0	-0.00901698	0	-0.00708477	0	0.0115933	0	0.00805087	0	-0.00161017	0	0.0064407	0	0	0	0.00708477	0	0.00611866	0	-0.00450849
4.9101	0.0151356	0	-0.00064407	0	-0.00611866	0	-0.00676273	0	0.00483052	0	0.00257628	0	-0.0151356	0	0.00837291	0	0.00386442	0	0.00869494	0	0.00708477	0	-0.00772884	0	-0.00386442	0	-0.00225424	0	0.00128814	0	0.00579663	0	-0.00386442	0	0.0212543	0	0	0	0.00289831	0	-0.00161017	0	0	0	0.00064407	0	-0.00611866	0	-0.00257628
4.9201	0.00483052	0	-0.00064407	0	0.00611866	0	0.00354238	0	-0.00128814	0	0.00547459	0	0.00418645	0	-0.00483052	0	0.00869494	0	0.00933901	0	0.00676273	0	0.00225424	0	-0.00547459	0	-0.000966105	0	0.00966105	0	-0.00515256	0	0.0151356	0	0.0074068	0	0.0138475	0	-0.00354238	0	0.00257628	0	0.0064407	0	0.000966105	0	-0.00064407	0	0.00161017
4.9301	-0.00161017	0	-0.00611866	0	-0.000966105	0	0.00772884	0	-0.00161017	0	0.0106272	0	0.00901698	0	0.00225424	0	0	0	-0.00483052	0	0.00708477	0	0.00257628	0	0.00837291	0	-0.00289831	0	0.00450849	0	-0.00354238	0	0.00289831	0	0.0074068	0	-0.00225424	0	0.00418645	0	-0.00547459	0	-0.00161017	0	-0.00676273	0	0.00064407	0	0.00322035
4.9401	0.000322035	0	0.0064407	0	-0.0109492	0	0.00193221	0	0.0112712	0	0	0	0	0	0.00450849	0	0.00289831	0	0.00515256	0	-0.00193221	0	0.00676273	0	0.000322035	0	0.00128814	0	0.00322035	0	0.0103051	0	0.00161017	0	0.018034	0	-0.00322035	0	0.0132034	0	0.000966105	0	0.00869494	0	-0.000966105	0	-0.00450849	0	0
4.9501	0.00289831	0	0.00161017	0	0.0132034	0	0.00322035	0	0.0405764	0	0.00193221	0	-0.00676273	0	0.00998308	0	0.00225424	0	0.00354238	0	0.00450849	0	0.0112712	0	0.00515256	0	-0.00128814	0	0.00064407	0	-0.00386442	0	0.00676273	0	0.00708477	0	0.0064407	0	0.00611866	0	0.00547459	0	0.00289831	0	-0.0064407	0	-0.00418645	0	-0.00805087
4.9601	-0.00289831	0	-0.00869494	0	0.0074068	0	0.00064407	0	-0.00322035	0	0.0103051	0	-0.00128814	0	0.00354238	0	0.00450849	0	0.000322035	0	0	0	-0.00450849	0	0.00193221	0	0.000322035	0	0.00805087	0	0.00515256	0	-0.000966105	0	-0.00998308	0	0.00193221	0	-0.00128814	0	0.000322035	0	0.00225424	0	-0.00901698	0	0	0	0.0170679
4.9701	0.00611866	0	0.00676273	0	-0.0112712	0	-0.00772884	0	0.00418645	0	0.00354238	0	-0.000322035	0	0.0064407	0	-0.000966105	0	0.00289831	0	-0.00193221	0	-0.00386442	0	-0.0128814	0	-0.0112712	0	0.00161017	0	0.00837291	0	-0.0064407	0	-0.00483052	0	0.00515256	0	0.00386442	0	0.00837291	0	-0.00676273	0	0.00161017	0	0.000322035	0	-0.000322035
4.9801	0.00450849	0	0.00161017	0	-0.00128814	0	-0.00193221	0	0.00193221	0	0.00193221	0	-0.00386442	0	0.00998308	0	0.00257628	0	0.00611866	0	0.00193221	0	0.00322035	0	0.00483052	0	0.00128814	0	-0.0064407	0	-0.00547459	0	-0.00418645	0	-0.00289831	0	-0.00322035	0	-0.00193221	0	-0.0144916	0	0.00322035	0	-0.00547459	0	-0.00128814	0	0
4.9901	0.000966105	0	0.00676273	0	-0.00901698	0	-0.00322035	0	0.00772884	0	0.00289831	0	-0.00676273	0	0.00064407	0	0.00354238	0	0.00676273	0	0.00418645	0	-0.00161017	0	0.00161017	0	0.00708477	0	0.00289831	0	-0.00386442	0	-0.00257628	0	-0.00611866	0	0.00450849	0	0.0125594	0	0.00161017	0	0.00450849	0	-0.0106272	0	0.00386442	0	0.00064407
5.0001	0.0135255	0	0.00450849	0	-0.00193221	0	0.00611866	0	0.00901698	0	0.00322035	0	0.00161017	0	-0.00354238	0	0.00225424	0	-0.00998308	0	-0.00772884	0	-0.00418645	0	0.00193221	0	-0.00450849	0	-0.00225424	0	0.00772884	0	-0.00354238	0	0.00193221	0	0.00547459	0	-0.0128814	0	0.000322035	0	-0.00289831	0	0.00805087	0	-0.00483052	0	0.00161017
5.0101	0.00933901	0	-0.00901698	0	-0.00450849	0	-0.00322035	0	0.00933901	0	0.00257628	0	0.00128814	0	0.00450849	0	0.00354238	0	0.00450849	0	0.00450849	0	0	0	0.00257628	0	0.00966105	0	-0.00225424	0	0.00805087	0	0.00515256	0	0.00805087	0	0.00161017	0	-0.00161017	0	0.00386442	0	0.00483052	0	-0.00064407	0	-0.00579663	0	0.0064407
5.0201	0.00322035	0	0.00289831	0	-0.00257628	0	-0.00225424	0	0.0167458	0	0.00805087	0	0.00193221	0	0.00515256	0	0.00161017	0	0.00257628	0	0.00386442	0	0.000322035	0	0.00483052	0	0.00515256	0	0.0103051	0	-0.000322035	0	-0.00579663	0	0.00579663	0	0.0112712	0	0.00257628	0	0.00161017	0	0.0074068	0	-0.00483052	0	0.00708477	0	-0.0109492
5.0301	0.00483052	0	0.00579663	0	0.00193221	0	-0.00193221	0	0.00193221	0	0.00128814	0	0.00128814	0	0.00611866	0	0.00128814	0	0.0164238	0	0	0	0.00805087	0	-0.00193221	0	-0.00450849	0	-0.00386442	0	-0.00193221	0	0.00837291	0	0.00772884	0	0.00676273	0	0.00515256	0	-0.00450849	0	-0.000322035	0	-0.00547459	0	0.00676273	0	0.00676273
5.0401	0.0161018	0	-0.00483052	0	-0.00386442	0	-0.00193221	0	0.00064407	0	-0.00225424	0	0.00418645	0	-0.00354238	0	0.0132034	0	0.00289831	0	0.00933901	0	-0.00579663	0	0.00225424	0	0.00322035	0	0.00161017	0	0.00450849	0	0.00966105	0	0.00289831	0	0.00515256	0	0.00257628	0	0.00257628	0	0.00386442	0	0.00933901	0	-0.00322035	0	0.00515256
5.0501	0.00322035	0	0.00611866	0	-0.00354238	0	0.00193221	0	-0.0064407	0	0.0122373	0	0.000322035	0	0.00064407	0	0.000322035	0	-0.00128814	0	-0.00193221	0	-0.00611866	0	-0.00064407	0	-0.00708477	0	-0.00128814	0	0.00708477	0	0.0128814	0	-0.000966105	0	0.00289831	0	0.00322035	0	0.0128814	0	-0.00386442	0	-0.00837291	0	0.00933901	0	-0.0064407
5.0601	-0.00322035	0	0.0103051	0	0.00483052	0	-0.00289831	0	0.00257628	0	-0.00547459	0	-0.00483052	0	0.00418645	0	0.0106272	0	0.0135255	0	0	0	0.000322035	0	0.00289831	0	0.00225424	0	0	0	0.00193221	0	0.00289831	0	0.0141695	0	0.0064407	0	0.00805087	0	-0.00966105	0	0.00418645	0	-0.000322035	0	-0.00483052	0	0.00257628
5.0701	0.00933901	0	-0.00257628	0	0.0112712	0	0.00547459	0	-0.0064407	0	-0.00901698	0	0.00708477	0	0	0	0.00611866	0	0.00515256	0	0.00418645	0	0.00322035	0	0.00193221	0	-0.00322035	0	0.0064407	0	0.00161017	0	-0.000966105	0	-0.0074068	0	0.00998308	0	-0.0103051	0	0.00225424	0	-0.00933901	0	0.00161017	0	-0.00933901	0	0.0119153
5.0801	0.00225424	0	0.0148136	0	0.0106272	0	0.00161017	0	-0.0103051	0	0.0161017	0	0.0144916	0	0.00901698	0	-0.000966105	0	0.00579663	0	0.000322035	0	-0.00676273	0	0.00064407	0	0.00483052	0	0.00257628	0	0.00161017	0	-0.00708477	0	-0.00064407	0	-0.00257628	0	0.00998308	0	0.00933901	0	0.00515256	0	0.00386442	0	0.00128814	0	0.00128814
5.0901	-0.00483052	0	0.00837291	0	0.00128814	0	-0.00386442	0	0.00837291	0	0.00901698	0	0.00418645	0	-0.00193221	0	-0.00837291	0	0.0064407	0	-0.00161017	0	0.00193221	0	0.0125594	0	0.0122373	0	-0.0148136	0	-0.00676273	0	0.00450849	0	-0.00772884	0	0.00128814	0	0.0141695	0	0.00837291	0	-0.00128814	0	-0.0106272	0	0.00161017	0	0.0138475
5.1001	0.0122373	0	0.00515256	0	0.00708477	0	0.00611866	0	0.00611866	0	-0.000322035	0	-0.00450849	0	-0.00064407	0	0.00579663	0	0.00161017	0	0.00547459	0	0.00611866	0	-0.00161017	0	0.000966105	0	0.0167458	0	0.00386442	0	0.000966105	0	0.00547459	0	-0.000966105	0	0.00354238	0	0.00708477	0	0.000322035	0	-0.00837291	0	-0.00257628	0	0.00450849
5.1101	0.00869494	0	-0.00161017	0	0.00225424	0	-0.00289831	0	0.00225424	0	0.00515256	0	0.00450849	0	0.00257628	0	0.00064407	0	-0.00354238	0	0.00322035	0	0.00966105	0	0.00322035	0	0.00128814	0	-0.000322035	0	-0.000966105	0	-0.00064407	0	0.00418645	0	-0.00708477	0	-0.00805087	0	-0.00257628	0	0.00354238	0	0.00837291	0	-0.00354238	0	-0.00225424
5.1201	-0.00128814	0	0.00611866	0	0.000966105	0	0.00386442	0	0.0064407	0	0.00483052	0	0.00547459	0	0.00708477	0	0.00386442	0	0.0122373	0	-0.00193221	0	-0.00901698	0	0.00289831	0	-0.00289831	0	0.00708477	0	0.00483052	0	0.00869494	0	-0.000966105	0	0.00418645	0	0.00579663	0	0.00289831	0	-0.00708477	0	0.00322035	0	-0.00193221	0	-0.00515256
5.1301	0.0151356	0	0.00418645	0	0.00257628	0	0.00225424	0	0.00676273	0	0.00322035	0	0.0106272	0	0.00064407	0	0.00547459	0	0.0125594	0	-0.000966105	0	0.00611866	0	0.00225424	0	0.00418645	0	0.00322035	0	0.00064407	0	0.00193221	0	-0.00708477	0	0.00901698	0	-0.00064407	0	-0.00483052	0	0.00161017	0	0.00161017	0	0.000322035	0	-0.00354238
5.1401	-0.0157797	0	0.00289831	0	0.000966105	0	0.00418645	0	0.00998308	0	-0.00257628	0	0.0103051	0	-0.0074068	0	0.00869494	0	0.000966105	0	0.00483052	0	-0.00772884	0	0.00837291	0	0.0112712	0	-0.00418645	0	0.00611866	0	0.00966105	0	0.00418645	0	0.00450849	0	0.00161017	0	0.00128814	0	0.00193221	0	-0.0109492	0	-0.00805087	0	0.00386442
5.1501	-0.00418645	0	0.00386442	0	-0.00418645	0	0.000322035	0	-0.00386442	0	0.00579663	0	0.00257628	0	-0.00547459	0	0.00386442	0	0.00901698	0	-0.00225424	0	-0.00354238	0	0.00128814	0	0.00708477	0	0.00128814	0	-0.0157797	0	0.00966105	0	-0.00483052	0	0.00966105	0	0.00579663	0	-0.00515256	0	-0.00515256	0	0.00128814	0	0.00064407	0	0.0135255
5.1601	-0.00225424	0	0.00354238	0	0.00225424	0	-0.00161017	0	0.00772884	0	0.00933901	0	0.00547459	0	0.00515256	0	-0.00128814	0	0.00128814	0	0.00161017	0	0	0	0.00547459	0	-0.00193221	0	0.0115933	0	-0.00708477	0	0.00708477	0	-0.00579663	0	-0.00322035	0	0.00998308	0	0.00418645	0	0.00064407	0	0.00579663	0	-0.00354238	0	-0.00193221
5.1701	0.00193221	0	0.000966105	0	0.00064407	0	-0.000322035	0	-0.00064407	0	0.00805087	0	-0.00322035	0	0.00547459	0	0	0	0.00998308	0	-0.00225424	0	-0.000966105	0	-0.000966105	0	-0.00354238	0	0.00515256	0	0.00805087	0	-0.00354238	0	-0.000966105	0	0.00225424	0	-0.00193221	0	0.000966105	0	-0.00450849	0	-0.00901698	0	-0.00354238	0	0.00515256
5.1801	0.00515256	0	0.0151356	0	0.00611866	0	0.00193221	0	0.0122373	0	0	0	0.00805087	0	0.00322035	0	-0.00289831	0	-0.000322035	0	0.0074068	0	-0.00161017	0	-0.00128814	0	-0.000966105	0	0.00128814	0	-0.00128814	0	0.00386442	0	0.00483052	0	-0.00257628	0	-0.00483052	0	-0.00064407	0	0.00837291	0	-0.00450849	0	-0.0144916	0	0.00676273
5.1901	-0.00901698	0	0.00193221	0	-0.00064407	0	-0.000322035	0	0.00933901	0	0.00933901	0	0.00515256	0	-0.00354238	0	-0.00161017	0	-0.0128814	0	0.00772884	0	0.00386442	0	0.00933901	0	0.00547459	0	0.00161017	0	-0.00161017	0	0.0103051	0	0.00450849	0	0.00837291	0	0.0064407	0	0.00483052	0	-0.00225424	0	0.00354238	0	0.00354238	0	0.0074068
5.2001	-0.0128814	0	-0.00354238	0	0.00193221	0	-0.00161017	0	-0.00161017	0	0.00193221	0	0.00064407	0	0.000966105	0	-0.00676273	0	-0.00418645	0	-0.00225424	0	0	0	0.00257628	0	-0.00322035	0	0.00418645	0	0.00322035	0	-0.000322035	0	0.00547459	0	-0.00611866	0	0.00354238	0	-0.00354238	0	0.00257628	0	0.00611866	0	0.00772884	0	-0.00515256
5.2101	0.00676273	0	0.00128814	0	0.0119153	0	0.00128814	0	-0.00225424	0	-0.000322035	0	0.00676273	0	0.00354238	0	0.0154577	0	0.00128814	0	0.00869494	0	0.0128814	0	-0.00289831	0	0.000966105	0	0.00515256	0	-0.00322035	0	-0.00064407	0	0.00676273	0	-0.00289831	0	-0.00450849	0	0	0	-0.00128814	0	0.00354238	0	-0.00386442	0	0.0074068
5.2201	0.00161017	0	0.00289831	0	0.000322035	0	0.0112712	0	0.00869494	0	0.0074068	0	0.00579663	0	0.00289831	0	0.00354238	0	0.00772884	0	-0.00547459	0	0.000322035	0	0.0064407	0	0.00289831	0	0.00354238	0	-0.00579663	0	0.0109492	0	0.00161017	0	0.00869494	0	0.00289831	0	0	0	0.00128814	0	-0.0164238	0	-0.00579663	0	0.00128814
5.2301	-0.00193221	0	-0.00966105	0	0.00193221	0	-0.00161017	0	-0.00128814	0	0.0122373	0	0.0193221	0	0.0109492	0	-0.00450849	0	0.0106272	0	0.00676273	0	0.00966105	0	-0.00386442	0	0.00064407	0	0	0	0.00354238	0	0.00322035	0	0	0	0.00772884	0	0.00322035	0	0.00933901	0	0.00933901	0	0.00450849	0	-0.00386442	0	-0.000322035
5.2401	0.00611866	0	-0.00772884	0	-0.000322035	0	0.00289831	0	-0.000966105	0	-0.00676273	0	-0.00611866	0	-0.000966105	0	0.00289831	0	0.00193221	0	0.0109492	0	0.00547459	0	0	0	0.0074068	0	-0.00193221	0	0.00161017	0	-0.0074068	0	0.00611866	0	0.00128814	0	0.0119153	0	0.00515256	0	-0.00450849	0	0.00708477	0	-0.00193221	0	-0.00128814
5.2501	-0.0074068	0	0.00225424	0	0.000966105	0	0.00322035	0	0.00161017	0	-0.00450849	0	0.0064407	0	0.00611866	0	0.0103051	0	0.00193221	0	-0.000966105	0	0.00386442	0	0.00450849	0	-0.00225424	0	0.00193221	0	0.00386442	0	0.00257628	0	0.00064407	0	-0.000966105	0	0.0115933	0	-0.00322035	0	-0.0106272	0	-0.00193221	0	0.00869494	0	-0.00354238
5.2601	0.0074068	0	-0.000322035	0	0.00386442	0	0.00354238	0	0.00161017	0	0.00837291	0	-0.00450849	0	0.00322035	0	-0.00289831	0	0.00547459	0	0.000966105	0	0.000966105	0	0.0112712	0	-0.00483052	0	0.0112712	0	0.00966105	0	0.00161017	0	-0.00515256	0	0.000322035	0	0.0157797	0	-0.00547459	0	0.000966105	0	0.00322035	0	0.00386442	0	-0.00161017
5.2701	0.00322035	0	-0.00386442	0	-0.000322035	0	0	0	-0.00193221	0	0.00450849	0	0.00901698	0	-0.00450849	0	0.0112712	0	0.0138475	0	0.00322035	0	0.00193221	0	-0.000966105	0	0.0074068	0	0.00869494	0	0.00418645	0	0.00322035	0	0.0064407	0	-0.00547459	0	0.00128814	0	0.0074068	0	-0.0135255	0	-0.00128814	0	0.00193221	0	0.00064407
5.2801	0.00515256	0	0.00257628	0	0.00998308	0	-0.000322035	0	0.00128814	0	-0.00161017	0	0	0	0.00611866	0	-0.000322035	0	-0.00483052	0	0.0103051	0	0.00772884	0	0.00772884	0	0.00805087	0	0.0074068	0	-0.00225424	0	0.00901698	0	0.000322035	0	0.00901698	0	0.00161017	0	-0.00225424	0	-0.00225424	0	0.00708477	0	-0.00225424	0	-0.00386442
5.2901	-0.0106272	0	0.00611866	0	-0.00837291	0	-0.00611866	0	-0.000966105	0	0.00386442	0	0.00869494	0	0.000322035	0	0.000322035	0	0.00450849	0	-0.00386442	0	0.0170679	0	0.0115933	0	0.00998308	0	-0.0128814	0	0.00483052	0	0.00257628	0	-0.0128814	0	-0.00418645	0	0.0161017	0	0.00354238	0	0.00257628	0	0.00225424	0	0.00128814	0	0.000966105
5.3001	0.0103051	0	0.00547459	0	0.00933901	0	0.00483052	0	0.00515256	0	0.00998308	0	-0.00515256	0	-0.00515256	0	-0.00579663	0	0.00901698	0	-0.00386442	0	0.0119153	0	0.00289831	0	-0.00933901	0	0	0	0.0151356	0	-0.000322035	0	0.00611866	0	0.00386442	0	-0.00128814	0	0.00450849	0	0.00064407	0	0.00128814	0	-0.00450849	0	0.00611866
5.3101	0.00322035	0	-0.00579663	0	0.00161017	0	0.00933901	0	-0.00289831	0	0.00289831	0	0.00418645	0	0.00161017	0	0.00322035	0	-0.00901698	0	0.00386442	0	-0.00579663	0	-0.00225424	0	0.00805087	0	0.00193221	0	-0.000322035	0	-0.00708477	0	0.00193221	0	0.00064407	0	0.000966105	0	0.00161017	0	-0.00193221	0	0	0	-0.00901698	0	-0.00354238
5.3201	0.00386442	0	0.00193221	0	0.0064407	0	0.00418645	0	0.00450849	0	-0.0074068	0	0.00805087	0	0.00998308	0	-0.00128814	0	-0.000322035	0	0.00354238	0	0.00805087	0	-0.000322035	0	0.00901698	0	-0.00322035	0	-0.00064407	0	0.0122373	0	-0.00225424	0	0.0106272	0	0.00064407	0	0.00161017	0	-0.00322035	0	0.00418645	0	0.00128814	0	0.00257628
5.3301	-0.00128814	0	0.00611866	0	0.0106272	0	0.00837291	0	0.00064407	0	0.00901698	0	0.0103051	0	0	0	0.00161017	0	0.00322035	0	0.00064407	0	0.000322035	0	-0.00322035	0	0.00418645	0	0.0106272	0	0.00869494	0	0.00418645	0	0.000966105	0	0.0109492	0	-0.00161017	0	0.00289831	0	-0.00450849	0	0.0064407	0	0.00322035	0	0.00450849
5.3401	0.00289831	0	0.00869494	0	-0.00257628	0	0.00257628	0	-0.00289831	0	-0.00515256	0	-0.00225424	0	-0.00161017	0	-0.00805087	0	0.00805087	0	0.0167458	0	0.00805087	0	-0.00128814	0	0.00998308	0	0.00289831	0	-0.00354238	0	0.00257628	0	0.0122373	0	0.00225424	0	0.00547459	0	0.00998308	0	-0.00128814	0	0.00901698	0	-0.00193221	0	-0.00225424
5.3501	0.00225424	0	0.000966105	0	-0.00515256	0	0.00193221	0	-0.00483052	0	0	0	0.00128814	0	-0.000322035	0	0.00966105	0	0.00354238	0	0.00933901	0	0.00257628	0	-0.00128814	0	-0.00128814	0	0.00257628	0	0.00161017	0	0.000322035	0	0.00676273	0	0.00193221	0	0.00483052	0	-0.00386442	0	-0.00128814	0	0.00998308	0	0.0112712	0	-0.00676273
5.3601	-0.00289831	0	-0.00354238	0	0.00322035	0	0.00128814	0	0.00805087	0	0.00547459	0	0.00193221	0	-0.00418645	0	0.0074068	0	-0.00354238	0	0.00450849	0	-0.00257628	0	-0.00354238	0	0.00450849	0	0	0	0.0132034	0	0.00676273	0	-0.00289831	0	0.0109492	0	0.00805087	0	-0.00418645	0	-0.00450849	0	0.00450849	0	-0.00418645	0	-0.00515256
5.3701	-0.000322035	0	0.00064407	0	-0.00354238	0	0.00418645	0	-0.00515256	0	0.000966105	0	0.0125594	0	0.00483052	0	-0.00193221	0	0.000966105	0	-0.00064407	0	-0.00869494	0	0.00483052	0	0.00225424	0	0.00483052	0	0.00322035	0	-0.00386442	0	0.00225424	0	0.0074068	0	-0.0064407	0	-0.00483052	0	-0.00450849	0	0.00128814	0	-0.00515256	0	0.00901698
5.3801	0.00128814	0	-0.00128814	0	0.00161017	0	0.000322035	0	-0.00193221	0	0.00064407	0	-0.00515256	0	0.0228645	0	-0.0115933	0	0.00193221	0	0.00193221	0	0.0125594	0	-0.00772884	0	-0.00161017	0	0.00064407	0	0.00161017	0	0.00483052	0	0	0	0.00225424	0	0.00128814	0	-0.00547459	0	-0.00483052	0	0.00418645	0	0.0074068	0	-0.00193221
5.3901	0.00128814	0	-0.00418645	0	0.00225424	0	0.00322035	0	-0.00805087	0	-0.00225424	0	-0.000966105	0	0.00289831	0	-0.00193221	0	0.00354238	0	0.00805087	0	0.00225424	0	-0.00805087	0	0.00418645	0	-0.00869494	0	0.00128814	0	0.00933901	0	0.00128814	0	0.00611866	0	0.00064407	0	0.00933901	0	0.0064407	0	-0.00225424	0	0.00611866	0	-0.00386442
5.4001	-0.00289831	0	0.00354238	0	0.00064407	0	0.00450849	0	0.00225424	0	-0.00257628	0	0.0115933	0	0.0074068	0	0.00676273	0	0.00418645	0	-0.000322035	0	0.0112712	0	0.00805087	0	0.00418645	0	0.00354238	0	0.00128814	0	0.000322035	0	-0.000966105	0	0.00483052	0	0.00289831	0	-0.00064407	0	-0.00708477	0	0.00193221	0	-0.00322035	0	0.0122373
5.4101	0.0157797	0	-0.00289831	0	0.0144916	0	-0.00805087	0	0.00483052	0	-0.00128814	0	-0.0103051	0	-0.00386442	0	0.00998308	0	-0.0109492	0	0.00161017	0	0.00515256	0	0.00450849	0	-0.00064407	0	0.00483052	0	0.00161017	0	0.00225424	0	0.00483052	0	0.00128814	0	0.00611866	0	0.000966105	0	-0.00483052	0	-0.00225424	0	0.00289831	0	-0.00257628
5.4201	0.00676273	0	0.00933901	0	-0.00161017	0	0.0138475	0	0.0109492	0	-0.00289831	0	-0.0125594	0	-0.00193221	0	0.00676273	0	-0.0115933	0	0.00354238	0	0.000966105	0	0.00064407	0	-0.00161017	0	0.00418645	0	0.00483052	0	0.00257628	0	-0.00257628	0	0.0138475	0	0.00128814	0	-0.00805087	0	-0.00547459	0	-0.00547459	0	-0.00289831	0	-0.00772884
5.4301	0.000322035	0	-0.00354238	0	-0.000966105	0	0.00193221	0	-0.00257628	0	0.00322035	0	-0.0064407	0	0.00225424	0	0.00161017	0	0.00225424	0	0.00418645	0	0.0141695	0	0.00515256	0	0.00998308	0	-0.000322035	0	-0.000966105	0	0.00322035	0	0.0064407	0	0.0064407	0	-0.00289831	0	0.00128814	0	0.00257628	0	0.00161017	0	-0.00257628	0	-0.00611866
5.4401	-0.00483052	0	0.00064407	0	0.00708477	0	-0.00193221	0	0.00193221	0	0.00772884	0	0.0106272	0	0.00128814	0	0.0173899	0	0.00386442	0	0.0074068	0	-0.0109492	0	0.0128814	0	0.00676273	0	0.0103051	0	0.00611866	0	-0.0151356	0	0.00450849	0	0.00064407	0	0.00161017	0	0.00322035	0	-0.00257628	0	-0.00128814	0	0.00161017	0	0.00322035
5.4501	-0.00257628	0	0.00515256	0	-0.000322035	0	0.00547459	0	0.00193221	0	0.000322035	0	-0.000966105	0	-0.00515256	0	-0.00128814	0	-0.00128814	0	-0.00869494	0	-0.00386442	0	0.00708477	0	0.00772884	0	0.00483052	0	0.0064407	0	0.00161017	0	0.00257628	0	0.00064407	0	-0.00128814	0	0.00289831	0	-0.00450849	0	0.00450849	0	0.00386442	0	0.00772884
5.4601	0.0064407	0	0.0119153	0	0.00322035	0	0.00515256	0	-0.0119153	0	0.00966105	0	0	0	0.00289831	0	0.00901698	0	0.00354238	0	0.0135255	0	0.00322035	0	0.00064407	0	0.00354238	0	0	0	0.0074068	0	-0.00128814	0	0.00386442	0	0.0112712	0	0.00579663	0	0.0138475	0	-0.00483052	0	0.00161017	0	-0.00611866	0	0.00322035
5.4701	-0.000322035	0	0.00869494	0	0.00354238	0	0.00579663	0	0.00933901	0	0.00966105	0	0.0122373	0	0.00128814	0	0.00611866	0	0.00837291	0	-0.0112712	0	-0.00547459	0	0.00064407	0	0.0064407	0	-0.00386442	0	-0.00289831	0	-0.00128814	0	0.00998308	0	-0.0074068	0	0.00386442	0	-0.00611866	0	-0.00966105	0	-0.0074068	0	0.00064407	0	-0.00450849
5.4801	0.00386442	0	-0.00547459	0	0.000966105	0	0.00193221	0	0.00772884	0	0.0074068	0	0.0106272	0	-0.00515256	0	-0.0112712	0	-0.000322035	0	0.0125594	0	-0.00289831	0	0.00386442	0	0.00193221	0	0.000322035	0	-0.00547459	0	-0.00161017	0	0.00257628	0	0.00676273	0	0.00483052	0	-0.00418645	0	0.00386442	0	-0.000966105	0	-0.00289831	0	-0.00418645
5.4901	-0.00933901	0	0	0	-0.00805087	0	0.00418645	0	0.00386442	0	-0.00193221	0	-0.00064407	0	-0.00128814	0	0.00676273	0	-0.0074068	0	0.0074068	0	0.00418645	0	0.000966105	0	0.00998308	0	0.000966105	0	0.00611866	0	0.00483052	0	-0.00257628	0	0.00257628	0	-0.00611866	0	-0.000966105	0	0.00386442	0	-0.00193221	0	-0.00322035	0	-0.0157797
5.5001	-0.00386442	0	0.00128814	0	0.0064407	0	-0.00161017	0	-0.00579663	0	0.00161017	0	0.00161017	0	0.00805087	0	0.00386442	0	0.00289831	0	-0.00257628	0	-0.00064407	0	0.00708477	0	0.00869494	0	-0.00966105	0	-0.00289831	0	0.000322035	0	0.00354238	0	-0.00193221	0	-0.00450849	0	0.00933901	0	0.00611866	0	-0.00966105	0	0.00579663	0	0.00676273
5.5101	-0.00289831	0	-0.00579663	0	0.00579663	0	0.0074068	0	0.00901698	0	0.00289831	0	0.00676273	0	0.00611866	0	-0.00483052	0	-0.00418645	0	0.00225424	0	0.0106272	0	0.00386442	0	0.00289831	0	0.00161017	0	0.00354238	0	-0.00611866	0	-0.00225424	0	0.00322035	0	0.00289831	0	-0.00193221	0	-0.00354238	0	-0.0074068	0	0.00225424	0	0.0115933
5.5201	0.000322035	0	0.00901698	0	-0.00128814	0	-0.000322035	0	-0.00483052	0	-0.00386442	0	-0.000966105	0	-0.000322035	0	0	0	0.00579663	0	0.00515256	0	0.0109492	0	-0.00901698	0	0.0074068	0	0.00579663	0	-0.00386442	0	0.00483052	0	-0.00869494	0	0.00611866	0	-0.00225424	0	-0.00579663	0	-0.00418645	0	0.00515256	0	0.00225424	0	0.00225424
5.5301	0.00450849	0	0.0144916	0	-0.00257628	0	0.00257628	0	-0.00708477	0	0.00354238	0	-0.00386442	0	0.00386442	0	0.0064407	0	-0.00257628	0	-0.00901698	0	0.0161017	0	-0.0064407	0	0.00579663	0	0.000966105	0	0.0074068	0	0.00901698	0	0.00257628	0	0.00064407	0	-0.00354238	0	0.00515256	0	-0.00193221	0	0.00579663	0	-0.0122373	0	0.00547459
5.5401	-0.00708477	0	-0.00354238	0	-0.00225424	0	-0.00579663	0	0	0	0.00322035	0	0.00579663	0	0.00386442	0	0.000966105	0	0	0	0.00837291	0	-0.00193221	0	0.0103051	0	0.00483052	0	0.0112712	0	-0.00289831	0	-0.00064407	0	0.0106272	0	0.000322035	0	0.00837291	0	0.00708477	0	0.00193221	0	-0.00354238	0	0.00418645	0	-0.00064407
5.5501	0.00837291	0	0.00901698	0	-0.00322035	0	-0.000322035	0	-0.000322035	0	-0.000322035	0	0.00322035	0	0.0064407	0	0.00837291	0	0.00064407	0	-0.00257628	0	-0.000322035	0	0.00772884	0	0.000322035	0	-0.00322035	0	-0.00064407	0	0.00547459	0	-0.00257628	0	-0.00354238	0	-0.00386442	0	0.00289831	0	-0.00676273	0	0.00772884	0	0.00418645	0	0.000322035
5.5601	0.00386442	0	-0.00193221	0	0.00933901	0	0.00483052	0	0.00579663	0	-0.00386442	0	-0.00289831	0	0.00289831	0	-0.00869494	0	-0.00289831	0	0.0138475	0	0	0	0	0	0.00450849	0	0.00322035	0	0.000966105	0	-0.00483052	0	0.00998308	0	0.00837291	0	0.00064407	0	0.00611866	0	-0.00450849	0	-0.00257628	0	0.00450849	0	-0.00161017
5.5701	0.00322035	0	-0.00708477	0	-0.00161017	0	0.0064407	0	0.0074068	0	0.0132034	0	0.00805087	0	0	0	-0.00225424	0	0.0109492	0	0.00515256	0	-0.00193221	0	-0.00322035	0	-0.00386442	0	0.00386442	0	-0.000966105	0	0.000322035	0	0.00547459	0	0.00901698	0	0.00805087	0	-0.00257628	0	0.00708477	0	-0.00837291	0	-0.00676273	0	0.000966105
5.5801	-0.0112712	0	0.00483052	0	-0.0190001	0	-0.00257628	0	0.00579663	0	0.00579663	0	-0.000966105	0	0.00579663	0	0.00483052	0	0.0119153	0	-0.00322035	0	0.00772884	0	0.00257628	0	0.00611866	0	0.00998308	0	-0.0112712	0	0.0074068	0	-0.0074068	0	0.000322035	0	0.00611866	0	0.00966105	0	-0.00257628	0	0.00611866	0	0.00322035	0	-0.0125594
5.5901	0.00128814	0	0.00901698	0	0.00386442	0	0.00386442	0	0.00289831	0	0.0125594	0	-0.00515256	0	-0.0151356	0	0.0173899	0	-0.00579663	0	0.0135255	0	0.00418645	0	0.00289831	0	0.00257628	0	0.0064407	0	-0.00322035	0	-0.00257628	0	0.00128814	0	-0.000322035	0	0.00547459	0	0.00322035	0	-0.00064407	0	0.00064407	0	-0.0064407	0	-0.00257628
5.6001	0.00064407	0	0.00354238	0	-0.00708477	0	0.00257628	0	0.00128814	0	0.00772884	0	-0.00193221	0	-0.000322035	0	0.00579663	0	-0.00193221	0	-0.00418645	0	0.00933901	0	0.00322035	0	-0.00128814	0	0.0161017	0	0.00483052	0	0.00322035	0	0.00547459	0	-0.000966105	0	0.00772884	0	0.00064407	0	0.00869494	0	-0.00611866	0	0.000322035	0	-0.00161017
5.6101	0.00547459	0	-0.00418645	0	0.00579663	0	-0.00933901	0	0.0074068	0	0.00450849	0	0.00676273	0	0.00354238	0	0.00128814	0	-0.000322035	0	0.00515256	0	0.000322035	0	0.00579663	0	-0.000322035	0	-0.00933901	0	-0.00225424	0	0.00611866	0	-0.00322035	0	0.00225424	0	-0.00611866	0	0.00354238	0	0.00708477	0	-0.00547459	0	0.00322035	0	-0.00322035
5.6201	0.00064407	0	0.00772884	0	-0.000966105	0	-0.0122373	0	0.00386442	0	0.00933901	0	0.00450849	0	0.00933901	0	-0.00289831	0	0.00161017	0	0.0064407	0	0.00966105	0	0.0148136	0	-0.00515256	0	0.00193221	0	0.00579663	0	0.00611866	0	0.00225424	0	0.00515256	0	-0.00418645	0	-0.00515256	0	-0.00064407	0	-0.0064407	0	0.00901698	0	-0.000322035
5.6301	0.00805087	0	0.00611866	0	0.00515256	0	0.00161017	0	-0.00128814	0	-0.00869494	0	0.000966105	0	0.00289831	0	0.000966105	0	0.00225424	0	0.00193221	0	0.00289831	0	0.000322035	0	0.0109492	0	0.00901698	0	0.00257628	0	0.00611866	0	0.00322035	0	0.00869494	0	-0.000322035	0	-0.00322035	0	-0.00064407	0	-0.00869494	0	0.00837291	0	-0.00547459
5.6401	-0.00064407	0	0.00418645	0	-0.00708477	0	0.00225424	0	-0.00515256	0	0.00450849	0	0.000322035	0	0.00354238	0	0.00193221	0	0.00483052	0	0	0	0.000322035	0	0.00515256	0	0.00418645	0	0.000322035	0	-0.0064407	0	-0.00483052	0	0.000966105	0	-0.00193221	0	0.00354238	0	0.0106272	0	-0.00161017	0	0.00322035	0	-0.00386442	0	-0.0074068
5.6501	-0.000322035	0	-0.00064407	0	-0.00418645	0	0.000322035	0	-0.00515256	0	0.0109492	0	0.000966105	0	-0.00289831	0	0.00161017	0	-0.00064407	0	0.000966105	0	-0.00354238	0	0.000966105	0	0.00257628	0	0	0	0.00322035	0	0.00418645	0	0.000966105	0	0.00901698	0	-0.00257628	0	-0.00193221	0	-0.0064407	0	0.000322035	0	0.00193221	0	-0.00128814
5.6601	0.00289831	0	0.000322035	0	0.000966105	0	0.0103051	0	-0.000322035	0	-0.00354238	0	-0.00386442	0	-0.00128814	0	0.00805087	0	-0.00225424	0	0.00579663	0	0.00547459	0	-0.00354238	0	-0.000966105	0	0.00483052	0	0.00418645	0	-0.00418645	0	0.00547459	0	-0.00161017	0	0.0064407	0	0.00837291	0	-0.00386442	0	-0.0173899	0	0.00515256	0	0.00354238
5.6701	0.00386442	0	0.00933901	0	0.00933901	0	0.00322035	0	0.000966105	0	0.0125594	0	0.00225424	0	0.00869494	0	0.00837291	0	0.00998308	0	0.00354238	0	0.00386442	0	-0.00322035	0	0.00193221	0	-0.000322035	0	-0.000322035	0	-0.00289831	0	-0.00418645	0	-0.00418645	0	0.00483052	0	-0.00386442	0	0.00322035	0	-0.00064407	0	-0.00257628	0	0.00450849
5.6801	0.00289831	0	0.00966105	0	0.00064407	0	0.0109492	0	0.00450849	0	0.00386442	0	0.00547459	0	-0.00128814	0	0.00322035	0	0.0119153	0	0.00418645	0	-0.00257628	0	-0.00289831	0	-0.00225424	0	-0.00289831	0	0	0	0.00064407	0	0.0148136	0	0.00289831	0	0.00289831	0	0.00547459	0	-0.00611866	0	-0.000322035	0	-0.00450849	0	-0.00386442
5.6901	-0.00225424	0	-0.00611866	0	-0.00225424	0	-0.00450849	0	-0.00966105	0	0.00611866	0	0.00869494	0	0.00289831	0	-0.00676273	0	0.00193221	0	0	0	0.0151356	0	0.00547459	0	-0.00064407	0	0.00161017	0	0.00998308	0	0.0064407	0	0.00450849	0	-0.000322035	0	0.00128814	0	0.00676273	0	-0.00933901	0	0.000322035	0	0.00450849	0	-0.00354238
5.7001	-0.00869494	0	0.00579663	0	0.000966105	0	-0.00418645	0	-0.00676273	0	-0.00289831	0	-0.00064407	0	-0.00128814	0	-0.000322035	0	-0.00289831	0	0.00322035	0	0.00450849	0	0.00193221	0	0.00547459	0	-0.000966105	0	-0.00515256	0	-0.00708477	0	0.00805087	0	0.0112712	0	-0.00193221	0	0.00611866	0	-0.00483052	0	-0.00289831	0	-0.000966105	0	0.00998308
5.7101	0.00901698	0	0.00257628	0	0.0167458	0	0.00289831	0	0.00837291	0	-0.00611866	0	-0.00193221	0	0.00064407	0	-0.000966105	0	-0.000966105	0	0.0074068	0	-0.00450849	0	0.00322035	0	-0.00128814	0	-0.00611866	0	0.00193221	0	0.00450849	0	-0.00161017	0	0.00483052	0	0.0112712	0	-0.0154577	0	0.00547459	0	-0.00161017	0	0.00515256	0	0.00450849
5.7201	-0.00257628	0	0.00386442	0	0.00386442	0	0.00676273	0	0.0125594	0	0.00869494	0	-0.00193221	0	0.00772884	0	0.00289831	0	0.00579663	0	-0.00128814	0	0.00418645	0	0.00064407	0	-0.00257628	0	-0.000322035	0	0.00869494	0	0.00966105	0	-0.000322035	0	-0.000966105	0	0.0074068	0	-0.000966105	0	-0.00289831	0	0.00386442	0	-0.0103051	0	-0.000966105
5.7301	-0.00128814	0	0.00257628	0	-0.00483052	0	-0.0074068	0	0.00128814	0	0.0115933	0	0.00547459	0	-0.00386442	0	-0.00128814	0	-0.00418645	0	-0.00354238	0	-0.00386442	0	-0.00933901	0	0.00225424	0	-0.0106272	0	0.00193221	0	0.00611866	0	0.00611866	0	-0.00225424	0	-0.00547459	0	0.00547459	0	0.0151356	0	-0.00064407	0	-0.00193221	0	-0.00257628
5.7401	0.00483052	0	0.00257628	0	0.00450849	0	0.00128814	0	-0.00161017	0	-0.00611866	0	-0.00322035	0	0.00289831	0	0.00257628	0	-0.000966105	0	0.00193221	0	0.00225424	0	0.0148136	0	0.00193221	0	-0.00611866	0	-0.00289831	0	0.00611866	0	-0.00257628	0	-0.00257628	0	0.0154577	0	-0.00225424	0	0.00193221	0	0.00450849	0	0.00611866	0	-0.00161017
5.7501	-0.00418645	0	0.000322035	0	0.00354238	0	0.00354238	0	0.00869494	0	0.00998308	0	0.000966105	0	0.00515256	0	0.0109492	0	-0.000322035	0	0.00289831	0	0.0103051	0	-0.00354238	0	0.00966105	0	0.00193221	0	0.000322035	0	-0.0064407	0	-0.00354238	0	0.00322035	0	-0.00128814	0	0.00354238	0	0.00611866	0	0.00805087	0	0.00579663	0	-0.00611866
5.7601	0.00966105	0	0.00257628	0	0.00579663	0	0.00289831	0	-0.00418645	0	0.00161017	0	0.00418645	0	0.00547459	0	0.00161017	0	0.00322035	0	-0.00193221	0	0	0	-0.00450849	0	0.00676273	0	0.00515256	0	0.00547459	0	0	0	0.0103051	0	0.00193221	0	0	0	0.00193221	0	-0.00676273	0	0	0	-0.00579663	0	0.00547459
5.7701	0.00322035	0	0.000966105	0	0.00161017	0	0.0103051	0	-0.0154577	0	0.00354238	0	-0.00225424	0	0.00772884	0	-0.00289831	0	0.018034	0	0.00450849	0	-0.00225424	0	0.00386442	0	-0.00193221	0	-0.000322035	0	0.0064407	0	-0.00128814	0	0.00161017	0	-0.00966105	0	0.00161017	0	-0.00257628	0	0.00161017	0	-0.0074068	0	-0.00225424	0	-0.00354238
5.7801	-0.000966105	0	0.0125594	0	-0.00547459	0	0.0112712	0	-0.00128814	0	0.00289831	0	0.00450849	0	0.00772884	0	0.00322035	0	0.00483052	0	0.00547459	0	-0.000966105	0	-0.00450849	0	-0.00289831	0	0.00289831	0	-0.0115933	0	-0.00386442	0	0.0064407	0	0.0241526	0	0.0074068	0	-0.00064407	0	0.00579663	0	0.000322035	0	-0.00225424	0	-0.00193221
5.7901	0.00579663	0	0.00547459	0	-0.00418645	0	0.00515256	0	0	0	0.0128814	0	0.0074068	0	-0.000966105	0	-0.00386442	0	0.000966105	0	0.0109492	0	0.00225424	0	0.00579663	0	0.00257628	0	0.00289831	0	-0.00161017	0	0.0103051	0	0.00418645	0	-0.000966105	0	0.00708477	0	0.00418645	0	-0.00064407	0	0.0148136	0	-0.00322035	0	0.000322035
5.8001	-0.00386442	0	0.00837291	0	-0.00128814	0	0.00579663	0	0.00676273	0	0.00064407	0	-0.0074068	0	-0.00225424	0	0.0064407	0	-0.0206102	0	0.00966105	0	-0.00193221	0	0.00128814	0	-0.00933901	0	0.00386442	0	0.000966105	0	0	0	-0.000322035	0	-0.0074068	0	-0.000322035	0	0.00708477	0	-0.00772884	0	0.00547459	0	0.0125594	0	-0.00257628
5.8101	0.00676273	0	0.00289831	0	0.00966105	0	0.00837291	0	-0.00837291	0	0.00611866	0	-0.00193221	0	0.00901698	0	0.0119153	0	-0.0103051	0	-0.00161017	0	0.00225424	0	0.000966105	0	0.0074068	0	-0.00547459	0	0.00450849	0	0.00772884	0	-0.00322035	0	0	0	-0.00450849	0	-0.00128814	0	-0.00064407	0	-0.00547459	0	-0.00289831	0	0.0161018
5.8201	0.0141695	0	0.00128814	0	0.0157797	0	0.00450849	0	0.000322035	0	0.0103051	0	-0.00515256	0	0.0074068	0	0.0064407	0	0.00837291	0	-0.00386442	0	0.00579663	0	0	0	-0.00418645	0	-0.000966105	0	0.00579663	0	-0.00354238	0	0.00193221	0	0.0119153	0	0.00547459	0	-0.00579663	0	0.00483052	0	0.00322035	0	-0.00257628	0	0.00579663
5.8301	-0.00289831	0	0.0106272	0	-0.000322035	0	0.00322035	0	0.00064407	0	0.000322035	0	0.0138475	0	0.00193221	0	0.00161017	0	0.00064407	0	-0.000966105	0	0.00161017	0	-0.00515256	0	0.00611866	0	0.0164238	0	0.00418645	0	0.00418645	0	0.000966105	0	0.00322035	0	0.00418645	0	0.00933901	0	-0.00322035	0	0.00418645	0	-0.00450849	0	-0.00064407
5.8401	0	0	-0.00450849	0	-0.00418645	0	-0.00515256	0	-0.00161017	0	0.00161017	0	-0.00869494	0	-0.00257628	0	-0.00161017	0	0.000966105	0	0.00547459	0	0.00805087	0	0.000966105	0	0.0106272	0	0.00579663	0	-0.00257628	0	0.00386442	0	-0.00257628	0	0.00225424	0	-0.00193221	0	-0.00322035	0	0.00289831	0	-0.00354238	0	0.00064407	0	0.00193221
5.8501	0.00354238	0	0.00322035	0	0.00901698	0	0.00257628	0	-0.00901698	0	0.00483052	0	-0.00225424	0	0.00579663	0	0.0103051	0	0.00289831	0	0.00064407	0	0.0125594	0	0.00386442	0	-0.00354238	0	-0.00676273	0	0.00225424	0	-0.000322035	0	0.00579663	0	0.00450849	0	-0.00064407	0	-0.00289831	0	0.0177119	0	0.00418645	0	-0.00772884	0	0.00547459
5.8601	0.00515256	0	0.000322035	0	0.00483052	0	0.00772884	0	0.0064407	0	0.00998308	0	0.00128814	0	-0.00193221	0	-0.00128814	0	-0.00161017	0	0.0074068	0	-0.00611866	0	0.00515256	0	0.00128814	0	0.00289831	0	0.00386442	0	0.00483052	0	0.00418645	0	0.00289831	0	0.0154577	0	-0.00225424	0	0.00322035	0	0.00418645	0	0.000322035	0	-0.00418645
5.8701	0.00289831	0	0.00225424	0	0.00708477	0	0.0109492	0	-0.00225424	0	-0.00064407	0	-0.00128814	0	0.00676273	0	0.00772884	0	0.00128814	0	0.0157797	0	0.00515256	0	-0.00064407	0	-0.00322035	0	0.00225424	0	-0.000966105	0	0.00128814	0	0.00354238	0	0.00354238	0	0.00161017	0	-0.00289831	0	-0.00837291	0	0.000966105	0	-0.00128814	0	-0.00611866
5.8801	-0.0125594	0	-0.00515256	0	0.00161017	0	-0.00676273	0	-0.000966105	0	0.00869494	0	0.00708477	0	0.00450849	0	0.00257628	0	-0.00450849	0	0	0	0.00676273	0	0.00676273	0	-0.000966105	0	0.00611866	0	-0.00579663	0	0.00257628	0	0.000966105	0	0.00418645	0	0.00225424	0	0.00515256	0	-0.00547459	0	-0.00289831	0	-0.00257628	0	0.00805087
5.8901	0.00515256	0	-0.00579663	0	0.00547459	0	0.00450849	0	0.0064407	0	-0.00354238	0	0.00515256	0	0.00515256	0	-0.00450849	0	-0.00225424	0	0.0064407	0	0.00418645	0	0.00322035	0	0.00450849	0	-0.0074068	0	0.00322035	0	0.00354238	0	0.00289831	0	-0.000322035	0	0.00064407	0	-0.00515256	0	0.00901698	0	-0.00193221	0	-0.00869494	0	-0.00869494
5.9001	0.0144916	0	0.0109492	0	0.0112712	0	0.00998308	0	0.00289831	0	0.00483052	0	-0.00064407	0	0.0074068	0	0.00676273	0	-0.0109492	0	-0.00547459	0	0.00805087	0	0.0112712	0	0.00483052	0	-0.00483052	0	-0.00708477	0	-0.00128814	0	0.0151356	0	-0.000322035	0	-0.0148136	0	-0.00483052	0	-0.00289831	0	0.00869494	0	0.00676273	0	0.00128814
5.9101	-0.00193221	0	-0.00225424	0	0.000966105	0	0.00193221	0	0.00483052	0	0.00193221	0	-0.0064407	0	-0.00161017	0	-0.00322035	0	0.0064407	0	0.00193221	0	0.00772884	0	-0.00193221	0	-0.00128814	0	0.00128814	0	-0.0103051	0	0.0128814	0	0.00128814	0	0.00483052	0	-0.000322035	0	0.00322035	0	0.00257628	0	-0.00450849	0	0.00161017	0	0.00418645
5.9201	0.000966105	0	0.000322035	0	-0.0064407	0	0.00064407	0	-0.00386442	0	0.00193221	0	0.00128814	0	0.0064407	0	0.00611866	0	0.00322035	0	0.000966105	0	-0.00161017	0	-0.00708477	0	-0.00128814	0	-0.00225424	0	0.000322035	0	0.00772884	0	0.00676273	0	0.0064407	0	0.00161017	0	-0.00611866	0	0.00161017	0	0.00418645	0	-0.000322035	0	0.00257628
5.9301	0.00161017	0	0.00547459	0	0.00354238	0	0.0119153	0	0.00064407	0	0.00418645	0	0.00966105	0	-0.00225424	0	0.00128814	0	0.0132034	0	-0.00450849	0	-0.0103051	0	-0.000966105	0	0.0109492	0	-0.000322035	0	0.00772884	0	0.00450849	0	-0.00128814	0	0.0164238	0	-0.00289831	0	-0.00418645	0	-0.00515256	0	-0.00450849	0	0.00193221	0	-0.00418645
5.9401	0.00515256	0	0.00483052	0	0.00772884	0	0.00354238	0	0.00064407	0	-0.00772884	0	0.0109492	0	0.00161017	0	0.00225424	0	0.00322035	0	0.0074068	0	-0.0103051	0	0.00128814	0	0.00386442	0	0.00515256	0	0.00128814	0	0.00611866	0	0.00193221	0	0.0144916	0	-0.00257628	0	-0.00322035	0	0.000322035	0	0.0154577	0	-0.00579663	0	-0.00966105
5.9501	-0.00386442	0	0.00418645	0	-0.000322035	0	-0.00708477	0	-0.000966105	0	0.00547459	0	0.00772884	0	0.000322035	0	0.00064407	0	0.00289831	0	-0.000966105	0	0.00386442	0	-0.00322035	0	-0.00579663	0	0.00322035	0	0.00064407	0	0.00257628	0	0.00579663	0	0.0138475	0	0.00547459	0	-0.00193221	0	0.00322035	0	-0.00483052	0	-0.00064407	0	-0.0112712
5.9601	0.00064407	0	0.00450849	0	0.00450849	0	-0.00128814	0	0.00708477	0	0.00998308	0	-0.0064407	0	0.00225424	0	0.00933901	0	0.0138475	0	0.00483052	0	0.000322035	0	0	0	-0.00483052	0	0.00128814	0	0.00161017	0	0	0	0.00901698	0	-0.000966105	0	0.00483052	0	0.00161017	0	-0.00257628	0	-0.0193221	0	-0.00064407	0	0.00064407
5.9701	0.00193221	0	0.00483052	0	0.00483052	0	0.0103051	0	0.00611866	0	0.00064407	0	0.00901698	0	-0.00161017	0	0.00869494	0	0.00257628	0	-0.00933901	0	-0.00354238	0	0.00708477	0	-0.000966105	0	0.00483052	0	0.00289831	0	0.00354238	0	-0.00289831	0	0.00966105	0	-0.00225424	0	-0.000322035	0	0.00772884	0	-0.00611866	0	0.00418645	0	-0.00354238
5.9801	0.00064407	0	0.00257628	0	0.0112712	0	0.00161017	0	0.00676273	0	0.0064407	0	0.00322035	0	-0.00128814	0	0.00450849	0	0.0103051	0	-0.00772884	0	-0.0138475	0	0.00354238	0	-0.00161017	0	0.00161017	0	-0.00547459	0	-0.00418645	0	-0.00418645	0	0.018034	0	0.00064407	0	0	0	-0.00450849	0	-0.00193221	0	-0.00547459	0	-0.00901698
5.9901	-0.00869494	0	0	0	0.00257628	0	0.00386442	0	0.00128814	0	0.0106272	0	0	0	-0.00161017	0	0.00772884	0	0.000322035	0	0.0173899	0	-0.00418645	0	0.0119153	0	0.0112712	0	0.0109492	0	0.00676273	0	0.00289831	0	0.0064407	0	0.00225424	0	0.0103051	0	-0.00708477	0	0.00161017	0	-0.00322035	0	-0.00933901	0	0.00064407
6.0001	0.00998308	0	0.00064407	0	-0.00805087	0	0.00966105	0	0.00289831	0	0.00676273	0	0.00772884	0	-0.00193221	0	0.00547459	0	0.00193221	0	-0.0170679	0	0.00386442	0	0.000966105	0	0.00322035	0	0.000322035	0	0.00161017	0	-0.00869494	0	0.00837291	0	-0.00193221	0	0.00193221	0	0.00418645	0	-0.00354238	0	-0.00386442	0	0.00193221	0	0.00225424
6.0101	0.00064407	0	0.00450849	0	0.0122373	0	0.00483052	0	0.00257628	0	-0.00418645	0	0.00418645	0	-0.00322035	0	0.00128814	0	0.00128814	0	-0.00386442	0	-0.00322035	0	0.00418645	0	0.00128814	0	0.000322035	0	0	0	-0.00354238	0	0.000322035	0	-0.00450849	0	0.0119153	0	0.00225424	0	-0.00483052	0	0.00483052	0	0.00225424	0	-0.00837291
6.0201	0.00386442	0	-0.00064407	0	0.00161017	0	0.00225424	0	0.00869494	0	0.00161017	0	-0.0138475	0	0.00128814	0	0.00450849	0	-0.00161017	0	0.00837291	0	0.00354238	0	-0.00805087	0	0.00193221	0	0	0	0.0128814	0	0.00483052	0	0.000322035	0	0.00837291	0	0.00547459	0	0.00128814	0	0.00128814	0	-0.00708477	0	-0.00547459	0	-0.00450849
6.0301	0.00128814	0	0.00676273	0	0.00161017	0	-0.00193221	0	0.00869494	0	0.00901698	0	0.0115933	0	0.00386442	0	-0.0157797	0	-0.000322035	0	-0.00322035	0	-0.00128814	0	0.00193221	0	-0.00611866	0	0.00901698	0	0.00193221	0	-0.00386442	0	0.00161017	0	0.00322035	0	-0.00579663	0	-0.000966105	0	-0.00128814	0	0.00161017	0	-0.00289831	0	-0.00064407
6.0401	-0.00354238	0	-0.00064407	0	-0.00064407	0	-0.0064407	0	0.00386442	0	0.00257628	0	-0.00322035	0	0.00708477	0	-0.00386442	0	-0.00161017	0	0.00933901	0	-0.00161017	0	0.000966105	0	0.0148136	0	0.00225424	0	0.0122373	0	0.00450849	0	0.00257628	0	-0.00579663	0	0.0161018	0	-0.00515256	0	0.0103051	0	0.00676273	0	0	0	-0.00386442
6.0501	0.00450849	0	0.00611866	0	0.00418645	0	0.0074068	0	-0.00515256	0	0.00966105	0	-0.00064407	0	-0.00257628	0	0.00547459	0	0.000322035	0	0.00128814	0	0.0190001	0	0.0132034	0	0.00450849	0	0.00128814	0	0.00225424	0	0.0173899	0	0.00354238	0	0.00547459	0	0.00386442	0	0.00289831	0	0.00772884	0	0.00354238	0	-0.00064407	0	0.00225424
6.0601	0.00193221	0	-0.00515256	0	0.00708477	0	0.00322035	0	0.00161017	0	0.00418645	0	-0.00289831	0	0.00289831	0	-0.00161017	0	0	0	0.00386442	0	-0.00450849	0	0.00547459	0	-0.00547459	0	0.00289831	0	-0.00225424	0	0.00225424	0	0.00225424	0	-0.00611866	0	-0.00064407	0	-0.000322035	0	0	0	0	0	-0.0103051	0	-0.00515256
6.0701	-0.00193221	0	0.00257628	0	0.00708477	0	0.000966105	0	0.00579663	0	0.0074068	0	0.00386442	0	0.00225424	0	0.000966105	0	-0.00161017	0	0.00322035	0	0.00193221	0	0.00128814	0	0.000322035	0	-0.00161017	0	-0.00322035	0	0.00161017	0	0.00193221	0	0.00322035	0	0.00064407	0	-0.0109492	0	-0.00483052	0	0.00676273	0	0	0	0.00966105
6.0801	0.00354238	0	-0.000322035	0	0.00257628	0	0.00064407	0	0.00998308	0	0.0106272	0	0.00933901	0	-0.00354238	0	0.00193221	0	0.000966105	0	0.00064407	0	-0.00547459	0	0.00676273	0	-0.000322035	0	0.0109492	0	-0.00418645	0	0.00676273	0	0.00450849	0	0.00225424	0	0.00772884	0	-0.00837291	0	-0.00128814	0	0.00289831	0	-0.00354238	0	-0.00611866
6.0901	0.00386442	0	0.000966105	0	0.00128814	0	0.0103051	0	0	0	-0.00805087	0	0.00354238	0	0.0115933	0	-0.00128814	0	-0.00064407	0	0.00869494	0	-0.00322035	0	0.00128814	0	0.0190001	0	0.00418645	0	0.00128814	0	0.0148136	0	0.00064407	0	0.00450849	0	-0.00257628	0	0.00289831	0	-0.0125594	0	0.00772884	0	-0.00225424	0	0.00128814
6.1001	0.00257628	0	0.0167458	0	0.000322035	0	0.00418645	0	0.00322035	0	0.00547459	0	0.00161017	0	0.00161017	0	0.0167458	0	-0.00193221	0	0.00579663	0	-0.00483052	0	0.00547459	0	0.00805087	0	0.00257628	0	-0.000966105	0	-0.0103051	0	-0.00257628	0	-0.00161017	0	-0.00611866	0	-0.000966105	0	0.00386442	0	-0.000966105	0	0.00322035	0	0.00322035
6.1101	0.0177119	0	0.00354238	0	-0.00225424	0	0.00289831	0	0.00547459	0	0.00161017	0	0.00547459	0	0.000966105	0	0	0	0.00805087	0	0.000322035	0	0.00354238	0	-0.000966105	0	0.00708477	0	0.0119153	0	-0.00128814	0	0.0125594	0	0.00418645	0	0.00128814	0	0.00805087	0	-0.00418645	0	0.00128814	0	-0.00579663	0	-0.00161017	0	0.0135255
6.1201	-0.00515256	0	0.00708477	0	0.00161017	0	0.00805087	0	-0.00064407	0	0.00225424	0	0.00418645	0	-0.0064407	0	-0.00772884	0	0.0119153	0	0.00128814	0	0.00483052	0	0.00064407	0	0.00322035	0	0.00708477	0	-0.000322035	0	0.00579663	0	-0.00128814	0	-0.00611866	0	-0.00289831	0	-0.00483052	0	-0.0122373	0	0.00676273	0	0.00869494	0	-0.00193221
6.1301	0.000322035	0	0.00805087	0	0.00966105	0	0.00289831	0	0.00515256	0	0.00386442	0	0.00515256	0	0.00933901	0	-0.00579663	0	0.00547459	0	-0.00322035	0	0.000966105	0	0.00483052	0	0.000966105	0	0.00064407	0	-0.00161017	0	0.0106272	0	0.00128814	0	0.00161017	0	0	0	0.00901698	0	-0.00064407	0	0.00289831	0	-0.00998308	0	-0.00418645
6.1401	-0.00708477	0	-0.00225424	0	-0.00289831	0	0.00515256	0	-0.00483052	0	0.0144916	0	0.0135255	0	-0.00772884	0	-0.000966105	0	0.0119153	0	0.000322035	0	0.00128814	0	0.0196441	0	0.00450849	0	0.000322035	0	0.0128814	0	0.00515256	0	0.000322035	0	0.0115933	0	0.00547459	0	0.00257628	0	0.00161017	0	0.00386442	0	-0.00257628	0	0.00483052
6.1501	-0.00225424	0	-0.00064407	0	0.00676273	0	0.00418645	0	-0.0119153	0	-0.00257628	0	0.00676273	0	0.00289831	0	0.00579663	0	-0.00547459	0	0.00064407	0	0.00547459	0	-0.000322035	0	0	0	0.00386442	0	-0.00225424	0	0.00515256	0	-0.000966105	0	-0.000322035	0	0.00354238	0	0.00064407	0	-0.00128814	0	-0.000322035	0	0.000966105	0	-0.00354238
6.1601	0.00579663	0	-0.00354238	0	0.00837291	0	-0.000322035	0	-0.00225424	0	0	0	0.00354238	0	0.00611866	0	0.00966105	0	0.00708477	0	0.00483052	0	-0.00161017	0	-0.00193221	0	0.00579663	0	0.00676273	0	-0.00547459	0	0.00805087	0	0.000322035	0	0.0074068	0	0.00193221	0	0.00354238	0	-0.0206102	0	0.00933901	0	-0.00193221	0	-0.00515256
6.1701	-0.00515256	0	0.00515256	0	0.00901698	0	0.00483052	0	0.00869494	0	0.0122373	0	0.0103051	0	-0.0103051	0	0.00161017	0	0.0154577	0	0.0074068	0	0.000966105	0	-0.00257628	0	-0.00611866	0	0.00289831	0	0.00869494	0	0.00418645	0	0.00450849	0	0.0064407	0	0.000322035	0	-0.0064407	0	-0.00869494	0	0.00193221	0	-0.00257628	0	-0.00837291
6.1801	-0.00128814	0	0.00354238	0	0.00483052	0	0.0112712	0	-0.00289831	0	0.00161017	0	0.00483052	0	0.00579663	0	0.00128814	0	-0.00161017	0	0.00354238	0	-0.00289831	0	0.00322035	0	0.00837291	0	0.0119153	0	0.0103051	0	0.00837291	0	-0.000966105	0	0.00322035	0	-0.00064407	0	-0.00322035	0	0.000966105	0	-0.00708477	0	0.00064407	0	0
6.1901	-0.00161017	0	0.00354238	0	-0.00837291	0	-0.0103051	0	0.00483052	0	0.00901698	0	0.00161017	0	0.00064407	0	-0.00193221	0	0.00128814	0	0.0154577	0	0.00515256	0	0.00418645	0	0.0106272	0	-0.00289831	0	0.0141695	0	0.00064407	0	0.0132034	0	-0.00354238	0	0.00611866	0	0	0	0.00547459	0	-0.00193221	0	-0.00322035	0	-0.00257628
6.2001	-0.00386442	0	-0.000966105	0	0.00901698	0	0.00354238	0	-0.0141695	0	0.00515256	0	0.00418645	0	0.00128814	0	-0.00257628	0	0.00772884	0	-0.00450849	0	0.0119153	0	-0.00128814	0	-0.00128814	0	0.00772884	0	-0.00772884	0	-0.00064407	0	-0.00547459	0	-0.00933901	0	0	0	0.00966105	0	-0.00225424	0	0.000322035	0	0.00289831	0	-0.00579663
6.2101	0.00289831	0	0.00418645	0	-0.00289831	0	-0.00676273	0	-0.00515256	0	0.00322035	0	0.000322035	0	-0.00483052	0	-0.000966105	0	0.00450849	0	-0.00515256	0	0.00225424	0	0.00322035	0	0.00450849	0	-0.00322035	0	0.00837291	0	0.00289831	0	0.00515256	0	0.00515256	0	0.00676273	0	-0.00386442	0	0.00225424	0	-0.00193221	0	0.00450849	0	0.00611866
6.2201	0.00193221	0	-0.000322035	0	0.00161017	0	-0.00161017	0	0.00933901	0	0.00805087	0	0.00901698	0	0	0	0.00579663	0	-0.00611866	0	0.0106272	0	0.00515256	0	-0.00161017	0	-0.00386442	0	0.00483052	0	0.0177119	0	0.0064407	0	0.000966105	0	0.00418645	0	-0.00257628	0	-0.00386442	0	0.00837291	0	-0.00450849	0	-0.0115933	0	0.00579663
6.2301	0.00354238	0	-0.000322035	0	0.00418645	0	-0.00579663	0	0.00064407	0	-0.000966105	0	-0.00128814	0	0.00998308	0	0.00579663	0	0.0125594	0	-0.000966105	0	-0.00161017	0	0.00772884	0	0.00483052	0	0.0103051	0	-0.0064407	0	-0.00322035	0	0.00225424	0	-0.00193221	0	-0.00837291	0	0	0	-0.00257628	0	0.00450849	0	-0.00837291	0	-0.0148136
6.2401	0.000966105	0	0.00837291	0	0.00901698	0	0.00869494	0	0.00547459	0	-0.00289831	0	0.000322035	0	0.00450849	0	-0.00128814	0	-0.00193221	0	0.00837291	0	0.0132034	0	0.00515256	0	-0.000322035	0	0.000966105	0	-0.00611866	0	0.000322035	0	-0.00837291	0	-0.00869494	0	0.0119153	0	0.0119153	0	-0.00225424	0	-0.00257628	0	0.0074068	0	-0.00483052
6.2501	-0.00289831	0	0	0	-0.00257628	0	-0.00257628	0	-0.00064407	0	0	0	0.00611866	0	0.00805087	0	0.000322035	0	0.00193221	0	-0.00547459	0	0.00225424	0	0.00193221	0	0.0144916	0	0.00225424	0	-0.00289831	0	0.00322035	0	0.0157797	0	0.00322035	0	0.00386442	0	0.00354238	0	-0.00257628	0	-0.00418645	0	0.0125594	0	0.00579663
6.2601	0.00450849	0	-0.00450849	0	0.00322035	0	0.00805087	0	0.00772884	0	0.00611866	0	-0.00515256	0	0.00354238	0	0.0103051	0	-0.00515256	0	0.00708477	0	0.0064407	0	0.00354238	0	0	0	0.00611866	0	0.00611866	0	-0.00386442	0	0.00547459	0	0.000322035	0	-0.00772884	0	-0.00547459	0	-0.00193221	0	0.00257628	0	-0.00257628	0	0.00322035
6.2701	0.00676273	0	-0.00772884	0	0.00418645	0	-0.00161017	0	0.00161017	0	-0.00193221	0	0.00257628	0	0.00193221	0	0.00611866	0	0.018356	0	-0.00483052	0	0.00225424	0	0.00579663	0	-0.00386442	0	-0.000322035	0	0.0112712	0	0.00064407	0	-0.00708477	0	-0.00579663	0	0.00289831	0	0.00483052	0	-0.00289831	0	0.00322035	0	-0.00418645	0	0
6.2801	0.000966105	0	0.00064407	0	0.00450849	0	-0.00128814	0	-0.00225424	0	0.0125594	0	0.00354238	0	0.00966105	0	0.00064407	0	0.00515256	0	-0.00064407	0	-0.00386442	0	0.00450849	0	0.00933901	0	0	0	-0.00064407	0	0.0074068	0	0.00225424	0	-0.00064407	0	0.00966105	0	0.00128814	0	-0.00354238	0	0.00386442	0	-0.00708477	0	-0.0074068
6.2901	0.00708477	0	0.00611866	0	0.00483052	0	0.00193221	0	0.00225424	0	0.00322035	0	-0.00128814	0	-0.00450849	0	-0.00289831	0	-0.00161017	0	0.00547459	0	-0.00257628	0	0.0112712	0	-0.000966105	0	-0.000322035	0	0.00161017	0	0.00837291	0	0.00064407	0	0.00257628	0	-0.00225424	0	0.00483052	0	0.00805087	0	-0.00322035	0	0.00515256	0	-0.00386442
6.3001	-0.00579663	0	0.00257628	0	-0.00837291	0	0.00998308	0	0.00064407	0	0.00708477	0	-0.00450849	0	-0.00322035	0	0.00483052	0	-0.00483052	0	0.00869494	0	0.00708477	0	0.00128814	0	0	0	0	0	0.00483052	0	0.00128814	0	0.00128814	0	-0.00418645	0	0.00933901	0	0.00547459	0	0.00257628	0	0.00901698	0	0.0154577	0	0.00064407
6.3101	0.00547459	0	0.00289831	0	0.00515256	0	-0.0112712	0	0.0383222	0	0.00483052	0	-0.0074068	0	0.00225424	0	0.00289831	0	0.00161017	0	0.00772884	0	0.00064407	0	0.00515256	0	0.0144916	0	-0.00257628	0	0.00354238	0	0.0148136	0	0.00064407	0	0.00611866	0	0.00515256	0	0.000322035	0	-0.000322035	0	-0.00289831	0	-0.00611866	0	-0.00483052
6.3201	0.000322035	0	0.00193221	0	0.00837291	0	0.00708477	0	-0.000322035	0	0.00289831	0	0.00966105	0	0.000966105	0	-0.00386442	0	0.00901698	0	0.000966105	0	-0.00225424	0	-0.00289831	0	-0.00225424	0	-0.00322035	0	0.000966105	0	-0.00128814	0	-0.00193221	0	0.00515256	0	0.00128814	0	-0.00064407	0	-0.00161017	0	0.00161017	0	0.00193221	0	-0.00257628
6.3301	0.00225424	0	0.00354238	0	0.00708477	0	0.00611866	0	-0.00515256	0	-0.00322035	0	0.00161017	0	-0.00515256	0	-0.000322035	0	0.00257628	0	-0.00225424	0	-0.00483052	0	0.00289831	0	0.00193221	0	-0.00418645	0	0.00161017	0	-0.00515256	0	0.00611866	0	0.000966105	0	0.00064407	0	-0.00354238	0	0.00708477	0	0.00289831	0	0.000322035	0	-0.00289831
6.3401	-0.00933901	0	-0.00354238	0	-0.000966105	0	-0.00837291	0	0.00289831	0	-0.00289831	0	-0.00128814	0	0.00128814	0	0.00579663	0	0.00772884	0	0.00386442	0	0.00257628	0	0.00837291	0	0.0103051	0	-0.00064407	0	0.0109492	0	0.0167458	0	-0.00579663	0	0.000322035	0	0.00708477	0	0.00676273	0	0.00257628	0	0.00193221	0	-0.00257628	0	-0.00386442
6.3501	0.00064407	0	-0.00547459	0	-0.00322035	0	0.00161017	0	0.000966105	0	0.00483052	0	0.00064407	0	0.000966105	0	-0.00772884	0	0.00289831	0	-0.00161017	0	0.00289831	0	0.00289831	0	0.00869494	0	0.00257628	0	0.00128814	0	0.00547459	0	0.00450849	0	0.00708477	0	-0.00289831	0	0.00901698	0	0.00193221	0	0.0106272	0	0.00161017	0	-0.0112712
6.3601	0.0128814	0	0.00161017	0	0.00257628	0	0.00805087	0	0.00901698	0	0.00901698	0	0.00257628	0	-0.00225424	0	0.00128814	0	-0.00064407	0	0.00483052	0	0.00611866	0	0.00257628	0	-0.00450849	0	0.00289831	0	-0.00225424	0	-0.00225424	0	0.00772884	0	-0.00579663	0	0.00257628	0	0.00128814	0	-0.0112712	0	0.000966105	0	-0.00289831	0	-0.00676273
6.3701	0.0109492	0	0.00322035	0	0	0	0.00483052	0	0.00064407	0	-0.00579663	0	-0.00676273	0	0.00450849	0	-0.000966105	0	0.00418645	0	-0.00708477	0	-0.00128814	0	-0.00515256	0	-0.00579663	0	-0.000966105	0	0.00579663	0	0.00064407	0	-0.000966105	0	-0.00128814	0	0.000966105	0	-0.00386442	0	-0.00193221	0	0.00161017	0	0.000966105	0	0.00257628
6.3801	0.00289831	0	0.0115933	0	0.00322035	0	0.00805087	0	0.0074068	0	0.00257628	0	0.00450849	0	0.0109492	0	-0.000322035	0	0.00161017	0	0.000322035	0	0.0064407	0	-0.00515256	0	-0.00128814	0	0.0138475	0	-0.0064407	0	0.00837291	0	-0.000322035	0	0.00418645	0	-0.00161017	0	-0.00322035	0	-0.00450849	0	-0.00515256	0	-0.00611866	0	-0.00611866
6.3901	0.00128814	0	0.00354238	0	-0.00483052	0	0.00676273	0	-0.00289831	0	0.00289831	0	0.0074068	0	-0.000322035	0	0	0	0.00225424	0	0.00450849	0	-0.00322035	0	0.00837291	0	0.00901698	0	-0.000966105	0	0.00128814	0	0.00161017	0	-0.00483052	0	0.00128814	0	0.00225424	0	0.00805087	0	0.00933901	0	-0.00193221	0	-0.00225424	0	-0.00483052
6.4001	0.0064407	0	0.00386442	0	0.00289831	0	0.00193221	0	0.0074068	0	-0.00289831	0	-0.00161017	0	0.00257628	0	0.00547459	0	-0.0064407	0	0.000322035	0	0.0064407	0	0.00772884	0	-0.00547459	0	0.00225424	0	-0.00225424	0	0.000322035	0	-0.00128814	0	-0.00998308	0	0.00289831	0	-0.00225424	0	0.00483052	0	-0.00064407	0	-0.000322035	0	0.00289831
6.4101	0.00579663	0	0.00966105	0	-0.000966105	0	-0.00128814	0	-0.0312374	0	-0.00289831	0	0.000322035	0	0.00547459	0	-0.00193221	0	0.0074068	0	0.000322035	0	0.00515256	0	0.00805087	0	-0.00257628	0	0.00837291	0	-0.00837291	0	0.0103051	0	-0.00161017	0	-0.00418645	0	0.00611866	0	-0.00386442	0	-0.00869494	0	-0.0064407	0	-0.00225424	0	-0.00064407
6.4201	-0.00257628	0	-0.00579663	0	-0.00354238	0	0.0193221	0	0.00418645	0	0.00933901	0	0.00869494	0	0.00708477	0	0.00418645	0	0.0074068	0	0.000322035	0	-0.000322035	0	-0.00354238	0	0	0	0	0	0.00225424	0	0.00193221	0	-0.00547459	0	0.00966105	0	0.0135255	0	-0.00257628	0	-0.0064407	0	0.0128814	0	0.00611866	0	-0.0164238
6.4301	0.00611866	0	0.00193221	0	0.0138475	0	0.00322035	0	-0.00547459	0	-0.00128814	0	0.0177119	0	0.00225424	0	-0.00354238	0	-0.0064407	0	-0.00193221	0	-0.0125594	0	0.00257628	0	0.00579663	0	0.00289831	0	-0.00386442	0	0.00354238	0	0.00289831	0	-0.00322035	0	0.00322035	0	0.00354238	0	0.00515256	0	0.00805087	0	0.00128814	0	0.00579663
6.4401	0.00515256	0	0.00257628	0	0.000966105	0	0.0141695	0	0.00869494	0	-0.00933901	0	0.000322035	0	0.00193221	0	0.00161017	0	0.00354238	0	0.00676273	0	-0.00676273	0	0.00386442	0	0.00483052	0	0.00483052	0	0.0122373	0	0.0141695	0	0.00837291	0	-0.000322035	0	0.0106272	0	0.00547459	0	-0.00998308	0	-0.00386442	0	-0.00933901	0	0.00193221
6.4501	-0.00772884	0	-0.00579663	0	-0.00837291	0	-0.00547459	0	0	0	0.00483052	0	-0.0109492	0	0.00161017	0	0.00418645	0	-0.00676273	0	-0.00064407	0	-0.00450849	0	0.0064407	0	-0.00225424	0	-0.00128814	0	-0.0167458	0	0.0119153	0	0.00579663	0	0.00386442	0	0.00547459	0	0.0064407	0	0.00386442	0	0.00547459	0	0.0128814	0	-0.00611866
6.4601	0.00676273	0	0.00289831	0	0.0164238	0	-0.00161017	0	-0.00450849	0	0.00386442	0	0.00257628	0	-0.00064407	0	0.00483052	0	0.0103051	0	-0.00064407	0	0.00837291	0	0.00128814	0	0.0132034	0	0.00547459	0	-0.00289831	0	0.00257628	0	0.0074068	0	-0.00257628	0	0.00901698	0	0.000966105	0	0.00064407	0	0.00386442	0	-0.00772884	0	0.00579663
6.4701	0.00708477	0	0.00676273	0	0.0106272	0	0.00708477	0	0.00998308	0	-0.0074068	0	-0.00064407	0	0.00418645	0	-0.00515256	0	0.00998308	0	-0.00193221	0	0.00837291	0	0.000966105	0	-0.0074068	0	-0.00450849	0	0.00579663	0	0.00289831	0	0.00450849	0	0.00128814	0	-0.000966105	0	0.00386442	0	-0.0103051	0	-0.00515256	0	-0.00772884	0	0.00708477
6.4801	-0.00386442	0	0.00386442	0	0.0115933	0	0.00064407	0	0.00611866	0	-0.00064407	0	0	0	0.00354238	0	0.00354238	0	0.00418645	0	-0.00289831	0	0.00193221	0	-0.00128814	0	0.00161017	0	0.00386442	0	0.00547459	0	0.00966105	0	0.00386442	0	0.00450849	0	-0.00322035	0	0.00289831	0	0.00289831	0	0.00064407	0	0.00225424	0	0.0173899
6.4901	0.00225424	0	0.00418645	0	-0.00322035	0	0.00483052	0	-0.00064407	0	-0.000322035	0	0	0	0.00128814	0	0.00193221	0	0.00354238	0	0.00289831	0	0.00064407	0	0.00676273	0	0.00354238	0	0.00418645	0	0.00515256	0	0.0064407	0	0.00708477	0	0	0	-0.00128814	0	0.00418645	0	-0.00225424	0	-0.000322035	0	0.00193221	0	-0.00450849
6.5001	-0.000322035	0	-0.0122373	0	-0.00450849	0	0.00579663	0	0.00289831	0	0.00322035	0	0.0135255	0	0.000322035	0	-0.00128814	0	0.00483052	0	-0.0115933	0	0.00998308	0	-0.000966105	0	-0.00225424	0	0.00161017	0	-0.00354238	0	-0.00354238	0	0.000966105	0	-0.00225424	0	0.00322035	0	0.00676273	0	0.00064407	0	0	0	0.00128814	0	-0.00225424
6.5101	0.00386442	0	-0.00579663	0	0.0167458	0	0.00322035	0	-0.00289831	0	0.00257628	0	0.0119153	0	-0.00386442	0	-0.00064407	0	-0.00708477	0	0.00128814	0	-0.000322035	0	0.00161017	0	0.00225424	0	0.0106272	0	0.0119153	0	-0.00064407	0	0.00128814	0	0.00515256	0	0.00547459	0	-0.00128814	0	-0.00966105	0	-0.00901698	0	-0.00579663	0	0.00450849
6.5201	0	0	0.00483052	0	-0.00161017	0	0.00225424	0	0.00322035	0	0.00837291	0	-0.00772884	0	0.00805087	0	0.00450849	0	0.00257628	0	0.000322035	0	0.00386442	0	0.000322035	0	0.00064407	0	-0.00579663	0	0.0141695	0	0.00225424	0	-0.00193221	0	0.00611866	0	-0.00998308	0	-0.00354238	0	0.00322035	0	-0.00869494	0	-0.00386442	0	0.00064407
6.5301	0.00998308	0	0.00772884	0	0.00579663	0	-0.00289831	0	0.00289831	0	0.00483052	0	0.00483052	0	0.00515256	0	-0.00611866	0	-0.00322035	0	0.00322035	0	0.00933901	0	-0.000966105	0	-0.00161017	0	0.000966105	0	0.00483052	0	0.018034	0	0.00579663	0	0.0064407	0	-0.000322035	0	0.00354238	0	-0.00289831	0	0.0125594	0	0.00386442	0	-0.00257628
6.5401	0.00386442	0	0.000322035	0	-0.00289831	0	0.00064407	0	0.00579663	0	-0.00450849	0	-0.00579663	0	-0.0103051	0	0.00418645	0	0.00128814	0	-0.00418645	0	-0.00354238	0	0.00708477	0	0.0148136	0	0	0	-0.000322035	0	-0.0074068	0	0.00193221	0	0.00901698	0	0.00837291	0	-0.00418645	0	0.00289831	0	0.00450849	0	-0.00193221	0	0.00128814
6.5501	0.00257628	0	0.00515256	0	0.00515256	0	0.00064407	0	0.00579663	0	0.00515256	0	0.00064407	0	-0.00289831	0	-0.00128814	0	-0.00064407	0	0.00289831	0	0.00676273	0	0.00193221	0	0.00289831	0	-0.00676273	0	-0.00289831	0	0.00483052	0	0.000322035	0	0.00483052	0	0.00547459	0	-0.000322035	0	0.00901698	0	0	0	-0.000966105	0	-0.00289831
6.5601	0.0064407	0	0.00676273	0	0.00966105	0	-0.00257628	0	0.00354238	0	0.00418645	0	-0.0112712	0	-0.00128814	0	0.00225424	0	0.0064407	0	0.000322035	0	-0.0074068	0	0	0	-0.00257628	0	-0.00322035	0	-0.0112712	0	0.00450849	0	-0.00772884	0	0.000966105	0	0.00322035	0	0.00772884	0	-0.00418645	0	0.00515256	0	0.00257628	0	-0.000966105
6.5701	0.00225424	0	0.00193221	0	0.00193221	0	-0.00418645	0	0.00225424	0	0.000966105	0	0.0103051	0	0.00354238	0	0	0	0.0144916	0	-0.00289831	0	-0.00772884	0	0.00547459	0	0.00515256	0	0.00257628	0	0.00998308	0	0.00386442	0	0.00515256	0	-0.00257628	0	-0.00257628	0	0.00483052	0	0.000966105	0	0.00257628	0	0.0122373	0	-0.00128814
6.5801	0.000322035	0	0.00998308	0	0.00483052	0	0.00322035	0	0.00869494	0	0.0206102	0	0.00805087	0	0.00064407	0	0.00837291	0	0.00837291	0	0.00257628	0	0.00128814	0	-0.00386442	0	0.0106272	0	0.00193221	0	0.00515256	0	0.00354238	0	-0.00386442	0	0.00611866	0	0.00547459	0	0.00225424	0	0.00933901	0	0.000322035	0	-0.00515256	0	0.00676273
6.5901	0.00676273	0	0.00128814	0	0.00289831	0	0.00064407	0	0.00611866	0	-0.00128814	0	-0.000322035	0	0.00128814	0	0.00933901	0	-0.00257628	0	-0.00322035	0	0.00676273	0	-0.00128814	0	0.00676273	0	0.018678	0	-0.00418645	0	-0.00579663	0	0.0132034	0	0.00128814	0	-0.00161017	0	-0.00450849	0	0.00418645	0	0.000322035	0	-0.00161017	0	0.00161017
6.6001	0.00322035	0	0.0119153	0	0.00161017	0	0.00064407	0	0.00354238	0	-0.00386442	0	-0.00611866	0	0.00547459	0	0.00225424	0	-0.00386442	0	0.00225424	0	-0.00064407	0	0.00483052	0	-0.00064407	0	-0.00257628	0	-0.000966105	0	0.00933901	0	-0.00450849	0	0.00708477	0	-0.000322035	0	-0.00225424	0	-0.00386442	0	0.00257628	0	0.000322035	0	-0.00289831
6.6101	0.00901698	0	0.00257628	0	-0.00450849	0	-0.00805087	0	-0.00289831	0	-0.00611866	0	0.0112712	0	0.00547459	0	0.00322035	0	0.00676273	0	-0.00064407	0	0	0	0.00064407	0	0.00354238	0	0.000322035	0	0.00289831	0	0.0144916	0	-0.00193221	0	-0.00257628	0	0.00161017	0	-0.00225424	0	-0.00869494	0	-0.00901698	0	-0.0064407	0	0.0177119
6.6201	-0.00354238	0	0.00289831	0	0.0138475	0	0.00322035	0	0.00772884	0	0.00515256	0	0.00289831	0	0.00128814	0	0.00805087	0	0.00225424	0	-0.00225424	0	0.00193221	0	0.00193221	0	0.000322035	0	0.00933901	0	0.00611866	0	-0.00128814	0	-0.00128814	0	0.00611866	0	-0.00579663	0	-0.00064407	0	0.00869494	0	-0.00386442	0	0.000966105	0	-0.00483052
6.6301	-0.00289831	0	0.00708477	0	0.000966105	0	0.0128814	0	-0.00676273	0	0.00386442	0	0.00933901	0	0.00386442	0	-0.00354238	0	0	0	0.0122373	0	0.000322035	0	0.00998308	0	0.00193221	0	-0.00161017	0	-0.00161017	0	0.0074068	0	0.00161017	0	-0.00708477	0	0.00193221	0	-0.00322035	0	0.00161017	0	0.00708477	0	-0.00322035	0	-0.00354238
6.6401	-0.000322035	0	0.00161017	0	-0.000966105	0	0.00128814	0	-0.000322035	0	0.0074068	0	0.0135255	0	-0.00354238	0	0.000966105	0	-0.00225424	0	0.0125594	0	-0.000322035	0	0.0109492	0	0.0103051	0	0.00161017	0	0.00966105	0	0.00837291	0	-0.0064407	0	-0.00193221	0	0.00515256	0	0.0074068	0	-0.00772884	0	-0.00676273	0	0.00869494	0	-0.00547459
6.6501	0.00708477	0	-0.00161017	0	-0.00515256	0	-0.0128814	0	-0.00869494	0	0.00837291	0	-0.00676273	0	-0.0157797	0	0.00611866	0	0.0138475	0	0.0151356	0	-0.00225424	0	-0.00483052	0	0.00483052	0	-0.00354238	0	0.00966105	0	0.00515256	0	0.00128814	0	0	0	-0.00611866	0	0.00128814	0	-0.00322035	0	0.000322035	0	-0.00064407	0	-0.00676273
6.6601	0.0138475	0	0.00579663	0	0.00547459	0	-0.0074068	0	-0.00418645	0	-0.000966105	0	0.00161017	0	0.00515256	0	0.00257628	0	-0.0074068	0	-0.00450849	0	0.00322035	0	0.00322035	0	0.00193221	0	0.00515256	0	-0.0074068	0	-0.00128814	0	-0.00161017	0	0.000966105	0	0.00805087	0	-0.0109492	0	-0.000966105	0	0.00257628	0	0.00450849	0	-0.00547459
6.6701	-0.00676273	0	-0.000322035	0	0.00901698	0	0.00128814	0	0.00901698	0	0.0106272	0	-0.000322035	0	0.00064407	0	0.00933901	0	0.00450849	0	0.00161017	0	-0.000966105	0	0.000322035	0	-0.000966105	0	0.00547459	0	0.00322035	0	0.00064407	0	0.00289831	0	0.00579663	0	0.00483052	0	-0.000322035	0	-0.00418645	0	-0.00128814	0	0.00128814	0	-0.00322035
6.6801	0	0	-0.00128814	0	0.00450849	0	0.00257628	0	-0.000322035	0	0.00450849	0	0.00193221	0	-0.00128814	0	0.00579663	0	0.0106272	0	-0.00418645	0	0.00418645	0	0.000966105	0	0.00579663	0	0.0106272	0	0.00772884	0	0.00676273	0	0.00708477	0	-0.00483052	0	0.000966105	0	0.018678	0	-0.00064407	0	-0.00354238	0	0	0	0.00547459
6.6901	0.00966105	0	-0.0106272	0	0.00322035	0	0.00128814	0	0.000966105	0	-0.000322035	0	0.00869494	0	0.00193221	0	-0.00161017	0	0.00483052	0	0.00450849	0	0.00805087	0	0.0141695	0	0.0103051	0	-0.00128814	0	0.00547459	0	0.000322035	0	-0.00128814	0	-0.00193221	0	0.00354238	0	0.00322035	0	0.00418645	0	-0.00161017	0	-0.00772884	0	-0.00225424
6.7001	-0.00064407	0	0.00064407	0	-0.00676273	0	0.0138475	0	0.00869494	0	0.0103051	0	-0.00289831	0	0.00676273	0	0.00483052	0	0.00611866	0	0.00837291	0	0.00161017	0	-0.00161017	0	0.00193221	0	-0.00708477	0	-0.00611866	0	-0.00772884	0	0.00933901	0	0.00161017	0	0.00901698	0	-0.00966105	0	0.00354238	0	0	0	0.00547459	0	-0.000322035
6.7101	-0.00064407	0	0.00161017	0	0.0177119	0	0.00547459	0	0.00676273	0	0.00064407	0	0.000966105	0	0.00161017	0	0.00225424	0	-0.00193221	0	0.00611866	0	-0.00708477	0	0.00322035	0	0.00225424	0	0.0106272	0	0.00676273	0	0.00322035	0	0.0112712	0	0.00869494	0	0.000322035	0	0.00289831	0	-0.00354238	0	-0.00257628	0	-0.0064407	0	0
6.7201	0.00676273	0	0.00901698	0	-0.00386442	0	0.00483052	0	0.0135255	0	0.00998308	0	0.00354238	0	0.00322035	0	0.00225424	0	-0.00257628	0	0.00193221	0	0.0103051	0	-0.00386442	0	0.00676273	0	0.00772884	0	0.000322035	0	0.00611866	0	0.00322035	0	0.00515256	0	0.000322035	0	0.00483052	0	-0.00386442	0	0.00161017	0	0.000322035	0	0.00354238
6.7301	-0.0064407	0	0.00289831	0	0.00289831	0	0.00128814	0	0	0	-0.00225424	0	0.00064407	0	-0.00386442	0	-0.000322035	0	0.00772884	0	-0.00547459	0	-0.00289831	0	0.00611866	0	0.00193221	0	0.00257628	0	0.00128814	0	-0.00161017	0	-0.00354238	0	0.00579663	0	0.00483052	0	0.00611866	0	0.0074068	0	-0.00386442	0	0.00161017	0	-0.00483052
6.7401	-0.00386442	0	0.000966105	0	0.00386442	0	-0.00772884	0	-0.00193221	0	0.00418645	0	-0.00418645	0	-0.00128814	0	-0.00418645	0	-0.0074068	0	0.00772884	0	0.0064407	0	0.00161017	0	0.000322035	0	0.00289831	0	0.000966105	0	0.0064407	0	-0.00225424	0	0.00418645	0	-0.00547459	0	-0.000322035	0	-0.00676273	0	-0.00161017	0	0.00193221	0	0.00515256
6.7501	-0.00483052	0	0.00450849	0	-0.00322035	0	-0.000966105	0	-0.00579663	0	0.00128814	0	-0.00128814	0	0	0	0.00257628	0	0.00257628	0	0.00193221	0	0.0106272	0	0.00128814	0	0.00354238	0	0.00064407	0	0.00354238	0	0.00193221	0	0.0112712	0	0.00708477	0	-0.00128814	0	0.00483052	0	0.00322035	0	0.00193221	0	0.000322035	0	0.00193221
6.7601	0.0064407	0	-0.00322035	0	0.00225424	0	-0.00257628	0	-0.0112712	0	0.00064407	0	0.00676273	0	0.00708477	0	0.00193221	0	0.00483052	0	-0.00354238	0	0.0074068	0	-0.00805087	0	0.00193221	0	0.0128814	0	0.00128814	0	-0.00257628	0	0.00128814	0	-0.00354238	0	-0.000322035	0	-0.00515256	0	0.00289831	0	-0.0064407	0	0.00354238	0	-0.0132034
6.7701	-0.00579663	0	0.00450849	0	0.0109492	0	0.00128814	0	0.00869494	0	0.0115933	0	0.00128814	0	0.00708477	0	0.00869494	0	0.00386442	0	0.00064407	0	-0.000966105	0	0.00193221	0	0.00483052	0	0.00386442	0	0.00901698	0	-0.00933901	0	0.00193221	0	0.00483052	0	0.00966105	0	-0.00483052	0	0.00386442	0	-0.00386442	0	0.00161017	0	0.00289831
6.7801	-0.00289831	0	0.00483052	0	0.00289831	0	0.00933901	0	-0.00289831	0	0	0	0.000966105	0	-0.00193221	0	-0.00322035	0	-0.00901698	0	0.00386442	0	0.00064407	0	-0.00676273	0	0.00676273	0	0.00450849	0	-0.00289831	0	0.0103051	0	0.00901698	0	0.00386442	0	-0.0144916	0	-0.00354238	0	-0.00515256	0	0.0064407	0	0.0074068	0	-0.0112712
6.7901	-0.00064407	0	0.00483052	0	0.00547459	0	-0.00289831	0	0.00708477	0	-0.000966105	0	0.00257628	0	-0.00418645	0	0.00772884	0	0.00579663	0	0.00289831	0	0.00579663	0	0.00257628	0	-0.0064407	0	0	0	0	0	0.000966105	0	0	0	0.00418645	0	0.00161017	0	0.00193221	0	0.00064407	0	-0.00869494	0	0.00289831	0	-0.00289831
6.8001	0.00450849	0	-0.00257628	0	0.00418645	0	-0.00676273	0	-0.00193221	0	0.00901698	0	0.00322035	0	0.00161017	0	0.00837291	0	-0.000966105	0	0.000322035	0	0.00193221	0	-0.00547459	0	0.00676273	0	0.000322035	0	0.00225424	0	-0.0132034	0	0.00161017	0	0.00450849	0	0.00289831	0	-0.00354238	0	-0.00225424	0	-0.00837291	0	-0.00257628	0	0.00161017
6.8101	0.0109492	0	0.00225424	0	0.0164238	0	0.00128814	0	0.00354238	0	0.00257628	0	-0.00354238	0	0.00547459	0	0.00161017	0	0.00257628	0	0.00869494	0	-0.00193221	0	0.00933901	0	0.00450849	0	0.00257628	0	0.00933901	0	-0.00386442	0	0.00869494	0	-0.00901698	0	-0.0064407	0	0.00161017	0	0	0	-0.00676273	0	-0.00483052	0	-0.00579663
6.8201	0.0074068	0	0	0	0.00322035	0	0.0135255	0	0.00515256	0	0.00547459	0	-0.00515256	0	-0.000966105	0	-0.0074068	0	0.0161017	0	-0.00257628	0	-0.00128814	0	0.0074068	0	0.00225424	0	0.00322035	0	0.00837291	0	-0.00386442	0	-0.00354238	0	-0.00289831	0	0.00515256	0	-0.0106272	0	0.00611866	0	0.00225424	0	0.00354238	0	-0.00322035
6.8301	0.00708477	0	0.0112712	0	0.0074068	0	0.00193221	0	-0.00450849	0	-0.00386442	0	0.00869494	0	0.00322035	0	0.00579663	0	-0.00257628	0	0.00161017	0	0.00322035	0	-0.00322035	0	0.00805087	0	0.00064407	0	0.00257628	0	0.00611866	0	0	0	0.00128814	0	0.00289831	0	0.00128814	0	0.00225424	0	0.00193221	0	-0.00966105	0	0.00579663
6.8401	0.00225424	0	-0.000322035	0	0.00772884	0	0.00064407	0	0.000322035	0	-0.00064407	0	0.00161017	0	0.00128814	0	0	0	0.0074068	0	0.0173899	0	0.00289831	0	0.00547459	0	0.00579663	0	0.000322035	0	0.00257628	0	0.0115933	0	0.00450849	0	0.00386442	0	-0.00450849	0	0.00450849	0	0.00386442	0	-0.00064407	0	-0.00161017	0	-0.00257628
6.8501	0.00193221	0	0.00289831	0	0.00418645	0	0.00257628	0	-0.00611866	0	0.0141695	0	0.0074068	0	-0.00450849	0	-0.00579663	0	0.0173899	0	-0.00161017	0	0.00418645	0	0.00193221	0	0.00515256	0	0.00450849	0	0.00128814	0	-0.00354238	0	0.00161017	0	-0.0064407	0	0.000966105	0	-0.00322035	0	0.00515256	0	-0.00322035	0	0.000966105	0	-0.00257628
6.8601	-0.00161017	0	0.00354238	0	0.00257628	0	0.00708477	0	0.00128814	0	0.0064407	0	0.000322035	0	0.000966105	0	-0.00289831	0	0.00837291	0	0.0074068	0	-0.00837291	0	-0.00515256	0	0.00611866	0	0.00322035	0	0.00257628	0	-0.000966105	0	0.00450849	0	-0.000322035	0	0.00064407	0	-0.00708477	0	0.00289831	0	-0.000322035	0	-0.00933901	0	0.00450849
6.8701	0.0074068	0	0.00064407	0	0.0122373	0	-0.00161017	0	0.00515256	0	-0.00708477	0	0.00064407	0	0.0115933	0	0.00869494	0	0.00483052	0	0.00257628	0	0.00064407	0	0.0064407	0	-0.000966105	0	0.00193221	0	0.0148136	0	0.00354238	0	0.00354238	0	-0.00483052	0	0.00322035	0	-0.00354238	0	-0.00547459	0	0.0064407	0	0.00547459	0	-0.00161017
6.8801	0.00386442	0	0.00708477	0	0.00483052	0	-0.00386442	0	0.00128814	0	0.0128814	0	0.00611866	0	-0.00225424	0	0.00257628	0	-0.000966105	0	0.00225424	0	0.00193221	0	-0.00933901	0	0.00225424	0	0.0115933	0	0.00418645	0	-0.00483052	0	0.00193221	0	0.00289831	0	-0.0064407	0	0.00193221	0	0.000966105	0	0.00193221	0	0.00708477	0	-0.00225424
6.8901	-0.00708477	0	0.00450849	0	-0.00161017	0	-0.000966105	0	0.00257628	0	-0.000966105	0	0.00064407	0	0.0112712	0	-0.000322035	0	-0.000322035	0	0.0119153	0	-0.000322035	0	-0.00515256	0	0.00772884	0	0.00611866	0	-0.00998308	0	-0.00772884	0	0	0	0.00708477	0	-0.00483052	0	0.00708477	0	-0.00225424	0	-0.000322035	0	-0.00257628	0	0.00547459
6.9001	-0.00064407	0	0.018034	0	0.00064407	0	0.00289831	0	0.0157797	0	0.00064407	0	0.00193221	0	-0.00322035	0	0.00547459	0	0.00386442	0	-0.00450849	0	0.00450849	0	0.00515256	0	0.00547459	0	0.0106272	0	0.00128814	0	-0.00611866	0	-0.00354238	0	0.00161017	0	0.0138475	0	-0.00547459	0	-0.0112712	0	0.00128814	0	0.00322035	0	-0.0064407
6.9101	0.00933901	0	0.00128814	0	0.0103051	0	-0.00064407	0	0.00966105	0	0.000966105	0	0.00418645	0	0.00289831	0	0.00901698	0	-0.00257628	0	0.00128814	0	0.00289831	0	0.00547459	0	0.00128814	0	-0.00354238	0	0.00128814	0	-0.00257628	0	0.0106272	0	0.00257628	0	-0.00901698	0	-0.00805087	0	-0.00257628	0	-0.0115933	0	-0.00450849	0	0.00161017
6.9201	-0.00579663	0	-0.000322035	0	0.00450849	0	-0.00064407	0	-0.00257628	0	0.00128814	0	0.0106272	0	0.00676273	0	-0.000322035	0	-0.00064407	0	0.00579663	0	0.00579663	0	0.00611866	0	-0.00289831	0	0.00225424	0	0.00386442	0	0.000322035	0	0.00193221	0	0.00161017	0	-0.0157797	0	-0.000966105	0	0.00579663	0	-0.00515256	0	0.00998308	0	0.0064407
6.9301	-0.00289831	0	0.00708477	0	0.00064407	0	0.0064407	0	-0.00933901	0	0.00128814	0	0.00611866	0	0.00418645	0	-0.00289831	0	-0.00257628	0	0.00257628	0	0.00322035	0	-0.0135255	0	-0.00450849	0	0.0074068	0	-0.00161017	0	0.00064407	0	-0.00322035	0	-0.00225424	0	0.000322035	0	0.00418645	0	-0.00708477	0	0.00193221	0	-0.00805087	0	-0.0064407
6.9401	0.00386442	0	0.00289831	0	0.00225424	0	-0.00579663	0	0.00128814	0	0.00128814	0	0.00322035	0	-0.000322035	0	0.00289831	0	0.00386442	0	0.00354238	0	-0.00386442	0	-0.00450849	0	0.0109492	0	-0.000322035	0	0.0074068	0	0.00772884	0	0.00837291	0	0.00772884	0	-0.000966105	0	-0.00322035	0	0.00418645	0	-0.00386442	0	0.0106272	0	-0.0125594
6.9501	0.00354238	0	0	0	-0.00225424	0	-0.00161017	0	0.00837291	0	0.00225424	0	0.00708477	0	0.00772884	0	0.00579663	0	0.00225424	0	-0.00676273	0	0.00161017	0	-0.00193221	0	-0.00128814	0	0.000322035	0	-0.00579663	0	-0.00161017	0	0.00611866	0	0.00289831	0	-0.00257628	0	0.00386442	0	0.00676273	0	0.00450849	0	0.000966105	0	0.00805087
6.9601	0.00579663	0	-0.00450849	0	0.0247967	0	0.00289831	0	0.000966105	0	-0.00289831	0	-0.000966105	0	0.000322035	0	0.00225424	0	0.00257628	0	0.00676273	0	0.00772884	0	0.00386442	0	0.00483052	0	-0.00128814	0	0.00611866	0	-0.00257628	0	-0.00128814	0	-0.00289831	0	-0.00128814	0	0.00483052	0	0.00386442	0	0.0074068	0	0.000322035	0	0.00064407
6.9701	-0.0144916	0	0.00161017	0	0.00128814	0	0.00579663	0	-0.000322035	0	0.00064407	0	0.00772884	0	-0.00418645	0	0.00966105	0	0.00547459	0	-0.00064407	0	0.00193221	0	-0.00064407	0	-0.00289831	0	0.00515256	0	0.0148136	0	0.000966105	0	0.00483052	0	0.000322035	0	-0.000966105	0	0.0115933	0	-0.00708477	0	-0.000966105	0	0.0122373	0	0.00128814
6.9801	0.00225424	0	0.0064407	0	0.00901698	0	0.00225424	0	-0.00515256	0	0.00064407	0	0.00354238	0	-0.00289831	0	-0.00128814	0	0.000966105	0	-0.00128814	0	-0.00128814	0	-0.00547459	0	-0.00611866	0	0.000966105	0	0.00289831	0	-0.00386442	0	0.0074068	0	0.0064407	0	-0.00128814	0	0.00386442	0	0.00547459	0	-0.00611866	0	0.00708477	0	0.00450849
6.9901	-0.00128814	0	0.00225424	0	0.00354238	0	-0.00515256	0	0.00064407	0	0.00837291	0	-0.00354238	0	-0.00161017	0	-0.000966105	0	0.00225424	0	0.00289831	0	0.000322035	0	0.00869494	0	0.00772884	0	-0.00128814	0	-0.00515256	0	-0.00289831	0	0.00515256	0	-0.0193221	0	0.0125594	0	0.00064407	0	0.00483052	0	-0.0074068	0	0.00128814	0	-0.00805087
7.0001	-0.00161017	0	0.00257628	0	-0.00322035	0	-0.0064407	0	-0.00676273	0	0.00322035	0	0.00354238	0	-0.000322035	0	-0.00128814	0	-0.00225424	0	-0.00579663	0	-0.000322035	0	-0.00354238	0	0.00676273	0	0.00611866	0	-0.00579663	0	0.00289831	0	-0.00354238	0	0.000322035	0	0	0	-0.00708477	0	0.0074068	0	-0.00547459	0	0.00161017	0	-0.00193221
7.0101	0.00611866	0	-0.000322035	0	0.00998308	0	0.00837291	0	-0.00064407	0	-0.00515256	0	-0.000966105	0	0.00161017	0	0.00998308	0	-0.00289831	0	0.00772884	0	-0.00193221	0	0.0122373	0	0.00386442	0	0.00772884	0	0.00064407	0	0.00161017	0	0.00354238	0	0.00998308	0	0.00483052	0	-0.00515256	0	-0.00998308	0	-0.00450849	0	0	0	0.00386442
7.0201	0.00128814	0	0.0064407	0	0.0132034	0	-0.00966105	0	0.00966105	0	0.00611866	0	0.00289831	0	-0.00450849	0	-0.00772884	0	0.0157797	0	-0.00289831	0	0.0109492	0	-0.00322035	0	0.0141695	0	0.00193221	0	0.00418645	0	-0.00450849	0	-0.00128814	0	0.00483052	0	-0.000322035	0	0.00064407	0	0.00515256	0	-0.00418645	0	0.00128814	0	-0.00708477
7.0301	-0.00193221	0	0.00772884	0	0.0103051	0	0.00547459	0	0.00708477	0	0.00225424	0	0.00547459	0	0.0109492	0	0	0	0.0128814	0	0.00579663	0	0.000322035	0	-0.0064407	0	0.00257628	0	-0.00515256	0	-0.00193221	0	0.00161017	0	0.00805087	0	-0.0103051	0	0.00805087	0	-0.00161017	0	0.0161017	0	0.00483052	0	-0.00322035	0	0.000966105
7.0401	0.0064407	0	-0.000322035	0	0.00225424	0	0.00257628	0	-0.000966105	0	-0.00418645	0	-0.0074068	0	-0.00257628	0	0.0064407	0	0.00257628	0	0.0122373	0	-0.00483052	0	0.00901698	0	0.00386442	0	-0.000322035	0	0.00225424	0	0.00354238	0	0.0119153	0	0.0154577	0	-0.00386442	0	-0.00901698	0	0.00579663	0	-0.00386442	0	0	0	-0.00225424
7.0501	0.00161017	0	0.0164238	0	0.00354238	0	-0.00128814	0	0.00193221	0	-0.00579663	0	0.00322035	0	0.0103051	0	0.0122373	0	-0.00161017	0	0.00193221	0	0.00161017	0	0.000322035	0	-0.00450849	0	-0.00386442	0	0.00128814	0	-0.000322035	0	0.00225424	0	-0.000322035	0	0.000966105	0	0.00611866	0	0.00289831	0	-0.0115933	0	0.00611866	0	-0.00064407
7.0601	0.00837291	0	0.00386442	0	0.0106272	0	0.00128814	0	0.0074068	0	0.0074068	0	0.00515256	0	0.000322035	0	-0.00128814	0	-0.00772884	0	0.00322035	0	0.00193221	0	0.00933901	0	0.00450849	0	0.00225424	0	0	0	-0.00257628	0	0.0064407	0	-0.0148136	0	0.00579663	0	0	0	-0.00901698	0	-0.00772884	0	-0.00386442	0	-0.00193221
7.0701	0.0112712	0	-0.0112712	0	0.00998308	0	0.00966105	0	0	0	0.00837291	0	-0.00805087	0	-0.00257628	0	0.00064407	0	0.00676273	0	-0.0119153	0	-0.000322035	0	-0.00579663	0	0.00418645	0	0.00386442	0	0.0154577	0	0.00289831	0	0.00064407	0	0.00289831	0	0.00354238	0	0.0064407	0	0.00322035	0	-0.00289831	0	0.00579663	0	0.00225424
7.0801	0.00193221	0	0.00869494	0	0.00418645	0	0.00483052	0	0.00161017	0	-0.00611866	0	0.00225424	0	-0.00483052	0	-0.0064407	0	-0.00128814	0	-0.00418645	0	-0.00225424	0	0.00805087	0	-0.000966105	0	0.00064407	0	0.00193221	0	0.00579663	0	0	0	-0.00805087	0	-0.00805087	0	-0.00901698	0	-0.00193221	0	-0.00772884	0	0.00354238	0	0.00515256
7.0901	-0.00483052	0	-0.00225424	0	0.00483052	0	-0.00161017	0	-0.00064407	0	0.00579663	0	0.00161017	0	0.000322035	0	0.00418645	0	-0.00161017	0	0.00064407	0	-0.00354238	0	-0.00161017	0	0.00386442	0	-0.00193221	0	0.00483052	0	0.00837291	0	-0.0135255	0	0.00161017	0	-0.00579663	0	0.00547459	0	-0.00128814	0	-0.00193221	0	0.00611866	0	0.00386442
7.1001	0.0109492	0	-0.00225424	0	-0.00128814	0	-0.00225424	0	-0.00128814	0	0.00933901	0	0.00611866	0	0.0115933	0	0.00708477	0	0.00483052	0	-0.0064407	0	-0.00676273	0	0.00676273	0	0.00161017	0	-0.00289831	0	0.000966105	0	0.00418645	0	0.00193221	0	-0.00257628	0	0.00064407	0	0.0064407	0	0.00966105	0	-0.00193221	0	0.00193221	0	-0.00901698
7.1101	0.00676273	0	0.00354238	0	0.00483052	0	0.000322035	0	0.00483052	0	-0.00322035	0	0.00418645	0	-0.00193221	0	-0.0074068	0	0.00322035	0	-0.000322035	0	0.00579663	0	0.00708477	0	0.00547459	0	0.000322035	0	0.00933901	0	0.00450849	0	0.00289831	0	0.00289831	0	-0.00450849	0	-0.00128814	0	0.00193221	0	-0.0109492	0	-0.00354238	0	0.00611866
7.1201	0.00611866	0	0.00064407	0	0.00289831	0	0.00837291	0	0.00064407	0	-0.00225424	0	0.00354238	0	-0.00418645	0	0.00418645	0	-0.000966105	0	0.00418645	0	-0.00869494	0	0.00257628	0	0.00386442	0	-0.00289831	0	0.00289831	0	-0.00611866	0	0.000322035	0	0.00708477	0	-0.000966105	0	-0.00933901	0	0	0	-0.00257628	0	-0.00289831	0	-0.00193221
7.1301	0.00128814	0	0.0074068	0	0.00966105	0	-0.00161017	0	0.0074068	0	0.00257628	0	-0.00225424	0	0.0122373	0	-0.00547459	0	-0.00676273	0	0.00225424	0	-0.000322035	0	0.00805087	0	-0.000966105	0	0.00901698	0	0.00225424	0	0.00901698	0	0.00225424	0	-0.00193221	0	0	0	-0.000966105	0	0.00225424	0	0.00933901	0	-0.00193221	0	0.00676273
7.1401	-0.00547459	0	-0.000322035	0	-0.00064407	0	-0.00837291	0	0.00161017	0	0.00257628	0	0.0154577	0	0.0144916	0	0.00676273	0	0.00064407	0	0.0115933	0	0.00515256	0	0.0128814	0	-0.00611866	0	-0.00193221	0	0.00837291	0	0.00547459	0	0.00515256	0	-0.00193221	0	0.0115933	0	0.00772884	0	-0.00322035	0	-0.000966105	0	-0.0074068	0	-0.00289831
7.1501	0.0115933	0	0.00676273	0	0.00289831	0	-0.00289831	0	0.00676273	0	-0.000966105	0	-0.00193221	0	-0.000966105	0	0.00193221	0	0.00966105	0	0.00354238	0	0.00289831	0	0.00161017	0	0.00450849	0	-0.00225424	0	-0.00772884	0	-0.00289831	0	-0.00064407	0	0.00225424	0	-0.0119153	0	-0.00837291	0	-0.00161017	0	0.00064407	0	-0.00161017	0	0.00579663
7.1601	0.00257628	0	-0.00161017	0	0.00579663	0	0.00064407	0	-0.000966105	0	-0.00257628	0	-0.00450849	0	0.00289831	0	0.00805087	0	-0.00386442	0	-0.00354238	0	0.0074068	0	0.00322035	0	0.0112712	0	0.00193221	0	0.00515256	0	0.00161017	0	-0.000966105	0	-0.0112712	0	0.000322035	0	0.00161017	0	-0.00547459	0	0.00579663	0	0.00257628	0	-0.00483052
7.1701	0.00161017	0	0.00805087	0	0	0	-0.000322035	0	0.0148136	0	-0.00064407	0	0.0122373	0	0.00611866	0	0	0	0.00483052	0	0.00805087	0	0.0074068	0	0.00354238	0	-0.00611866	0	0.00257628	0	0.018356	0	-0.00322035	0	0.0173899	0	0.00161017	0	0.00547459	0	-0.00354238	0	-0.00901698	0	0	0	-0.00933901	0	-0.0167458
7.1801	0.00225424	0	0.00772884	0	0.0103051	0	-0.00128814	0	0.00322035	0	0.00805087	0	0.00354238	0	0.000322035	0	0.00418645	0	0.000966105	0	0.00225424	0	-0.00483052	0	-0.00225424	0	-0.00869494	0	0.0064407	0	-0.00386442	0	-0.00547459	0	0.0074068	0	0.00515256	0	-0.0141695	0	0.00547459	0	-0.00128814	0	-0.00386442	0	0.00161017	0	0.00450849
7.1901	-0.00289831	0	-0.00386442	0	-0.0103051	0	0.00418645	0	0.00128814	0	0	0	0.00161017	0	-0.00193221	0	-0.00418645	0	0.00869494	0	0.00837291	0	-0.00161017	0	0.0074068	0	0.00386442	0	-0.00257628	0	-0.00225424	0	-0.000966105	0	0.00064407	0	-0.00450849	0	0.00579663	0	-0.018034	0	0.00064407	0	0.00225424	0	0.00901698	0	0.00257628
7.2001	0.0112712	0	0.000322035	0	-0.00933901	0	0.00869494	0	0.00579663	0	0.00837291	0	0.0074068	0	0.00193221	0	0.00837291	0	-0.000322035	0	-0.000322035	0	0.00579663	0	-0.00386442	0	0.00322035	0	0.00161017	0	0.00837291	0	-0.00611866	0	0.000966105	0	-0.00193221	0	0.00064407	0	-0.00805087	0	-0.00289831	0	0.00193221	0	-0.000322035	0	-0.00418645
7.2101	0.00354238	0	-0.00161017	0	0.0106272	0	-0.00225424	0	-0.00289831	0	0.00257628	0	-0.00515256	0	-0.000966105	0	0.00805087	0	-0.00128814	0	0.00998308	0	0.00837291	0	0.000966105	0	0.00354238	0	-0.00483052	0	0.00289831	0	0.0064407	0	0.00869494	0	-0.00289831	0	-0.00322035	0	0.00225424	0	-0.00418645	0	-0.00257628	0	-0.00483052	0	0.00998308
7.2201	-0.00998308	0	-0.000966105	0	0.00579663	0	-0.00289831	0	0.00579663	0	-0.00483052	0	-0.00064407	0	-0.00901698	0	0.00161017	0	0.0128814	0	0.00064407	0	-0.00483052	0	-0.0074068	0	0.00547459	0	0.00418645	0	-0.00225424	0	-0.00354238	0	-0.0074068	0	-0.00193221	0	-0.00064407	0	-0.00064407	0	0.00322035	0	-0.00483052	0	-0.00064407	0	-0.0064407
7.2301	0.0109492	0	-0.00257628	0	-0.00547459	0	0.0115933	0	-0.00805087	0	-0.00193221	0	-0.000966105	0	0.00450849	0	0.00515256	0	0.0064407	0	-0.00225424	0	-0.00354238	0	-0.000322035	0	0.000966105	0	0.0064407	0	0.00998308	0	0.00676273	0	0.00161017	0	0.00289831	0	0.00579663	0	-0.00354238	0	0.00128814	0	0.00064407	0	-0.0119153	0	0.00611866
7.2401	-0.000966105	0	-0.000322035	0	0.00354238	0	0.00193221	0	-0.00579663	0	-0.000966105	0	0.00611866	0	0.00257628	0	0.000966105	0	0.00676273	0	0.0125594	0	0.0074068	0	0.0103051	0	0.00547459	0	0.00386442	0	-0.00547459	0	0.00483052	0	0.00354238	0	0.00708477	0	0.00708477	0	-0.00579663	0	-0.0119153	0	-0.00901698	0	-0.00354238	0	0.000322035
7.2501	0.00547459	0	0.00225424	0	0.00128814	0	0.00418645	0	0.00515256	0	0.000322035	0	0.00579663	0	0.0064407	0	-0.00128814	0	0.00064407	0	0.00289831	0	0.0064407	0	0.00161017	0	0.00837291	0	0.00386442	0	0.00322035	0	0.00225424	0	0.00225424	0	0.0074068	0	-0.000322035	0	0.00901698	0	0.000322035	0	-0.00289831	0	0.0135255	0	-0.000322035
7.2601	0.000322035	0	0.00257628	0	0.00901698	0	0.00225424	0	0.0144916	0	0.000966105	0	-0.0109492	0	0.00611866	0	0.00547459	0	-0.00064407	0	0.0074068	0	-0.000322035	0	0.00064407	0	0	0	-0.00515256	0	-0.00128814	0	-0.00322035	0	0.00450849	0	0.000322035	0	0.00611866	0	-0.0064407	0	0.00354238	0	0.00386442	0	0.000322035	0	0.00386442
7.2701	0.00257628	0	0.00676273	0	-0.00611866	0	-0.00322035	0	0.00515256	0	0.00933901	0	0.0157797	0	0.0106272	0	-0.00161017	0	0.00064407	0	-0.000966105	0	0.00225424	0	0.00289831	0	0.00064407	0	0.00547459	0	0.0164238	0	0.00064407	0	0.00161017	0	0.00064407	0	-0.000322035	0	-0.00354238	0	0.0122373	0	0.00676273	0	-0.00257628	0	-0.0122373
7.2801	0.00869494	0	0.0161017	0	0	0	0.0177119	0	0.000322035	0	0.00933901	0	0.000322035	0	-0.00547459	0	0.00579663	0	-0.000322035	0	-0.000966105	0	-0.00611866	0	0.00322035	0	0.0074068	0	0.00579663	0	-0.00515256	0	0.00128814	0	0.00869494	0	-0.00515256	0	-0.00354238	0	0.00708477	0	0.000966105	0	0	0	-0.00483052	0	-0.000966105
7.2901	-0.00128814	0	-0.00354238	0	0.00161017	0	-0.00064407	0	0.00805087	0	0.00354238	0	0.00547459	0	-0.00450849	0	0	0	0.0119153	0	0.0173899	0	0.00483052	0	0.00354238	0	0.00515256	0	-0.00322035	0	-0.00933901	0	0.00418645	0	0.00611866	0	0.0064407	0	0.0161017	0	0.00515256	0	0.00322035	0	0.00193221	0	0.00289831	0	-0.00966105
7.3001	0.00676273	0	-0.00161017	0	0.000966105	0	-0.00128814	0	0.000322035	0	-0.00322035	0	0.00805087	0	0.00772884	0	0.00676273	0	0.000966105	0	-0.000322035	0	0.00611866	0	-0.00386442	0	0	0	-0.00386442	0	-0.000966105	0	0.00483052	0	-0.00064407	0	-0.0112712	0	-0.00579663	0	-0.00322035	0	0.0064407	0	0.00772884	0	0.00998308	0	-0.0064407
7.3101	0.00193221	0	-0.00418645	0	0.00547459	0	0.00676273	0	-0.00257628	0	-0.000966105	0	-0.00966105	0	0.0161017	0	-0.00128814	0	-0.000322035	0	-0.0064407	0	-0.00289831	0	0.000966105	0	0.00289831	0	-0.00483052	0	0.00354238	0	0.00386442	0	0.018034	0	0.0115933	0	-0.00386442	0	-0.00161017	0	-0.00354238	0	0.00772884	0	-0.0132034	0	-0.00257628
7.3201	-0.00322035	0	0.00161017	0	0.00450849	0	0.00483052	0	0.0074068	0	0.0151356	0	0.00611866	0	-0.00128814	0	0.00837291	0	0.0128814	0	-0.00128814	0	0.00676273	0	0.00998308	0	0.00579663	0	0.00901698	0	0.00161017	0	0.00322035	0	-0.00483052	0	0.00579663	0	0	0	0.00450849	0	-0.00676273	0	0	0	0.00322035	0	-0.00354238
7.3301	0.00289831	0	0.00611866	0	0.00483052	0	-0.00064407	0	0.00161017	0	0.00676273	0	0.000966105	0	0.0112712	0	-0.00450849	0	0.00386442	0	0.00805087	0	0.00064407	0	0.00772884	0	0.00708477	0	0.00966105	0	-0.00869494	0	-0.00064407	0	0.00386442	0	0.00547459	0	0.00515256	0	0.00289831	0	-0.00386442	0	-0.00515256	0	0.00289831	0	-0.00386442
7.3401	-0.0115933	0	-0.00193221	0	-0.00772884	0	0.00418645	0	0.00257628	0	0.00289831	0	0.00225424	0	-0.00354238	0	0.00193221	0	0.00257628	0	-0.00161017	0	0.0164238	0	0.00966105	0	0.00257628	0	-0.00322035	0	0.00515256	0	0.00386442	0	0.0167458	0	0.00901698	0	0.0064407	0	-0.00193221	0	-0.00676273	0	-0.00257628	0	0.00837291	0	-0.00128814
7.3501	0.00161017	0	0.00611866	0	0.00547459	0	-0.0161017	0	0.000966105	0	0.00450849	0	0.000966105	0	0.00483052	0	0.00128814	0	0.00966105	0	-0.0125594	0	0.00611866	0	-0.00579663	0	-0.0074068	0	-0.00257628	0	-0.000322035	0	-0.000966105	0	0.00611866	0	-0.00193221	0	0.000966105	0	0.00064407	0	0.00579663	0	0.00676273	0	0.00064407	0	0.00805087
7.3601	0.00676273	0	0.000322035	0	0.00450849	0	0.0064407	0	-0.00257628	0	-0.00193221	0	-0.000966105	0	-0.00676273	0	0.00837291	0	-0.0074068	0	0.00933901	0	-0.000966105	0	0.00611866	0	-0.00225424	0	0.00289831	0	-0.00161017	0	-0.000322035	0	0.0074068	0	0.00354238	0	0.00289831	0	-0.00257628	0	0.0064407	0	-0.0112712	0	0.00869494	0	0.00128814
7.3701	-0.0074068	0	0.00483052	0	0.00322035	0	0.00483052	0	-0.00515256	0	0.00225424	0	0.00161017	0	0.00483052	0	0.00322035	0	0.00676273	0	0.00805087	0	0.00225424	0	0.00322035	0	0.00064407	0	-0.00289831	0	0.00418645	0	-0.00418645	0	0.00386442	0	-0.00128814	0	0.00257628	0	-0.0115933	0	0.00708477	0	0.00322035	0	0.00547459	0	-0.00579663
7.3801	-0.00579663	0	0.00450849	0	0.00161017	0	-0.00579663	0	0	0	-0.00515256	0	-0.00322035	0	0.00386442	0	-0.00998308	0	0.00450849	0	-0.00322035	0	0.00257628	0	0.0074068	0	0.000322035	0	0.00418645	0	-0.000322035	0	-0.000322035	0	-0.0106272	0	0.00772884	0	0.00547459	0	-0.00064407	0	-0.00322035	0	0.00386442	0	-0.000322035	0	0.00064407
7.3901	0.00128814	0	0.00064407	0	-0.00676273	0	-0.00418645	0	0.00354238	0	-0.000322035	0	-0.00354238	0	-0.0103051	0	0.00579663	0	-0.00225424	0	0.00676273	0	0.00869494	0	0.00579663	0	-0.0064407	0	0.00418645	0	0.000966105	0	-0.00161017	0	-0.00064407	0	0.00837291	0	-0.000966105	0	-0.00064407	0	-0.00515256	0	-0.00322035	0	-0.00998308	0	-0.00064407
7.4001	0.00805087	0	0.00515256	0	0.00386442	0	0.00128814	0	-0.000322035	0	0.00579663	0	0.00966105	0	0.00515256	0	0.0106272	0	0.00257628	0	-0.00289831	0	0.00386442	0	0.00869494	0	0.00805087	0	-0.00579663	0	0.00386442	0	0.0177119	0	0.00418645	0	0.00708477	0	0.00772884	0	-0.00225424	0	0.00837291	0	-0.000322035	0	0.00708477	0	0.00515256
7.4101	0.00193221	0	-0.00289831	0	0.0206102	0	0.00128814	0	0.00257628	0	0.00386442	0	0.00064407	0	0.00547459	0	-0.00418645	0	0.00708477	0	0.00772884	0	-0.00579663	0	-0.00611866	0	-0.00450849	0	0.00450849	0	0.00386442	0	-0.00805087	0	0.0173899	0	0.00161017	0	0	0	0.00225424	0	-0.00289831	0	-0.00547459	0	-0.00611866	0	0
7.4201	0.00933901	0	-0.0109492	0	0.00225424	0	-0.00257628	0	0.0103051	0	-0.00128814	0	0.00161017	0	-0.000322035	0	0.00257628	0	0.0109492	0	0.0106272	0	-0.0106272	0	-0.00676273	0	-0.00225424	0	0.0074068	0	0.00772884	0	-0.0074068	0	0.00161017	0	0.00837291	0	0.00161017	0	-0.00483052	0	-0.00386442	0	-0.00901698	0	0.00386442	0	-0.00418645
7.4301	0.0074068	0	0.0144916	0	0.00128814	0	0.00225424	0	0.00354238	0	0.0157797	0	0.00354238	0	0.00128814	0	0.00837291	0	0.00450849	0	0.00289831	0	0.00354238	0	-0.00805087	0	0.00418645	0	0	0	0.00386442	0	-0.000966105	0	0.000322035	0	0.000322035	0	-0.00064407	0	-0.00128814	0	0	0	-0.00676273	0	-0.0161017	0	0.00772884
7.4401	-0.0135255	0	-0.00933901	0	-0.00515256	0	0.00225424	0	0.00193221	0	0.0064407	0	-0.00225424	0	-0.000322035	0	-0.0064407	0	0.00354238	0	-0.00161017	0	0.00966105	0	0.00386442	0	0.0064407	0	0.0122373	0	-0.00193221	0	0.00161017	0	0.0064407	0	0.00515256	0	0.00579663	0	0.00289831	0	0.00161017	0	0.0074068	0	0.00064407	0	-0.00515256
7.4501	-0.00064407	0	0.00418645	0	0.00225424	0	0.00322035	0	-0.00064407	0	0.00354238	0	-0.00257628	0	-0.00193221	0	0.00161017	0	0.000966105	0	-0.00837291	0	0.00128814	0	-0.0164238	0	0.00161017	0	0.00064407	0	0.00225424	0	-0.00225424	0	0.00837291	0	0.0109492	0	0.00354238	0	0.0074068	0	0.00128814	0	0.00225424	0	0.00772884	0	-0.000966105
7.4601	0.00289831	0	-0.00483052	0	0.00805087	0	0.000966105	0	0.00483052	0	-0.00676273	0	0.00547459	0	0.000322035	0	0.00418645	0	0.00193221	0	0.00064407	0	-0.00128814	0	-0.00064407	0	-0.00483052	0	-0.00708477	0	-0.000966105	0	0	0	-0.00128814	0	0.00418645	0	-0.00354238	0	-0.00772884	0	0.00547459	0	-0.018034	0	0.00547459	0	-0.00064407
7.4701	0.00579663	0	0.00611866	0	0.00322035	0	-0.000966105	0	0.0103051	0	0.00193221	0	0.00483052	0	0.00805087	0	0.00869494	0	-0.00354238	0	-0.00161017	0	0.00901698	0	0	0	-0.00386442	0	0.00289831	0	0.00901698	0	-0.00322035	0	0.00933901	0	0.00418645	0	0.000966105	0	-0.00322035	0	-0.00064407	0	0.00064407	0	-0.00128814	0	-0.00386442
7.4801	0.00257628	0	-0.00386442	0	0.00128814	0	0.00193221	0	-0.00161017	0	0.00193221	0	-0.00579663	0	0.00354238	0	-0.000966105	0	0.0112712	0	-0.00805087	0	0.0164238	0	-0.00708477	0	0.0103051	0	-0.00064407	0	-0.00128814	0	-0.00322035	0	-0.00257628	0	0.0122373	0	-0.00611866	0	0.00193221	0	0.00386442	0	0.00708477	0	0.00225424	0	-0.00515256
7.4901	-0.00128814	0	-0.00225424	0	0.00225424	0	-0.00354238	0	-0.0103051	0	-0.00064407	0	-0.00483052	0	0.00322035	0	0.0064407	0	0.000322035	0	0.00386442	0	-0.00161017	0	0.00225424	0	-0.000322035	0	0.00161017	0	0.00161017	0	0.0190001	0	0.00772884	0	-0.0119153	0	-0.00064407	0	0.00676273	0	0.000966105	0	0.00289831	0	0.00515256	0	0.00257628
7.5001	0.00386442	0	0.000322035	0	-0.0138475	0	-0.00483052	0	0.00547459	0	-0.00322035	0	0.000322035	0	-0.0064407	0	-0.00289831	0	0.00386442	0	0.00933901	0	0.0244747	0	0.00966105	0	-0.00128814	0	-0.00128814	0	0.000966105	0	0.00322035	0	0.00257628	0	-0.00354238	0	0.00805087	0	0.0209323	0	0.000322035	0	-0.00579663	0	-0.00289831	0	-0.000966105
7.5101	0.0144916	0	0.0064407	0	0.00933901	0	0.00579663	0	0.0112712	0	0.00257628	0	0.0103051	0	0.00772884	0	0.0161018	0	-0.00772884	0	-0.00128814	0	0.00708477	0	-0.00257628	0	0.00257628	0	0.00161017	0	0.00257628	0	-0.00289831	0	0.00193221	0	0.00869494	0	0.0106272	0	-0.000966105	0	0.00289831	0	-0.00064407	0	-0.00386442	0	0.00161017
7.5201	0.000966105	0	0.00128814	0	0.00064407	0	-0.00676273	0	0.00193221	0	-0.00193221	0	0.00483052	0	0.0106272	0	0.00611866	0	0.00450849	0	0.00579663	0	-0.00386442	0	0.00193221	0	0.00128814	0	0.000966105	0	0.00225424	0	0.000966105	0	0.00322035	0	-0.00225424	0	-0.00450849	0	-0.00515256	0	0.00193221	0	0.0109492	0	0.00450849	0	-0.0115933
7.5301	-0.00322035	0	0	0	0.00257628	0	0	0	-0.00225424	0	0.00450849	0	0.00515256	0	-0.000966105	0	-0.00161017	0	0.00322035	0	-0.00064407	0	-0.00289831	0	-0.00289831	0	-0.00547459	0	0.00772884	0	0.00386442	0	0.00611866	0	-0.00193221	0	0.00805087	0	0.00257628	0	0.000322035	0	-0.0074068	0	-0.00193221	0	-0.000322035	0	0.00161017
7.5401	0.00837291	0	-0.00161017	0	0.00225424	0	0.0064407	0	0.0154577	0	0.000966105	0	0.00676273	0	-0.00450849	0	0.000966105	0	-0.00676273	0	0.0119153	0	0.00225424	0	-0.00289831	0	0.0112712	0	0.00225424	0	-0.00483052	0	0.00772884	0	0.00579663	0	0.00515256	0	-0.00450849	0	0.00772884	0	0.00064407	0	-0.00064407	0	0	0	0.000322035
7.5501	0.00064407	0	0.0064407	0	0.00161017	0	-0.00289831	0	-0.00257628	0	0.0128814	0	0.00547459	0	0.00805087	0	-0.00064407	0	-0.00805087	0	0.00289831	0	-0.00193221	0	-0.00193221	0	-0.00450849	0	-0.00418645	0	-0.00450849	0	-0.00322035	0	0.00676273	0	0.00579663	0	0.00193221	0	0.00579663	0	-0.000966105	0	0.00515256	0	0.00257628	0	-0.00161017
7.5601	0.0167458	0	-0.00064407	0	0.00450849	0	0.000322035	0	0.00064407	0	0.0103051	0	0.000322035	0	0.00386442	0	0.00611866	0	-0.00354238	0	-0.00386442	0	-0.00998308	0	0.0064407	0	0.00579663	0	-0.00322035	0	0.00579663	0	0.00869494	0	-0.00805087	0	-0.00322035	0	0	0	-0.00515256	0	-0.00966105	0	0.00354238	0	-0.00418645	0	0.00547459
7.5701	-0.00225424	0	0.00837291	0	0.00354238	0	0.000966105	0	0.00837291	0	0.00547459	0	0.00193221	0	-0.00257628	0	0.00611866	0	0.00386442	0	0.00708477	0	0.0202882	0	-0.00161017	0	0.00869494	0	-0.000322035	0	0.0106272	0	-0.00064407	0	0.00128814	0	-0.00676273	0	0.00128814	0	-0.00161017	0	-0.00450849	0	0.00225424	0	-0.00515256	0	-0.00257628
7.5801	-0.000322035	0	0.0141695	0	-0.00483052	0	0.00418645	0	-0.0074068	0	0.0170679	0	0.00933901	0	0.00772884	0	0.00257628	0	0.00515256	0	-0.000322035	0	0	0	0.00354238	0	0.00676273	0	0.00257628	0	-0.00064407	0	0.00418645	0	0.00064407	0	-0.00483052	0	-0.00161017	0	0	0	-0.00161017	0	0.0106272	0	-0.000322035	0	-0.00289831
7.5901	0.0074068	0	0.00515256	0	0.00257628	0	-0.00805087	0	0.000966105	0	0.00128814	0	0.00611866	0	0.00128814	0	-0.00161017	0	0.00450849	0	-0.00193221	0	-0.00483052	0	-0.00322035	0	-0.00161017	0	-0.00386442	0	-0.00225424	0	-0.00289831	0	0.00161017	0	-0.000322035	0	-0.00386442	0	-0.00193221	0	0.0122373	0	0.000322035	0	-0.00354238	0	0.00386442
7.6001	0.0103051	0	0.00450849	0	0.0064407	0	0	0	-0.000966105	0	0.0064407	0	0.00450849	0	-0.0154577	0	0.00547459	0	0.000322035	0	0.00193221	0	0.00483052	0	0.0119153	0	0.0122373	0	-0.0112712	0	0.000966105	0	0.00289831	0	0.0141695	0	-0.000322035	0	0.00386442	0	-0.00193221	0	0.000322035	0	-0.00998308	0	-0.00193221	0	0.00257628
7.6101	0.0064407	0	-0.00354238	0	0.000322035	0	0.0103051	0	0.0103051	0	0.000966105	0	0.000966105	0	0.0064407	0	0.00998308	0	-0.00161017	0	-0.00225424	0	0.00547459	0	-0.000966105	0	-0.00450849	0	0.00708477	0	0.00322035	0	0.00547459	0	0.0141695	0	0.00386442	0	-0.00193221	0	0.00837291	0	-0.00998308	0	-0.0064407	0	-0.00418645	0	0.00225424
7.6201	0.00128814	0	-0.00193221	0	0.00193221	0	0.0157797	0	0.00547459	0	0.000322035	0	0.00322035	0	0.0193221	0	0.00225424	0	0.00611866	0	-0.00579663	0	-0.00322035	0	-0.00193221	0	0.00579663	0	-0.00225424	0	0.000322035	0	-0.000966105	0	0.00161017	0	0.00354238	0	0	0	0.00128814	0	0.00676273	0	0.00322035	0	-0.000966105	0	-0.00193221
7.6301	0.0141695	0	0.0138475	0	-0.00418645	0	0.00901698	0	-0.00901698	0	0.00805087	0	0.00676273	0	0.00547459	0	-0.00901698	0	-0.00805087	0	0.00418645	0	0.0074068	0	0.00837291	0	-0.00064407	0	0.00483052	0	0.00193221	0	0.000322035	0	0.00611866	0	0.00322035	0	-0.00193221	0	0.00418645	0	-0.00515256	0	-0.00128814	0	0.00225424	0	0.0167458
7.6401	0.00450849	0	-0.0109492	0	0.00450849	0	-0.00193221	0	-0.000966105	0	-0.000966105	0	-0.0106272	0	-0.0173899	0	-0.00483052	0	0.00515256	0	0.00966105	0	0.00161017	0	-0.00386442	0	0.00193221	0	0.00998308	0	0.00708477	0	0.00289831	0	0.000322035	0	0.00354238	0	0.00772884	0	-0.00676273	0	0.00418645	0	0.00450849	0	-0.00257628	0	-0.00515256
7.6501	0.00708477	0	-0.00418645	0	-0.00064407	0	0.00483052	0	0.0109492	0	0.00772884	0	0.00257628	0	0.00386442	0	0.00289831	0	0	0	-0.00257628	0	0.0103051	0	0.00772884	0	0.00064407	0	0.00322035	0	-0.00193221	0	0.00515256	0	0.00161017	0	0.00257628	0	0.00161017	0	0.00611866	0	0	0	-0.000966105	0	-0.00869494	0	-0.0074068
7.6601	0.0164238	0	-0.00225424	0	0.00708477	0	0.00193221	0	-0.00225424	0	0.00322035	0	0.00418645	0	0.0112712	0	0.00901698	0	0.00193221	0	0.00450849	0	-0.0151356	0	0.000322035	0	0.00450849	0	-0.00193221	0	0.000966105	0	0.00418645	0	0.0122373	0	0.00579663	0	-0.000322035	0	0.000322035	0	-0.00869494	0	0.000322035	0	-0.00322035	0	0.00547459
7.6701	0.00322035	0	-0.00289831	0	-0.00064407	0	-0.00805087	0	-0.00289831	0	0.00322035	0	-0.00257628	0	-0.00161017	0	0.00708477	0	0.00354238	0	0.00483052	0	0.00322035	0	0.00708477	0	-0.00547459	0	0.00322035	0	-0.00611866	0	0.00386442	0	0.00193221	0	0.00386442	0	0.00450849	0	-0.0103051	0	0.00161017	0	-0.000322035	0	0.000966105	0	-0.0074068
7.6801	-0.000322035	0	0.0103051	0	0.00998308	0	0.00064407	0	-0.00869494	0	0.00579663	0	-0.00064407	0	0.00547459	0	-0.000966105	0	0.00289831	0	0.00225424	0	0.00483052	0	-0.00193221	0	-0.000322035	0	0.00869494	0	-0.00161017	0	0.00901698	0	-0.00225424	0	-0.00128814	0	0.00450849	0	-0.00064407	0	-0.00869494	0	-0.00161017	0	0.00322035	0	0.00998308
7.6901	-0.00386442	0	0.00161017	0	-0.00289831	0	-0.00901698	0	0.00257628	0	-0.00289831	0	0.00611866	0	-0.00193221	0	0.00708477	0	0.00193221	0	0.00547459	0	0.00611866	0	-0.00225424	0	-0.0115933	0	0.00193221	0	0.00869494	0	0.00418645	0	0.00064407	0	0.00579663	0	-0.00064407	0	0.000966105	0	0.00708477	0	-0.000966105	0	-0.00386442	0	0.0115933
7.7001	0.00161017	0	-0.00708477	0	-0.00225424	0	-0.00064407	0	-0.000966105	0	-0.00418645	0	0.00289831	0	0.00869494	0	0.00450849	0	0.00064407	0	0.00579663	0	0.0144916	0	0.00483052	0	0.00322035	0	0	0	0.0106272	0	0.000322035	0	0.00772884	0	0.00386442	0	0.0115933	0	0.00418645	0	0.00869494	0	0.00386442	0	0.00354238	0	-0.00289831
7.7101	0.0074068	0	0.00933901	0	0.00579663	0	-0.00161017	0	0.000966105	0	-0.00676273	0	0.00064407	0	0.00837291	0	-0.00676273	0	-0.00418645	0	0.00515256	0	0.00579663	0	0	0	-0.00128814	0	-0.00611866	0	-0.00193221	0	0.00257628	0	0.00193221	0	0.0141695	0	0.00193221	0	-0.000966105	0	0.00128814	0	-0.00128814	0	0.00161017	0	-0.00225424
7.7201	-0.00128814	0	0.00611866	0	-0.00225424	0	0.00772884	0	-0.00289831	0	0.0106272	0	-0.00933901	0	0.00161017	0	0.00837291	0	-0.00064407	0	0.0064407	0	0.00161017	0	0.00450849	0	-0.00837291	0	0.00869494	0	0.00515256	0	0.0103051	0	-0.00225424	0	0.00289831	0	-0.00611866	0	-0.00354238	0	-0.00354238	0	0	0	-0.00579663	0	0.00354238
7.7301	-0.00128814	0	0.00161017	0	0.0064407	0	0.00901698	0	0.000322035	0	0.00966105	0	0.00998308	0	0.0112712	0	0.0064407	0	0.00579663	0	-0.00515256	0	0.000966105	0	0.00128814	0	0.00611866	0	0.00676273	0	-0.00064407	0	0.00418645	0	0.0112712	0	0.0112712	0	-0.00064407	0	0.0103051	0	-0.00161017	0	0.00225424	0	-0.000322035	0	-0.00128814
7.7401	0.00547459	0	0.00901698	0	0.00289831	0	-0.00483052	0	0.00193221	0	0.00483052	0	-0.00064407	0	0.00128814	0	0.00225424	0	0.00128814	0	-0.0103051	0	0.00322035	0	0.00161017	0	0.00772884	0	-0.0119153	0	0.00354238	0	0.0135255	0	-0.00354238	0	0.00418645	0	0.00354238	0	0.00418645	0	0.00225424	0	0.000322035	0	0.00322035	0	-0.00322035
7.7501	-0.000966105	0	-0.00676273	0	0.0106272	0	0.00064407	0	0.00064407	0	0.0154577	0	-0.00418645	0	-0.0074068	0	-0.00547459	0	-0.00386442	0	-0.00450849	0	0.00193221	0	0.00418645	0	-0.00354238	0	0.0119153	0	0	0	-0.00418645	0	0.00805087	0	-0.00450849	0	-0.00161017	0	-0.00579663	0	0.000322035	0	0.00161017	0	-0.00257628	0	0.00161017
7.7601	0.00257628	0	-0.00322035	0	0.00418645	0	0.00161017	0	-0.00289831	0	0.00772884	0	0.00579663	0	0.00869494	0	0.00450849	0	0.0173899	0	0.0115933	0	0.00901698	0	0.00805087	0	0.00676273	0	0.00579663	0	0.00611866	0	0.0106272	0	0.00128814	0	-0.00901698	0	-0.00708477	0	0.0064407	0	-0.00708477	0	-0.00418645	0	-0.00805087	0	0.00418645
7.7701	0.00128814	0	0.00257628	0	0.00676273	0	-0.00547459	0	0.00611866	0	-0.00547459	0	0.00064407	0	-0.00193221	0	0.00128814	0	0.00193221	0	-0.00322035	0	0	0	0.00354238	0	-0.00483052	0	-0.00193221	0	0.00322035	0	-0.00805087	0	-0.00064407	0	0.00450849	0	-0.00933901	0	0.00161017	0	-0.00193221	0	-0.00386442	0	-0.00225424	0	0.00193221
7.7801	0.00225424	0	0.0167458	0	-0.0115933	0	0.00289831	0	0.00837291	0	0.00805087	0	0.00966105	0	0.0128814	0	-0.00193221	0	-0.00579663	0	-0.00161017	0	-0.00128814	0	0.00064407	0	0.00418645	0	0.00322035	0	0.00064407	0	-0.00161017	0	-0.00837291	0	0	0	0.0119153	0	0.00322035	0	-0.000322035	0	0.00289831	0	0.00289831	0	0.00515256
7.7901	-0.00193221	0	-0.00257628	0	0.00708477	0	-0.00225424	0	-0.0161017	0	-0.00708477	0	0.00515256	0	0.00515256	0	-0.00289831	0	0.00161017	0	0	0	0.00386442	0	0.0106272	0	0.00322035	0	0.00225424	0	0.00225424	0	0.018034	0	0.00128814	0	0.00322035	0	0.0151356	0	0.00386442	0	0.000966105	0	0.00257628	0	0.0119153	0	-0.00805087
7.8001	-0.00450849	0	0.00064407	0	0.000322035	0	-0.0064407	0	-0.00289831	0	0.00128814	0	-0.00064407	0	-0.00161017	0	0.00128814	0	0.00128814	0	0.0202882	0	0.00161017	0	0.00515256	0	0.000966105	0	0.00579663	0	-0.00805087	0	-0.0112712	0	0.00515256	0	0.00483052	0	-0.000322035	0	-0.00225424	0	0.00708477	0	-0.00483052	0	0	0	0.00322035
7.8101	0.00772884	0	-0.00161017	0	0.00772884	0	0.0109492	0	-0.0106272	0	-0.00322035	0	-0.00611866	0	0.00225424	0	-0.00289831	0	0.00418645	0	0.00161017	0	-0.00547459	0	0.00161017	0	0.00322035	0	0.00386442	0	0.00289831	0	-0.00225424	0	0.00418645	0	0.00998308	0	-0.00257628	0	0	0	0.00193221	0	-0.00483052	0	-0.00611866	0	-0.00483052
7.8201	0.00128814	0	0.00515256	0	0.000322035	0	0.00225424	0	0.00708477	0	-0.0064407	0	-0.0106272	0	0.00354238	0	0.0064407	0	0	0	-0.000966105	0	-0.00483052	0	0.00257628	0	0.00322035	0	0.00161017	0	0.0103051	0	0.0122373	0	-0.00515256	0	0.0154577	0	-0.00257628	0	-0.00161017	0	0.000322035	0	0.00193221	0	-0.000966105	0	-0.00386442
7.8301	0.00128814	0	0.0074068	0	0.00354238	0	-0.000966105	0	-0.00193221	0	0.00676273	0	0.00772884	0	0.00289831	0	-0.00418645	0	0.00515256	0	0.00676273	0	0.000322035	0	0.00354238	0	-0.00128814	0	0.00225424	0	-0.00161017	0	0.0109492	0	-0.0064407	0	0.00805087	0	0.00450849	0	0.00579663	0	0	0	-0.00289831	0	-0.00483052	0	0.0151356
7.8401	0.00483052	0	0.00418645	0	0.00611866	0	0.00193221	0	0.00579663	0	0.00998308	0	-0.00483052	0	-0.00450849	0	-0.00128814	0	0.00128814	0	0.00483052	0	0.0106272	0	-0.000322035	0	0.00676273	0	0.00837291	0	-0.00322035	0	-0.0064407	0	0.00483052	0	0.00193221	0	0.00128814	0	0.00257628	0	-0.00837291	0	0.0109492	0	-0.00515256	0	0.00772884
7.8501	0.000322035	0	0.00837291	0	-0.00386442	0	-0.00128814	0	0.00547459	0	-0.0074068	0	-0.00128814	0	-0.00354238	0	0.00225424	0	-0.00547459	0	0.00161017	0	0.0148136	0	0.00322035	0	0.00676273	0	0.00676273	0	0.00257628	0	0.000322035	0	0.00225424	0	0.00257628	0	0.00772884	0	0.00772884	0	-0.00708477	0	-0.00161017	0	0.00515256	0	0.00128814
7.8601	0.00450849	0	0.00161017	0	0.00225424	0	0.0151356	0	0.00064407	0	0.000322035	0	0.000966105	0	0.00579663	0	0.00161017	0	0.00611866	0	0.00579663	0	0.0074068	0	0.00225424	0	-0.00193221	0	-0.000322035	0	0.000322035	0	-0.00193221	0	0.00901698	0	0.00257628	0	0.00257628	0	-0.0106272	0	-0.00257628	0	0.00515256	0	-0.0115933	0	-0.00579663
7.8701	0.0064407	0	0.00322035	0	-0.00161017	0	0	0	-0.00676273	0	0.00128814	0	0.0170679	0	-0.000322035	0	0.00483052	0	0.000966105	0	0.00450849	0	-0.00966105	0	0.0122373	0	0.00128814	0	0.00257628	0	0.00289831	0	0.0074068	0	0.00128814	0	0.0103051	0	-0.00450849	0	-0.00869494	0	0.00193221	0	0.00547459	0	-0.00257628	0	0.00225424
7.8801	0.00805087	0	0.00837291	0	0.0135255	0	0.00386442	0	0.00483052	0	0	0	0.00064407	0	0.0074068	0	0.00128814	0	0.000966105	0	-0.000966105	0	0.00547459	0	-0.0074068	0	0.00322035	0	0.00676273	0	0.00418645	0	0.00257628	0	0.000322035	0	0.000322035	0	-0.00483052	0	-0.000966105	0	0.00515256	0	-0.00515256	0	-0.00386442	0	0.00708477
7.8901	-0.00676273	0	0.00161017	0	0.00193221	0	0.00064407	0	0	0	-0.00772884	0	-0.00547459	0	-0.00579663	0	0	0	0.00998308	0	0.00547459	0	0.00161017	0	0.00193221	0	0.00515256	0	0.00257628	0	-0.00837291	0	0.0112712	0	0.00322035	0	0.00515256	0	-0.000966105	0	-0.000322035	0	0.00579663	0	0.0103051	0	-0.00289831	0	0.00064407
7.9001	-0.000966105	0	-0.00805087	0	0.00322035	0	-0.00193221	0	-0.00966105	0	-0.00128814	0	0.00483052	0	-0.00450849	0	0.00289831	0	0.00772884	0	-0.00515256	0	0.0074068	0	0.00450849	0	0.00386442	0	-0.00161017	0	0.00386442	0	0.00322035	0	0	0	0.00193221	0	-0.00064407	0	0.00611866	0	0.00289831	0	0.000322035	0	0.00933901	0	-0.00128814
7.9101	0.0199662	0	0.000322035	0	0.00257628	0	0.00515256	0	0.0064407	0	0.0109492	0	0.0151356	0	0.00772884	0	0.00805087	0	-0.00998308	0	0.00515256	0	0	0	-0.00386442	0	0.00225424	0	0.0106272	0	0.00708477	0	0.00161017	0	0.0109492	0	-0.00579663	0	0.00257628	0	0.00547459	0	-0.00257628	0	0	0	-0.00805087	0	0.00515256
7.9201	-0.00064407	0	0.00772884	0	0.0106272	0	0.00450849	0	-0.00547459	0	0.0109492	0	-0.00225424	0	0.0103051	0	0.00966105	0	0.00386442	0	0.00225424	0	-0.00257628	0	0.00805087	0	-0.00676273	0	-0.00515256	0	0.000322035	0	0.00998308	0	0.000322035	0	0.00128814	0	0.00966105	0	-0.00579663	0	-0.00193221	0	0.00064407	0	0.000322035	0	0.00676273
7.9301	-0.00161017	0	-0.00322035	0	-0.00322035	0	-0.00289831	0	-0.00772884	0	0.0074068	0	-0.00289831	0	0.00161017	0	0.00611866	0	0.00161017	0	0.00515256	0	0.00579663	0	0.00708477	0	-0.0064407	0	0.00322035	0	-0.00676273	0	-0.0119153	0	0.000966105	0	0.0167458	0	0.0115933	0	-0.0064407	0	-0.0074068	0	-0.000322035	0	-0.00064407	0	0.00450849
7.9401	0.00225424	0	0.000966105	0	-0.00322035	0	-0.00418645	0	0.000322035	0	-0.00901698	0	-0.00450849	0	0.00193221	0	0.00322035	0	-0.00128814	0	0.00611866	0	0	0	-0.00161017	0	0	0	0.0119153	0	0.00450849	0	-0.00225424	0	0.00354238	0	0.00708477	0	-0.00354238	0	0	0	0.000322035	0	0.0064407	0	0.00128814	0	-0.000966105
7.9501	-0.00225424	0	-0.00257628	0	-0.00354238	0	0.00998308	0	0.00966105	0	0	0	-0.00161017	0	0.0125594	0	0.00611866	0	0.00579663	0	-0.00128814	0	-0.000966105	0	-0.00322035	0	0.0115933	0	0.00998308	0	0.00225424	0	-0.00322035	0	0.00547459	0	-0.0135255	0	-0.0064407	0	0.00322035	0	-0.00193221	0	-0.00161017	0	0.00611866	0	0.00257628
7.9601	-0.0122373	0	0.00257628	0	0.00708477	0	0.00064407	0	-0.00708477	0	0.00289831	0	-0.000322035	0	-0.00611866	0	0.00418645	0	-0.00547459	0	0.00579663	0	-0.00128814	0	-0.00257628	0	-0.00289831	0	-0.00547459	0	0.00161017	0	0.00064407	0	0.00579663	0	-0.00289831	0	0.00257628	0	0.00257628	0	0.00450849	0	-0.00450849	0	0.00064407	0	0.00161017
7.9701	-0.00418645	0	0.00161017	0	0.000966105	0	0.00257628	0	-0.00128814	0	0.0103051	0	-0.00837291	0	0.00322035	0	0.00289831	0	0.00354238	0	-0.00128814	0	0.0125594	0	0.00064407	0	0.00547459	0	-0.000322035	0	0.00450849	0	0.00418645	0	0.00708477	0	0.00418645	0	0.00805087	0	-0.00772884	0	-0.00869494	0	0.00354238	0	0.000322035	0	-0.00128814
7.9801	0.00676273	0	0.00869494	0	0.00289831	0	-0.00257628	0	0.00676273	0	0.00322035	0	0.00579663	0	0.00225424	0	-0.00257628	0	-0.00193221	0	0.00193221	0	0	0	-0.00547459	0	-0.00193221	0	0.0157797	0	0.0161017	0	0.000322035	0	-0.0115933	0	0.00772884	0	-0.00772884	0	0.00483052	0	0.00579663	0	0.00933901	0	-0.00483052	0	0.00515256
7.9901	0.00515256	0	0.00386442	0	-0.00354238	0	-0.00805087	0	-0.00064407	0	0.00257628	0	0.000966105	0	-0.00515256	0	0.00805087	0	0.00966105	0	-0.00805087	0	-0.00386442	0	-0.00193221	0	0.00611866	0	-0.00322035	0	-0.0122373	0	0.0106272	0	0.00064407	0	-0.00064407	0	-0.00193221	0	0.00676273	0	0.00128814	0	-0.00354238	0	0.00805087	0	-0.00805087
[truncated: 151 more columns]

## Sheet: b
t_s	song_rec1_trial5	segmentation_sine1_pulse2_rec1_trial5	song_rec1_trial8	segmentation_sine1_pulse2_rec1_trial8	song_rec1_trial11	segmentation_sine1_pulse2_rec1_trial11	song_rec1_trial12	segmentation_sine1_pulse2_rec1_trial12	song_rec1_trial15	segmentation_sine1_pulse2_rec1_trial15	song_rec2_trial2	segmentation_sine1_pulse2_rec2_trial2	song_rec2_trial3	segmentation_sine1_pulse2_rec2_trial3	song_rec2_trial10	segmentation_sine1_pulse2_rec2_trial10	song_rec2_trial14	segmentation_sine1_pulse2_rec2_trial14	song_rec2_trial15	segmentation_sine1_pulse2_rec2_trial15	song_rec3_trial3	segmentation_sine1_pulse2_rec3_trial3	song_rec3_trial5	segmentation_sine1_pulse2_rec3_trial5	song_rec3_trial7	segmentation_sine1_pulse2_rec3_trial7	song_rec3_trial11	segmentation_sine1_pulse2_rec3_trial11	song_rec3_trial14	segmentation_sine1_pulse2_rec3_trial14	song_rec4_trial3	segmentation_sine1_pulse2_rec4_trial3	song_rec4_trial9	segmentation_sine1_pulse2_rec4_trial9	song_rec4_trial12	segmentation_sine1_pulse2_rec4_trial12	song_rec4_trial13	segmentation_sine1_pulse2_rec4_trial13	song_rec4_trial14	segmentation_sine1_pulse2_rec4_trial14	song_rec5_trial6	segmentation_sine1_pulse2_rec5_trial6	song_rec5_trial9	segmentation_sine1_pulse2_rec5_trial9	song_rec5_trial10	segmentation_sine1_pulse2_rec5_trial10	song_rec5_trial12	segmentation_sine1_pulse2_rec5_trial12	song_rec5_trial14
0.0001	0.00611866	0	0.00128814	0	0.00161017	0	0.00354238	0	0.00386442	0	0.023832	0	0.017713	0	0.0206115	0	0.0157807	0	0.00547492	0	0.00225424	0	-0.00772884	0	-0.00450849	0	-0.00257628	0	0.00483052	0	0.0231879	0	0.00966162	0	0.0170689	0	0.0241541	0	0.0215776	0	-0.000966105	0	0.0074068	0	0.00193221	0	0.00676273	0	0.00225424
0.0101	0	0	0.000322035	0	0.00225424	0	0.00772884	0	0.00193221	0	-0.00805135	0	0.00708519	0	-0.0115939	0	0	0	-0.00676314	0	-0.00386442	0	-0.000322035	0	0.00805087	0	-0.0112712	0	-0.0103051	0	0.000322054	0	0.00450876	0	0.00547492	0	-0.00676314	0	0.00128822	0	-0.0479832	0	-0.00354238	0	-0.00869494	0	-0.00193221	0	-0.00579663
0.0201	-0.0074068	0	-0.00966105	0	-0.0074068	0	-0.00450849	0	-0.00676273	0	-0.00225438	0	-0.0190012	0	-0.00644108	0	-0.00257643	0	-0.00869546	0	-0.00901698	0	-0.0125594	0	-0.00515256	0	-0.00257628	0	-0.00193221	0	-0.00740724	0	-0.000966162	0	0.00322054	0	0.00193232	0	-0.0115939	0	-0.0125594	0	-0.00869494	0	0.00128814	0	-0.0128814	0	-0.0109492
0.0301	-0.00064407	0	-0.00386442	0	0.00257628	0	0.00676273	0	0.00128814	0	-0.000966162	0	0.000322054	0	-0.0112719	0	-0.00579697	0	-0.0041867	0	0.00322035	0	0.00064407	0	-0.00161017	0	0.00386442	0	-0.00193221	0	-0.0112719	0	-0.00515287	0	-0.0164248	0	-0.000322054	0	-0.00611903	0	-0.000322035	0	-0.00966105	0	0.00386442	0	0.00386442	0	-0.00611866
0.0401	0.00161017	0	0	0	0.00354238	0	0.0115933	0	0.00579663	0	-0.00354259	0	-0.00161027	0	0.00322054	0	-0.00483081	0	-0.0077293	0	0.00547459	0	0.00289831	0	-0.00450849	0	0.0115933	0	0.00322035	0	-0.00483081	0	-0.00579697	0	0.00740724	0	-0.00676314	0	0.00901751	0	-0.00450849	0	-0.00676273	0	-0.00289831	0	0.00128814	0	0.00225424
0.0501	-0.000322035	0	-0.00064407	0	0.00708477	0	0.00998308	0	0.00289831	0	-0.00193232	0	0.00161027	0	0.00161027	0	0.00901751	0	-0.000966162	0	-0.00418645	0	-0.00193221	0	0.000322035	0	-0.00579663	0	-0.00483052	0	0.0164248	0	-0.00257643	0	-0.0077293	0	0.0202894	0	0.00933957	0	0.0714918	0	-0.00901698	0	0.0354239	0	0.00354238	0	0.0064407
0.0601	-0.000322035	0	-0.00483052	0	-0.0074068	0	0.00933901	0	0.00322035	0	0.00289849	0	-0.00161027	0	0.0041867	0	0.0206115	0	0.00289849	0	0.0115933	0	-0.00128814	0	0.0112712	0	0.0231865	0	-0.00289831	0	0.000966162	0	0.00483081	0	0.00322054	0	-0.00354259	0	0.00450876	0	0.00998308	0	0.00515256	0	-0.00354238	0	0.00483052	0	-0.00483052
0.0701	0.0164238	0	0.00418645	0	0.00418645	0	-0.027373	0	-0.000322035	0	-0.0202894	0	-0.0109498	0	-0.0170689	0	-0.0125601	0	-0.00740724	0	0.0074068	0	0.00966105	0	-0.00322035	0	-0.00966105	0	0.0193221	0	-0.00161027	2	0.0154586	0	0.00225438	0	0.000644108	0	0.00450876	0	-0.0489493	0	-0.0318815	0	0.00257628	0	0.0132034	0	-0.00547459
0.0801	0.0167458	0	0.00515256	0	0.0743901	1	0.0454069	0	0.0148136	0	0	2	-0.00128822	0	-0.0041867	0	-0.00386465	0	-0.0183571	0	-0.00289831	0	0.000322035	0	0.0074068	0	-0.0064407	0	-0.00386442	0	0.00386465	2	-0.0132042	0	0.0354259	0	-0.00740724	0	-0.0109498	1	-0.0202882	0	-0.00193221	0	-0.0711697	0	-0.00064407	1	-0.00450849
0.0901	-0.00354238	0	0.0064407	1	0.118509	1	0.00257628	0	-0.00869494	1	0.00450876	2	-0.0112719	0	-0.00805135	0	0.00193232	0	-0.000644108	0	0	0	-0.00322035	0	-0.00128814	0	0.00450849	0	-0.00483052	0	0.00708519	2	-0.00644108	0	-0.0041867	0	0.0041867	0	0.0167468	1	-0.0399323	0	0.00064407	1	-0.0579663	0	-0.00837291	1	0.00547459
0.1001	0.00354238	0	-0.0112712	1	0.0135255	1	-0.0225424	0	-0.0122373	1	0.00450876	2	0.00225438	0	0.00193232	0	-0.00676314	1	-0.000322054	0	-0.00161017	0	0.00193221	0	0.00064407	0	-0.0151356	0	-0.00515256	0	0.0148145	2	0	0	0.0109498	0	-0.00161027	0	-0.00289849	1	-0.0315594	0	0.0064407	1	0.0212543	0	0.0170679	1	0.0064407
0.1101	-0.00257628	0	-0.0235086	1	-0.0151356	1	-0.0238306	0	-0.0125594	1	0.00450876	2	-0.0077293	0	-0.00386465	1	0.0193232	1	-0.0202894	0	0.0151356	0	-0.00386442	0	0.00450849	0	-0.0399323	0	-0.00998308	0	-0.0103057	2	-0.0128822	0	0.00483081	0	0.00193232	0	0.018035	1	-0.045729	1	0.00869494	1	0.0190001	0	0.018034	1	0.00547459
0.1201	0.0064407	0	-0.0074068	1	-0.0624748	1	-0.00998308	1	-0.0119153	1	0.00289849	2	-0.0112719	0	-0.00966162	1	0.0376803	1	-0.0199674	0	-0.000966105	0	-0.00289831	0	0.00869494	0	-0.0119153	0	0.0212543	0	0.0041867	2	-0.00644108	0	0.0112719	0	0.00515287	1	0.0141704	1	-0.0328476	1	0.00354238	1	0.00805087	0	0.0132034	1	0.0106272
0.1301	0.00772884	0	-0.0199662	1	-0.092424	1	-0.0235086	1	0.00064407	1	-0.0144924	2	0.00901751	0	-0.0148145	1	0.053461	1	-0.0193232	1	0	0	0.00225424	0	0.00998308	0	-0.0151356	0	0.0338137	1	-0.0186791	1	0.00128822	1	0.00225438	1	-0.00128822	1	-0.011916	1	-0.018356	1	0.00579663	1	0.0215763	1	0.000322035	1	-0.0115933
0.1401	-0.00515256	0	0.0341357	1	-0.0888816	1	-0.0357459	1	0.0112712	1	0.00515287	2	-0.00128822	0	-0.00998368	1	0.0437994	1	-0.0190012	1	0.00128814	0	-0.0257628	0	-0.00354238	0	-0.0138475	0	0.0383222	1	-0.0161027	1	-0.00837341	1	0.0041867	1	0.00225438	1	0.0218997	1	0.0479832	1	-0.0128814	1	0.0161017	1	0.00128814	1	0.00386442
0.1501	0.00386442	0	0.0190001	1	-0.0875935	1	-0.0357459	1	0.027373	1	0.000322054	2	-0.00676314	0	0.00837341	1	-0.00708519	1	-0.0148145	1	0.00354238	0	0.0064407	0	0.00322035	0	-0.0106272	0	0.0373561	1	0.00128822	1	-0.0148145	1	0.00547492	1	0.0128822	1	0.0267305	1	0.0299493	1	-0.0222204	1	-0.00161017	1	-0.00966105	1	0.00547459
0.1601	-0.0119153	0	0.00547459	1	-0.0731019	1	-0.00579663	1	0.0202882	1	0.00805135	2	-0.0244761	0	0.00676314	1	-0.0109498	1	-0.00933957	1	0.00161017	0	0.0212543	0	0.00193221	0	-0.00901698	1	0.0389662	1	0.0115939	1	-0.0225438	1	0.00869546	1	-0.00579697	1	0.0405788	1	0.0244747	1	-0.0412205	1	-0.00289831	1	-0.0074068	1	-0.0125594
0.1701	0.00193221	0	0.0199662	1	-0.0840511	1	-0.0486273	1	0.000322035	1	0.0077293	2	-0.0247982	0	0.0206115	1	-0.0463758	1	0.0215776	1	0.00869494	0	-0.00515256	0	-0.00579663	0	-0.00128814	1	0.046051	1	0.0392906	1	-0.0148145	1	0.00901751	1	-0.00289849	1	0.0428332	1	-0.00998308	1	-0.0315594	1	-0.0141695	1	0.0157797	1	-0.0161017
0.1801	-0.0408984	1	-0.00418645	1	-0.0714918	1	-0.0328476	1	-0.0109492	1	-0.00805135	1	-0.0154586	0	-0.0132042	1	0.0157807	1	0.0144924	1	0.00579663	0	0.00386442	0	0.00193221	1	-0.000322035	1	0.0479832	1	0.0383244	1	-0.00289849	1	0.0167468	1	0.0077293	1	0.0270525	1	-0.0164238	1	0.0157797	1	-0.0338137	1	0.0173899	1	-0.00837291
0.1901	0.0843732	1	-0.0408984	1	-0.0357459	1	0.0106272	1	-0.0154577	1	-0.0041867	1	-0.0444435	0	-0.0434773	1	0.0212556	1	0.00386465	1	-0.00483052	0	-0.00515256	0	-0.0144916	1	-0.00289831	1	0.0524917	1	0.0225438	1	-0.00966162	1	0.0215776	1	0.0186791	1	0.00579697	1	0.00322035	1	0.0218984	1	0.0199662	1	0.00289831	1	0.00386442
0.2001	0.0544239	1	-0.0412205	1	0.00193221	1	0.0408984	1	-0.0106272	1	-0.00933957	1	-0.0190012	0	-0.0167468	1	0.0334936	1	-0.0215776	1	0.00064407	0	0.00837291	0	-0.00418645	1	-0.0119153	1	0.0331696	1	-0.0186791	1	-0.00611903	1	0.018035	1	0.0254423	1	0.0135263	1	0.018678	1	0.0357459	1	0.00869494	1	-0.0177119	1	-0.0122373
0.2101	0.0074068	1	-0.046373	1	0.0254408	1	0.0392883	1	-0.0064407	1	0.0206115	1	0.0235099	0	0.0122381	1	0.0141704	1	-0.00611903	1	0.00901698	0	0.00064407	0	-0.00515256	1	-0.0074068	1	0.00225424	1	-0.0441214	1	0.000644108	1	0.029951	1	0.035748	1	0.0144924	1	0.0215763	1	0.00418645	1	0.00322035	1	0.00579663	1	-0.00837291
0.2201	0.0589324	1	0.00966105	1	0.0650511	1	0.0135255	1	0.0148136	1	0.000322054	1	0.00322054	0	0.0402568	1	-0.0550712	1	0.00128822	1	-0.00354238	0	0.00193221	0	0.00322035	1	0.0193221	1	-0.0173899	1	-0.0437994	1	0.00193232	1	0.029951	1	0.0128822	1	0.000644108	1	-0.00289831	1	-0.0244747	1	-0.00483052	1	0.018034	1	0.0231865
0.2301	0.0750342	1	0.027373	1	0.0673053	1	-0.0505595	1	0.0325255	1	-0.0109498	1	-0.0199674	0	0.0512066	1	-0.0289849	1	0.00450876	1	-0.000322035	0	0.00483052	0	0.0215763	1	0.0283391	1	-0.0209323	1	-0.0106278	1	0.0186791	1	0.0170689	1	0.0199674	1	-0.00257643	1	-0.0151356	1	-0.0270509	1	-0.0138475	1	0.00901698	1	0.00805087
0.2401	0.0431527	1	0.0331696	1	0.0566782	1	0.0173899	1	0.0122373	1	0.00901751	1	-0.0454096	0	0.0151365	1	0.0212556	1	0.00837341	1	-0.00772884	0	-0.0148136	0	0.0270509	1	0.0109492	1	-0.00128814	1	0.0354259	1	0.0144924	1	0.00547492	1	0.00386465	1	0.00676314	1	-0.00708477	1	0.0119153	1	-0.0157797	1	0.00998308	1	-0.00933901
0.2501	0.0486273	1	0.0351018	1	0.0466951	1	-0.0225424	1	-0.00193221	1	-0.0173909	1	-0.0628005	1	-0.0244761	1	0.0647329	1	-0.00933957	1	0.00161017	0	0.0135255	0	-0.00483052	1	0.0109492	1	-0.00933901	1	0.0444435	0	0.0209335	1	-0.0132042	1	0.00740724	1	-0.0161027	1	0.0254408	1	0.0405764	1	0.0225424	1	-0.00805087	1	-0.0074068
0.2601	0.0399323	1	0.0235086	1	0.0251187	1	-0.0293052	1	-0.00998308	1	-0.0138483	1	0.0125601	1	-0.0431552	1	0.0512066	1	-0.0190012	1	0.00450849	0	-0.00128814	0	-0.0228645	1	-0.0228645	1	-0.0154577	1	-0.00998368	0	0.0228658	1	-0.0109498	1	-0.00579697	1	-0.011916	1	0.0115933	1	0.00869494	1	0.00193221	1	0.0074068	1	0.0206102
0.2701	0.0267289	1	0.0109492	1	-0.0074068	1	-0.0483052	1	-0.00869494	1	-0.00869546	1	-0.0125601	1	-0.0283408	1	-0.0202894	1	0.0077293	1	0.00966105	0	-0.00772884	0	-0.0128814	1	0.00193221	1	0.0103051	1	-0.0521728	0	0.0154586	1	-0.0103057	1	-0.00386465	1	-0.00161027	1	-0.00933901	1	-0.03639	1	-0.00708477	1	0.0103051	1	0.00579663
0.2801	0.0312374	1	-0.0270509	1	-0.0318815	1	-0.0444408	1	0.00322035	1	0.017713	1	-0.023832	1	-0.000966162	1	-0.0740724	1	0.0260864	1	0.00611866	0	0.0064407	0	0.00064407	1	0.037034	1	0.0202882	1	-0.0318834	0	0.0206115	1	-0.0202894	1	-0.00708519	1	0.0112719	1	-0.0212543	1	-0.0231865	1	-0.0074068	1	-0.00579663	1	-0.018678
0.2901	0.00579663	1	-0.0544239	1	-0.0428307	1	-0.0425086	1	0.0251187	1	0.0312392	1	-0.0434773	1	0.0212556	1	0.0228658	1	0.0222217	1	0.00515256	0	-0.0064407	0	0.0338137	1	0.00998308	1	0.00579663	1	0.0151365	0	0.00547492	1	-0.0286628	1	-0.0167468	1	-0.0132042	1	0.0206102	1	0.018356	1	0.0231865	1	-0.0135255	1	0.00354238
0.3001	-0.0190001	1	-0.0418645	1	-0.0470171	1	0.00901698	1	0.0238306	1	-0.0273746	1	0.0257643	1	0.0602241	1	0.105634	1	-0.0161027	1	-0.00450849	0	0.00837291	0	0.0402544	1	-0.0206102	1	0.00418645	1	0.0241541	0	-0.000966162	1	-0.0305951	1	-0.0241541	1	-0.00869546	1	0.00064407	1	0.046051	1	0.00933901	1	0.0112712	1	0.0190001
0.3101	-0.0254408	1	-0.0074068	1	-0.0611866	1	0.00708477	1	-0.0106272	1	-0.000966162	1	0.0631226	1	-0.017713	1	0.0396127	1	-0.0231879	1	0.000966105	0	-0.00257628	0	0.0251187	1	0.0106272	1	-0.000966105	1	0.00676314	0	-0.0450876	1	-0.00450876	1	-0.0132042	1	-0.00128822	1	-0.0170679	1	0.00193221	1	-0.00257628	1	0.00418645	1	-0.00450849
0.3201	-0.0299493	1	0.0376781	1	-0.0695596	1	0.0347798	1	-0.018034	1	0.0077293	1	0.0650549	1	-0.023832	1	-0.0457317	1	0.00354259	1	0.00515256	0	-0.0199662	0	-0.00901698	1	0.00901698	1	-0.0170679	1	0.0466978	0	-0.0325275	1	0.000966162	1	-0.0193232	1	-0.000322054	1	-0.0164238	1	-0.0434747	1	-0.0103051	1	-0.000322035	1	-0.0257628
0.3301	-0.0354238	1	0.0302713	1	-0.0119153	1	0.0241526	1	-0.0241526	1	0.0167468	1	0.0186791	1	-0.0235099	1	-0.0801915	1	0.0212556	1	0.00322035	0	0.00805087	0	-0.0447629	1	0.0138475	1	-0.0132034	1	0.0215776	0	-0.0170689	1	0.00579697	1	-0.0305951	1	0.00161027	1	0.0289832	1	-0.0299493	1	-0.00611866	1	0.0138475	1	-0.00869494
0.3401	-0.0663392	1	0.0408984	1	0.0128814	1	0.0589324	1	-0.00515256	1	0.0244761	1	-0.041867	1	-0.00805135	1	0.0557154	1	0.0132042	1	0.000322035	0	0.00064407	0	-0.0106272	1	-0.00998308	1	0.0170679	1	-0.00966162	0	-0.00193232	1	0.0112719	1	-0.0151365	1	-0.000966162	1	-0.0064407	1	0.0257628	1	0.0247967	1	0.000322035	1	0.027695
0.3501	-0.0621527	1	0.0225425	1	0.0315594	1	0.055068	1	0.018034	1	0.0144924	1	-0.0370362	1	0.0125601	1	0.100159	1	-0.000644108	1	0.00225424	0	0.00998308	0	0.0341357	1	-0.0309154	1	-0.0128814	1	-0.0547492	0	-0.00257643	1	0.0103057	1	-0.00998368	1	-0.00515287	1	-0.00869494	1	0.037034	1	0.00901698	1	-0.00708477	1	0.00257628
0.3601	-0.0605426	1	-0.0228645	1	0.0595765	1	0.00966105	1	0.0202882	1	0.029629	1	-0.0309172	1	0.0392906	1	0.0682755	1	-0.0228658	1	0.0064407	0	0.00386442	0	0.0524917	1	-0.0109492	1	-0.0074068	1	-0.05958	0	-0.0103057	1	0.0206115	1	0.00708519	1	-0.0151365	1	-0.0103051	1	-0.00966105	1	-0.0106272	1	-0.00193221	1	-0.0312374
0.3701	-0.0408984	1	-0.0669833	1	0.0267289	1	-0.0125594	1	0.0161017	1	0.00450876	1	0.0267305	1	-0.0109498	1	-0.0528169	1	-0.017713	1	0.00450849	0	0.00998308	0	0.0161018	1	0.0286611	1	0.00354238	1	-0.0280187	0	0.000966162	1	0.0273746	1	0.00966162	1	0.00708519	1	-0.00128814	1	-0.05539	1	-0.00193221	1	0.0128814	1	-0.0138475
0.3801	-0.00193221	1	-0.0582883	1	0.0425086	1	-0.0502375	1	-0.00257628	1	-0.0186791	1	0.0341377	1	-0.0447655	1	-0.114007	1	0.0190012	1	0.00193221	0	0.00772884	0	-0.0305933	1	-0.00128814	1	0.0135255	1	-0.00483081	0	0.0077293	1	0.00289849	1	0.0196453	1	0.00869546	1	0.0202882	1	-0.0154577	1	-0.0074068	1	0.00772884	1	0.036712
0.3901	0.0251187	1	-0.0318815	1	0.0206102	1	-0.046373	1	-0.0122373	1	-0.029951	1	0.0135263	1	-0.0132042	1	-0.0334936	1	0.0154586	1	0.0112712	1	-0.00354238	0	-0.0483052	1	-0.00805087	1	0.00322035	1	0.0698857	0	0.00225438	1	0.00450876	1	0.0128822	1	0.000644108	1	-0.0074068	1	0.0218984	1	0.0257628	1	0.0135255	1	0.0125594
0.4001	0.0305933	1	-0.0141695	1	-0.0106272	1	-0.0721358	1	-0.0122373	1	0.0360701	1	-0.0122381	1	-0.0392906	1	0.065377	1	-0.00644108	1	0.00966105	1	0.00354238	0	0.0360679	1	-0.0125594	1	-0.00805087	1	0.121414	0	-0.00354259	1	-0.0103057	1	0.0244761	1	0.0164248	1	-0.00805087	1	0.0396103	1	-0.0064407	1	-0.00128814	1	-0.0199662
0.4101	0.0122373	1	0.0592544	1	-0.0318815	1	-0.0331696	1	0.00064407	1	0.0447655	1	-0.0170689	1	0.00869546	1	0.0740724	1	-0.0209335	1	-0.0119153	1	0	0	0.0476612	1	-0.00064407	0	-0.0215763	1	0.0615123	0	-0.00644108	1	-0.0151365	1	0.0215776	1	-0.00644108	1	-0.000322035	1	0	1	-0.00676273	1	0.0141695	1	-0.00772884
0.4201	0.0602205	1	0.0470171	1	-0.0341357	1	0.0334916	1	0.0164238	1	0.0167468	1	-0.00161027	1	0.0566815	1	-0.0541051	1	-0.00966162	1	-0.00998308	1	0.00161017	0	0.0260848	1	0.00418645	0	0.0144916	1	0.0483081	0	0.0132042	1	-0.0241541	1	0.0161027	1	0.00322054	1	0.037034	1	-0.0595765	1	0.00064407	1	0.00515256	1	0.0264069
0.4301	0.0576443	1	0.0566782	1	-0.0431527	1	0.0389662	1	0.0128814	1	0.0244761	1	0.0315613	2	0.00901751	1	-0.0576477	1	-0.00193232	1	-0.0161017	1	0.00966105	0	0.00933901	1	0.00225424	0	0.0125594	1	-0.0309172	0	0.0222217	1	-0.0315613	1	0.0132042	1	-0.0193232	1	-0.00354238	1	0.0112712	1	0.00805087	1	0.0125594	1	0.00322035
0.4401	0.0518476	1	0.0202882	1	-0.0251187	1	0.0605426	1	0	1	-0.0225438	1	0.0283408	2	-0.0437994	1	-0.0254423	1	0.0196453	1	0.00547459	1	0.00418645	0	-0.0508815	1	0.00515256	0	-0.0247967	1	-0.0991926	0	0.023832	1	-0.0225438	1	-0.00644108	1	-0.0125601	1	-0.0064407	1	0.0164238	1	0.0235086	1	-0.00483052	1	-0.0389662
0.4501	0.0383222	1	0.00708477	1	0.00386442	1	0.0502375	1	-0.00450849	1	-0.0428332	1	-0.0750386	2	-0.0283408	1	0.104668	1	0.0170689	1	0.0196441	1	0.00225424	0	-0.0283391	1	-0.0074068	0	-0.0128814	1	-0.053461	0	0.018035	1	-0.0199674	1	-0.00322054	1	-0.00998368	1	0.00128814	1	0.0231865	1	-0.0074068	1	-0.018034	1	-0.00161017
0.4601	0.0247967	1	-0.046051	1	0.036712	1	0.0437968	1	-0.018678	1	-0.0244761	1	-0.0264084	2	-0.00966162	1	0.0495963	1	-0.0196453	1	0.0144916	1	-0.0128814	0	0.0296272	1	0.00483052	0	0.0170679	1	-0.0409009	0	0.0170689	1	-0.00805135	1	-0.0161027	1	-0.0264084	1	0.0235086	1	-0.0247967	1	-0.0225424	1	0.018034	1	0.027373
0.4701	0.036712	1	-0.0875935	1	0.0357459	1	0.0228645	1	-0.0112712	1	-0.0186791	1	-0.0228658	1	0.0283408	1	-0.0573256	1	0.0351039	1	-0.0157797	1	0.0064407	0	0.046051	1	0.00772884	0	-0.0119153	1	-0.0103057	0	0.0125601	1	0.000644108	1	-0.0247982	1	-0.017713	1	0.00225424	1	-0.0476612	1	-0.00483052	1	-0.0128814	1	0.0112712
0.4801	0.0270509	1	-0.0821189	1	0.0376781	1	0.00708477	1	-0.00161017	1	0.0483081	1	0.0566815	1	0.0434773	1	-0.0154586	1	-0.00289849	1	-0.0132034	1	-0.000322035	0	0.000966105	1	0.000322035	0	-0.00225424	1	-0.00128822	0	0.0161027	1	-0.000644108	1	-0.0276966	1	-0.0151365	1	-0.00933901	1	0.0238306	1	0.0215763	1	-0.00354238	1	-0.0286611
0.4901	-0.00225424	1	-0.0212543	1	0.0344577	1	-0.0228645	1	0.00515256	1	0.00966162	1	-0.053783	1	0.00354259	1	0.0457317	1	0.018035	1	0.00354238	1	-0.00193221	0	-0.0254408	1	0.0074068	0	0.0225425	1	0.103701	0	-0.00354259	1	0.0041867	1	-0.0254423	1	-0.0103057	1	-0.00998308	1	0.0270509	1	-0.00869494	1	0.0138475	1	-0.0254408
0.5001	-0.0212543	1	0.0579663	1	0.00386442	1	-0.0244747	1	0.0138475	1	0.00386465	1	0.0257643	1	-0.0280187	1	0.0106278	1	0.0235099	1	0.00805087	1	-0.0109492	0	-0.0386442	1	-0.00257628	0	-0.0331696	1	0.126889	0	-0.0267305	1	0.011916	1	-0.017713	1	0.00611903	1	0.00386442	1	0.0450849	1	-0.00708477	1	-0.00128814	1	0.0322035
0.5101	-0.018034	1	0.0389662	1	-0.00998308	1	-0.0598985	1	0.0190001	1	0.00644108	1	-0.0682755	1	-0.0334936	1	-0.00611903	1	-0.0128822	1	-0.00869494	1	-0.00611866	0	0.036712	1	-0.00257628	0	-0.0151356	1	0.077615	0	-0.029629	1	0.0164248	1	-0.0103057	1	0.0167468	1	0.0218984	1	-0.0135255	1	-0.0202882	1	-0.0132034	1	-0.00708477
0.5201	-0.0338137	1	0.0795427	1	-0.0199662	1	-0.0351018	1	0.00225424	1	0.00289849	1	-0.000966162	1	-0.00998368	1	-0.0135263	1	-0.0144924	1	-0.00386442	1	0.00998308	0	0.0595765	1	0.00483052	0	-0.0251187	1	-0.00257643	0	-0.0225438	1	0.0173909	1	-0.00257643	1	0.017713	1	-0.0103051	1	-0.0618307	1	0.00450849	1	-0.0141695	1	-0.0396103
0.5301	-0.0305933	1	0.0821189	1	-0.0247967	1	0.0122373	1	-0.00225424	1	-0.0148145	1	-0.00579697	1	0.0376803	1	-0.00547492	1	-0.011916	1	-0.00837291	1	0.000966105	0	0.0235086	1	0.00257628	0	-0.00289831	1	-0.0966162	0	-0.0206115	1	0.0225438	1	0.00322054	1	0.00933957	1	-0.00418645	1	0.0106272	1	0.0264069	1	-0.0132034	1	0.00450849
0.5401	-0.0351018	1	0.0354239	1	-0.0289831	1	0.0173899	1	-0.00998308	1	-0.0138483	1	-0.0344598	1	0.0373583	1	0.0247982	1	0.000966162	1	-0.0244747	1	-0.00805087	0	-0.0338137	1	0.00869494	0	0.0260848	1	-0.135907	0	-0.0254423	1	0.0144924	1	0.00998368	1	0.0077293	1	-0.000322035	1	0.0257628	1	-0.00161017	1	0.0177119	1	0.0402544
0.5501	-0.037034	1	-0.00257628	1	-0.0302713	1	0.0338137	1	-0.00579663	1	0.0231879	1	0.0544271	1	0.00676314	1	0.00386465	1	0.0241541	1	0.0148136	1	-0.00611866	0	-0.0605426	1	-0.00161017	0	-0.0309154	1	-0.0750386	0	-0.0202894	1	0.0212556	1	0.0257643	1	-0.00322054	1	0.0135255	1	0.0257628	1	-0.0119153	1	-0.00257628	1	0.00193221
0.5601	-0.045729	1	-0.0518476	1	-0.0173899	1	0.0428307	1	-0.0064407	1	0.0312392	1	0.023832	1	-0.023832	1	-0.00805135	1	0.0115939	1	0.0254408	1	-0.00128814	0	-0.0109492	1	0.00805087	0	-0.00064407	1	0.0789033	0	-0.0199674	1	0.011916	1	0.0125601	1	-0.0109498	1	0.0138475	1	-0.0218984	1	-0.0103051	1	0.0138475	1	-0.0354238
0.5701	-0.0421866	1	-0.0618307	1	-0.0218984	1	0.00805087	1	0.0161017	1	0.0077293	1	0.0351039	1	-0.0309172	1	-0.0331716	1	0.000322054	1	0.0312374	1	0.00161017	0	0.0454069	1	-0.00064407	0	-0.0138475	1	0.0283408	0	-0.0228658	1	0.00128822	1	0.0244761	1	0.00225438	1	-0.00676273	1	-0.0505595	1	0.00869494	1	-0.000966105	1	-0.00837291
0.5801	-0.0247967	1	-0.0882376	1	0.0119153	1	0.00128814	1	0.00837291	1	0.00837341	1	-0.0132042	1	-0.00515287	1	-0.00128822	1	-0.00998368	1	-0.0193221	1	0.0074068	0	0.0386442	1	0.000966105	0	0.00869494	1	0.100159	0	-0.0103057	1	-0.0193232	1	0.0257643	1	-0.00161027	1	-0.00708477	1	-0.00483052	1	0.0199662	1	0.0138475	1	0.0389662
0.5901	-0.0164238	1	-0.0824409	1	0.0241526	1	-0.00225424	1	0.00869494	1	0.00837341	1	-0.0650549	1	0.0244761	1	0.0318834	1	-0.00966162	1	0.0074068	1	-0.00998308	0	-0.00676273	1	-0.00064407	0	0.00161017	1	0.148467	0	-0.00225438	1	-0.0257643	1	0.0138483	1	-0.0141704	1	0.0074068	1	0.0196441	1	-0.00161017	1	0.00257628	1	0.0270509
0.6001	0.018678	1	-0.0817969	1	0.0212543	1	-0.0357459	1	-0.00547459	1	-0.00740724	1	0.00386465	1	0.0276967	1	0.00161027	1	0.00740724	1	0.00225424	1	-0.00225424	0	-0.0673053	1	-0.00128814	0	0.0167458	1	-0.0122381	0	0.00869546	1	-0.0267305	1	0.0209335	1	0.0161027	1	0.0190001	1	0.0351018	1	-0.00611866	1	-0.00289831	1	-0.0235086
0.6101	0.0228645	1	-0.0608646	1	0.018678	1	-0.0586104	1	-0.0212543	1	0.0148145	1	-0.0524948	1	0.00805135	1	-0.0141704	1	0.0077293	1	0.0305933	1	-0.000966105	0	-0.0225424	1	-0.00483052	0	-0.0260848	1	-0.0515286	0	0.00450876	1	-0.0225438	1	0.0351039	1	0.0128822	1	-0.00998308	1	0.00933901	1	-0.00998308	1	-0.00901698	1	-0.0293052
0.6201	0.0502375	1	0.0173899	1	0.00772884	1	-0.00515256	1	-0.0115933	1	0.00805135	1	0.0766489	1	-0.0199674	1	-0.0218997	1	0.00483081	1	0.0193221	1	0.0064407	0	0.0576443	1	0.0128814	0	-0.0115933	1	-0.122058	0	0.0112719	1	0.0289849	1	0.0318834	1	-0.00515287	1	-0.0106272	1	-0.0434747	1	0.0125594	1	0.0109492	1	0.03639
0.6301	0.0293052	1	0.0615087	1	0.00450849	1	0.0196441	1	-0.00837291	1	-0.0305951	1	-0.011916	0	-0.0341377	1	-0.0228658	1	-0.00837341	1	0.00772884	1	0.00450849	0	0.0389662	1	-0.00225424	0	-0.0283391	1	-0.137517	0	0.0273746	1	0.0148145	1	0.0173909	1	0.00128822	1	-0.00933901	1	-0.027373	1	0.0254408	1	0.0128814	1	0.0218984
0.6401	0.0254408	1	0.0760003	1	0.0119153	1	0.0286611	1	0.0064407	1	-0.0190012	1	0.0821238	0	-0.0164248	1	0.0373583	1	-0.00740724	1	0.0103051	1	-0.00064407	0	0.0106272	1	-0.00708477	0	0.00161017	1	-0.0521728	0	0.0183571	1	-0.0338157	1	0.0151365	1	0.0115939	1	-0.00547459	1	0.0173899	1	-0.00483052	1	-0.00289831	1	-0.0309154
0.6501	0.0476612	1	0.0724579	1	-0.00161017	1	0.0235086	1	0.0106272	1	0.0231879	1	-0.0801915	0	0.00515287	1	-0.00483081	1	0.00805135	1	-0.0119153	1	-0.00128814	0	-0.0392883	1	-0.00611866	0	-0.00289831	1	-0.00354259	0	0.0231879	1	-0.00128822	1	0.00644108	1	0.00933957	1	0.0341357	1	0.0238306	1	-0.0115933	1	0.0119153	1	-0.0202882
0.6601	0.0222204	1	0.0763223	1	-0.00966105	1	0.0312374	1	0.0154577	1	0	1	0.0103057	0	0.0264084	1	0.00450876	1	0.0190012	1	0.0244747	1	-0.00064407	0	-0.0392883	1	0.0125594	0	0.0132034	1	0.0582918	0	0.0186791	1	0.00837341	1	-0.00386465	1	-0.00837341	1	0.00322035	1	0.0218984	1	-0.00289831	1	-0.00354238	1	0.0215763
0.6701	0.0238306	1	0.0437968	1	-0.0170679	1	0.000966105	1	0.00257628	1	-0.0135263	1	-0.0586138	0	0.0264084	1	-0.0161027	1	0.0125601	1	-0.0157797	1	0.0132034	0	-0.027373	1	-0.00064407	0	-0.0309154	1	0.116262	0	0	1	0.00837341	1	-0.0106278	1	-0.0103057	1	-0.0164238	1	-0.00547459	1	0.00354238	1	0.0112712	1	0.0338137
0.6801	0.0244747	1	0.0125594	1	-0.0267289	1	0.0122373	1	-0.00322035	1	-0.00805135	1	0.0763268	0	0.00354259	1	-0.00933957	1	0.0041867	1	-0.0225424	1	0.0064407	0	0.0254408	1	0.00515256	0	0.00289831	1	0.104668	0	0.0206115	1	-0.00547492	1	-0.0193232	1	-0.000966162	1	-0.00547459	1	-0.0418645	1	0.00869494	1	0.00869494	1	-0.00322035
0.6901	0.0267289	1	-0.0586104	1	-0.0154577	1	0.00064407	1	0.00869494	1	0.0170689	1	0.0363921	0	-0.00547492	1	-0.0173909	1	-0.0112719	1	-0.0196441	1	-0.000966105	0	0.0357459	1	0.00483052	0	0.0260848	1	0.0270525	0	0.0183571	1	-0.00547492	1	-0.0280187	1	-0.00161027	1	0.00547459	1	-0.018356	1	-0.00579663	1	-0.0132034	1	-0.0505595
0.7001	0.00579663	1	-0.0721358	1	-0.0151356	1	-0.00805087	1	-0.0177119	1	-0.00708519	1	0.0305951	0	-0.0041867	1	0.00805135	1	-0.00676314	1	-0.0299493	1	-0.000966105	0	-0.00225424	1	0	0	0.0244747	1	-0.0763268	0	0.0154586	1	0.00740724	1	-0.035748	1	0.00289849	1	0.0322035	1	0.018034	1	-0.0154577	1	-0.0148136	1	0.018356
0.7101	0.00354238	1	-0.0621527	1	0.0206102	1	-0.0341357	1	-0.00128814	1	-0.047664	1	0.0650549	0	-0.00579697	1	0.0853443	1	-0.00128822	1	0.0119153	1	0.00225424	0	-0.0544239	1	-0.00289831	0	0.0109492	1	-0.0383244	0	0.0154586	1	0.0231879	1	-0.0318834	1	-0.0106278	1	-0.00611866	1	0.0251187	1	0.00579663	1	-0.0122373	1	0.0479832
0.7201	0.0309154	1	-0.0901698	1	0.0235086	1	-0.0428307	1	0.00257628	1	-0.0222217	1	-0.0695637	0	0.000322054	1	0.0524948	1	0.0244761	1	0.018356	1	0.0151356	0	0.00322035	1	0.00772884	0	-0.0167458	1	-0.0518507	0	-0.0164248	1	0.00805135	1	-0.0334936	1	0.00450876	1	-0.0103051	1	0.00998308	1	0.0106272	1	-0.00386442	1	-0.0122373
0.7301	0.0164238	1	-0.083085	1	0.0128814	1	-0.0534578	1	0.0151356	1	-0.0170689	1	0.0115939	0	0.000644108	1	-0.0257643	1	0.0218997	1	-0.0286611	1	-0.00193221	0	0.00772884	1	0.00515256	0	-0.0244747	1	-0.0241541	0	-0.00515287	1	0.00708519	1	-0.041545	1	0.00579697	1	-0.00998308	1	-0.0138475	1	0.0173899	1	-0.00547459	1	-0.0415425
0.7401	0.000322035	1	-0.0608646	1	0.0103051	1	-0.0161017	1	0.0125594	1	0.00515287	1	-0.0473419	0	-0.00322054	1	-0.0789032	1	-0.0148145	1	0.00805087	1	0.00676273	0	0.0695596	1	0.00515256	0	-0.00869494	1	0.0289849	0	-0.0199674	1	-0.0190012	1	-0.041545	1	-0.00933957	1	-0.00354238	1	-0.00805087	1	-0.0151356	1	-0.0206102	1	-0.0119153
0.7501	0.00450849	1	-0.037034	1	0.0157797	1	0.0251187	1	0.0125594	1	0.0273746	1	0.00869546	0	-0.0125601	1	-0.0547492	1	-0.0183571	1	-0.0408984	1	0.00225424	0	-0.036712	1	0.0064407	0	0.0190001	1	0.0731063	0	-0.0228658	1	-0.0164248	1	-0.0380024	1	0.00998368	1	0.0238306	1	0.0164238	1	-0.0125594	1	-0.00933901	1	0.0299493
0.7601	-0.0135255	1	-0.0231865	1	0.00418645	1	0.0289832	1	0.000966105	1	0.0231879	1	0.0557154	0	0.000966162	1	0.0647329	1	-0.0157806	1	0.00805087	1	0.00547459	0	-0.0202882	1	0.00354238	0	0.0405764	1	0.0518507	0	-0.0280187	1	-0.00128822	1	-0.0128822	1	0	1	-0.00225424	1	0.027373	1	-0.0135255	1	0.0173899	1	0.0408984
0.7701	-0.00901698	1	0.0437968	1	0.018678	1	0.0347798	1	-0.0109492	1	-0.0164248	1	-0.00322054	0	-0.00161027	1	0.0338157	1	0.00933957	1	-0.00805087	1	0.00322035	0	-0.0502375	1	-0.00257628	0	0.0135255	1	0.0302731	0	-0.0421891	1	-0.00805135	1	-0.0112719	1	0.00805135	1	-0.00966105	1	0.0074068	1	0.00676273	1	0	1	-0.0161017
0.7801	-0.0170679	1	0.0473391	1	0.00418645	1	0.0380001	1	-0.0128814	1	-0.023832	1	0.0602241	0	0.000644108	1	0.0077293	1	0.0193232	1	0.0064407	1	0.00354238	0	0.0209323	1	0.00901698	0	-0.0122373	1	0.0141704	0	-0.0228658	1	-0.00193232	1	-0.00161027	1	-0.00805135	1	-0.00869494	1	-0.0225424	1	0.0341357	1	-0.0125594	1	-0.0396103
0.7901	-0.0238306	1	0.0689155	1	0.00483052	1	0.027695	1	-0.00064407	1	-0.0486302	1	0.0077293	0	-0.00161027	1	-0.0441214	1	0.0106278	1	0.0074068	1	-0.00225424	0	0.045729	1	0.00933901	0	-0.0334916	1	-0.0270525	0	-0.0148145	1	-0.00805135	1	0.00515287	1	-0.00515287	1	-0.00289831	1	-0.0470171	1	-0.00837291	1	-0.0125594	1	0.018034
0.8001	-0.0235086	1	0.0714918	1	-0.00933901	1	0.0260848	1	0.00772884	1	-0.0431552	1	0.00289849	0	0.0112719	1	-0.0373583	1	-0.00515287	1	0.00772884	1	0.00579663	0	0.0260848	1	-0.00386442	0	0.0141695	1	-0.00740724	0	-0.0235099	1	0.00644108	1	0.0199674	1	0.00354259	1	0.0202882	1	0.00257628	1	-0.0164238	1	0.0132034	1	0.0383222
0.8101	-0.0331696	1	0.0805088	1	-0.0106272	1	0.00128814	1	0.00064407	1	0.00289849	1	-0.0521728	0	-0.000322054	1	0.0138483	1	-0.0231879	1	-0.0161017	1	0.0115933	0	-0.0177119	1	0.00257628	0	0.0244747	1	-0.0637667	0	0.0157806	1	0.0196453	1	0.0141704	1	0.000322054	1	0.00193221	1	0.0154577	1	-0.00611866	1	0.0164238	1	0.0170679
0.8201	-0.0267289	1	0.0615087	1	-0.0106272	1	0.0119153	1	0.0135255	1	0.0325275	1	-0.0647329	0	-0.00193232	1	0.0312392	1	-0.00708519	1	0.00225424	1	0.0074068	0	-0.03639	1	0.00805087	0	0.0318815	1	-0.0289849	0	-0.0193232	1	0.0270525	1	0.0231879	1	-0.00644108	1	-0.0173899	1	0.0251187	1	-0.000322035	1	-0.00547459	1	-0.0260848
0.8301	-0.0347798	1	0.0679494	1	-0.018678	1	-0.0167458	1	0.0202882	1	0.0280187	1	-0.0173909	0	0.00483081	1	0.047342	1	0.0141704	1	-0.00161017	1	0.00998308	0	-0.0447629	1	0.00354238	0	0.00611866	1	-0.00901751	0	-0.00644108	1	0.0334936	1	0.0154586	1	0.00386465	1	-0.00869494	1	-0.0064407	1	0.0231865	1	-0.0167458	1	-0.0115933
0.8401	-0.0144916	1	0.0473391	1	-0.0235086	1	-0.0125594	1	0.0109492	1	0.000322054	1	-0.0186791	0	-0.00837341	1	0.00579697	1	0.0128822	1	0.0115933	1	-0.00579663	0	0.03639	1	0.00515256	0	-0.028017	1	-0.235744	0	0.0144924	1	0.0351039	1	0.0222217	1	-0.00322054	1	-0.00193221	1	-0.0338137	1	-0.00193221	1	-0.0106272	1	0.0267289
0.8501	-0.0225424	1	0.0115933	1	-0.0228645	1	-0.0157797	1	0.00772884	1	-0.0144924	1	0.0441214	0	-0.00483081	1	-0.0161027	1	0.00998368	1	0.00708477	1	-0.000322035	0	0.0289832	1	-0.00418645	0	-0.0389662	1	0.0644108	0	-0.00676314	1	0.0254423	1	0.0431552	1	0.00579697	1	0.0286611	1	0.00450849	1	-0.0215763	1	0.00289831	1	0.0302713
0.8601	-0.0109492	1	-0.0470171	1	-0.0161017	1	-0.0264069	1	-0.00225424	1	-0.0286628	1	0.0383244	0	-0.00354259	1	-0.00901751	1	-0.011916	1	0.0167458	1	0.00869494	0	0.0167458	1	0.00257628	0	-0.0074068	1	0.190012	0	-0.0164248	1	0.0376803	1	0.0351039	1	0.00386465	1	0.0161017	1	0.00257628	1	-0.0144916	1	0.0257628	1	0.00611866
0.8701	-0.0193221	1	-0.0669833	1	-0.0254408	1	-0.0196441	1	-0.00901698	1	-0.0206115	1	-0.0331716	0	-0.011916	1	0.00450876	1	-0.0315613	1	0.00837291	1	0.00386442	0	-0.0431527	1	0.00515256	0	0.036712	1	0.115939	0	-0.00901751	1	0.0132042	1	0.0376803	1	0.00547492	1	-0.0138475	1	0.0289832	1	0.00708477	1	0.00354238	1	-0.0421866
0.8801	0.00579663	1	-0.0724579	1	-0.0167458	1	-0.00386442	1	-0.0064407	1	-0.0386465	1	0.0631226	0	-0.00193232	1	0.0218997	1	-0.00869546	1	0.0283391	1	0.00354238	0	-0.018678	1	-0.00257628	0	0.0354239	1	0.0486302	0	-0.00161027	1	0.00611903	1	0.0270525	1	-0.00933957	1	-0.0148136	1	0.00933901	1	0.0218984	1	-0.0177119	1	-0.00998308
0.8901	-0.0128814	1	-0.0875935	1	0.00579663	1	0.0331696	1	-0.00547459	1	0.00611903	1	-0.0692416	0	0.0132042	1	0.0041867	1	0.0151365	1	0.0125594	1	-0.00322035	0	-0.0199662	1	0.0074068	0	0.0109492	1	0.00483081	0	0.0151365	1	-0.000644108	1	0.0351039	1	-0.00644108	1	-0.00064407	1	-0.0334916	1	0.00837291	1	-0.000966105	1	0.0312374
0.9001	-0.0138475	1	-0.0892037	1	0.0196441	1	-0.00322035	1	0.00289831	1	0.0322054	1	-0.00547492	0	0.0164248	1	-0.0041867	1	0.0199674	1	0.00772884	1	0.00386442	0	0.0305933	1	-0.00579663	0	-0.0151356	1	0	0	-0.00354259	1	-0.00289849	1	0.0428332	1	0.00483081	1	0.00193221	1	-0.0119153	1	0.00418645	1	0.00869494	1	0.0431527
0.9101	-0.0128814	1	-0.0676273	1	0.0328476	1	-0.0112712	1	0.00289831	1	0.0199674	1	-0.0247982	0	0.0125601	1	0.00805135	1	0.0157806	1	0.0222204	1	0	0	0.0325255	1	0.00547459	0	-0.03639	1	-0.0251202	0	0.0103057	1	-0.00933957	1	0.0341377	1	-0.00450876	1	0.0173899	1	-0.00225424	1	-0.0206102	1	0.0212543	1	-0.0128814
0.9201	0.00354238	1	-0.0608646	1	0.018356	1	-0.0235086	1	0.00837291	1	0.0041867	1	-0.0077293	0	-0.0125601	1	-0.017713	1	-0.0041867	1	0.0347798	1	0.00805087	0	0.00515256	1	0.00966105	0	-0.0173899	1	-0.0218997	0	-0.0144924	1	-0.0363921	1	0.0305951	1	-0.00708519	1	-0.0064407	1	0.0260848	1	-0.00547459	1	0.0103051	1	-0.0521697
0.9301	0.00869494	1	-0.0344577	1	0.0206102	1	0.00998308	1	0.0167458	1	-0.0173909	1	0.0541051	0	-0.0151365	1	0.00322054	1	-0.0231879	1	0.00354238	1	0.00193221	0	-0.0154577	1	0.00547459	1	0.00515256	1	-0.00128822	0	0.017713	1	-0.0515286	1	0.0122381	1	-0.000644108	1	-0.00998308	1	0.0196441	1	0.0119153	1	-0.00966105	1	-0.0144916
0.9401	-0.0157797	1	-0.0122373	1	0.0122373	1	0.0212543	1	0.00354238	1	-0.0267305	1	-0.0212556	0	-0.017713	1	-0.00128822	1	-0.0190012	1	-0.028017	1	-0.0112712	0	-0.00322035	1	0.00161017	1	0.046051	1	0.0289849	0	-0.00547492	1	-0.0528169	1	0.0273746	1	0.011916	1	-0.0141695	1	-0.0103051	1	0.0212543	1	-0.0154577	1	0.0360679
0.9501	0.0154577	1	0.0190001	1	0.0125594	1	0.0154577	1	-0.0064407	1	-0.00547492	1	-0.0782591	0	-0.00869546	1	0.00708519	1	0.00450876	1	0.00998308	1	-0.00901698	0	0.00289831	1	-0.00547459	1	0.0238306	1	0.0805135	0	-0.0325275	1	-0.053461	1	0.0151365	1	0.0106278	1	0.00450849	1	-0.0347798	1	0.00322035	1	0.00708477	1	0.0341357
0.9601	0.00901698	1	0.0286611	1	0.00772884	1	0.0109492	1	-0.0103051	1	-0.0405788	1	0.0173909	0	0.018035	1	0.0183571	1	0.0209335	1	0.0170679	1	0.00966105	0	0.0399323	1	0.00611866	1	-0.00869494	1	0.0576477	0	-0.0115939	1	-0.0489522	1	0.029951	1	-0.00289849	1	0.0254408	1	0.0064407	1	-0.0122373	1	0.0228645	1	0.000322035
0.9701	0.0218984	1	0.037034	1	0.0151356	1	-0.00450849	1	-0.0135255	1	-0.0347818	0	0.00257643	0	0.0138483	1	-0.00515287	1	0.0280187	1	0.0164238	1	0.00322035	0	0.0215763	1	0.0132034	1	-0.0373561	1	0.0132042	0	-0.0267305	1	-0.0640888	1	0.0241541	1	0	1	0.0074068	1	0.0132034	1	-0.00805087	1	0.00772884	1	-0.0541019
0.9801	0.00611866	1	0.0776104	1	-0.00128814	1	-0.0119153	1	-0.00966105	1	0.00611903	0	-0.00386465	0	0.0151365	1	0.0041867	1	0.0106278	1	-0.0218984	1	-0.000322035	0	-0.000966105	1	0.027695	1	-0.0489493	1	0.00354259	0	-0.00933957	1	-0.0669872	1	0.0202894	1	-0.00708519	1	-0.00611866	1	0.0312374	1	-0.00322035	1	-0.0125594	1	-0.00805087
0.9901	0.0074068	1	0.0779325	1	0.00515256	1	-0.00128814	1	-0.00418645	1	0.0409009	0	0.077293	0	-0.00289849	1	0.00354259	1	-0.017713	1	-0.0405764	1	0.00450849	0	-0.0257628	1	-0.00225424	1	-0.00515256	1	-0.000644108	0	-0.0132042	1	-0.0425111	1	-0.000966162	1	0.00354259	1	-0.018356	1	0.0235086	1	0.0074068	1	-0.0209323	1	0.0354239
1.0001	0.00547459	1	0.0798647	1	0.00611866	1	-0.018356	1	0.0106272	1	-0.0128822	0	0.0077293	0	-0.0115939	1	-0.0151365	1	-0.0264084	1	0.00805087	1	0.0109492	0	-0.0309154	1	-0.0109492	1	0.0421866	1	0.00257643	0	-0.0144924	1	-0.0640888	1	-0.00740724	1	0.0103057	1	-0.00966105	1	0.00257628	1	0.0260848	1	-0.00064407	1	0.0247967
1.0101	0.00837291	1	0.0750342	1	0.00289831	1	-0.0206102	1	0.00869494	1	-0.0315613	0	0.00547492	0	-0.0157806	1	0.0254423	1	-0.00869546	1	-0.0132034	1	0.00901698	0	-0.00547459	1	-0.00289831	1	0.0344577	1	-0.0167468	0	-0.0264084	1	-0.0431552	1	-0.00869546	1	0.00708519	1	0.00805087	1	-0.0341357	1	-0.000322035	1	0.0128814	1	-0.00483052
1.0201	0.0141695	1	0.073424	1	0.0074068	1	-0.0360679	1	0.00708477	1	0.0190012	0	0.00161027	0	-0.0161027	1	-0.0103057	1	0.0112719	1	0.0190001	1	0	0	0.0418646	1	0.0074068	1	0.0177119	1	-0.0247982	0	-0.0354259	1	-0.0441214	1	0.0157807	1	0.00547492	1	0.0157797	1	-0.00547459	1	-0.0115933	1	0.0193221	1	-0.0502375
1.0301	0.0128814	1	0.0669833	1	-0.00966105	1	-0.0119153	1	0.0106272	1	0.00547492	0	-0.0930736	0	-0.00128822	1	-0.00450876	1	0.0196453	1	0.0222204	1	0.000966105	0	0.0254408	1	0.0122373	1	-0.0106272	1	-0.00257643	0	-0.0305951	1	-0.0502404	1	-0.00869546	1	0.00740724	1	-0.00515256	1	-0.00257628	1	-0.0106272	1	-0.0128814	1	-0.0170679
1.0401	0.00450849	1	0.0479832	1	-0.00611866	1	0.000322035	1	0.00289831	1	0.00193232	0	0.0161027	0	0.0161027	1	-0.0041867	1	0.0151365	1	-0.0190001	1	-0.00193221	0	0.0109492	1	0.00193221	1	-0.0402544	1	-0.00193232	0	-0.0260864	1	-0.0325275	1	-0.00966162	1	-0.00483081	1	-0.0112712	1	0.0244747	1	-0.000966105	1	-0.0173899	1	0.046051
1.0501	0.00933901	1	0.064407	1	-0.0132034	1	0.0241526	1	-0.000966105	1	-0.00966162	0	-0.0473419	0	0.0244761	1	-0.0106278	1	-0.0241541	1	-0.00579663	1	0.00354238	0	-0.0128814	1	-0.0218984	1	-0.0421866	1	-0.0434773	0	-0.0367142	1	-0.0367142	1	-0.00289849	1	0.00450876	1	-0.0115933	1	0.0144916	1	0.00708477	1	-0.00611866	1	0.0392883
1.0601	-0.00193221	1	0.0338137	1	-0.0128814	1	0.0125594	1	-0.018356	1	-0.00161027	0	0.0560374	0	0.0151365	1	0.0138483	1	-0.0215776	1	0.0122373	1	0.00257628	0	-0.0231865	1	-0.0247967	1	-0.00772884	1	0.00933957	0	-0.0228658	1	-0.0402568	1	-0.00611903	1	-0.00483081	1	-0.00064407	1	-0.00483052	1	0.00354238	1	0.00354238	1	-0.00708477
1.0701	0.00837291	1	-0.0164238	1	-0.000966105	1	0.0218984	1	-0.0144916	1	-0.000322054	0	0.0325275	0	-0.0041867	1	-0.00450876	1	-0.0264084	1	0.0173899	1	-0.00322035	0	-0.0103051	1	0.0122373	1	0.0354239	1	0.0209335	1	-0.0338157	1	-0.0325275	1	-0.000644108	1	0.000966162	1	0.0135255	1	-0.0357459	1	-0.00450849	1	0.0167458	1	-0.0479832
1.0801	0.0212543	1	-0.00676273	1	-0.0148136	1	0.0148136	1	-0.00901698	1	-0.00225438	0	0.0164248	0	-0.0164248	1	-0.00966162	1	-0.000322054	1	0.0109492	1	0.00193221	0	0.0215763	1	-0.00322035	1	0.054746	1	0.011916	1	-0.0241541	1	-0.0421891	1	-0.011916	1	0.00676314	1	0.027695	1	-0.0112712	1	-0.0106272	1	0.00225424	1	-0.0151356
1.0901	0.00933901	1	-0.0170679	1	-0.00611866	1	0.0119153	1	-0.00547459	1	-0.00933957	0	0.00998368	0	-0.0132042	1	-0.011916	1	0.0231879	1	0.000966105	1	-0.00257628	0	0.0537798	1	0.0157797	1	0.028017	1	-0.00354259	1	-0.0244761	1	-0.0270525	1	-0.0206115	1	0.00257643	1	-0.00515256	1	0.00933901	1	-0.018356	1	-0.00933901	1	0.0309154
1.1001	0.0138475	1	-0.0209323	1	-0.00579663	1	0.00547459	1	0.00483052	1	-0.0115939	0	-0.0338157	0	-0.0141704	1	0.0077293	1	0.0264084	1	-0.0128814	1	-0.000322035	0	-0.0144916	1	0.0244747	1	0.00257628	1	-0.011916	1	-0.0251202	1	-0.0109498	1	-0.0257643	1	0.011916	1	-0.0202882	1	0.0299493	1	0.00708477	1	-0.00579663	1	0.0486273
1.1101	0.0148136	1	-0.0318815	1	-0.0106272	1	0.00193221	1	0.00128814	1	-0.000644108	0	-0.0437994	0	-0.0132042	1	0.011916	1	0.00547492	1	-0.0351018	1	0.00128814	0	-0.0289831	1	0.00161017	1	-0.0260848	1	-0.0135263	1	-0.0309172	1	0.0115939	1	-0.0170689	1	0.00193232	1	-0.00289831	1	0.0173899	1	0.0202882	1	-0.00869494	1	0.0148136
1.1201	0.0157797	1	-0.046051	1	-0.000322035	1	0.00869494	1	0.0103051	1	0.0170689	0	0.047664	0	0.00966162	1	0.00161027	1	-0.0222217	1	0.0177119	1	0.0064407	0	-0.0218984	1	-0.0328476	1	-0.0521697	1	0.00225438	1	-0.0289849	1	0.0112719	1	-0.0209335	1	0.0151365	1	-0.00354238	1	0.0125594	1	0.0190001	1	0.0115933	1	-0.0441188
1.1301	0.0193221	1	-0.0656951	1	0.0103051	1	-0.0103051	1	0.0199662	1	0.0322054	0	0.0444435	0	0.0193232	1	0.0209335	1	-0.0193232	1	0.0260848	1	0.00837291	0	0	1	-0.00483052	1	-0.0270509	1	-0.0103057	1	-0.0283408	1	0.0244761	1	-0.0148145	1	-0.00322054	1	0.0218984	1	-0.0309154	1	0.00901698	1	0.018678	1	-0.0354238
1.1401	0.0141695	1	-0.0763223	1	0.0074068	1	-0.0115933	1	0.0148136	1	-0.00128822	0	0.00161027	0	0.0222217	1	0.00933957	1	-0.0112719	1	0.00933901	1	-0.000966105	0	0.0247967	1	0.00289831	1	-0.00064407	1	0.00933957	1	-0.0151365	1	0.0041867	1	-0.0151365	1	-0.00161027	1	-0.00225424	1	-0.0380001	1	-0.0125594	1	0.00064407	1	0.0293052
1.1501	0.00579663	1	-0.0943562	1	0.0106272	1	-0.0135255	1	0.00708477	1	-0.00901751	0	0.0553933	0	0.0077293	1	-0.00998368	1	0.00515287	1	0.00289831	1	-0.00611866	0	0.0399323	1	0.0074068	1	0.0425086	1	0.00740724	1	-0.0328495	1	0.0132042	1	-0.00805135	1	-0.00708519	1	-0.0199662	1	0.0148136	1	-0.0206102	1	0.0144916	1	0.0434747
1.1601	0.0119153	1	-0.0808308	1	0.0235086	1	-0.0128814	1	-0.00322035	1	-0.00225438	0	-0.0151365	0	-0.0151365	1	0.00386465	1	0.0196453	1	-0.0157797	1	0.00289831	0	0.0157797	1	0.0173899	1	0.045729	1	-0.00869546	1	-0.0328495	1	0.023832	1	-0.00354259	1	0.0128822	1	-0.0164238	1	0.00386442	1	0.00064407	1	-0.0125594	1	0.00547459
1.1701	0	1	-0.0811528	1	0.0173899	1	-0.0206102	1	-0.00837291	1	-0.000644108	0	-0.0125601	0	-0.0244761	1	0.00322054	1	0.0196453	1	-0.0144916	1	0.0106272	0	-0.0318815	1	0.00225424	1	0.036712	1	-0.018035	1	-0.0302731	1	0.0251202	1	-0.0125601	1	-0.0103057	1	-0.00933901	1	0.0264069	1	0.00450849	1	-0.00354238	1	-0.0344577
1.1801	0.0125594	1	-0.0763223	1	0.0222204	1	-0.018356	1	-0.0231865	1	-0.00579697	0	-0.0235099	0	-0.0235099	1	0.00579697	1	-0.0122381	1	-0.00805087	1	0.00418645	0	-0.0199662	1	-0.0202882	1	-0.00450849	1	-0.0218997	1	-0.017713	1	0.029629	1	-0.0190012	1	0.00322054	1	0.0173899	1	0.0122373	1	0.0190001	1	0.00805087	1	-0.0425086
1.1901	0.00708477	1	-0.0702036	1	0.00611866	1	-0.0135255	1	-0.0106272	1	0.0115939	1	-0.00644108	0	-0.0254423	1	-0.00386465	1	-0.0373583	1	0.0270509	1	0.00322035	0	-0.0466951	1	-0.00966105	1	-0.018678	1	-0.029629	1	-0.0264084	1	0.0315613	1	-0.0283408	1	0.000322054	1	0.018678	1	-0.0103051	1	0.0193221	1	0.0148136	1	-0.00225424
1.2001	0.00161017	1	-0.0360679	1	0.0103051	1	-0.00579663	1	-0.0122373	1	-0.0167468	1	-0.0328495	0	-0.00547492	1	0.0128822	1	-0.00966162	1	0.00869494	1	-0.00354238	0	0.0354239	1	-0.00998308	1	-0.0495934	1	0.0167468	1	-0.0132042	1	0.0151365	1	-0.029629	1	0.0190012	2	0.00805087	1	-0.0190001	1	-0.00450849	1	0.0106272	1	0.0415425
1.2101	0.0103051	1	0.00064407	1	0.00515256	1	-0.0164238	1	-0.018678	1	0.00515287	1	0.0698857	0	-0.00933957	1	-0.00708519	1	0.00322054	1	-0.00450849	1	0.00547459	0	0.0247967	1	0.0154577	1	-0.0302713	1	-0.0128822	1	-0.0328495	1	0.0270525	1	-0.0183571	1	-0.00386465	2	-0.0119153	1	-0.00611866	1	-0.0128814	1	0.0106272	1	0.0254408
1.2201	0.0112712	1	0.0257628	1	-0.00257628	1	0.000322035	1	-0.00966105	1	0.0151365	1	0.0041867	0	0.0157807	1	-0.0112719	1	0.0199674	1	-0.0177119	1	-0.000966105	0	0.037034	1	0.0196441	1	0.0235086	1	0.0109498	1	-0.0363921	1	0.0183571	1	-0.0235099	1	-0.00676314	2	-0.018034	1	0.00386442	1	-0.0132034	1	0.00418645	1	-0.018678
1.2301	0.00676273	1	0.0218984	1	0.00579663	1	-0.00483052	1	0.00193221	1	0.00161027	1	0.00354259	0	0.0225438	1	-0.011916	1	0.0209335	1	-0.00837291	1	0.00418645	0	0.00193221	1	0	1	0.0360679	1	-0.000966162	1	-0.0135263	1	0.00708519	1	-0.0202894	1	-0.00257643	2	0.00128814	1	0.0115933	1	-0.00418645	1	-0.00933901	1	-0.0560341
1.2401	0.00772884	1	0.0357459	1	0.00289831	1	0.0112712	1	0.00676273	1	0.00161027	1	0.0235099	0	0.0206115	1	-0.00161027	1	0.0151365	1	0.0103051	1	0.00193221	0	-0.0270509	1	-0.00805087	1	0.055068	1	-0.00805135	1	-0.0190012	1	0.0228658	1	-0.0225438	1	-0.0115939	2	0	1	0.00933901	1	0.0225424	1	-0.000966105	1	-0.0132034
1.2501	0.00837291	1	0.0415425	1	-0.00064407	1	0.00708477	1	0.018678	1	0.00547492	1	-0.0457317	0	0.000644108	1	-0.00128822	1	-0.00933957	1	0.0161018	1	-0.00128814	0	-0.0254408	1	-0.00483052	1	0.018034	1	0.00483081	1	-0.00644108	1	0.0183571	1	-0.0231879	1	0.0264084	2	0.0138475	1	-0.000322035	1	0.0173899	1	0.0238306	1	0.0293052
1.2601	0.0103051	1	0.0454069	1	-0.0157797	1	0.0141695	1	0.0122373	1	-0.00483081	1	-0.0225438	0	-0.0257643	1	0.0215776	1	-0.0144924	1	0.0106272	1	-0.00354238	0	-0.00869494	1	-0.00933901	1	-0.0190001	1	-0.00579697	1	-0.000644108	1	0.0328495	1	-0.0173909	1	-0.00579697	2	0.0209323	1	-0.0106272	1	-0.0135255	1	0.0212543	1	0.0322035
1.2701	0.00772884	1	0.0508815	1	-0.0144916	1	0.0225424	1	0.0164238	1	0.00837341	1	0.00386465	0	-0.0244761	1	0.0164248	1	-0.0247982	1	0.00547459	1	-0.00579663	0	0.0334916	1	0.0112712	1	-0.045729	1	0.00805135	1	-0.0144924	1	0.018035	1	-0.0222217	1	-0.00933957	1	-0.00386442	1	-0.0161017	1	-0.0144916	1	0.00064407	1	0.00966105
1.2801	0.00289831	1	0.0576443	1	-0.00354238	1	0.0151356	1	0.0138475	1	0.00289849	1	-0.0251202	0	-0.0280187	1	-0.0173909	1	-0.00225438	1	-0.0128814	1	0.00386442	0	0.0351018	1	0.0112712	1	-0.0412205	1	0.00933957	1	-0.00450876	1	0.0132042	1	-0.0183571	1	-0.00193232	1	-0.0138475	1	-0.0064407	1	-0.0109492	1	-0.0157797	1	-0.0305933
1.2901	0.00193221	1	0.0611867	1	-0.0173899	1	0.0244747	1	0.00772884	1	-0.00901751	1	0.0611903	0	-0.0247982	1	-0.0215776	1	0.00805135	1	0.00418645	1	-0.00708477	0	0.0199662	1	0.000966105	1	0.00161017	1	0.0154586	1	0.000322054	2	0.0257643	1	-0.0247982	1	-0.0041867	1	-0.0112712	1	0.00708477	1	-0.00805087	1	-0.0202882	1	-0.0354238
1.3001	-0.00483052	1	0.05539	1	-0.00676273	1	0.0322035	1	-0.00161017	1	-0.0077293	1	-0.0244761	0	-0.00128822	1	-0.00225438	1	0.0341377	1	-0.00676273	1	0.00257628	0	-0.00450849	1	-0.00805087	1	0.0331696	1	0.0112719	1	-0.0103057	2	-0.00611903	1	-0.0106278	1	0.00644108	1	-0.00386442	1	0.027373	1	0.0157797	1	-0.00354238	1	0.00837291
1.3101	0.000966105	1	0.0576443	1	-0.0231865	1	0.027695	1	-0.00611866	1	-0.00128822	1	-0.0692416	0	0.0196453	1	0.0112719	1	0.0244761	1	0.0148136	1	0.0074068	0	-0.0154577	1	-0.0064407	1	0.0434747	1	0.00161027	1	0.00901751	0	-0.00354259	1	-0.00901751	1	-0.0228658	1	0.0154577	1	0.0177119	1	0.0222204	1	0.0161017	1	0.0322035
1.3201	0.00128814	1	0.0660172	1	-0.00869494	1	0.0296272	1	-0.00901698	1	0.0112719	1	0.00676314	0	0.0380024	1	-0.0244761	1	0.011916	1	-0.00386442	1	0.00515256	0	-0.0341357	1	0.00225424	1	0.0225425	1	0.00354259	1	-0.0106278	0	-0.000644108	1	-0.0125601	1	-0.0112719	1	0.0264069	1	-0.00418645	1	0.00869494	1	0.0177119	1	0.0334916
1.3301	-0.0112712	1	0.0740681	1	0.00322035	1	0.0225424	1	-0.0138475	1	0.017713	1	-0.0157806	0	0.0225438	1	-0.0389685	1	0.0103057	1	-0.00193221	1	0.00547459	0	-0.018356	1	0.00708477	1	-0.00225424	1	-0.00515287	1	0.00354259	0	-0.00676314	1	-0.0173909	1	-0.0312392	1	0.00257628	1	-0.0199662	1	-0.0209323	1	0	1	0.00161017
1.3401	0.00322035	1	0.0653731	1	0.0344577	1	0.018356	1	-0.0148136	1	0.00515287	1	0.0186791	0	0.0190012	1	0.0344598	1	-0.00998368	1	-0.0218984	1	-0.00805087	0	0.00998308	1	-0.00128814	1	-0.0289831	1	-0.0122381	1	0.00805135	0	-0.0103057	1	0.00740724	1	-0.0183571	1	-0.0202882	1	-0.0309154	1	-0.0228645	1	-0.0161017	1	-0.018356
1.3501	-0.00579663	1	0.082441	1	-0.0289831	1	0.0135255	1	-0.0202882	1	0.000322054	1	0.0412229	0	0.00805135	1	0.0524948	1	-0.0302731	1	0.00450849	1	0.00708477	0	0.0267289	1	0.00322035	1	-0.0293052	1	-0.0135263	1	-0.00740724	0	0.00515287	1	0.000966162	1	-0.00161027	1	-0.0177119	1	-0.00193221	1	-0.0212543	1	-0.00869494	1	-0.037034
1.3601	0.00289831	1	0.0763223	1	-0.00579663	1	0.000966105	1	-0.0138475	1	0.00161027	1	0.0202894	0	-0.00450876	1	0.0692416	1	-0.0167468	1	0.0218984	1	0.00289831	0	0.0315594	1	-0.00064407	1	-0.0228645	1	-0.0247982	1	-0.00708519	0	0.00901751	1	0.00193232	1	-0.018035	1	-0.0157797	1	0.0109492	1	0.00901698	1	0.00161017	1	-0.00515256
1.3701	-0.00579663	1	0.0834071	1	0.00225424	1	0.00322035	1	-0.00515256	1	-0.00225438	1	-0.00933957	0	-0.0231879	1	0.0495963	1	-0.00805135	1	0.0148136	1	0.00933901	0	0.000322035	1	0.00579663	1	0.0141695	1	-0.00611903	1	-0.00869546	0	0.00869546	1	0.00547492	1	-0.0154586	1	0.00483052	1	0.00805087	1	0.0132034	1	0.0103051	1	0.0225424
1.3801	0.00869494	1	0.082441	1	-0.00998308	1	-0.00772884	1	0.00128814	1	0.00515287	1	-0.0170689	0	-0.0199674	1	0.0241541	1	0.0041867	1	0.00483052	1	0.00805087	0	-0.0392883	1	0.00354238	1	0.046373	1	-0.0041867	1	0.00161027	0	-0.00161027	1	0.00837341	1	-0.00354259	2	0.0251187	1	0.0238306	1	0.0215763	1	0.0138475	1	0.0302713
1.3901	-0.0141695	1	0.0792206	1	0.00257628	1	-0.00322035	1	0.00676273	1	0.00483081	1	-0.00483081	0	-0.0173909	1	-0.130754	1	0.0161027	1	-0.00966105	1	-0.0151356	0	-0.0299493	1	0.00225424	1	0.0425086	1	0.000966162	1	0	0	0.00515287	1	0.00740724	1	0.0190012	2	0.00418645	1	0.0167458	1	0.0190001	1	0.00901698	1	0.00418645
1.4001	-0.000966105	1	0.0801867	1	0.0119153	1	-0.00579663	1	0.00676273	1	0.00161027	1	-0.0512066	0	-0.00740724	1	-0.135585	1	0.0193232	1	0.00579663	1	0.00547459	0	0.0141695	1	-0.00225424	1	0.0257628	1	-0.0199674	1	-0.0151365	0	0.00289849	1	0.0103057	1	-0.0479861	1	-0.0148136	1	-0.0106272	1	-0.0064407	1	0.000322035	1	-0.0154577
1.4101	0.000966105	1	0.0843732	1	-0.00257628	1	0.00837291	1	0.0135255	1	-0.00289849	1	0.0244761	0	0.0103057	1	-0.0466978	1	0.0138483	1	0.0103051	1	-0.00128814	0	0.0190001	1	0.00483052	1	0.0109492	1	-0.0241541	1	-0.0041867	0	0.0183571	1	0.0122381	1	-0.0450876	1	-0.0177119	1	-0.0148136	1	-0.0128814	1	-0.0173899	1	-0.0354238
1.4201	-0.00547459	1	0.0788986	1	-0.00869494	0	0.00225424	1	0.00515256	1	0.000644108	1	0.0360701	0	0.0138483	1	-0.0141704	1	-0.0115939	1	0.0148136	1	0.00708477	0	0.0302713	1	0.0128814	1	-0.0238306	1	0.0190012	1	0.0077293	0	0.0186791	1	-0.00450876	1	-0.0318834	1	-0.0074068	1	-0.0177119	1	-0.018678	1	-0.0112712	1	-0.00515256
1.4301	0.00225424	1	0.0760003	1	0.00418645	0	0.00064407	1	0.0190001	1	0.00354259	1	-0.0247982	0	0.0206115	1	0.0766489	1	-0.0228658	1	-0.00193221	1	0.000966105	0	0.0161018	1	0.00772884	1	-0.0376781	1	0.018035	1	0.00933957	0	0.0041867	1	0.00966162	1	-0.00483081	1	0.00676273	1	0.00354238	1	0.00322035	1	0	1	0.0122373
1.4401	0.00289831	1	0.0846952	1	-0.000966105	0	0	1	0.00515256	1	-0.0132042	1	0.0370362	0	0.0170689	1	0.0560374	1	-0.0186791	1	-0.00611866	1	-0.00418645	0	0.0109492	1	0.000322035	1	-0.0331696	1	0.0154586	1	-0.00322054	0	0.0157807	1	0.00386465	1	-0.029629	1	0.0225424	1	0.00354238	1	0.0193221	1	0.0206102	1	0.018356
1.4501	-0.00450849	1	0.082441	1	-0.00161017	0	-0.00547459	1	0.00998308	1	-0.0264084	1	0.0280187	0	0.00740724	1	0.0421891	1	0.00128822	1	0.00869494	1	-0.00322035	0	-0.0112712	1	0.000966105	1	-0.0132034	1	0.0206115	1	-0.000966162	0	0.0164248	1	0.018035	1	-0.0148145	1	0.0109492	1	0.0115933	1	0.0325255	1	0.0196441	1	0.0235086
1.4601	0.00128814	1	0.0708477	1	0.00225424	0	0.0103051	1	0.000966105	1	0.00611903	1	-0.0367142	0	0.00837341	1	-0.023832	1	0.00869546	1	-0.00225424	1	-0.00193221	0	-0.0212543	1	-0.00289831	1	0.00354238	1	-0.000966162	1	0.00386465	0	0.0202894	1	0.0154586	1	-0.0247982	1	-0.0109492	1	0.00837291	1	0.0106272	1	0.0106272	1	-0.00450849
1.4701	0.00869494	1	0.0846952	1	-0.00257628	0	0.00354238	1	0.0103051	1	-0.00450876	1	-0.0218997	0	0.000322054	1	-0.0354259	1	0.0135263	1	-0.0177119	1	0.0144916	0	-0.0302713	1	0.000966105	1	0.0154577	1	0.00257643	1	0.00740724	0	0.0260864	1	-0.00386465	1	-0.0106278	1	-0.0235086	1	-0.000322035	1	-0.0112712	1	-0.0132034	1	-0.018034
1.4801	-0.00128814	1	0.0795427	1	0.00354238	0	0.00064407	1	-0.0173899	1	0.00225438	1	-0.0109498	0	-0.0225438	1	-0.0386465	1	0.00289849	1	-0.00289831	1	0.00322035	0	0.0064407	1	-0.00450849	1	0.0267289	1	0.00354259	1	0.0125601	0	0.0322054	1	0.00354259	1	-0.0190012	1	-0.0119153	1	-0.00257628	1	-0.018678	1	-0.0109492	1	-0.0215763
1.4901	0.00225424	1	0.0718138	1	-0.00611866	0	-0.00483052	1	0.00225424	1	0.00708519	1	-0.00547492	0	-0.0151365	1	-0.0325275	1	0.00579697	1	0.0170679	1	-0.000322035	0	0.0202882	1	0.000966105	1	0.0431527	1	-0.00354259	1	0.00805135	0	0.0325275	1	0.0041867	1	-0.0161027	1	0.00064407	1	-0.0322035	1	-0.0206102	1	-0.0074068	1	-0.00257628
1.5001	0.0074068	1	0.0663392	1	-0.00933901	0	-0.0190001	1	0.0115933	1	0.0041867	1	-0.0103057	0	-0.00998368	1	0.00386465	1	-0.000322054	1	-0.000322035	1	-0.00161017	0	0.0325255	1	-0.00289831	1	0.018034	1	0.00708519	1	0.00644108	0	0.0331716	1	0.00869546	1	-0.0312392	1	0.0119153	1	-0.0270509	1	-0.00579663	1	0.00322035	1	0.0128814
1.5101	0.000322035	1	0.0747121	1	-0.00805087	0	-0.0138475	1	-0.0138475	1	-0.00161027	1	0.0167468	0	-0.00805135	1	0.0338157	1	-0.0251202	1	-0.00225424	1	0.00193221	0	0.0167458	1	0.0064407	1	0.00869494	1	0.011916	1	-0.00740724	0	0.0289849	1	0.00289849	2	-0.00998368	1	0.0209323	1	0.0109492	1	-0.000322035	1	0.0170679	1	0.00547459
1.5201	0.00225424	1	0.0666612	1	-0.0122373	0	-0.00998308	1	-0.0190001	1	0.0164248	1	0.0244761	0	-0.000322054	1	0.0206115	1	-0.00611903	1	0.0138475	1	0.0103051	0	-0.000966105	1	0.0064407	1	-0.0218984	1	-0.0138483	1	-0.0144924	0	0.0328495	1	-0.00483081	2	-0.0405788	1	0.0157797	1	0.0148136	1	0.0206102	1	0.0212543	1	-0.00257628
1.5301	-0.00289831	1	0.0727799	1	-0.00933901	0	-0.0193221	1	0.00064407	1	-0.0148145	1	0.0454096	0	0.0115939	1	0.0157807	1	-0.00644108	1	-0.0138475	1	0.000966105	0	-0.0238306	1	0.00257628	1	-0.0483052	1	0.0122381	1	0.00193232	0	0.029951	1	0.00547492	2	-0.0231879	1	-0.00772884	1	0.0251187	1	0.0225424	1	0	1	0.0064407
1.5401	0.00322035	1	0.0724579	1	-0.0254408	0	-0.0148136	1	-0.00322035	1	-0.0115939	1	-0.041867	0	0.00708519	1	-0.0280187	1	0.00708519	1	-0.00515256	1	-0.000322035	0	-0.0380001	1	0.00966105	1	-0.0241526	1	0.000644108	1	-0.0077293	0	0.0257643	1	-0.047664	2	-0.0228658	1	-0.0228645	1	0.0415425	1	0.00869494	1	-0.0138475	1	0.0177119
1.5501	-0.00483052	1	0.0602205	1	-0.00161017	0	-0.018034	1	-0.00064407	1	-0.00450876	1	-0.0344598	0	0.0264084	1	-0.0260864	1	0.00676314	1	0.0122373	1	0.000322035	0	-0.00805087	1	0	1	-0.00386442	1	0.00354259	1	-0.00161027	0	0.0260864	1	-0.0209335	2	0.00869546	1	-0.0164238	1	0.037034	1	0.000322035	1	-0.00515256	1	0.00193221
1.5601	-0.00193221	1	0.0592544	1	0.00483052	0	-0.00579663	1	-0.00418645	1	0.0322054	1	0.018035	0	0.0225438	1	0.00289849	1	0.0122381	1	0.0241526	1	0.00064407	0	0.00772884	1	-0.00837291	1	0.0206102	1	-0.0141704	1	0.000966162	0	0.0341377	1	-0.0199674	2	-0.0383244	1	-0.000966105	1	-0.0235086	1	-0.0244747	1	-0.00805087	1	-0.000322035
1.5701	0.00708477	1	0.0676274	1	-0.00289831	0	-0.0199662	1	0.00611866	1	-0.00322054	1	-0.0405788	0	0.00193232	1	0.00161027	1	0.0196453	1	0.0074068	1	0.00193221	0	0.0296272	1	0.00225424	1	0.0376781	1	-0.00998368	1	0.0164248	0	0.0244761	1	-0.00611903	1	-0.0128822	1	0.0125594	1	-0.0721358	1	-0.0206102	1	-0.00193221	1	-0.00579663
1.5801	0.00708477	1	0.0660172	1	-0.0196441	0	-0.0202882	1	0.0064407	1	-0.00579697	1	0.0331716	0	-0.011916	1	0.00805135	1	0.00869546	1	0.00418645	1	-0.00193221	0	0.0215763	1	0.000322035	0	0.03639	1	-0.00901751	1	0.0128822	0	0.00515287	1	0.0325275	1	-0.0144924	1	0.0228645	1	-0.0843732	1	-0.0122373	1	0.0177119	1	0.00901698
1.5901	0.00418645	1	0.0656951	1	0.0125594	0	-0.0115933	1	-0.00676273	1	0.0041867	1	0.0241541	0	-0.00161027	1	0.00933957	1	0.00901751	1	-0.0170679	1	0.00257628	0	-0.00161017	1	0.00515256	0	0.0492714	1	-0.00579697	1	-0.00193232	0	0.00225438	1	0.0183571	1	-0.0257643	1	0.0209323	1	-0.0241526	1	0.00805087	1	0.0206102	1	0.0064407
1.6001	-0.00354238	1	0.0598985	1	0.0325255	0	-0.0206102	1	0.00869494	1	-0.000322054	1	-0.0161027	0	-0.00161027	1	-0.00676314	1	-0.0170689	1	0.000966105	1	0.00966105	0	-0.00998308	1	0.00483052	0	0.00933901	1	-0.0109498	1	0.00193232	0	-0.00257643	1	0.00966162	1	-0.0231879	1	-0.0144916	1	0.046373	1	0.0212543	1	0.00966105	1	0.00901698
1.6101	0.00354238	1	0.0682714	1	0.0267289	0	-0.0135255	1	0.0109492	1	-0.0190012	1	0.000322054	0	0.0106278	1	0.00322054	1	-0.0215776	1	0.018356	1	0.00708477	0	-0.0251187	1	-0.000322035	0	-0.0132034	1	-0.0106278	1	0.00354259	0	-0.00386465	2	-0.000966162	1	-0.0312392	1	-0.0267289	1	0.0650511	1	0.0231865	1	-0.0109492	1	-0.00225424
1.6201	0.00805087	1	0.0776104	1	0.0235086	0	-0.0103051	1	0.0151356	1	-0.00257643	1	0.00933957	0	0.0103057	1	0.000966162	1	-0.00386465	1	0.0112712	1	0.00193221	0	-0.00676273	1	0.00161017	0	-0.0202882	1	-0.0112719	1	0.0135263	0	-0.00257643	2	0.00354259	1	-0.035748	1	-0.0112712	1	0.125272	1	0.0154577	1	-0.0125594	1	0.00354238
1.6301	0.0170679	1	0.0689155	1	0.0222204	0	-0.0135255	1	0.0115933	1	-0.00322054	1	-0.00450876	0	0.00579697	1	-0.000644108	1	-0.00515287	1	0.00966105	1	0.00386442	0	-0.00064407	1	0.00289831	0	-0.0412205	1	-0.0122381	1	-0.000322054	0	0.00483081	1	-0.000644108	1	-0.029629	1	0.00579663	1	0.0856613	1	-0.0106272	1	-0.0212543	1	-0.00933901
1.6401	0.00933901	1	0.0534578	1	0.0235086	1	-0.0132034	1	0.0115933	1	0.00515287	1	-0.0328495	0	0.0112719	1	0.00225438	1	0.00644108	1	0.0106272	1	-0.000966105	0	0.0215763	1	-0.00257628	0	-0.0351018	1	-0.0132042	1	0.000644108	0	0	1	-0.00450876	1	-0.0309172	1	0.00805087	1	0.0338137	1	-0.028017	1	-0.00547459	1	0.00515256
1.6501	0.00515256	1	0.0534578	1	0.00354238	1	-0.0170679	1	0.0144916	1	-0.000966162	1	-0.00354259	0	0.0077293	1	-0.00386465	1	0.00998368	1	-0.0144916	1	-0.00322035	0	0.027695	1	-0.00901698	0	-0.0154577	1	0.00515287	1	-0.00257643	0	0.00547492	1	0.0161027	1	-0.0164248	1	0.0238306	1	-0.0444408	1	-0.0212543	1	0.00579663	1	-0.00354238
1.6601	0.0122373	1	0.0595765	1	0.0125594	1	-0.0132034	1	-0.00225424	1	-0.00289849	1	0.0183571	0	0.0115939	1	0.018035	1	0.0122381	1	-0.00450849	1	-0.00225424	0	0.00354238	1	-0.0144916	0	0.0238306	1	-0.0231879	1	-0.00515287	0	0.0125601	1	-0.00869546	1	-0.0215776	1	0.0222204	1	-0.103373	1	-0.0125594	1	0.0128814	1	0.000322035
1.6701	0.0112712	1	0.0508815	1	0.0164238	1	-0.0206102	1	0.00933901	1	0.00161027	1	0.00386465	0	0.000966162	1	0.000966162	1	0.0112719	1	-0.0161017	1	0.00386442	0	0.0148136	1	0.00193221	0	0.0408984	1	0.00483081	1	0.0135263	0	-0.0122381	1	0.00805135	1	-0.00450876	1	0.0212543	1	-0.126238	1	-0.00289831	1	0.0209323	1	-0.00772884
1.6801	0.0218984	1	0.0408984	1	0.0161017	1	-0.0167458	1	0.0218984	1	0.00257643	1	0.0251202	0	-0.00837341	1	-0.000966162	1	0.0148145	1	-0.00418645	1	0.0074068	0	-0.0132034	1	-0.00225424	0	0.0334916	1	-0.00161027	1	0.0109498	0	-0.0103057	1	-0.00901751	1	-0.0125601	1	-0.0177119	1	-0.0798647	1	0.0125594	1	0.00579663	1	0.00515256
1.6901	0.00450849	1	0.027695	1	0.0128814	1	-0.0141695	1	0.0106272	1	0.00547492	1	0.00837341	0	-0.00289849	1	0.0041867	1	0.00676314	1	0.00289831	1	0.00386442	0	-0.0135255	1	0.00450849	0	0.0293052	1	-0.00354259	1	-0.00515287	0	-0.0157806	1	-0.00547492	1	-0.000966162	1	-0.0148136	1	-0.0270509	1	0.0206102	1	-0.00837291	1	0.00225424
1.7001	0.018034	1	0.0254408	1	0.0115933	1	-0.0122373	1	0.00354238	1	-0.0164248	1	-0.0154586	0	-0.0112719	1	-0.00515287	1	-0.0218997	1	0.0151356	1	-0.00193221	0	-0.0212543	1	0.00064407	0	0.0112712	1	0.0154586	1	0.00579697	0	-0.0228658	1	0.00933957	1	0.00450876	1	-0.018034	1	0.046373	1	0.0251187	1	-0.0125594	1	-0.00579663
1.7101	-0.0109492	1	0.0170679	1	0.0151356	1	-0.0190001	1	0.00289831	1	-0.0199674	1	-0.0144924	0	-0.00257643	1	-0.00225438	0	-0.0212556	1	0.0109492	1	0	0	-0.00450849	1	-0.00289831	0	0.00354238	1	-0.00644108	1	-0.00225438	0	-0.0115939	1	0.00128822	1	-0.00869546	1	0.0074068	1	0.0882376	1	0.018678	1	-0.00611866	1	0.00611866
1.7201	0.027373	1	0.00128814	1	0.018678	1	-0.0148136	1	0.0157797	1	0.0209335	1	-0.0141704	1	-0.0154586	1	0.00161027	0	-0.0199674	1	-0.00901698	1	0.00998308	0	0.0106272	1	0.00933901	0	-0.027373	1	0.0157806	1	0.0144924	0	-0.00225438	1	0.00161027	1	-0.0170689	1	0.0135255	1	0.102407	1	0.0128814	1	-0.00869494	1	0.000322035
1.7301	0.018034	1	-0.00805087	1	0.00966105	1	-0.018678	1	0.00837291	1	0.00386465	1	-0.0128822	1	-0.00515287	1	0.00322054	0	-0.000644108	1	0.00257628	1	0.000322035	0	0.0238306	1	0.00386442	0	-0.0380001	1	0.0135263	1	-0.00483081	0	0.0151365	1	0.000966162	1	-0.00354259	1	0.0209323	1	0.0476612	1	-0.0144916	1	0.00869494	1	-0.00901698
1.7401	0.0293052	1	-0.0421866	1	0.0196441	1	-0.0196441	1	0.0122373	1	0.00805135	1	-0.0186791	1	0.00193232	1	-0.00483081	0	0.00676314	1	-0.0206102	1	0.00128814	0	0.0305933	1	0.00998308	0	-0.0322035	1	0.00837341	1	0.00515287	0	0.0193232	1	0.0125601	1	-0.0212556	1	0.0251187	1	0.0437968	1	-0.0257628	1	0.0103051	1	0.00289831
1.7501	0.018678	1	-0.0418645	1	0.0225424	1	-0.018034	1	0.0106272	1	0.00161027	1	0.0222217	1	-0.00740724	1	0.00901751	0	0.0112719	1	0.00708477	1	0.00064407	0	-0.00161017	1	-0.000966105	0	0.000322035	1	0.0193232	1	-0.00483081	0	0.0186791	1	0.00354259	1	0.00676314	1	0.00579663	1	-0.0173899	1	-0.0161017	1	0.0270509	1	-0.00193221
1.7601	0.0157797	1	-0.0618307	1	0.0148136	1	-0.0212543	1	0.0103051	1	-0.00676314	1	0.029951	1	-0.0547492	2	0.0164248	0	0.0138483	1	0.0148136	1	0.00547459	0	0.00418645	1	-0.00418645	0	0.0302713	1	-0.0154586	1	-0.00450876	0	0.0141704	1	-0.000644108	1	-0.0190012	1	-0.00998308	1	-0.0489493	1	-0.0257628	1	0.0103051	1	0.00676273
1.7701	0.0296272	1	-0.0727799	1	0.0141695	1	-0.0218984	1	0.00611866	1	-0.00128822	1	0.00644108	1	0.000322054	1	0.0103057	0	0.0122381	1	-0.0074068	1	0.00805087	0	-0.018356	1	0.00901698	0	0.0325255	1	0.0254423	1	0.0183571	0	-0.00515287	1	-0.000322054	1	-0.0199674	1	-0.0218984	1	-0.106594	1	-0.00772884	1	-0.000966105	1	-0.00354238
1.7801	0.0218984	1	-0.0650511	1	0.0177119	1	-0.0209323	1	0.0173899	1	-0.00869546	1	-0.0112719	1	0.011916	1	-0.0041867	0	0.0106278	1	-0.00998308	1	0.00354238	0	-0.0225424	1	0.00611866	0	0.0302713	1	0.0167468	1	0.00257643	0	-0.00676314	0	0.00483081	1	-0.0312392	1	-0.0135255	1	-0.0669833	1	0.00161017	1	-0.0112712	1	0.0125594
1.7901	0.00933901	1	-0.0782545	1	0.018678	1	-0.0161017	1	0.0103051	1	0.00322054	1	-0.0196453	1	0.00193232	1	-0.00676314	0	-0.00837341	1	0.00322035	1	-0.00128814	0	-0.0167458	1	0.00837291	0	0.0315594	1	0.00869546	1	-0.000644108	0	-0.000322054	0	-0.00515287	1	-0.0267305	1	0.000322035	1	-0.0199662	1	0.0157797	1	-0.0132034	1	0.00579663
1.8001	0.027373	1	-0.0689155	1	0.0283391	1	-0.0206102	1	0.0125594	1	0.00966162	1	-0.0151365	1	0.000966162	1	0.00257643	0	-0.0202894	1	-0.00708477	1	-0.000966105	0	-0.00805087	1	-0.00289831	0	0.0190001	1	0.0251202	1	-0.00708519	0	0.0103057	0	-0.0128822	1	-0.0270525	1	0.0125594	1	0.0653731	1	0.0231865	1	-0.0199662	1	0.0128814
1.8101	0.0074068	1	-0.0695596	1	0.0196441	1	-0.0109492	1	0.00933901	1	0.0154586	1	0.0141704	1	-0.00869546	1	0.00225438	0	-0.0173909	1	0.00193221	1	0.00128814	0	0.0251187	1	0.0119153	0	-0.00998308	1	0.0196453	1	0.000322054	0	0.00837341	0	-0.00740724	1	-0.0164248	1	0.018356	1	0.0653731	1	0.0202882	1	-0.000966105	1	-0.00869494
1.8201	0.0215763	1	-0.0563561	1	0.0299493	1	-0.0177119	1	0.00966105	1	0.00837341	1	0.0302731	1	-0.0183571	1	-0.0122381	0	-0.0186791	1	-0.00064407	1	0.0074068	0	0.0209323	1	0.00611866	0	-0.0132034	1	0.00225438	1	-0.00740724	0	0.00901751	0	0.00322054	1	-0.0254423	1	0.0225424	1	0.0953224	1	0.0157797	1	0.00225424	1	0.00708477
1.8301	-0.00418645	1	-0.0570002	1	0.0202882	1	-0.0228645	1	-0.00064407	1	-0.0289849	1	0.0312392	1	-0.0109498	1	-0.00644108	0	-0.00322054	1	0.0215763	1	-0.0064407	0	0.0144916	1	0.00579663	0	-0.0283391	1	0.00966162	1	-0.00740724	0	0.000644108	0	-0.00193232	1	-0.0173909	1	0.00289831	1	0.0450849	1	-0.0064407	1	0.0177119	1	-0.00837291
1.8401	0.00708477	1	-0.0592544	1	0.027373	1	-0.018034	1	-0.00322035	1	-0.00644108	1	-0.0135263	1	-0.00579697	1	0.000966162	0	-0.000644108	1	-0.0144916	1	-0.00869494	0	-0.00322035	1	0.00515256	0	-0.045729	1	0.00386465	1	-0.00289849	0	0.00161027	0	0.000322054	1	-0.0231879	1	-0.0151356	1	0.0064407	1	-0.0112712	1	0.00547459	1	0.00966105
1.8501	-0.00837291	1	-0.0502375	1	0.0241526	1	-0.0170679	1	-0.00161017	1	-0.00289849	1	-0.0041867	1	0.0125601	1	-0.00966162	0	0.000644108	1	-0.0144916	1	-0.00225424	0	-0.00354238	1	-0.00193221	0	-0.046051	1	0.00611903	1	-0.000966162	0	-0.0103057	0	0.00837341	1	0.00161027	1	0.00966105	1	-0.0560341	1	-0.0161017	1	0.00966105	1	0.00708477
1.8601	-0.00354238	1	-0.0344577	1	0.0302713	1	-0.0132034	1	-0.0215763	1	0.0186791	1	-0.0115939	1	0.0244761	1	0.0254423	0	-0.00354259	1	0.0167458	1	0.00225424	0	-0.0193221	1	-0.0141695	0	-0.0283391	1	-0.00837341	1	-0.0186791	0	0.00386465	0	-0.00386465	1	0.00547492	1	-0.0173899	1	-0.0724579	1	-0.018356	1	-0.000966105	1	-0.00579663
1.8701	-0.00193221	1	-0.0305933	1	0.0206102	1	-0.00611866	1	-0.0144916	1	0.00740724	1	-0.0489522	1	0.0254423	1	0.017713	0	0.00998368	1	0.0106272	1	0.00547459	0	-0.0312374	1	0.00579663	0	0.00708477	1	-0.0109498	1	-0.0141704	1	-0.00450876	0	-0.000322054	1	-0.0103057	1	-0.00483052	1	-0.0692375	1	-0.0125594	1	-0.0112712	1	-0.00676273
1.8801	-0.0161017	1	-0.00966105	1	0.0357459	1	-0.00998308	1	-0.00805087	1	0.00644108	1	0.0257643	1	0.0183571	1	-0.000966162	0	0.0115939	1	0.00579663	1	0.00515256	0	-0.0177119	1	-0.00257628	0	0.0238306	1	0.018035	1	0.0109498	1	0.00386465	0	-0.00289849	1	0.0167468	1	0.0109492	1	-0.0270509	1	0.00933901	1	-0.018034	1	0.00805087
1.8901	-0.0190001	1	-0.00161017	1	0.0244747	1	-0.00966105	1	-0.0064407	1	-0.0148145	1	0.00708519	1	0.0128822	1	-0.0077293	0	0.0148145	1	0.0138475	1	0.00225424	0	-0.0138475	1	0.00483052	0	0.0466951	1	-0.0164248	1	0.0305951	1	0	0	0.000322054	1	0.0264084	1	0.0199662	1	0.0212543	1	0.0199662	1	-0.0103051	1	0.0132034
1.9001	-0.0167458	1	0.0218984	1	0.0193221	1	-0.0170679	1	0.000966105	1	0.011916	1	-0.0173909	1	0.00289849	1	-0.00289849	0	0.000644108	1	0.00933901	1	0.00579663	0	0.0138475	1	0.00128814	0	0.0389662	1	-0.018035	1	0.0190012	1	-0.00869546	0	0.00966162	1	0.0231879	1	0.0215763	1	0.0776104	1	0.0206102	1	-0.00579663	1	-0.000322035
1.9101	-0.0144916	1	0.0286611	1	0.0215763	1	-0.0164238	1	-0.028017	1	-0.00450876	1	0.0334936	1	-0.0218997	1	-0.0103057	0	0.0164248	1	-0.0128814	1	-0.00257628	0	0.028017	1	-0.00901698	0	0.0425086	1	-0.011916	1	0.0157806	1	0.00257643	0	-0.000322054	1	0.0305951	1	-0.00483052	1	0.0882376	1	0.0173899	1	0.0135255	1	-0.00289831
1.9201	-0.0199662	1	0.0441188	1	0.0222204	1	-0.0154577	1	-0.00772884	1	0.00257643	1	0.0331716	1	-0.00128822	1	0.000966162	0	-0.0164248	1	0.00193221	1	-0.00064407	0	0.0260848	1	0.00257628	0	0.027695	1	-0.0202894	1	0.00322054	1	0.00547492	0	0.00289849	1	0.0193232	1	-0.0209323	1	0.036712	1	0.0170679	1	0.0151356	1	0.00483052
1.9301	-0.0148136	1	0.0785765	1	0.0132034	1	-0.00869494	1	-0.0196441	1	0.0128822	1	-0.00966162	1	-0.0202894	2	-0.00515287	1	-0.0148145	1	0.00483052	1	0.0115933	0	0.0154577	1	0.00837291	0	-0.00064407	1	-0.0132042	1	0.00289849	1	-0.000322054	0	-0.00515287	1	-0.0218997	1	-0.0238306	1	0.0698816	1	0.000966105	1	0.0103051	1	0.00547459
1.9401	-0.0196441	1	0.0689155	1	0.0199662	1	-0.00805087	1	-0.0161017	1	0.0141704	1	0.0106278	1	-0.00161027	2	0	1	-0.0109498	1	0.000966105	1	0.00193221	0	0.00933901	1	-0.00450849	0	-0.0241526	1	-0.00676314	1	-0.00128822	1	0	0	0.00193232	1	0.017713	1	-0.0138475	1	-0.00322035	1	-0.0144916	1	0.00998308	1	0.00483052
1.9501	-0.018356	1	0.0708477	1	0.00128814	1	0.000966105	1	-0.0161017	1	-0.0106278	1	0.0128822	1	0.00257643	2	-0.00450876	1	0.0132042	1	-0.0173899	1	0.0109492	0	-0.00483052	1	-0.00611866	0	-0.0344577	1	-0.00740724	1	0.00450876	1	0.00128822	0	0.00515287	1	0.0128822	1	-0.00450849	1	-0.027373	1	-0.0148136	1	0.00193221	1	0.0074068
1.9601	-0.0128814	1	0.0721358	1	-0.00386442	1	0.0196441	1	-0.0103051	1	-0.0112719	1	-0.011916	1	0.0109498	2	0.018035	1	0.00708519	1	0.0128814	1	0.00450849	0	-0.0164238	1	-0.00998308	0	-0.0492714	1	-0.00515287	1	-0.0138483	1	0.000322054	0	-0.000966162	1	-0.00966162	1	0.00418645	1	-0.0547459	1	-0.0267289	1	-0.00418645	1	-0.00869494
1.9701	-0.00322035	1	0.055068	1	-0.00966105	1	0.00708477	1	-0.00225424	1	0.00257643	1	-0.0363921	1	0.00225438	2	-0.000644108	1	0.000966162	1	0.0106272	1	0.00289831	0	-0.0251187	1	0.00354238	0	-0.0380001	1	0.0041867	1	-0.0215776	1	0.00128822	0	-0.00225438	1	-0.00161027	1	0.00805087	1	-0.0843732	1	-0.0196441	1	-0.0199662	1	0.00322035
1.9801	-0.0064407	1	0.0447629	1	-0.0161017	1	0.0154577	1	-0.00289831	1	0.0109498	1	0.0196453	1	0.000966162	2	0.00386465	1	0.0138483	1	0.0064407	1	0.00322035	0	-0.0254408	1	0.00257628	0	-0.0196441	1	0.00676314	1	-0.0486302	1	0.00515287	0	-0.00515287	1	-0.0183571	1	0.0218984	1	-0.0814748	1	-0.0109492	1	-0.0138475	1	0.00386442
1.9901	0.0122373	1	0.0486273	1	-0.0138475	1	0.0161017	1	0.00515256	1	0.00676314	1	0.00708519	1	-0.00547492	2	0.00611903	1	0.0135263	1	0.00354238	1	-0.00805087	0	-0.0106272	1	0.00483052	0	-0.00869494	1	0.00515287	1	-0.0412229	1	0.00740724	0	-0.00644108	1	0.00225438	1	0.0267289	1	-0.0547459	1	-0.00386442	1	-0.0119153	1	0.0454069
2.0001	0.00289831	1	0.0260848	1	-0.0257628	1	0.0132034	1	-0.00386442	1	-0.000966162	1	-0.00708519	1	-0.0170689	2	-0.0122381	1	-0.0264084	1	-0.00322035	1	0.00386442	0	0.0135255	1	0.00289831	0	0.0173899	1	-0.0132042	1	-0.00644108	1	-0.0193232	0	-0.00676314	1	-0.0363921	1	0.00418645	1	-0.0344577	1	0.00869494	1	-0.0125594	1	0.00515256
2.0101	0.0109492	1	0.00837291	1	-0.0344577	1	0.0173899	1	-0.00354238	1	0.0148145	1	0.00837341	1	-0.00644108	2	0.00708519	1	-0.0193232	1	0.0241526	1	0.0109492	0	0.0206102	1	0.00193221	0	0.0164238	1	-0.000966162	1	0.0409009	1	-0.00161027	0	-0.00740724	1	-0.00998368	1	-0.00708477	1	0.0196441	1	0.0257628	1	0.0132034	1	0.00225424
2.0201	0.0206102	1	-0.0119153	1	-0.0264069	1	0.0231865	1	-0.0128814	1	0.00450876	1	0.0544271	1	0.00257643	2	0.00354259	1	-0.00547492	1	0.0132034	1	0.0141695	0	0.0199662	1	0.00933901	0	0.018356	1	0.00579697	1	0.0225438	1	0.00579697	0	-0.0161027	1	0.0225438	1	-0.00901698	1	0.0557121	1	0.0312374	1	0.0170679	1	0.0193221
2.0301	0.0222204	1	-0.0270509	1	-0.0228645	1	0.0218984	1	0.00772884	1	-0.00579697	1	0.0376803	1	0.000644108	2	-0.0173909	1	-0.00289849	1	0.00708477	1	0.00161017	0	0.0122373	1	0.00257628	0	0.0444408	1	-0.00354259	1	0.0331716	1	-0.0103057	0	-0.0190012	1	0.0115939	1	-0.018356	1	-0.00418645	1	0.0328476	1	0.00193221	1	-0.00322035
2.0401	0.0228645	1	-0.0454069	1	-0.0167458	1	0.0154577	1	-0.00161017	1	0.00805135	0	-0.0621564	1	0.000966162	1	-0.00515287	1	-0.00644108	1	0.0151356	1	0.00515256	0	0.0241526	1	0.00128814	0	0.00837291	1	-0.0077293	1	-0.000966162	1	-0.00289849	0	-0.0161027	1	-0.0228658	1	-0.0190001	1	0.0763223	1	0.0199662	1	0.0244747	1	0.00805087
2.0501	0.0132034	1	-0.0592544	1	-0.018356	1	0.0112712	1	-0.00064407	1	0.000644108	0	0.00644108	1	-0.00289849	1	-0.00161027	1	-0.00676314	1	0.00966105	1	-0.00128814	0	0.000322035	1	-0.0128814	0	0.00901698	1	0.00257643	1	-0.0112719	1	0.0125601	0	0.0125601	1	-0.000644108	1	0.00579663	1	0.0489493	1	0.0112712	1	0.0193221	1	-0.00418645
2.0601	0.018356	1	-0.0673053	1	-0.00225424	1	0.00772884	1	-0.00805087	1	-0.00289849	0	0.0141704	1	-0.00289849	1	-0.000966162	1	0.0154586	1	0.0132034	1	0.00611866	0	-0.0064407	1	-0.00161017	0	-0.0157797	1	-0.00161027	1	-0.0273746	1	-0.00322054	0	0.00901751	1	-0.0112719	1	0.00933901	1	0.0534578	1	0.00128814	1	0.0128814	1	0.00418645
2.0701	0.0244747	1	-0.0769664	1	0.00708477	1	0.00193221	1	-0.00515256	1	-0.00225438	0	-0.0257643	1	-0.000322054	1	0.000322054	1	0.0202894	1	0.00515256	1	0.000966105	0	-0.0177119	1	0.000966105	0	-0.00322035	1	0.000644108	1	-0.0660211	1	-0.000644108	0	0.023832	1	0.0241541	1	0.0125594	1	0.03639	1	-0.0135255	1	0.000322035	1	0.00354238
2.0801	0.0215763	1	-0.0608646	1	-0.00933901	1	0.00161017	1	0.00322035	1	-0.0109498	0	-0.0225438	1	0.00161027	1	-0.00225438	1	0.023832	1	-0.0132034	1	0.00193221	0	-0.0196441	1	0.00869494	0	0.00161017	1	0.00193232	1	-0.0644108	1	-0.00257643	0	0.0164248	1	0.00805135	1	0.0228645	1	0.0193221	1	-0.0251187	1	-0.00676273	1	0.00128814
2.0901	0.0196441	1	-0.0541019	1	0.0235086	1	-0.00322035	1	-0.00579663	1	-0.0125601	0	0.0151365	1	-0.011916	1	-0.00644108	1	0.0190012	1	0.0199662	1	-0.00354238	0	-0.0235086	1	0.00386442	0	-0.000966105	1	-0.00644108	1	0.0135263	1	-0.00708519	0	-0.00322054	1	0.0247982	1	0.0144916	1	0.00805087	1	-0.0289831	1	-0.0154577	1	-0.00128814
2.1001	0.0115933	1	0	1	0.0315594	1	-0.000966105	1	0.0074068	1	-0.0148145	0	0.0270525	1	-0.00128822	1	-0.0144924	1	0.0170689	1	-0.00257628	1	-0.0122373	0	-0.0196441	1	-0.00418645	0	0.000322035	1	0.00611903	1	0.0737504	1	0.0103057	0	0.0041867	1	0.0141704	1	0.0199662	1	-0.00386442	1	-0.0206102	1	-0.0119153	1	0.00515256
2.1101	-0.00257628	1	0.0437968	1	0.036712	1	-0.0132034	1	-0.00418645	1	-0.00193232	0	0.018035	1	0.00354259	1	0.00483081	1	0.0157806	1	0.00933901	1	-0.00289831	0	-0.0144916	1	-0.00128814	0	-0.00869494	1	0.00483081	1	0.0731063	1	-0.00161027	0	-0.0077293	1	0.029629	1	-0.00418645	1	-0.0518476	1	-0.0173899	1	-0.0128814	1	-0.00837291
2.1201	-0.00933901	1	0.0714918	1	0.00064407	1	-0.018034	1	0.00483052	1	0.0077293	0	-0.0450876	1	-0.00322054	1	-0.0193232	1	-0.00257643	1	-0.00933901	1	0.00933901	0	-0.00933901	1	0.00805087	0	-0.00547459	1	-0.00289849	1	0.0247982	1	-0.00483081	0	-0.00450876	1	0.00611903	1	-0.0164238	1	-0.0489493	1	-0.0148136	1	-0.00998308	1	0.00547459
2.1301	-0.0170679	1	0.0795427	1	0.0154577	1	-0.0167458	1	-0.00805087	1	0.00933957	0	0.029629	1	-0.00289849	1	-0.00515287	1	0.00354259	1	0.0148136	1	0.00450849	0	0.00805087	1	0.0103051	0	-0.00386442	1	0.00708519	1	-0.0190012	1	-0.00579697	0	-0.00966162	1	-0.00483081	1	-0.0112712	1	-0.0573222	1	-0.0132034	1	-0.00772884	1	-0.00515256
2.1401	-0.0222204	1	0.0753562	1	0.0167458	1	-0.0128814	1	0.00128814	1	0.00708519	0	0.0202894	1	-0.0148145	1	0.00740724	1	0.000644108	1	-0.00483052	1	-0.00322035	0	0.0119153	1	0.00837291	0	0.00772884	1	-0.00740724	1	-0.0589359	1	-0.00644108	0	-0.00933957	1	-0.0141704	1	-0.0135255	1	-0.0676273	1	0.000966105	1	-0.00257628	1	0.00515256
2.1501	0.0199662	1	0.0795427	1	0.0074068	1	-0.0202882	1	0.00547459	1	-0.00483081	0	-0.0492743	1	-0.0109498	1	0.00998368	1	-0.0212556	1	0.0109492	1	-0.0112712	0	0.0222204	1	0	0	0.00450849	1	0.0109498	1	-0.035748	1	-0.0077293	0	-0.0041867	1	-0.041545	1	-0.0164238	1	-0.0692375	1	0.00933901	1	0.00128814	1	-0.00579663
2.1601	-0.0341357	1	0.0466951	1	0.00966105	1	-0.0125594	1	0.0109492	1	0.011916	0	-0.053461	1	-0.000644108	1	-0.00161027	1	-0.0128822	1	0.0173899	1	-0.00225424	0	0.0244747	1	-0.00128814	0	0.00418645	1	-0.00450876	1	-0.023832	1	0	0	0.0109498	1	-0.0280187	1	0.00064407	1	-0.0437968	1	0.00064407	1	0.00611866	1	-0.00450849
2.1701	-0.0206102	1	0.018034	1	0.00322035	1	-0.000322035	1	0.0103051	1	0.00225438	0	0.00611903	1	-0.00708519	1	0.00450876	1	-0.00676314	1	0.028017	1	0.00354238	0	0.00708477	1	0.00257628	0	0.00966105	1	0.000644108	1	-0.00644108	1	0.000966162	0	0.0167468	1	-0.0586138	1	-0.0106272	1	-0.0122373	1	0.0157797	1	0.0173899	1	-0.00547459
2.1801	-0.0064407	1	-0.0135255	1	0.0064407	1	0.00386442	1	0.0202882	1	-0.00708519	0	0.0167468	1	-0.00225438	1	0.00547492	1	-0.0132042	1	0.00289831	1	0.00289831	0	0.0164238	1	0.00966105	0	0.0167458	1	0.00515287	1	0.0167468	1	0.00547492	0	0.0077293	1	0.00805135	1	-0.00708477	1	0.0109492	1	0.00837291	1	0.0112712	1	0.000966105
2.1901	0.000966105	1	-0.0631189	1	0.00418645	1	0.0106272	1	0.0196441	1	0.00547492	0	-0.0428332	1	-0.00805135	1	-0.0173909	1	-0.0141704	1	-0.00128814	1	-0.00998308	0	0.0125594	1	0.00418645	0	0.0167458	1	0.0260864	1	-0.00579697	1	-0.00483081	0	0.00128822	1	-0.0257643	1	-0.000966105	1	0.00225424	1	0.0247967	1	0.0199662	1	-0.00418645
2.2001	0.00547459	1	-0.0863054	1	-0.00128814	1	0.0074068	1	0.03639	1	0.00225438	0	-0.0218997	1	-0.00515287	1	-0.0338157	1	-0.00998368	1	0.0215763	1	0.00676273	0	-0.00515256	1	0.000322035	0	0.0122373	1	0.00740724	1	-0.00128822	1	-0.00579697	0	-0.0186791	1	0.0541051	1	0.00386442	1	0.0215763	1	0.0132034	1	0.0199662	1	0.00354238
2.2101	0.00676273	1	-0.0785765	1	-0.00611866	1	0.018678	1	0.00676273	1	-0.000322054	0	0.0183571	1	-0.00128822	1	-0.0109498	1	-0.00644108	1	-0.000322035	1	-0.000322035	0	0.00289831	1	0.0064407	0	0.0115933	1	0.0331716	1	-0.0167468	1	0.00128822	0	-0.0112719	1	0.0360701	1	-0.0064407	1	0.00354238	1	0.0125594	1	0.0164238	1	-0.00193221
2.2201	0.0173899	1	-0.0466951	1	-0.00450849	1	0.0122373	1	-0.00483052	1	0.00998368	0	0.0041867	1	0.0077293	1	-0.035748	1	0.0170689	1	-0.00322035	1	0.00772884	0	-0.00322035	1	0.00257628	0	0.0299493	1	0.0470199	1	-0.000322054	1	0.00161027	0	-0.00225438	1	0.0289849	1	0.000966105	1	0.0331696	1	0.018678	1	0.0264069	1	-0.0103051
2.2301	0.0215763	1	0.0218984	1	0.00064407	1	0.00257628	1	-0.000322035	1	0.0193232	0	-0.0251202	1	0.0112719	1	-0.0409009	1	0.0170689	1	0.0151356	1	0.00772884	0	0.00515256	1	-0.00386442	0	0.0260848	1	0.0241541	1	0.00483081	1	0.00579697	0	-0.000966162	1	-0.00901751	1	0.00289831	1	0.018356	1	0.0128814	1	0.0167458	1	0.0115933
2.2401	0.0196441	1	0.0756782	1	0.0241526	1	0.00708477	1	-0.0064407	1	-0.00257643	0	0.00805135	1	0.0132042	1	-0.0360701	1	0.0247982	1	0.00772884	1	0.000322035	0	-0.00418645	1	0.00933901	0	0.0235086	1	0.0763268	1	0.00869546	1	-0.00386465	0	-0.00708519	1	-0.0115939	1	-0.00128814	1	0.00257628	1	0.0241526	1	0.0144916	1	0.00418645
2.2501	-0.00418645	1	0.0843732	1	0.00708477	1	-0.00772884	1	0.0144916	1	-0.00805135	0	0.0212556	1	0.00708519	1	-0.0479861	1	0.0244761	1	-0.00225424	1	-0.00128814	0	-0.00128814	1	-0.00064407	0	0.0267289	1	0.0743945	1	-0.00547492	1	0.00708519	0	0.00869546	1	-0.053461	1	0.00322035	1	0.0431527	1	0.018678	1	0.018678	1	-0.00515256
2.2601	-0.00772884	1	0.0624748	1	0.00128814	1	-0.0244747	1	-0.0154577	1	-0.0144924	0	0.0148145	1	0.0190012	1	-0.0492743	1	0.0241541	1	0.0064407	1	0.00998308	0	0.00998308	1	-0.000322035	0	0.0202882	1	0.089531	1	0.00966162	1	-0.0041867	0	0.017713	1	-0.0251202	1	0.00225424	1	0.0244747	1	0.0115933	1	0.0251187	1	-0.0122373
2.2701	-0.00708477	1	0.0325255	1	0.00128814	1	-0.0161017	1	-0.00386442	1	0.000322054	0	-0.00161027	1	0.00289849	1	-0.0479861	1	0.0264084	1	-0.0128814	1	0.00547459	0	0.00161017	1	0	0	0.0244747	1	0.059258	1	-0.0231879	1	-0.00450876	0	0.00322054	1	0.00611903	1	-0.000322035	1	0.00966105	1	0.00450849	1	0.0144916	1	-0.00225424
2.2801	-0.0106272	1	-0.0312374	1	-0.0222204	1	0	1	-0.00225424	1	-0.00450876	0	-0.0115939	1	0.00708519	1	-0.0144924	1	0.0264084	1	-0.00161017	1	-0.000322035	0	-0.00515256	1	-0.00708477	0	0.0154577	1	0.0840561	1	0.0293069	1	0.00676314	0	-0.00805135	1	0.0489522	1	0.00837291	1	-0.000322035	1	0.00805087	1	0.0167458	1	-0.00611866
2.2901	-0.0119153	1	-0.0772884	1	-0.0103051	1	0.0209323	1	-0.00869494	1	0.00161027	0	0.0170689	1	-0.0106278	1	-0.0173909	1	0.00611903	1	0.00708477	1	0.00805087	0	-0.00676273	1	0.00161017	0	0.0228645	1	0.0521728	1	-0.00805135	1	-0.000322054	0	-0.0103057	1	0.0399347	1	-0.000966105	1	-0.0167458	1	-0.00289831	1	0.0128814	1	-0.0135255
2.3001	0.00450849	1	-0.0785765	1	0.00579663	1	0.0170679	1	-0.00998308	1	-0.00128822	0	0.0347818	1	-0.00128822	1	0.0154586	1	-0.00708519	1	-0.0135255	1	-0.00322035	0	-0.0157797	1	-0.00128814	0	0.028017	1	0.0553933	1	-0.00225438	1	0.00901751	0	0.0103057	1	0.0637667	1	-0.00161017	1	-0.0293052	1	-0.00225424	1	0.0247967	1	-0.0115933
2.3101	0.00450849	1	-0.0405764	1	0.0119153	1	0.00676273	1	0.00515256	1	0.000322054	0	0.0170689	1	0.0170689	1	0.0483081	1	-0.0267305	1	-0.0154577	1	0.00418645	0	-0.00579663	1	-0.00128814	0	0.0128814	1	-0.0615123	1	-0.00998368	1	0.00354259	0	0.0167468	1	-0.0586138	1	-0.00708477	1	-0.018678	1	0.00708477	1	0.0115933	1	0.00805087
2.3201	0.0177119	1	0.0389662	1	0.0112712	1	0.00869494	1	0.018356	1	0.000644108	0	-0.0241541	1	-0.0128822	1	0.095328	1	-0.0264084	1	-0.0138475	1	0.00386442	0	-0.00547459	1	0.00676273	0	-0.0157797	1	-0.00837341	1	-0.0206115	1	-0.00611903	0	-0.00193232	1	-0.0363921	1	-0.0064407	1	-0.0380001	1	-0.0125594	1	0.0148136	1	-0.00354238
2.3301	0.0103051	1	0.0814749	1	0.000322035	1	-0.00579663	1	0.0144916	1	0.00579697	0	-0.0154586	1	-0.0170689	1	0.0154586	1	-0.00579697	1	-0.0173899	1	0.0132034	0	0.00289831	1	0.00128814	0	-0.0215763	1	-0.0421891	1	0.00966162	1	0.00128822	0	0.00386465	1	-0.158773	1	-0.0122373	1	-0.0325255	1	-0.0209323	1	0.0115933	1	0.0112712
2.3401	0.0177119	1	0.0808308	1	0.00579663	1	-0.0128814	1	0.0109492	1	-0.00966162	0	-0.0190012	1	0.000644108	1	-0.0264084	1	0.0215776	1	-0.00901698	1	-0.00193221	0	-0.018356	1	0.00354238	0	-0.0296272	1	-0.101447	1	0.0228658	1	-0.00676314	0	0.000322054	1	0.0392906	1	-0.0103051	1	-0.0408984	1	-0.018356	1	0.0128814	1	0.00161017
2.3501	-0.00676273	1	0.0257628	1	-0.0151356	1	-0.0167458	1	0.00386442	1	-0.00450876	0	-0.0077293	1	-0.0328495	1	-0.0351039	1	0.0280187	1	-0.0103051	1	-0.0115933	0	0.00966105	1	-0.000322035	0	-0.0421866	1	-0.0380024	1	0.00644108	1	-0.0106278	0	0.0106278	1	0.0183571	1	-0.00354238	1	-0.0521697	1	-0.0199662	1	0.0135255	1	0.0106272
2.3601	0.00386442	1	-0.036712	1	-0.0125594	1	0.000966105	1	-0.00257628	1	-0.00322054	0	-0.0196453	1	-0.0138483	1	-0.0351039	1	-0.000644108	1	-0.000966105	1	-0.00128814	0	0.00483052	1	-0.00289831	0	-0.0476612	1	-0.0499184	1	-0.00611903	1	0.00322054	0	0.00837341	1	0.0991927	1	-0.0135255	1	-0.0357459	1	-0.0132034	1	0.0064407	1	-0.00933901
2.3701	-0.00676273	1	-0.0817969	1	0.0074068	1	0.0132034	1	-0.0170679	1	-0.000966162	0	-0.0283408	1	0.0215776	1	-0.0264084	1	-0.029629	1	0.0148136	1	-0.00128814	0	0.0164238	1	0.0074068	0	-0.0515256	1	0.0041867	1	-0.029629	1	0.00289849	0	0.00708519	1	-0.00128822	1	-0.0135255	1	-0.0360679	1	0.0157797	1	0.00289831	1	-0.0064407
2.3801	-0.00676273	1	-0.0653731	1	0.0074068	1	0.0170679	1	-0.0190001	1	0.00289849	0	0.0218997	1	-0.00966162	1	0.0486302	1	-0.00901751	1	-0.00193221	1	0	0	0.0399323	1	-0.00128814	0	-0.0505595	1	0.0196453	1	0.00225438	1	-0.00257643	0	-0.00289849	1	-0.0148145	1	-0.0064407	1	0.00579663	1	0.0138475	1	-0.0106272	1	0.000966105
2.3901	-0.00257628	1	0.0206102	1	-0.00161017	1	0.0122373	1	-0.0206102	1	-0.0115939	0	0.0428332	1	-0.00901751	1	0.0628006	1	0.0199674	1	0.0128814	1	-0.000966105	0	0.0235086	1	0.0132034	0	-0.018356	1	0.11916	1	0.029951	1	-0.00128822	0	0.00322054	1	0	1	0.0109492	1	0.0302713	1	0.0251187	1	-0.0193221	1	-0.00901698
2.4001	0.00611866	1	0.0843732	1	0.0064407	1	-0.00354238	1	0.0173899	1	-0.0161027	0	0.0103057	1	-0.00257643	1	-0.00998368	1	0.0315613	1	0.018356	1	-0.0064407	0	0.0441188	1	-0.00450849	0	0.0141695	1	0.0779371	1	0.00515287	1	0.0115939	0	-0.0141704	1	0.00708519	1	0.028017	1	0.0615087	1	0.00998308	1	-0.0122373	1	0.0112712
2.4101	0.00933901	1	0.0708477	1	0.00128814	1	-0.0222204	1	0.0170679	1	0.000966162	0	0.00547492	1	-0.0215776	1	-0.0190012	1	-0.0193232	1	-0.018034	1	0	0	0.0531358	1	0.00193221	0	0.0454069	1	0.00676314	1	0.00450876	1	0.000322054	0	0.00322054	1	0.00322054	1	0.0148136	1	0.0544239	1	-0.00515256	1	-0.0190001	1	0.00225424
2.4201	0.00161017	1	0.0170679	1	0.00515256	2	-0.0115933	1	0.0199662	1	0.0112719	0	-0.0286628	1	-0.023832	1	-0.0544271	1	-0.029629	1	0.0125594	1	0.0119153	0	0.027695	1	0.00322035	0	0.0508815	1	-0.0428332	1	-0.041867	1	0.00161027	0	0.0148145	1	-0.0286628	1	-0.00289831	1	0.0190001	1	-0.0270509	1	0.0103051	1	0.00386442
2.4301	-0.00547459	1	-0.0376781	1	-0.0115933	2	0.0112712	1	-0.00901698	1	0.00644108	0	-0.0363921	1	0.0077293	1	0.0289849	1	-0.0122381	1	-0.0144916	1	0.00515256	0	0.0190001	1	0.00579663	0	0.0611867	1	-0.0431552	1	0.0135263	1	0.00193232	0	0.00676314	1	-0.0264084	1	-0.0074068	1	-0.0608646	1	-0.0257628	1	0.0157797	1	-0.00483052
2.4401	-0.00064407	1	-0.0872715	1	0.00805087	2	0.0122373	1	-0.0215763	1	0.00386465	0	0.0354259	1	-0.000322054	1	0.0135263	1	-0.0215776	1	0.018356	1	0.00450849	0	-0.0173899	1	0.000322035	0	0.0354239	1	-0.0473419	1	0.0190012	1	0.00386465	0	-0.00708519	1	0.00805135	1	-0.0135255	1	-0.046373	1	0.0125594	1	0.0193221	1	-0.00483052
2.4501	-0.00128814	1	-0.0611866	1	-0.0177119	2	0.0144916	1	-0.0215763	1	-0.00322054	0	0.0125601	1	-0.00257643	1	-0.0341377	1	-0.00740724	1	0.0177119	1	-0.000966105	0	-0.0605426	1	-0.00450849	0	-0.0418645	1	-0.0215776	1	0.000322054	1	0.011916	0	0.0106278	1	0.0450876	1	-0.00386442	1	-0.0376781	1	0.0315594	1	0.0206102	1	-0.0161017
2.4601	0.00772884	1	0.0354239	1	-0.00289831	2	-0.00611866	1	0.00869494	1	0.0257643	0	-0.00644108	1	-0.0164248	1	-0.0173909	1	0.0170689	1	0.0302713	1	-0.000966105	0	-0.03639	1	-0.00708477	0	-0.0875935	1	0.059258	1	-0.00740724	1	-0.000966162	0	-0.00515287	1	0.0125601	1	0.00225424	1	-0.000966105	1	0.0074068	1	-0.00386442	1	0.00386442
2.4701	0.00837291	1	0.082441	1	-0.0334916	1	-0.0148136	1	0.018678	1	-0.00289849	0	-0.029629	1	0.00483081	1	0.0363921	1	0.011916	0	0.00901698	1	0.00933901	0	-0.0190001	1	0.00354238	0	-0.0843732	1	0.0524948	1	0.00933957	1	-0.00579697	0	-0.00579697	1	-0.0280187	1	0.0225424	1	0.0470171	1	-0.0296272	1	-0.0148136	1	0.00483052
2.4801	0.00547459	1	0.0605426	1	0.0141695	1	0.00161017	1	0.018034	1	-0.0170689	0	0.0373583	1	-0.0141704	1	-0.0132042	1	0.00676314	0	0.0196441	1	-0.00354238	0	0.000322035	1	-0.00128814	0	-0.0148136	1	0.0563595	1	0.0273746	1	-0.0041867	0	0.000644108	1	-0.023832	1	-0.00676273	1	0.0466951	1	-0.018678	1	-0.00515256	1	0.00998308
2.4901	-0.0151356	1	-0.0260848	1	0.0193221	1	0.0132034	1	-0.00998308	1	-0.0215776	0	0.00547492	1	-0.0161027	1	-0.0599021	1	-0.00161027	0	0.0125594	1	-0.00611866	0	0.0537798	1	0.00322035	0	0.0653731	1	-0.0264084	1	0.0106278	1	-0.0041867	0	-0.00933957	1	0.00676314	1	-0.0135255	1	-0.0450849	1	0.0209323	1	0.0154577	1	-0.00386442
2.5001	0.00322035	1	-0.0911359	1	0.0074068	1	0.0138475	1	-0.0260848	1	0.000322054	0	-0.0289849	1	0.0148145	1	0.0383244	1	-0.0135263	0	0.00676273	1	0.0112712	0	0.0334916	1	0	0	0.092102	1	-0.0441214	1	0.00386465	1	-0.0138483	0	-0.00483081	1	0.041545	1	-0.0106272	1	-0.0705257	1	0.0215763	1	0.0167458	1	0.00611866
2.5101	0.0144916	1	-0.0380001	1	-0.00354238	1	-0.00708477	1	0.00354238	1	-0.00837341	0	0.00289849	1	0.0231879	1	0.0167468	1	-0.00611903	0	-0.0109492	1	0.00289831	0	-0.0154577	1	-0.000966105	0	0.0173899	1	-0.0541051	1	0.00354259	1	-0.00161027	0	0.00450876	1	0.0041867	1	0.0151356	1	-0.00676273	1	0.00450849	1	-0.00708477	1	0.0074068
2.5201	0.00966105	1	0.0805088	1	-0.0231865	1	-0.018678	1	0.0325255	1	0.00225438	0	0.0154586	1	-0.0151365	1	-0.0560374	1	0.011916	0	-0.0141695	1	0.0074068	0	-0.046373	1	0.000966105	0	-0.120441	1	-0.000322054	1	-0.0161027	1	-0.00708519	0	0.00483081	1	0.0228658	1	0.0293052	1	0.082441	1	-0.037034	1	-0.0167458	1	-0.00676273
2.5301	0	1	0.082441	1	0.00128814	1	0.0122373	1	0.018678	1	-0.000644108	0	-0.0434773	1	0.011916	1	0.0212556	1	0.00483081	0	-0.0238306	1	0.00515256	0	-0.0264069	1	0.00128814	0	-0.064085	1	0.0257643	1	0.0164248	1	-0.00386465	0	-0.000966162	1	-0.0199674	1	-0.0222204	1	0.0151356	1	0.0241526	1	0.00515256	1	-0.00322035
2.5401	-0.0167458	1	-0.0218984	1	0.0148136	1	0.0231865	1	-0.0122373	1	-0.00869546	0	0.00933957	1	-0.0228658	1	0.0144924	1	0	0	-0.0170679	1	0.00257628	0	0.045729	1	0.00257628	0	0.0985427	1	0.0718181	1	0.00933957	1	-0.00483081	0	-0.00901751	1	-0.0257643	1	-0.0164238	1	-0.0605426	1	0.0257628	1	0.0235086	1	-0.00289831
2.5501	0.0119153	1	-0.0937122	1	-0.00515256	1	0.00064407	1	-0.0235086	1	-0.00933957	0	0.0132042	1	0.00289849	1	-0.0405788	1	-0.000644108	0	-0.00193221	1	-0.000966105	0	0.0505595	1	-0.00966105	0	0.0763223	1	-0.0376803	1	-0.00322054	1	0.0151365	0	-0.00708519	1	0.0325275	1	0.0238306	1	0.028017	1	-0.0215763	1	0.00837291	1	0.0064407
2.5601	0.0283391	1	-0.00418645	1	-0.0112712	1	-0.0103051	1	0.0209323	1	-0.00515287	0	-0.0380024	1	0.017713	1	0.0315613	1	-0.00128822	0	0.0115933	1	-0.00450849	0	0.00128814	1	-0.00322035	0	-0.0811528	1	-0.0344598	1	-0.00998368	1	0.00805135	0	0.00128822	1	0.0402568	1	0	1	0.0698816	1	-0.0254408	1	-0.0167458	1	-0.018356
2.5701	-0.00418645	1	0.0943563	1	0.0106272	1	0.00289831	1	-0.0106272	1	0.00676314	0	-0.00483081	1	-0.0215776	1	-0.0363921	1	-0.00257643	0	0.0238306	1	0.00579663	0	-0.0524917	1	0	0	-0.0888816	1	-0.0470199	1	-0.00676314	1	-0.0041867	0	0.00740724	1	-0.0421891	1	-0.018356	1	-0.0621527	1	0.0264069	1	0.0125594	1	0.00289831
2.5801	-0.0209323	1	0.0579663	1	0.0396103	1	0.0199662	1	-0.0228645	1	-0.000322054	0	0.00289849	1	0.00386465	1	0.0289849	1	0.0103057	0	0.0357459	1	-0.00064407	0	-0.00483052	1	-0.00193221	0	0.0650511	1	0.0431552	1	0.0196453	1	-0.00966162	0	-0.011916	1	-0.0457317	1	0.00611866	1	-0.0595765	1	0.00901698	1	0.0154577	1	0.0128814
2.5901	0.00354238	1	-0.0479832	1	-0.0144916	1	-0.00869494	1	0.0138475	1	-0.0132042	0	0.00676314	1	-0.0218997	1	0.000644108	1	0.00128822	0	-0.00386442	1	0.00193221	0	0.0615087	1	0.00483052	0	0.0702036	1	0.0318834	1	0.00483081	1	-0.0170689	0	-0.0109498	1	0.0589359	1	0.0447629	1	0.0302713	1	-0.0347798	1	-0.0173899	1	-0.00257628
2.6001	0.00966105	1	-0.0801867	1	0.00161017	1	-0.0064407	1	0.0206102	1	0.00193232	0	-0.00257643	1	0.00869546	1	0.00161027	1	-0.0103057	0	-0.0135255	1	-0.00386442	0	-0.0206102	1	-0.00579663	0	-0.0943562	1	0.017713	1	-0.0212556	1	0.00225438	0	0.0148145	1	0.0318834	0	-0.0218984	1	0.0673053	1	0.0264069	1	-0.00418645	1	-0.00322035
2.6101	0.00064407	1	0.0431527	1	0.00225424	1	0.0206102	1	0.00161017	1	-0.0215776	0	-0.00128822	1	0.00869546	1	0.0389685	1	0.00322054	0	-0.0325255	1	-0.00289831	0	-0.0428307	1	-0.00998308	0	0.0103051	1	-0.0225438	1	0.00933957	1	0.000322054	0	0.00289849	1	-0.0563595	0	-0.0128814	1	-0.0650511	1	0.0132034	1	0.0199662	1	0.00161017
2.6201	-0.0161017	1	0.0795427	1	-0.018678	1	0.00161017	1	-0.0312374	1	-0.0154586	0	0.011916	1	0.0122381	1	-0.0254423	1	0.00901751	0	0.0218984	1	-0.00611866	0	0.0531358	1	0.0193221	0	0.0872715	1	-0.0573256	1	0.0161027	1	-0.000644108	0	0	1	0	0	0.0508815	1	-0.03639	1	-0.046373	1	-0.00611866	1	-0.0135255
2.6301	0.0164238	1	-0.0212543	1	0.000322035	1	-0.0138475	1	0.0235086	1	-0.00805135	0	-0.00579697	1	0.0128822	1	0.0276967	1	-0.000322054	0	0.00998308	1	0.00805087	0	0.045729	1	0.00161017	1	-0.0898478	1	0.0737504	1	-0.0115939	1	-0.00128822	0	-0.000644108	1	0.0257643	0	-0.0157797	1	0.0747121	1	0.0302713	1	-0.00805087	1	-0.00289831
2.6401	0.0209323	1	-0.0792206	1	0.0241526	1	-0.00708477	1	0.0347798	1	0.0389685	0	0.0260864	1	-0.00161027	1	-0.0431552	1	-0.000644108	0	-0.0074068	1	0.000322035	0	-0.064407	1	0.00289831	1	0.0679494	1	0.0161027	1	0.00837341	1	-0.00161027	0	0	1	-0.0441214	0	0.00386442	1	-0.0437968	1	0.000322035	1	0.0173899	1	0.00805087
2.6501	-0.0202882	1	0.082763	1	-0.00772884	1	0.00547459	1	0.0328476	1	0.000644108	0	0.00386465	1	0.0112719	1	0.0164248	1	0	0	-0.0148136	1	0.00450849	0	0.027695	1	0.0103051	1	0.0863054	1	-0.00869546	1	0.0132042	1	-0.0135263	0	0.00161027	1	-0.0173909	0	0.0122373	1	-0.028017	1	-0.0270509	1	-0.0148136	1	-0.00515256
2.6601	-0.00354238	1	0.0270509	1	-0.0064407	1	-0.00933901	1	-0.00225424	1	0.00805135	0	0.0190012	1	-0.00515287	1	-0.0579697	1	-0.00450876	0	0.0138475	1	0.00837291	0	0.0351018	1	-0.00611866	1	0.00579663	1	-0.0257643	1	-0.0244761	1	0.00289849	0	0.00611903	1	0.00708519	0	-0.0167458	1	0.0908139	1	0.027373	1	-0.00322035	1	-0.00354238
2.6701	0.0177119	1	-0.0805087	1	0.0338137	1	0.018356	1	0.0222204	1	0.0138483	0	0	1	0.0103057	1	0.00450876	1	0.0077293	0	0.0164238	1	0.00579663	0	-0.0473391	1	-0.0141695	1	-0.00128814	1	0.0921075	1	0.00998368	1	-0.00386465	0	0.00547492	1	-0.0344598	0	0.0318815	1	-0.0856613	1	-0.0209323	1	0.0196441	1	-0.0154577
2.6801	-0.0115933	1	0.0103051	1	-0.00193221	1	0.000966105	1	-0.0247967	1	0.0125601	0	0.00708519	1	-0.0289849	1	-0.0486302	1	0.0103057	0	-0.00676273	1	0.00611866	0	0.0193221	1	0.0112712	1	0.0328476	1	-0.0396126	1	0.0154586	1	0.00354259	0	-0.00289849	1	-0.00676314	0	-0.0202882	1	-0.0354238	1	0.0106272	1	-0.0206102	1	-0.0122373
2.6901	-0.000966105	1	0.064729	1	0.00257628	1	0.00418645	1	0.00998308	1	-0.0148145	0	0.0186791	2	0.0148145	1	0.0457317	1	0.000322054	0	-0.0225424	1	-0.00450849	0	0.0206102	1	-0.00064407	1	-0.0241526	1	-0.0260864	1	-0.00805135	1	-0.00901751	0	-0.0144924	1	0.0122381	0	-0.0218984	1	0.0927461	1	0.0257628	1	0.0128814	1	0.00322035
2.7001	0.0119153	1	-0.037034	1	0.00483052	1	0.00837291	1	0.00708477	1	-0.00611903	0	0.00386465	2	0.000322054	1	-0.0276966	1	-0.00193232	0	-0.00676273	1	0.00193221	0	-0.0499154	1	0.0196441	1	0.0408984	1	0.0708519	1	-0.00322054	1	0.00483081	1	0.0148145	1	-0.0199674	0	0.0347798	1	-0.0531358	1	-0.0247967	1	0.00772884	1	0.0074068
2.7101	-0.00128814	1	-0.0544239	1	-0.0109492	1	-0.00708477	1	-0.0157797	1	0.00611903	0	0.00386465	2	-0.0173909	1	0.0302731	1	0.00322054	0	0.00064407	1	0	0	0.0534578	1	-0.000966105	1	-0.0177119	1	-0.0331716	1	-0.000966162	1	0.00869546	1	0.00708519	1	0.0115939	0	-0.0341357	1	-0.0122373	1	0.0241526	1	-0.00966105	1	0.00064407
2.7201	-0.00933901	1	0.0724579	1	0.00869494	1	-0.00483052	1	-0.0154577	1	0.00901751	0	0.00901751	2	0.0122381	1	0.00547492	1	0.00837341	0	-0.00515256	1	-0.00450849	0	-0.0244747	1	0.00354238	1	0.0177119	1	-0.0315613	1	-0.00161027	1	-0.00128822	1	0.00483081	1	0.0264084	0	0.0325255	1	0.0325255	1	-0.0441188	1	0.0244747	1	-0.00837291
2.7301	-0.00128814	1	-0.0199662	1	-0.0103051	1	0.00579663	1	-0.0264069	1	-0.00128822	0	0.00322054	2	-0.00837341	1	0.00901751	1	0.0141704	0	0.0193221	1	0.00064407	0	0.00933901	1	0.0119153	1	0.000966105	1	0.0634447	1	0.0260864	1	-0.00322054	1	0.00579697	1	-0.0550712	0	-0.027695	1	-0.0615087	1	0.0244747	1	-0.0257628	1	-0.00161017
2.7401	-0.0128814	1	-0.0656951	1	-0.00289831	1	0.0148136	1	0.0135255	1	-0.00515287	0	-0.000322054	2	-0.00289849	1	-0.018035	1	0.00805135	0	-0.0148136	1	-0.00289831	0	-0.0202882	1	-0.0225424	1	-0.0148136	1	-0.0215776	1	-0.0225438	1	0.00676314	1	-0.00386465	1	0.0579697	0	0.0296272	1	0.0573222	1	-0.0338137	1	0.0164238	1	0.00837291
2.7501	0.0144916	1	0.0743901	1	0.00289831	1	0.000966105	1	0.0135255	1	0	0	0.00450876	2	0.0135263	1	-0.00901751	1	-0.00193232	0	0.00225424	1	0.00322035	0	-0.0170679	1	0.0135255	1	0.0115933	1	0.00901751	1	-0.0109498	1	-0.00901751	1	0.00450876	1	-0.0373583	0	-0.0154577	1	-0.0798647	1	0.0338137	1	-0.00064407	1	0.00418645
2.7601	-0.00257628	1	-0.0315594	1	0.0148136	1	-0.00933901	1	-0.00193221	1	-0.00128822	0	-0.00257643	2	-0.0125601	1	0.0267305	1	-0.000966162	0	0.00418645	1	-0.00901698	0	0.0074068	1	-0.0135255	1	-0.0212543	1	0.0173909	1	-0.000644108	1	0.00289849	1	-0.00161027	1	-0.0244761	0	0.0218984	1	0.0718138	1	-0.0347798	1	0.0128814	1	-0.00354238
2.7701	0.0119153	1	-0.0260848	1	0.00418645	1	0.0138475	1	-0.00257628	1	0.0041867	0	-0.00837341	2	0.0132042	1	-0.0280187	1	0.00450876	0	-0.00805087	1	0.00064407	0	-0.0547459	1	0.0170679	1	0.0257628	1	-0.0305951	1	0	1	0.0106278	1	0.00257643	1	0.0550713	0	-0.0334916	1	-0.0483052	1	0.018678	1	-0.000322035	1	0.00483052
2.7801	0.00611866	1	0.0502375	1	-0.00708477	1	-0.00289831	1	0	1	0.00644108	0	-0.0173909	2	0.0138483	1	-0.0109498	1	0.00611903	0	0.00676273	1	0.00386442	0	0.0228645	1	-0.0157797	1	-0.00547459	1	0.0698857	1	0.000966162	1	-0.0103057	1	0.0109498	1	-0.104346	0	0.046373	1	0.0866274	1	-0.0309154	1	-0.00322035	1	-0.00225424
2.7901	-0.0109492	1	-0.0676273	1	0.0125594	1	0.00869494	1	0.00708477	1	0.00128822	0	0.011916	2	-0.0128822	1	0.023832	1	0.00257643	0	0.0125594	1	-0.0132034	0	-0.0505595	1	0.00257628	1	0.0167458	1	-0.00289849	1	0.00354259	1	-0.0041867	1	-0.0122381	1	0.0966162	0	-0.0318815	1	-0.0373561	1	0.0199662	1	0.00547459	1	0.00225424
2.8001	0.0109492	1	0.0621528	1	-0.00289831	1	0.0119153	1	0	1	-0.00708519	0	0.00322054	2	0.0164248	1	-0.017713	1	-0.00322054	0	0.00515256	1	-0.0125594	0	0.0299493	1	-0.0164238	1	0.000966105	1	0.0315613	1	-0.0164248	1	-0.0077293	1	0.00966162	1	-0.0789032	0	0.0354239	1	0.0656951	1	-0.0296272	1	0.000322035	1	0.00837291
2.8101	0.00161017	1	-0.0132034	1	0.0074068	1	-0.00611866	1	-0.00837291	1	0.000644108	0	0.0138483	2	0.0041867	1	-0.0151365	0	0.000966162	0	0.00579663	1	0.00225424	0	-0.0074068	1	-0.00483052	1	-0.0247967	1	0.00128822	1	-0.011916	1	0.0141704	1	0.00644108	1	0.0805135	0	-0.0260848	1	-0.0573222	1	0.0209323	1	0.0125594	1	0.00676273
2.8201	0.0128814	1	-0.0286611	1	-0.00869494	1	0.00064407	1	0.0212543	1	-0.00998368	0	0.00193232	2	0.00547492	1	-0.0244761	0	0.000644108	0	-0.00128814	0	-0.000322035	0	-0.00128814	1	0.00354238	1	0.0206102	1	0.00837341	1	-0.0260864	1	0.00386465	1	-0.0173909	1	-0.0312392	0	-0.00257628	1	0.0834071	1	-0.018034	1	0.00225424	1	0.0151356
2.8301	0.00225424	1	0.0383222	1	0.0115933	1	-0.00579663	0	-0.00193221	1	-0.00579697	0	-0.0122381	2	-0.000966162	0	0.0115939	0	0.00901751	0	0.000966105	0	0.00676273	0	0.0357459	1	0.00064407	1	-0.0299493	1	0.0186791	1	0.0128822	1	-0.0103057	1	0.0135263	1	-0.0235099	0	0.0437968	1	-0.145238	1	0.0132034	1	-0.00225424	1	-0.00933901
2.8401	0.00322035	1	-0.05539	1	0.00161017	1	-0.00579663	0	-0.00933901	1	0.0360701	0	0.00386465	2	0.00515287	0	0.00708519	0	0.00740724	0	0.00064407	0	-0.00225424	0	-0.0206102	1	-0.00064407	1	0.0206102	1	-0.0502404	1	-0.00225438	1	0.00805135	1	-0.0109498	1	0.00225438	0	-0.0206102	1	0.00161017	1	0.00354238	1	0.00289831	1	0.0128814
2.8501	-0.0064407	1	0.0502375	1	0.0177119	1	-0.0103051	0	0.00837291	1	-0.00322054	0	0.00354259	2	-0.00901751	0	0.00805135	0	-0.00322054	0	0.00966105	0	0.00418645	0	0.0302713	1	-0.0074068	1	-0.00869494	1	0.00161027	1	0.00386465	1	-0.0157806	1	0.0132042	1	-0.0731063	0	0.0421866	1	-0.0479832	1	-0.0144916	1	-0.00289831	1	0.018678
2.8601	-0.0190001	1	-0.046051	1	0.00289831	1	0.0106272	0	-0.00483052	1	-0.00225438	0	0.000322054	2	0.00966162	0	-0.00257643	0	-0.00161027	0	0.0115933	0	-0.00225424	0	-0.0325255	1	0.0109492	1	-0.00805087	1	0.0322054	1	0.00966162	1	0.0148145	1	-0.0173909	1	0.0396127	0	-0.00322035	1	0.0128814	1	0.0209323	1	0.0128814	1	-0.0112712
2.8701	0.00418645	1	0.0402544	1	0	1	-0.00676273	0	-0.00354238	1	-0.00966162	0	0.00322054	2	0.00450876	0	-0.00933957	0	-0.0106278	0	-0.00386442	0	-0.00386442	0	-0.0151356	1	-0.00257628	1	0.0528137	1	-0.0254423	1	-0.0161027	1	-0.0215776	1	0.00869546	1	-0.0911413	0	-0.0360679	1	0.0637629	1	0.00354238	1	-0.018356	1	0.00837291
2.8801	-0.00869494	1	-0.0103051	1	-0.00901698	1	0.0167458	0	-0.00128814	1	0.0077293	0	0.0122381	2	0.00161027	0	0.0128822	0	-0.00161027	0	0.00901698	0	0.00064407	0	0.0389662	1	0.0119153	0	-0.0270509	1	0.0489522	1	0.0225438	1	0.0170689	1	-0.0190012	1	0.0251202	0	0.00064407	0	-0.00869494	1	-0.0228645	1	0.0167458	1	-0.00225424
2.8901	0.0074068	1	0.0283391	1	0.0170679	1	-0.00998308	0	0.0115933	1	0.000644108	0	0.00611903	0	0.000644108	0	-0.0128822	0	0.00322054	0	0.00837291	0	-0.0112712	0	-0.0289831	1	0.00161017	0	0.0206102	1	-0.00386465	1	-0.0170689	1	-0.0141704	1	0.0241541	1	-0.0818017	0	0.045729	0	0.0212543	1	0.0157797	1	-0.00837291	1	0.00869494
2.9001	-0.0074068	1	-0.00805087	1	0.00450849	1	-0.00869494	0	0.000966105	0	0.000644108	0	-0.00740724	0	0.0106278	0	-0.0122381	0	-0.00837341	0	-0.00193221	0	0.00322035	0	0.0074068	1	-0.00322035	0	0.0128814	1	0.0260864	1	0.0135263	1	0.0199674	1	-0.0222217	1	0.0148145	0	0.00289831	0	-0.0598985	1	0.00547459	1	0.00547459	1	0.00418645
2.9101	-0.000322035	1	0.00225424	1	0.00257628	1	0.0074068	0	-0.00708477	0	-0.00354259	0	-0.00579697	0	-0.000644108	0	0.00579697	0	0.000322054	0	0.00289831	0	0.000966105	0	0.0357459	1	0.00579663	0	-0.0444408	1	-0.0711739	0	-0.0289849	1	-0.0206115	1	0.0576477	1	-0.0599021	0	0.00483052	0	-0.0161017	2	-0.0138475	0	-0.00289831	1	0.00708477
2.9201	-0.00289831	1	0.0154577	1	-0.00193221	1	-0.00708477	0	0.00901698	0	0.0106278	0	-0.00869546	0	0.00450876	0	0.000644108	0	-0.00322054	0	0.000322035	0	0.00579663	0	-0.0360679	1	0.00966105	0	0.0196441	1	-0.0454096	0	-0.0183571	1	0.0225438	1	-0.0302731	1	0.0231879	0	0.0235086	0	-0.00805087	2	-0.00998308	0	-0.0074068	0	-0.00772884
2.9301	0.00579663	1	0.00354238	1	0.00128814	1	0.0112712	0	-0.00322035	0	0.00483081	0	0.00740724	0	0.00289849	0	0.00483081	0	0.00933957	0	0.00515256	0	-0.000966105	0	-0.00708477	1	0.00193221	0	0.0251187	1	0.0367142	0	0.00450876	1	-0.00869546	1	0.0599021	1	-0.0904972	0	-0.0164238	0	-0.027373	2	0.0109492	0	0.0135255	0	0.00676273
2.9401	0.00676273	1	0.0222204	1	0.00933901	1	-0.0164238	0	-0.00418645	0	-0.00515287	0	0	0	-0.00225438	0	0	0	-0.00644108	0	-0.00708477	0	0.00386442	0	0.0231865	0	0.00386442	0	-0.0315594	0	-0.0135263	0	-0.000966162	1	0.0193232	1	-0.0441214	1	-0.0193232	0	0.000322035	0	0.00547459	2	0.00354238	0	-0.00805087	0	0.00611866
2.9501	-0.00611866	1	0.00483052	1	-0.00354238	1	0.00708477	0	0.00161017	0	0.017713	0	-0.00128822	0	-0.00515287	0	-0.0041867	0	-0.000966162	0	0.00257628	0	0.00386442	0	0.0103051	0	0.0157797	0	0.00772884	0	-0.0141704	0	-0.0125601	0	-0.0254423	1	0.0576477	1	0.166824	0	0.00064407	0	-0.00901698	2	0.00483052	0	0.000966105	0	0.00708477
2.9601	0.00289831	1	0.0154577	1	0.000966105	1	0.0119153	0	-0.0144916	0	-0.0170689	0	-0.00354259	0	-0.000322054	0	0.000322054	0	-0.00611903	0	0.00418645	0	-0.00322035	0	0.0235086	0	-0.00547459	0	0.0135255	0	0.0173909	0	-0.00128822	0	0.00869546	1	-0.0409009	1	0.00257643	0	-0.00128814	0	-0.028017	2	-0.00901698	0	0.00676273	0	0.00515256
2.9701	-0.0119153	1	-0.00933901	1	0.00901698	1	0.00289831	0	-0.00450849	0	0.0199674	0	0.00193232	0	0.00450876	0	0.00644108	0	0.000322054	0	-0.00322035	0	0.00837291	0	-0.00515256	0	0.0074068	0	0.00322035	0	-0.00837341	0	0.00483081	0	-0.0164248	1	0.0293069	1	0.120448	0	0.0148136	0	0.0231865	2	-0.00611866	0	0.00837291	0	0.00193221
2.9801	0.00515256	1	0.0112712	1	0.00579663	1	0.00933901	0	0.0199662	0	0.00354259	0	-0.000966162	0	-0.0122381	0	-0.000644108	0	-0.00193232	0	0.00515256	0	0.00547459	0	-0.00708477	0	0.00805087	0	-0.00386442	0	-0.00161027	0	-0.00708519	0	0.00805135	1	0.00901751	1	-0.113041	0	0.0109492	0	0.000322035	2	-0.0064407	0	0.00708477	0	0.00483052
2.9901	-0.0122373	1	0.0305933	1	0.00354238	1	-0.0164238	0	0.00547459	0	0.00161027	0	-0.0125601	0	-0.0112719	0	0	0	-0.00257643	0	0.000966105	0	-0.00805087	0	0.00547459	0	0.00386442	0	0.00289831	0	-0.00901751	0	0.0148145	0	0.000322054	1	-0.0386465	1	-0.00837341	0	0.00418645	0	-0.0228645	2	0.00483052	0	-0.00128814	0	-0.00289831
3.0001	-0.00869494	1	-0.0264069	1	0.00161017	1	-0.00869494	0	0.0148136	0	-0.00450876	0	0.00708519	0	-0.0173909	0	0.00547492	0	-0.00483081	0	0.00450849	0	-0.00289831	0	-0.0064407	0	-0.00966105	0	0.00289831	0	0.0225438	0	-0.00322054	0	-0.00998368	1	0.0273746	1	0.106278	0	0.00354238	0	0.00289831	2	0.00708477	0	0.00322035	0	0.00837291
3.0101	0.000322035	1	0.0235086	1	0.00322035	1	0.0193221	0	-0.0074068	0	-0.00708519	0	0.0041867	0	0	0	0.00966162	0	0.00225438	0	0.0112712	0	0.00225424	0	0.0109492	0	-0.00869494	0	0.00418645	0	0.0167468	0	-0.0115939	0	0.0202894	1	0.0241541	1	-0.077293	0	0	0	0.018678	2	-0.00322035	0	0	0	0.00257628
3.0201	0.00289831	1	-0.0486273	1	0.00161017	1	0.0431527	0	0.00064407	0	0.00322054	0	-0.00966162	0	0.00611903	0	-0.00579697	0	0.00257643	0	0.00547459	0	0.0128814	0	0.00161017	0	-0.0106272	0	0.0122373	0	-0.0151365	0	0.00901751	0	-0.0338157	1	-0.0283408	1	0.023832	0	-0.00611866	0	-0.0109492	2	0.00257628	0	-0.00257628	0	0.0128814
3.0301	0.00354238	1	0.0293052	1	-0.00450849	1	-0.0260848	0	-0.00515256	0	0.00869546	0	0.0103057	0	-0.00805135	0	0.00193232	0	0.00483081	0	0.00064407	0	0.00772884	0	0.000322035	0	0.00708477	0	-0.00064407	0	0.00322054	0	-0.00933957	0	0.00933957	1	0.0312392	1	0.0338157	0	0.00386442	0	0.0157797	2	0.000322035	0	0.00354238	0	0.00579663
3.0401	0.00161017	1	0.00064407	1	-0.00354238	0	0.145238	0	0.00289831	0	0.00257643	0	-0.00257643	0	0.0132042	0	0.000322054	0	0.00676314	0	0.000322035	0	0.0115933	0	0.000966105	0	0.00161017	0	0.018034	0	-0.00933957	0	-0.000322054	0	0.0254423	1	-0.0212556	1	-0.0148145	0	0.00161017	0	0.000322035	2	0.00354238	0	0.00805087	0	0.00676273
3.0501	-0.00128814	1	-0.0212543	1	0.00354238	0	-0.000322035	0	-0.00161017	0	-0.00611903	0	-0.000966162	0	0.00450876	0	-0.00837341	0	-0.00161027	0	0	0	0.00289831	0	-0.00579663	0	0.000322035	0	-0.000322035	0	0.00901751	0	0	0	-0.0154586	1	-0.0251202	1	0.0041867	0	-0.00805087	0	0.00772884	2	0.00289831	0	0.00193221	0	0.00933901
3.0601	-0.0141695	1	0.027373	1	-0.00869494	0	0.00193221	0	-0.00193221	0	-0.00966162	0	0.00386465	0	0.00579697	0	-0.00161027	0	-0.00289849	0	-0.00193221	0	0.00386442	0	0.00676273	0	-0.00193221	0	-0.00418645	0	-0.0202894	0	-0.0077293	0	0.0193232	1	0.0212556	1	0.0930736	0	0.00418645	0	0.00579663	2	0.00225424	0	-0.00515256	0	-0.00354238
3.0701	0.00418645	1	-0.0293052	1	-0.0206102	0	0.00869494	0	0.00225424	0	0.00998368	0	-0.00483081	0	0.00128822	0	0.00611903	0	-0.00547492	0	0.00515256	0	0.00611866	0	-0.00128814	0	-0.0190001	0	0.0144916	0	-0.0531389	0	0.0167468	0	0.0389685	1	-0.00644108	1	-0.0173909	0	0.00386442	0	0.0264069	2	0.00193221	0	0.00805087	0	-0.00418645
3.0801	0.0151356	1	0.00805087	1	-0.00869494	0	0	0	0.000322035	0	-0.00128822	0	0.00193232	0	0.000966162	0	0.00161027	0	-0.0112719	0	0.0125594	0	-0.000966105	0	0.00257628	0	0.00322035	0	0.00708477	0	-0.00869546	0	-0.00676314	0	-0.0283408	1	-0.0247982	1	-0.0161027	0	-0.00225424	0	0.0322035	2	-0.00225424	0	-0.0074068	0	0.00805087
3.0901	-0.00708477	1	0.0267289	1	0.0125594	0	-0.00289831	0	0.00450849	0	0.00322054	0	0.000644108	0	-0.00998368	0	0.00128822	0	0.00225438	0	0.00322035	0	0.00354238	0	0.00161017	0	0	0	0.0109492	0	-0.000966162	0	0.0077293	0	0.00225438	1	0.0322054	1	-0.0193232	0	0.00225424	0	0.0247967	0	0.00225424	0	0.00579663	0	0.00805087
3.1001	-0.00064407	1	-0.0441188	1	-0.00193221	0	-0.000322035	0	0.00064407	0	-0.00128822	0	0.00998368	0	0.00966162	0	0.00128822	0	0.00644108	0	0.00676273	0	0.00772884	0	-0.00128814	0	-0.00128814	0	-0.00676273	0	0.00869546	0	0.000966162	0	0.0289849	1	-0.0315613	1	0.00386465	0	0.00193221	0	0.0125594	0	-0.000966105	0	0.00450849	0	-0.00354238
3.1101	0.00354238	1	0.018678	1	0	0	0.0267289	0	-0.0106272	0	0.00193232	0	-0.00386465	0	-0.00289849	0	0.0138483	0	-0.00483081	0	0.00611866	0	-0.00289831	0	0.000966105	0	-0.00708477	0	0.00966105	0	-0.00450876	0	-0.0148145	0	-0.0341377	1	-0.00611903	1	0.00322054	0	0.0074068	0	-0.0064407	0	0.00450849	0	0.00161017	0	0.00354238
3.1201	-0.00772884	1	0.018356	1	-0.00064407	0	-0.0119153	0	0.0109492	0	0.0190012	0	-0.00225438	0	0.00354259	0	0.000966162	0	-0.0125601	0	0.00450849	0	0.00354238	0	0.00128814	0	0.00128814	0	0.0177119	0	-0.00386465	0	0.0138483	0	-0.0193232	1	0.0103057	1	-0.00547492	0	-0.00257628	0	0.0141695	0	0.00322035	0	-0.00257628	0	0.000966105
3.1301	0.00837291	0	-0.0293052	1	0.0125594	0	-0.0161017	0	0.0074068	0	0.00289849	0	0.00998368	0	-0.000322054	0	-0.00386465	0	0.00644108	0	0.00322035	0	0.000966105	0	-0.00128814	0	0.0119153	0	0.00354238	0	-0.00998368	0	0.00193232	0	0.0215776	1	-0.00161027	1	-0.00386465	0	0.00386442	0	0.00128814	0	-0.00708477	0	0.000322035	0	-0.00611866
3.1401	0	0	0.0122373	1	0.00579663	0	-0.0270509	0	0.0064407	0	-0.00161027	0	0.00161027	0	-0.0041867	0	-0.00289849	0	-0.00289849	0	-0.000322035	0	-0.00515256	0	0	0	0.00805087	0	0.0115933	0	0.00579697	0	0.00354259	0	0.0318834	1	-0.0103057	1	-0.00483081	0	0.00257628	0	0.00225424	0	-0.0144916	0	0.00966105	0	0.00483052
3.1501	0	0	0.0202882	1	0.00515256	0	-0.00547459	0	0.00998308	0	0.00611903	0	-0.0109498	0	0.00708519	0	-0.000644108	0	0.00450876	0	0.00386442	0	0.00257628	0	-0.00225424	0	-0.00933901	0	-0.00579663	0	0.00128822	0	0.0103057	0	-0.0460537	1	0.018035	1	-0.00450876	0	-0.00450849	0	0.00418645	0	0.0122373	0	0.00161017	0	0.00257628
3.1601	0.00579663	0	-0.0289831	1	0.00708477	0	0.0064407	0	-0.00128814	0	-0.00386465	0	0.00225438	0	0.000322054	0	0.011916	0	-0.00386465	0	0.00225424	0	0.0135255	0	0.00547459	0	0.00998308	0	-0.00257628	0	-0.0553933	0	-0.0125601	0	-0.0235099	1	0.0276967	1	-0.00128822	0	0.000966105	0	0.0122373	0	-0.000966105	0	0.00354238	0	0.00386442
3.1701	0.0064407	0	-0.0122373	1	0.00547459	0	0.00483052	0	-0.000322035	0	-0.0041867	0	0.00289849	0	0.00354259	0	0.00579697	0	-0.00257643	0	0.0128814	0	0.00547459	0	-0.00161017	0	0.00225424	0	0.00998308	0	-0.029951	0	-0.00998368	0	0.0103057	1	-0.0257643	1	0.000966162	0	0.0103051	0	0.0164238	0	-0.00837291	0	-0.00322035	0	-0.0074068
3.1801	0.00483052	0	0.0254408	1	0.00966105	0	-0.00483052	0	-0.000966105	0	-0.00483081	0	-0.0167468	0	-0.00450876	0	-0.00225438	0	0.00128822	0	-0.00064407	0	0.00193221	0	-0.00386442	0	0.00386442	0	0.00805087	0	-0.00837341	0	0.0125601	0	0.0196453	0	-0.00933957	1	-0.000644108	0	0.0135255	0	-0.00322035	0	0.00128814	0	0.00128814	0	0.00289831
3.1901	0.00289831	0	0.0267289	1	0.00483052	0	0.000322035	0	0.00966105	0	-0.00128822	0	0.00161027	0	-0.000644108	0	-0.00161027	0	0.000322054	0	0.0112712	0	-0.00354238	0	0.00869494	0	0.00289831	0	0.00547459	0	0.000966162	0	0.0128822	0	0.0170689	0	0.0231879	1	0.000644108	0	0.00483052	0	0.00869494	0	-0.00354238	0	-0.00354238	0	0.00322035
3.2001	0.00611866	0	-0.0392883	1	0.00386442	0	-0.00257628	0	0.00354238	0	-0.0112719	0	0.00225438	0	0.0112719	0	-0.00966162	0	-0.00547492	0	0.00579663	0	-0.00386442	0	0.00805087	0	-0.000966105	0	0.00611866	0	-0.00708519	0	0.0109498	0	0.00354259	0	-0.0215776	0	0.0141704	0	0.0106272	0	0.00450849	0	0.00708477	0	0.0151356	0	-0.00193221
3.2101	0.000966105	0	0.00708477	1	0.00064407	0	0.00933901	0	0.00193221	0	0.00161027	0	0.00289849	0	0.00354259	0	0.017713	0	-0.000644108	0	0.00837291	0	0.00805087	0	0.0109492	0	-0.00289831	0	0.000966105	0	0.011916	0	-0.00676314	0	0.00869546	0	-0.0257643	0	0.000322054	0	-0.0106272	0	0	0	0.00708477	0	-0.00064407	0	0.00257628
3.2201	0.000322035	0	0.0144916	1	0	0	-0.000966105	0	0.00161017	0	0.00966162	0	0.00869546	0	0	0	-0.00289849	0	0.000966162	0	-0.00354238	0	0.0151356	0	0.00418645	0	0.00483052	0	0.00483052	0	-0.00225438	0	-0.00901751	0	0.0128822	0	0.00193232	0	-0.0215776	0	0.00257628	0	-0.00611866	0	0.00161017	0	0.000966105	0	-0.000966105
3.2301	0.00547459	0	0.0193221	1	0.00483052	0	0.00515256	0	0.00161017	0	0	0	0.00869546	0	-0.00193232	0	0.00515287	0	0.0125601	0	0.00322035	0	0.00161017	0	0.00386442	0	0.00676273	0	0.00161017	0	-0.00483081	0	-0.0148145	0	-0.00644108	0	-0.000322054	0	-0.00289849	0	0.00805087	0	-0.00450849	0	0.00225424	0	0.00483052	0	0.00161017
3.2401	0.00386442	0	-0.027695	1	0.0148136	0	-0.00772884	0	0.0115933	0	-0.000644108	0	0.00193232	0	-0.00257643	0	-0.0128822	0	0.00225438	0	0.00354238	0	0.00161017	0	-0.00322035	0	0.00064407	0	0.00322035	0	-0.00257643	0	-0.0173909	0	0.0270525	0	0.000966162	0	0.000966162	0	0.00257628	0	0.00805087	0	0.00450849	0	-0.00322035	0	0.00450849
3.2501	-0.00322035	0	-0.0373561	1	0.00161017	0	0.00193221	0	0.00225424	0	0.000644108	0	-0.00386465	0	-0.0103057	0	0.000322054	0	0.00128822	0	0.000966105	0	0.00128814	0	-0.00225424	0	-0.00450849	0	-0.00966105	0	-0.00837341	0	-0.00450876	0	0.0206115	0	-0.0170689	0	-0.00450876	0	0.00128814	0	0.00611866	0	0.00772884	0	0.00676273	0	-0.00161017
3.2601	0.00257628	0	0.0267289	0	-0.00418645	0	0.00418645	0	0.00515256	0	0.000644108	0	-0.00322054	0	0.0109498	0	0.0041867	0	-0.0041867	0	0.00354238	0	-0.0103051	0	0.00869494	0	-0.00128814	0	0.00998308	0	-0.00289849	0	0.0112719	0	-0.0218997	0	-0.00740724	0	-0.00547492	0	-0.00193221	0	-0.00289831	0	-0.00161017	0	-0.00322035	0	0.000322035
3.2701	0.0109492	0	0.0202882	0	0.00805087	0	-0.00289831	0	0.00676273	0	0.00161027	0	0.00225438	0	0.00322054	0	0	0	0.00128822	0	-0.00289831	0	0.0144916	0	-0.00193221	0	0.000966105	0	0.0132034	0	-0.018035	0	0.00483081	0	-0.0128822	0	-0.00322054	0	0.00161027	0	0.00128814	0	0.00450849	0	0.00064407	0	0.00579663	0	0.00128814
3.2801	-0.00547459	0	-0.0119153	0	0.00128814	0	-0.00161017	0	0	0	0.0144924	0	0.00289849	0	0	0	0.00515287	0	0.0106278	0	0.00064407	0	0.0106272	0	0.00708477	0	0.00515256	0	0.00225424	0	-0.00869546	0	0.0148145	0	-0.00289849	0	0.00289849	0	0.00257643	0	0.00354238	0	-0.00322035	0	0.00515256	0	0.0064407	0	0.00515256
3.2901	0.00450849	0	-0.0106272	0	0.00161017	0	0.0074068	0	0.00483052	0	-0.00289849	0	0.000966162	0	0.000322054	0	-0.00257643	0	-0.00354259	0	0.00354238	0	-0.00322035	0	-0.00966105	0	0.0141695	0	-0.00386442	0	-0.00450876	0	-0.0132042	0	-0.00450876	0	0.0041867	0	0.00225438	0	0.00450849	0	0.00579663	0	0.00257628	0	-0.00354238	0	0.00322035
3.3001	0.00193221	0	0.00933901	0	0.00483052	0	0.00354238	0	0.00386442	0	0.000966162	0	0.00257643	0	0.0106278	0	-0.00193232	0	-0.00386465	0	0.00418645	0	0.00354238	0	-0.00064407	0	-0.00354238	0	0.000322035	0	0.0173909	0	0.00289849	0	0.0141704	0	0.018035	0	0.0077293	0	0.00611866	0	0.00611866	0	-0.000966105	0	0.000322035	0	0.0064407
3.3101	-0.00386442	0	0.0190001	0	0.00289831	0	0.00579663	0	0.00257628	0	0.00128822	0	0.00193232	0	-0.00225438	0	0.0125601	0	0.00257643	0	0.00418645	0	-0.00547459	0	0.00386442	0	0.00257628	0	0.00515256	0	0.00354259	0	0.00257643	0	0.00193232	0	0.00322054	0	-0.00257643	0	0.00225424	0	0.0157797	0	0.00837291	0	0.00611866	0	-0.000966105
3.3201	0.00354238	0	0.00547459	0	-0.000966105	0	0.00128814	0	-0.00611866	0	-0.0154586	0	-0.00225438	0	-0.00225438	0	-0.00450876	0	0.00837341	0	0.00128814	0	-0.00483052	0	0.00579663	0	0.0106272	0	-0.00450849	0	0.00225438	0	-0.0148145	0	0.00322054	0	0.0041867	0	0.00322054	0	0.00708477	0	-0.00128814	0	-0.000966105	0	-0.00193221	0	0.00515256
3.3301	0.0103051	0	-0.00869494	0	-0.00193221	0	0.00386442	0	0.0064407	0	0.00869546	0	0.00354259	0	-0.0132042	0	0.00579697	0	0.0148145	0	0.00450849	0	0.000322035	0	0.00161017	0	0.00483052	0	0.00128814	0	0.00225438	0	-0.0041867	0	-0.00128822	0	0.00547492	0	0.000966162	0	0.00805087	0	0.00547459	0	-0.00386442	0	-0.00676273	0	0.00869494
3.3401	-0.00450849	0	0.00579663	0	0.0074068	0	-0.00161017	0	-0.00450849	0	-0.00322054	0	0.00644108	0	0.00161027	0	-0.00354259	0	0.00193232	0	-0.000966105	0	0.00483052	0	0.00225424	0	0.00901698	0	0.00386442	0	-0.000966162	0	0.00869546	0	-0.00354259	0	-0.0132042	0	-0.00225438	0	-0.00128814	0	0.00128814	0	0.00257628	0	0.00128814	0	0.0074068
3.3501	-0.0064407	0	-0.000322035	0	0.00515256	0	0.00193221	0	0.00225424	0	-0.000644108	0	-0.00289849	0	0.0041867	0	-0.0041867	0	-0.000966162	0	0.00225424	0	0.00869494	0	0.00772884	0	0	0	-0.00547459	0	0.0164248	0	0.0135263	0	0.00676314	0	-0.00193232	0	-0.00547492	0	0.0125594	0	0.00386442	0	0.00837291	0	0.00418645	0	0.00322035
3.3601	0.00805087	0	-0.0161017	0	0.00161017	0	0.0138475	0	-0.00901698	0	-0.00193232	0	-0.00450876	0	0.00805135	0	0.0115939	0	-0.00225438	0	0.00966105	0	-0.000322035	0	0.0125594	0	0.0064407	0	-0.00418645	0	-0.0041867	0	-0.0077293	0	-0.00837341	0	0.000966162	0	0.00225438	0	-0.00322035	0	-0.00225424	0	-0.00257628	0	-0.000322035	0	-0.00128814
3.3701	0.0064407	0	0.00161017	0	0.00225424	0	-0.00322035	0	-0.00064407	0	0.0106278	0	0.000644108	0	0.000322054	0	0.00225438	0	-0.00322054	0	0.0112712	0	-0.00128814	0	0.0064407	0	0.00547459	0	0.00772884	0	-0.00676314	0	0.00869546	0	-0.00161027	0	-0.00128822	0	-0.00998368	0	0.00869494	0	0	0	0.000966105	0	-0.00161017	0	-0.00708477
3.3801	0.00515256	0	0.0109492	0	-0.00128814	0	0.00289831	0	-0.00772884	0	0.00225438	0	0.000966162	0	-0.00161027	0	-0.000322054	0	0.00386465	0	-0.00161017	0	0.00161017	0	0.00225424	0	0.00225424	0	-0.00193221	0	0.00193232	0	-0.00579697	0	-0.00161027	0	-0.00869546	0	-0.00515287	0	0	0	0.00998308	0	-0.00837291	0	0.0074068	0	-0.00547459
3.3901	0.00064407	0	0.0206102	0	0.00515256	0	0.00386442	0	-0.00128814	0	0.00386465	0	0.00257643	0	-0.00837341	0	-0.00161027	0	0.0167468	0	0.00064407	0	-0.000966105	0	-0.00354238	0	0.00386442	0	-0.00064407	0	0.00966162	0	-0.00837341	0	0.00354259	0	0.00354259	0	0.00225438	0	-0.00354238	0	0.00128814	0	0.00450849	0	0.0144916	0	-0.00064407
3.4001	-0.00676273	0	0.00161017	0	0.00708477	0	0.00579663	0	0.0138475	0	0.00225438	0	-0.0041867	0	-0.000644108	0	0.000966162	0	0.0128822	0	-0.00161017	0	0.00225424	0	0.00483052	0	0.0106272	0	-0.00676273	0	0.00708519	0	-0.00611903	0	-0.00386465	0	0.0122381	0	0.00869546	0	0.00805087	0	0.000966105	0	0.00772884	0	0.00128814	0	0.0074068
3.4101	0.0064407	0	-0.00966105	0	0.00322035	0	-0.00064407	0	-0.00354238	0	-0.00547492	0	0.0041867	0	0.00515287	0	0.0151365	0	0.000966162	0	0.00483052	0	0.00708477	0	0.00064407	0	-0.00805087	0	0.00161017	0	0.00933957	0	-0.000322054	0	-0.00740724	0	-0.00225438	0	0.00161027	0	-0.00611866	0	0.00418645	0	0.00483052	0	0.00225424	0	-0.00708477
3.4201	-0.00354238	0	0.00289831	0	0.0064407	0	0.00289831	0	0.00515256	0	-0.00708519	0	0.00289849	0	-0.00225438	0	-0.00805135	0	0.00901751	0	-0.00064407	0	0.00579663	0	0.00128814	0	0.00998308	0	0.0112712	0	-0.00161027	0	0.0115939	0	-0.00515287	0	-0.00483081	0	0.00547492	0	-0.000322035	0	0.00547459	0	0.00579663	0	0.00869494	0	-0.00322035
3.4301	0.00257628	0	0.0119153	0	-0.00772884	0	0.00257628	0	-0.0064407	0	0.00740724	0	-0.00579697	0	0.00161027	0	0.00225438	0	0.0041867	0	0.0074068	0	0.00579663	0	0.00869494	0	0.00933901	0	-0.00257628	0	-0.000644108	0	-0.0167468	0	-0.00322054	0	-0.00257643	0	-0.0106278	0	0.00386442	0	0.00257628	0	0.000322035	0	0.00901698	0	-0.000966105
3.4401	0.00161017	0	-0.00901698	0	0.0106272	0	0.00128814	0	0.0170679	0	0.000966162	0	-0.0041867	0	-0.00354259	0	0.00289849	0	-0.000966162	0	-0.00225424	0	-0.00225424	0	-0.00805087	0	0.00289831	0	-0.000322035	0	0.00322054	0	-0.00193232	0	0.000322054	0	0.00161027	0	-0.00161027	0	-0.000966105	0	0.00193221	0	-0.000966105	0	-0.0122373	0	-0.00289831
3.4501	-0.00611866	0	0.00676273	0	-0.00322035	0	-0.00289831	0	0.0109492	0	-0.00161027	0	0.00837341	0	0.00128822	0	-0.00193232	0	0.00805135	0	0	0	0.00901698	0	0.00547459	0	-0.00676273	0	0.000966105	0	0.0135263	0	-0.00837341	0	0.00869546	0	0.00354259	0	0.0115939	0	0.00611866	0	-0.000322035	0	0.0109492	0	0.00708477	0	0.00322035
3.4601	0.00289831	0	-0.00193221	0	0.00515256	0	0.0135255	0	0.00450849	0	0.00161027	0	0.00322054	0	0.0112719	0	0.00933957	0	0.00386465	0	0.00225424	0	0.00837291	0	0.000966105	0	0.0122373	0	-0.00225424	0	-0.000644108	0	0.00708519	0	-0.00547492	0	0.00322054	0	0.00193232	0	0.000322035	0	0.0103051	0	-0.00418645	0	0.00225424	0	-0.00225424
3.4701	0.00450849	0	0.00225424	0	0	0	0.00805087	0	-0.00128814	0	-0.00611903	0	-0.00354259	0	0.00225438	0	0.0141704	0	-0.00128822	0	-0.00322035	0	0.00933901	0	-0.00483052	0	0	0	0.0135255	0	-0.0109498	0	0.0135263	0	0	0	0.00579697	0	0.000322054	0	0.00450849	0	-0.00289831	0	-0.00483052	0	0.00064407	0	0.00933901
3.4801	0.0064407	0	0.00998308	0	0.00193221	0	0.00676273	0	-0.00515256	0	0.00193232	0	-0.00193232	0	0.000644108	0	-0.00225438	0	0.00933957	0	0.00901698	0	0.00837291	0	-0.00225424	0	0.0109492	0	0.00450849	0	0.00193232	0	0.00225438	0	0.00193232	0	0.000322054	0	-0.000322054	0	0.00483052	0	-0.00289831	0	0.00289831	0	0.00386442	0	-0.00128814
3.4901	0.00257628	0	0.00289831	0	0.00676273	0	-0.00064407	0	0.00418645	0	0.00579697	0	0.0151365	0	-0.00161027	0	0.0161027	0	0.0041867	0	-0.00772884	0	-0.00161017	0	-0.00128814	0	0.00483052	0	0.0064407	0	-0.00128822	0	-0.00161027	0	-0.00644108	0	-0.00611903	0	0.00611903	0	0.00064407	0	0.000322035	0	0.00901698	0	0.0144916	0	0.00322035
3.5001	0.00322035	0	0.00515256	0	0.00483052	0	0.00418645	0	-0.00676273	0	0.00289849	0	-0.00644108	0	0.00161027	0	-0.00483081	0	-0.00161027	0	-0.00064407	0	0.00161017	0	-0.00225424	0	0.00064407	0	0	0	0.0077293	0	-0.00354259	0	0.00128822	0	0.0141704	0	0.0206115	0	0.00708477	0	0.00966105	0	0.00805087	0	0.00257628	0	0.0106272
3.5101	0.00322035	0	0.00354238	0	0.000966105	0	0.0109492	0	-0.00225424	0	-0.00193232	0	-0.00257643	0	0.000966162	0	-0.00515287	0	-0.00225438	0	0.00869494	0	0.00064407	0	0.00901698	0	0	0	0.00193221	0	-0.000966162	0	0.00193232	0	0.00386465	0	-0.00483081	0	0.00257643	0	0.00257628	0	0.00257628	0	0.00322035	0	-0.00064407	0	0.00064407
3.5201	-0.00064407	0	-0.00869494	0	-0.00193221	0	-0.00611866	0	-0.00322035	0	-0.00966162	0	0.00450876	0	0.00708519	0	0.00193232	0	-0.00128822	0	-0.00064407	0	0.00128814	0	-0.00805087	0	-0.00064407	0	0.00161017	0	-0.00805135	0	0.011916	0	-0.00579697	0	-0.00869546	0	0.000966162	0	0.00322035	0	-0.00354238	0	-0.00869494	0	0.00128814	0	0.00354238
3.5301	0.00998308	0	0.00161017	0	-0.000966105	0	0.00579663	0	0.00483052	0	0.00386465	0	0.00322054	0	-0.000966162	0	0.000644108	0	-0.00128822	0	0.00225424	0	0.00418645	0	-0.00064407	0	-0.00386442	0	0.00676273	0	0.00322054	0	0	0	0.0041867	0	-0.00225438	0	-0.00644108	0	0.00676273	0	0.0412205	0	0.000966105	0	0.00257628	0	0.00515256
3.5401	0.00483052	0	0.00933901	0	0.0112712	0	0.00579663	0	-0.000322035	0	0.00257643	0	-0.000966162	0	-0.00128822	0	0.000966162	0	0.00386465	0	-0.00064407	0	-0.00805087	0	0.00289831	0	0.00611866	0	0.00225424	0	0.00128822	0	0.00128822	0	-0.00515287	0	0.00193232	0	-0.00161027	0	-0.00225424	0	0.00418645	0	0.00128814	0	0.00483052	0	0.00193221
3.5501	-0.00161017	0	0.0074068	0	0.0132034	0	0	0	0.0193221	0	-0.00193232	0	0.00289849	0	0.000644108	0	0.00128822	0	-0.0103057	0	0.00483052	0	0.000966105	0	0.0074068	0	0.00483052	0	0.0109492	0	0.0132042	0	-0.00225438	0	0.00933957	0	0.00837341	0	0.0151365	0	-0.00289831	0	0.00483052	0	0.00611866	0	0.00708477	0	0.00933901
3.5601	0.00708477	0	-0.00193221	0	0.00289831	0	0.00805087	0	0.00869494	0	0.00225438	0	0.0041867	0	0.0115939	0	-0.000322054	0	0.00676314	0	0.00289831	0	0.00676273	0	0.00805087	0	-0.00805087	0	0.00064407	0	-0.00579697	0	0.00257643	0	0	0	0.00128822	0	0.000966162	0	0.000966105	0	0.00579663	0	0.00418645	0	0.00354238	0	-0.00128814
3.5701	0.00322035	0	0.00579663	0	-0.00257628	0	-0.00708477	0	0.00354238	0	-0.0132042	0	0.00128822	0	0.00998368	0	-0.00193232	0	0.000966162	0	0.00515256	0	0.0112712	0	-0.00772884	0	0.00611866	0	-0.00289831	0	-0.00386465	0	0.0151365	0	-0.00161027	0	0	0	-0.00289849	0	-0.00998308	0	-0.00322035	0	-0.00161017	0	-0.00354238	0	-0.00386442
3.5801	0.00869494	0	0.00901698	0	0.00161017	0	-0.00386442	0	0.00289831	0	0.00450876	0	-0.00225438	0	-0.00933957	0	-0.00289849	0	-0.00386465	0	0.00418645	0	0.00418645	0	0.00708477	0	-0.00128814	0	-0.000322035	0	0.000966162	0	-0.00386465	0	-0.00354259	0	0.00933957	0	-0.00483081	0	0.00998308	0	-0.00193221	0	-0.00128814	0	0.00161017	0	0.00869494
3.5901	0.00225424	0	0.00901698	0	0.00869494	0	-0.00064407	0	0.00998308	0	-0.00579697	0	-0.017713	0	-0.0041867	0	0.00579697	0	-0.0109498	0	-0.00128814	0	-0.00257628	0	-0.00161017	0	0.00966105	0	-0.00193221	0	0.00579697	0	0.0077293	0	-0.00225438	0	0.00450876	0	-0.00289849	0	-0.00611866	0	0.00708477	0	0.0074068	0	0.000966105	0	0.00289831
3.6001	-0.00354238	0	-0.00161017	0	-0.00515256	0	0.00418645	0	-0.00579663	0	-0.00193232	0	-0.00128822	0	-0.00161027	0	0.000644108	0	-0.00225438	0	-0.00418645	0	-0.00289831	0	0.0106272	0	0.00128814	0	-0.000322035	0	0.00225438	0	-0.000644108	0	0.0128822	0	0.00676314	0	0.0041867	0	0.00611866	0	0.00289831	0	0	0	0.00257628	0	0.00869494
3.6101	-0.000966105	0	-0.00128814	0	-0.000966105	0	0.00418645	0	0.00450849	0	0.00225438	0	-0.00740724	0	0.0077293	0	0.00837341	0	-0.00611903	0	0.00225424	0	0.000966105	0	0.0141695	0	0.00128814	0	-0.0074068	0	-0.00161027	0	0.00676314	0	0.00547492	0	-0.00386465	0	-0.00193232	0	0.00676273	0	0.00386442	0	-0.00193221	0	0.00772884	0	0.00579663
3.6201	0.0128814	0	0.00901698	0	-0.00128814	0	0.00193221	0	0.00193221	0	-0.018035	0	-0.00644108	0	0.000966162	0	-0.00128822	0	0.0132042	0	0	0	-0.00064407	0	0.00354238	0	0.0112712	0	0.0103051	0	-0.000322054	0	0.0161027	0	0.000322054	0	-0.00225438	0	0	0	0.00676273	0	0	0	0.00483052	0	0.00579663	0	-0.00322035
3.6301	0.00322035	0	0.0103051	0	-0.00064407	0	-0.00225424	0	0.00064407	0	0.00322054	0	0.00611903	0	0.000322054	0	0.0109498	0	0.0132042	0	0.00386442	0	-0.00064407	0	0.00257628	0	0.00161017	0	0.00418645	0	0.00193232	0	0.00483081	0	-0.00386465	0	-0.00450876	0	-0.00901751	0	0.00354238	0	0.00322035	0	0.00579663	0	-0.00611866	0	0.00998308
3.6401	0.00483052	0	0.00289831	0	0	0	0.00837291	0	0.00611866	0	0.00289849	0	0.0212556	0	-0.00128822	0	-0.00901751	0	0.00740724	0	-0.00225424	0	0.00289831	0	-0.00579663	0	0.00386442	0	0.00064407	0	0.000644108	0	-0.000644108	0	-0.00483081	0	0.00128822	0	-0.0144924	0	0.00225424	0	0.00064407	0	-0.000966105	0	0.0157797	0	-0.000966105
3.6501	-0.000966105	0	0.00772884	0	0	0	0.00322035	0	0.000966105	0	0.00450876	0	0.011916	0	0.000322054	0	-0.00547492	0	-0.00386465	0	-0.00161017	0	0.00354238	0	0.00483052	0	-0.00225424	0	0.00193221	0	0.00901751	0	-0.00708519	0	0.00869546	0	0.0141704	0	0.00676314	0	-0.00354238	0	0.0144916	0	0.00322035	0	0.00322035	0	0.00418645
3.6601	-0.00128814	0	0.00708477	0	0.00837291	0	-0.00225424	0	0.00772884	0	0.00450876	0	-0.00354259	0	-0.00289849	0	0.0122381	0	-0.00161027	0	-0.00128814	0	0.00772884	0	0.0106272	0	-0.00386442	0	-0.00418645	0	-0.000644108	0	0.00225438	0	-0.00128822	0	-0.00901751	0	-0.0041867	0	-0.00225424	0	0.000322035	0	-0.00418645	0	0.00257628	0	0.00450849
3.6701	0.00128814	0	-0.00579663	0	-0.00805087	0	0.00579663	0	-0.00128814	0	-0.0103057	0	-0.00676314	0	-0.00289849	0	-0.00450876	0	0.00805135	0	-0.000966105	0	0.00998308	0	-0.000322035	0	0.00869494	0	0.00998308	0	0.00611903	0	-0.00128822	0	0.00547492	0	-0.00225438	0	0.00740724	0	-0.00579663	0	-0.0074068	0	0.00611866	0	0.0106272	0	-0.000322035
3.6801	0.0064407	0	0.00064407	0	0.00257628	0	0.00547459	0	0.000966105	0	0	0	0.00611903	0	-0.00837341	0	0.00515287	0	-0.00386465	0	0.00386442	0	-0.00128814	0	0.00161017	0	0.0138475	0	-0.000322035	0	-0.00579697	0	0.00644108	0	0	0	-0.00322054	0	-0.00708519	0	0.000322035	0	0.00483052	0	0.000966105	0	0.00354238	0	-0.000322035
3.6901	0.00354238	0	0.00386442	0	-0.00128814	0	0	0	0.0074068	0	-0.00289849	0	0.000644108	0	0.000966162	0	-0.00257643	0	-0.00289849	0	-0.0135255	0	-0.00611866	0	0.00289831	0	0.0148136	0	0.00450849	0	0	0	0.00450876	0	-0.00225438	0	-0.00805135	0	-0.00579697	0	-0.00418645	0	0.00805087	0	-0.00289831	0	0.0109492	0	0.0135255
3.7001	0.00322035	0	0.00837291	0	0.00418645	0	-0.00225424	0	0.0064407	0	0.00450876	0	-0.00805135	0	-0.00483081	0	-0.0112719	0	-0.0109498	0	0.000322035	0	-0.000966105	0	0.00450849	0	-0.000322035	0	-0.00386442	0	0.0109498	0	-0.00354259	0	-0.00322054	0	0.00257643	0	0.0164248	0	0.0074068	0	0.0115933	0	-0.000322035	0	0.0074068	0	0.00483052
3.7101	0.00772884	0	0.00193221	0	0.00611866	0	0.0106272	0	0.00708477	0	-0.0132042	0	0.000322054	0	0.00579697	0	0.00676314	0	0.00515287	0	0.00805087	0	0.00805087	0	0.00418645	0	0.00354238	0	-0.00354238	0	0.000322054	0	-0.00708519	0	0.00386465	0	-0.00450876	0	-0.00386465	0	0.0064407	0	-0.000322035	0	-0.00289831	0	-0.000322035	0	-0.000966105
3.7201	-0.000966105	0	-0.00161017	0	-0.00064407	0	-0.00869494	0	-0.00483052	0	0.00515287	0	0.00289849	0	-0.00450876	0	-0.00161027	0	-0.000966162	0	0.00515256	0	0.0064407	0	0.00805087	0	0.00354238	0	0.00515256	0	-0.00161027	0	0.0183571	0	0.00193232	0	-0.00161027	0	0.00644108	0	-0.000322035	0	0.00064407	0	0.00354238	0	0.00966105	0	0.00805087
3.7301	0.00869494	0	0.00579663	0	0.00805087	0	0.00386442	0	-0.00483052	0	0.00450876	0	0.0103057	0	0.00193232	0	-0.00161027	0	0.0128822	0	-0.00161017	0	0.0074068	0	-0.00386442	0	0.0135255	0	0.00579663	0	-0.000322054	0	-0.00515287	0	0.00225438	0	0.00128822	0	-0.00289849	0	0.00322035	0	-0.00322035	0	0.00322035	0	-0.00193221	0	0.00676273
3.7401	0.00611866	0	0.00450849	0	0.00869494	0	-0.00515256	0	0.00322035	0	-0.0041867	0	-0.00386465	0	0.0041867	0	-0.00161027	0	0.000644108	0	-0.00289831	0	0	0	0.00450849	0	0.00515256	0	0.00418645	0	0.00450876	0	-0.000966162	0	0.00128822	0	-0.00644108	0	-0.00193232	0	0.00257628	0	0.00483052	0	0.00772884	0	0.00450849	0	0.00998308
3.7501	-0.00289831	0	0.00483052	0	-0.00386442	0	-0.00257628	0	0.0109492	0	0.000644108	0	-0.00289849	0	0.00483081	0	0.00289849	0	-0.00450876	0	0.00064407	0	-0.00708477	0	0.00257628	0	-0.0106272	0	-0.00289831	0	0.0132042	0	-0.0112719	0	0.0122381	0	0.0122381	0	0.000966162	0	-0.00193221	0	0.00354238	0	0.00708477	0	0.00772884	0	0.00450849
3.7601	-0.00064407	0	0.0074068	0	0.00193221	0	0.00483052	0	-0.00547459	0	-0.00740724	0	-0.00837341	0	-0.00579697	0	0.0164248	0	-0.00225438	0	0.0074068	0	-0.00225424	0	0.00611866	0	0.00257628	0	0.00611866	0	0.000644108	0	0.00354259	0	-0.00579697	0	0.00128822	0	0.0115939	0	0.00289831	0	0.00966105	0	-0.00386442	0	0.00128814	0	-0.00772884
3.7701	0.0148136	0	-0.00289831	0	0.00064407	0	0.00064407	0	-0.00193221	0	0.00708519	0	0.00933957	0	0.00450876	0	-0.000322054	0	0.00611903	0	0.00289831	0	0.00064407	0	-0.00128814	0	-0.000322035	0	0.00322035	0	-0.00515287	0	0.0151365	0	0.00837341	0	0.00161027	0	0.00386465	0	0.00901698	0	0.000966105	0	-0.00161017	0	0.0112712	0	-0.0074068
3.7801	0.00966105	0	0.00225424	0	-0.00966105	0	-0.261814	0	0.000966105	0	-0.000644108	0	0.00998368	0	0.00128822	0	0.00869546	0	0.0132042	0	0.00611866	0	0.00772884	0	0.000322035	0	0.00322035	0	0.00515256	0	0.0106278	0	0.00644108	0	-0.0041867	0	0.00193232	0	-0.00547492	0	0.0074068	0	0.0115933	0	0.00322035	0	0.0141695	0	-0.00483052
3.7901	-0.00805087	0	0.0074068	0	0.0125594	0	-0.00515256	0	-0.000966105	0	-0.00933957	0	0.000322054	0	-0.00161027	0	-0.00740724	0	0.00708519	0	0.00386442	0	0	0	-0.00289831	0	0.00161017	0	0.00161017	0	-0.0164248	0	0.0109498	0	0.00515287	0	0.00901751	0	0.00161027	0	-0.00547459	0	0.00128814	0	-0.000322035	0	0.00547459	0	0.00579663
3.8001	-0.00064407	0	0.00354238	0	0.00547459	0	0.00579663	0	-0.000322035	0	0	0	0.00611903	0	-0.00450876	0	0.00386465	0	0.00289849	0	-0.00418645	0	0	0	0.00322035	0	-0.00289831	0	-0.000966105	0	0.0112719	0	-0.00128822	0	0.00998368	0	0.0106278	0	0.0196453	0	0.00289831	0	0.00386442	0	0.0074068	0	0.00579663	0	0.00837291
3.8101	-0.00354238	0	-0.00386442	0	0	0	0.00933901	0	0.0119153	0	-0.00676314	0	0.00225438	0	0.00386465	0	0.00128822	0	-0.00161027	0	0.00064407	0	-0.000966105	0	0.00547459	0	-0.00257628	0	-0.00128814	0	0.00225438	0	-0.00193232	0	-0.000966162	0	0.00611903	0	0.0128822	0	-0.00289831	0	-0.000966105	0	0.00772884	0	0.00418645	0	-0.00450849
3.8201	0.00257628	0	0.000322035	0	-0.00547459	0	-0.00064407	0	-0.00225424	0	-0.00225438	0	0.00257643	0	-0.0115939	0	0.00193232	0	-0.00354259	0	0.00322035	0	0.00161017	0	0.00579663	0	0.00354238	0	0.00772884	0	-0.00676314	0	0.0144924	0	-0.00450876	0	-0.00547492	0	-0.00611903	0	-0.00257628	0	0.00064407	0	-0.00193221	0	0.00450849	0	0.00193221
3.8301	0.00547459	0	0.0141695	0	0.00450849	0	0.00225424	0	-0.00161017	0	0.00128822	0	0.00386465	0	0.00483081	0	0.00869546	0	0.00933957	0	0	0	0.00450849	0	0.00515256	0	0.000966105	0	0.00322035	0	-0.00161027	0	0.00515287	0	0.00193232	0	-0.00676314	0	0.00193232	0	0.00579663	0	0.00386442	0	0.00386442	0	-0.00515256	0	0.00193221
3.8401	0.00128814	0	0.00483052	0	0.00708477	0	0.00676273	0	0.00966105	0	-0.00193232	0	0.00579697	0	-0.00708519	0	0.000644108	0	-0.00225438	0	-0.00064407	0	0.00289831	0	0.00193221	0	0.00289831	0	0.00805087	0	0.0041867	0	0.00128822	0	-0.00354259	0	-0.000966162	0	-0.00161027	0	0.0074068	0	0.00933901	0	0.00515256	0	0.00193221	0	0.00483052
3.8501	-0.00547459	0	0.00869494	0	0.00064407	0	-0.00418645	0	0.000322035	0	-0.00257643	0	0.00740724	0	0.00676314	0	-0.00354259	0	-0.00708519	0	0.00579663	0	0.00579663	0	0.0064407	0	-0.00161017	0	0.00708477	0	0.0151365	0	-0.00289849	0	0.0041867	0	0.0167468	0	0.00805135	0	-0.0064407	0	0.00064407	0	0.00515256	0	-0.00193221	0	0.00579663
3.8601	0.0138475	0	0.00161017	0	0.000966105	0	-0.00386442	0	0.000966105	0	0.000644108	0	0	0	-0.00257643	0	-0.00611903	0	-0.000322054	0	0.00450849	0	0.0119153	0	0.00579663	0	-0.00225424	0	0.00547459	0	0.000644108	0	0.00708519	0	0.000966162	0	0.0077293	0	-0.00676314	0	0.00483052	0	0.00257628	0	0.00257628	0	-0.00128814	0	0.000966105
3.8701	0.00837291	0	0.00676273	0	0.00193221	0	-0.0148136	0	-0.00193221	0	-0.00740724	0	-0.0135263	0	-0.00161027	0	0.00225438	0	0.000966162	0	0.00289831	0	0.00064407	0	0.0109492	0	0.00708477	0	0.00901698	0	-0.00322054	0	0.00354259	0	-0.000966162	0	-0.00515287	0	0	0	0.00611866	0	0.00450849	0	-0.00450849	0	-0.00064407	0	0.00579663
3.8801	0.00772884	0	0.00161017	0	0.00450849	0	0.00257628	0	0.00772884	0	-0.00322054	0	0.00450876	0	-0.00740724	0	-0.00161027	0	-0.0077293	0	0.00966105	0	0.00772884	0	-0.000966105	0	0.0177119	0	0.00708477	0	0.00483081	0	0.00128822	0	0.00805135	0	0.00257643	0	-0.00386465	0	0.0074068	0	0.00386442	0	-0.00708477	0	-0.00515256	0	0.00869494
3.8901	0.00708477	0	0.00386442	0	0.0151356	0	-0.000322035	0	0.00289831	0	0.00161027	0	0.00450876	0	0.00289849	0	-0.0077293	0	0.00998368	0	0.00322035	0	-0.00193221	0	0.00547459	0	0.000966105	0	-0.000966105	0	-0.000966162	0	0.00386465	0	0.00225438	0	0.000644108	0	-0.00354259	0	0.00064407	0	0.0074068	0	-0.00483052	0	0.00225424	0	0.00869494
3.9001	-0.00064407	0	0.00386442	0	0.00450849	0	-0.00418645	0	0.00225424	0	-0.00161027	0	-0.00225438	0	0.011916	0	0.00289849	0	0.00225438	0	0.00193221	0	0.000322035	0	0.00450849	0	0.00193221	0	0.00161017	0	0.0173909	0	0.00483081	0	0.000322054	0	0.00483081	0	0.00161027	0	0.00225424	0	0.00837291	0	0.00483052	0	0.000322035	0	0.00901698
3.9101	0	0	-0.00289831	0	0.00064407	0	0.0103051	0	0.00418645	0	0.00193232	0	-0.0106278	0	0.00193232	0	0.0112719	0	0.00483081	0	0.00611866	0	0.000322035	0	0.00966105	0	-0.00547459	0	-0.00064407	0	-0.00386465	0	0.00515287	0	-0.00676314	0	-0.00257643	0	0.00354259	0	-0.00547459	0	-0.00322035	0	0.0103051	0	0.00450849	0	-0.00289831
[truncated: 408 more rows]
[truncated: 181 more columns]

## Sheet: c
t_s	song_rec1_trial5	segmentation_sine1_pulse2_rec1_trial5	song_rec1_trial6	segmentation_sine1_pulse2_rec1_trial6	song_rec1_trial8	segmentation_sine1_pulse2_rec1_trial8	song_rec1_trial13	segmentation_sine1_pulse2_rec1_trial13	song_rec1_trial15	segmentation_sine1_pulse2_rec1_trial15	song_rec2_trial4	segmentation_sine1_pulse2_rec2_trial4	song_rec2_trial7	segmentation_sine1_pulse2_rec2_trial7	song_rec2_trial8	segmentation_sine1_pulse2_rec2_trial8	song_rec2_trial10	segmentation_sine1_pulse2_rec2_trial10	song_rec2_trial13	segmentation_sine1_pulse2_rec2_trial13	song_rec3_trial1	segmentation_sine1_pulse2_rec3_trial1	song_rec3_trial5	segmentation_sine1_pulse2_rec3_trial5	song_rec3_trial6	segmentation_sine1_pulse2_rec3_trial6	song_rec3_trial11	segmentation_sine1_pulse2_rec3_trial11	song_rec3_trial12	segmentation_sine1_pulse2_rec3_trial12	song_rec4_trial2	segmentation_sine1_pulse2_rec4_trial2	song_rec4_trial3	segmentation_sine1_pulse2_rec4_trial3	song_rec4_trial7	segmentation_sine1_pulse2_rec4_trial7	song_rec4_trial8	segmentation_sine1_pulse2_rec4_trial8	song_rec4_trial12	segmentation_sine1_pulse2_rec4_trial12	song_rec5_trial5	segmentation_sine1_pulse2_rec5_trial5	song_rec5_trial9	segmentation_sine1_pulse2_rec5_trial9	song_rec5_trial11	segmentation_sine1_pulse2_rec5_trial11	song_rec5_trial12	segmentation_sine1_pulse2_rec5_trial12	song_rec5_trial13
[truncated: 800 more rows]
[truncated: 151 more columns]

[truncated: 9 more sheets: d, efar, enear, ffar, fnear, g, h, i, j]
