# Supplementary material for: Flexible circuit mechanisms for context-dependent song sequencing
Source: Nature. 2023 Oct 11;622(7984):794–801. doi: 10.1038/s41586-023-06632-1 (PMC10600009; doi:10.1038/s41586-023-06632-1)
Supplement: Supplementary file 11 — Source Data Extended Data Fig. 3 [file 41586_2023_6632_MOESM11_ESM.xlsx]

## Sheet: a
corrAcrossTrials_pair1	corrAcrossTrials_pair2	corrAcrossTrials_pair3	corrAcrossTrials_pair4	corrAcrossTrials_pair5	corrAcrossTrials_pair6	corrAcrossTrials_pair7	corrAcrossTrials_pair8	corrAcrossTrials_pair9	corrAcrossTrials_pair10	corrAcrossTrials_pair11	corrAcrossTrials_pair12	corrAcrossTrials_pair13	corrAcrossTrials_pair14	corrAcrossTrials_pair15	corrAcrossTrials_pair16	corrAcrossTrials_pair17
-0.972222	-0.942712	-0.926901	-0.967343	-0.851397	-0.983827	-0.957371	-0.963201	-0.980804	-0.458815	0.04883	-0.968886	-0.931952	-0.874413	-0.846233	-0.884043	-0.787961
-0.973209	-0.904418	-0.940752	-0.976608	-0.401083	-0.892909	-0.823936	-0.899303	-0.918434	-0.951339	-0.870369	-0.887117	-0.888536	-0.797333	-0.764549	-0.797239	-0.783316
-0.94171	-0.796775	-0.837602	-0.947495	-0.81117	-0.900339	-0.723232	-0.815668	-0.901468	-0.840225	-0.507171	-0.503901	-0.480529	0.239863	0.264954	-0.856377	-0.576235
-0.941669	-0.895662	-0.851418	-0.906695	-0.264302	-0.929008	-0.906079	-0.885376	-0.908013	-0.902665	-0.713733	-0.71807	0.0168381	-0.198918	0.309009	-0.845018	-0.645679
-0.94026	-0.85486	-0.802226	-0.91935	-0.493356	-0.948149	-0.883378	-0.86505	-0.949852	-0.809506	-0.547346	-0.912505	-0.858135	-0.645538	-0.67189	-0.866693	-0.459854
-0.946137	-0.830173	-0.887574	-0.941166	-0.792086	-0.958474	-0.862507	-0.903267	-0.96032	-0.874934	-0.685752	-0.896714	-0.841688	-0.772095	-0.621502	-0.893043	-0.743135
-0.984284	-0.944474	-0.930094	-0.971726	-0.80187	-0.970505	-0.967146	-0.952276	-0.970702	-0.906584	-0.623533	-0.933794	-0.922902	-0.587772	-0.650513	-0.82265	-0.708289

## Sheet: b
SD_corr_across_trials
0.0173449
0.0520449
0.0493982
0.0248564
0.221184
0.0320019
0.0775599
0.0466748
0.0294652
0.153794
0.270812
0.1528
0.326482
0.371658
0.456376
0.0312939
0.111538

## Sheet: c
t_s	song	segmentation_sine1_pulse2
725	-0.00257628	0
725.001	-0.00322035	0
725.002	-0.00128814	0
725.003	0.00161017	0
725.004	0.00322035	0
725.005	0.00322035	0
725.006	0.00547459	0
725.007	0.00483052	0
725.008	-0.0064407	0
725.009	-0.00257628	0
725.01	-0.00128814	0
725.011	0.00289831	0
725.012	0.000966105	0
725.013	0.00515256	0
725.014	0.00161017	0
725.015	0.00579663	0
725.016	-0.000966105	0
725.017	-0.00418645	0
725.018	-0.00289831	0
725.019	0.00805087	0
725.02	0.0064407	0
725.021	0.00193221	0
725.022	0.00354238	0
725.023	0.00161017	0
725.024	0	0
725.025	0.00676273	0
725.026	0.0064407	0
725.027	-0.00128814	0
725.028	0.0138475	0
725.029	0.000966105	0
725.03	-0.0103051	0
725.031	-0.00515256	0
725.032	-0.00193221	0
725.033	0.00193221	0
725.034	-0.0115933	0
725.035	0	0
725.036	-0.00161017	0
725.037	0.00257628	0
725.038	0.00386442	0
725.039	0.0122373	0
725.04	0.00837291	0
725.041	0.0064407	0
725.042	0.0074068	0
725.043	0.00064407	0
725.044	0.00386442	0
725.045	0.0125594	0
725.046	0.00901698	0
725.047	0.00901698	0
725.048	0.00257628	0
725.049	0.00515256	0
725.05	0.00322035	0
725.051	-0.00225424	0
725.052	0.00611866	0
725.053	0.00161017	0
725.054	-0.00161017	0
725.055	-0.00579663	0
725.056	-0.00257628	0
725.057	-0.00515256	0
725.058	-0.00772884	0
725.059	-0.00515256	0
725.06	0.00354238	0
725.061	0.00450849	0
725.062	0.00869494	0
725.063	0.00547459	0
725.064	-0.00161017	0
725.065	0.00901698	0
725.066	0.00515256	0
725.067	0.00128814	0
725.068	-0.00128814	0
725.069	0.00322035	0
725.07	0.00161017	0
725.071	0.00869494	0
725.072	0.00515256	0
725.073	0.00193221	0
725.074	-0.000322035	0
725.075	0.00128814	0
725.076	0.00515256	0
725.077	-0.00289831	0
725.078	0.000322035	0
725.079	0.00128814	0
725.08	-0.00322035	0
725.081	-0.00418645	0
725.082	0.00676273	0
725.083	-0.00161017	0
725.084	0.00386442	0
725.085	0.00547459	0
725.086	-0.00322035	0
725.087	0.00450849	0
725.088	0.00161017	0
725.089	0.00354238	0
725.09	0.00418645	0
725.091	0.00128814	0
725.092	0.00289831	0
725.093	-0.00257628	0
725.094	0.00225424	0
725.095	0.00869494	0
725.096	0.00772884	0
725.097	0.0115933	0
725.098	0	0
725.099	0.00515256	0
725.1	-0.00322035	0
725.101	0.0144916	0
725.102	0.00676273	0
725.103	0.00257628	0
725.104	0.0119153	0
725.105	0.00901698	0
725.106	0.00161017	0
725.107	0.00225424	0
725.108	-0.00257628	0
725.109	-0.000966105	0
725.11	-0.00257628	0
725.111	0.0064407	0
725.112	0.0138475	0
725.113	0.00547459	0
725.114	-0.00579663	0
725.115	-0.00193221	0
725.116	0.00064407	0
725.117	-0.00708477	0
725.118	-0.00611866	0
725.119	0.0106272	0
725.12	-0.00289831	0
725.121	0.000322035	0
725.122	0.00289831	0
725.123	0.00450849	0
725.124	-0.000322035	0
725.125	-0.00322035	0
725.126	0.00257628	0
725.127	0.0064407	0
725.128	0.00161017	0
725.129	0.000322035	0
725.13	0.00611866	0
725.131	0.00257628	0
725.132	0.00450849	0
725.133	0.00772884	0
725.134	0.00901698	0
725.135	0.00483052	0
725.136	-0.000966105	0
725.137	0.00450849	0
725.138	0.00676273	0
725.139	0.00193221	0
725.14	0.00257628	0
725.141	0.0074068	0
725.142	0.0064407	0
725.143	0.00772884	0
725.144	0.00322035	0
725.145	0.00772884	0
725.146	0.0064407	0
725.147	0.00966105	0
725.148	0.00933901	0
725.149	-0.0132034	0
725.15	-0.00322035	0
725.151	-0.0064407	0
725.152	0.000966105	0
725.153	0.000966105	0
725.154	-0.0115933	0
725.155	0.00128814	0
725.156	-0.00418645	0
725.157	-0.00483052	0
725.158	-0.000322035	0
725.159	0.00418645	0
725.16	0.00933901	0
725.161	0.0119153	0
725.162	0.0132034	0
725.163	0.00901698	0
725.164	0.00611866	0
725.165	0.00805087	0
725.166	0.00579663	0
725.167	0.00708477	0
725.168	0.00386442	0
725.169	-0.00128814	0
725.17	0.00483052	0
725.171	0.0064407	0
725.172	0.00289831	0
725.173	0.00418645	0
725.174	-0.00225424	0
725.175	-0.00418645	0
725.176	-0.00128814	0
725.177	-0.00064407	0
725.178	0.00386442	0
725.179	-0.00257628	0
725.18	0.00483052	0
725.181	-0.00161017	0
725.182	-0.00515256	0
725.183	0.00225424	0
725.184	0.00837291	0
725.185	0.00579663	0
725.186	-0.00257628	0
725.187	0.00161017	0
725.188	0.00225424	0
725.189	0.000966105	0
725.19	0.00869494	0
725.191	-0.00611866	0
725.192	0	0
725.193	-0.00128814	0
725.194	0.00708477	0
725.195	0.0122373	0
725.196	0.00676273	0
725.197	0.00515256	0
725.198	0.00257628	0
725.199	0.00450849	0
725.2	-0.00193221	0
725.201	0.00418645	0
725.202	0.00386442	0
725.203	-0.00805087	0
725.204	0.00128814	0
725.205	0.000966105	0
725.206	-0.00322035	0
725.207	-0.0064407	0
725.208	-0.00386442	0
725.209	-0.0225424	0
725.21	0.00450849	0
725.211	-0.0215763	0
725.212	-0.00676273	2
725.213	0.00869494	2
725.214	0.0138475	2
725.215	0.00225424	2
725.216	0.00418645	2
725.217	0.0064407	2
725.218	-0.00547459	2
725.219	0.00966105	2
725.22	0.00225424	2
725.221	0.00933901	2
725.222	0.0119153	2
725.223	0.00579663	2
725.224	-0.00386442	2
725.225	-0.00354238	2
725.226	-0.00322035	2
725.227	0.00450849	2
725.228	0.00418645	2
725.229	0.00515256	2
725.23	0.00418645	2
725.231	0.00805087	2
725.232	0.00225424	2
725.233	-0.00322035	2
725.234	0.00193221	2
725.235	0.000322035	2
725.236	0.00547459	2
725.237	0.00579663	2
725.238	0.00933901	2
725.239	-0.00579663	2
725.24	-0.00257628	2
725.241	0.00966105	2
725.242	0.00515256	2
725.243	-0.00161017	2
725.244	-0.0328476	2
725.245	0.00579663	2
725.246	0.0351018	2
725.247	0.00161017	2
725.248	-0.00901698	2
725.249	0.00386442	2
725.25	-0.000322035	2
725.251	-0.00193221	2
725.252	0.00547459	2
725.253	-0.00547459	2
725.254	0.00483052	2
725.255	-0.00354238	2
725.256	-0.00257628	2
725.257	-0.00289831	2
725.258	0.000966105	2
725.259	-0.00128814	2
725.26	0.00547459	2
725.261	0.0119153	2
725.262	0.0138475	2
725.263	0.00289831	2
725.264	0.0064407	2
725.265	0.0074068	2
725.266	0.0064407	2
725.267	-0.00354238	2
725.268	0.00225424	2
725.269	-0.00064407	2
725.27	-0.0132034	2
725.271	-0.00772884	2
725.272	0.00386442	2
725.273	-0.00676273	2
725.274	-0.0193221	2
725.275	-0.0109492	2
725.276	-0.0173899	2
725.277	0.0309154	2
725.278	0.0064407	2
725.279	-0.0615087	2
725.28	0.0380001	2
725.281	0.00869494	2
725.282	-0.0112712	2
725.283	-0.000322035	2
725.284	0.000966105	2
725.285	0.00386442	2
725.286	0.00257628	2
725.287	-0.00611866	2
725.288	0.00579663	2
725.289	0	2
725.29	-0.0148136	2
725.291	0.00322035	2
725.292	0.00064407	2
725.293	0.00772884	2
725.294	0	2
725.295	0.00064407	2
725.296	0.00869494	2
725.297	0.00386442	2
725.298	0.00322035	2
725.299	-0.00257628	2
725.3	-0.000966105	2
725.301	0.00225424	2
725.302	0.00289831	2
725.303	0.0074068	2
725.304	0.00611866	2
725.305	0.000322035	2
725.306	-0.00354238	2
725.307	-0.00354238	2
725.308	-0.00354238	2
725.309	0.00611866	2
725.31	-0.0154577	2
725.311	-0.0115933	2
725.312	0.000966105	2
725.313	-0.00901698	2
725.314	0	2
725.315	-0.037034	2
725.316	-0.0247967	2
725.317	0.0389662	2
725.318	0.0351018	2
725.319	-0.132356	2
725.32	0.046051	2
725.321	0.0190001	2
725.322	0.0135255	2
725.323	-0.00772884	2
725.324	-0.00128814	2
725.325	0.0164238	2
725.326	0.0132034	2
725.327	0.00322035	2
725.328	0.00611866	2
725.329	0.0190001	2
725.33	0.0064407	2
725.331	0.00418645	2
725.332	0.0119153	2
725.333	-0.00515256	2
725.334	-0.00322035	2
725.335	0.000966105	2
725.336	-0.00547459	2
725.337	-0.00128814	2
725.338	-0.000966105	2
725.339	-0.00901698	2
725.34	-0.00161017	2
725.341	-0.00322035	2
725.342	0	2
725.343	0.00257628	2
725.344	-0.00289831	2
725.345	0.00354238	2
725.346	-0.000966105	2
725.347	0.00322035	2
725.348	0.00966105	2
725.349	0.00354238	2
725.35	0.000966105	2
725.351	-0.00161017	2
725.352	0.00579663	2
725.353	0.00483052	2
725.354	-0.0064407	2
725.355	-0.0109492	2
725.356	-0.0135255	2
725.357	-0.000966105	2
725.358	0.00805087	2
725.359	-0.0196441	2
725.36	0.00064407	2
725.361	0.028017	2
725.362	0.0167458	2
725.363	-0.0634409	2
725.364	0.0157797	2
725.365	0.0164238	2
725.366	0.0125594	2
725.367	-0.0128814	2
725.368	0.0122373	2
725.369	0.00676273	2
725.37	0.00354238	2
725.371	-0.00483052	2
725.372	-0.00869494	2
725.373	0.00161017	2
725.374	-0.00193221	2
725.375	-0.00386442	2
725.376	-0.00869494	2
725.377	0	2
725.378	0.00354238	2
725.379	0.0122373	2
725.38	0.00933901	2
725.381	0.0106272	2
725.382	0.00998308	2
725.383	0.00515256	2
725.384	0.00161017	2
725.385	-0.00161017	2
725.386	-0.00193221	2
725.387	0.000966105	2
725.388	0.00161017	2
725.389	0.0112712	2
725.39	-0.000322035	2
725.391	-0.0138475	2
725.392	0.00161017	2
725.393	0.0264069	2
725.394	0.0315594	2
725.395	-0.0418645	2
725.396	-0.0782545	2
725.397	0.0608646	2
725.398	0.177119	2
725.399	-0.264713	2
725.4	0.0112712	2
725.401	0.0605426	2
725.402	0.082441	2
725.403	-0.0602205	2
725.404	-0.00128814	2
725.405	0.0589324	2
725.406	0.00483052	2
725.407	-0.00805087	2
725.408	0.0106272	2
725.409	0.00772884	2
725.41	-0.0215763	2
725.411	-0.000966105	2
725.412	0.00386442	2
725.413	-0.00418645	2
725.414	-0.00289831	2
725.415	0.00354238	2
725.416	0.00772884	2
725.417	0.00257628	2
725.418	0.00418645	2
725.419	0.00772884	2
725.42	0.0064407	2
725.421	0.00418645	2
725.422	0.00547459	2
725.423	0.00772884	2
725.424	-0.00161017	2
725.425	-0.00193221	2
725.426	0.00998308	2
725.427	0.00322035	2
725.428	0.00515256	2
725.429	0.00805087	2
725.43	0.00772884	2
725.431	-0.00418645	2
725.432	-0.00933901	2
725.433	0.0064407	2
725.434	0.00483052	2
725.435	-0.00676273	2
725.436	0.00386442	2
725.437	-0.00225424	2
725.438	-0.00225424	2
725.439	-0.00901698	2
725.44	0.00579663	2
725.441	0.00708477	2
725.442	0.00998308	2
725.443	0.000322035	2
725.444	0.0103051	2
725.445	0.00805087	2
725.446	0.00805087	2
725.447	0.00161017	2
725.448	0.00966105	2
725.449	0.0161018	2
725.45	0	2
725.451	-0.00257628	2
725.452	0.00225424	2
725.453	-0.0064407	2
725.454	-0.000322035	2
725.455	0.00418645	2
725.456	-0.0125594	2
725.457	-0.00193221	2
725.458	-0.00289831	2
725.459	-0.000322035	2
725.46	0.0106272	2
725.461	0.00322035	2
725.462	-0.00064407	2
725.463	-0.00225424	2
725.464	-0.00354238	2
725.465	-0.00161017	2
725.466	0.00193221	2
725.467	-0.00354238	2
725.468	-0.00128814	2
725.469	0.0112712	2
725.47	0.00450849	2
725.471	0.000966105	2
725.472	-0.00193221	2
725.473	-0.000322035	2
725.474	0.00128814	2
725.475	0.00225424	2
725.476	0.00128814	2
725.477	0.00257628	2
725.478	0.000322035	2
725.479	-0.000322035	2
725.48	0.00933901	2
725.481	0.000966105	2
725.482	0.00579663	2
725.483	0.00225424	2
725.484	0.00354238	2
725.485	0.0074068	2
725.486	0.00322035	2
725.487	0.00805087	2
725.488	0.00933901	2
725.489	0.00837291	2
725.49	0.00450849	2
725.491	0.000966105	2
725.492	-0.00289831	2
725.493	0.00161017	2
725.494	0.00933901	2
725.495	0.0115933	2
725.496	0.00933901	2
725.497	0.00579663	2
725.498	-0.000966105	2
725.499	-0.00225424	2
725.5	0.000322035	2
725.501	0.000966105	2
725.502	-0.00128814	2
725.503	0.00322035	2
725.504	0.00225424	2
725.505	0.00933901	2
725.506	-0.00225424	2
725.507	-0.00161017	2
725.508	0.00869494	2
725.509	0.00418645	2
725.51	0.00933901	2
725.511	0.00547459	2
725.512	0.00611866	2
725.513	0.00483052	2
725.514	0.00128814	2
725.515	0.00418645	2
725.516	-0.00289831	2
725.517	-0.00418645	2
725.518	-0.0064407	2
725.519	0.00257628	2
725.52	0.0164238	2
725.521	0.00708477	2
725.522	0.0064407	2
725.523	0.00128814	2
725.524	0.00257628	2
725.525	-0.00483052	2
725.526	0.00161017	2
725.527	0.0106272	2
725.528	0.00515256	2
725.529	0.0119153	2
725.53	0.00869494	2
725.531	0.00418645	2
725.532	0.00708477	2
725.533	-0.00128814	2
725.534	0.00193221	2
725.535	0.00161017	2
725.536	0.000966105	2
725.537	0.00966105	2
725.538	0.00128814	2
725.539	-0.00515256	2
725.54	0.00418645	2
725.541	-0.00966105	2
725.542	-0.00064407	2
725.543	0.000966105	2
725.544	0.00257628	2
725.545	0.0115933	2
725.546	0.00869494	2
725.547	0.00901698	2
725.548	0.0125594	2
725.549	-0.000322035	2
725.55	0.00483052	2
725.551	0	2
725.552	0.000966105	2
725.553	0.00450849	2
725.554	0.00161017	2
725.555	0.00772884	2
725.556	-0.00128814	2
725.557	-0.00418645	2
725.558	0.00676273	2
725.559	0	2
725.56	0.00837291	2
725.561	0.00128814	2
725.562	-0.0119153	2
725.563	0.00869494	2
725.564	0.0177119	2
725.565	-0.00418645	2
725.566	-0.0074068	2
725.567	0.00161017	2
725.568	0.00354238	2
725.569	-0.00933901	2
725.57	-0.00289831	2
725.571	0.00128814	2
725.572	0.00257628	2
725.573	0.00064407	2
725.574	-0.000966105	2
725.575	-0.00322035	2
725.576	0	2
725.577	0.00386442	2
725.578	0.00837291	2
725.579	-0.0074068	2
725.58	-0.0125594	2
725.581	-0.00676273	2
725.582	0.0161018	2
725.583	0.00966105	2
725.584	-0.00579663	2
725.585	-0.0148136	2
725.586	-0.00289831	2
725.587	0.0151356	2
725.588	0.0289832	2
725.589	-0.0817969	2
725.59	-0.00869494	2
725.591	0.0708477	2
725.592	0.0930681	2
725.593	-0.0782545	2
725.594	-0.0821189	2
725.595	0.0299493	2
725.596	0.0560341	2
725.597	0.0141695	2
725.598	-0.0309154	2
725.599	-0.00289831	2
725.6	0.0231865	2
725.601	0.00322035	2
725.602	-0.0064407	2
725.603	-0.00161017	2
725.604	0.00418645	2
725.605	0.00547459	2
725.606	0.00676273	2
725.607	-0.00547459	2
725.608	-0.00611866	2
725.609	0.00257628	2
725.61	-0.00515256	2
725.611	0.00483052	2
725.612	0.0128814	2
725.613	0.00611866	2
725.614	0.00322035	2
725.615	0.00193221	2
725.616	-0.00128814	2
725.617	0.00966105	2
725.618	0.00128814	2
725.619	0.00515256	2
725.62	0.00515256	2
725.621	0.00450849	2
725.622	-0.00483052	2
725.623	0.00354238	2
725.624	-0.00289831	2
725.625	0.00193221	2
725.626	0.00225424	2
725.627	-0.0064407	2
725.628	0.00998308	2
725.629	0.0151356	2
725.63	0.0135255	2
725.631	0.00611866	2
725.632	0.00611866	2
725.633	0.00418645	2
725.634	-0.00611866	2
725.635	-0.00386442	2
725.636	0.00289831	2
725.637	0.018034	2
725.638	0.0206102	2
725.639	-0.00322035	2
725.64	0.0132034	2
725.641	0.00547459	2
725.642	-0.0074068	2
725.643	0.00289831	2
725.644	0.0151356	2
725.645	0.0270509	2
725.646	0.0119153	2
725.647	-0.018678	2
725.648	-0.00418645	2
725.649	0.00805087	2
725.65	0.0122373	2
725.651	-0.0251187	2
725.652	-0.0937122	2
725.653	-0.00579663	2
725.654	0.183238	2
725.655	0.018034	2
725.656	-0.193221	2
725.657	0.0231865	2
725.658	0.0544239	2
725.659	-0.00483052	2
725.66	-0.0450849	2
725.661	0.00547459	2
725.662	0.0103051	2
725.663	0.0157797	2
725.664	0.00322035	2
725.665	0.00579663	2
725.666	-0.00676273	2
725.667	-0.00708477	2
725.668	-0.0064407	2
725.669	0.00579663	2
725.67	0.00547459	2
725.671	-0.00418645	2
725.672	0.0064407	2
725.673	-0.00483052	2
725.674	0.00450849	2
725.675	0.00257628	2
725.676	-0.00676273	2
725.677	0.00772884	2
725.678	0.00547459	2
725.679	0.00289831	2
725.68	0.00547459	2
725.681	-0.00418645	2
725.682	-0.00225424	2
725.683	-0.000966105	2
725.684	-0.00611866	2
725.685	0.00064407	2
725.686	0.0103051	2
725.687	0.00611866	2
725.688	0.00547459	2
725.689	0.00450849	2
725.69	-0.00611866	2
725.691	-0.00611866	2
725.692	0.00225424	2
725.693	-0.000966105	2
725.694	0.00386442	2
725.695	0.00257628	2
725.696	0.00805087	2
725.697	0.00322035	2
725.698	0.00128814	2
725.699	-0.00354238	2
725.7	-0.00579663	2
725.701	0.00515256	2
725.702	0.00966105	2
725.703	0.0064407	2
725.704	0.0103051	2
725.705	-0.00483052	2
725.706	-0.00257628	2
725.707	-0.0148136	2
725.708	-0.00257628	2
725.709	0.00193221	2
725.71	-0.00322035	2
725.711	0.00772884	2
725.712	0.00998308	2
725.713	0.000322035	2
725.714	0.00579663	2
725.715	0.00966105	2
725.716	0.00322035	2
725.717	0.00450849	2
725.718	0.00322035	2
725.719	0.00193221	2
725.72	0.00354238	2
725.721	0.0109492	2
725.722	0.00161017	2
725.723	0.000966105	2
725.724	0.00805087	2
725.725	0.0215763	2
725.726	0.00386442	2
725.727	0.00322035	2
725.728	0.00772884	2
725.729	0	2
725.73	-0.0074068	2
725.731	0	2
725.732	0.00805087	2
725.733	0.00933901	2
725.734	-0.0161017	2
725.735	-0.0270509	2
725.736	-0.0106272	2
725.737	0.0289832	2
725.738	0.0286611	2
725.739	-0.0260848	2
725.74	-0.0885596	2
725.741	-0.00901698	2
725.742	0.130424	2
725.743	0.0499154	2
725.744	-0.172289	2
725.745	0.00128814	2
725.746	0.0325255	2
725.747	0.0193221	2
725.748	-0.0112712	2
725.749	-0.00354238	2
725.75	0.018678	2
725.751	0.0164238	2
725.752	-0.00805087	2
725.753	0.00418645	2
725.754	0.0106272	2
725.755	0.00354238	2
725.756	-0.00161017	2
725.757	0.00483052	2
725.758	0.00483052	2
725.759	0.00837291	2
725.76	0.00837291	2
725.761	0.00869494	2
725.762	0.00322035	2
725.763	0.0141695	2
725.764	0.00837291	2
725.765	-0.00708477	2
725.766	0.00064407	2
725.767	0.018034	2
725.768	0.0106272	2
725.769	-0.00579663	2
725.77	-0.0286611	2
725.771	0.0161018	2
725.772	0.0421866	2
725.773	-0.00322035	2
725.774	-0.0805087	2
725.775	-0.0595765	2
725.776	0.185492	2
725.777	0.0570002	2
725.778	-0.178407	2
725.779	-0.0328476	2
725.78	0.0689155	2
725.781	0.0483053	2
725.782	-0.0673053	2
725.783	-0.0289831	2
725.784	0.0405764	2
725.785	0.0215763	2
725.786	-0.0190001	2
725.787	-0.0135255	2
725.788	-0.0215763	2
725.789	-0.00064407	2
725.79	-0.0103051	2
725.791	-0.00483052	2
725.792	-0.00193221	2
725.793	0.0122373	2
725.794	0.00418645	2
725.795	0.0125594	2
725.796	0.00418645	2
725.797	0.00193221	2
725.798	0.0064407	2
725.799	0.00515256	2
725.8	0.00676273	2
725.801	-0.00483052	2
725.802	0.00225424	2
725.803	0.0103051	2
725.804	-0.00515256	2
725.805	0.00064407	2
725.806	0.00483052	2
725.807	-0.000322035	2
725.808	-0.00193221	2
725.809	0.00257628	2
725.81	0.00547459	2
725.811	0.0125594	2
725.812	0.0154577	2
725.813	0.00772884	2
725.814	0.00772884	2
725.815	0.00289831	2
725.816	0.00450849	2
725.817	-0.00483052	2
725.818	-0.00869494	2
725.819	0.00257628	2
725.82	0.000322035	2
725.821	-0.00579663	2
725.822	-0.00515256	2
725.823	0.00322035	2
725.824	-0.00966105	2
725.825	-0.00289831	2
725.826	0.00901698	2
725.827	0.0125594	2
725.828	0.00386442	2
725.829	0.00611866	2
725.83	-0.00257628	2
725.831	-0.00483052	2
725.832	-0.00579663	2
725.833	0.00193221	2
725.834	0.00225424	2
725.835	-0.000322035	2
725.836	0.00708477	2
725.837	0.0125594	2
725.838	0.00193221	2
725.839	-0.000966105	2
725.84	0.00064407	2
725.841	0.00257628	2
725.842	0.00064407	2
725.843	0.00225424	2
725.844	0.00933901	2
725.845	0.00933901	2
725.846	0.0128814	2
725.847	0.00483052	2
725.848	0.00676273	2
725.849	0.0106272	2
725.85	0.00418645	2
725.851	0.000966105	2
725.852	-0.00322035	2
725.853	-0.00193221	2
725.854	0.00579663	2
725.855	0.00708477	2
725.856	0.00837291	2
725.857	0.00289831	2
725.858	0.0064407	2
725.859	0.00450849	2
725.86	0.00064407	2
725.861	0.00483052	2
725.862	-0.000966105	2
725.863	0.00193221	2
725.864	0.0109492	2
725.865	0.00322035	2
725.866	0.00676273	2
725.867	0.00676273	2
725.868	0.00515256	2
725.869	-0.00225424	2
725.87	-0.0112712	2
725.871	-0.00579663	2
725.872	-0.0064407	2
725.873	-0.00289831	2
725.874	0.00193221	2
725.875	0	2
725.876	-0.000966105	2
725.877	0.0119153	2
725.878	0.00966105	2
725.879	0.0074068	2
725.88	0.0144916	2
725.881	0.00386442	2
725.882	0.0064407	2
725.883	0.00289831	2
725.884	-0.00289831	2
725.885	-0.00289831	2
725.886	0.00611866	2
725.887	-0.00257628	2
725.888	-0.000322035	2
725.889	0.00257628	2
725.89	0.00257628	2
725.891	-0.000966105	2
725.892	-0.00354238	2
725.893	0.00515256	2
725.894	0.00805087	2
725.895	0.00547459	2
725.896	0.00933901	2
725.897	0.00161017	2
725.898	0.00611866	2
725.899	-0.000966105	2
725.9	-0.00225424	2
725.901	0.00708477	2
725.902	-0.0125594	2
725.903	-0.00225424	2
725.904	0.00901698	2
725.905	0.00322035	2
725.906	-0.000322035	2
725.907	0.0064407	2
725.908	-0.00193221	2
725.909	0.00225424	2
725.91	0.00128814	2
725.911	0.0064407	2
725.912	0.00933901	2
725.913	0.00611866	2
725.914	0.00547459	2
725.915	0.00901698	2
725.916	0.00128814	2
725.917	0.000322035	2
725.918	-0.00515256	2
725.919	-0.00193221	2
725.92	0.000966105	2
725.921	-0.0119153	2
725.922	0.00933901	2
725.923	0.0190001	2
725.924	-0.00225424	2
725.925	-0.0109492	2
725.926	0.00193221	2
725.927	0.0206102	2
725.928	0.0202882	2
725.929	-0.00289831	2
725.93	-0.0399323	2
725.931	0.0074068	2
725.932	0.0853393	2
725.933	0.0154577	2
725.934	-0.0795426	2
725.935	-0.0351018	2
725.936	0.0312374	2
725.937	0.0228645	2
725.938	-0.018034	2
725.939	-0.0148136	2
725.94	0.00772884	2
725.941	0.0128814	2
725.942	-0.00450849	2
725.943	-0.00322035	2
725.944	0.00289831	2
725.945	0.000966105	2
725.946	0.0119153	2
725.947	0.0074068	2
725.948	0.00225424	2
725.949	0.00128814	2
725.95	0.00869494	2
725.951	0.00547459	2
725.952	-0.00225424	2
725.953	0.00772884	2
725.954	0.00611866	2
725.955	0.000966105	2
725.956	-0.00193221	2
725.957	-0.00354238	2
725.958	0.00579663	2
725.959	-0.00193221	2
725.96	-0.0064407	2
725.961	-0.0157797	2
725.962	-0.0235086	2
725.963	0.0412205	2
725.964	0.0386442	2
725.965	-0.0206102	2
725.966	-0.0392883	2
725.967	0.0193221	2
725.968	0.0112712	2
725.969	-0.0141695	2
725.97	-0.00611866	2
725.971	0.0196441	2
725.972	0.000966105	2
725.973	-0.00805087	2
725.974	-0.00289831	2
725.975	-0.00161017	2
725.976	-0.00225424	2
725.977	0.00450849	2
725.978	0.0064407	2
725.979	-0.00128814	2
725.98	0.00354238	2
725.981	0.000966105	2
725.982	0.0064407	2
725.983	0.00483052	2
725.984	-0.000966105	2
725.985	-0.00193221	2
725.986	-0.00418645	2
725.987	0.00547459	2
725.988	0.00483052	2
725.989	0.00547459	2
725.99	0.00579663	2
725.991	0.00193221	2
725.992	0.00225424	2
725.993	0.00193221	2
725.994	0.00869494	2
725.995	0.0115933	2
725.996	0.00450849	2
725.997	-0.00772884	2
725.998	0.00225424	2
725.999	0.0351018	2
726	0.00483052	2
726.001	-0.045729	2
726.002	-0.0286611	2
726.003	0.245713	2
726.004	-0.037034	2
726.005	-0.140085	2
726.006	0.0331696	2
726.007	0.0966105	2
726.008	-0.0483052	2
726.009	-0.0341357	2
726.01	0.0260848	2
726.011	0.0283391	2
726.012	-0.0212543	2
726.013	-0.0135255	2
726.014	0.00998308	2
726.015	0.00064407	2
726.016	-0.00547459	2
726.017	-0.0128814	2
726.018	0.00483052	2
726.019	0.00225424	2
726.02	0.0064407	2
726.021	0.00611866	2
726.022	-0.000966105	2
726.023	-0.00161017	2
726.024	0.00128814	2
726.025	0.00579663	2
726.026	0.00579663	2
726.027	0.00064407	2
726.028	0.0106272	2
726.029	0.0074068	2
726.03	0.00161017	2
726.031	0.00515256	2
726.032	-0.00064407	2
726.033	-0.00225424	2
726.034	0.00386442	2
726.035	0.0074068	2
726.036	0.0074068	2
726.037	0.0109492	2
726.038	0.0138475	2
726.039	0.00128814	2
726.04	0.00483052	2
726.041	0.00257628	2
726.042	-0.00064407	2
726.043	0.00064407	2
726.044	0.0074068	2
726.045	0.0106272	2
726.046	0.00225424	2
726.047	0.0074068	2
726.048	0.00676273	2
726.049	0.00579663	2
726.05	0	2
726.051	0.000322035	2
726.052	0.00322035	2
726.053	0.00547459	2
726.054	-0.00483052	2
726.055	0.00354238	2
726.056	0.00901698	2
726.057	0.00998308	2
726.058	-0.00772884	2
726.059	-0.0351018	2
726.06	-0.0193221	2
726.061	0.149746	2
726.062	-0.00322035	2
726.063	-0.0627968	2
726.064	-0.0305933	2
726.065	0.0167458	2
726.066	-0.00193221	2
726.067	-0.0190001	2
726.068	-0.00869494	2
726.069	0.0103051	2
726.07	0.0106272	2
726.071	0.00064407	2
726.072	-0.00225424	2
726.073	0.00547459	2
726.074	0.00547459	2
726.075	-0.00354238	2
726.076	-0.00128814	2
726.077	-0.000322035	2
726.078	0.00483052	2
726.079	0.00966105	2
726.08	0.00611866	2
726.081	0.00515256	2
726.082	0	2
726.083	0.000966105	2
726.084	-0.00772884	2
726.085	0	2
726.086	-0.00161017	2
726.087	0.000966105	2
726.088	0.0074068	2
726.089	0.00708477	2
726.09	-0.00515256	2
726.091	0.00193221	2
726.092	0.00772884	2
726.093	0.00354238	2
726.094	-0.00933901	2
726.095	-0.0434747	2
726.096	0.0750342	2
726.097	0.0692375	2
726.098	-0.00579663	2
726.099	-0.0573222	2
726.1	0.0115933	2
726.101	0.00128814	2
726.102	-0.00901698	2
726.103	-0.0064407	2
726.104	0.0103051	2
726.105	0.00322035	2
726.106	-0.00483052	2
726.107	-0.0064407	2
726.108	-0.00547459	2
726.109	-0.00805087	2
726.11	-0.00289831	2
726.111	-0.00354238	2
726.112	0.00161017	2
726.113	0.00418645	2
726.114	0.00837291	2
726.115	0.000966105	2
726.116	0.00676273	2
726.117	0.00257628	2
726.118	0.00579663	2
726.119	0.00869494	2
726.12	0.00837291	2
726.121	0.00225424	2
726.122	-0.00289831	2
726.123	-0.00225424	2
726.124	-0.00450849	2
726.125	-0.00450849	2
726.126	0.00450849	2
726.127	0.00547459	2
726.128	0.00772884	2
726.129	0.00483052	2
726.13	0.00708477	2
726.131	0.00225424	2
726.132	-0.00161017	2
726.133	-0.00901698	2
726.134	-0.00483052	2
726.135	-0.00289831	2
726.136	-0.00611866	2
726.137	-0.00676273	2
726.138	-0.00547459	2
726.139	-0.00708477	2
726.14	-0.00161017	2
726.141	-0.00450849	2
726.142	0.0115933	2
726.143	0	2
726.144	-0.0074068	2
726.145	-0.0402544	2
726.146	0.0605426	2
726.147	0.0466951	2
726.148	0.0360679	2
726.149	-0.0669833	2
726.15	0.00450849	2
726.151	0.0106272	2
726.152	-0.018034	2
726.153	0.00418645	2
726.154	-0.00257628	2
726.155	0.00289831	2
726.156	-0.0199662	2
726.157	0.00322035	2
726.158	0.00322035	2
726.159	-0.00386442	2
726.16	0.00322035	2
726.161	0.00450849	2
726.162	0.00483052	2
726.163	0.0157797	2
726.164	0.00322035	2
726.165	0.00386442	2
726.166	0.00418645	2
726.167	-0.000322035	2
726.168	-0.00225424	2
726.169	-0.0064407	2
726.17	0.00193221	2
726.171	0.00611866	2
726.172	0.00322035	2
726.173	0	2
726.174	-0.0074068	2
726.175	-0.00547459	2
726.176	0.00547459	2
726.177	0.00708477	2
726.178	0.00064407	2
726.179	-0.00225424	2
726.18	0.00708477	2
726.181	0.00547459	2
726.182	0.00772884	2
726.183	-0.0173899	2
726.184	0.0122373	2
726.185	0.0360679	2
726.186	0.0122373	2
726.187	-0.0615087	2
726.188	-0.00161017	2
726.189	0.018678	2
726.19	0.00901698	2
726.191	-0.0157797	2
726.192	-0.000322035	2
726.193	0.00869494	2
726.194	0.00483052	2
726.195	-0.000966105	2
726.196	0.000966105	2
726.197	0.00611866	2
726.198	-0.00161017	2
726.199	-0.00322035	2
726.2	0.00161017	2
726.201	-0.0109492	2
726.202	-0.00450849	2
726.203	0.00064407	2
726.204	0.00257628	2
726.205	0.0161018	2
726.206	0.00257628	2
726.207	0.00386442	2
726.208	-0.00128814	2
726.209	-0.00161017	2
726.21	0.000966105	2
726.211	0.00772884	2
726.212	0.00579663	2
726.213	0.00515256	2
726.214	-0.00322035	2
726.215	-0.00064407	2
726.216	0.000322035	2
726.217	0.00386442	2
726.218	0.00418645	2
726.219	0.00966105	2
726.22	0.0154577	2
726.221	0.0103051	2
726.222	0.00772884	2
726.223	0	2
726.224	-0.000322035	2
726.225	0.00354238	2
726.226	0.00901698	2
726.227	-0.00225424	2
726.228	-0.00579663	2
726.229	0.00676273	2
726.23	0.0225425	2
726.231	0.0119153	2
726.232	-0.0257628	2
726.233	-0.0305933	2
726.234	0.00289831	2
726.235	0.0408984	2
726.236	0.0418646	2
726.237	-0.0502375	2
726.238	-0.0940342	2
726.239	0.0167458	2
726.24	0.0563561	2
726.241	0.00966105	2
726.242	-0.0660172	2
726.243	0.00869494	2
726.244	0.0157797	2
726.245	-0.0138475	2
726.246	0.00418645	2
726.247	-0.00676273	2
726.248	0.0122373	2
726.249	-0.00450849	2
726.25	0.000966105	2
726.251	0.00805087	2
726.252	0.00611866	2
726.253	0.00483052	2
726.254	-0.00193221	2
726.255	0.00257628	2
726.256	0.00257628	2
726.257	-0.0112712	2
726.258	-0.00579663	2
726.259	-0.00772884	2
726.26	-0.00966105	2
726.261	0.00193221	2
726.262	0.00805087	2
726.263	0.00450849	2
726.264	0.0115933	2
726.265	0.00805087	2
726.266	0.00579663	2
726.267	0.00289831	2
726.268	0.000966105	2
726.269	0.0064407	2
726.27	-0.00483052	2
726.271	-0.00611866	2
726.272	-0.00450849	2
726.273	-0.00933901	2
726.274	-0.00193221	2
726.275	-0.00998308	2
726.276	-0.00354238	2
726.277	0.00322035	2
726.278	-0.00128814	2
726.279	0.00837291	2
726.28	-0.000322035	2
726.281	0.00322035	2
726.282	0.00579663	2
726.283	0.00064407	2
726.284	-0.00515256	2
726.285	0.000322035	2
726.286	0.00805087	2
726.287	0.0122373	2
726.288	0.0112712	2
726.289	0.00289831	2
726.29	-0.00128814	2
726.291	0.000966105	2
726.292	0.00193221	2
726.293	-0.00322035	2
726.294	0.00064407	2
726.295	0.00966105	2
726.296	0.00579663	2
726.297	0.00322035	2
726.298	0.0115933	2
726.299	0.0141695	2
726.3	0.0132034	2
726.301	0.00257628	2
726.302	0.00161017	2
726.303	-0.00161017	2
726.304	0	2
726.305	-0.00322035	2
726.306	0.00257628	2
726.307	-0.00579663	2
726.308	0.00354238	2
726.309	-0.00386442	2
726.31	0.00676273	2
726.311	0.0112712	2
726.312	0.00418645	2
726.313	0.00547459	2
726.314	0.00225424	2
726.315	-0.00611866	2
726.316	0.00161017	2
726.317	-0.0074068	2
726.318	0.0064407	2
726.319	0.0064407	2
726.32	0.00257628	2
726.321	0.00547459	2
726.322	-0.00225424	2
726.323	-0.000322035	2
726.324	-0.000966105	2
726.325	0.00193221	2
726.326	0.00322035	2
726.327	0.00128814	2
726.328	0.00837291	2
726.329	0.0115933	2
726.33	-0.000966105	2
726.331	-0.00386442	2
726.332	0.00386442	2
726.333	0.00257628	2
726.334	0.00225424	2
726.335	0.00611866	2
726.336	0.00966105	2
726.337	0.00289831	2
726.338	0.00064407	2
726.339	0.00901698	2
726.34	0.00193221	2
726.341	0	2
726.342	0.000322035	2
726.343	-0.00161017	2
726.344	0.000322035	2
726.345	-0.00257628	2
726.346	-0.0106272	2
726.347	-0.0215763	2
726.348	0.0235086	2
726.349	0.0209323	2
726.35	0.00837291	2
726.351	-0.0112712	2
726.352	-0.0225424	2
726.353	0.00805087	2
726.354	0.018356	2
726.355	0.00450849	2
726.356	-0.000322035	2
726.357	0.00322035	2
726.358	0.00611866	2
726.359	-0.00676273	2
726.36	0.00547459	2
726.361	0.00322035	2
726.362	0.00966105	2
726.363	0.00354238	2
726.364	-0.000322035	2
726.365	-0.000966105	2
726.366	-0.00064407	2
726.367	0.00257628	2
726.368	0.00064407	2
726.369	0.0074068	2
726.37	0.00225424	2
726.371	0.00933901	2
726.372	0.00161017	2
726.373	0.00676273	2
726.374	0.00418645	2
726.375	0.00161017	2
726.376	0.00450849	2
726.377	0.00998308	2
726.378	0.00901698	2
726.379	0.0135255	2
726.38	0.00547459	2
726.381	0.00611866	2
726.382	-0.00064407	2
726.383	0.00225424	2
726.384	0.00418645	2
726.385	0.0064407	2
726.386	0.00257628	2
726.387	0.00483052	2
726.388	0.00193221	2
726.389	0.0074068	2
726.39	-0.00225424	2
726.391	-0.00772884	2
726.392	0.00547459	2
726.393	0.0074068	2
726.394	0.00161017	2
726.395	-0.0289831	2
726.396	-0.00128814	2
726.397	0.0666612	2
726.398	0.054746	2
726.399	-0.0135255	2
726.4	-0.046373	2
726.401	0.00386442	2
726.402	0.028017	2
726.403	-0.00998308	2
726.404	-0.0141695	2
726.405	0.00579663	2
726.406	0.00483052	2
726.407	-0.00257628	2
726.408	-0.0103051	2
726.409	-0.0106272	2
726.41	-0.00450849	2
726.411	-0.00450849	2
726.412	0.000966105	2
726.413	-0.00386442	2
726.414	0.00483052	2
726.415	0.00225424	2
726.416	0.00257628	2
726.417	0.00354238	2
726.418	0.0135255	2
726.419	0.00547459	2
726.42	0.0112712	2
726.421	0.00611866	2
726.422	0.0106272	2
726.423	0.00966105	2
726.424	-0.00193221	2
726.425	0.00128814	2
726.426	0.00579663	2
726.427	-0.000322035	2
726.428	0.00998308	2
726.429	0.00611866	2
726.43	0.00289831	2
726.431	0.0141695	2
726.432	0.00257628	2
726.433	0.00708477	2
726.434	0.00708477	2
726.435	-0.0119153	2
726.436	-0.000322035	2
726.437	0.0144916	2
726.438	-0.000322035	2
726.439	-0.0318815	2
726.44	-0.0305933	2
726.441	0.0437968	2
726.442	0.0695596	2
726.443	-0.0425086	2
726.444	-0.0573222	2
726.445	0.0157797	2
726.446	0.0576443	2
726.447	-0.00966105	2
726.448	-0.036712	2
726.449	0.00837291	2
726.45	0.0231865	2
726.451	0.00869494	2
726.452	-0.0132034	2
726.453	0.00901698	2
726.454	0.0103051	2
726.455	-0.00064407	2
726.456	-0.00354238	2
726.457	-0.00998308	2
726.458	0.00225424	2
726.459	-0.0154577	2
726.46	0.00289831	2
726.461	-0.000966105	2
726.462	0.0074068	2
726.463	0.0109492	2
726.464	0.00515256	2
726.465	0.00933901	2
726.466	0.00515256	2
726.467	0.00676273	2
726.468	0.00611866	2
726.469	0.00579663	2
726.47	-0.0132034	2
726.471	0.00386442	2
726.472	0.00515256	2
726.473	-0.0074068	2
726.474	0.0132034	2
726.475	0.0228645	2
726.476	0.00322035	2
726.477	-0.037034	2
726.478	-0.0495934	2
726.479	0.0727799	2
726.48	0.121407	2
726.481	-0.105949	0
726.482	-0.0286611	0
726.483	0.0283391	0
726.484	0.0479832	0
726.485	-0.0141695	0
726.486	-0.0267289	0
726.487	0.0199662	0
726.488	0.0305933	0
726.489	-0.00483052	0
726.49	-0.00611866	0
726.491	0.00547459	0
726.492	-0.00611866	0
726.493	-0.00708477	0
726.494	-0.00193221	0
726.495	0.0064407	0
726.496	0.00257628	0
726.497	0.0115933	0
726.498	0.000966105	0
726.499	0.00064407	0
726.5	0.00128814	0
726.501	0.00289831	0
726.502	0.00289831	0
726.503	0	0
726.504	-0.00225424	0
726.505	0.00676273	0
726.506	0.00450849	0
726.507	-0.000322035	0
726.508	0.00579663	0
726.509	0.00805087	0
726.51	0.00611866	0
726.511	0.0115933	0
726.512	0.00483052	0
726.513	0.00418645	0
726.514	-0.000966105	0
726.515	0.000966105	0
726.516	-0.00515256	0
726.517	-0.0112712	0
726.518	-0.0132034	0
726.519	-0.00515256	0
726.52	-0.000966105	0
726.521	0.00547459	0
726.522	0.00772884	0
726.523	0.00289831	0
726.524	0.00547459	0
726.525	0.00418645	0
726.526	-0.00289831	0
726.527	0.00322035	0
726.528	0.00386442	0
726.529	0.0064407	0
726.53	0.0115933	0
726.531	0.0190001	0
726.532	0.0074068	0
726.533	0.0115933	0
726.534	0.0119153	0
726.535	0.00257628	0
726.536	0.00225424	0
726.537	0.00193221	0
726.538	-0.00322035	0
726.539	0.00676273	0
726.54	0.00933901	0
726.541	-0.000322035	0
726.542	0.00515256	0
726.543	0.00193221	0
726.544	0.00708477	0
726.545	0.00676273	0
726.546	0.00547459	0
726.547	0.00483052	0
726.548	-0.00483052	0
726.549	-0.0064407	0
726.55	-0.00901698	0
726.551	-0.00354238	0
726.552	0.00450849	0
726.553	-0.00418645	0
726.554	-0.00161017	0
726.555	-0.00193221	0
726.556	-0.00450849	0
726.557	-0.0132034	0
726.558	0	0
726.559	0.000966105	0
726.56	0.00805087	0
726.561	0.00515256	0
726.562	0.00869494	0
726.563	0.00901698	0
726.564	-0.000966105	0
726.565	0.00064407	0
726.566	-0.00386442	0
726.567	-0.000966105	0
726.568	0.00386442	0
726.569	-0.00418645	0
726.57	-0.00064407	0
726.571	0.00708477	0
726.572	-0.00450849	0
726.573	-0.00257628	0
726.574	-0.00708477	0
726.575	-0.00611866	0
726.576	0.00257628	0
726.577	-0.00257628	0
726.578	0.00805087	0
726.579	0.0106272	0
726.58	0.00805087	0
726.581	0.00515256	0
726.582	0.00128814	0
726.583	0.00483052	0
726.584	0.00161017	0
726.585	-0.00128814	0
726.586	0.00966105	0
726.587	0.00708477	0
726.588	0.00257628	0
726.589	-0.00386442	0
726.59	-0.00322035	0
726.591	-0.00225424	0
726.592	-0.00386442	0
726.593	0.00515256	0
726.594	0.0125594	0
726.595	0.0103051	0
726.596	0.00547459	0
726.597	0.00386442	0
726.598	-0.000322035	0
726.599	0.00901698	0
726.6	0.0154577	0
726.601	0.00257628	0
726.602	0.00772884	0
726.603	-0.00064407	0
726.604	0.00579663	0
726.605	0.0064407	0
726.606	-0.000966105	0
726.607	-0.00322035	0
726.608	-0.00322035	0
726.609	-0.00354238	0
726.61	-0.00386442	0
726.611	0.00225424	0
726.612	0.0115933	0
726.613	0.00483052	0
726.614	0.00805087	0
726.615	0.00611866	0
726.616	0.00450849	0
726.617	0.00289831	0
726.618	0.00901698	0
726.619	0.0144916	0
726.62	0.0128814	0
726.621	0.00998308	0
726.622	0.00515256	0
726.623	0.00064407	0
726.624	0.00708477	0
726.625	0.00515256	0
726.626	-0.0103051	0
726.627	-0.000322035	0
726.628	0.00483052	0
726.629	-0.00257628	0
726.63	0.00128814	0
726.631	-0.000966105	0
726.632	-0.00322035	0
726.633	0.0161018	0
726.634	0.00547459	0
726.635	0.00901698	0
726.636	0.00161017	0
726.637	0.00676273	0
726.638	0.00418645	0
726.639	0.00547459	0
726.64	-0.000966105	0
726.641	-0.000966105	0
726.642	0.000322035	0
726.643	-0.000966105	0
726.644	0.00128814	0
726.645	0.00805087	0
726.646	0.00386442	0
726.647	0.00322035	0
726.648	0.00998308	0
726.649	0.00257628	0
726.65	-0.00225424	0
726.651	0.00257628	0
726.652	-0.000966105	0
726.653	0.000966105	0
726.654	0.00869494	0
726.655	0.00161017	0
726.656	0.00418645	0
726.657	0.00418645	0
726.658	-0.00483052	0
726.659	0.00225424	0
726.66	0.00193221	0
726.661	0.00322035	0
726.662	0.000322035	0
726.663	0.00933901	0
726.664	0.0144916	0
726.665	0.00483052	0
726.666	0.00161017	0
726.667	-0.0128814	0
726.668	0.00547459	0
726.669	-0.0128814	0
726.67	-0.00966105	0
726.671	0.00354238	0
726.672	0.00933901	0
726.673	-0.0119153	0
726.674	-0.0173899	0
726.675	-0.018356	0
726.676	0.0112712	0
726.677	0.0173899	0
726.678	0.0064407	0
726.679	-0.0315594	0
726.68	-0.0318815	0
726.681	0.0489493	0
726.682	0.0972546	2
726.683	0.0157797	2
726.684	-0.0792206	2
726.685	-0.0408984	2
726.686	0.0466951	2
726.687	0.0318815	2
726.688	-0.0286611	2
726.689	-0.0247967	2
726.69	0.0157797	2
726.691	0.0115933	2
726.692	-0.00837291	2
726.693	-0.0132034	2
726.694	0.000322035	2
726.695	0.00322035	2
726.696	0.00161017	2
726.697	-0.0177119	2
726.698	-0.0138475	2
726.699	-0.00193221	2
726.7	-0.00450849	2
726.701	0.00064407	2
726.702	-0.000966105	2
726.703	-0.00128814	2
726.704	0.00193221	2
726.705	-0.00611866	2
726.706	0.00322035	2
726.707	-0.00161017	2
726.708	0.0151356	2
726.709	0.00998308	2
726.71	-0.0148136	2
726.711	-0.0431527	2
726.712	0.0344577	2
726.713	0.136221	2
726.714	-0.0135255	2
726.715	-0.0940342	2
726.716	-0.0212543	2
726.717	0.0608646	2
726.718	0.0247967	2
726.719	-0.0309154	2
726.72	-0.0199662	2
726.721	0.0264069	2
726.722	0.0231865	2
726.723	-0.00515256	2
726.724	-0.0132034	2
726.725	-0.00128814	2
726.726	0.00161017	2
726.727	0.000966105	2
726.728	-0.00225424	2
726.729	-0.00354238	2
726.73	0	2
726.731	0.0170679	2
726.732	0.00128814	2
726.733	-0.00933901	2
726.734	-0.0164238	2
726.735	0.0112712	2
726.736	-0.0103051	2
726.737	-0.0074068	2
726.738	-0.00322035	2
726.739	0.0264069	2
726.74	0.0202882	2
726.741	-0.0305933	2
726.742	-0.0132034	2
726.743	0.018678	2
726.744	0.0170679	2
726.745	-0.0373561	2
726.746	-0.0811528	2
726.747	0.064085	2
726.748	0.190967	2
726.749	-0.0415425	2
726.75	-0.193865	2
726.751	0.0106272	2
726.752	0.0969325	2
726.753	-0.0218984	2
726.754	-0.0396103	2
726.755	0.0173899	2
726.756	0.0177119	2
726.757	-0.000966105	2
726.758	-0.00161017	2
726.759	0.0161018	2
726.76	0.00547459	2
726.761	-0.00322035	2
726.762	0.00547459	2
726.763	0.00257628	2
726.764	0.00837291	2
726.765	0.0074068	2
726.766	-0.00322035	2
726.767	-0.000322035	2
726.768	0.00289831	2
726.769	0.000966105	2
726.77	0.00289831	2
726.771	0.00193221	2
726.772	0.00869494	2
726.773	0.0164238	2
726.774	-0.0112712	2
726.775	-0.018678	2
726.776	0.000322035	2
726.777	0.00193221	2
726.778	-0.00998308	2
726.779	-0.00289831	2
726.78	0.00676273	2
726.781	0.0109492	2
726.782	-0.00354238	2
726.783	-0.027373	2
726.784	0.00161017	2
726.785	0.0450849	2
726.786	0.00354238	2
726.787	-0.0814748	2
726.788	-0.0785765	2
726.789	0.218018	2
726.79	0.125272	2
726.791	-0.300781	2
726.792	-0.0801867	2
726.793	0.100475	2
726.794	0.0853393	2
726.795	-0.0634409	2
726.796	-0.0241526	2
726.797	0.0437968	2
726.798	0.0302713	2
726.799	-0.0144916	2
726.8	0	2
726.801	0.0119153	2
726.802	0.00161017	2
726.803	-0.00933901	2
726.804	-0.00193221	2
726.805	0.00547459	2
726.806	-0.00354238	2
726.807	0.00450849	2
726.808	-0.00515256	2
726.809	0.00225424	2
726.81	0.00064407	2
726.811	0	2
726.812	0.00837291	2
726.813	0.00901698	2
726.814	-0.00483052	2
726.815	0.00161017	2
726.816	0.00064407	2
726.817	-0.00837291	2
726.818	-0.00676273	2
726.819	-0.0074068	2
726.82	-0.0106272	2
726.821	0	2
726.822	0.00418645	2
726.823	-0.00225424	2
726.824	-0.00579663	2
726.825	0.00322035	2
726.826	0.0196441	2
726.827	-0.00128814	2
726.828	-0.00354238	2
726.829	-0.00322035	2
726.83	0.0128814	2
726.831	0.0138475	2
726.832	-0.000966105	2
726.833	-0.00708477	2
726.834	0.00386442	2
726.835	0.00418645	2
726.836	0.000966105	2
726.837	0.00354238	2
726.838	0	2
726.839	0.00257628	2
726.84	-0.00676273	2
726.841	-0.0064407	2
726.842	-0.000322035	2
726.843	0.00161017	2
726.844	-0.00193221	2
726.845	0.00515256	2
726.846	0.00128814	2
726.847	0.00257628	2
726.848	0	2
726.849	0.00322035	2
726.85	0.000966105	2
726.851	-0.000966105	2
726.852	0.00064407	2
726.853	0.00354238	2
726.854	0.00193221	2
726.855	0.00547459	2
726.856	0.00579663	2
726.857	0.00064407	2
726.858	-0.00193221	2
726.859	-0.00064407	2
726.86	0.00708477	2
726.861	0.00354238	2
726.862	0.00676273	2
726.863	0.00579663	2
726.864	-0.000966105	2
726.865	0.00193221	2
726.866	-0.00386442	2
726.867	-0.00128814	2
726.868	-0.00611866	2
726.869	-0.00483052	2
726.87	0.0064407	2
726.871	0.00354238	2
726.872	0.0064407	2
726.873	0.00998308	2
726.874	0.00676273	2
726.875	-0.00257628	2
726.876	-0.00161017	2
726.877	0.00579663	2
726.878	0.00676273	2
726.879	0.0164238	2
726.88	0.00837291	2
726.881	0.00676273	2
726.882	0.00225424	2
726.883	-0.00579663	2
726.884	-0.0115933	2
726.885	-0.00386442	2
726.886	-0.00064407	2
726.887	0.00386442	2
726.888	0.00386442	2
726.889	0.00354238	2
726.89	-0.00161017	2
726.891	-0.00322035	2
726.892	-0.00257628	2
726.893	0.000322035	2
726.894	0.00901698	2
726.895	0.00933901	2
726.896	0.00869494	2
726.897	0.00064407	2
726.898	0.00225424	2
726.899	0.00257628	2
726.9	0.000966105	2
726.901	-0.0074068	2
726.902	-0.00611866	2
726.903	-0.00257628	2
726.904	-0.00193221	2
726.905	0.00386442	2
726.906	-0.00418645	2
726.907	0.00515256	2
726.908	0.0074068	2
726.909	0.00225424	2
726.91	0.00193221	2
726.911	0.00289831	2
726.912	0.0112712	2
726.913	0.00933901	2
726.914	0.00193221	2
726.915	0.00225424	2
726.916	-0.000322035	2
726.917	-0.00418645	2
726.918	0.00450849	2
726.919	0.00161017	2
726.92	0.000966105	2
726.921	0.00064407	2
726.922	0.00450849	2
726.923	0.00772884	2
726.924	0.00225424	2
726.925	0.00161017	2
726.926	0.00064407	2
726.927	0.00837291	2
726.928	0.0128814	2
726.929	0.00064407	2
726.93	0.00161017	2
726.931	0.00128814	2
726.932	-0.00547459	2
726.933	0.00064407	2
726.934	-0.00161017	2
726.935	-0.00064407	2
726.936	0.00257628	2
726.937	0.000966105	2
726.938	0.00611866	2
726.939	0.00676273	2
726.94	-0.00805087	2
726.941	0.00128814	2
726.942	0.00515256	2
726.943	0.00611866	2
726.944	0.00676273	2
726.945	0.0148136	2
726.946	0.0064407	2
726.947	0.00869494	2
726.948	0.00676273	2
726.949	0.00611866	2
726.95	0.00579663	2
726.951	-0.00193221	2
726.952	-0.00483052	2
726.953	0.00128814	2
726.954	0.0103051	2
726.955	0.0064407	2
726.956	0.00869494	2
726.957	0.00257628	2
726.958	0	2
726.959	-0.00289831	2
726.96	0.00772884	2
726.961	0.0154577	2
726.962	0.0064407	2
726.963	0.00064407	2
726.964	0.00289831	2
726.965	0.00772884	2
726.966	0.00483052	2
726.967	0.00322035	2
726.968	0.00193221	2
726.969	-0.000322035	2
726.97	0.00354238	2
726.971	-0.00322035	2
726.972	-0.00483052	2
726.973	-0.00354238	2
726.974	-0.00869494	2
726.975	0.00193221	2
726.976	0.00547459	2
726.977	0.00772884	2
726.978	-0.0128814	2
726.979	-0.00418645	2
726.98	0.00869494	2
726.981	0.0231865	2
726.982	0.00837291	2
726.983	-0.0315594	2
726.984	-0.027373	2
726.985	0.055068	2
726.986	0.115611	2
726.987	-0.00225424	2
726.988	-0.132034	2
726.989	-0.00933901	2
726.99	0.0615087	2
726.991	-0.00547459	2
726.992	-0.0425086	2
726.993	-0.0128814	2
726.994	0.0138475	2
726.995	0.0144916	2
726.996	-0.00225424	2
726.997	-0.00837291	2
726.998	0.0122373	2
[truncated: 3,002 more rows]

## Sheet: d
sine_probability	group
0.165841	NM91
0.00740494	NM91
0.0449248	NM91
0.0570298	NM91
0.00704771	NM91
0.111398	NM91
0.0831534	NM91
0.104024	NM91
0.0849139	NM91
0.0472403	NM91
0.0475469	NM91
0.0422898	NM91
0.0533806	NM91
0.0523465	NM91
0.0365005	NM91
0.0336343	NM91
0.0622092	NM91
0.100927	NM91
0.0265904	NM91
0.0831144	NM91
0.140472	Ih_F03355
0.0126741	Ih_F03355
0	Ih_F03355
0.0182877	Ih_F03355
0.000157953	Ih_F03355
0	Ih_F03355
0	Ih_F03355
0	Ih_F01485
0	Ih_F01485
0.00105515	Ih_F01485
0.0920687	Ih_F01485
0.00243247	Ih_F01485
0.000381555	Ih_F01485
0.000225065	Ih_F01485
0.000154554	Ih_F01485
0.000677314	Ih_F01485

## Sheet: e
probability_simple_p_bouts_far	group
0.622222	NM91
1	NM91
1	NM91
0.728395	NM91
1	NM91
0.964286	NM91
1	NM91
0.9375	NM91
0.689655	NM91
0.777778	NM91
1	NM91
0.802372	NM91
0.625	NM91
0.957447	NM91
1	NM91
0.769231	NM91
0.976	NM91
0.909091	NM91
0.90625	NM91
0.714286	NM91
0.575758	Ih_F03355
0.933544	Ih_F03355
1	Ih_F03355
0.991228	Ih_F03355
1	Ih_F03355
1	Ih_F03355
1	Ih_F03355
	Ih_F01485
1	Ih_F01485
0.695652	Ih_F01485
0.90625	Ih_F01485
0.866667	Ih_F01485
1	Ih_F01485
0.777778	Ih_F01485
0.944444	Ih_F01485
1	Ih_F01485

## Sheet: f
probability_simple_p_bouts_near	group
0.505415	NM91
0.714286	NM91
0.625767	NM91
0.461847	NM91
0.666667	NM91
0.360656	NM91
0.338308	NM91
0.321244	NM91
0.511521	NM91
0.549763	NM91
0.545455	NM91
0.627615	NM91
0.436709	NM91
0.426829	NM91
0.76431	NM91
0.392857	NM91
0.706329	NM91
0.511737	NM91
0.55414	NM91
0.503704	NM91
0.361905	Ih_F03355
0.8125	Ih_F03355
	Ih_F03355
0.712121	Ih_F03355
0.973684	Ih_F03355
1	Ih_F03355
	Ih_F03355
	Ih_F01485
	Ih_F01485
0.928571	Ih_F01485
0.440994	Ih_F01485
0.714286	Ih_F01485
0.909091	Ih_F01485
1	Ih_F01485
1	Ih_F01485
0.75	Ih_F01485

## Sheet: g_TN1_Ih_RNAi
t_s	song	segmentation_sine1_pulse2
0	-0.00161017	2
0.0001	0.000966105	2
0.0002	-0.00225424	2
0.0003	0.000966105	2
0.0004	0.00225424	2
0.0005	0.00257628	2
0.0006	-0.00161017	2
0.0007	-0.00064407	2
0.0008	0.00450849	2
0.0009	-0.000322035	2
0.001	-0.00225424	2
0.0011	0.00193221	2
0.0012	-0.00386442	2
0.0013	-0.00966105	2
0.0014	-0.0128814	2
0.0015	-0.0154577	2
0.0016	-0.0103051	2
0.0017	-0.00933901	2
0.0018	-0.00450849	2
0.0019	-0.00322035	2
0.002	-0.00322035	2
0.0021	-0.000966105	2
0.0022	0.00128814	2
0.0023	-0.00193221	2
0.0024	0.00064407	2
0.0025	0.00354238	2
0.0026	0.0074068	2
0.0027	0.00257628	2
0.0028	-0.00064407	2
0.0029	-0.000322035	2
0.003	-0.00579663	2
0.0031	-0.00772884	2
0.0032	-0.00805087	2
0.0033	-0.00676273	2
0.0034	-0.00257628	2
0.0035	-0.00450849	2
0.0036	-0.00193221	2
0.0037	0.000966105	2
0.0038	-0.0064407	2
0.0039	-0.00579663	2
0.004	-0.00676273	2
0.0041	-0.00289831	2
0.0042	-0.00483052	2
0.0043	-0.00225424	2
0.0044	-0.00354238	2
0.0045	-0.00161017	2
0.0046	-0.00128814	2
0.0047	-0.0064407	2
0.0048	-0.00869494	2
0.0049	-0.0064407	2
0.005	-0.00837291	2
0.0051	-0.00418645	2
0.0052	0.00225424	2
0.0053	-0.000966105	2
0.0054	-0.00386442	2
0.0055	-0.00418645	2
0.0056	-0.000966105	2
0.0057	0.00257628	2
0.0058	0.00483052	2
0.0059	0.00611866	2
0.006	0.00354238	2
0.0061	0.00322035	2
0.0062	-0.00289831	2
0.0063	-0.00579663	2
0.0064	-0.00901698	2
0.0065	-0.00708477	2
0.0066	0.00676273	2
0.0067	0.0109492	2
0.0068	0.0115933	2
0.0069	0.00708477	2
0.007	0.00901698	2
0.0071	0.00515256	2
0.0072	0.000322035	2
0.0073	-0.000966105	2
0.0074	0.00161017	2
0.0075	0.00515256	2
0.0076	0.00547459	2
0.0077	0.0064407	2
0.0078	0.00933901	2
0.0079	0.00547459	2
0.008	0.00128814	2
0.0081	0.000966105	2
0.0082	0.00225424	2
0.0083	0.00354238	2
0.0084	0	2
0.0085	0.00128814	2
0.0086	0.00483052	2
0.0087	0.00354238	2
0.0088	-0.00515256	2
0.0089	-0.00064407	2
0.009	-0.00547459	2
0.0091	-0.0106272	2
0.0092	-0.0115933	2
0.0093	-0.00450849	2
0.0094	-0.00611866	2
0.0095	-0.0106272	2
0.0096	-0.00579663	2
0.0097	-0.00676273	2
0.0098	-0.00611866	2
0.0099	-0.00257628	2
0.01	0	2
0.0101	-0.00257628	2
0.0102	-0.000966105	2
0.0103	-0.00418645	2
0.0104	-0.00193221	2
0.0105	0	2
0.0106	-0.00064407	2
0.0107	0	2
0.0108	-0.000322035	2
0.0109	0.000322035	2
0.011	-0.00515256	2
0.0111	-0.00805087	2
0.0112	-0.00483052	2
0.0113	-0.00289831	2
0.0114	-0.00289831	2
0.0115	-0.00611866	2
0.0116	-0.00450849	2
0.0117	-0.00064407	2
0.0118	-0.00354238	2
0.0119	-0.00547459	2
0.012	-0.00450849	2
0.0121	-0.000966105	2
0.0122	-0.00193221	2
0.0123	0.000322035	2
0.0124	0.00322035	2
0.0125	0.00225424	2
0.0126	-0.00289831	2
0.0127	-0.00418645	2
0.0128	-0.00289831	2
0.0129	-0.00450849	2
0.013	-0.00193221	2
0.0131	-0.000966105	2
0.0132	0.00161017	2
0.0133	-0.000966105	2
0.0134	0	2
0.0135	0.000966105	2
0.0136	0.00257628	2
0.0137	0.00418645	2
0.0138	0.018678	2
0.0139	0.0235086	2
0.014	0.0167458	2
0.0141	0.00547459	2
0.0142	0.00837291	2
0.0143	0.00161017	2
0.0144	0.00322035	2
0.0145	0.000966105	2
0.0146	0.00225424	2
0.0147	0.0138475	2
0.0148	0.0144916	2
0.0149	0.0074068	2
0.015	0.0128814	2
0.0151	0.0122373	2
0.0152	0.00676273	2
0.0153	0.0103051	2
0.0154	0.0112712	2
0.0155	0.00676273	2
0.0156	0.00998308	2
0.0157	0.0128814	2
0.0158	0.00966105	2
0.0159	0.00515256	2
0.016	0.000322035	2
0.0161	-0.00547459	2
0.0162	-0.00515256	2
0.0163	-0.00579663	2
0.0164	-0.00161017	2
0.0165	-0.00386442	2
0.0166	-0.00611866	2
0.0167	-0.00386442	2
0.0168	-0.00579663	2
0.0169	-0.00064407	2
0.017	-0.00064407	2
0.0171	-0.000322035	2
0.0172	0	2
0.0173	-0.00225424	2
0.0174	0.000966105	2
0.0175	-0.000966105	2
0.0176	0.00064407	2
0.0177	-0.00128814	2
0.0178	-0.00579663	2
0.0179	-0.00805087	2
0.018	-0.00708477	2
0.0181	-0.00354238	2
0.0182	-0.00322035	2
0.0183	-0.00322035	2
0.0184	-0.00483052	2
0.0185	-0.0064407	2
0.0186	-0.0064407	2
0.0187	-0.00450849	2
0.0188	-0.0064407	2
0.0189	-0.00161017	2
0.019	-0.00386442	2
0.0191	-0.00386442	2
0.0192	-0.00386442	2
0.0193	-0.00128814	2
0.0194	-0.00225424	2
0.0195	-0.00193221	2
0.0196	-0.00354238	2
0.0197	-0.00772884	2
0.0198	-0.00322035	2
0.0199	-0.00128814	2
0.02	0	2
0.0201	0.00322035	2
0.0202	0.00161017	2
0.0203	0.00128814	2
0.0204	0.00837291	2
0.0205	0.00676273	2
0.0206	0.00225424	2
0.0207	0.00225424	2
0.0208	0.00193221	2
0.0209	-0.000322035	2
0.021	-0.00161017	2
0.0211	0	2
0.0212	-0.00289831	2
0.0213	-0.0115933	2
0.0214	-0.0173899	2
0.0215	-0.0193221	2
0.0216	-0.0293052	2
0.0217	-0.0331696	2
0.0218	-0.0383222	2
0.0219	-0.0434747	2
0.022	-0.055068	2
0.0221	-0.0618307	2
0.0222	-0.0618307	2
0.0223	-0.0611866	2
0.0224	-0.0473391	2
0.0225	-0.0215763	2
0.0226	0.0206102	2
0.0227	0.073746	2
0.0228	0.113034	2
0.0229	0.100797	2
0.023	0.0795427	2
0.0231	0.0618307	2
0.0232	0.0476612	2
0.0233	0.0305933	2
0.0234	0.0231865	2
0.0235	0.0431527	2
0.0236	0.0650511	2
0.0237	0.0843732	2
0.0238	0.0953224	2
0.0239	0.102407	2
0.024	0.073746	2
0.0241	0.00515256	2
0.0242	-0.0560341	2
0.0243	-0.0933901	2
0.0244	-0.103695	2
0.0245	-0.106272	2
0.0246	-0.115611	2
0.0247	-0.121729	2
0.0248	-0.116255	2
0.0249	-0.0995088	2
0.025	-0.064407	2
0.0251	-0.0212543	2
0.0252	0.0177119	2
0.0253	0.0470171	2
0.0254	0.0592544	2
0.0255	0.0679494	2
0.0256	0.0698816	2
0.0257	0.0689155	2
0.0258	0.0676274	2
0.0259	0.0653731	2
0.026	0.0608646	2
0.0261	0.0492714	2
0.0262	0.0386442	2
0.0263	0.0322035	2
0.0264	0.0215763	2
0.0265	0.0115933	2
0.0266	0.00611866	2
0.0267	0.00225424	2
0.0268	-0.00128814	2
0.0269	-0.00064407	2
0.027	-0.00579663	2
0.0271	-0.00772884	2
0.0272	-0.000966105	2
0.0273	0.000966105	2
0.0274	0.00225424	2
0.0275	-0.00128814	2
0.0276	-0.00354238	2
0.0277	-0.00161017	2
0.0278	0.00193221	2
0.0279	0.00611866	2
0.028	0.00257628	2
0.0281	-0.000322035	2
0.0282	0.00289831	2
0.0283	0.00483052	2
0.0284	0.00257628	2
0.0285	-0.000322035	2
0.0286	0.00289831	2
0.0287	0.00611866	2
0.0288	0.00418645	2
0.0289	0.00579663	2
0.029	0.00611866	2
0.0291	0.00772884	2
0.0292	0.0064407	2
0.0293	0.00515256	2
0.0294	0.000322035	2
0.0295	0.00225424	2
0.0296	0.00579663	2
0.0297	0.00289831	2
0.0298	-0.00289831	2
0.0299	-0.00386442	2
0.03	-0.00450849	2
0.0301	0	2
0.0302	0.00289831	2
0.0303	-0.000322035	2
0.0304	-0.00450849	2
0.0305	-0.00418645	2
0.0306	-0.000322035	2
0.0307	0.00193221	2
0.0308	-0.00225424	2
0.0309	-0.00225424	2
0.031	-0.00064407	2
0.0311	0.00354238	2
0.0312	0.0064407	2
0.0313	0.00933901	2
0.0314	0.00676273	2
0.0315	0.00225424	2
0.0316	-0.000322035	2
0.0317	0.000966105	2
0.0318	0.00386442	2
0.0319	0.00128814	2
0.032	0.000322035	2
0.0321	-0.00064407	2
0.0322	-0.000322035	2
0.0323	-0.00386442	2
0.0324	-0.00322035	2
0.0325	0.00128814	2
0.0326	0.000966105	2
0.0327	-0.00354238	2
0.0328	-0.00547459	2
0.0329	-0.00515256	2
0.033	-0.00064407	2
0.0331	0.00289831	2
0.0332	0.00193221	2
0.0333	0.00418645	2
0.0334	-0.00128814	2
0.0335	-0.00289831	2
0.0336	0	2
0.0337	0.00128814	2
0.0338	-0.00289831	2
0.0339	-0.00289831	2
0.034	-0.00322035	2
0.0341	-0.00257628	2
0.0342	0.000966105	2
0.0343	0.00450849	2
0.0344	0	2
0.0345	-0.00064407	2
0.0346	-0.00064407	2
0.0347	-0.00676273	2
0.0348	-0.00354238	2
0.0349	-0.00418645	2
0.035	-0.00901698	2
0.0351	-0.00611866	2
0.0352	-0.0074068	2
0.0353	-0.00611866	2
0.0354	-0.00805087	2
0.0355	-0.00579663	2
0.0356	-0.00193221	2
0.0357	-0.00579663	2
0.0358	-0.00515256	2
0.0359	-0.00676273	2
0.036	-0.00515256	2
0.0361	-0.00450849	2
0.0362	-0.0064407	2
0.0363	-0.00933901	2
0.0364	-0.0125594	2
0.0365	-0.0074068	2
0.0366	-0.00772884	2
0.0367	-0.0064407	2
0.0368	-0.00708477	2
0.0369	-0.00933901	2
0.037	-0.0151356	2
0.0371	-0.00998308	2
0.0372	-0.00547459	2
0.0373	-0.00483052	2
0.0374	-0.00966105	2
0.0375	-0.00547459	2
0.0376	-0.00386442	2
0.0377	-0.00418645	2
0.0378	-0.00450849	2
0.0379	-0.00354238	2
0.038	-0.000966105	2
0.0381	-0.00193221	2
0.0382	0.000322035	2
0.0383	-0.00064407	2
0.0384	-0.000966105	2
0.0385	0.00225424	2
0.0386	-0.000966105	2
0.0387	-0.00418645	2
0.0388	-0.00193221	2
0.0389	-0.00257628	2
0.039	-0.00547459	2
0.0391	-0.00354238	2
0.0392	-0.00772884	2
0.0393	-0.0074068	2
0.0394	-0.00483052	2
0.0395	-0.00128814	2
0.0396	-0.00515256	2
0.0397	-0.00676273	2
0.0398	-0.0074068	2
0.0399	-0.00354238	2
0.04	-0.000966105	2
0.0401	0.000966105	2
0.0402	0.00322035	2
0.0403	0.00193221	2
0.0404	0.00161017	2
0.0405	0.00257628	2
0.0406	-0.00354238	2
0.0407	-0.00128814	2
0.0408	-0.00676273	2
0.0409	-0.00386442	2
0.041	0	2
0.0411	0.00289831	2
0.0412	0.00064407	2
0.0413	-0.00386442	2
0.0414	-0.000322035	2
0.0415	-0.000966105	2
0.0416	-0.00354238	2
0.0417	-0.00450849	2
0.0418	-0.00257628	2
0.0419	-0.00064407	2
0.042	0.00257628	2
0.0421	0.00515256	2
0.0422	0.00547459	2
0.0423	0.00128814	2
0.0424	0.000322035	2
0.0425	-0.00193221	2
0.0426	-0.00193221	2
0.0427	0.00257628	2
0.0428	0.00515256	2
0.0429	0.00322035	2
0.043	0.00515256	2
0.0431	0.00289831	2
0.0432	0.00418645	2
0.0433	0.00225424	2
0.0434	-0.00257628	2
0.0435	-0.000966105	2
0.0436	-0.000966105	2
0.0437	0.00128814	2
0.0438	0.00354238	2
0.0439	0	2
0.044	-0.00289831	2
0.0441	0.00064407	2
0.0442	0.00161017	2
0.0443	-0.00418645	2
0.0444	-0.000322035	2
0.0445	0.000322035	2
0.0446	-0.00289831	2
0.0447	-0.00386442	2
0.0448	-0.00289831	2
0.0449	0.00128814	2
0.045	0.00161017	2
0.0451	-0.00257628	2
0.0452	0	2
0.0453	0.000966105	2
0.0454	0.00161017	2
0.0455	-0.00225424	2
0.0456	-0.00322035	2
0.0457	-0.00128814	2
0.0458	-0.00483052	2
0.0459	-0.00322035	2
0.046	-0.00225424	2
0.0461	0.000322035	2
0.0462	0.00579663	2
0.0463	0.00547459	2
0.0464	0.00193221	2
0.0465	0.00386442	2
0.0466	0.00289831	2
0.0467	0.00289831	2
0.0468	0.000966105	2
0.0469	0.00064407	2
0.047	0.00225424	2
0.0471	-0.00322035	2
0.0472	-0.00128814	2
0.0473	-0.00225424	2
0.0474	-0.00418645	2
0.0475	-0.00483052	2
0.0476	-0.00483052	2
0.0477	-0.00322035	2
0.0478	-0.00676273	2
0.0479	-0.00547459	2
0.048	-0.00257628	2
0.0481	-0.00128814	2
0.0482	-0.00386442	2
0.0483	-0.00450849	2
0.0484	-0.00128814	2
0.0485	-0.00289831	2
0.0486	-0.000966105	2
0.0487	-0.00708477	2
0.0488	-0.00772884	2
0.0489	-0.00998308	2
0.049	-0.00805087	2
0.0491	-0.00837291	2
0.0492	-0.00547459	2
0.0493	-0.00515256	2
0.0494	-0.00289831	2
0.0495	-0.00708477	2
0.0496	-0.00676273	2
0.0497	-0.0064407	2
0.0498	-0.00676273	2
0.0499	-0.00676273	2
0.05	-0.00483052	2
0.0501	-0.00708477	2
0.0502	-0.00708477	2
0.0503	-0.00322035	2
0.0504	-0.00708477	2
0.0505	-0.00772884	2
0.0506	-0.00869494	2
0.0507	-0.00708477	2
0.0508	-0.0109492	2
0.0509	-0.00708477	2
0.051	-0.0074068	2
0.0511	-0.00966105	2
0.0512	-0.00676273	2
0.0513	-0.00450849	2
0.0514	-0.00933901	2
0.0515	-0.00708477	2
0.0516	-0.00611866	2
0.0517	-0.0064407	2
0.0518	-0.00772884	2
0.0519	-0.00998308	2
0.052	-0.0119153	2
0.0521	-0.0151356	2
0.0522	-0.0125594	2
0.0523	-0.00966105	2
0.0524	-0.0064407	2
0.0525	-0.00966105	2
0.0526	-0.00966105	2
0.0527	-0.0119153	2
0.0528	-0.00966105	2
0.0529	-0.0128814	2
0.053	-0.0074068	2
0.0531	-0.00257628	2
0.0532	0.00257628	2
0.0533	0.00128814	2
0.0534	-0.000322035	2
0.0535	0.00225424	2
0.0536	0.00193221	2
0.0537	-0.00064407	2
0.0538	-0.00193221	2
0.0539	-0.00450849	2
0.054	-0.000966105	2
0.0541	0.00257628	2
0.0542	-0.00193221	2
0.0543	0	2
0.0544	0.00225424	2
0.0545	-0.00064407	2
0.0546	0.00161017	2
0.0547	0.00161017	2
0.0548	-0.00128814	2
0.0549	-0.000966105	2
0.055	0.000322035	2
0.0551	0	2
0.0552	-0.00354238	2
0.0553	0.00386442	2
0.0554	-0.000322035	2
0.0555	-0.000966105	2
0.0556	0.00354238	2
0.0557	0.00483052	2
0.0558	0.00611866	2
0.0559	0.00676273	2
0.056	0.00128814	2
0.0561	0.00128814	2
0.0562	-0.00257628	2
0.0563	0	2
0.0564	-0.00161017	2
0.0565	-0.00257628	2
0.0566	-0.00289831	2
0.0567	-0.00289831	2
0.0568	-0.00128814	2
0.0569	-0.00193221	2
0.057	-0.00161017	2
0.0571	0.00064407	2
0.0572	-0.00193221	2
0.0573	-0.000966105	2
0.0574	-0.00418645	2
0.0575	-0.00418645	2
0.0576	-0.00676273	2
0.0577	-0.0109492	2
0.0578	-0.00805087	2
0.0579	-0.00483052	2
0.058	-0.0119153	2
0.0581	-0.00837291	2
0.0582	-0.00289831	2
0.0583	-0.00450849	2
0.0584	-0.00386442	2
0.0585	-0.00515256	2
0.0586	-0.00322035	2
0.0587	-0.00837291	2
0.0588	-0.0064407	2
0.0589	-0.00547459	2
0.059	-0.00579663	2
0.0591	-0.00579663	2
0.0592	-0.00483052	2
0.0593	-0.00354238	2
0.0594	-0.00450849	2
0.0595	-0.00064407	2
0.0596	-0.00161017	2
0.0597	-0.00386442	2
0.0598	-0.0064407	2
0.0599	-0.00547459	2
0.06	-0.00998308	2
0.0601	-0.0128814	2
0.0602	-0.0119153	2
0.0603	-0.0164238	2
0.0604	-0.0115933	2
0.0605	-0.00418645	2
0.0606	0	2
0.0607	-0.00483052	2
0.0608	-0.00837291	2
0.0609	-0.00483052	2
0.061	-0.00837291	2
0.0611	-0.00515256	2
0.0612	0.00064407	2
0.0613	0.00515256	2
0.0614	0.0064407	2
0.0615	0.00418645	2
0.0616	0.000966105	2
0.0617	-0.000322035	2
0.0618	-0.00322035	2
0.0619	-0.00708477	2
0.062	-0.0151356	2
0.0621	-0.0132034	2
0.0622	-0.0115933	2
0.0623	-0.00805087	2
0.0624	-0.00837291	2
0.0625	-0.0122373	2
0.0626	-0.0128814	2
0.0627	-0.0115933	2
0.0628	-0.00933901	2
0.0629	-0.0144916	2
0.063	-0.0112712	2
0.0631	-0.0106272	2
0.0632	-0.0132034	2
0.0633	-0.0154577	2
0.0634	-0.0144916	2
0.0635	-0.0161017	2
0.0636	-0.0157797	2
0.0637	-0.0177119	2
0.0638	-0.0151356	2
0.0639	-0.0106272	2
0.064	-0.00708477	2
0.0641	-0.00386442	2
0.0642	-0.00064407	2
0.0643	0.00064407	2
0.0644	0.00128814	2
0.0645	-0.00193221	2
0.0646	-0.00386442	2
0.0647	-0.00772884	2
0.0648	-0.0109492	2
0.0649	-0.0132034	2
0.065	-0.0235086	2
0.0651	-0.0267289	2
0.0652	-0.0344577	2
0.0653	-0.0444408	2
0.0654	-0.0483052	2
0.0655	-0.0537798	2
0.0656	-0.0579663	2
0.0657	-0.0618307	2
0.0658	-0.0592544	2
0.0659	-0.0479832	2
0.066	-0.036712	2
0.0661	-0.0122373	2
0.0662	0.0341357	2
0.0663	0.0766443	2
0.0664	0.082763	2
0.0665	0.0756782	2
0.0666	0.0673053	2
0.0667	0.0631189	2
0.0668	0.0563561	2
0.0669	0.0447629	2
0.067	0.0283391	2
0.0671	0.018678	2
0.0672	0.0360679	2
0.0673	0.0795427	2
0.0674	0.106272	2
0.0675	0.121085	2
0.0676	0.115611	2
0.0677	0.100797	0
0.0678	0.0582883	0
0.0679	0.00354238	0
0.068	-0.0405764	0
0.0681	-0.0731019	0
0.0682	-0.0991868	0
0.0683	-0.122373	0
0.0684	-0.129458	0
0.0685	-0.136221	0
0.0686	-0.135255	0
0.0687	-0.111746	0
0.0688	-0.0763223	0
0.0689	-0.0437968	0
0.069	-0.00515256	0
0.0691	0.0193221	0
0.0692	0.0322035	0
0.0693	0.0431527	0
0.0694	0.0521697	0
0.0695	0.0560341	0
0.0696	0.0570002	0
0.0697	0.0524917	0
0.0698	0.046051	0
0.0699	0.0389662	0
0.07	0.0399323	0
0.0701	0.0289832	0
0.0702	0.0238306	0
0.0703	0.018034	0
0.0704	0.0115933	0
0.0705	0.00805087	0
0.0706	0.00161017	0
0.0707	0.00257628	0
0.0708	0.00161017	0
0.0709	-0.00161017	0
0.071	-0.00225424	0
0.0711	-0.00547459	0
0.0712	-0.0109492	0
0.0713	-0.00869494	0
0.0714	-0.00676273	0
0.0715	-0.00418645	0
0.0716	-0.00257628	0
0.0717	-0.000966105	0
0.0718	-0.00322035	0
0.0719	-0.00289831	0
0.072	-0.00225424	0
0.0721	-0.00289831	0
0.0722	-0.00322035	0
0.0723	-0.00161017	0
0.0724	0.00193221	0
0.0725	-0.00064407	0
0.0726	0.000966105	0
0.0727	0.00515256	0
0.0728	0.00869494	0
0.0729	0.0119153	0
0.073	0.0161017	0
0.0731	0.0167458	0
0.0732	0.00966105	0
0.0733	0.0115933	0
0.0734	0.0148136	0
0.0735	0.0161017	0
0.0736	0.0157797	0
0.0737	0.0164238	0
0.0738	0.0218984	0
0.0739	0.0193221	0
0.074	0.0148136	0
0.0741	0.0144916	0
0.0742	0.0190001	0
0.0743	0.0170679	0
0.0744	0.0125594	0
0.0745	0.00933901	0
0.0746	0.00998308	0
0.0747	0.0167458	0
0.0748	0.018034	0
0.0749	0.0135255	0
0.075	0.00998308	0
0.0751	0.0106272	0
0.0752	0.00708477	0
0.0753	0.00933901	0
0.0754	0.0103051	0
0.0755	0.00805087	0
0.0756	0.00901698	0
0.0757	0.00901698	0
0.0758	0.00418645	0
0.0759	0.00322035	0
0.076	0.00869494	0
0.0761	0.0112712	0
0.0762	0.00772884	0
0.0763	0.00676273	0
0.0764	0.00772884	0
0.0765	0.0106272	0
0.0766	0.0074068	0
0.0767	0.00483052	0
0.0768	-0.00386442	0
0.0769	-0.00483052	0
0.077	-0.00386442	0
0.0771	-0.00418645	0
0.0772	-0.00579663	0
0.0773	-0.00515256	0
0.0774	-0.00676273	0
0.0775	0.00289831	0
0.0776	0.000966105	0
0.0777	-0.000322035	0
0.0778	0.00193221	0
0.0779	0.00354238	0
0.078	0.00257628	0
0.0781	0.000966105	0
0.0782	0.00225424	0
0.0783	0.00708477	0
0.0784	0.00289831	0
0.0785	0.00354238	0
0.0786	-0.00128814	0
0.0787	-0.000322035	0
0.0788	0.000322035	0
0.0789	0.000322035	0
0.079	0.00322035	0
0.0791	0.00676273	0
0.0792	0.00805087	0
0.0793	0.00837291	0
0.0794	0.00676273	0
0.0795	0.00837291	0
0.0796	0.00354238	0
0.0797	0.00579663	0
0.0798	0.00418645	0
0.0799	0.00322035	0
0.08	0.00257628	0
0.0801	-0.00128814	0
0.0802	0.000322035	0
0.0803	-0.00128814	0
0.0804	-0.00161017	0
0.0805	-0.00161017	0
0.0806	0.00611866	0
0.0807	0.00933901	0
0.0808	0.00837291	0
0.0809	0.00837291	0
0.081	0.00354238	0
0.0811	0.0064407	0
0.0812	0.00611866	0
0.0813	0.00386442	0
0.0814	0.00676273	0
0.0815	0.0074068	0
0.0816	0.00611866	0
0.0817	0.00418645	0
0.0818	0.00257628	0
0.0819	0.00161017	0
0.082	0.00193221	0
0.0821	0.00322035	0
0.0822	0.00193221	0
0.0823	0	0
0.0824	0.00515256	0
0.0825	0.00611866	0
0.0826	0.00547459	0
0.0827	0.00772884	0
0.0828	0.00483052	0
0.0829	0.00064407	0
0.083	0	0
0.0831	0.00064407	0
0.0832	0.00128814	0
0.0833	0.00225424	0
0.0834	-0.000966105	0
0.0835	-0.00161017	0
0.0836	-0.00450849	0
0.0837	-0.00450849	0
0.0838	0	0
0.0839	0.00128814	0
0.084	0.00483052	0
0.0841	0.00386442	0
0.0842	0.00386442	0
0.0843	0.00547459	0
0.0844	0.0064407	0
0.0845	0.00289831	0
0.0846	-0.00257628	0
0.0847	-0.00418645	0
0.0848	0.00322035	0
0.0849	0.00483052	0
0.085	0.0074068	0
0.0851	0.00805087	0
0.0852	0.00386442	0
0.0853	0.00289831	0
0.0854	0.00354238	0
0.0855	-0.00161017	0
0.0856	0.00547459	0
0.0857	-0.00354238	0
0.0858	0.00161017	0
0.0859	0.00869494	0
0.086	0.00708477	0
0.0861	0.00676273	0
0.0862	0.00933901	0
0.0863	0.00483052	0
0.0864	0.00869494	0
0.0865	0.0074068	0
0.0866	0.00257628	0
0.0867	0.00257628	0
0.0868	0.00322035	0
0.0869	0.000966105	0
0.087	-0.000966105	0
0.0871	0.00064407	0
0.0872	0.000322035	0
0.0873	-0.00064407	0
0.0874	-0.00161017	0
0.0875	0.00354238	0
0.0876	0.00966105	0
0.0877	0.00547459	0
0.0878	0.00547459	0
0.0879	0.00354238	0
0.088	-0.00193221	0
0.0881	-0.00450849	0
0.0882	0.000322035	0
0.0883	0.00289831	0
0.0884	0.00225424	0
0.0885	0.00450849	0
0.0886	0.00386442	0
0.0887	0.00354238	0
0.0888	0.00708477	0
0.0889	0.00579663	0
0.089	0.00322035	0
0.0891	0.00450849	0
0.0892	0.00772884	0
0.0893	0.00322035	0
0.0894	-0.00161017	0
0.0895	-0.000966105	0
0.0896	-0.000966105	0
0.0897	-0.00161017	0
0.0898	-0.00225424	0
0.0899	-0.00418645	0
0.09	-0.00322035	0
0.0901	-0.00322035	0
0.0902	0	0
0.0903	0.00225424	0
0.0904	0.0064407	0
0.0905	0.00708477	0
0.0906	0.00579663	0
0.0907	0.00483052	0
0.0908	0.00450849	0
0.0909	0.00322035	0
0.091	0.00386442	0
0.0911	-0.00322035	0
0.0912	-0.00708477	0
0.0913	-0.00547459	0
0.0914	0.00193221	0
0.0915	0.00515256	0
0.0916	0.00225424	0
0.0917	0.00193221	0
0.0918	0.00322035	0
0.0919	0.00322035	0
0.092	0.00933901	0
0.0921	0.00998308	0
0.0922	0.00579663	0
0.0923	0.00676273	0
0.0924	0.0064407	0
0.0925	0.00515256	0
0.0926	0.00418645	0
0.0927	0.00418645	0
0.0928	0.00547459	0
0.0929	0.00418645	0
0.093	0.00483052	0
0.0931	0.00772884	0
0.0932	0.00869494	0
0.0933	0.0074068	0
0.0934	0.00354238	0
0.0935	0.00064407	0
0.0936	0.00128814	0
0.0937	0.00547459	0
0.0938	0.00772884	0
0.0939	0.018356	0
0.094	0.0154577	0
0.0941	0.00708477	0
0.0942	0.00418645	0
0.0943	0.00579663	0
0.0944	0.00193221	0
0.0945	0.00354238	0
0.0946	0.00450849	0
0.0947	0.00450849	0
0.0948	0.00193221	0
0.0949	0.00257628	0
0.095	-0.00225424	0
0.0951	-0.00386442	0
0.0952	-0.00354238	0
0.0953	-0.00257628	0
0.0954	0.00579663	0
0.0955	0.00676273	0
0.0956	0.0109492	0
0.0957	0.0064407	0
0.0958	0.00064407	0
0.0959	-0.000966105	0
0.096	-0.00225424	0
0.0961	0	0
0.0962	0.00386442	0
0.0963	0.0064407	0
0.0964	-0.00064407	0
0.0965	-0.00128814	0
0.0966	0.00064407	0
0.0967	-0.00257628	0
0.0968	0.00418645	0
0.0969	0.00611866	0
0.097	0.00483052	0
0.0971	0.00837291	0
0.0972	0.00998308	0
0.0973	0.00901698	0
0.0974	0.00708477	0
0.0975	0.00708477	0
0.0976	0.00386442	0
0.0977	0.00547459	0
0.0978	0.00772884	0
0.0979	0.00611866	0
0.098	0.00161017	0
0.0981	-0.00225424	0
0.0982	-0.00257628	0
0.0983	0.00225424	0
0.0984	0.00128814	0
0.0985	0.00289831	0
0.0986	0.00547459	0
0.0987	0.00676273	0
0.0988	0.00611866	0
0.0989	0.00547459	0
0.099	0.00418645	0
0.0991	-0.00161017	0
0.0992	-0.000966105	0
0.0993	0.00128814	0
0.0994	-0.000322035	0
0.0995	0.00193221	0
0.0996	0.00386442	0
0.0997	0.00128814	0
0.0998	-0.000322035	0
0.0999	0.00386442	0
0.1	0.00354238	0
0.1001	0.00354238	0
0.1002	0.00257628	0
0.1003	0.00515256	0
0.1004	0.00386442	0
0.1005	-0.00225424	0
0.1006	-0.00161017	0
0.1007	-0.00128814	0
0.1008	-0.000322035	0
0.1009	-0.00193221	0
0.101	-0.00161017	0
0.1011	-0.00483052	0
0.1012	-0.00289831	0
0.1013	-0.00225424	0
0.1014	-0.00483052	0
0.1015	-0.00579663	0
0.1016	-0.00515256	0
0.1017	0.00322035	0
0.1018	0.00064407	0
0.1019	-0.000322035	0
0.102	0.000322035	0
0.1021	-0.00418645	0
0.1022	-0.00418645	0
0.1023	-0.000322035	0
0.1024	-0.00354238	0
0.1025	-0.00161017	0
0.1026	0.000966105	0
0.1027	-0.00128814	0
0.1028	-0.00547459	0
0.1029	-0.00933901	0
0.103	-0.00805087	0
0.1031	-0.00386442	0
0.1032	-0.00579663	0
0.1033	-0.00483052	0
0.1034	-0.00386442	0
0.1035	-0.00225424	0
0.1036	-0.000322035	0
0.1037	0.00128814	0
0.1038	0.000322035	0
0.1039	-0.00193221	0
0.104	0.000322035	0
0.1041	0	0
0.1042	0.00289831	0
0.1043	0.00354238	0
0.1044	0.00418645	0
0.1045	0.00772884	0
0.1046	0.00805087	0
0.1047	0.00611866	0
0.1048	0.00354238	0
0.1049	0.00161017	0
0.105	0.00257628	0
0.1051	0.00161017	0
0.1052	-0.00064407	0
0.1053	-0.00064407	0
0.1054	0.00354238	0
0.1055	0.00289831	0
0.1056	0.0064407	0
0.1057	0.00676273	0
0.1058	0.0074068	0
0.1059	0.0064407	0
0.106	0.00322035	0
0.1061	0.000322035	0
0.1062	0.00128814	0
0.1063	-0.00128814	0
0.1064	0.00161017	0
0.1065	0	0
0.1066	0.00322035	0
0.1067	0.00289831	0
0.1068	0.00289831	0
0.1069	0.0074068	0
0.107	0.0151356	0
0.1071	0.0119153	0
0.1072	0.00386442	0
0.1073	0.00611866	0
0.1074	0.0103051	0
0.1075	0.0103051	0
0.1076	0.00547459	0
0.1077	-0.00064407	0
0.1078	-0.000966105	0
0.1079	-0.00128814	0
0.108	-0.00483052	0
0.1081	-0.00386442	0
0.1082	-0.00322035	0
0.1083	-0.00547459	0
0.1084	-0.0064407	0
0.1085	-0.00257628	0
0.1086	-0.00064407	0
0.1087	-0.000966105	0
0.1088	0.00225424	0
0.1089	0.00161017	0
0.109	-0.00161017	0
0.1091	-0.00483052	0
0.1092	-0.00064407	0
0.1093	-0.000322035	0
0.1094	-0.00128814	0
0.1095	0.00064407	0
0.1096	-0.000966105	0
0.1097	-0.00257628	0
0.1098	-0.00676273	0
0.1099	-0.00933901	0
0.11	-0.00901698	0
0.1101	-0.00515256	0
0.1102	-0.00193221	0
0.1103	-0.00257628	0
0.1104	-0.000322035	0
0.1105	0.00225424	0
0.1106	0.00193221	0
0.1107	-0.00193221	0
0.1108	0.00193221	0
0.1109	0.00869494	0
0.111	0.00772884	0
0.1111	0.00869494	0
0.1112	0.00708477	0
0.1113	0.00418645	0
0.1114	0.0064407	0
0.1115	0.00611866	0
0.1116	0.00515256	0
0.1117	0.00450849	0
0.1118	0.00676273	0
0.1119	0.0106272	0
0.112	0.00579663	0
0.1121	0.00128814	0
0.1122	0.00483052	0
0.1123	0.00805087	0
0.1124	0.00966105	0
0.1125	0.0112712	0
0.1126	0.0128814	0
0.1127	0.0154577	0
0.1128	0.00901698	0
0.1129	0.00579663	0
0.113	0.00450849	0
0.1131	0.000966105	0
0.1132	0	0
0.1133	0.00611866	0
0.1134	0.00611866	0
0.1135	0.00418645	0
0.1136	0.00418645	0
0.1137	0.00257628	0
0.1138	0.00128814	0
0.1139	0.00515256	0
0.114	0.0106272	0
0.1141	0.00933901	0
0.1142	0.0103051	0
0.1143	0.0122373	0
0.1144	0.00998308	0
0.1145	0.00805087	0
0.1146	0.00611866	0
0.1147	0.00611866	0
0.1148	0.000966105	0
0.1149	-0.00386442	0
0.115	0	0
0.1151	0	0
0.1152	0.00289831	0
0.1153	0.0074068	0
0.1154	0.00483052	0
0.1155	0.00386442	0
0.1156	0.00257628	0
0.1157	0.00322035	0
0.1158	0.00418645	0
0.1159	-0.00289831	0
0.116	-0.00579663	0
0.1161	-0.00322035	0
0.1162	0.00354238	0
0.1163	0.00547459	0
0.1164	-0.000966105	0
0.1165	0.00225424	0
0.1166	0.00161017	0
0.1167	0.00354238	0
0.1168	0.0064407	0
0.1169	0.00418645	0
0.117	0.000322035	0
0.1171	0.00193221	0
0.1172	0.00805087	0
0.1173	0.00708477	0
0.1174	0.00676273	0
0.1175	0.00869494	0
0.1176	0.00837291	0
0.1177	0.00386442	0
0.1178	-0.00483052	0
0.1179	-0.00386442	0
0.118	-0.00450849	0
0.1181	-0.00193221	0
0.1182	-0.00161017	0
0.1183	-0.00225424	0
0.1184	-0.00257628	0
0.1185	-0.00418645	0
0.1186	-0.00354238	0
0.1187	-0.0064407	0
0.1188	-0.00772884	0
0.1189	-0.00386442	0
0.119	-0.00161017	0
0.1191	-0.00193221	0
0.1192	-0.0074068	0
0.1193	-0.00966105	0
0.1194	-0.00933901	0
0.1195	-0.0106272	0
0.1196	-0.00515256	0
0.1197	0.00193221	0
0.1198	0.00193221	0
0.1199	-0.000966105	0
0.12	-0.00225424	0
0.1201	-0.00547459	0
0.1202	-0.000322035	0
0.1203	-0.00128814	0
0.1204	-0.00611866	0
0.1205	-0.00772884	0
0.1206	-0.00386442	0
0.1207	-0.00193221	0
0.1208	0.000966105	0
0.1209	-0.00128814	0
0.121	-0.00354238	0
0.1211	-0.00322035	0
0.1212	-0.00225424	0
0.1213	0.000966105	0
0.1214	0.000322035	0
0.1215	0.000966105	0
0.1216	-0.00515256	0
0.1217	-0.00869494	0
0.1218	-0.00161017	0
0.1219	0.00161017	0
0.122	0.00547459	0
0.1221	0.00386442	0
0.1222	0.00128814	0
0.1223	0.00354238	0
0.1224	0.00579663	0
0.1225	0.00450849	0
0.1226	0.00483052	0
0.1227	0.00322035	0
0.1228	0.00483052	0
0.1229	0.00547459	0
0.123	0.0128814	0
0.1231	0.0112712	0
0.1232	0.0074068	0
0.1233	0.00772884	0
0.1234	0.00772884	0
0.1235	0.00901698	0
0.1236	0.0074068	0
0.1237	0.00837291	0
0.1238	0.00708477	0
0.1239	0.00450849	0
0.124	0.00837291	0
0.1241	0.000966105	0
0.1242	-0.000966105	0
0.1243	-0.00289831	0
0.1244	-0.0064407	0
0.1245	0.00515256	0
0.1246	0.00322035	0
0.1247	0.00161017	0
0.1248	0.00418645	0
0.1249	0.00869494	0
0.125	0.00772884	0
0.1251	0.00676273	0
0.1252	0.00450849	0
0.1253	0.00354238	0
0.1254	0.00193221	0
0.1255	0.00161017	0
0.1256	0.00128814	0
0.1257	0	0
0.1258	0	0
0.1259	0.00064407	0
0.126	0.00386442	0
0.1261	-0.00225424	0
0.1262	-0.00289831	0
0.1263	-0.00483052	0
0.1264	-0.00354238	0
0.1265	-0.00676273	0
0.1266	-0.00257628	0
0.1267	-0.00611866	0
0.1268	-0.00805087	0
0.1269	-0.00515256	0
0.127	-0.00450849	0
0.1271	-0.00483052	0
0.1272	-0.00354238	0
0.1273	-0.00418645	0
0.1274	-0.00386442	0
0.1275	-0.00257628	0
0.1276	-0.00128814	0
0.1277	-0.00579663	0
0.1278	-0.00772884	0
0.1279	-0.00225424	0
0.128	-0.00386442	0
0.1281	-0.00579663	0
0.1282	-0.00837291	0
0.1283	-0.00515256	0
0.1284	-0.00450849	0
0.1285	-0.00450849	0
0.1286	-0.00289831	0
0.1287	0	0
0.1288	-0.00418645	0
0.1289	-0.000322035	0
0.129	-0.000322035	0
0.1291	0.00257628	0
0.1292	-0.00064407	0
0.1293	0.000966105	0
0.1294	-0.00354238	0
0.1295	-0.0138475	0
0.1296	-0.0112712	0
0.1297	-0.00450849	0
0.1298	-0.00161017	0
0.1299	-0.00193221	0
0.13	0.00225424	0
0.1301	-0.000322035	0
0.1302	-0.000966105	0
0.1303	0.00128814	0
0.1304	0.00128814	0
0.1305	-0.00386442	0
0.1306	-0.000322035	0
0.1307	0.00354238	0
0.1308	0.00579663	0
0.1309	0.00386442	0
0.131	-0.00064407	0
0.1311	0.0064407	0
0.1312	0.00289831	0
0.1313	0.00128814	0
0.1314	0.000322035	0
0.1315	0.00225424	0
0.1316	0.00708477	0
0.1317	0.00837291	0
0.1318	0.00708477	0
0.1319	0.00418645	0
0.132	0.00193221	0
0.1321	0.00193221	0
0.1322	0.00128814	0
0.1323	0.000966105	0
0.1324	0.00257628	0
0.1325	0.000966105	0
0.1326	0.000966105	0
0.1327	0.00354238	0
0.1328	0.00386442	0
0.1329	0.0064407	0
0.133	0.00128814	0
0.1331	-0.000966105	0
0.1332	-0.000322035	0
0.1333	0.00193221	0
0.1334	0.00257628	0
0.1335	0.00676273	0
0.1336	0.00450849	0
0.1337	0.00289831	0
0.1338	0.000966105	0
0.1339	0.00676273	0
0.134	0.0064407	0
0.1341	0.00483052	0
0.1342	0.00064407	0
0.1343	-0.00225424	0
0.1344	-0.00289831	0
0.1345	-0.00225424	0
0.1346	-0.00225424	0
0.1347	-0.00450849	0
0.1348	-0.000322035	0
0.1349	0.00193221	0
0.135	0.00547459	0
0.1351	0.0074068	0
0.1352	0.00515256	0
0.1353	0.00128814	0
0.1354	-0.00257628	0
0.1355	-0.00193221	0
0.1356	-0.00225424	0
0.1357	0.00418645	0
0.1358	0.00418645	0
0.1359	0.00128814	0
0.136	0.00515256	0
0.1361	0.00837291	0
0.1362	0.00547459	0
0.1363	0.00322035	0
0.1364	0.00225424	0
0.1365	0.00322035	0
0.1366	0.00579663	0
0.1367	0.00257628	0
0.1368	0.00257628	0
0.1369	0.00547459	0
0.137	0.00257628	0
0.1371	0.00450849	0
0.1372	0.00064407	0
0.1373	0.00225424	0
0.1374	-0.000322035	0
0.1375	-0.000966105	0
0.1376	0.00354238	0
0.1377	0.00386442	0
0.1378	-0.00386442	0
0.1379	-0.00579663	0
0.138	-0.00064407	0
0.1381	0.000966105	0
0.1382	-0.000966105	0
0.1383	0.00128814	0
0.1384	0.00322035	0
0.1385	0.00933901	0
0.1386	0.00708477	0
0.1387	0.00483052	0
0.1388	0.00676273	0
0.1389	0.00515256	0
0.139	0.00933901	0
0.1391	0.0074068	0
0.1392	0.00515256	0
0.1393	0.00515256	0
0.1394	0.00354238	0
0.1395	0.00193221	0
0.1396	0.00483052	0
0.1397	0.0115933	0
0.1398	0.0157797	0
0.1399	0.0112712	0
0.14	0.00772884	0
0.1401	0.0115933	0
0.1402	0.0132034	0
0.1403	0.00869494	0
0.1404	0.0064407	0
0.1405	0.0106272	0
0.1406	0.0122373	0
0.1407	0.0119153	0
0.1408	0.00901698	0
0.1409	0.00676273	0
0.141	0.00676273	0
0.1411	0.00128814	0
0.1412	0.000322035	0
0.1413	0.00257628	0
0.1414	0.00611866	0
0.1415	0.00805087	0
0.1416	0.00289831	0
0.1417	0.000966105	0
0.1418	0.00128814	0
0.1419	0.00161017	0
0.142	0.00547459	0
0.1421	0.00193221	0
0.1422	0.000322035	0
0.1423	0.00064407	0
0.1424	-0.00193221	0
0.1425	-0.00225424	0
0.1426	-0.00225424	0
0.1427	-0.00450849	0
0.1428	0.00225424	0
0.1429	0.00161017	0
0.143	0.00064407	0
0.1431	0.00161017	0
0.1432	0.00354238	0
0.1433	0.00257628	0
0.1434	0.00064407	0
0.1435	-0.00128814	0
0.1436	-0.00064407	0
0.1437	-0.00128814	0
0.1438	-0.00386442	0
0.1439	-0.00547459	0
0.144	-0.00708477	0
0.1441	-0.00772884	0
0.1442	-0.00354238	0
0.1443	0.000322035	0
0.1444	-0.00772884	0
0.1445	-0.00515256	0
0.1446	-0.00225424	0
0.1447	-0.00128814	0
0.1448	0	0
0.1449	0.00161017	0
0.145	0.00257628	0
0.1451	-0.00257628	0
0.1452	-0.00450849	0
0.1453	-0.00193221	0
0.1454	-0.00611866	0
0.1455	-0.00354238	0
0.1456	0	0
0.1457	-0.000322035	0
0.1458	-0.00611866	0
0.1459	-0.000966105	0
0.146	0.00161017	0
0.1461	-0.00161017	0
0.1462	-0.00483052	0
0.1463	-0.00354238	0
0.1464	-0.00354238	0
0.1465	-0.00322035	0
0.1466	-0.00386442	0
0.1467	0.00161017	0
0.1468	0.00450849	0
0.1469	0.00450849	0
0.147	0.00322035	0
0.1471	-0.00128814	0
0.1472	0	0
0.1473	-0.00064407	0
0.1474	-0.00064407	0
0.1475	-0.00450849	0
0.1476	-0.00128814	0
0.1477	0.000966105	0
0.1478	0.00257628	0
0.1479	0.000322035	0
0.148	0.00225424	0
0.1481	-0.000966105	0
0.1482	-0.0064407	0
0.1483	-0.00193221	0
0.1484	-0.000322035	0
0.1485	0.000966105	0
0.1486	0	0
0.1487	0.00257628	0
0.1488	0.00289831	0
0.1489	0.00161017	0
0.149	-0.000966105	0
0.1491	-0.00289831	0
0.1492	-0.00579663	0
0.1493	-0.00676273	0
0.1494	0.00161017	0
0.1495	0.00193221	0
0.1496	-0.00515256	0
0.1497	-0.00837291	0
0.1498	-0.00450849	0
0.1499	-0.00064407	0
0.15	-0.000322035	0
0.1501	0.00257628	0
0.1502	-0.00064407	0
0.1503	0.0074068	0
0.1504	0.00611866	0
0.1505	0.00257628	0
0.1506	0.000966105	0
0.1507	-0.00708477	0
0.1508	-0.00708477	0
0.1509	-0.00064407	0
0.151	0.00547459	0
0.1511	0.000966105	0
0.1512	-0.00128814	0
0.1513	-0.00161017	0
0.1514	-0.00193221	0
0.1515	-0.00772884	0
0.1516	-0.00547459	0
0.1517	0.00354238	0
0.1518	0	0
0.1519	0	0
0.152	-0.0064407	0
0.1521	-0.0141695	0
0.1522	-0.0112712	0
0.1523	-0.00450849	0
0.1524	-0.00257628	0
0.1525	-0.00579663	0
0.1526	-0.00483052	0
0.1527	-0.00322035	0
0.1528	-0.00386442	0
0.1529	0	0
0.153	0.00193221	0
0.1531	0.00418645	0
0.1532	-0.00161017	0
0.1533	-0.00064407	0
0.1534	0.00193221	0
0.1535	0.000966105	0
0.1536	0.00128814	0
0.1537	-0.00064407	0
0.1538	-0.00386442	0
0.1539	0.00064407	0
0.154	0.00515256	0
0.1541	0.00515256	0
0.1542	-0.000966105	0
0.1543	0.000966105	0
0.1544	0.00128814	0
0.1545	0.000322035	0
0.1546	0.00064407	0
0.1547	0	0
0.1548	0.00225424	0
0.1549	0.00869494	0
0.155	0.00515256	0
0.1551	-0.00193221	0
0.1552	-0.00289831	0
0.1553	-0.00128814	0
0.1554	-0.000966105	0
0.1555	0.00128814	0
0.1556	0.00483052	0
0.1557	0.00257628	0
0.1558	-0.00064407	0
0.1559	0.00515256	0
0.156	0.00547459	0
0.1561	0.00418645	0
0.1562	0.00289831	0
0.1563	0.0064407	0
0.1564	0.00579663	0
0.1565	0.00483052	0
0.1566	0.0103051	0
0.1567	0.0106272	0
0.1568	0.0106272	0
0.1569	0.00676273	0
0.157	0.0064407	0
0.1571	0.0106272	0
0.1572	0.00547459	0
0.1573	0.0074068	0
0.1574	0.00322035	0
0.1575	0.00772884	0
0.1576	0.00772884	0
0.1577	0.00869494	0
0.1578	0.00772884	0
0.1579	0.00772884	0
0.158	0.0064407	0
0.1581	0.00579663	0
0.1582	0.0064407	0
0.1583	0.00547459	0
0.1584	0.00611866	0
0.1585	0.00579663	0
0.1586	0.00869494	0
0.1587	0.00772884	0
0.1588	0.0115933	0
0.1589	0.0122373	0
0.159	0.00933901	0
0.1591	0.00418645	0
0.1592	0.00547459	0
0.1593	0.00611866	0
0.1594	0.00418645	0
0.1595	0.00483052	0
0.1596	0.00450849	0
0.1597	0.00386442	0
0.1598	0.00708477	0
0.1599	0.00547459	0
0.16	0.00676273	0
0.1601	0.00579663	0
0.1602	0.00837291	0
0.1603	0.00483052	0
0.1604	0.00418645	0
0.1605	-0.00483052	0
0.1606	-0.00322035	0
0.1607	-0.00257628	0
0.1608	-0.00547459	0
0.1609	-0.00193221	0
0.161	-0.00257628	0
0.1611	-0.00354238	0
0.1612	-0.00515256	0
0.1613	-0.00386442	0
0.1614	-0.00322035	0
0.1615	-0.00805087	0
0.1616	-0.00354238	0
0.1617	-0.00257628	0
0.1618	-0.00483052	0
0.1619	-0.00289831	0
0.162	-0.00354238	0
0.1621	-0.00257628	0
0.1622	0	0
0.1623	-0.00386442	0
0.1624	-0.0074068	0
0.1625	-0.00869494	0
0.1626	-0.00386442	0
0.1627	-0.00386442	0
0.1628	-0.00418645	0
0.1629	-0.00354238	0
0.163	-0.000322035	0
0.1631	-0.00257628	0
0.1632	-0.00386442	0
0.1633	-0.00128814	0
0.1634	-0.00386442	0
0.1635	-0.000966105	0
0.1636	-0.00064407	0
0.1637	-0.000966105	0
0.1638	-0.000966105	0
0.1639	0.00193221	0
0.164	0	0
0.1641	0.00289831	0
0.1642	0.00611866	0
0.1643	0.00805087	0
0.1644	0.0109492	0
0.1645	0.0064407	0
0.1646	0.00450849	0
0.1647	0.00064407	0
0.1648	0.00354238	0
0.1649	0.00579663	0
0.165	0.00611866	0
0.1651	0.00386442	0
0.1652	-0.000322035	0
0.1653	0.00225424	0
0.1654	0.00225424	0
0.1655	0.00354238	0
0.1656	0.00225424	0
0.1657	0.00289831	0
0.1658	0.00064407	0
0.1659	0	0
0.166	-0.000322035	0
0.1661	-0.000322035	0
0.1662	-0.00128814	0
0.1663	-0.000966105	0
0.1664	0.000966105	0
0.1665	0	0
0.1666	0.00064407	0
0.1667	-0.00257628	0
0.1668	-0.00386442	0
0.1669	-0.00547459	0
0.167	-0.00257628	0
0.1671	0.00225424	0
0.1672	0.000966105	0
0.1673	0.000322035	0
0.1674	-0.00193221	0
0.1675	-0.00257628	0
0.1676	-0.00257628	0
0.1677	-0.00257628	0
0.1678	-0.00322035	0
0.1679	0.00193221	0
0.168	0.00128814	0
0.1681	-0.00322035	0
0.1682	0.00193221	0
0.1683	0.00450849	0
0.1684	-0.00257628	0
0.1685	-0.0125594	0
0.1686	-0.0151356	0
0.1687	-0.0164238	0
0.1688	-0.0103051	0
0.1689	-0.00708477	0
0.169	-0.0109492	0
0.1691	-0.00869494	0
0.1692	-0.0132034	0
0.1693	-0.0112712	0
0.1694	-0.0112712	0
0.1695	-0.00933901	0
0.1696	-0.00869494	0
0.1697	-0.00772884	0
0.1698	-0.00772884	0
0.1699	-0.0109492	0
0.17	-0.00933901	0
0.1701	-0.00998308	0
0.1702	-0.00966105	0
0.1703	-0.0115933	0
0.1704	-0.00450849	0
0.1705	0.00193221	0
0.1706	0.000322035	0
0.1707	-0.000322035	0
0.1708	-0.00322035	0
0.1709	-0.00418645	0
0.171	-0.000322035	0
0.1711	0.000322035	0
0.1712	0.00386442	0
0.1713	0.000966105	0
0.1714	-0.00354238	0
0.1715	-0.00676273	0
0.1716	-0.0074068	0
0.1717	-0.00257628	0
0.1718	0	0
0.1719	-0.00193221	0
0.172	-0.00579663	0
0.1721	-0.00676273	0
0.1722	-0.00547459	0
0.1723	-0.0064407	0
0.1724	-0.0074068	0
0.1725	-0.00547459	0
0.1726	-0.00322035	0
0.1727	-0.00322035	0
0.1728	-0.00225424	0
0.1729	-0.00225424	0
0.173	-0.00386442	0
0.1731	-0.00483052	0
0.1732	-0.00257628	0
0.1733	-0.00515256	0
0.1734	-0.00257628	0
0.1735	-0.00289831	0
0.1736	-0.00064407	0
0.1737	-0.00289831	0
0.1738	-0.00386442	0
0.1739	-0.00772884	0
0.174	-0.00966105	0
0.1741	-0.00901698	0
0.1742	-0.00579663	0
0.1743	0.00933901	0
0.1744	0.0122373	0
0.1745	0.0074068	0
0.1746	0.00128814	0
0.1747	0.00193221	0
0.1748	0.000322035	0
0.1749	0.00128814	0
0.175	0.00708477	0
0.1751	0.00547459	0
0.1752	0.00193221	0
0.1753	0.00257628	0
0.1754	0.000966105	0
0.1755	-0.00161017	0
0.1756	-0.00322035	0
0.1757	0.00064407	0
0.1758	0.0064407	0
0.1759	0.00805087	0
0.176	0.0074068	0
0.1761	0	0
0.1762	0.00161017	0
0.1763	-0.00483052	0
0.1764	-0.00708477	0
0.1765	-0.00064407	0
0.1766	-0.000322035	0
0.1767	-0.00161017	0
0.1768	-0.00579663	0
0.1769	0	0
0.177	-0.00257628	0
0.1771	-0.00161017	0
0.1772	-0.00418645	0
0.1773	-0.00193221	0
0.1774	-0.00161017	0
0.1775	-0.00483052	0
0.1776	-0.00225424	0
0.1777	-0.00257628	0
0.1778	-0.00257628	0
0.1779	-0.00837291	0
0.178	-0.0064407	0
0.1781	-0.00708477	0
0.1782	-0.0064407	0
0.1783	0.00064407	0
0.1784	0.00225424	0
0.1785	-0.00193221	0
0.1786	-0.00386442	0
0.1787	-0.00805087	0
0.1788	-0.00322035	0
0.1789	-0.00289831	0
0.179	-0.00161017	0
0.1791	-0.00354238	0
0.1792	-0.00193221	0
0.1793	-0.00225424	0
0.1794	-0.00225424	0
0.1795	-0.00418645	0
0.1796	-0.00515256	0
0.1797	-0.00418645	0
0.1798	-0.00483052	0
0.1799	-0.00579663	0
0.18	-0.00579663	0
0.1801	-0.00322035	0
0.1802	0.00064407	0
0.1803	0.00322035	0
0.1804	0.00225424	0
0.1805	0.00257628	0
0.1806	-0.000966105	0
0.1807	0.00322035	0
0.1808	0.000322035	0
0.1809	-0.00161017	0
0.181	0.000322035	0
0.1811	0.00257628	0
0.1812	-0.000322035	0
0.1813	0.00128814	0
0.1814	0.00386442	0
0.1815	0.00354238	0
0.1816	0.00483052	0
0.1817	0.00128814	0
0.1818	0	0
0.1819	0.00708477	0
0.182	0.0074068	0
0.1821	0.00450849	0
0.1822	0.00161017	0
0.1823	0.00483052	0
0.1824	0.000322035	0
0.1825	-0.00257628	0
0.1826	0.00322035	0
0.1827	0.00579663	0
0.1828	0.00837291	0
0.1829	0.00869494	0
0.183	0.0103051	0
0.1831	0.00901698	0
0.1832	0.0122373	0
0.1833	0.0064407	0
0.1834	0.00322035	0
0.1835	0.0064407	0
0.1836	0.00837291	0
0.1837	0.0074068	0
0.1838	0.00322035	0
0.1839	-0.00386442	0
0.184	-0.00289831	0
0.1841	-0.00322035	0
0.1842	-0.00322035	0
0.1843	-0.00611866	0
0.1844	-0.00579663	0
0.1845	-0.00161017	0
0.1846	-0.000322035	0
0.1847	-0.00354238	0
0.1848	0.000322035	0
0.1849	-0.00064407	0
0.185	0.00386442	0
0.1851	-0.000322035	0
0.1852	-0.00450849	0
0.1853	-0.00161017	0
0.1854	-0.000966105	0
0.1855	-0.00483052	0
0.1856	-0.00257628	0
0.1857	0.00257628	0
0.1858	-0.00193221	0
0.1859	-0.00579663	0
0.186	0.000322035	0
0.1861	0.00193221	0
0.1862	0	0
0.1863	0.000322035	0
0.1864	0.00579663	0
0.1865	0.00772884	0
0.1866	0.00289831	0
0.1867	0.00418645	0
0.1868	0.00676273	0
0.1869	0.00676273	0
0.187	0.00611866	0
0.1871	0.00257628	0
0.1872	0.00611866	0
0.1873	0.00450849	0
0.1874	-0.00064407	0
0.1875	-0.000966105	0
0.1876	0.00064407	0
0.1877	0.00128814	0
0.1878	0.00128814	0
0.1879	0.00772884	0
0.188	0.00579663	0
0.1881	0.00805087	0
0.1882	0.0103051	0
0.1883	0.0109492	0
0.1884	0.0109492	0
0.1885	0.00450849	0
0.1886	0.00450849	0
0.1887	0.00161017	0
0.1888	0.00483052	0
0.1889	0.00257628	0
0.189	0.00515256	0
0.1891	0.00611866	0
0.1892	0.00289831	0
0.1893	0.00386442	0
0.1894	0.00450849	0
0.1895	0.00322035	0
0.1896	0.00257628	0
0.1897	0.00128814	0
0.1898	0.00676273	0
0.1899	0.00966105	0
0.19	0.00901698	0
0.1901	0.00354238	0
0.1902	0.00193221	0
0.1903	0.00128814	0
0.1904	-0.000966105	0
0.1905	-0.00257628	0
0.1906	-0.000322035	0
0.1907	0.00064407	0
0.1908	0.00418645	0
0.1909	0.00322035	0
0.191	0.00611866	0
0.1911	0.00611866	0
0.1912	0.00547459	0
0.1913	0.00128814	0
0.1914	-0.00064407	0
0.1915	0.00064407	0
0.1916	0.000322035	0
0.1917	-0.00193221	0
0.1918	-0.000322035	0
0.1919	-0.00128814	0
0.192	-0.00161017	0
0.1921	0.00289831	0
0.1922	-0.00161017	0
0.1923	-0.00064407	0
0.1924	0.000322035	0
0.1925	0.00322035	0
0.1926	0.00128814	0
0.1927	0.000322035	0
0.1928	0.00225424	0
0.1929	0.00579663	0
0.193	0.00933901	0
0.1931	0.0064407	0
0.1932	0.000966105	0
0.1933	0.00418645	0
0.1934	0.00772884	0
0.1935	0.00966105	0
0.1936	0.00611866	0
0.1937	0.00805087	0
0.1938	0.00257628	0
0.1939	0.00128814	0
0.194	0.00772884	0
0.1941	0.00289831	0
0.1942	-0.00225424	0
0.1943	0.00257628	0
0.1944	-0.000322035	0
0.1945	-0.00450849	0
0.1946	-0.00128814	0
0.1947	-0.000322035	0
0.1948	-0.00225424	0
0.1949	-0.00869494	0
0.195	-0.00998308	0
0.1951	-0.0103051	0
0.1952	-0.00869494	0
0.1953	-0.00515256	0
0.1954	-0.00547459	0
0.1955	-0.00901698	0
0.1956	-0.00933901	0
0.1957	-0.00547459	0
0.1958	-0.00676273	0
0.1959	-0.0074068	0
0.196	-0.00386442	0
0.1961	0.00193221	0
0.1962	0.00547459	0
0.1963	0.00386442	0
0.1964	-0.000322035	0
0.1965	-0.00450849	0
0.1966	-0.00515256	0
0.1967	0.00193221	0
0.1968	0.000966105	0
0.1969	0.000322035	0
0.197	-0.000322035	0
0.1971	-0.00547459	0
0.1972	-0.00772884	0
0.1973	-0.00837291	0
0.1974	-0.00772884	0
0.1975	-0.00386442	0
0.1976	-0.00064407	0
0.1977	0.00611866	0
0.1978	0.0074068	0
0.1979	0.00805087	0
0.198	0.00579663	0
0.1981	0.00225424	0
0.1982	-0.000966105	0
0.1983	-0.00289831	0
0.1984	-0.00257628	0
0.1985	-0.00354238	0
0.1986	-0.00450849	0
0.1987	-0.00354238	0
0.1988	-0.00547459	0
0.1989	-0.00483052	0
0.199	-0.000966105	0
0.1991	0.00611866	0
0.1992	0.0148136	0
0.1993	0.0144916	0
0.1994	0.00901698	0
0.1995	0	0
0.1996	-0.00611866	0
0.1997	-0.0074068	0
0.1998	-0.00515256	0
[truncated: 185,502 more rows]

## Sheet: g_TN1_Rdl_RNAi
t_s	song	segmentation_sine1_pulse2
0	0.00418645	0
0.0001	0.00225424	0
0.0002	0.00515256	0
0.0003	0.00386442	0
0.0004	0.00289831	0
0.0005	0.00322035	0
0.0006	0.000322035	0
0.0007	-0.00128814	0
0.0008	-0.000966105	0
0.0009	-0.00418645	0
0.001	0.00064407	0
0.0011	0.00064407	0
0.0012	0.0074068	0
0.0013	0.0112712	0
0.0014	0.0074068	0
0.0015	0.00322035	0
0.0016	-0.000966105	0
0.0017	-0.00450849	0
0.0018	-0.00064407	0
0.0019	-0.00193221	0
0.002	-0.00386442	0
0.0021	-0.00418645	0
0.0022	-0.00483052	0
0.0023	-0.0064407	0
0.0024	-0.00547459	0
0.0025	-0.00483052	0
0.0026	-0.0064407	0
0.0027	-0.00611866	0
0.0028	0.00289831	0
0.0029	0.00289831	0
0.003	0.00322035	0
0.0031	0.00193221	0
0.0032	0.000322035	0
0.0033	0.00257628	0
0.0034	0.000322035	0
0.0035	-0.000966105	0
0.0036	0.00354238	0
0.0037	0.00161017	0
0.0038	0.00322035	0
0.0039	0.00483052	0
0.004	-0.000322035	0
0.0041	0	0
0.0042	0.00322035	0
0.0043	0.0109492	0
0.0044	0.0132034	0
0.0045	0.0112712	0
0.0046	0.00998308	0
0.0047	0.0074068	0
0.0048	0.00837291	0
0.0049	0.00933901	0
0.005	0.0128814	0
0.0051	0.0106272	0
0.0052	0.0109492	0
0.0053	0.00998308	0
0.0054	0.00547459	0
0.0055	0.00289831	0
0.0056	0.000966105	0
0.0057	0.00386442	0
0.0058	0.00676273	0
0.0059	0.0106272	0
0.006	0.00837291	0
0.0061	0.00611866	0
0.0062	0.00450849	0
0.0063	0.00611866	0
0.0064	0.00611866	0
0.0065	0.00289831	0
0.0066	0.00515256	0
0.0067	0.00611866	0
0.0068	0.00805087	0
0.0069	0.00579663	0
0.007	0.00483052	0
0.0071	-0.00322035	0
0.0072	-0.00161017	0
0.0073	0.00128814	0
0.0074	0.00386442	0
0.0075	0.00386442	0
0.0076	0.00676273	0
0.0077	0.00418645	0
0.0078	0.00515256	0
0.0079	0.00225424	0
0.008	0.000322035	0
0.0081	0.00289831	0
0.0082	-0.000966105	0
0.0083	-0.00161017	0
0.0084	-0.00289831	0
0.0085	0.00064407	0
0.0086	0.00289831	0
0.0087	0.00289831	0
0.0088	0.00257628	0
0.0089	0	0
0.009	-0.00386442	0
0.0091	-0.000322035	0
0.0092	0.00161017	0
0.0093	0	0
0.0094	-0.00161017	0
0.0095	-0.00257628	0
0.0096	-0.00225424	0
0.0097	-0.00354238	0
0.0098	-0.00322035	0
0.0099	-0.00322035	0
0.01	0	0
0.0101	-0.000966105	0
0.0102	-0.00128814	0
0.0103	-0.00515256	0
0.0104	-0.00064407	0
0.0105	0.000966105	0
0.0106	-0.00289831	0
0.0107	-0.00386442	0
0.0108	0.00128814	0
0.0109	0.000966105	0
0.011	-0.000322035	0
0.0111	0.000966105	0
0.0112	0	0
0.0113	0	0
0.0114	0.00161017	0
0.0115	0.00483052	0
0.0116	0.00354238	0
0.0117	0.00128814	0
0.0118	0.00386442	0
0.0119	0.00322035	0
0.012	0.00193221	0
0.0121	0.000966105	0
0.0122	0.00579663	0
0.0123	0.00837291	0
0.0124	0.00869494	0
0.0125	0.00708477	0
0.0126	0.00837291	0
0.0127	0.00901698	0
0.0128	0.0074068	0
0.0129	0.00515256	0
0.013	0.00547459	0
0.0131	0.00547459	0
0.0132	-0.00354238	0
0.0133	-0.00676273	0
0.0134	-0.0064407	0
0.0135	-0.00322035	0
0.0136	-0.00483052	0
0.0137	-0.00547459	0
0.0138	-0.00193221	0
0.0139	0.000966105	0
0.014	0.00547459	0
0.0141	0.00289831	0
0.0142	0.00450849	0
0.0143	-0.000322035	0
0.0144	-0.00450849	0
0.0145	-0.00483052	0
0.0146	-0.00450849	0
0.0147	-0.00289831	0
0.0148	-0.00354238	0
0.0149	-0.00354238	0
0.015	-0.00611866	0
0.0151	-0.0074068	0
0.0152	-0.00322035	0
0.0153	-0.00611866	0
0.0154	-0.00322035	0
0.0155	0.00289831	0
0.0156	0.00386442	0
0.0157	0.00418645	0
0.0158	0.00354238	0
0.0159	-0.000322035	0
0.016	-0.000322035	0
0.0161	-0.000966105	0
0.0162	-0.00193221	0
0.0163	-0.00418645	0
0.0164	-0.00418645	0
0.0165	-0.00708477	0
0.0166	-0.00901698	0
0.0167	-0.0112712	0
0.0168	-0.00837291	0
0.0169	-0.00515256	0
0.017	-0.00354238	0
0.0171	0.000322035	0
0.0172	-0.000322035	0
0.0173	-0.000322035	0
0.0174	-0.000322035	0
0.0175	-0.00257628	0
0.0176	0.000966105	0
0.0177	-0.00064407	0
0.0178	-0.00450849	0
0.0179	-0.00933901	0
0.018	-0.0125594	0
0.0181	-0.0132034	0
0.0182	-0.0138475	0
0.0183	-0.00998308	0
0.0184	-0.0106272	0
0.0185	-0.00998308	0
0.0186	-0.00354238	0
0.0187	-0.00322035	0
0.0188	-0.00676273	0
0.0189	-0.00289831	0
0.019	-0.00483052	0
0.0191	-0.0064407	0
0.0192	-0.00579663	0
0.0193	-0.00579663	0
0.0194	-0.00450849	0
0.0195	-0.00933901	0
0.0196	-0.0132034	0
0.0197	-0.0106272	0
0.0198	-0.00933901	0
0.0199	-0.00933901	0
0.02	-0.0106272	0
0.0201	-0.00483052	0
0.0202	-0.00418645	0
0.0203	-0.000966105	0
0.0204	-0.00289831	0
0.0205	-0.00772884	0
0.0206	-0.00515256	0
0.0207	-0.00354238	0
0.0208	-0.00579663	0
0.0209	-0.0074068	0
0.021	-0.00869494	0
0.0211	-0.00901698	0
0.0212	-0.0103051	0
0.0213	-0.00901698	0
0.0214	-0.00579663	0
0.0215	0.000322035	0
0.0216	0.00161017	0
0.0217	0	0
0.0218	0.00289831	0
0.0219	0.00128814	0
0.022	-0.00064407	0
0.0221	0.00289831	0
0.0222	0.00418645	0
0.0223	0.00450849	0
0.0224	0.00289831	0
0.0225	-0.000322035	0
0.0226	-0.00128814	0
0.0227	-0.00128814	0
0.0228	0.00128814	0
0.0229	-0.00225424	0
0.023	-0.000966105	0
0.0231	0.00064407	0
0.0232	-0.00128814	0
0.0233	0.00418645	0
0.0234	0.00483052	0
0.0235	0.00225424	0
0.0236	0	0
0.0237	0.000322035	0
0.0238	0.00128814	0
0.0239	0.00869494	0
0.024	0.00289831	0
0.0241	-0.00128814	0
0.0242	0	0
0.0243	0.000966105	0
0.0244	-0.00257628	0
0.0245	-0.00225424	0
0.0246	-0.00128814	0
0.0247	-0.00354238	0
0.0248	-0.00257628	0
0.0249	-0.00611866	0
0.025	-0.000322035	0
0.0251	-0.00257628	0
0.0252	-0.00161017	0
0.0253	-0.00322035	0
0.0254	-0.00064407	0
0.0255	-0.00611866	0
0.0256	-0.00322035	0
0.0257	-0.00676273	0
0.0258	-0.00966105	0
0.0259	-0.00805087	0
0.026	-0.0064407	0
0.0261	-0.00933901	0
0.0262	-0.0132034	0
0.0263	-0.0125594	0
0.0264	-0.0132034	0
0.0265	-0.0170679	0
0.0266	-0.0157797	0
0.0267	-0.0103051	0
0.0268	-0.0115933	0
0.0269	-0.0141695	0
0.027	-0.0112712	0
0.0271	-0.00354238	0
0.0272	-0.00547459	0
0.0273	-0.00805087	0
0.0274	-0.00772884	0
0.0275	-0.00579663	0
0.0276	-0.00772884	0
0.0277	-0.00450849	0
0.0278	-0.00515256	0
0.0279	-0.00289831	0
0.028	-0.00064407	0
0.0281	0.00064407	0
0.0282	0.00289831	0
0.0283	0.00386442	0
0.0284	0.00193221	0
0.0285	0.00418645	0
0.0286	0.00193221	0
0.0287	0.00128814	0
0.0288	-0.00322035	0
0.0289	-0.00515256	0
0.029	-0.00450849	0
0.0291	-0.00322035	0
0.0292	-0.00225424	0
0.0293	-0.00772884	0
0.0294	-0.00515256	0
0.0295	-0.00064407	0
0.0296	0.00322035	0
0.0297	0.00289831	0
0.0298	0	0
0.0299	0.00225424	0
0.03	0.00354238	0
0.0301	0.00289831	0
0.0302	0.00289831	0
0.0303	0.00837291	0
0.0304	0.00805087	0
0.0305	0.00611866	0
0.0306	0.00676273	0
0.0307	0.00708477	0
0.0308	0.00708477	0
0.0309	0.00805087	0
0.031	0.00772884	0
0.0311	0.00579663	0
0.0312	0.00772884	0
0.0313	0.00547459	0
0.0314	0.00869494	0
0.0315	0.00901698	0
0.0316	0.00515256	0
0.0317	0.00805087	0
0.0318	0.0109492	0
0.0319	0.0128814	0
0.032	0.00837291	0
0.0321	0.00450849	0
0.0322	0.00128814	0
0.0323	0.00064407	0
0.0324	-0.00386442	0
0.0325	-0.00225424	0
0.0326	0.00225424	0
0.0327	0.00289831	0
0.0328	0.00289831	0
0.0329	0.00257628	0
0.033	0.00418645	0
0.0331	0.00322035	0
0.0332	0.000966105	0
0.0333	0.00064407	0
0.0334	0.00386442	0
0.0335	-0.000322035	0
0.0336	-0.00225424	0
0.0337	-0.00547459	0
0.0338	-0.00289831	0
0.0339	-0.00128814	0
0.034	-0.000322035	0
0.0341	-0.00193221	0
0.0342	-0.00289831	0
0.0343	-0.00193221	0
0.0344	-0.00386442	0
0.0345	-0.00064407	0
0.0346	-0.00064407	0
0.0347	0.00225424	0
0.0348	0.00064407	0
0.0349	-0.000322035	0
0.035	-0.00354238	0
0.0351	-0.00386442	0
0.0352	-0.00483052	0
0.0353	-0.00450849	0
0.0354	-0.00354238	0
0.0355	-0.00322035	0
0.0356	-0.0064407	0
0.0357	-0.00547459	0
0.0358	-0.00418645	0
0.0359	-0.00161017	0
0.036	-0.00193221	0
0.0361	-0.00418645	0
0.0362	-0.00901698	0
0.0363	-0.00708477	0
0.0364	0.00450849	0
0.0365	0.00805087	0
0.0366	0.0074068	0
0.0367	0.00708477	0
0.0368	0.00998308	0
0.0369	0.00837291	0
0.037	0.00579663	0
0.0371	0.00450849	0
0.0372	0.00064407	0
0.0373	-0.00257628	0
0.0374	-0.00225424	0
0.0375	-0.00064407	0
0.0376	0.00128814	0
0.0377	0.00869494	0
0.0378	0.00579663	0
0.0379	0.00611866	0
0.038	-0.00064407	0
0.0381	0.00161017	0
0.0382	0.00869494	0
0.0383	0.00450849	0
0.0384	0.00225424	0
0.0385	0.000322035	0
0.0386	0.00354238	0
0.0387	0.00450849	0
0.0388	0.000966105	0
0.0389	0.000966105	0
0.039	-0.00193221	0
0.0391	-0.00064407	0
0.0392	-0.00193221	0
0.0393	-0.00193221	0
0.0394	-0.00257628	0
0.0395	0	0
0.0396	-0.00450849	0
0.0397	-0.000322035	0
0.0398	0.00064407	0
0.0399	0	0
0.04	-0.000322035	0
0.0401	-0.00064407	0
0.0402	0.000322035	0
0.0403	-0.00064407	0
0.0404	-0.00161017	0
0.0405	-0.00225424	0
0.0406	-0.00128814	0
0.0407	0	0
0.0408	-0.000966105	0
0.0409	-0.00547459	0
0.041	-0.00966105	0
0.0411	-0.00837291	0
0.0412	-0.00354238	0
0.0413	-0.00547459	0
0.0414	-0.0103051	0
0.0415	-0.00998308	0
0.0416	-0.00901698	0
0.0417	-0.00805087	0
0.0418	-0.00676273	0
0.0419	-0.00869494	0
0.042	-0.00772884	0
0.0421	-0.00289831	0
0.0422	-0.00708477	0
0.0423	-0.00998308	0
0.0424	-0.0106272	0
0.0425	-0.0109492	0
0.0426	-0.0125594	0
0.0427	-0.0109492	0
0.0428	-0.0115933	0
0.0429	-0.0106272	0
0.043	-0.00869494	0
0.0431	-0.0103051	0
0.0432	-0.0106272	0
0.0433	-0.00933901	0
0.0434	-0.00805087	0
0.0435	-0.00933901	0
0.0436	-0.0106272	0
0.0437	-0.00837291	0
0.0438	-0.0170679	0
0.0439	-0.0109492	0
0.044	-0.00611866	0
0.0441	-0.0064407	0
0.0442	-0.00225424	0
0.0443	0.00322035	0
0.0444	-0.00354238	0
0.0445	-0.0074068	0
0.0446	-0.00225424	0
0.0447	0.00354238	0
0.0448	0.00161017	0
0.0449	0.000966105	0
0.045	-0.00289831	0
0.0451	0	0
0.0452	-0.00289831	0
0.0453	-0.00193221	0
0.0454	-0.00128814	0
0.0455	-0.00289831	0
0.0456	-0.00579663	0
0.0457	-0.00418645	0
0.0458	-0.000966105	0
0.0459	-0.00064407	0
0.046	-0.000322035	0
0.0461	-0.00289831	0
0.0462	-0.00483052	0
0.0463	-0.0064407	0
0.0464	-0.00354238	0
0.0465	-0.000966105	0
0.0466	0.00128814	0
0.0467	-0.00064407	0
0.0468	-0.00354238	0
0.0469	-0.00322035	0
0.047	-0.00289831	0
0.0471	-0.00257628	0
0.0472	0.00128814	0
0.0473	0.00483052	0
0.0474	0.00064407	0
0.0475	0.000966105	0
0.0476	0.00161017	0
0.0477	0.00289831	0
0.0478	0.00579663	0
0.0479	0.00193221	0
0.048	0	0
0.0481	-0.00322035	0
0.0482	-0.00450849	0
0.0483	-0.00386442	0
0.0484	-0.00611866	0
0.0485	-0.00933901	0
0.0486	-0.00483052	0
0.0487	0.00418645	0
0.0488	0.00869494	0
0.0489	0.00128814	0
0.049	-0.00386442	0
0.0491	-0.00322035	0
0.0492	-0.00418645	0
0.0493	-0.000966105	0
0.0494	0.000966105	0
0.0495	0.00193221	0
0.0496	0.000322035	0
0.0497	-0.00611866	0
0.0498	-0.00354238	0
0.0499	-0.00805087	0
0.05	-0.0138475	0
0.0501	-0.018678	0
0.0502	-0.0170679	0
0.0503	-0.00708477	0
0.0504	-0.00322035	0
0.0505	-0.00193221	0
0.0506	-0.000322035	0
0.0507	-0.00354238	0
0.0508	-0.000966105	0
0.0509	0.00064407	0
0.051	0	0
0.0511	0.00225424	0
0.0512	0.00289831	0
0.0513	-0.00322035	0
0.0514	-0.00193221	0
0.0515	-0.00676273	0
0.0516	-0.0074068	0
0.0517	-0.0064407	0
0.0518	-0.00322035	0
0.0519	0.00128814	0
0.052	-0.000322035	0
0.0521	-0.000322035	0
0.0522	-0.00161017	0
0.0523	-0.000966105	0
0.0524	-0.00064407	0
0.0525	-0.00354238	0
0.0526	-0.00354238	0
0.0527	0.000966105	0
0.0528	0.00128814	0
0.0529	0.0064407	0
0.053	0.0064407	0
0.0531	0.00128814	0
0.0532	-0.00193221	0
0.0533	-0.00515256	0
0.0534	-0.00064407	0
0.0535	0.000322035	0
0.0536	0.000322035	0
0.0537	0.00354238	0
0.0538	0.00450849	0
0.0539	0.00354238	0
0.054	-0.00161017	0
0.0541	0.000322035	0
0.0542	0.00386442	0
0.0543	0.00450849	0
0.0544	0.00386442	0
0.0545	0.00515256	0
0.0546	0.00676273	0
0.0547	0.00547459	0
0.0548	0.00257628	0
0.0549	0.00193221	0
0.055	0.00354238	0
0.0551	0.00418645	0
0.0552	0.00547459	0
0.0553	0.00193221	0
0.0554	0.00386442	0
0.0555	0.000966105	0
0.0556	-0.00225424	0
0.0557	0.00225424	0
0.0558	0.00322035	0
0.0559	-0.000322035	0
0.056	-0.000966105	0
0.0561	-0.00257628	0
0.0562	-0.00257628	0
0.0563	-0.00193221	0
0.0564	-0.00805087	0
0.0565	-0.00483052	0
0.0566	0.000966105	0
0.0567	0.00225424	0
0.0568	0.00322035	0
0.0569	0.00128814	0
0.057	0.000322035	0
0.0571	-0.00450849	0
0.0572	-0.000966105	0
0.0573	0.000966105	0
0.0574	0.00064407	0
0.0575	0.000966105	0
0.0576	-0.00225424	0
0.0577	-0.00161017	0
0.0578	-0.00772884	0
0.0579	0.00225424	0
0.058	0.00225424	0
0.0581	0.00354238	0
0.0582	0.00354238	0
0.0583	0.00515256	0
0.0584	0.00837291	0
0.0585	0.00708477	0
0.0586	0.00386442	0
0.0587	0.00869494	0
0.0588	0.00869494	0
0.0589	0.00998308	0
0.059	0.00611866	0
0.0591	0.00611866	0
0.0592	0.0064407	0
0.0593	0.00772884	0
0.0594	0.00289831	0
0.0595	0.00193221	0
0.0596	0.00322035	0
0.0597	0.00193221	0
0.0598	0.00128814	0
0.0599	-0.000966105	0
0.06	-0.00193221	0
0.0601	-0.000322035	0
0.0602	-0.000966105	0
0.0603	0.000322035	0
0.0604	0.00225424	0
0.0605	0	0
0.0606	-0.00289831	0
0.0607	0.000966105	0
0.0608	-0.000322035	0
0.0609	-0.00161017	0
0.061	-0.000966105	0
0.0611	-0.00225424	0
0.0612	-0.00064407	0
0.0613	0.00289831	0
0.0614	0.00128814	0
0.0615	-0.00161017	0
0.0616	-0.00128814	0
0.0617	0.00289831	0
0.0618	0.0064407	0
0.0619	0.00289831	0
0.062	0.00515256	0
0.0621	0.0064407	0
0.0622	0.00869494	0
0.0623	0.00708477	0
0.0624	0.00966105	0
0.0625	0.0106272	0
0.0626	0.00966105	0
0.0627	0.00708477	0
0.0628	0.00901698	0
0.0629	0.0135255	0
0.063	0.0144916	0
0.0631	0.0157797	0
0.0632	0.0196441	0
0.0633	0.018034	0
0.0634	0.0138475	0
0.0635	0.00966105	0
0.0636	0.00901698	0
0.0637	0.0115933	0
0.0638	0.0141695	0
0.0639	0.00869494	0
0.064	0.0064407	0
0.0641	0.0074068	0
0.0642	0.00869494	0
0.0643	0.00901698	0
0.0644	0.00418645	0
0.0645	0.0074068	0
0.0646	0.00998308	0
0.0647	0.0115933	0
0.0648	0.00611866	0
0.0649	0.0109492	0
0.065	0.0125594	0
0.0651	0.0115933	0
0.0652	0.00450849	0
0.0653	0.00354238	0
0.0654	0.00547459	0
0.0655	0.00225424	0
0.0656	0.00386442	0
0.0657	0.00225424	0
0.0658	0.00289831	0
0.0659	-0.000966105	0
0.066	0.00257628	0
0.0661	0.00450849	0
0.0662	0.00611866	0
0.0663	0.00354238	0
0.0664	0.00128814	0
0.0665	0.000322035	0
0.0666	-0.00128814	0
0.0667	-0.00064407	0
0.0668	0.00289831	0
0.0669	0.00128814	0
0.067	-0.00128814	0
0.0671	-0.00322035	0
0.0672	0	0
0.0673	0.00515256	0
0.0674	-0.00161017	0
0.0675	0.000322035	0
0.0676	0.00128814	0
0.0677	-0.00128814	0
0.0678	-0.00161017	0
0.0679	0.000966105	0
0.068	-0.00064407	0
0.0681	0.00225424	0
0.0682	0.00386442	0
0.0683	0.00128814	0
0.0684	0.00354238	0
0.0685	0.000966105	0
0.0686	-0.00515256	0
0.0687	-0.00579663	0
0.0688	-0.00708477	0
0.0689	-0.00579663	0
0.069	-0.00708477	0
0.0691	-0.00547459	0
0.0692	-0.00579663	0
0.0693	-0.00579663	0
0.0694	-0.00483052	0
0.0695	-0.00161017	0
0.0696	-0.00193221	0
0.0697	-0.000966105	0
0.0698	-0.00483052	0
0.0699	-0.00386442	0
0.07	-0.00354238	0
0.0701	-0.00193221	0
0.0702	-0.00193221	0
0.0703	-0.0064407	0
0.0704	-0.00515256	0
0.0705	-0.0064407	0
0.0706	-0.00998308	0
0.0707	-0.0151356	0
0.0708	-0.00998308	0
0.0709	-0.00901698	0
0.071	-0.00547459	0
0.0711	-0.00805087	0
0.0712	-0.00611866	0
0.0713	-0.00772884	0
0.0714	-0.00450849	0
0.0715	0	0
0.0716	-0.00225424	0
0.0717	-0.000322035	0
0.0718	-0.00064407	0
0.0719	0.00193221	0
0.072	0.00322035	0
0.0721	0.00225424	0
0.0722	-0.000322035	0
0.0723	-0.00225424	0
0.0724	-0.00386442	0
0.0725	-0.00450849	0
0.0726	-0.00354238	0
0.0727	0.00161017	0
0.0728	-0.00450849	0
0.0729	0.00193221	0
0.073	0.0064407	0
0.0731	0.00289831	0
0.0732	-0.00386442	0
0.0733	-0.00064407	0
0.0734	-0.00257628	0
0.0735	-0.00064407	0
0.0736	-0.00128814	0
0.0737	0.00128814	0
0.0738	0.00257628	0
0.0739	0.00483052	0
0.074	0.00193221	0
0.0741	0	0
0.0742	0.00257628	0
0.0743	0.00772884	0
0.0744	0.0125594	0
0.0745	0.0148136	0
0.0746	0.00837291	0
0.0747	0.0074068	0
0.0748	0.0074068	0
0.0749	0.00998308	0
0.075	0.00354238	0
0.0751	0.0074068	0
0.0752	0.0074068	0
0.0753	0.00225424	0
0.0754	0	0
0.0755	0.00257628	0
0.0756	0.00161017	0
0.0757	0.00354238	0
0.0758	0.000966105	0
0.0759	0.00289831	0
0.076	0.000966105	0
0.0761	0.00418645	0
0.0762	0.00901698	0
0.0763	0.00257628	0
0.0764	0.000322035	0
0.0765	0.00128814	0
0.0766	0.00257628	0
0.0767	-0.00257628	0
0.0768	-0.00225424	0
0.0769	-0.00064407	0
0.077	0.00354238	0
0.0771	0.00483052	0
0.0772	0.00128814	0
0.0773	-0.00193221	0
0.0774	-0.000966105	0
0.0775	0.00064407	0
0.0776	0.00450849	0
0.0777	0.00322035	0
0.0778	0.00547459	0
0.0779	0.00901698	0
0.078	-0.00064407	0
0.0781	0.000966105	0
0.0782	0.00676273	0
0.0783	0.00386442	0
0.0784	-0.00676273	0
0.0785	-0.00418645	0
0.0786	-0.00289831	0
0.0787	-0.00161017	0
0.0788	-0.00064407	0
0.0789	-0.00289831	0
0.079	-0.00257628	0
0.0791	0	0
0.0792	0.00064407	0
0.0793	0.00354238	0
0.0794	0.000966105	0
0.0795	0.00322035	0
0.0796	-0.00257628	0
0.0797	-0.00354238	0
0.0798	-0.00483052	0
0.0799	-0.00257628	0
0.08	-0.00064407	0
0.0801	0.00064407	0
0.0802	-0.000966105	0
0.0803	-0.000966105	0
0.0804	0.00611866	0
0.0805	0.00289831	0
0.0806	0.00161017	0
0.0807	0.00193221	0
0.0808	0.000322035	0
0.0809	-0.00064407	0
0.081	-0.00064407	0
0.0811	0.00128814	0
0.0812	0.00128814	0
0.0813	-0.00225424	0
0.0814	-0.00225424	0
0.0815	-0.00450849	0
0.0816	-0.00064407	0
0.0817	0.00128814	0
0.0818	-0.00257628	0
0.0819	-0.00579663	0
0.082	-0.00418645	0
0.0821	-0.00515256	0
0.0822	-0.00450849	0
0.0823	-0.00418645	0
0.0824	-0.00225424	0
0.0825	0	0
0.0826	-0.00354238	0
0.0827	-0.00289831	0
0.0828	-0.000322035	0
0.0829	-0.00257628	0
0.083	-0.00161017	0
0.0831	-0.000966105	0
0.0832	-0.00322035	0
0.0833	-0.00257628	0
0.0834	-0.00547459	0
0.0835	-0.00547459	0
0.0836	-0.00708477	0
0.0837	-0.00386442	0
0.0838	-0.00354238	0
0.0839	-0.00450849	0
0.084	-0.00128814	0
0.0841	-0.00128814	0
0.0842	-0.00450849	0
0.0843	-0.00708477	0
0.0844	-0.0064407	0
0.0845	-0.00772884	0
0.0846	-0.00869494	0
0.0847	-0.00579663	0
0.0848	-0.00998308	0
0.0849	-0.0109492	0
0.085	-0.0109492	0
0.0851	-0.0157797	0
0.0852	-0.0141695	0
0.0853	-0.00901698	0
0.0854	-0.00257628	0
0.0855	-0.00547459	0
0.0856	-0.00579663	0
0.0857	-0.00547459	0
0.0858	-0.00805087	0
0.0859	-0.0103051	0
0.086	-0.00772884	0
0.0861	-0.0074068	0
0.0862	-0.00805087	0
0.0863	-0.00966105	0
0.0864	-0.00676273	0
0.0865	-0.00869494	0
0.0866	-0.0103051	0
0.0867	-0.00708477	0
0.0868	-0.0064407	0
0.0869	-0.00418645	0
0.087	-0.00901698	0
0.0871	-0.00772884	0
0.0872	-0.00547459	0
0.0873	-0.00772884	0
0.0874	-0.00483052	0
0.0875	-0.00322035	0
0.0876	-0.00483052	0
0.0877	-0.0064407	0
0.0878	-0.00161017	0
0.0879	0.00354238	0
0.088	0.00225424	0
0.0881	-0.00161017	0
0.0882	-0.00418645	0
0.0883	-0.00450849	0
0.0884	-0.00579663	0
0.0885	-0.00193221	0
0.0886	0.000966105	0
0.0887	0.00161017	0
0.0888	0.00064407	0
0.0889	0.00354238	0
0.089	0.00161017	0
0.0891	-0.000966105	0
0.0892	0.000966105	0
0.0893	0.00193221	0
0.0894	0.00354238	0
0.0895	0.00064407	0
0.0896	0.00128814	0
0.0897	0.000322035	0
0.0898	-0.00547459	0
0.0899	-0.00322035	0
0.09	-0.00418645	0
0.0901	-0.00322035	0
0.0902	-0.00257628	0
0.0903	0.00257628	0
0.0904	-0.00128814	0
0.0905	-0.00225424	0
0.0906	-0.00064407	0
0.0907	0.00064407	0
0.0908	0.00386442	0
0.0909	0.00128814	0
0.091	0.00064407	0
0.0911	-0.00128814	0
0.0912	-0.00257628	0
0.0913	-0.00322035	0
0.0914	-0.00837291	0
0.0915	-0.00354238	0
0.0916	0	0
0.0917	0.000322035	0
0.0918	-0.00128814	0
0.0919	-0.00289831	0
0.092	-0.00354238	0
0.0921	-0.00579663	0
0.0922	-0.00805087	0
0.0923	-0.00708477	0
0.0924	-0.00708477	0
0.0925	-0.00708477	0
0.0926	-0.00772884	0
0.0927	-0.0138475	0
0.0928	-0.0196441	0
0.0929	-0.0132034	0
0.093	-0.0128814	0
0.0931	-0.0106272	0
0.0932	-0.00869494	0
0.0933	-0.00869494	0
0.0934	-0.0125594	0
0.0935	-0.0109492	0
0.0936	-0.00708477	0
0.0937	-0.00579663	0
0.0938	-0.00547459	0
0.0939	-0.00515256	0
0.094	-0.00483052	0
0.0941	-0.00708477	0
0.0942	-0.00837291	0
0.0943	-0.00708477	0
0.0944	-0.0109492	0
0.0945	-0.0119153	0
0.0946	-0.0115933	0
0.0947	-0.00805087	0
0.0948	-0.00805087	0
0.0949	-0.00515256	0
0.095	-0.00579663	0
0.0951	-0.00805087	0
0.0952	-0.0074068	0
0.0953	-0.00483052	0
0.0954	-0.00354238	0
0.0955	-0.00450849	0
0.0956	-0.0074068	0
0.0957	-0.00708477	0
0.0958	-0.00708477	0
0.0959	-0.00354238	0
0.096	-0.00289831	0
0.0961	-0.00933901	0
0.0962	-0.00805087	0
0.0963	-0.00805087	0
0.0964	-0.00515256	0
0.0965	0.000322035	0
0.0966	0.000966105	0
0.0967	0.00257628	0
0.0968	0.00289831	0
0.0969	-0.00064407	0
0.097	0.00225424	0
0.0971	0.00128814	0
0.0972	0.00225424	0
0.0973	-0.00257628	0
0.0974	-0.0064407	0
0.0975	-0.00257628	0
0.0976	-0.00128814	0
0.0977	-0.00193221	0
0.0978	0.000966105	0
0.0979	0.00901698	0
0.098	0.00676273	0
0.0981	0.00805087	0
0.0982	0.00257628	0
0.0983	0.00161017	0
0.0984	0.00611866	0
0.0985	0.00579663	0
0.0986	0.00901698	0
0.0987	0.00450849	0
0.0988	0.00257628	0
0.0989	0.000322035	0
0.099	0.000322035	0
0.0991	-0.00193221	0
0.0992	-0.000322035	0
0.0993	0.000966105	0
0.0994	0.00225424	0
0.0995	0.00450849	0
0.0996	0.00354238	0
0.0997	0.00225424	0
0.0998	0.00064407	0
0.0999	0.00386442	0
0.1	0	0
0.1001	0.00386442	0
0.1002	0.00418645	0
0.1003	0.00354238	0
0.1004	0.00483052	0
0.1005	0.00289831	0
0.1006	0	0
0.1007	0.00161017	0
0.1008	-0.00322035	0
0.1009	-0.000322035	0
0.101	0.00193221	0
0.1011	0.00257628	0
0.1012	-0.000966105	0
0.1013	-0.00322035	0
0.1014	-0.00161017	0
0.1015	0	0
0.1016	0.000966105	0
0.1017	0.00193221	0
0.1018	0.00225424	0
0.1019	0.00161017	0
0.102	0.00193221	0
0.1021	0.00064407	0
0.1022	0.000966105	0
0.1023	0.00128814	0
0.1024	-0.00128814	0
0.1025	-0.00161017	0
0.1026	-0.00289831	0
0.1027	-0.00161017	0
0.1028	0.000322035	0
0.1029	-0.000966105	0
0.103	-0.00193221	0
0.1031	0.000322035	0
0.1032	0.00225424	0
0.1033	0.00354238	0
0.1034	0.00515256	0
0.1035	0.00483052	0
0.1036	0.00161017	0
0.1037	0.00161017	0
0.1038	0.00064407	0
0.1039	0.00322035	0
0.104	0.000322035	0
0.1041	-0.00193221	0
0.1042	0.000322035	0
0.1043	-0.000966105	0
0.1044	0.00547459	0
0.1045	0.0103051	0
0.1046	0.00837291	0
0.1047	0.0074068	0
0.1048	0.00515256	0
0.1049	0.0064407	0
0.105	0.00515256	0
0.1051	0.000966105	0
0.1052	-0.00064407	0
0.1053	-0.0064407	0
0.1054	0.000322035	0
0.1055	0.00161017	0
0.1056	0.00225424	0
0.1057	0.00161017	0
0.1058	0.000966105	0
0.1059	0.00579663	0
0.106	0.00837291	0
0.1061	0.0106272	0
0.1062	0.00676273	0
0.1063	0.0115933	0
0.1064	0.0148136	0
0.1065	0.0164238	0
0.1066	0.0122373	0
0.1067	0.00933901	0
0.1068	0.00676273	0
0.1069	0.00805087	0
0.107	0.0064407	0
0.1071	0.00354238	0
0.1072	0.00483052	0
0.1073	0.00386442	0
0.1074	0.00547459	0
0.1075	0.00193221	0
0.1076	0.00322035	0
0.1077	0.00161017	0
0.1078	0.00515256	0
0.1079	0.00418645	0
0.108	0.00418645	0
0.1081	0.00386442	0
0.1082	0.00064407	0
0.1083	-0.00483052	0
0.1084	-0.00289831	0
0.1085	-0.000966105	0
0.1086	0.00161017	0
0.1087	0.00257628	0
0.1088	0.000322035	0
0.1089	-0.00225424	0
0.109	-0.00772884	0
0.1091	-0.00579663	0
0.1092	-0.00128814	0
0.1093	0	0
0.1094	0.000322035	0
0.1095	0.00128814	0
0.1096	0.00064407	0
0.1097	0.00193221	0
0.1098	0.00128814	0
0.1099	-0.00128814	0
0.11	-0.000966105	0
0.1101	-0.00418645	0
0.1102	-0.00354238	0
0.1103	-0.00322035	0
0.1104	-0.00483052	0
0.1105	-0.00289831	0
0.1106	-0.00354238	0
0.1107	-0.00193221	0
0.1108	-0.00322035	0
0.1109	0.00161017	0
0.111	0.000322035	0
0.1111	0.00418645	0
0.1112	0.00483052	0
0.1113	0.00289831	0
0.1114	0.000322035	0
0.1115	-0.00064407	0
0.1116	0	0
0.1117	0.00418645	0
0.1118	0.00515256	0
0.1119	0.00418645	0
0.112	0.00322035	0
0.1121	0.00837291	0
0.1122	0.00257628	0
0.1123	0.00161017	0
0.1124	0.00193221	0
0.1125	-0.00128814	0
0.1126	0.00322035	0
0.1127	0.00289831	0
0.1128	0.00289831	0
0.1129	0.00128814	0
0.113	0	0
0.1131	-0.00193221	0
0.1132	0.00386442	0
0.1133	-0.000322035	0
0.1134	-0.00322035	0
0.1135	0.00064407	0
0.1136	0.00161017	0
0.1137	0.0074068	0
0.1138	0.00257628	0
0.1139	-0.000322035	0
0.114	0.00161017	0
0.1141	0.00418645	0
0.1142	0.00611866	0
0.1143	0.0106272	0
0.1144	0.0122373	0
0.1145	0.00547459	0
0.1146	0.00611866	0
0.1147	0.00128814	0
0.1148	0.00225424	0
0.1149	0.0074068	0
0.115	0.0132034	0
0.1151	0.0141695	0
0.1152	0.00515256	0
0.1153	0.00772884	0
0.1154	0.0109492	0
0.1155	0.00998308	0
0.1156	0.0064407	0
0.1157	0.00579663	0
0.1158	0.00708477	0
0.1159	0.0106272	0
0.116	0.0106272	0
0.1161	0.00483052	0
0.1162	0.00354238	0
0.1163	0.00289831	0
0.1164	0.00708477	0
0.1165	0.00225424	0
0.1166	0.00064407	0
0.1167	0.00128814	0
0.1168	-0.000966105	0
0.1169	0.0064407	0
0.117	0.0106272	0
0.1171	0.0112712	0
0.1172	0.0115933	0
0.1173	0.00966105	0
0.1174	0.00257628	0
0.1175	0.00354238	0
0.1176	0.00450849	0
0.1177	0.00708477	0
0.1178	0.0128814	0
0.1179	0.0103051	0
0.118	0.00676273	0
0.1181	0.00128814	0
0.1182	0.00161017	0
0.1183	-0.00225424	0
0.1184	-0.00515256	0
0.1185	-0.0109492	0
0.1186	-0.0103051	0
0.1187	-0.000966105	0
0.1188	-0.00386442	0
0.1189	-0.00579663	0
0.119	-0.00257628	0
0.1191	0	0
0.1192	-0.00322035	0
0.1193	-0.00515256	0
0.1194	-0.00225424	0
0.1195	-0.00354238	0
0.1196	-0.00515256	0
0.1197	-0.00933901	0
0.1198	-0.00547459	0
0.1199	-0.00579663	0
0.12	-0.0109492	0
0.1201	-0.00837291	0
0.1202	-0.00901698	0
0.1203	-0.00676273	0
0.1204	-0.00772884	0
0.1205	-0.00289831	0
0.1206	-0.000966105	0
0.1207	-0.00193221	0
0.1208	-0.00418645	0
0.1209	0.000322035	0
0.121	0.00289831	0
0.1211	-0.00225424	0
0.1212	-0.00225424	0
0.1213	-0.000966105	0
0.1214	-0.00193221	0
0.1215	-0.00708477	0
0.1216	-0.0109492	0
0.1217	-0.00837291	0
0.1218	-0.0064407	0
0.1219	-0.0064407	0
0.122	-0.00611866	0
0.1221	-0.00064407	0
0.1222	-0.000322035	0
0.1223	0	0
0.1224	0.00354238	0
0.1225	0.00483052	0
0.1226	0	0
0.1227	-0.00161017	0
0.1228	0.00289831	0
0.1229	0.00869494	0
0.123	0.0125594	0
0.1231	0.00579663	0
0.1232	0.00161017	0
0.1233	0.00225424	0
0.1234	0.00064407	0
0.1235	0.00418645	0
0.1236	0.00805087	0
0.1237	0.0064407	0
0.1238	0.0074068	0
0.1239	0.00418645	0
0.124	0.00418645	0
0.1241	0.00161017	0
0.1242	0.000966105	0
0.1243	0.00483052	0
0.1244	0.00354238	0
0.1245	0	0
0.1246	0.000966105	0
0.1247	0.00547459	0
0.1248	-0.000322035	0
0.1249	-0.00193221	0
0.125	-0.00450849	0
0.1251	-0.0074068	0
0.1252	-0.00579663	0
0.1253	-0.00225424	0
0.1254	-0.00579663	0
0.1255	-0.00515256	0
0.1256	0.000966105	0
0.1257	-0.00128814	0
0.1258	0.00161017	0
0.1259	-0.00064407	0
0.126	-0.00128814	0
0.1261	-0.00193221	0
0.1262	-0.00483052	0
0.1263	-0.0064407	0
0.1264	-0.00193221	0
0.1265	-0.00289831	0
0.1266	-0.00386442	0
0.1267	-0.000322035	0
0.1268	0.00225424	0
0.1269	0.000966105	0
0.127	-0.00064407	0
0.1271	0.00418645	0
0.1272	0.00772884	0
0.1273	0.00450849	0
0.1274	-0.00322035	0
0.1275	-0.00354238	0
0.1276	0.00128814	0
0.1277	0.00128814	0
0.1278	-0.000966105	0
0.1279	-0.00128814	0
0.128	-0.00064407	0
0.1281	-0.00966105	0
0.1282	-0.00805087	0
0.1283	-0.00869494	0
0.1284	-0.00579663	0
0.1285	-0.00257628	0
0.1286	-0.00289831	0
0.1287	-0.000322035	0
0.1288	0.00418645	0
0.1289	0.00483052	0
0.129	0	0
0.1291	-0.00322035	0
0.1292	-0.000322035	0
0.1293	-0.000322035	0
0.1294	-0.00322035	0
0.1295	-0.00772884	0
0.1296	-0.00161017	0
0.1297	-0.00322035	0
0.1298	-0.00805087	0
0.1299	-0.00322035	0
0.13	0.000966105	0
0.1301	0.00483052	0
0.1302	0.00322035	0
0.1303	0.00289831	0
0.1304	0.00289831	0
0.1305	0.00289831	0
0.1306	0.00579663	0
0.1307	0.00193221	0
0.1308	-0.00193221	0
0.1309	0.00322035	0
0.131	0.00450849	0
0.1311	0.000966105	0
0.1312	-0.00225424	0
0.1313	-0.00289831	0
0.1314	-0.00322035	0
0.1315	-0.00193221	0
0.1316	0.00450849	0
0.1317	0.00386442	0
0.1318	0.00128814	0
0.1319	0.00257628	0
0.132	-0.00064407	0
0.1321	0	0
0.1322	-0.00128814	0
0.1323	0.00225424	0
0.1324	-0.00386442	0
0.1325	-0.00322035	0
0.1326	0.000322035	0
0.1327	0.00257628	0
0.1328	0.00064407	0
0.1329	-0.00515256	0
0.133	-0.00418645	0
0.1331	-0.00064407	0
0.1332	0.00064407	0
0.1333	0.00418645	0
0.1334	0.00193221	0
0.1335	0.00161017	0
0.1336	0.000322035	0
0.1337	-0.00257628	0
0.1338	0.00161017	0
0.1339	0.00257628	0
0.134	0.00064407	0
0.1341	-0.00322035	0
0.1342	-0.00193221	0
0.1343	-0.00064407	0
0.1344	0.000966105	0
0.1345	0.000322035	0
0.1346	-0.00161017	0
0.1347	0.00064407	0
0.1348	-0.00289831	0
0.1349	-0.00289831	0
0.135	0.00450849	0
0.1351	-0.00193221	0
0.1352	-0.00483052	0
0.1353	-0.0064407	0
0.1354	-0.00386442	0
0.1355	-0.00064407	0
0.1356	-0.00193221	0
0.1357	-0.00579663	0
0.1358	-0.00611866	0
0.1359	-0.00837291	0
0.136	-0.00708477	0
0.1361	-0.0103051	0
0.1362	-0.0135255	0
0.1363	-0.00998308	0
0.1364	-0.00805087	0
0.1365	-0.00676273	0
0.1366	-0.0064407	0
0.1367	-0.00869494	0
0.1368	-0.00322035	0
0.1369	-0.00450849	0
0.137	-0.00418645	0
0.1371	-0.00547459	0
0.1372	-0.00483052	0
0.1373	-0.00611866	0
0.1374	-0.0074068	0
0.1375	-0.0074068	0
0.1376	-0.00611866	0
0.1377	-0.00386442	0
0.1378	-0.00579663	0
0.1379	-0.00225424	0
0.138	0.000322035	0
0.1381	-0.00483052	0
0.1382	-0.00933901	0
0.1383	-0.00933901	0
0.1384	-0.00450849	0
0.1385	0.000322035	0
0.1386	-0.00161017	0
0.1387	-0.00289831	0
0.1388	-0.00354238	0
0.1389	-0.00708477	0
0.139	-0.00579663	0
0.1391	0.00161017	0
0.1392	0.00128814	0
0.1393	0.00418645	0
0.1394	0.000322035	0
0.1395	-0.000322035	0
0.1396	0.00257628	0
0.1397	0.00450849	0
0.1398	0.00354238	0
0.1399	0.00483052	0
0.14	0.00225424	0
0.1401	-0.00354238	0
0.1402	-0.000966105	0
0.1403	0.000322035	0
0.1404	0.00128814	0
0.1405	0.00257628	0
0.1406	0.00257628	0
0.1407	0.00386442	0
0.1408	-0.000322035	0
0.1409	-0.00450849	0
0.141	-0.00386442	0
0.1411	-0.00450849	0
0.1412	-0.00483052	0
0.1413	-0.0064407	0
0.1414	-0.00322035	0
0.1415	-0.00386442	0
0.1416	-0.00418645	0
0.1417	-0.00225424	0
0.1418	-0.00322035	0
0.1419	-0.00064407	0
0.142	-0.00322035	0
0.1421	-0.00354238	0
0.1422	-0.00128814	0
0.1423	-0.00193221	0
0.1424	-0.00128814	0
0.1425	0.00161017	0
0.1426	-0.00064407	0
0.1427	-0.0064407	0
0.1428	-0.00515256	0
0.1429	0.000966105	0
0.143	-0.00128814	0
0.1431	-0.000966105	0
0.1432	0.00064407	0
0.1433	0.00193221	0
0.1434	0	0
0.1435	0.000966105	0
0.1436	0.00257628	0
0.1437	0.00257628	0
0.1438	0.00322035	0
0.1439	0.00161017	0
0.144	0.00354238	0
0.1441	-0.00193221	0
0.1442	-0.00611866	0
0.1443	-0.00161017	0
0.1444	0	0
0.1445	0.00128814	0
0.1446	0.00611866	0
0.1447	0.00611866	0
0.1448	-0.00064407	0
0.1449	0	0
0.145	-0.00161017	0
0.1451	0.000966105	0
0.1452	0.00322035	0
0.1453	0.000966105	0
0.1454	0.00483052	0
0.1455	0.00193221	0
0.1456	0.00225424	0
0.1457	0.00128814	0
0.1458	0.00128814	0
0.1459	0	0
0.146	0.000322035	0
0.1461	0.00450849	0
0.1462	0.00676273	0
0.1463	0.00128814	0
0.1464	0.00193221	0
0.1465	0.00322035	0
0.1466	0.00611866	0
0.1467	0.00483052	0
0.1468	0.00966105	0
0.1469	0.00772884	0
0.147	0.00418645	0
0.1471	0.00289831	0
0.1472	0.00901698	0
0.1473	0.0148136	0
0.1474	0.0125594	0
0.1475	0.00998308	0
0.1476	0.00450849	0
0.1477	0.00289831	0
0.1478	0.0074068	0
0.1479	0.00998308	0
0.148	0.00772884	0
0.1481	0.00676273	0
0.1482	0.00515256	0
0.1483	0.00386442	0
0.1484	0.00483052	0
0.1485	0.0074068	0
0.1486	0.0064407	0
0.1487	0.00257628	0
0.1488	-0.000966105	0
0.1489	0.00193221	0
0.149	-0.00064407	0
0.1491	0.00289831	0
0.1492	0.00225424	0
0.1493	0.00064407	0
0.1494	0.00064407	0
0.1495	0.00708477	0
0.1496	0.00418645	0
0.1497	0.00547459	0
0.1498	0.00064407	0
0.1499	-0.00418645	0
0.15	-0.00225424	0
0.1501	-0.000322035	0
0.1502	0.000322035	0
0.1503	0.00611866	0
0.1504	0.0064407	0
0.1505	0.00289831	0
0.1506	0.00193221	0
0.1507	0.00193221	0
0.1508	0.00354238	0
0.1509	0.00225424	0
0.151	0.00450849	0
0.1511	0.00161017	0
0.1512	0.00450849	0
0.1513	0.00289831	0
0.1514	0	0
0.1515	-0.00289831	0
0.1516	0.000322035	0
0.1517	-0.00193221	0
0.1518	-0.00322035	0
0.1519	-0.00289831	0
0.152	-0.00064407	0
0.1521	0.000966105	0
0.1522	0	0
0.1523	0.00418645	0
0.1524	0.000322035	0
0.1525	0.00386442	0
0.1526	0.00193221	0
0.1527	0.00128814	0
0.1528	-0.000966105	0
0.1529	-0.00354238	0
0.153	-0.00579663	0
0.1531	-0.00257628	0
0.1532	0.00257628	0
0.1533	0.00289831	0
0.1534	-0.00322035	0
0.1535	-0.00193221	0
0.1536	-0.00161017	0
0.1537	-0.00161017	0
0.1538	-0.00193221	0
0.1539	-0.00161017	0
0.154	-0.000966105	0
0.1541	-0.00611866	0
0.1542	-0.00418645	0
0.1543	-0.000322035	0
0.1544	-0.00418645	0
0.1545	-0.00257628	0
0.1546	-0.00483052	0
0.1547	-0.00257628	0
0.1548	-0.0074068	0
0.1549	-0.00450849	0
0.155	-0.00676273	0
0.1551	-0.00611866	0
0.1552	-0.00772884	0
0.1553	-0.0106272	0
0.1554	-0.0122373	0
0.1555	-0.0109492	0
0.1556	-0.00805087	0
0.1557	-0.00450849	0
0.1558	-0.00483052	0
0.1559	-0.00676273	0
0.156	-0.00676273	0
0.1561	-0.00128814	0
0.1562	0.00322035	0
0.1563	-0.00322035	0
0.1564	-0.00579663	0
0.1565	-0.00837291	0
0.1566	-0.00869494	0
0.1567	-0.00708477	0
0.1568	-0.00869494	0
0.1569	-0.00418645	0
0.157	-0.00483052	0
0.1571	-0.00869494	0
0.1572	-0.00483052	0
0.1573	-0.00933901	0
0.1574	-0.00901698	0
0.1575	-0.0106272	0
0.1576	-0.0125594	0
0.1577	-0.0125594	0
0.1578	-0.0148136	0
0.1579	-0.018034	0
0.158	-0.0173899	0
0.1581	-0.0125594	0
0.1582	-0.00869494	0
0.1583	-0.00708477	0
0.1584	-0.00708477	0
0.1585	-0.0103051	0
0.1586	-0.00933901	0
0.1587	-0.00869494	0
0.1588	-0.00869494	0
0.1589	-0.0064407	0
0.159	-0.00322035	0
0.1591	-0.00579663	0
0.1592	-0.00611866	0
0.1593	-0.00289831	0
0.1594	0.00225424	0
0.1595	0.00193221	0
0.1596	0.00064407	0
0.1597	0	0
0.1598	-0.00289831	0
0.1599	-0.00064407	0
0.16	-0.000322035	0
0.1601	-0.00515256	0
0.1602	-0.00386442	0
0.1603	-0.00322035	0
0.1604	-0.00193221	0
0.1605	-0.00128814	0
0.1606	0.000966105	0
0.1607	-0.00064407	0
0.1608	0.00161017	0
0.1609	0.00161017	0
0.161	-0.000322035	0
0.1611	-0.000966105	0
0.1612	0.000322035	0
0.1613	-0.00064407	0
0.1614	-0.00225424	0
0.1615	-0.00869494	0
0.1616	-0.0103051	0
0.1617	-0.0103051	0
0.1618	-0.0064407	0
0.1619	-0.0112712	0
0.162	-0.00998308	0
0.1621	-0.00289831	0
0.1622	-0.00322035	0
0.1623	-0.00547459	0
0.1624	-0.00547459	0
0.1625	-0.00289831	0
0.1626	-0.00708477	0
0.1627	-0.00837291	0
0.1628	-0.00547459	0
0.1629	-0.00579663	0
0.163	-0.00418645	0
0.1631	-0.0125594	0
0.1632	-0.00805087	0
0.1633	-0.0115933	0
0.1634	-0.00772884	0
0.1635	-0.00515256	0
0.1636	-0.000966105	0
0.1637	0.00257628	0
0.1638	0.00161017	0
0.1639	0.000322035	0
0.164	0.00322035	0
0.1641	0.00225424	0
0.1642	-0.00064407	0
0.1643	-0.00579663	0
0.1644	-0.00579663	0
0.1645	-0.00772884	0
0.1646	-0.0074068	0
0.1647	-0.00354238	0
0.1648	-0.00322035	0
0.1649	-0.00676273	0
0.165	-0.00547459	0
0.1651	-0.00161017	0
0.1652	-0.000966105	0
0.1653	0.00128814	0
0.1654	-0.00225424	0
0.1655	-0.00128814	0
0.1656	0.00193221	0
0.1657	0.00161017	0
0.1658	-0.00515256	0
0.1659	-0.00579663	0
0.166	-0.00611866	0
0.1661	-0.00611866	0
0.1662	-0.0064407	0
0.1663	-0.00483052	0
0.1664	-0.00386442	0
0.1665	-0.00450849	0
0.1666	-0.00322035	0
0.1667	-0.000966105	0
0.1668	0.00515256	0
0.1669	0.0064407	0
0.167	0.00128814	0
0.1671	-0.00257628	0
0.1672	-0.00322035	0
0.1673	-0.00354238	0
0.1674	-0.000966105	0
0.1675	-0.0064407	0
0.1676	-0.00708477	0
0.1677	-0.00193221	0
0.1678	-0.00611866	0
0.1679	-0.00289831	0
0.168	-0.00483052	0
0.1681	0.000322035	0
0.1682	0.000322035	0
0.1683	0.00064407	0
0.1684	0.000966105	0
0.1685	0.000966105	0
0.1686	0.00064407	0
0.1687	0.00193221	0
0.1688	-0.00128814	0
0.1689	0	0
0.169	-0.000966105	0
0.1691	0.000966105	0
0.1692	-0.00161017	0
0.1693	-0.00161017	0
0.1694	-0.00579663	0
0.1695	-0.0064407	0
0.1696	-0.00386442	0
0.1697	-0.00225424	0
0.1698	-0.00547459	0
0.1699	-0.00128814	0
0.17	0.00257628	0
0.1701	0.00354238	0
0.1702	0.00579663	0
0.1703	0.00225424	0
0.1704	-0.00289831	0
0.1705	-0.000966105	0
0.1706	-0.000966105	0
0.1707	-0.00193221	0
0.1708	0.00064407	0
0.1709	-0.00354238	0
0.171	-0.0119153	0
0.1711	-0.0138475	0
0.1712	-0.00708477	0
0.1713	-0.00547459	0
0.1714	-0.00193221	0
0.1715	-0.00289831	0
0.1716	0.00128814	0
0.1717	0.00257628	0
0.1718	0.00354238	0
0.1719	0.00386442	0
0.172	0.00515256	0
0.1721	0.00322035	0
0.1722	0.00064407	0
0.1723	0.00257628	0
0.1724	-0.00225424	0
0.1725	-0.00386442	0
0.1726	0.000322035	0
0.1727	-0.00611866	0
0.1728	-0.00933901	0
0.1729	-0.00386442	0
0.173	0.00611866	0
0.1731	0.00418645	0
0.1732	0.00450849	0
0.1733	0.00772884	0
0.1734	0.00257628	0
0.1735	0.00128814	0
0.1736	-0.00161017	0
0.1737	-0.00257628	0
0.1738	-0.00257628	0
0.1739	-0.00161017	0
0.174	-0.00322035	0
0.1741	-0.00772884	0
0.1742	-0.00772884	0
0.1743	-0.00547459	0
0.1744	-0.00515256	0
0.1745	-0.00354238	0
0.1746	-0.00322035	0
0.1747	0.00161017	0
0.1748	0.00805087	0
0.1749	0.00837291	0
0.175	0.00547459	0
0.1751	-0.00257628	0
0.1752	-0.00483052	0
0.1753	-0.00579663	0
0.1754	-0.00257628	0
0.1755	-0.0106272	0
0.1756	-0.0141695	0
0.1757	-0.0148136	0
0.1758	-0.0135255	0
0.1759	-0.00354238	0
0.176	-0.000966105	0
0.1761	-0.00354238	0
0.1762	-0.00064407	0
0.1763	-0.00289831	0
0.1764	-0.00611866	0
0.1765	-0.00418645	0
0.1766	-0.00708477	0
0.1767	-0.00289831	0
0.1768	-0.00354238	0
0.1769	-0.00579663	0
0.177	-0.00708477	0
0.1771	-0.00837291	0
0.1772	-0.00547459	0
0.1773	-0.00354238	0
0.1774	-0.00225424	0
0.1775	-0.00289831	0
0.1776	-0.00289831	0
0.1777	0.00257628	0
0.1778	0.00418645	0
0.1779	-0.000966105	0
0.178	-0.00225424	0
0.1781	-0.00450849	0
0.1782	-0.00450849	0
0.1783	-0.00257628	0
0.1784	0.00225424	0
0.1785	0.000322035	0
0.1786	0.00128814	0
0.1787	-0.00289831	0
0.1788	-0.0074068	0
0.1789	-0.00772884	0
0.179	-0.00386442	0
0.1791	-0.00289831	0
0.1792	0.00225424	0
0.1793	0.00257628	0
0.1794	0.000966105	0
0.1795	0.00483052	0
0.1796	0.00708477	0
0.1797	0.00676273	0
0.1798	0.00611866	0
0.1799	0.0103051	0
0.18	0.00579663	0
0.1801	0.00289831	0
0.1802	-0.00064407	0
0.1803	-0.00225424	0
0.1804	0.0064407	0
0.1805	0.0064407	0
0.1806	0.00289831	0
0.1807	0.00289831	0
0.1808	0.00933901	0
0.1809	0.0167458	0
0.181	0.0170679	0
0.1811	0.0132034	0
0.1812	0.0138475	0
0.1813	0.0112712	0
0.1814	0.0106272	0
0.1815	0.00676273	0
0.1816	0.00611866	0
0.1817	0.00354238	0
0.1818	0.00161017	0
0.1819	0.00289831	0
0.182	0.00354238	0
0.1821	0.00289831	0
0.1822	0.000966105	0
0.1823	-0.00161017	0
0.1824	0.000966105	0
0.1825	0.00386442	0
0.1826	0.0064407	0
0.1827	0.00933901	0
0.1828	0.00128814	0
0.1829	0.00064407	0
0.183	0.00418645	0
0.1831	0.00064407	0
0.1832	0.000322035	0
0.1833	-0.00161017	0
0.1834	-0.00257628	0
0.1835	-0.00225424	0
0.1836	-0.00128814	0
0.1837	-0.00064407	0
0.1838	-0.00064407	0
0.1839	-0.00225424	0
0.184	0.00161017	0
0.1841	-0.000966105	0
0.1842	-0.00064407	0
0.1843	0.00450849	0
0.1844	0.00450849	0
0.1845	0.00161017	0
0.1846	-0.00193221	0
0.1847	-0.00257628	0
0.1848	-0.000322035	0
0.1849	0.00128814	0
0.185	-0.00708477	0
0.1851	-0.00676273	0
0.1852	-0.00611866	0
0.1853	-0.000322035	0
0.1854	-0.00161017	0
0.1855	-0.00386442	0
0.1856	-0.00257628	0
0.1857	0.00064407	0
0.1858	-0.00193221	0
0.1859	-0.00289831	0
0.186	0.000966105	0
0.1861	-0.000966105	0
0.1862	-0.00128814	0
0.1863	0.000322035	0
0.1864	0.00064407	0
0.1865	0.00128814	0
0.1866	-0.00161017	0
0.1867	-0.00611866	0
0.1868	-0.00450849	0
0.1869	-0.00386442	0
0.187	-0.00579663	0
0.1871	-0.000322035	0
0.1872	0.00257628	0
0.1873	0.00289831	0
0.1874	0.00257628	0
0.1875	0.00547459	0
0.1876	0.00450849	0
0.1877	0.00289831	0
0.1878	0.00483052	0
0.1879	0.00547459	0
0.188	0.00289831	0
0.1881	-0.00225424	0
0.1882	-0.000322035	0
0.1883	0.00418645	0
0.1884	0.00257628	0
0.1885	-0.00064407	0
0.1886	-0.000322035	0
0.1887	0.000966105	0
0.1888	0.00257628	0
0.1889	0.00161017	0
0.189	0.00579663	0
0.1891	0.00998308	0
0.1892	0.0164238	0
0.1893	0.0141695	0
0.1894	0.0106272	0
0.1895	0.00579663	0
0.1896	0.00354238	0
0.1897	0.00161017	0
0.1898	-0.00869494	0
0.1899	-0.00772884	0
0.19	-0.00998308	0
0.1901	-0.00708477	0
0.1902	-0.00547459	0
0.1903	-0.000966105	0
0.1904	-0.00128814	0
0.1905	0.000322035	0
0.1906	0.00225424	0
0.1907	0.00579663	0
0.1908	0.00772884	0
0.1909	0.00676273	0
0.191	0.00676273	0
0.1911	0.00128814	0
0.1912	-0.000966105	0
0.1913	-0.00193221	0
0.1914	-0.00289831	0
0.1915	-0.000966105	0
0.1916	-0.00322035	0
0.1917	-0.00515256	0
0.1918	-0.00515256	0
0.1919	-0.00418645	0
0.192	-0.00322035	0
0.1921	-0.00161017	0
0.1922	-0.00805087	0
0.1923	-0.00579663	0
0.1924	-0.00450849	0
0.1925	-0.000966105	0
0.1926	-0.00128814	0
0.1927	-0.00322035	0
0.1928	-0.00676273	0
0.1929	-0.0128814	0
0.193	-0.0138475	0
0.1931	-0.0144916	0
0.1932	-0.0115933	0
0.1933	-0.0128814	0
0.1934	-0.0125594	0
0.1935	-0.00901698	0
0.1936	-0.00901698	0
0.1937	-0.00289831	0
0.1938	0.000966105	0
0.1939	-0.00257628	0
0.194	-0.00676273	0
0.1941	-0.00064407	0
0.1942	0.0115933	0
0.1943	0.0115933	0
0.1944	0.00837291	0
0.1945	0.00386442	0
0.1946	0.00257628	0
0.1947	0.00611866	0
0.1948	0.00225424	0
0.1949	0.00483052	0
0.195	0.00579663	0
0.1951	0.00579663	0
0.1952	0.00611866	0
0.1953	0.00515256	0
0.1954	0.00676273	0
0.1955	0.00805087	0
0.1956	0.00386442	0
0.1957	0.00579663	0
0.1958	0.00483052	0
0.1959	0.000322035	0
0.196	0.00064407	0
0.1961	-0.000966105	0
0.1962	0.00193221	0
0.1963	0.00418645	0
0.1964	0.00225424	0
0.1965	0.00418645	0
0.1966	0.00579663	0
0.1967	0.00676273	0
0.1968	0.00450849	0
0.1969	0.00418645	0
0.197	0.00676273	0
0.1971	0.00933901	0
0.1972	0.00966105	0
0.1973	0.00450849	0
0.1974	0.00708477	0
0.1975	0.0103051	0
0.1976	0.0109492	0
0.1977	0.00837291	0
0.1978	0.0132034	0
0.1979	0.00901698	0
0.198	0.0122373	0
0.1981	0.0115933	0
0.1982	0.0112712	0
0.1983	0.0157797	0
0.1984	0.0151356	0
0.1985	0.0164238	0
0.1986	0.0161017	0
0.1987	0.0138475	0
0.1988	0.0103051	0
0.1989	0.0109492	0
0.199	0.0132034	0
0.1991	0.0161017	0
0.1992	0.0170679	0
0.1993	0.0164238	0
0.1994	0.0109492	0
0.1995	0.00450849	0
0.1996	0.0064407	0
0.1997	0.0148136	0
0.1998	0.0119153	0
[truncated: 148,002 more rows]

## Sheet: h
mean_nr_p_s_alternations_per_bout_near	group
3.75	TN1>control-RNAi
2.53482	TN1>control-RNAi
2.42857	TN1>control-RNAi
3.6161	TN1>control-RNAi
3.5	TN1>control-RNAi
	TN1>control-RNAi
4.25553	TN1>control-RNAi
4.31	TN1>control-RNAi
3.26316	TN1>control-RNAi
3.30848	TN1>control-RNAi
3.9899	TN1>control-RNAi
2.68943	TN1>control-RNAi
4.31969	TN1>control-RNAi
3.48619	TN1>control-RNAi
4.64615	TN1>Rdl-RNAi
1.9413	TN1>Rdl-RNAi
1.83447	TN1>Rdl-RNAi
3.22038	TN1>Rdl-RNAi
3.10241	TN1>Rdl-RNAi
2.00659	TN1>Rdl-RNAi
2.30081	TN1>Rdl-RNAi
2.30901	TN1>Rdl-RNAi
3.35492	TN1>Rdl-RNAi
3.29434	TN1>Rdl-RNAi
2.749	TN1>Rdl-RNAi
2.83093	TN1>Rdl-RNAi
2.24542	TN1>Rdl-RNAi
2.54433	TN1>Rdl-RNAi
3.10029	TN1>Rdl-RNAi
2.35905	TN1>Rdl-RNAi
2.70588	TN1>Rdl-RNAi
2.5358	TN1>Rdl-RNAi
3.55172	TN1>Rdl-RNAi
1	TN1>Rdl-RNAi
3.03544	TN1>Ih-RNAi
2.25	TN1>Ih-RNAi
3.15919	TN1>Ih-RNAi
2.69779	TN1>Ih-RNAi
2.28531	TN1>Ih-RNAi
3.09122	TN1>Ih-RNAi
2.69212	TN1>Ih-RNAi
3.6875	TN1>Ih-RNAi
2.72274	TN1>Ih-RNAi
3.23684	TN1>Ih-RNAi
2.94286	TN1>Ih-RNAi
1.25926	TN1>Ih-RNAi
3.77193	TN1>Ih-RNAi
3.05296	TN1>Ih-RNAi
3.17331	TN1>Ih-RNAi
1.86804	TN1>Ih-RNAi
2.98966	TN1>Ih-RNAi

## Sheet: i
probability_complex_bouts_near	group
0.453271	TN1>control-RNAi
0.417827	TN1>control-RNAi
0.367347	TN1>control-RNAi
0.49226	TN1>control-RNAi
0.7	TN1>control-RNAi
	TN1>control-RNAi
	TN1>control-RNAi
0.464373	TN1>control-RNAi
0.5125	TN1>control-RNAi
0.552632	TN1>control-RNAi
0.393316	TN1>control-RNAi
0.469697	TN1>control-RNAi
0.433921	TN1>control-RNAi
0.544757	TN1>control-RNAi
0.61326	TN1>control-RNAi
0.541538	TN1>Rdl-RNAi
0.277328	TN1>Rdl-RNAi
0.249433	TN1>Rdl-RNAi
0.433649	TN1>Rdl-RNAi
0.436747	TN1>Rdl-RNAi
0.283516	TN1>Rdl-RNAi
0.365854	TN1>Rdl-RNAi
0.283262	TN1>Rdl-RNAi
0.5	TN1>Rdl-RNAi
0.432075	TN1>Rdl-RNAi
0.454183	TN1>Rdl-RNAi
0.338144	TN1>Rdl-RNAi
0.468864	TN1>Rdl-RNAi
0.344828	TN1>Rdl-RNAi
0.412979	TN1>Rdl-RNAi
0.275964	TN1>Rdl-RNAi
0.364706	TN1>Rdl-RNAi
0.397229	TN1>Rdl-RNAi
0.487685	TN1>Rdl-RNAi
0	TN1>Rdl-RNAi
0.318987	TN1>Ih-RNAi
0.292411	TN1>Ih-RNAi
0.428251	TN1>Ih-RNAi
0.41769	TN1>Ih-RNAi
0.367232	TN1>Ih-RNAi
0.347973	TN1>Ih-RNAi
0.347291	TN1>Ih-RNAi
0.470395	TN1>Ih-RNAi
0.367601	TN1>Ih-RNAi
0.567251	TN1>Ih-RNAi
0.492063	TN1>Ih-RNAi
0.111111	TN1>Ih-RNAi
0.418129	TN1>Ih-RNAi
0.47352	TN1>Ih-RNAi
0.406375	TN1>Ih-RNAi
0.208211	TN1>Ih-RNAi
0.424138	TN1>Ih-RNAi
