# Supplementary material for: Flexible circuit mechanisms for context-dependent song sequencing
Source: Nature. 2023 Oct 11;622(7984):794–801. doi: 10.1038/s41586-023-06632-1 (PMC10600009; doi:10.1038/s41586-023-06632-1)
Supplement: Supplementary file 12 — Source Data Extended Data Fig. 4 [file 41586_2023_6632_MOESM12_ESM.xlsx]

## Sheet: a
n.a.

## Sheet: b
n.a.

## Sheet: c
n.a.

## Sheet: d
n.a.
