# Supplementary material for: Flexible circuit mechanisms for context-dependent song sequencing
Source: Nature. 2023 Oct 11;622(7984):794–801. doi: 10.1038/s41586-023-06632-1 (PMC10600009; doi:10.1038/s41586-023-06632-1)
Supplement: Supplementary file 13 — Source Data Extended Data Fig. 5 [file 41586_2023_6632_MOESM13_ESM.xlsx]

## Sheet: a
t_s	song_rec1_trial1	segmentation_sine1_pulse2_rec1_trial1	song_rec1_trial4	segmentation_sine1_pulse2_rec1_trial4	song_rec1_trial10	segmentation_sine1_pulse2_rec1_trial10	song_rec1_trial11	segmentation_sine1_pulse2_rec1_trial11	song_rec1_trial12	segmentation_sine1_pulse2_rec1_trial12	song_rec2_trial2	segmentation_sine1_pulse2_rec2_trial2	song_rec2_trial4	segmentation_sine1_pulse2_rec2_trial4	song_rec2_trial6	segmentation_sine1_pulse2_rec2_trial6	song_rec2_trial13	segmentation_sine1_pulse2_rec2_trial13	song_rec2_trial14	segmentation_sine1_pulse2_rec2_trial14	song_rec3_trial5	segmentation_sine1_pulse2_rec3_trial5	song_rec3_trial6	segmentation_sine1_pulse2_rec3_trial6	song_rec3_trial9	segmentation_sine1_pulse2_rec3_trial9	song_rec3_trial11	segmentation_sine1_pulse2_rec3_trial11	song_rec3_trial12	segmentation_sine1_pulse2_rec3_trial12	song_rec4_trial1	segmentation_sine1_pulse2_rec4_trial1	song_rec4_trial2	segmentation_sine1_pulse2_rec4_trial2	song_rec4_trial3	segmentation_sine1_pulse2_rec4_trial3	song_rec4_trial7	segmentation_sine1_pulse2_rec4_trial7	song_rec4_trial9	segmentation_sine1_pulse2_rec4_trial9	song_rec5_trial1	segmentation_sine1_pulse2_rec5_trial1	song_rec5_trial5	segmentation_sine1_pulse2_rec5_trial5	song_rec5_trial6	segmentation_sine1_pulse2_rec5_trial6	song_rec5_trial8	segmentation_sine1_pulse2_rec5_trial8	song_rec5_trial11
0.0001	0.00257628	0	-0.0357459	1	-0.0950003	2	-0.0418645	1	-0.0074068	2	0.0141704	0	0.0122381	0	0.0135263	0	0.00450876	0	0.0132042	0	0.00225424	0	0.00128814	0	-0.00579663	0	0.0125594	0	-0.000322035	0	0.0135263	0	0.0148145	0	0.0196453	0	0.00933957	0	0.0144924	0	0.0144916	0	-0.00225424	0	-0.00064407	0	0.00322035	0	-0.00450849
0.0401	0.00772884	0	-0.0334916	1	-0.00257628	2	0.073746	2	-0.000322035	2	0.000644108	0	0.00644108	0	-0.00869546	0	0.00257643	0	0.000966162	0	-0.00579663	0	0.00676273	0	-0.00128814	0	-0.000966105	0	0.00354238	0	-0.00483081	0	-0.00257643	0	-0.011916	0	0.0196453	0	-0.00708519	0	-0.00515256	0	0.00289831	0	0.00966105	0	-0.00450849	0	-0.00805087
0.0801	-0.000966105	0	0.0074068	1	-0.0251187	2	0.0415425	2	-0.00772884	0	0.00708519	0	-0.00161027	0	0.00515287	0	0.00289849	0	0.00322054	0	0.00708477	0	0.00225424	0	0.00161017	0	-0.00386442	0	0.00418645	0	0.00740724	0	0.00998368	0	0.0125601	0	0.00837341	0	-0.00128822	0	0.00515256	0	0.00354238	0	-0.00966105	0	-0.00805087	0	0.00161017
0.1201	-0.00257628	0	-0.0653731	2	0.0524917	0	-0.172611	2	-0.00483052	0	-0.0041867	0	0.00933957	0	0.00547492	0	0.00161027	0	0.0132042	0	-0.0103051	0	0.00354238	0	0.0103051	0	-0.000966105	0	0.00418645	0	-0.000966162	0	0.0151365	0	0.0041867	0	0.00483081	0	0.0112719	0	-0.00708477	0	-0.00386442	0	0.00161017	0	0.0135255	0	-0.00128814
0.1601	0.00128814	0	-0.00483052	2	-0.0064407	0	0.0074068	2	-0.000966105	0	0.00547492	0	-0.0164248	0	0.00450876	0	0.00193232	0	0.00515287	0	0.00547459	0	0.00128814	0	-0.00450849	0	-0.000966105	0	-0.000322035	0	-0.00450876	0	0.000644108	0	-0.000644108	0	0.00611903	0	0.00740724	0	0.00257628	0	0.000966105	0	-0.00354238	0	0.00772884	0	-0.0064407
0.2001	0.0125594	0	0.0106272	2	-0.403188	0	-0.00966105	1	0.00901698	0	0.00644108	0	0.00354259	0	-0.0041867	0	0.00901751	0	-0.00193232	0	0.000966105	0	-0.0103051	0	-0.00354238	0	-0.000966105	0	-0.00064407	0	-0.00354259	0	-0.0077293	0	0.00354259	0	0.00225438	0	-0.0154586	0	0.00257628	0	-0.00354238	0	0.000966105	0	-0.0064407	0	0.00805087
0.2401	-0.092424	0	-0.0357459	2	-0.0173899	0	-0.00322035	1	-0.0524917	0	0.0122381	0	0.000322054	0	0.00547492	0	0.00933957	0	-0.000966162	2	0.000322035	0	0.00128814	0	0.00805087	0	0.00064407	0	-0.018356	0	-0.00289849	0	-0.0077293	0	-0.00644108	0	0.000322054	0	0.000644108	0	0.00611866	0	0.00161017	0	0	0	0.00515256	0	-0.00322035
0.2801	0.0064407	0	-0.00966105	2	0.018034	0	-0.00772884	1	-0.0660172	0	-0.0209335	0	-0.00805135	0	-0.00289849	0	0.00161027	0	0.000322054	2	0.000322035	0	0.000966105	0	0.0148136	0	-0.00933901	0	0.0122373	0	0.00354259	0	0.0125601	0	-0.00289849	0	0.000322054	0	0.00837341	0	-0.00450849	0	0.0125594	0	-0.00483052	0	0.00547459	0	-0.000966105
0.3201	0.00257628	0	-0.0293052	1	0.0676274	0	0.0251187	1	0.149424	0	0.000322054	0	0.00676314	0	-0.000322054	0	-0.00676314	0	0	2	-0.00869494	0	-0.00128814	0	0.00611866	0	-0.000966105	0	0.00386442	0	0.00225438	0	-0.00483081	0	0.0041867	0	-0.0106278	0	0.00676314	0	0.0119153	0	0.0132034	0	0.00289831	0	0.00128814	0	0.00064407
0.3601	0.00354238	0	0.0302713	1	-0.00515256	0	-0.0170679	0	-0.14717	0	-0.00547492	0	-0.00193232	0	0	0	-0.0112719	0	-0.00644108	2	-0.0064407	0	-0.00128814	0	0.00515256	0	-0.00515256	0	-0.00257628	0	-0.00579697	0	-0.00547492	0	0.0041867	0	-0.000966162	0	0.00386465	0	-0.0592544	0	0.00322035	0	0.000322035	0	-0.00386442	0	0.00257628
0.4001	0.00515256	0	-0.00418645	1	0.0064407	0	-0.0106272	0	-0.0785765	0	-0.00354259	0	0.00966162	0	-0.0041867	0	-0.00128822	0	0.136229	2	0.000322035	0	0.00225424	0	-0.00418645	0	0.0164238	0	-0.00225424	0	0.00515287	0	0.0041867	0	-0.00354259	0	-0.00257643	0	0.00193232	0	-0.00064407	0	0.00322035	0	-0.00289831	0	-0.000322035	0	-0.00386442
0.4401	0.00772884	0	-0.0315594	1	0.00128814	0	0.0286611	0	0.100153	0	-0.00483081	0	0.0212556	0	-0.00128822	0	0.00515287	0	-0.00161027	0	-0.00483052	0	0.00837291	0	-0.000966105	0	-0.000966105	0	-0.00450849	0	0.00644108	0	0.00225438	0	0.00289849	0	0.00450876	0	0.0041867	0	0.00579663	0	0.00515256	0	-0.00386442	0	0	0	-0.00547459
0.4801	0.00418645	0	-0.0122373	1	0.00483052	0	-0.0144916	0	-0.0193221	0	0.00289849	0	-0.00805135	0	0.00386465	0	0.00161027	0	0.00644108	0	-0.000966105	0	-0.00322035	0	-0.00161017	0	-0.00225424	0	-0.00579663	0	-0.000322054	0	0.00547492	0	0.000644108	0	0.0077293	0	0.00644108	0	0.00547459	0	0.0103051	0	0.00515256	0	0.00354238	0	-0.000966105
0.5201	-0.0995088	0	0.12817	2	-0.0064407	0	0.00805087	0	-0.185814	0	0.00515287	0	0	0	-0.000644108	0	-0.0077293	0	-0.00128822	0	-0.0161017	0	-0.00869494	0	0.00257628	0	0.00257628	0	0.0106272	0	-0.00708519	0	-0.00128822	0	-0.00128822	0	0.00450876	0	0.00579697	0	0.00128814	0	0.000966105	0	0.00676273	0	-0.00483052	0	0.00901698
0.5601	-0.00354238	0	-0.00225424	2	0.00064407	0	0.00128814	0	-0.111424	0	0.000322054	0	0.00869546	0	0	0	-0.00901751	0	-0.00579697	0	-0.00483052	0	-0.00837291	0	-0.00418645	0	0.00708477	0	-0.00450849	0	-0.00257643	0	0	0	0.00483081	0	-0.00386465	0	-0.00354259	0	-0.00901698	0	-0.00708477	0	-0.000966105	0	-0.00805087	0	0.00547459
0.6001	-0.00933901	0	0.0122373	0	0.00805087	0	-0.000322035	0	0.119475	0	0.00225438	0	-0.017713	0	0.00354259	0	0.00483081	0	-0.00450876	0	0.00064407	0	-0.00161017	0	-0.00161017	0	0.0103051	0	0	0	-0.00805135	0	0.00322054	0	0.00161027	0	-0.00869546	0	0.000322054	0	-0.00257628	0	-0.00579663	0	0.00225424	0	-0.00998308	0	0.00354238
0.6401	0.00772884	0	0.0151356	0	0.0119153	0	0.00225424	0	-0.073746	0	-0.00644108	0	-0.0151365	0	-0.0041867	0	0.00161027	0	0.00225438	0	-0.00837291	0	-0.00386442	0	0.0064407	0	-0.00676273	0	0.00064407	0	0.00483081	0	0.00257643	0	-0.00869546	0	0.0041867	0	-0.00644108	0	0	0	0.0112712	0	0.000322035	0	-0.00386442	0	-0.00322035
0.6801	0.00322035	0	-0.0405764	0	0.000966105	0	0.0103051	0	-0.156187	0	0.00708519	0	0.00676314	0	0.00515287	0	0.00483081	0	0.00708519	0	-0.000966105	0	-0.0132034	0	0	0	-0.0074068	0	0.00933901	0	-0.00483081	0	0.0132042	0	0	0	-0.00483081	0	-0.00161027	0	-0.00289831	0	0.00225424	0	-0.00289831	0	0.00257628	0	0.00869494
0.7201	0.00869494	0	-0.018356	0	-0.000322035	0	0.0112712	0	-0.0956444	0	0.0148145	0	0.000644108	0	0.00450876	0	-0.000966162	0	0.0122381	0	-0.00064407	0	0	0	-0.00805087	0	0.00579663	0	0.00161017	0	-0.00450876	0	0.00579697	0	-0.00225438	0	0.00805135	0	0.0077293	0	-0.00161017	0	-0.00611866	0	0.00901698	0	-0.00161017	0	0.00805087
0.7601	0.00611866	0	-0.0177119	0	-0.00547459	0	-0.000966105	0	0.0834071	0	-0.000322054	0	-0.0138483	0	-0.00740724	0	0.00257643	0	0.00676314	0	0.00611866	0	0.00354238	0	0.00515256	0	0.0106272	0	-0.00676273	0	-0.00386465	0	-0.00483081	0	0.00161027	0	0.00386465	0	-0.00515287	0	0.00257628	0	-0.00064407	0	-0.00161017	0	0.00483052	0	-0.00450849
0.8001	0.00611866	0	0.0225424	0	-0.00418645	0	0.00611866	0	0.134611	1	-0.00225438	0	-0.00805135	0	-0.0132042	0	0	0	-0.00676314	0	0.000966105	0	0.00289831	0	-0.00128814	0	0.000966105	0	0.00193221	0	0.00547492	0	0.00322054	0	-0.00483081	0	-0.00837341	0	0.00708519	0	0.00322035	0	0.00225424	0	0.00515256	0	-0.00708477	0	-0.00418645
0.8401	0.00161017	0	-0.0064407	0	0.00579663	0	0.00225424	0	0.0138475	1	0.00966162	0	0.0128822	0	-0.00483081	0	0.00289849	0	-0.00450876	0	0.00676273	0	0.0141695	0	0.00483052	0	-0.00611866	0	0.00547459	0	-0.00193232	0	-0.00644108	0	-0.00515287	0	-0.00354259	0	0.00515287	0	-0.000322035	0	0.00225424	0	0.00998308	0	0.000966105	0	-0.00386442
0.8801	0.00837291	0	-0.00676273	0	-0.00322035	0	-0.000322035	0	-0.0766443	1	-0.00450876	0	0.00225438	0	0.00289849	0	0.00483081	0	-0.0041867	0	-0.00772884	0	-0.00901698	0	-0.00064407	0	-0.00579663	0	-0.00193221	0	0.00322054	0	0.00805135	0	0.0077293	0	0.0112719	0	0.00225438	0	-0.00837291	0	0.00869494	0	-0.000966105	0	0.00193221	0	-0.00322035
0.9201	-0.00450849	0	0.00901698	0	0.00128814	0	0.00193221	0	-0.0132034	0	-0.0222217	0	0.00547492	0	0.00289849	0	-0.00998368	0	0.00193232	0	-0.00354238	0	0.00161017	0	0.00064407	0	-0.00450849	0	0.000322035	0	-0.00837341	0	-0.00225438	0	0.00579697	0	-0.000644108	0	0.00386465	0	-0.00354238	0	0.00225424	0	0.00193221	0	-0.00257628	0	-0.00515256
0.9601	0.0135255	0	0.0206102	0	0.000966105	0	0.00933901	0	-0.0222204	0	-0.0138483	0	0.000966162	0	0.000644108	0	-0.00193232	0	-0.00483081	0	0.00128814	0	0.00611866	0	-0.00386442	0	-0.0074068	0	-0.00901698	0	0.00225438	0	0.00161027	0	-0.00676314	0	-0.00128822	0	0.00644108	0	0.000322035	0	-0.0074068	0	0.00064407	0	0.00933901	0	0.00322035
1.0001	0	0	-0.00450849	0	0.00933901	0	0.00515256	0	0.000966105	0	0.017713	0	-0.00193232	0	0.00193232	0	0.00193232	0	0.00708519	0	0.00708477	0	-0.00676273	0	-0.00837291	0	0.00772884	0	0	0	0	0	-0.00193232	0	-0.00483081	0	0.00386465	0	0.000966162	0	0.00483052	0	-0.00772884	0	0	0	0.00322035	0	-0.00515256
1.0401	-0.027695	0	-0.00225424	0	0.00064407	0	0.00515256	0	0.00064407	0	0.00579697	0	-0.00837341	0	-0.00611903	0	0.00611903	0	0.00740724	0	-0.00483052	0	0.0115933	0	-0.00515256	0	0.00128814	0	0.00257628	0	0.00386465	0	-0.00225438	0	0.00386465	0	0.0077293	0	-0.00257643	0	-0.00289831	0	-0.00257628	0	-0.00901698	0	0.00354238	0	0.00354238
1.0801	0.00515256	0	0.0383222	0	-0.00579663	0	0.00128814	0	-0.00676273	0	-0.00515287	0	0.00611903	0	0.000644108	0	-0.00257643	0	0.00483081	0	-0.00128814	0	-0.00515256	0	-0.00579663	0	-0.00547459	0	-0.00289831	0	0.00322054	0	0.00354259	0	0.0109498	0	-0.00547492	0	-0.00386465	0	0.0074068	0	-0.00225424	0	-0.000966105	0	0.00869494	0	0.0109492
1.1201	-0.00547459	0	-0.00676273	0	-0.00418645	0	-0.00354238	0	-0.000966105	0	-0.00611903	0	-0.0318834	0	0.00837341	0	0.000966162	0	0.00354259	0	0.0103051	0	0.00515256	0	-0.00579663	0	0.00676273	0	-0.00289831	0	-0.00805135	0	-0.00998368	0	0.00579697	0	-0.00128822	0	0.00386465	0	0.00064407	0	0.0064407	0	-0.000322035	0	0.00225424	0	0.00966105
1.1601	0.0119153	0	0.00128814	0	0.00161017	0	-0.00418645	0	0.0164238	0	-0.0144924	0	0.011916	0	0.00579697	0	-0.00193232	0	-0.00386465	0	0.00837291	0	0.00128814	0	0.0157797	0	0.00128814	0	-0.00193221	0	0.0106278	0	0.00257643	0	-0.0183571	0	-0.0103057	0	-0.000644108	0	0.0064407	0	-0.00128814	0	-0.00128814	0	0.00322035	0	-0.00354238
1.2001	0.00128814	0	-0.000322035	0	-0.00289831	0	-0.00289831	0	0.00193221	0	0.00483081	0	0.00128822	0	-0.000966162	0	0.00161027	0	-0.00644108	0	-0.00161017	0	0.00515256	0	-0.00064407	0	-0.00161017	0	0.00579663	0	0.00128822	0	-0.00193232	0	-0.00193232	0	0.00740724	0	0.0157806	0	-0.00289831	0	-0.00257628	0	0.00386442	0	-0.00483052	0	0.00611866
1.2401	0.00064407	0	0.00772884	0	0.00869494	0	-0.00128814	0	-0.00354238	0	0.000644108	0	0.00740724	0	-0.00547492	0	0.00161027	0	-0.00450876	0	0.00064407	0	0	0	-0.00161017	0	-0.00225424	0	0.000966105	0	-0.000644108	0	-0.00386465	0	0.000322054	0	0.00386465	0	-0.00740724	0	0.00386442	0	0.00579663	0	-0.0074068	0	0.000966105	0	-0.00901698
1.2801	0	0	-0.0109492	0	-0.00128814	0	0.0170679	0	0.00354238	0	0.000966162	0	-0.000644108	0	0.000966162	0	0.000644108	0	0.00611903	0	0.00322035	0	-0.00322035	0	-0.00676273	0	-0.00322035	0	0.00354238	0	0.0157807	0	0.00354259	0	0.00289849	0	0.00322054	0	-0.00257643	0	-0.00483052	0	-0.00193221	0	-0.0064407	0	0.000966105	0	0.0074068
1.3201	0.00161017	0	0.00128814	0	-0.00611866	0	0.00450849	0	0.000322035	0	0	0	0.00483081	0	0.000644108	0	-0.00644108	0	0.00161027	0	-0.00064407	0	-0.00676273	0	0.0064407	0	-0.00483052	0	0.00064407	0	-0.00966162	0	-0.00128822	0	0.0128822	0	0.00289849	0	-0.00289849	0	-0.0119153	0	0.00869494	0	0.00257628	0	-0.00386442	0	0.00354238
1.3601	0.00418645	0	-0.00161017	0	-0.0103051	0	-0.00450849	0	0.0138475	0	-0.00193232	0	0.00611903	0	0.00837341	0	0.00225438	0	0.011916	0	0.00289831	0	0.00322035	0	-0.00515256	0	-0.00515256	0	-0.0064407	0	-0.00128822	0	-0.00128822	0	-0.00483081	0	-0.00740724	0	0.0041867	0	-0.00708477	0	-0.00611866	0	-0.00322035	0	0.00161017	0	-0.00193221
1.4001	-0.0119153	0	0.00805087	0	0.00064407	0	0.00611866	0	-0.0074068	0	0.00289849	0	0.0202894	0	-0.0141704	0	-0.00547492	0	-0.0154586	0	0.00869494	0	-0.0064407	0	-0.00611866	0	0.0122373	0	0.00579663	0	0.00289849	0	0.00322054	0	0.00483081	0	-0.0135263	0	0.00579697	0	0.000966105	0	-0.000322035	0	-0.00579663	0	-0.00418645	0	-0.00837291
1.4401	-0.00901698	0	-0.00483052	0	-0.00611866	0	0.00386442	0	-0.00257628	0	-0.00483081	0	-0.00257643	0	0.00128822	0	0.00225438	0	-0.00225438	0	0	0	-0.00579663	0	-0.00483052	0	-0.00483052	0	-0.0074068	0	0.00257643	0	-0.00354259	0	0.00128822	0	0.00483081	0	0.00193232	0	0.0119153	0	0.00450849	0	-0.00386442	0	0.0132034	0	0.00579663
1.4801	-0.0412205	0	-0.00418645	0	-0.00611866	0	0.0135255	0	0.00708477	0	-0.00644108	0	-0.00257643	0	-0.0135263	0	-0.000322054	0	-0.00354259	0	-0.00418645	0	-0.00998308	0	0.00483052	0	-0.00483052	0	-0.000322035	0	0.00644108	0	-0.00128822	0	0.00547492	0	0.000966162	0	-0.00322054	0	0.00418645	0	0.00193221	0	0.00257628	0	0.00579663	0	0.0074068
1.5201	-0.0109492	0	0.00289831	0	-0.0106272	0	0.00805087	0	0.00579663	0	-0.00128822	0	0.00225438	0	0.00483081	0	-0.00161027	0	0	0	-0.00676273	0	-0.00579663	0	0.00064407	0	-0.00322035	0	-0.00547459	0	-0.00579697	0	-0.00966162	0	-0.00579697	0	0.00289849	0	0.00289849	0	-0.00354238	0	0.00064407	0	0.00547459	0	0.00354238	0	0.00225424
1.5601	-0.00354238	0	0.00064407	0	0.00064407	0	0.00064407	0	-0.00547459	0	0.00257643	0	-0.00644108	0	0.00386465	0	0.00193232	0	-0.00966162	0	-0.00450849	0	0.00611866	0	0.0132034	0	0.00128814	0	-0.00998308	0	-0.00869546	0	0.00161027	0	-0.00193232	0	-0.00257643	0	0.00161027	0	-0.0109492	0	-0.0074068	0	0.00128814	0	-0.000966105	0	0.00354238
1.6001	-0.00225424	0	0.0122373	0	0.00322035	0	-0.00450849	0	-0.0106272	0	0.00354259	0	0.00837341	0	-0.0077293	0	-0.00450876	0	-0.00611903	0	0.0122373	0	-0.00515256	0	-0.00354238	0	-0.00547459	0	-0.00450849	0	-0.00289849	0	0.000966162	0	-0.000966162	0	-0.00450876	0	-0.0144924	0	-0.00386442	0	-0.00289831	0	-0.00805087	0	-0.00322035	0	0.00483052
1.6401	0.000966105	0	0	0	0.00418645	0	0.00322035	0	0.00386442	0	0.00161027	0	-0.0135263	0	0.000966162	0	0.00128822	0	0.00933957	0	0.000322035	0	0.0132034	0	-0.00064407	0	-0.00450849	0	-0.00933901	0	-0.000644108	0	0.00644108	0	-0.000322054	0	0.00450876	0	-0.00805135	0	0.0135255	0	-0.00418645	0	0.0115933	0	0.00805087	0	-0.00128814
1.6801	0.00064407	0	0.000322035	0	0.00450849	0	-0.00064407	0	-0.00933901	0	-0.00289849	0	0.00386465	0	-0.00676314	0	-0.000644108	0	0.00257643	0	-0.00998308	0	-0.00515256	0	-0.00128814	0	-0.00515256	0	-0.00128814	0	0.00289849	0	0.00386465	0	0.0125601	0	-0.0122381	0	-0.00515287	0	0.00193221	0	-0.00579663	0	-0.00998308	0	0.00515256	0	0.00515256
1.7201	-0.000322035	0	0.00225424	0	-0.00193221	0	-0.00225424	0	-0.00322035	0	0.00354259	0	-0.00644108	0	-0.00289849	0	-0.00966162	0	0.00966162	0	-0.00064407	0	-0.00225424	0	0.0064407	0	-0.00289831	0	-0.00161017	0	0.00740724	0	-0.000322054	0	-0.00483081	0	0.0128822	0	-0.000966162	0	0.00193221	0	-0.00193221	0	0.00547459	0	0	0	0.0135255
1.7601	0.00322035	0	0.00064407	0	-0.00354238	0	-0.00225424	0	0.00483052	0	0.000322054	0	-0.0115939	0	0.00483081	0	-0.000644108	0	-0.00901751	0	0.00064407	0	0.00418645	0	-0.00579663	0	0.00225424	0	-0.0106272	0	0	0	-0.00998368	0	-0.000966162	0	0.00128822	0	0.00161027	0	0.00998308	0	0.00161017	0	-0.00354238	0	0.00354238	0	-0.00611866
1.8001	-0.00772884	0	0.00611866	0	-0.00193221	0	0.00515256	0	0.00257628	0	-0.00515287	0	0.00450876	0	0.00161027	0	0.00128822	0	0.00128822	0	0.0109492	0	-0.00193221	0	-0.00193221	0	0.000966105	0	0.00483052	0	-0.0077293	0	-0.011916	0	-0.00708519	0	-0.00354259	0	-0.00579697	0	0.000966105	0	0.00579663	0	-0.00322035	0	0.00128814	0	-0.00483052
1.8401	-0.0128814	0	0.0064407	0	0.00225424	0	0.00579663	0	0.00708477	0	-0.000644108	0	0.000644108	0	-0.00644108	0	0.00837341	0	-0.00322054	0	-0.00708477	0	0.00579663	0	0.00064407	0	-0.00128814	0	-0.00579663	0	-0.00193232	0	0.000644108	0	-0.00193232	0	0.00579697	0	0.00483081	0	0.00547459	0	-0.00483052	0	-0.00579663	0	0.00450849	0	0.0064407
1.8801	0.00579663	0	-0.00064407	0	0.00193221	0	0.0074068	0	0	0	0.00547492	0	-0.00225438	0	0.00225438	0	0.00483081	0	0.0125601	0	0.0103051	0	0.00289831	0	-0.00708477	0	0.000322035	0	0.0064407	0	0.00837341	0	0.00611903	0	0.000966162	0	0.00966162	0	0	0	-0.00257628	0	0.00386442	0	-0.0115933	0	0.00579663	0	0.00386442
1.9201	0.00579663	0	0.00579663	0	0.00354238	0	0.00450849	0	0.00418645	0	-0.00611903	0	-0.0041867	0	0.00225438	0	-0.00354259	0	0.00611903	0	0.00418645	0	0.000966105	0	0.00418645	0	0.0128814	0	-0.000966105	0	0	0	-0.0041867	0	0.00289849	0	0.00225438	0	0.0186791	0	-0.00322035	0	0.00225424	0	-0.00225424	0	0.00708477	0	0.000322035
1.9601	0.00772884	0	-0.00483052	0	-0.00322035	0	0.00547459	0	-0.000966105	0	0.00225438	0	0.000644108	0	0.0122381	0	0.00966162	0	-0.00322054	0	0.0190001	0	0.00450849	0	-0.000322035	0	0.00805087	0	-0.00611866	0	0.00547492	0	0	0	0.00289849	0	0.00354259	0	0.000644108	0	0.000966105	0	-0.00064407	0	-0.00869494	0	-0.00322035	0	0.00450849
2.0001	0.00708477	0	0.0125594	0	0.00225424	0	0.00386442	0	0.00064407	0	-0.0132042	0	-0.0173909	0	-0.00740724	0	-0.0164248	0	-0.017713	0	0.00483052	0	-0.00483052	0	-0.00611866	0	0.00418645	0	-0.00418645	0	-0.00579697	0	-0.0128822	0	-0.00933957	0	-0.0167468	0	-0.0141704	0	0.00257628	0	-0.0132034	0	0.00257628	0	-0.00805087	0	-0.00483052
2.0401	-0.00708477	0	-0.00515256	0	-0.0170679	0	-0.0541019	0	-0.0389662	0	0.0183571	0	-0.000322054	0	-0.0106278	0	0.0347818	0	0	0	-0.00322035	0	0.00708477	0	0.00322035	0	-0.00225424	0	0.000966105	0	-0.00225438	0	-0.00611903	0	0.00128822	0	0.00611903	0	-0.0128822	0	0.00128814	0	0.00064407	0	0.00450849	0	0.00193221	0	-0.00064407
2.0801	0.00418645	0	-0.00547459	0	0.0103051	0	0.0334916	0	-0.00483052	0	0.000966162	0	-0.0128822	0	0	0	0.00257643	0	0.000322054	0	0	0	-0.0064407	0	0	0	-0.00708477	0	0.00257628	0	0.00483081	0	0.00322054	0	-0.000966162	0	-0.00515287	0	-0.00547492	0	0.0115933	0	0	0	-0.00611866	0	-0.00611866	0	-0.00354238
2.1201	-0.00386442	0	-0.00450849	0	0.00257628	0	0.0144916	0	0.00064407	0	0.00161027	0	0.00483081	0	0	0	-0.00354259	0	-0.00644108	0	0.00128814	0	-0.00064407	0	-0.00450849	0	-0.00161017	0	0.00515256	0	-0.0148145	0	-0.00708519	0	-0.00386465	0	0.00837341	0	-0.00386465	0	-0.00869494	0	-0.00128814	0	-0.00257628	0	-0.00354238	0	-0.0064407
2.1601	0.00579663	2	0.00354238	0	0.00933901	0	0.00128814	0	0.00386442	0	0.00450876	0	-0.0148145	0	-0.00225438	0	0.00483081	0	0.00805135	0	0.00708477	0	-0.00772884	0	-0.000966105	0	0.00515256	0	-0.00708477	0	0.00450876	0	-0.00225438	0	-0.0041867	0	-0.0154586	0	-0.00450876	0	0.00193221	0	-0.00128814	0	0.00289831	0	-0.0074068	0	0.00225424
2.2001	0.00805087	2	-0.00386442	0	-0.0241526	2	0.00547459	0	0.00386442	0	-0.00386465	0	0.00483081	0	-0.00515287	0	0.00450876	0	-0.0112719	0	-0.00418645	0	-0.00450849	0	-0.00386442	0	-0.00322035	0	0	0	-0.000322054	0	-0.00161027	0	-0.00322054	0	-0.000322054	0	0.000644108	0	-0.00257628	0	0.0074068	0	-0.0151356	0	-0.00354238	0	0.00483052
2.2401	-0.00161017	2	0.00322035	0	-0.00289831	2	-0.00579663	2	0.018356	0	0.00644108	0	-0.00225438	0	-0.0041867	0	0.00998368	0	-0.000322054	0	0.00676273	0	0.000966105	0	0.0064407	0	-0.00772884	0	0.00289831	0	-0.00322054	0	-0.00611903	0	0.00676314	0	-0.00386465	0	-0.011916	0	0.00193221	0	-0.00579663	0	-0.00289831	0	0.00289831	0	0
2.2801	-0.00257628	2	-0.00354238	0	0.0119153	2	-0.0109492	2	0.00708477	2	0.00128822	0	0.00483081	0	-0.00483081	0	0.00837341	0	-0.000644108	0	-0.00547459	0	-0.00483052	0	0.00483052	0	-0.000966105	0	-0.00354238	0	-0.000322054	0	0	0	0.00354259	0	0.00483081	0	-0.00128822	0	-0.00450849	0	0.00805087	0	-0.00547459	0	0.00450849	0	0.00064407
2.3201	-0.00483052	2	-0.00547459	2	-0.00193221	2	0.00966105	2	-0.138475	2	0.00289849	0	0.000322054	0	-0.0077293	0	-0.00450876	0	0.000966162	0	-0.00354238	0	-0.000322035	0	0.00805087	0	-0.00354238	0	0.00966105	0	0.00193232	0	0.00161027	0	-0.000322054	0	0	0	0.0103057	0	-0.00225424	0	-0.00966105	0	0.0119153	0	0.00225424	0	-0.0267289
2.3601	0.00257628	0	0.0598985	2	-0.00322035	0	0.0109492	2	-0.00386442	2	-0.00354259	0	0.00161027	0	0.00676314	0	-0.00611903	0	0.000322054	0	0.000322035	0	-0.00064407	0	-0.00966105	0	-0.00225424	0	-0.00354238	0	-0.00257643	0	-0.00128822	0	-0.00193232	0	0.00547492	0	0.0041867	0	0.00193221	0	-0.00128814	0	0.0064407	0	0	0	0.00322035
2.4001	0.00676273	0	0.00805087	2	-0.0141695	0	-0.0103051	1	0.00161017	2	0.0151365	0	0.00966162	0	0.000644108	0	-0.000644108	0	-0.00193232	0	-0.00386442	0	-0.00547459	0	0.00837291	0	0.00418645	0	0.00837291	0	-0.00483081	0	-0.000322054	0	0.0041867	0	-0.00354259	0	-0.00257643	0	0.00257628	0	0.00128814	0	0	0	-0.000966105	0	-0.00450849
2.4401	0.00225424	0	0	2	0.018678	0	-0.0731019	1	-0.046373	2	-0.00354259	0	-0.00966162	0	0.00676314	0	0.00998368	0	-0.00354259	0	-0.00128814	0	-0.000322035	0	-0.0135255	0	0.00483052	0	0.00386442	0	-0.000966162	0	-0.00386465	0	0.000322054	0	0.00450876	0	-0.00386465	0	0	0	-0.0064407	0	0.00998308	0	0.0074068	0	-0.000966105
2.4801	0.00193221	0	0.0138475	0	0.00676273	0	0.0437968	1	-0.00064407	2	0.00225438	0	-0.00289849	0	0	0	-0.00354259	0	0	0	0	0	0.00225424	0	-0.00289831	0	-0.00161017	0	-0.00161017	0	0.0148145	0	0.00611903	0	-0.00289849	0	0.0164248	0	0.000966162	0	0.00418645	0	-0.00225424	0	-0.0074068	0	-0.00547459	0	-0.000322035
2.5201	0.00161017	0	0.0106272	0	0.018034	0	-0.0627968	1	0.00966105	1	-0.00644108	0	0.00161027	0	-0.00289849	0	-0.0115939	0	0.00547492	0	-0.00386442	0	0.00450849	0	0.00837291	0	-0.00515256	0	0.0112712	0	0.00322054	0	-0.00644108	0	0.00837341	0	-0.00515287	0	0.00547492	0	-0.00611866	0	0.00772884	0	0.0103051	0	-0.00354238	0	-0.00257628
2.5601	0.00483052	0	0.00708477	0	-0.00193221	0	0.0206102	1	0.0128814	1	0.00128822	0	-0.00161027	0	0.00483081	0	-0.00386465	0	-0.00225438	0	0.00257628	0	0.0128814	0	0.00354238	0	0.00837291	0	-0.00579663	0	-0.00515287	0	0.000322054	0	0.00386465	0	-0.0154586	0	0.00483081	0	-0.00611866	0	-0.0112712	0	0.00483052	0	-0.00386442	0	0
2.6001	-0.0112712	0	0.0106272	0	-0.018678	0	-0.00869494	1	0.00193221	1	-0.00966162	0	-0.000644108	0	-0.00483081	0	0.00257643	0	-0.00322054	0	0.00772884	0	0.00289831	0	-0.00322035	0	0.00676273	0	-0.00418645	0	0.00225438	0	-0.00740724	0	-0.00611903	0	0.00708519	0	0.00225438	0	-0.00708477	0	-0.00515256	0	-0.00579663	0	-0.00966105	0	-0.00161017
2.6401	0.0109492	0	0.00933901	0	0.00354238	0	-0.0305933	1	0.0141695	1	0.00289849	0	0.00322054	0	0.00225438	0	0.0077293	0	0	0	-0.00128814	0	-0.00128814	0	0.0074068	0	0.00515256	0	-0.00515256	0	-0.00225438	0	-0.00740724	0	0.0041867	0	0.00322054	0	-0.00225438	0	-0.00579663	0	-0.00128814	0	0.00128814	0	-0.00354238	0	-0.00322035
2.6801	0.00611866	0	-0.00547459	0	0.0470171	0	0.0499154	1	-0.0109492	1	0.0041867	0	-0.000966162	0	0.000322054	0	0.00354259	0	0.00193232	0	0.00322035	0	0.00128814	0	-0.00064407	0	-0.00257628	0	-0.00257628	0	0.0109498	0	0.00547492	0	-0.00289849	0	-0.00450876	0	0.00257643	0	-0.0064407	0	0.00708477	0	-0.00772884	0	0.000966105	0	0.00515256
2.7201	-0.0112712	0	0.00225424	2	-0.0318815	0	-0.0315594	1	0.0293052	1	-0.00933957	0	-0.00354259	0	0.00193232	0	-0.00257643	0	0.00128822	0	0.0106272	0	-0.000322035	0	0.00225424	0	-0.0115933	0	0.00128814	0	-0.0128822	0	0.00483081	0	0.000966162	0	0.00644108	0	-0.000322054	0	0.0064407	0	0.00579663	0	-0.00193221	0	-0.00869494	0	0.00772884
2.7601	-0.00225424	0	0.000966105	2	-0.0144916	0	0.00869494	1	-0.0244747	1	-0.00386465	0	0.00579697	0	0.000966162	0	-0.00708519	0	0.000644108	0	-0.00450849	0	0.0135255	0	0.00193221	0	0.000966105	0	-0.00805087	0	0.000966162	0	0.00257643	0	0.00901751	0	-0.00869546	0	-0.00354259	0	-0.000966105	0	-0.00161017	0	-0.00354238	0	0.00257628	0	-0.00483052
2.8001	-0.00225424	0	0.00547459	2	0.0260848	1	0.0167458	1	0.0238306	1	-0.00289849	0	-0.00193232	0	0.00805135	0	-0.000322054	0	0.00225438	0	0.00193221	0	0	0	-0.000966105	0	0.0904918	0	-0.00225424	0	0.00289849	0	-0.00450876	0	-0.00322054	0	-0.00193232	0	-0.0141704	0	-0.00128814	0	0.000322035	0	-0.0193221	0	-0.00418645	0	-0.00483052
2.8401	-0.00161017	0	0.00515256	0	0.0605426	1	-0.0173899	1	-0.00547459	1	-0.00161027	0	-0.00289849	0	-0.00289849	0	0.00450876	0	0.0077293	0	-0.000966105	0	-0.00064407	0	0.00322035	0	-0.0479832	0	-0.000966105	0	0	0	0.000322054	0	0.0041867	0	0.00386465	0	0.00289849	0	0.00289831	0	0.00515256	0	0.00064407	0	0.00161017	0	0.00257628
2.8801	-0.00966105	0	0.00064407	0	0.0247967	1	0.0360679	1	-0.0244747	1	0.000322054	0	-0.000644108	0	-0.00837341	0	0.00225438	0	-0.00322054	0	0.00901698	0	-0.00322035	0	-0.00225424	0	0.00289831	0	0.00772884	0	0.0112719	0	-0.00322054	0	-0.00193232	0	0.00225438	0	0.00354259	0	0.000322035	0	0.00064407	0	0.000322035	0	0.00064407	0	0.00128814
2.9201	0.00837291	0	-0.00128814	0	-0.0328476	1	-0.018034	1	0.0541019	1	-0.0041867	0	0.00257643	0	0.00676314	0	-0.00708519	0	0.00128822	0	-0.00354238	0	-0.00483052	0	0.0064407	0	-0.00515256	0	-0.0154577	0	0.00579697	0	-0.00289849	0	0.00354259	0	0.00322054	0	-0.000644108	0	-0.00257628	0	0	0	0.00257628	0	-0.00064407	0	-0.0109492
2.9601	0.0103051	0	-0.00547459	0	-0.0260848	1	-0.018356	2	-0.00193221	1	0.00805135	0	-0.00128822	0	-0.00128822	0	0.000644108	0	-0.00805135	0	-0.00128814	0	-0.00386442	0	-0.00676273	0	0	0	-0.00257628	0	-0.011916	0	0.00547492	0	-0.0041867	0	0.0041867	0	0.00161027	0	0.00128814	0	-0.0106272	0	-0.0164238	0	-0.00257628	0	0.0112712
3.0001	0.00676273	0	0.00386442	0	-0.0202882	1	0	2	0.0618307	1	-0.000966162	0	-0.00225438	0	-0.00386465	0	0.000966162	0	-0.00579697	0	0.00483052	0	-0.000322035	0	-0.0125594	0	0.00966105	0	-0.00064407	0	-0.00450876	0	-0.00289849	0	0.00193232	0	-0.011916	0	-0.00611903	0	0.00128814	0	-0.00676273	0	-0.00579663	0	0.0106272	0	-0.00161017
3.0401	-0.00322035	0	0.000322035	0	0.0425086	1	-0.0196441	2	-0.0238306	1	-0.00579697	0	0.0135263	0	-0.00611903	0	0.00161027	0	-0.00869546	0	-0.00450849	0	0.0064407	0	-0.00257628	0	-0.00064407	0	0.00322035	0	-0.00740724	0	0.00193232	0	0.00354259	0	0.000644108	0	0.0106278	0	0.00515256	0	0.0148136	0	-0.00064407	0	0.00611866	0	0.000322035
3.0801	-0.00289831	0	0.00354238	0	0.0167458	1	-0.0115933	2	-0.0598985	2	0.00225438	0	-0.00579697	0	0.00386465	0	-0.0103057	0	0	0	-0.00676273	0	0.00161017	0	0.00064407	0	-0.00225424	0	-0.00257628	0	0.0132042	0	0.00257643	0	0.0106278	0	-0.000322054	0	0.00289849	0	-0.00225424	0	0.00257628	0	-0.00128814	0	-0.0103051	0	-0.00386442
3.1201	0.00225424	0	0.00837291	0	-0.0305933	1	0.0064407	2	-0.00515256	2	-0.00354259	0	0.00289849	0	0.000966162	0	-0.00676314	0	0.0112719	0	-0.00289831	0	0.00161017	0	-0.000966105	0	-0.00966105	0	-0.00289831	0	-0.000322054	0	0.000966162	0	0.00257643	0	0.00354259	0	0.00450876	0	0.00805087	0	0.00418645	0	0.0215763	0	0.00161017	0	-0.00257628
3.1601	0.00515256	0	0.00161017	0	-0.0322035	1	0.0627968	2	-0.00289831	2	-0.0106278	0	0.000322054	0	0.00161027	0	-0.00869546	0	-0.00257643	0	-0.00225424	0	0.00418645	0	-0.00161017	0	-0.00579663	0	-0.00805087	0	-0.000966162	0	0.00450876	0	-0.000644108	0	-0.00483081	0	-0.0077293	0	0	0	0.00225424	0	-0.0064407	0	0.00483052	0	-0.00805087
3.2001	0.00354238	0	0.0119153	2	-0.0354238	1	-0.0074068	2	-0.000322035	2	0.00579697	0	0.00257643	0	-0.000644108	0	-0.00483081	0	-0.00354259	0	0.00772884	0	-0.00676273	0	0.00128814	0	-0.000322035	0	0.0074068	0	0.00515287	0	-0.00225438	0	-0.000322054	0	-0.00128822	0	-0.00161027	0	-0.00483052	0	0.00483052	0	-0.00193221	0	0.00257628	0	0.00386442
3.2401	0.0103051	0	0.0792206	2	0.0357459	1	0.000966105	1	0.0128814	0	0.00450876	0	-0.00515287	0	-0.00579697	0	-0.00128822	0	-0.00515287	0	-0.000966105	0	0.00225424	0	0.00257628	0	-0.00708477	0	0.00322035	0	0.000644108	0	0.00644108	0	-0.00161027	0	-0.000966162	0	0.00193232	0	0.0064407	0	0.00161017	0	-0.00547459	0	0.00708477	0	-0.00193221
3.2801	0.00772884	0	-0.00257628	2	0.0924241	1	0.0334916	1	0.000966105	0	0.00322054	0	0.00998368	0	0.000644108	0	0.00483081	0	-0.00386465	0	0.00418645	0	-0.00998308	0	0.00418645	0	0.000322035	0	-0.00483052	0	0.0041867	0	0.00933957	0	-0.00483081	0	-0.000322054	0	-0.00740724	0	-0.00579663	0	-0.00225424	0	0.00450849	0	0.00354238	0	0.00289831
3.3201	-0.00193221	0	-0.00515256	2	-0.0466951	1	-0.00257628	1	-0.00515256	0	-0.000966162	0	0.00128822	0	-0.00128822	0	-0.00386465	0	0.0103057	0	0.0103051	0	0.00064407	0	0.0115933	0	-0.00193221	0	0	0	-0.0077293	0	-0.0041867	0	0.00128822	0	0.00450876	0	0.00740724	0	0.00257628	0	0.00322035	0	-0.00676273	0	0.00418645	0	-0.000966105
3.3601	-0.00128814	0	0.414459	2	-0.064085	1	-0.0109492	1	0.00998308	0	-0.00805135	0	-0.00676314	0	0.0077293	0	-0.00547492	0	-0.0122381	0	0	0	-0.00161017	0	-0.00322035	0	-0.0064407	0	-0.00289831	0	-0.00289849	0	-0.0077293	0	0.00579697	0	0.00289849	0	-0.00128822	0	0.00579663	0	0.00257628	0	0.0135255	0	0.00354238	0	-0.00805087
3.4001	0.00386442	0	-0.00515256	2	0.00450849	1	0.0444408	1	0.0135255	0	0.00708519	0	0.000644108	0	-0.00161027	0	0.00579697	0	-0.000966162	0	0.00289831	0	-0.00161017	0	-0.00257628	0	0.00579663	0	0.00450849	0	-0.0077293	0	0.00354259	0	-0.00483081	0	0.00161027	0	-0.00193232	0	-0.00322035	0	-0.00225424	0	-0.00676273	0	0.00193221	0	-0.00193221
3.4401	-0.00193221	0	0.0975766	2	0.00128814	1	0.0408984	1	-0.00418645	0	0.00869546	0	0.0115939	0	-0.00805135	0	0.00676314	0	0.000322054	0	-0.00161017	0	0.0161017	0	-0.0106272	0	-0.00064407	0	-0.00869494	0	-0.0112719	0	0.00354259	0	-0.0106278	0	0.00483081	0	-0.00322054	0	0.00322035	0	-0.00547459	0	-0.00064407	0	-0.00547459	0	-0.000322035
3.4801	0.0122373	0	-0.0241526	2	-0.0164238	1	-0.0154577	1	-0.000322035	0	0.00547492	0	-0.00579697	0	-0.000644108	0	0.00869546	0	-0.00354259	0	0.00869494	0	0.00225424	0	0.00966105	0	0.00547459	0	0.00354238	0	0.00450876	0	-0.00386465	0	0.00354259	0	0.00193232	0	-0.00257643	0	0.00998308	0	-0.00772884	0	-0.0109492	0	0.00064407	0	0.00289831
3.5201	0.00966105	0	0.00966105	2	-0.0238306	1	0.0170679	1	0.00161017	0	-0.00161027	0	0	0	-0.00257643	0	-0.0106278	0	0.00547492	0	0.00322035	0	0.00257628	0	0.00611866	0	-0.000322035	0	-0.00547459	0	0.000966162	0	0.00869546	0	0.00515287	0	-0.00837341	0	0.00579697	0	-0.00998308	0	0	0	0.018678	0	-0.0135255	0	0.00676273
3.5601	0.0122373	0	0.00837291	2	-0.0782545	1	-0.0218984	1	0.00386442	0	0.00611903	0	-0.00450876	0	-0.00547492	0	-0.000966162	0	0.00322054	0	0.00676273	0	0.0109492	0	-0.00483052	0	-0.0779325	2	-0.000322035	0	-0.0077293	0	-0.0144924	0	0.00579697	0	-0.00128822	0	0.0141704	0	-0.000966105	0	0.00064407	0	-0.00289831	0	0.00161017	0	-0.000966105
3.6001	-0.00515256	0	-0.0064407	2	0.00225424	2	0.00354238	2	-0.00418645	0	0.00161027	0	-0.00193232	0	-0.00161027	0	-0.000966162	0	-0.000322054	0	0.00611866	0	-0.00611866	0	0.00064407	0	0.00676273	2	0.00869494	0	0.000322054	0	0.00161027	0	0.00289849	0	-0.018035	0	-0.00837341	0	-0.0074068	0	0.00193221	0	-0.00064407	0	-0.00579663	0	0.00837291
3.6401	-0.00128814	0	0.00289831	2	0.0064407	2	0.0115933	2	0.00547459	0	0.00644108	0	0.000322054	0	0.00161027	0	0	0	0.000966162	0	0.00225424	0	0.0112712	0	0.000322035	0	-0.00966105	2	0.00322035	0	0.00128822	0	-0.000644108	0	-0.00354259	0	0.00869546	0	0.00708519	0	-0.00322035	0	0.00322035	0	0.00225424	0	-0.00772884	0	0.00483052
3.6801	0.00805087	0	0.00161017	2	0.0138475	2	-0.00837291	2	-0.000966105	0	-0.00708519	0	0.000966162	0	0.00837341	0	-0.00869546	0	0.0041867	0	0.00161017	0	-0.00354238	0	-0.00515256	0	0.00257628	2	0.00515256	0	-0.000322054	0	0.000966162	0	0.0041867	0	-0.00483081	0	0.00257643	0	-0.00289831	0	0.00193221	0	0.00450849	0	-0.00289831	0	0.0106272
3.7201	0.00289831	0	0.000322035	0	-0.00161017	2	-0.00322035	2	0.00193221	0	0	0	0.00322054	0	0.00322054	0	0.000966162	0	0	0	0.000966105	0	-0.00933901	0	-0.00128814	0	-0.00483052	2	-0.00064407	0	-0.00322054	0	-0.00257643	0	0.00354259	0	0.000322054	0	0.00128822	0	-0.00805087	0	0.00193221	0	0.00225424	0	-0.0157797	0	-0.00547459
3.7601	0.00515256	0	0.00676273	0	-0.0328476	2	0.00289831	2	0.00772884	0	0.00515287	0	0.00837341	0	0	0	-0.0132042	0	0.00547492	0	0.00611866	0	0.00515256	0	0.00772884	0	-0.00289831	2	-0.0148136	0	-0.000966162	0	-0.000644108	0	0.00579697	0	0.00611903	0	-0.00805135	0	-0.0135255	0	0.00064407	0	-0.00289831	0	0.00483052	0	-0.0148136
3.8001	0.00515256	0	0.00386442	0	0.0141695	1	0.00225424	2	-0.00128814	0	0.00289849	0	0.00708519	0	0.00515287	0	-0.00450876	0	-0.0151365	0	0.00772884	0	0.00322035	0	0.00483052	0	0.0260848	2	-0.00193221	0	-0.00901751	0	0.0041867	0	-0.00611903	0	0.000322054	0	0.00193232	0	0.00064407	0	-0.00418645	0	0.00869494	0	-0.00225424	0	-0.00161017
3.8401	-0.00676273	0	-0.000322035	0	0.0222204	1	0.00966105	2	0.00611866	0	0.00740724	0	0.00740724	0	-0.000322054	0	0.00805135	0	0.00289849	0	0.00772884	0	0.00289831	0	-0.0109492	0	0.0106272	2	0.00322035	0	-0.00354259	0	0.00483081	0	0.00257643	0	-0.00676314	0	0.000966162	0	0.00322035	0	0.000966105	0	-0.00064407	0	0.00193221	0	-0.00676273
3.8801	0.00418645	0	0.00386442	0	-0.0334916	1	-0.00193221	2	-0.00193221	0	0.00289849	0	-0.00354259	0	-0.00322054	0	0.0109498	0	-0.00225438	0	-0.00676273	0	-0.000966105	0	0.00805087	0	-0.0064407	2	-0.00257628	0	0.00579697	0	0.00708519	0	-0.00354259	0	0	0	-0.00193232	0	0	0	0.00418645	0	-0.00386442	0	-0.00257628	0	0.00515256
3.9201	-0.00869494	0	0.00772884	0	0.0309154	1	0.00901698	2	0.00418645	0	0.00225438	0	-0.00193232	0	-0.00805135	0	-0.00161027	0	0.00225438	0	-0.0064407	0	-0.0074068	0	0.00225424	0	0.0173899	2	0.0112712	0	0.000966162	0	0.00515287	0	0.00805135	0	0.00740724	0	0.00708519	0	0.00128814	0	0.00354238	0	0.0154577	0	0.00322035	0	-0.00901698
3.9601	0.00418645	0	-0.00161017	0	-0.0466951	1	0.00772884	1	0.00225424	0	0.00644108	0	-0.00193232	0	0.00386465	0	-0.00225438	0	-0.0041867	0	-0.000322035	0	0.00128814	0	0.00225424	0	-0.0289831	2	-0.00515256	0	-0.000322054	0	-0.0041867	0	0.00966162	0	-0.00225438	0	0.011916	0	-0.00193221	0	-0.00354238	0	0.00064407	0	-0.000322035	0	0.0074068
4.0001	0.0141695	0	0.0064407	0	0.0579663	1	0.0173899	1	0.00161017	0	-0.00386465	0	0.00869546	0	-0.00837341	0	-0.0138483	0	-0.00450876	0	0.00418645	0	0.000966105	0	-0.00676273	0	-0.0225424	2	0.00483052	0	0.00225438	0	-0.0103057	0	-0.00289849	0	-0.00161027	0	-0.000966162	0	-0.00161017	0	0.000322035	0	-0.00225424	0	0.000966105	0	-0.00289831
4.0401	0.0103051	0	-0.000322035	0	-0.0512036	1	-0.0103051	1	0.00579663	2	0	0	0.00579697	0	-0.00386465	0	0.00901751	0	0.00354259	0	-0.00483052	0	0.00289831	0	0	0	-0.0299493	2	0.00676273	0	0.00161027	0	0.00225438	0	-0.000644108	0	0.00289849	0	0.00257643	0	0.00805087	0	-0.00322035	0	-0.0154577	0	0.00515256	0	-0.00225424
4.0801	0.00515256	0	-0.00901698	0	-0.05539	1	-0.000966105	1	0.0109492	2	0.0041867	0	-0.000966162	0	-0.00483081	0	0.0077293	0	0.00257643	0	-0.00064407	0	-0.00257628	0	-0.00933901	0	0.0254408	2	-0.000966105	0	0.00483081	0	0.0106278	0	0	0	0.00515287	0	-0.00225438	0	-0.00579663	0	0.00064407	0	-0.0109492	0	-0.00708477	0	-0.00450849
4.1201	-0.0064407	0	-0.00547459	0	0.0602205	1	-0.00515256	1	0.00289831	2	-0.0041867	0	0.0041867	0	0.000644108	0	-0.00483081	0	-0.000966162	0	-0.00225424	0	-0.00322035	0	0.00579663	0	0.0074068	2	-0.00193221	0	-0.0151365	0	-0.00450876	0	0.00289849	0	0.00483081	0	-0.0112719	0	0.00547459	0	0.00483052	0	0.00483052	0	-0.00676273	0	-0.00289831
4.1601	-0.00128814	0	-0.018356	0	-0.074068	1	0.00966105	1	0.00450849	2	0.00128822	0	-0.0103057	0	0.00354259	0	-0.000322054	0	-0.00289849	0	0.00772884	0	-0.00708477	0	-0.0138475	0	-0.0135255	2	-0.00579663	0	-0.00805135	0	0.00257643	0	0.00289849	0	-0.000644108	0	0.00998368	0	0.00354238	0	-0.00289831	0	0.00998308	0	-0.00064407	0	0.00676273
4.2001	0.0112712	0	0.00064407	0	-0.0196441	1	0.0074068	0	-0.00708477	2	0.0041867	0	0.00225438	0	-0.00225438	0	-0.00354259	0	0.00257643	0	0.00322035	0	0.000322035	0	-0.000322035	0	-0.00161017	2	-0.00611866	0	-0.00161027	0	0.0041867	0	0.00225438	0	0.00386465	0	-0.00966162	0	-0.00869494	0	0.00772884	0	0.00611866	0	0.00225424	0	0.000966105
4.2401	0.00515256	0	0.00418645	0	0.0444408	1	-0.00966105	0	-0.00354238	2	-0.00322054	0	-0.00128822	0	-0.000644108	0	0.00161027	0	-0.00161027	0	0.00418645	0	0.0074068	0	-0.00354238	0	0.0115933	0	0	0	0.000644108	0	-0.00128822	0	0.00322054	0	0.00289849	0	-0.00386465	0	0.00193221	0	-0.0115933	0	-0.000966105	0	0.00257628	0	-0.00450849
4.2801	-0.00322035	0	0	0	0.00354238	2	0.0167458	0	-0.0138475	2	0.00289849	0	-0.000322054	0	0.00322054	0	0.0041867	0	0.00676314	0	0.00064407	0	0.000322035	0	-0.00483052	0	-0.0334916	0	0.00676273	0	0.00740724	0	-0.00257643	0	0.00257643	0	-0.00161027	0	0.0125601	0	-0.00418645	0	0.00289831	0	0.00676273	0	0.00193221	0	0.00676273
4.3201	0.00483052	0	0.0064407	0	0.00225424	2	0.0125594	0	0.00708477	2	0.00128822	0	0.00933957	0	0.00450876	0	0.00354259	0	0.000644108	0	0.00515256	0	-0.00418645	0	-0.00322035	0	-0.00193221	0	0.00579663	0	-0.000644108	0	-0.0041867	0	0.00676314	0	0.000322054	0	0.00901751	0	0	0	0.00193221	0	-0.00547459	0	0.000322035	0	-0.00161017
4.3601	-0.00161017	0	-0.0331696	0	-0.0144916	2	-0.00225424	0	-0.0380001	2	0.00257643	0	0.00161027	0	-0.0125601	0	0.000966162	0	-0.00322054	0	-0.00547459	0	-0.000966105	0	0.00579663	0	-0.00322035	0	0.00901698	0	-0.00354259	0	0.00547492	0	0.00161027	0	0.00161027	0	0.00354259	0	0.0064407	0	-0.00225424	0	0.00128814	0	0.00515256	0	0.00450849
4.4001	-0.0135255	0	0.0157797	0	0.00772884	1	-0.0112712	0	-0.00611866	2	-0.00257643	0	0.000322054	0	0.00354259	0	0.000322054	0	-0.00257643	0	0.00064407	0	-0.0106272	0	-0.00547459	0	0.000322035	0	0.00547459	0	-0.00386465	0	0.000322054	0	0.00515287	0	-0.00386465	0	-0.00257643	0	0.00064407	0	-0.000966105	0	-0.00708477	0	0.00450849	0	0.0164238
4.4401	0.00483052	0	0.00386442	0	-0.00933901	1	-0.0714918	0	-0.00354238	2	-0.00161027	0	-0.00161027	0	0.00161027	0	-0.00128822	0	0.00386465	0	-0.00483052	0	0.00676273	0	-0.00933901	0	0.00418645	0	0.00611866	0	0.00161027	0	-0.00805135	0	-0.00869546	0	0	0	-0.0151365	0	0.00193221	0	-0.00998308	0	0.00483052	0	0.00418645	0	0.0115933
4.4801	0.00708477	0	-0.00708477	0	-0.00225424	1	0.0676274	0	0.00257628	2	-0.00676314	0	0.00289849	0	0.000966162	0	-0.000644108	0	0.000966162	0	-0.00483052	0	-0.00450849	0	0.00257628	0	-0.00386442	0	0.00772884	0	-0.000644108	0	0.00515287	0	-0.00289849	0	0.000322054	0	-0.00579697	0	0.00933901	0	0.000966105	0	0.00322035	0	-0.000966105	0	0.0103051
4.5201	0.00386442	0	-0.00483052	0	0.00354238	1	-0.0991868	0	0.0173899	2	-0.0103057	0	-0.00289849	0	-0.00225438	0	-0.00676314	0	0	0	-0.00966105	0	-0.0074068	0	0.00837291	0	-0.00450849	0	-0.0074068	0	0.00354259	0	0.00128822	0	-0.000644108	0	0.00483081	0	0.00386465	0	0.000322035	0	0.00611866	0	0.00225424	0	-0.00515256	0	-0.00128814
4.5601	0.000322035	0	-0.00193221	0	-0.0357459	1	0.0161017	2	0.00869494	2	0.00161027	0	0	0	0.00128822	0	-0.00225438	0	-0.0132042	0	0.00805087	0	0.00064407	0	0.00837291	0	-0.00547459	0	0	0	-0.00257643	0	-0.00257643	0	-0.000644108	0	0.00805135	0	0.00225438	0	-0.00289831	0	0.00257628	0	-0.00128814	0	-0.00611866	0	-0.0064407
4.6001	-0.00128814	0	-0.000966105	0	-0.00064407	2	0.129458	2	0.00708477	2	0.00225438	0	0.00901751	0	0.00450876	0	-0.0151365	0	-0.00386465	0	0.00161017	0	-0.00386442	0	-0.0125594	0	0.00708477	0	-0.00450849	0	0	0	0.00322054	0	-0.00128822	0	-0.0141704	0	-0.0128822	0	0.00322035	0	0.00257628	0	-0.00128814	0	-0.00418645	0	0.00064407
4.6401	-0.00225424	0	0.00772884	0	0.0164238	2	1.1107	2	-0.0151356	2	-0.00515287	0	-0.00708519	0	0.00289849	0	0.0112719	0	0.00450876	0	0.00322035	0	0.000322035	0	0.00161017	0	0.00161017	0	0.000966105	0	-0.00805135	0	-0.000644108	0	-0.00225438	0	-0.00225438	0	-0.00161027	0	0.00322035	0	-0.00064407	0	-0.00901698	0	0.00193221	0	-0.00161017
4.6801	-0.00193221	0	0.00354238	0	-0.0212543	2	0.0115933	0	-0.106916	2	-0.000966162	0	0.000966162	0	0.00322054	0	-0.00611903	0	-0.00257643	0	-0.00128814	0	0.00161017	0	-0.00483052	0	0.00064407	0	0.000322035	0	0.00676314	0	0.00708519	0	0.00708519	0	-0.00966162	0	0.00386465	0	0.00289831	0	0.00289831	0	-0.00064407	0	-0.0115933	0	0.00128814
4.7201	-0.00354238	0	-0.000322035	0	0.0598985	2	0.0103051	0	0.00193221	2	-0.00515287	0	-0.000966162	0	0.00869546	0	-0.00547492	0	0.0125601	0	-0.00418645	0	0.00064407	0	-0.00515256	0	0.00901698	0	-0.00611866	0	-0.00257643	0	0.000322054	0	0.00901751	0	-0.00354259	0	0.00483081	0	-0.00805087	0	-0.00064407	0	0.00128814	0	-0.00257628	0	0.00161017
4.7601	0.00193221	0	0.0074068	0	-1.47943	2	-0.00289831	0	0.0109492	2	0.00805135	0	0.00386465	0	0.00837341	0	-0.00676314	0	0.00289849	0	0.00966105	0	0	0	0.00450849	0	-0.0106272	0	-0.00483052	0	0.000966162	0	-0.00611903	0	0.00547492	0	0.000966162	0	0.00740724	0	0.00128814	0	-0.000966105	0	-0.000966105	0	-0.00225424	0	-0.0074068
4.8001	-0.000966105	0	0.00225424	0	-0.00354238	2	-0.00225424	0	0.00289831	2	-0.00225438	0	0.00579697	0	-0.00128822	0	-0.000322054	0	-0.00644108	0	0.00450849	0	-0.00225424	0	-0.00354238	0	0.00676273	0	-0.000966105	0	0.00289849	0	0.00386465	0	0.000644108	0	0.00161027	0	0.00837341	0	-0.00161017	0	0.00966105	0	0.0103051	0	0.00193221	0	0.00354238
4.8401	-0.00322035	0	-0.195797	0	0.0235086	2	0.00418645	0	0.00515256	2	-0.00128822	0	-0.0106278	0	0.000322054	0	0.00354259	0	-0.00322054	0	0.00386442	0	-0.00257628	0	-0.00225424	0	0.00193221	0	0.00193221	0	0.00193232	0	-0.00354259	0	-0.00547492	0	0.00193232	0	-0.00611903	0	-0.00128814	0	-0.00225424	0	0.00354238	0	0.00289831	0	0.00289831
4.8801	-0.000966105	0	0.000322035	2	-0.00161017	0	0.00450849	0	0	2	0.00547492	0	0.00676314	0	0.00289849	0	0.000966162	0	-0.00805135	0	-0.00547459	0	-0.000966105	0	-0.000322035	0	-0.00386442	0	0.00998308	0	0.0128822	0	0.0125601	0	0.00386465	0	0.00161027	0	-0.00998368	0	-0.00225424	0	0.00064407	0	-0.00064407	0	0.0103051	0	0.00257628
4.9201	0.00418645	0	0.0128814	2	0.0161017	0	-0.00193221	2	0.00837291	2	-0.00322054	0	0.00322054	0	-0.0125601	0	-0.0125601	0	0.00354259	0	0.000322035	0	-0.00611866	0	-0.00933901	0	0.00322035	0	-0.0164238	0	-0.00289849	0	-0.00450876	0	0.00193232	0	0.00161027	0	0.00933957	0	-0.00128814	0	0.0064407	0	0.00772884	0	0.00257628	0	-0.00257628
4.9601	0.00579663	0	-0.00064407	2	-0.00869494	0	-0.0074068	2	0.000966105	2	0.00225438	0	0.00386465	0	-0.00128822	0	-0.00386465	0	0.000644108	0	-0.00708477	0	-0.0106272	0	-0.00064407	0	-0.00869494	0	-0.00933901	0	-0.00515287	0	0.00354259	0	0.00354259	0	-0.00225438	0	0.0041867	0	-0.00418645	0	0.000966105	0	0.00064407	0	0.00225424	0	-0.00611866
5.0001	-0.000322035	0	0.00386442	2	0.00128814	0	0.500765	2	0.0354239	2	0.00225438	0	0.000966162	0	0.00676314	0	-0.00450876	0	-0.00515287	0	-0.0074068	0	0.00322035	0	-0.00386442	0	0.0125594	0	0.00418645	0	-0.00611903	0	0.000966162	0	0.000966162	0	0.000966162	0	-0.000322054	0	-0.00064407	0	-0.000322035	0	0.00322035	0	0.00611866	0	0.00418645
5.0401	-0.00579663	0	-0.00966105	0	0.00354238	0	-0.00289831	2	0.102085	2	0.00515287	0	-0.00128822	0	0	0	0.0077293	0	-0.00483081	0	-0.00193221	0	0.0144916	0	-0.00289831	0	0.000966105	0	-0.00386442	0	0.00611903	0	0.00128822	0	0.00161027	0	0.000322054	0	0.00547492	0	0.00257628	0	0.00708477	0	0.00161017	0	0.00354238	0	0.00386442
5.0801	0.00418645	0	0.00837291	0	0.0109492	0	-0.018356	0	-0.0866274	2	0.00547492	0	-0.00193232	0	-0.00547492	0	0.00547492	0	-0.000322054	0	-0.000322035	0	0	0	-0.00257628	0	0.0112712	0	0.00515256	0	-0.000322054	0	0.00644108	0	0.0106278	0	0.0103057	0	0.00225438	0	0.0103051	0	0.00708477	0	-0.00515256	0	-0.00386442	0	0.00966105
5.1201	-0.00257628	0	-0.00418645	0	0.0128814	0	0	0	0.0128814	2	-0.00128822	0	-0.0041867	0	-0.00161027	0	0.00740724	0	0.00450876	0	0.000322035	0	-0.00708477	0	0.00450849	0	-0.0161017	0	0.00611866	0	0	0	0.00579697	0	0.00128822	0	0.00354259	0	0.00128822	0	-0.00128814	0	-0.00161017	0	0.00805087	0	-0.00450849	0	-0.00515256
5.1601	0.0125594	0	0.0074068	0	0.045729	2	0.0112712	0	-0.00161017	2	0.000322054	0	-0.00225438	0	0.00161027	0	0.000966162	0	-0.000644108	0	0.0115933	0	0.000322035	0	0.00193221	0	-0.00450849	0	-0.00193221	0	-0.00257643	0	0.00161027	0	0.0077293	0	-0.0103057	0	0.00257643	0	-0.00257628	0	0.00483052	0	-0.00966105	0	-0.00193221	0	-0.00483052
5.2001	0.00547459	0	-0.00450849	0	0.027695	2	0.0109492	0	0.0103051	2	-0.0125601	0	0	0	0.00225438	0	-0.000966162	0	-0.0109498	0	0.0074068	0	0	0	0.0122373	0	-0.00418645	0	-0.00322035	0	-0.000966162	0	-0.000322054	0	-0.00354259	0	0.0112719	0	-0.00644108	0	0.00933901	0	0.00322035	0	-0.0074068	0	0.00064407	0	0.000322035
5.2401	0.00225424	0	-0.000966105	0	-0.018356	2	0.00128814	0	0.0122373	0	-0.00450876	0	0.00193232	0	0.00322054	0	0.00805135	0	-0.000644108	0	0.00772884	0	0.00289831	0	0.0106272	0	0	0	-0.00289831	0	-0.00161027	0	-0.00225438	0	-0.000644108	0	0.000644108	0	-0.00354259	0	0.00386442	0	-0.00161017	0	0.00483052	0	0.00386442	0	0.00193221
5.2801	-0.00064407	0	0.000322035	0	-0.0434747	0	0.00128814	0	0.00869494	0	0.00579697	0	-0.00128822	0	-0.00193232	0	0.00611903	0	0.00579697	0	0.00837291	0	-0.00257628	0	0.00933901	0	-0.00225424	0	0.00579663	0	0.0041867	0	0.00644108	0	0.00579697	0	-0.00161027	0	0.00225438	0	0.00128814	0	-0.00064407	0	0.00386442	0	-0.00128814	0	0.00418645
5.3201	0.00193221	0	-0.542629	2	-0.018678	0	-0.00064407	2	-0.00676273	0	0.00483081	0	-0.000966162	0	-0.00225438	0	-0.00354259	0	-0.00322054	0	-0.00257628	0	0.000966105	0	0.00128814	0	0.00418645	0	0.00483052	0	-0.00644108	0	-0.00193232	0	0.0041867	0	0.00322054	0	0.000644108	0	0.000322035	0	-0.00193221	0	0.00450849	0	0.00386442	0	0.00450849
5.3601	0.0064407	0	-0.0299493	2	-0.0241526	0	0.0112712	2	0.0128814	0	-0.00193232	0	-0.0109498	0	0.00579697	0	0.000644108	0	-0.000644108	0	-0.00322035	0	0.00193221	0	0.00676273	0	0.0289832	0	0.000322035	0	-0.0109498	0	-0.00740724	0	-0.0077293	0	-0.00450876	0	0.0141704	0	-0.00128814	0	-0.00257628	0	0.00289831	0	-0.00225424	0	-0.00805087
5.4001	0.0157797	0	-0.14556	2	-0.0231865	0	-0.0193221	2	0.00450849	0	-0.0151365	0	0.0115939	0	0.00740724	0	-0.00676314	0	0.00611903	0	-0.00515256	0	-0.000322035	0	0.00676273	0	0.00193221	0	-0.00708477	0	-0.00450876	0	-0.0077293	0	-0.00933957	0	-0.00354259	0	0.00644108	0	-0.00837291	0	0.00515256	0	0.00418645	0	-0.00611866	0	-0.00289831
5.4401	-0.00386442	0	0.00418645	2	0.00966105	0	-0.145238	2	-0.0167458	0	0.00322054	0	-0.0225438	0	-0.000966162	0	0.00193232	0	0.00579697	0	0.00901698	0	0.000322035	0	0.00418645	0	-0.00579663	0	-0.00225424	0	-0.00257643	0	0.00161027	0	-0.00450876	0	-0.00644108	0	0.00128822	0	-0.00128814	0	0.00193221	0	0.00225424	0	0.00676273	0	-0.000966105
5.4801	-0.0103051	0	-0.0267289	2	0.00386442	0	0.064729	2	0.00161017	2	-0.00547492	0	0.0161027	0	-0.00547492	0	0.00289849	0	0.00515287	0	0.00418645	0	-0.00450849	0	-0.00354238	0	-0.0132034	0	-0.000322035	0	0.011916	0	0.00611903	0	0.00644108	0	-0.00450876	0	-0.00289849	0	-0.00064407	0	-0.00676273	0	-0.00322035	0	-0.00772884	0	0.00515256
5.5201	0.00161017	0	0.00805087	2	-0.00289831	0	-0.0112712	2	0.0380001	2	-0.00289849	0	0.0315613	0	-0.00193232	0	0.000966162	0	0.00644108	0	-0.00708477	0	-0.0074068	0	0.00289831	0	0.00611866	0	-0.00225424	0	0.00901751	0	0.00128822	0	-0.00354259	0	-0.000966162	0	-0.00289849	0	0.00515256	0	0.0132034	0	-0.00257628	0	0.00225424	0	-0.00515256
5.5601	-0.00161017	0	0.00772884	2	0.0119153	0	-0.0328476	2	0.000322035	2	-0.00193232	0	-0.0167468	0	0.00547492	0	-0.00611903	0	-0.00740724	0	0.00128814	0	0.00128814	0	-0.00257628	0	-0.00450849	0	-0.00161017	0	-0.0041867	0	0.00547492	0	0.0122381	0	0.00644108	0	-0.0135263	0	0.00193221	0	0.00128814	0	-0.00450849	0	0	0	-0.00418645
5.6001	0.00354238	0	-0.0441188	2	0.00611866	0	0.00611866	2	0.0119153	2	-0.000966162	0	0.0167468	0	0.00933957	0	-0.00805135	0	-0.00257643	0	-0.00579663	0	0.000322035	0	-0.00547459	0	-0.00161017	0	0.0064407	0	-0.00450876	0	0.00128822	0	-0.00966162	0	0.000322054	0	0.00386465	0	-0.00322035	0	-0.00193221	0	0.00225424	0	0.00547459	0	-0.00966105
5.6401	0.00515256	0	-0.250543	2	0.00547459	0	0.00869494	2	0.00064407	2	-0.00225438	0	0.0405788	0	0.0041867	0	0.00450876	0	0.00450876	0	0.00483052	0	0.0128814	0	-0.00064407	0	-0.00064407	0	0.00354238	0	-0.000644108	0	0.00450876	0	0.00225438	0	0.0125601	0	-0.00354259	0	0.00579663	0	-0.00579663	0	-0.00708477	0	-0.00225424	0	0.00611866
5.6801	0.00547459	0	-0.0470171	2	-0.00354238	0	0.0386442	1	-0.00193221	2	-0.00128822	0	-0.0141704	0	-0.00289849	0	0.00708519	0	-0.0077293	0	0.000322035	0	-0.000322035	0	-0.0154577	0	-0.0132034	0	0.00579663	0	-0.000644108	0	0.00193232	0	-0.00450876	0	0.0125601	0	-0.00193232	0	0.000966105	0	-0.00289831	0	0.0064407	0	-0.0167458	0	0.00837291
5.7201	0.0112712	0	-0.00225424	2	0.0115933	0	-0.0064407	1	-0.00676273	2	0.000644108	0	0.00708519	0	-0.000322054	0	-0.00515287	0	0.00128822	0	-0.00676273	0	-0.00708477	0	0.00289831	0	0.000322035	0	-0.00354238	0	0.00161027	0	0.00161027	0	-0.000644108	0	0.00161027	0	-0.0132042	0	-0.00161017	0	0.0154577	0	-0.00322035	0	-0.00064407	0	-0.0135255
5.7601	0.00837291	0	0.00257628	2	0.00837291	0	0.0286611	1	0.00708477	0	0.00644108	0	-0.0154586	0	0.00450876	0	-0.00933957	0	0.00515287	0	0.00354238	0	-0.00161017	0	-0.00193221	0	-0.00064407	0	-0.00289831	0	0.011916	0	-0.000322054	0	-0.00644108	0	0.000966162	0	0.0077293	0	-0.00257628	0	0.00128814	0	-0.000966105	0	-0.0064407	0	0.00354238
5.8001	0.0170679	0	0.00064407	2	-0.0128814	0	-0.0115933	1	0.00901698	0	0	0	-0.00708519	2	-0.00611903	0	-0.000966162	0	-0.00676314	0	0.0074068	0	-0.00483052	0	-0.00998308	0	-0.00064407	0	-0.00418645	0	0.00322054	0	-0.00450876	0	-0.00128822	0	-0.00161027	0	-0.0041867	0	0.00289831	0	-0.00064407	0	0	0	0.000966105	0	-0.00869494
5.8401	-0.00193221	0	-0.018678	2	0.00225424	0	-0.00515256	1	-0.00193221	0	0.00740724	0	0.00515287	2	-0.00450876	0	-0.00257643	0	0.00933957	0	0.00289831	0	0.00966105	0	-0.0064407	0	0.00579663	0	0.0064407	0	0.00611903	0	0.000966162	0	-0.00161027	0	0.00579697	0	-0.00515287	0	0.00257628	0	-0.00611866	0	-0.00772884	0	0.000322035	0	0.00966105
5.8801	0.00322035	0	0.0115933	2	-0.0293052	0	-0.0109492	1	-0.0128814	0	0.00611903	0	0.00740724	1	-0.00354259	0	0.00740724	0	0.0077293	0	0.00418645	0	-0.0074068	0	0.000322035	0	-0.00386442	0	-0.00450849	0	-0.0225438	0	0.00128822	0	0.00289849	0	0.00289849	0	0.00257643	0	0.00289831	0	0.0064407	0	0	0	0.0119153	0	0.000966105
5.9201	-0.00354238	0	-0.00418645	2	0.00257628	0	0.00805087	1	0.00579663	0	-0.00225438	0	0.00289849	1	-0.0041867	0	-0.000966162	0	0.00450876	0	-0.00193221	0	0.00257628	0	-0.00450849	0	0.000322035	0	-0.00225424	0	0.00515287	0	0.018035	0	-0.00322054	0	-0.00257643	0	-0.00128822	0	0.00515256	0	0.00161017	0	0.00869494	0	-0.0196441	0	0.00450849
5.9601	-0.00289831	0	-0.000966105	2	0.00064407	0	0.0164238	2	0.00386442	0	0.000644108	0	0.00869546	1	-0.00289849	0	-0.00933957	0	-0.000322054	0	-0.00289831	0	-0.0106272	0	-0.00483052	0	-0.00998308	0	-0.0103051	0	0	0	-0.00225438	0	-0.00837341	0	0.000644108	2	0.000322054	0	0.00354238	0	-0.0074068	0	-0.00611866	0	0.00966105	0	-0.0135255
6.0001	0.0109492	0	0.00354238	2	0.00386442	2	0.0122373	1	-0.0103051	0	0.000966162	0	-0.00386465	0	0.00515287	0	-0.00837341	0	-0.00257643	0	-0.00418645	0	-0.00837291	0	-0.00064407	0	0.00676273	0	-0.00257628	0	0.000322054	0	-0.0041867	0	-0.0125601	0	-0.00450876	2	0.00644108	0	-0.00933901	0	-0.00611866	0	0.00128814	0	-0.00289831	0	0.00676273
6.0401	0.00901698	0	0.0119153	2	0.00901698	2	0.018678	1	0.0119153	0	0.00676314	0	0.00966162	0	-0.00740724	0	-0.00644108	0	-0.000322054	0	0.00322035	0	0.00386442	0	0.00386442	0	0.00257628	0	0.0074068	0	0.00193232	0	-0.00611903	0	-0.00128822	0	-0.00225438	2	-0.000322054	0	0.00193221	0	-0.00547459	0	0.00064407	0	0.00161017	0	0.00676273
6.0801	-0.00064407	0	-0.00772884	0	0.00289831	2	-0.0074068	1	-0.0138475	2	0.00869546	0	0.00193232	0	-0.00257643	0	0.00805135	0	-0.00386465	0	0.00289831	0	-0.000322035	0	0.00386442	0	0.00418645	0	0.00611866	0	0.00676314	0	0.000322054	0	0.00966162	0	0.00515287	2	-0.00386465	0	0.00257628	0	0.0064407	0	-0.00289831	0	0.00225424	0	0.00708477
6.1201	0.000322035	0	-0.00064407	0	0.00869494	2	0.00193221	1	-0.00483052	2	-0.00225438	0	0.00644108	0	0.00354259	0	0.0106278	0	0.00901751	0	0.000322035	0	0.000966105	0	0.00354238	0	0.00837291	0	-0.00354238	0	-0.00289849	0	-0.00386465	0	-0.00676314	0	0.00225438	2	0.00547492	0	0.00161017	0	0.00225424	0	0.00386442	0	0.0112712	0	-0.00354238
6.1601	0.00354238	0	-0.00161017	0	-0.0167458	2	-0.0064407	1	-0.0602205	2	-0.00322054	0	0.00837341	0	0.00225438	0	-0.00322054	0	0.00547492	0	0.000322035	0	0.00547459	0	0.00901698	0	-0.00322035	0	-0.00837291	0	0.00289849	0	0	0	0.0125601	0	0.00128822	2	0.000644108	0	0.00128814	0	-0.00547459	0	-0.00579663	0	0.00128814	0	-0.00386442
6.2001	0.0161018	0	0.00483052	0	0.114644	2	0.00515256	1	-0.00483052	0	0.0041867	0	0.000322054	0	0.00579697	0	0.00483081	0	0.000966162	0	0.00772884	0	0.00611866	0	-0.00128814	0	0.00386442	0	0.00483052	0	0.00676314	0	-0.00257643	0	-0.00901751	0	0.00450876	2	0.00354259	0	-0.0103051	0	-0.00547459	0	-0.00193221	0	-0.00064407	0	-0.000322035
6.2401	0.00225424	0	0.0154577	0	0.0251187	2	-0.00837291	2	0.0312374	0	0.00225438	0	0.00644108	0	-0.00225438	0	-0.00128822	0	-0.00128822	0	-0.00386442	0	0.00386442	0	0.00225424	0	-0.00837291	0	0.0206102	0	0.00128822	0	0.00193232	0	0.000966162	0	0.0183571	2	-0.00515287	0	0.00064407	0	-0.00418645	0	-0.00547459	0	-0.00225424	0	0.00450849
6.2801	0.0074068	0	0.0573222	0	0.0151356	2	-0.00225424	2	0	0	0.0041867	0	0.00257643	0	0.000644108	0	0.00547492	0	-0.00611903	0	-0.00418645	0	0.00483052	0	-0.0161017	0	0.000966105	0	0.00966105	0	0.00966162	0	0.00450876	0	0.00386465	0	0.00128822	2	0.00257643	0	-0.0074068	0	0.0112712	0	-0.00515256	0	-0.00483052	0	-0.00064407
6.3201	0.00225424	0	-0.00193221	2	0.00966105	2	0.00225424	2	-0.0157797	0	0.00161027	0	-0.00740724	0	0.000322054	0	-0.00515287	0	0.00450876	0	-0.00483052	0	-0.00257628	0	-0.0196441	0	-0.000322035	0	-0.00708477	0	-0.00933957	0	-0.0077293	0	-0.000966162	0	0.00547492	2	-0.00354259	0	0.00611866	0	0.000966105	0	-0.00225424	0	0.00772884	0	0.0222204
6.3601	0.0173899	0	0.000322035	2	-0.00805087	2	0.0112712	2	-0.0154577	0	0.00483081	0	-0.00450876	2	0.00676314	0	0.000644108	0	-0.00161027	0	0.000322035	0	0.00901698	0	0.0309154	0	-0.00676273	0	-0.00161017	0	0.00161027	0	0.00161027	0	-0.00547492	0	0.117228	2	0.00225438	0	0.00257628	0	-0.000322035	0	0.00354238	0	0.000322035	0	-0.00161017
6.4001	-0.00064407	0	-0.00225424	2	-0.243136	2	-0.00289831	2	0.0476612	2	-0.00579697	0	0.00805135	2	0.00386465	0	0.00322054	0	-0.00225438	0	0.0074068	0	-0.00483052	0	-0.0521697	0	0.00837291	0	-0.00418645	0	0.00611903	0	0.00837341	0	0.00708519	0	0.00901751	2	0.00450876	0	0.00193221	0	0	0	0	0	0.00128814	0	-0.00128814
6.4401	0.00128814	0	0.00547459	2	0.0218984	2	-0.0608646	2	0.0260848	2	0.0041867	0	0.0164248	2	-0.00193232	0	-0.00837341	0	0.00225438	0	0.00193221	0	0.0064407	0	-0.0148136	0	0.0112712	0	-0.00225424	0	0.00289849	0	-0.00450876	0	-0.011916	2	0.0041867	2	-0.00257643	0	-0.00161017	0	-0.000966105	0	-0.0074068	0	0.018034	0	0.00805087
6.4801	0.00579663	0	0.0103051	2	0.00901698	2	-0.0853393	2	-0.16295	2	0.00193232	0	0.00837341	2	0.00676314	0	0.00644108	0	-0.00676314	0	-0.00161017	0	0.000322035	0	0.0215763	0	-0.000322035	0	0.00837291	0	0.00644108	0	-0.00322054	0	0.00708519	2	0.0041867	2	0.00257643	0	-0.00161017	0	0.00547459	0	0.000322035	0	-0.00966105	0	0.0064407
6.5201	0.00193221	0	0.00966105	2	0.00386442	2	0.00225424	2	-0.0112712	2	0.00128822	0	0.000322054	2	-0.00161027	0	0.00354259	0	0.000966162	0	-0.00579663	0	-0.00289831	0	-0.00579663	0	-0.0074068	0	0	0	-0.00289849	0	0.00805135	0	0.00354259	2	0.00193232	2	0.00128822	0	0.00805087	0	0.00450849	0	-0.00128814	0	-0.0115933	0	-0.00289831
6.5601	0.00483052	0	-0.0064407	2	-0.00289831	0	-0.0122373	2	0.000322035	2	0.00611903	0	0.00450876	2	0.00322054	0	0.00579697	0	0.00161027	0	0.00837291	0	-0.00579663	0	0.0392883	0	0.00128814	0	0.00193221	0	-0.0041867	0	-0.00128822	0	0.00354259	2	0.0125601	2	-0.000322054	0	-0.00161017	0	0.00354238	0	-0.00064407	0	0.000322035	0	0.00193221
6.6001	-0.00322035	0	0.00676273	0	-0.00257628	0	0.00193221	2	0.0138475	2	0.000322054	0	-0.00611903	2	0.0106278	0	-0.00998368	0	-0.00289849	0	0.0074068	0	-0.00354238	0	0.0254408	0	0.0190001	0	-0.000322035	0	-0.00128822	0	0.00161027	0	-0.00483081	2	-0.0170689	2	0.00161027	0	0	0	-0.00354238	0	0.00515256	0	0.00611866	0	0.00676273
6.6401	0.00708477	0	0.00161017	0	-0.018678	0	-0.000322035	2	0.00966105	2	-0.00193232	0	-0.0866325	2	-0.00515287	0	-0.00515287	0	-0.00225438	0	0.00289831	0	0.0128814	0	0.0267289	0	0	0	0.00483052	0	0.00450876	0	-0.00998368	0	0.00740724	2	0.0979045	2	-0.000322054	0	-0.00547459	0	0.00064407	0	0.0074068	0	-0.00515256	0	0.00161017
6.6801	-0.0109492	0	0.00450849	0	-0.0315594	0	-0.00483052	2	-0.00837291	2	0	0	0.0412229	2	0.00161027	0	0.00450876	0	-0.000322054	0	0.00708477	0	-0.00386442	0	0.0157797	0	0.00257628	0	-0.00450849	0	0.00483081	0	-0.00515287	0	0.00225438	2	0.0132042	0	0.00193232	0	-0.00418645	0	-0.00579663	0	-0.00966105	0	0.0106272	0	0.00289831
6.7201	-0.00289831	0	0.018034	0	-0.000966105	0	-0.000322035	2	0.00128814	0	-0.00161027	0	-0.0077293	0	-0.00128822	0	0.00805135	0	-0.00644108	0	-0.00450849	0	-0.00354238	0	0.000966105	0	-0.00676273	0	0.00611866	0	-0.00805135	0	0.00450876	0	0.123025	2	-0.0190012	0	0.000322054	0	0.00483052	0	0.00579663	0	0.00483052	0	0.00933901	0	-0.00161017
6.7601	-0.00322035	0	0.0074068	0	0.00289831	0	-0.00579663	2	0.00322035	0	0.00933957	0	0.011916	0	0.00611903	0	0.0122381	0	0.00933957	0	-0.000966105	0	0.00161017	0	-0.00354238	0	0.0074068	0	-0.0206102	0	-0.0109498	0	0.00322054	0	-0.00128822	2	0.071174	0	0.00128822	0	0.00161017	0	0.0064407	0	0.00805087	0	0.0212543	0	-0.00579663
6.8001	0.0119153	0	0.00547459	0	-0.00579663	0	-0.18839	2	-0.0325255	0	-0.00644108	0	-0.00933957	0	-0.00644108	0	-0.0041867	0	-0.00193232	0	0.00128814	0	-0.00257628	0	0.00193221	0	0.000966105	0	-0.000322035	0	0.0041867	0	0.00161027	0	0.00386465	2	0.00901751	0	-0.0167468	0	-0.0138475	0	-0.0148136	0	-0.0148136	0	-0.0254408	0	-0.000966105
6.8401	-0.00161017	0	0	0	-0.00869494	2	0.243781	2	0.0122373	0	0.00161027	0	-0.0363921	0	-0.00257643	0	0.00547492	0	0.000322054	0	0.0074068	0	0.0164238	0	-0.00418645	0	0.00128814	0	-0.00515256	0	-0.000966162	0	0.00193232	0	-0.00515287	0	0.00547492	0	-0.00225438	0	0.00354238	0	0.000966105	0	-0.00289831	0	-0.0241526	0	-0.0074068
6.8801	-0.00450849	0	0.00483052	0	-0.0354238	2	-0.204492	2	0.0190001	0	0.00515287	0	0.00386465	0	-0.0167468	0	0.00354259	0	-0.00450876	0	0.00128814	0	0.00225424	0	0.00515256	0	0.00515256	0	0.00322035	0	0.00676314	0	0.00386465	0	-0.00386465	0	0.0193232	0	-0.00128822	0	0.00966105	0	-0.00676273	0	-0.00225424	0	-0.00257628	0	-0.00128814
6.9201	0.00128814	0	-0.0193221	0	-0.286611	2	0.00225424	2	0.0202882	0	0.00740724	0	-0.00611903	0	-0.00579697	0	-0.00193232	0	0.00225438	0	-0.00386442	0	-0.00225424	0	-0.00998308	0	-0.00772884	0	0.00322035	0	-0.00225438	0	-0.00225438	0	0.00257643	0	-0.00257643	0	0.00386465	0	-0.00966105	0	0.00805087	0	-0.00193221	0	-0.00676273	0	-0.00354238
6.9601	0.00708477	0	-0.00772884	0	0.0125594	2	0.00386442	2	0.0122373	0	-0.00450876	0	-0.0170689	0	0.0041867	0	-0.00708519	0	0.00547492	0	0.00998308	0	0.00064407	0	-0.00386442	0	-0.0138475	0	0.00483052	0	-0.00225438	0	0.00257643	0	-0.00257643	0	-0.0161027	0	-0.000966162	0	0.000966105	0	0.000322035	0	-0.00611866	0	0.0064407	0	0.00515256
7.0001	-0.00579663	0	0.0138475	0	-0.0743901	2	0.00128814	2	-0.00998308	0	-0.00483081	0	0.00225438	2	0.0148145	0	0	0	-0.00193232	0	0.00161017	0	-0.00611866	0	0	0	-0.00354238	0	0.000966105	0	0.00644108	0	-0.00579697	0	-0.00483081	0	0.00966162	0	-0.00161027	0	-0.00257628	0	-0.0132034	0	-0.0074068	0	0.0157797	0	-0.0074068
7.0401	0.00869494	0	-0.00579663	0	-0.23895	2	-0.00354238	2	-0.00386442	2	0.000322054	0	0.133652	2	0.00708519	0	-0.00515287	0	0.000644108	0	0.0138475	0	0.00483052	0	0.00161017	0	-0.00611866	0	0.00354238	0	0.00128822	0	-0.00515287	0	0.00676314	0	0	0	-0.0135263	0	-0.00386442	0	0.00483052	0	-0.000966105	0	0.0241526	2	0.00289831
7.0801	-0.00257628	0	0.018034	0	-0.00257628	2	-0.0144916	2	0.00322035	2	-0.00193232	0	0.133652	2	0.0164248	0	-0.00161027	0	-0.00933957	0	-0.00869494	0	-0.000322035	0	-0.00128814	0	-0.00128814	0	0.00128814	0	0.00708519	0	0.00805135	0	0.00289849	0	-0.00708519	0	0.00289849	0	-0.00257628	0	-0.00064407	0	0.0206102	0	-0.00128814	2	0.000966105
7.1201	-0.00289831	0	-0.0582883	2	-0.00289831	0	-0.0531358	2	-0.00515256	2	0.00869546	0	-0.0193232	2	0.00386465	0	0.000644108	0	0.011916	0	-0.00708477	0	0.00064407	0	-0.0064407	1	0.00579663	0	0.00805087	0	0.0041867	0	0.000644108	0	0.00322054	0	0.00354259	0	-0.00611903	0	-0.00450849	0	-0.000966105	0	0.00869494	0	-0.000322035	2	0.00161017
7.1601	-0.0122373	0	-0.0241526	2	0.00354238	0	0.00805087	0	0.0199662	2	-0.00193232	0	0.0244761	0	-0.00128822	0	0.00128822	0	0.00225438	0	0.00289831	0	-0.00998308	0	0.00450849	1	-0.00161017	0	0.00418645	0	-0.0041867	0	0.00161027	0	0.00998368	0	0.000966162	0	-0.00386465	0	0.000322035	0	-0.00869494	0	-0.0141695	0	-0.0074068	2	-0.00869494
7.2001	0.00418645	0	0.848885	2	0.00354238	0	0.00483052	0	-0.00998308	2	0.00547492	0	0.0228658	0	-0.00611903	0	-0.00837341	0	-0.0138483	0	0.00354238	0	-0.00837291	0	-0.00225424	1	0.000322035	0	0.00450849	0	-0.00322054	0	-0.00740724	0	-0.00611903	0	-0.00386465	0	-0.00483081	0	-0.00805087	0	-0.00064407	0	-0.0106272	0	0	1	-0.00772884
7.2401	-0.000322035	0	0.0115933	2	-0.0144916	0	0.00611866	0	0.00418645	2	0.0041867	0	0.00386465	0	0.0041867	0	0.0041867	0	0.000322054	0	0.00837291	0	-0.00193221	0	-0.00901698	1	0.0122373	0	0.00708477	0	0.00289849	0	-0.000322054	0	-0.00354259	0	0.00386465	0	0.00644108	0	-0.00805087	0	0.000322035	0	-0.00966105	0	0.018356	1	0.000322035
7.2801	0.00450849	0	0.00483052	2	0.00161017	0	-0.00772884	0	0.0943563	2	0.0112719	0	0.00740724	0	-0.00257643	0	0.00837341	0	0.00450876	0	0.00064407	0	0.00354238	0	-0.0064407	1	-0.00547459	0	0.00322035	0	0.00708519	0	0.00354259	0	0.00193232	0	0.00547492	0	-0.00740724	0	0.00386442	0	-0.00128814	0	-0.000966105	2	-0.00772884	1	0.0064407
7.3201	-0.018034	0	-0.0074068	2	0.000322035	0	0.00128814	0	0.0966105	2	0.00708519	0	-0.0286628	0	-0.00933957	0	0.00128822	0	0.00128822	0	-0.00547459	0	-0.00547459	0	0.00901698	1	-0.00579663	0	-0.00289831	0	0.00161027	0	0.000322054	0	-0.00676314	0	0.000966162	0	0.00354259	0	0.000966105	0	0.00386442	0	-0.00676273	2	-0.00998308	1	0.00064407
7.3601	-0.00354238	0	0.000322035	2	-0.00869494	0	0.00354238	0	0.172289	2	0.00483081	0	-0.0193232	0	0.00193232	0	-0.00354259	0	0.000644108	0	-0.00450849	0	0.00450849	0	-0.00547459	1	-0.00386442	0	-0.00257628	0	-0.00257643	0	-0.00676314	0	0.0154586	0	0.000322054	0	0.00644108	0	0.00450849	0	-0.00547459	0	0.0074068	2	-0.00322035	1	-0.00128814
7.4001	0.00998308	0	0.00225424	2	0.00354238	2	0.00225424	0	-0.276628	2	-0.011916	0	0.0112719	0	0.00483081	0	-0.00386465	0	-0.00869546	0	0.00193221	0	-0.00386442	0	0.0106272	2	0.00579663	0	-0.0486273	0	0.000644108	0	0.00708519	0	0.00644108	0	-0.00708519	0	-0.00450876	0	-0.00966105	0	0	0	-0.0109492	1	-0.00708477	1	-0.00611866
7.4401	0.00515256	0	-0.00515256	2	0.000322035	2	-0.000322035	0	0.00418645	2	-0.00322054	0	-0.00644108	2	0.00322054	0	-0.000644108	0	-0.00193232	0	0.0991868	0	-0.00322035	0	0.00386442	2	0.00933901	0	-0.00772884	0	0.00708519	0	-0.000644108	0	-0.00901751	0	0.00225438	0	-0.00161027	0	-0.00257628	0	0.00708477	0	0.00933901	1	0.00708477	2	0.00483052
7.4801	-0.000322035	0	0.00322035	2	-0.0405764	2	-0.00579663	0	-0.00611866	2	0.00901751	0	0.0148145	2	-0.00483081	0	0.00676314	0	0.000322054	0	-0.0222204	0	-0.00225424	0	0	2	0.00483052	0	-0.000322035	0	0.00547492	0	0.0103057	0	-0.00193232	0	-0.00708519	0	0.000322054	0	-0.00225424	0	0.00418645	0	-0.0122373	1	-0.00064407	2	0.00322035
7.5201	-0.00225424	0	-0.00354238	2	0.0450849	2	-0.00128814	0	0.00193221	1	0.00354259	0	0.0103057	2	0.00193232	0	0.00676314	0	-0.00611903	0	-0.0222204	0	0.00193221	0	0.00708477	2	-0.00805087	0	-0.0502375	0	-0.011916	0	-0.00289849	0	0.00193232	0	0.0077293	0	0.00289849	0	0.00805087	0	0.0148136	0	-0.018356	1	-0.0112712	2	0.0119153
7.5601	-0.00289831	0	-0.0119153	2	-0.00322035	2	0.0109492	2	-0.0106272	1	0.00128822	0	0.000322054	2	0.000322054	0	-0.0125601	0	0.000644108	0	0.0193221	0	0.000322035	0	0.00901698	2	0	0	0.00837291	0	-0.00644108	0	0.00579697	0	0.00676314	0	0.00225438	0	0.00128822	0	0.00193221	0	0.00386442	0	-0.0141695	1	-0.00354238	2	0.00772884
7.6001	0.00611866	0	0.00483052	2	-0.0222204	2	-0.0898478	2	-0.0528137	1	-0.00644108	0	-0.0673093	2	0.00740724	0	0.000322054	0	-0.00515287	0	0.0305933	0	-0.00579663	0	-0.0074068	2	0.000966105	0	-0.0212543	0	0.00225438	0	0.00354259	0	-0.000322054	0	-0.00354259	0	0.00257643	0	0.00193221	0	0	0	-0.00128814	1	-0.00289831	2	0.00418645
7.6401	0.00966105	0	0.0135255	2	0.00547459	2	0.0798647	2	0.0782545	1	0.00225438	0	-0.157806	2	0.00579697	0	0.000322054	0	-0.00225438	0	-0.00772884	0	-0.00257628	0	-0.00257628	2	-0.00064407	0	-0.00225424	0	0.00869546	0	0.00128822	0	-0.00193232	0	0.00740724	0	-0.000966162	0	-0.000322035	0	-0.00193221	0	-0.0141695	1	-0.00161017	2	0.000966105
7.6801	-0.00676273	0	0.399968	0	0.0302713	2	-0.00225424	2	-0.0405764	1	0.00611903	0	0.0112719	0	-0.00289849	0	0.000644108	0	-0.00322054	0	0.0144916	0	0.00708477	0	-0.00998308	2	0.00869494	0	-0.0112712	0	0.00483081	0	0.00579697	0	-0.00386465	0	-0.00933957	2	-0.0115939	0	-0.00708477	0	0.000322035	0	-0.00837291	1	-0.00064407	2	-0.00257628
7.7201	0.00386442	0	0.00483052	0	-0.00579663	2	0.0489493	2	-0.00837291	2	0.00386465	0	0.00128822	0	-0.00611903	0	-0.00289849	0	0.00257643	0	-0.00837291	0	-0.00708477	0	0.00257628	2	0.00193221	0	0.00708477	0	0.000322054	0	0.0151365	0	0.00128822	0	-0.0734283	2	0.00161027	0	-0.000966105	0	0.00225424	0	0.0173899	1	-0.000322035	2	0.00547459
7.7601	-0.00676273	0	-0.0138475	0	0.0421866	2	0.018034	2	-0.00450849	2	0.000322054	0	-0.0106278	0	-0.00644108	0	0.0106278	0	-0.00289849	0	-0.00547459	0	-0.00869494	0	-0.0074068	2	0.00515256	0	-0.00933901	0	-0.00579697	0	-0.00483081	0	0.00901751	0	-0.201606	2	0.00579697	0	0.00354238	0	0.00547459	0	0.0138475	1	0.00869494	2	-0.00322035
7.8001	0.00386442	0	-0.000322035	0	-0.00450849	2	-0.0351018	2	-0.0112712	2	0	0	-0.00386465	0	0	0	-0.00805135	0	-0.00676314	0	0.00579663	0	0	0	-0.0212543	2	0.00161017	0	0.00289831	0	-0.011916	0	0.000644108	0	0.000322054	0	-0.218353	2	0.00193232	0	-0.00901698	0	0.000966105	0	0.00450849	2	0.0074068	2	-0.00450849
7.8401	0.00450849	0	-0.0199662	0	0.00161017	2	0.0392883	2	0.00418645	2	-0.000644108	0	-0.00322054	0	0.00515287	0	0.000966162	0	0.00257643	0	0.00193221	0	0.0135255	0	-0.027373	2	0.0119153	0	-0.00483052	0	-0.00354259	0	-0.00837341	0	0.00354259	0	-0.011916	0	0	0	0.0074068	0	-0.00289831	0	0.00998308	2	0.0109492	2	0.00128814
7.8801	0.00579663	0	-0.290153	0	-0.0074068	1	-0.0373561	2	0.0425086	2	0.000322054	0	0	0	0.00450876	0	-0.00450876	0	0.00128822	0	0.00708477	0	0.00161017	0	0.018356	2	0	0	-0.00772884	0	0.00483081	0	-0.000322054	0	0.000322054	0	0.0109498	0	-0.00611903	0	0.00354238	0	0.00257628	0	0.00354238	2	-0.00579663	2	-0.00547459
7.9201	-0.00547459	0	0.0312374	2	0.00450849	1	-0.00354238	2	0.296272	2	0.00547492	0	-0.000322054	0	-0.00128822	0	0.0103057	0	0.00805135	0	-0.00869494	0	-0.00128814	0	0.646969	2	0.00128814	0	0	0	-0.00644108	0	0.00483081	0	-0.00289849	0	-0.0077293	0	0	0	-0.00418645	0	0.00128814	0	-0.000322035	2	0.00193221	2	0.0154577
7.9601	-0.00225424	0	-0.0199662	2	-0.0402544	1	0.0112712	2	0.0106272	2	0.000966162	0	0.00289849	0	0.000644108	0	0.00225438	0	0.00322054	0	-0.00064407	0	-0.0141695	0	-0.588035	2	0.00225424	0	0.00161017	0	0.00483081	0	0.00128822	0	0.00193232	0	-0.0276966	0	0.00128822	0	0.00450849	0	-0.00483052	0	0	2	-0.00483052	2	0.00064407
[truncated: 141 more columns]

## Sheet: b_P1a_Chrimson_stimulus1
t_trigger_s	mean_max_wingAngle_zscored_1	mean_max_wingAngle_zscored_2	mean_max_wingAngle_zscored_3	mean_max_wingAngle_zscored_4	mean_max_wingAngle_zscored_5	mean_max_wingAngle_zscored_6	mean_max_wingAngle_zscored_7	mean_max_wingAngle_zscored_8	mean_max_wingAngle_zscored_9	mean_max_wingAngle_zscored_10	mean_max_wingAngle_zscored_11	mean_max_wingAngle_zscored_12	mean_max_wingAngle_zscored_13	mean_max_wingAngle_zscored_14	mean_max_wingAngle_zscored_15	mean_max_wingAngle_zscored_16	mean_max_wingAngle_zscored_17	psong_zscored_1	psong_zscored_2	psong_zscored_3	psong_zscored_4	psong_zscored_5	psong_zscored_6	psong_zscored_7	psong_zscored_8	psong_zscored_9	psong_zscored_10	psong_zscored_11	psong_zscored_12	psong_zscored_13	psong_zscored_14	psong_zscored_15	psong_zscored_16	psong_zscored_17
-4	-0.706643	0.209435	-0.447492	-0.396769	-0.268258	-0.68444	-0.74519	0.973332	-0.906682	-0.755844	-0.573927	-0.762436	-0.244118	-0.21811	-0.559825	-0.776192	0.1965	-1.11438	-0.809687	-0.519482	-0.357106	-0.240656	-0.439927	-0.423775	0	-0.860677	0	-0.16398	-0.621244	-0.257866	-0.133292	-0.357359	-0.700337	-0.643481
-3.8	-0.687289	0.0100456	-0.453628	-0.502375	-0.333523	-0.767712	-0.4685	0.98694	-0.297144	-0.252937	-0.690802	-0.535254	-0.715022	-0.233323	-0.620395	-0.787117	-7.55389e-05	-1.64539	-0.809687	-0.519482	-0.357106	-0.240656	-0.439927	-0.423775	0	-0.860677	0	-0.16398	-0.621244	-0.257866	-0.133292	-0.357359	-0.700337	-0.643481
-3.6	-0.688891	0.584076	-0.458557	-0.521599	-0.455521	-0.671479	-0.401922	-0.466796	-0.0622948	-0.449995	-0.606449	-0.645948	-0.509371	-0.276725	-0.41057	-0.762064	-0.480068	-0.583377	-0.432618	-0.519482	-0.357106	-0.240656	-0.439927	-0.423775	0	-0.860677	0	-0.16398	-0.621244	-0.257866	-0.133292	0.121311	-0.700337	-0.643481
-3.4	-0.732062	0.147053	-0.462078	-0.584973	-0.308078	-0.672035	-0.465567	0.229974	-0.893069	-0.186305	-0.365419	-0.664913	0.149872	-0.322657	-0.349952	-0.818619	-0.763147	-0.0523714	-0.432618	-0.519482	-0.357106	-0.240656	-0.439927	-0.423775	0	-0.860677	0	-0.16398	-0.621244	-0.257866	-0.133292	0.121311	-0.700337	-0.643481
-3.2	0.165641	0.301613	-0.522101	-0.372852	-0.0836518	-0.780381	-0.85891	0.47562	-0.70103	-0.358298	-0.488247	-0.584794	-0.0686106	-0.583535	-0.233616	-0.800258	-0.897085	1.54065	-0.809687	-0.519482	-0.357106	-0.240656	-0.439927	-0.423775	0	0.132698	0	-0.16398	-0.621244	-0.257866	-0.133292	-0.357359	-0.700337	-0.643481
-3	0.582436	0.464085	-0.486496	-0.40012	0.153187	-0.561261	-0.503703	0.933515	-0.291141	-0.246762	-0.386881	-0.416593	-0.324607	-0.47715	-0.226736	-0.715582	-0.678106	1.00964	-0.432618	-0.519482	-0.357106	-0.240656	-0.439927	-0.423775	0	0.132698	0	-0.16398	-0.621244	-0.257866	-0.133292	-0.357359	0.131963	0.580814
-2.8	0.125688	0.657062	-0.549289	-0.292211	0.446505	-0.554748	-0.656772	0.780827	0.387722	-0.216952	-0.441172	-0.201869	-0.378321	-0.514734	-0.214316	-0.544678	-0.502194	0.478635	0.321521	-0.519482	-0.357106	-0.240656	-0.439927	-0.423775	0	0.132698	0	-0.16398	1.45216	-0.257866	-0.133292	-0.357359	0.131963	0.580814
-2.6	-0.487452	1.27069	-0.60189	-0.407293	0.529748	-0.16775	-0.736479	0.551667	0.33034	-0.352473	-0.60562	-0.125677	0.435379	-0.42421	0.414073	-0.311584	-0.551572	-0.583377	-0.432618	-0.519482	-0.357106	-0.240656	-0.439927	-0.423775	0	1.12607	0	-0.16398	1.45216	-0.257866	-0.133292	0.121311	0.131963	0.580814
-2.4	-0.280506	0.489134	-0.44178	-0.382755	-0.270798	-0.491045	-0.631341	0.915347	0.313837	-0.438649	-0.511684	0.142121	0.693261	0.0179658	0.308659	-0.287208	-0.364283	1.00964	0.321521	-0.519482	-0.357106	-0.240656	-0.439927	-0.423775	0	2.11945	0	-0.16398	-0.621244	-0.257866	-0.133292	0.121311	0.964262	0.580814
-2.2	-0.379677	-0.00512784	-0.298199	-0.391212	-0.169015	-0.35792	-0.372755	-0.383976	0.883097	-0.0697549	-0.411005	0.231519	-0.791377	-0.166256	0.120592	-0.0850177	0.160496	1.00964	1.45273	-0.519482	-0.357106	-0.240656	-0.439927	-0.423775	0	2.11945	0	-0.16398	-0.621244	-0.257866	-0.133292	0.121311	0.131963	0.580814
-2	0.339267	0.996136	-0.250457	-0.266538	0.152304	-0.31785	-0.631341	0.304923	1.02723	0.382274	-0.339613	-0.179082	-1.04275	-0.461151	0.243027	0.182048	0.546129	1.00964	1.8298	-0.519482	-0.357106	-0.240656	-0.439927	-0.423775	0	0.132698	0	-0.16398	-0.621244	-0.257866	-0.133292	1.07865	0.131963	-0.643481
-1.8	-0.0271094	1.01538	-0.113724	-0.359424	0.185908	0.447864	-1.01724	1.84707	1.3544	0.078734	-0.0357937	0.067178	-1.08672	-0.0198162	0.634836	0.381526	0.293138	-1.11438	2.20687	0.375368	-0.357106	-0.240656	-0.439927	-0.423775	0	1.12607	0	6.09069	-0.621244	-0.257866	-0.133292	0.59998	0.964262	-0.643481
-1.6	-0.0228156	0.834843	0.0292952	-0.505195	0.35739	1.26959	-0.694986	0.426841	1.19029	-0.137562	0.00926804	0.477654	-0.58321	-0.0700927	0.683851	0.469966	0.8217	-0.583377	1.8298	0.375368	-0.357106	-0.240656	-0.439927	-0.423775	0	1.12607	0	-0.16398	-0.621244	-0.257866	-0.133292	0.121311	0.964262	-0.643481
-1.4	-0.201157	1.33483	0.198413	0.27387	0.623459	0.726469	-0.796033	1.43632	1.99243	0.949169	-0.050574	0.457385	-0.354871	0.5983	0.709003	0.678133	1.20307	-0.583377	0.698591	1.27022	-0.357106	-0.240656	-0.439927	-0.423775	0	1.12607	0	-0.16398	-0.621244	-0.257866	-0.133292	0.59998	0.131963	0.580814
-1.2	1.11058	1.54435	0.502576	-0.435629	0.976906	1.28488	-0.94464	0.612364	1.36499	1.7027	0.574786	1.13295	-0.00990191	1.56838	1.59715	0.934275	1.86101	1.54065	1.8298	2.16507	2.26713	-0.240656	1.79034	-0.423775	0	2.11945	0	-0.16398	-0.621244	-0.257866	-0.133292	0.59998	0.131963	0.580814
-1	1.2716	1.71128	1.16747	0.532733	1.51057	1.45046	-0.817002	1.1864	1.72258	2.55093	0.559084	1.72686	0.735324	2.27166	1.75075	1.86623	1.98057	1.00964	0.698591	2.16507	-0.357106	-0.240656	1.79034	-0.423775	0	0.132698	0	-0.16398	-0.621244	-0.257866	-0.133292	1.55732	0.131963	-0.643481
-0.8	1.69651	1.33361	1.56303	1.78385	1.75484	2.16406	-0.596088	0.0849048	1.21603	2.08729	1.18702	1.75168	5.18721	1.37264	1.50828	1.84259	1.9652	1.00964	0.321521	1.27022	2.26713	-0.240656	1.79034	-0.423775	0	0.132698	0	-0.16398	-0.621244	-0.257866	-0.133292	1.55732	0.964262	0.580814
-0.6	1.08678	1.17111	2.21839	2.11766	1.8688	2.39883	-0.448111	-1.01312	1.21472	1.19811	1.75995	1.59946	0.640213	0.873862	1.57581	1.19853	1.88137	2.07165	1.07566	1.27022	-0.357106	6.18487	1.79034	2.03596	0	0.132698	0	-0.16398	1.45216	-0.257866	-0.133292	2.03599	1.79656	3.0294
-0.4	1.33285	1.20596	2.16717	2.24928	2.4624	1.25054	-0.836382	-0.625993	0.830708	0.00364244	3.54288	2.1754	0.433387	1.94026	1.50891	1.53688	2.10392	1.00964	0.698591	3.05992	2.26713	2.9721	1.79034	2.03596	0	0.132698	0	-0.16398	1.45216	-0.257866	-0.133292	2.03599	2.62886	1.80511
-0.2	1.13453	1.01897	2.99717	2.87155	2.44766	2.11757	0.546707	-0.858386	0.907018	0.159509	2.64209	2.51706	0.454898	2.36259	2.36301	2.39836	1.15397	2.07165	1.07566	1.27022	2.26713	-0.240656	-0.439927	2.03596	0	1.12607	0	-0.16398	1.45216	-0.257866	-0.133292	2.99333	2.62886	3.0294
0	0.991383	1.00641	2.77401	3.04018	2.17226	2.53524	1.04011	-1.52373	2.01451	0.71174	2.53276	2.97713	0.669487	3.58085	2.60766	2.23607	1.09204	-0.583377	2.20687	3.05992	2.26713	2.9721	1.79034	2.03596	0	0.132698	0	-0.16398	-0.621244	-0.257866	7.49294	1.55732	1.79656	3.0294
0.2	2.28008	-0.513838	0.745679	-0.150357	0.921046	0.704896	0.179781	-0.28948	1.69356	0.366307	1.39558	0.611176	-1.02675	-0.754697	0.903487	1.86044	0.727247	1.00964	-0.0555483	-0.519482	4.89137	-0.240656	-0.439927	2.03596	0	2.11945	0	-0.16398	1.45216	3.87314	-0.133292	0.59998	1.79656	0.580814
0.4	1.45033	-0.931793	-0.349275	-0.161487	-1.08091	0.0190067	0.62289	1.68408	0.0451418	1.75855	0.406526	-0.668533	-2.66293	-0.837077	-0.545324	-0.036571	0.0510398	1.00964	-0.0555483	-0.519482	-0.357106	-0.240656	-0.439927	2.03596	0	1.12607	0	-0.16398	1.45216	-0.257866	-0.133292	-0.357359	0.131963	-0.643481
0.6	1.8527	-1.01731	-0.469472	-0.188147	-1.02906	-0.010131	1.90358	0.192444	-0.219425	1.64877	0.0667784	-0.678456	-1.47962	-0.794905	-0.474347	-0.368985	0.202276	0.478635	-0.432618	-0.519482	-0.357106	-0.240656	-0.439927	-0.423775	0	0.132698	0	-0.16398	-0.621244	-0.257866	-0.133292	-0.836028	-0.700337	-0.643481
0.8	0.782736	-0.782045	-0.568104	-0.460928	-0.900302	-0.149164	2.16024	-0.778711	-0.0778899	0.808635	-0.322812	-0.808032	-0.571362	-0.848987	-0.776166	-0.572485	0.300664	-0.0523714	-0.809687	-0.519482	-0.357106	-0.240656	-0.439927	-0.423775	0	-0.860677	0	-0.16398	-0.621244	-0.257866	-0.133292	-0.836028	-0.700337	-0.643481
1	0.0259523	-0.215576	-0.569417	-0.485717	-0.782216	-0.537494	1.88824	-0.127426	-0.0871403	0.728596	-0.563098	-0.720837	-0.378759	-0.813937	-0.641956	-0.617404	0.243086	-0.0523714	-0.809687	-0.519482	-0.357106	-0.240656	-0.439927	-0.423775	0	-0.860677	0	-0.16398	-0.621244	-0.257866	-0.133292	-0.836028	-0.700337	-0.643481
1.2	-0.195272	0.166157	-0.628064	-0.494073	-0.823077	-0.656451	-0.258083	-2.06486	-0.558528	0.457648	-0.541181	-0.602109	-0.194218	-0.866938	-0.905522	-0.348254	-0.053631	0.478635	-1.18676	-0.519482	-0.357106	-0.240656	-0.439927	-0.423775	0	-0.860677	0	-0.16398	-0.621244	-0.257866	-0.133292	-0.836028	-0.700337	-0.643481
1.4	-1.20958	-0.791614	-0.475676	-0.429724	-0.840573	-0.638394	-0.0420306	-2.41854	-0.757373	0.392564	-0.515601	-0.572987	0.00630323	-0.866938	-0.867661	-0.615151	-1.22521	-0.0523714	-1.56383	-0.519482	-0.357106	-0.240656	-0.439927	-0.423775	0	-0.860677	0	-0.16398	-0.621244	-0.257866	-0.133292	-0.836028	-0.700337	-0.643481
1.6	-1.38801	-1.27026	-0.558958	-0.429724	-0.79699	-0.694647	-0.20223	-1.28181	-1.18713	-0.244997	-0.477231	-0.484005	0.132604	-0.679563	-0.962926	-0.610567	-1.20012	-1.11438	-0.809687	-0.519482	-0.357106	-0.240656	-0.439927	-0.423775	0	-0.860677	0	-0.16398	-0.621244	-0.257866	-0.133292	-0.836028	-0.700337	-0.643481
1.8	-1.28832	-0.614468	-0.527964	-0.426856	-0.84363	-0.664018	0.822484	-0.794325	-1.11208	-0.762525	-0.587588	-0.410466	0.496471	-0.636708	-0.928014	-0.604346	-0.992992	-1.11438	-0.809687	-0.519482	-0.357106	-0.240656	-0.439927	-0.423775	0	-0.860677	0	-0.16398	-0.621244	-0.257866	-0.133292	-0.836028	-0.700337	-0.643481
2	-1.29466	-0.799641	-0.540899	-0.474313	-0.765722	-0.657524	2.0499	-0.814334	-1.12914	-0.920959	-0.433194	-0.411879	0.25748	-0.581983	-0.907809	-0.62172	-1.08248	-1.11438	-0.809687	-0.519482	-0.357106	-0.240656	-0.439927	-0.423775	0	-0.860677	0	-0.16398	-0.621244	-0.257866	-0.133292	-0.836028	-0.700337	-0.643481
2.2	-1.13608	-1.75577	-0.536029	-0.490364	-0.80459	-0.720179	3.46179	-0.601371	-1.1947	-1.32848	-0.515326	-0.478478	0.68373	-0.44373	-0.85652	-0.62745	-1.12258	-1.11438	-0.432618	-0.519482	-0.357106	-0.240656	-0.439927	-0.423775	0	-0.860677	0	-0.16398	1.45216	-0.257866	-0.133292	-0.836028	-0.700337	-0.643481
2.4	-1.09055	-1.57447	-0.543111	-0.450583	-0.838304	-0.676377	-0.652637	-1.377	-1.21125	-0.896551	-0.614407	-0.735117	-0.104185	-0.438269	-0.507617	-0.635713	-1.00968	-0.583377	-0.432618	-0.519482	-0.357106	-0.240656	-0.439927	-0.423775	0	-0.860677	0	-0.16398	-0.621244	-0.257866	-0.133292	-0.836028	-0.700337	-0.643481
2.6	-0.769774	-1.31159	-0.566094	-0.507174	-0.763729	-0.704253	-0.102979	-1.13402	-1.18757	-1.16912	-0.483571	-0.742436	0.648983	-0.395706	-0.542866	-0.634094	-1.05558	-0.583377	-0.432618	-0.519482	-0.357106	-0.240656	-0.439927	-0.423775	0	-0.860677	0	-0.16398	-0.621244	-0.257866	-0.133292	-0.836028	-0.700337	-0.643481
2.8	-0.469367	-1.23173	-0.501482	-0.507174	-0.67783	-0.742165	-0.509648	-0.819926	-1.05881	-1.05821	-0.413862	-0.553106	0.186733	-0.369184	-0.736021	-0.6283	-0.948336	-1.11438	-0.432618	-0.519482	-0.357106	-0.240656	-0.439927	-0.423775	0	-0.860677	0	-0.16398	1.45216	-0.257866	-0.133292	-0.357359	-0.700337	-0.643481
3	-0.77031	-0.938232	-0.590162	-0.403999	-0.653534	-0.664946	-0.506822	-0.853271	-1.0206	-0.890948	-0.546627	-0.746804	0.297664	-0.185636	-0.806514	-0.732686	-1.16579	-1.11438	-0.432618	-0.519482	-0.357106	-0.240656	-0.439927	-0.423775	0	-0.860677	0	-0.16398	-0.621244	-0.257866	-0.133292	-0.836028	-0.700337	-0.643481
3.2	-0.821818	-1.24611	-0.528172	-0.428628	-0.778187	-0.705459	-0.681374	1.34062	-0.988468	-1.00129	-0.67867	-0.750479	0.320646	-0.374778	-0.795391	-0.706831	-1.01444	-1.11438	-1.18676	-0.519482	-0.357106	-0.240656	-0.439927	-0.423775	0	-0.860677	0	-0.16398	-0.621244	-0.257866	-0.133292	-0.836028	-0.700337	-0.643481
3.4	-0.793714	-1.12756	-0.551969	-0.413842	-0.617887	-0.676025	-0.221928	0.360867	-1.00167	-1.00364	-0.565479	-0.754486	0.242611	-0.308406	-0.849003	-0.740478	-0.834506	-0.583377	-0.432618	-0.519482	-0.357106	-0.240656	-0.439927	-0.423775	0	-0.860677	0	-0.16398	-0.621244	-0.257866	-0.133292	-0.836028	-0.700337	0.580814
3.6	-0.472856	-0.445273	-0.552901	-0.4637	-0.654692	-0.692704	0.313736	0.927518	-0.989713	-0.937432	-0.629684	-0.797468	-0.031475	-0.221208	-0.938605	-0.741777	-0.599714	0.478635	-0.809687	-0.519482	-0.357106	-0.240656	-0.439927	-0.423775	0	-0.860677	0	-0.16398	-0.621244	-0.257866	-0.133292	-0.836028	-0.700337	-0.643481
3.8	-1.00914	-0.394438	-0.556598	-0.316967	-0.542559	-0.612926	-0.547418	0.856902	-0.864603	-0.945027	-0.771694	-0.683945	-0.365505	-0.354966	-0.947081	-0.734281	-0.112461	-1.11438	-0.809687	-0.519482	-0.357106	-0.240656	-0.439927	-0.423775	0	-0.860677	0	-0.16398	1.45216	-0.257866	-0.133292	-0.357359	-0.700337	-0.643481
4	-0.695407	0.407703	-0.502145	-0.438039	-0.433454	-0.612926	-0.0707997	0.631402	-0.709583	-1.28568	-0.66249	-0.798718	-0.17766	-0.24971	-0.608298	-0.795117	0.283955	-1.11438	-0.809687	-0.519482	-0.357106	-0.240656	-0.439927	-0.423775	0	-0.860677	0	-0.16398	-0.621244	-0.257866	-0.133292	-0.357359	-0.700337	-0.643481

## Sheet: b_P1a_Chrimson_stimulus2
t_trigger_s	mean_max_wingAngle_zscored_1	mean_max_wingAngle_zscored_2	mean_max_wingAngle_zscored_3	mean_max_wingAngle_zscored_4	mean_max_wingAngle_zscored_5	mean_max_wingAngle_zscored_6	mean_max_wingAngle_zscored_7	mean_max_wingAngle_zscored_8	mean_max_wingAngle_zscored_9	mean_max_wingAngle_zscored_10	mean_max_wingAngle_zscored_11	mean_max_wingAngle_zscored_12	mean_max_wingAngle_zscored_13	mean_max_wingAngle_zscored_14	mean_max_wingAngle_zscored_15	mean_max_wingAngle_zscored_16	mean_max_wingAngle_zscored_17	psong_zscored_1	psong_zscored_2	psong_zscored_3	psong_zscored_4	psong_zscored_5	psong_zscored_6	psong_zscored_7	psong_zscored_8	psong_zscored_9	psong_zscored_10	psong_zscored_11	psong_zscored_12	psong_zscored_13	psong_zscored_14	psong_zscored_15	psong_zscored_16	psong_zscored_17
-4	-1.39163	-0.827553	-0.38821	-0.868293	-0.598635	-0.945008	-1.01651	-0.965601	-0.85606	-0.929248	-0.359931	-0.537217	-1.31851	-0.527103	-0.511667	-0.874047	-0.72777	-1.0107	-0.392159	1.03804	-0.634086	-0.566017	-0.856717	-0.525615	-0.151525	-0.906393	0.902595	-0.657397	1.48694	0.164924	2.45319	0.203373	0.170398	-0.655342
-3.8	-1.36908	-0.616711	-0.740234	-0.782995	-0.718431	-1.16681	-1.96833	-0.972338	-0.265806	-1.44209	-0.365971	0.0121376	-1.34633	-0.142608	-0.309179	-0.702786	-0.671838	-1.0107	-0.392159	1.03804	-0.634086	-0.566017	-0.856717	0.28716	-0.151525	-0.15365	-0.0626634	-0.657397	-0.66295	0.164924	-0.546818	-0.889928	0.170398	-0.655342
-3.6	-0.993067	-0.782371	-1.03881	-0.758661	-0.693392	-1.18874	-1.81823	-1.18723	-0.0808508	-0.352059	-0.40975	-0.450129	-1.02994	0.193204	-0.364011	-0.509289	-0.632426	-0.664282	-0.392159	-0.628231	-0.634086	-0.566017	-0.856717	-1.33839	-0.151525	-0.530021	-0.0626634	-0.657397	0.949468	0.164924	0.953187	0.203373	-0.863607	-0.655342
-3.4	-1.17152	-0.722208	-0.720576	-0.81065	-0.628564	-0.945908	-1.49588	-1.17267	-0.141741	-1.15991	-0.484461	-0.433421	-0.906881	-0.403482	-0.353629	-0.490789	-0.597117	-0.31787	-0.392159	1.03804	-0.634086	-0.0282002	-0.856717	-1.33839	-0.151525	-0.906393	-0.0626634	-0.657397	0.411995	1.64924	-0.546818	0.203373	-0.863607	-0.655342
-3.2	-1.59877	-0.705545	-0.156971	-0.866214	-0.692891	-0.720768	-1.10128	-1.41306	0.966895	-0.72763	-0.468248	0.229716	-0.77399	-0.165111	-0.401278	0.157633	-0.509958	-0.664282	-0.392159	1.03804	-0.634086	-0.566017	0.407059	1.09994	-0.151525	0.222722	-1.02792	-0.657397	0.949468	1.64924	-0.546818	1.29667	2.23841	-0.655342
-3	-0.625331	-0.672004	-0.157743	-0.891707	-0.707642	-0.502521	-0.481303	-1.04984	0.290406	-0.278343	0.288098	-0.102736	-0.708895	-0.0157943	0.24421	0.928181	-0.736726	0.0285434	-0.392159	1.03804	-0.634086	-0.566017	1.67083	1.09994	-0.151525	0.222722	-1.02792	-0.657397	0.411995	0.164924	-0.546818	1.29667	1.2044	-0.655342
-2.8	-0.559928	-0.91686	-0.228855	-0.494826	-0.661419	-0.705408	-0.327318	-1.22839	0.668297	0.332164	0.495543	-0.567028	-0.746645	-0.425255	0.987079	0.634839	-0.374799	-0.31787	-0.392159	-0.628231	-0.634086	-0.566017	-0.856717	0.28716	-0.151525	-0.15365	0.902595	-0.657397	-0.125477	0.164924	-0.546818	1.29667	1.2044	-0.0884641
-2.6	-0.540829	-0.560779	-0.558283	-0.470969	-0.57159	-0.908356	-1.42532	-1.36762	1.26664	0.292228	1.13628	0.406785	-0.198283	-0.498935	0.924098	1.46088	-0.141368	0.374956	-0.392159	1.03804	0.185112	-0.566017	0.407059	-0.525615	-0.151525	0.599093	-1.02792	0.931065	0.411995	-1.31939	-0.546818	-0.889928	0.170398	-0.0884641
-2.4	0.16563	-0.0667048	-0.334346	0.333111	-0.364462	-0.836932	-0.19739	-1.10859	1.07672	0.481604	-0.130506	0.723371	0.449301	-0.299527	1.35075	0.9749	0.068562	1.06778	-0.392159	-0.628231	0.185112	-0.0282002	1.67083	-0.525615	-0.151525	1.72821	-1.02792	0.931065	0.411995	-1.31939	-0.546818	0.203373	0.170398	1.04529
-2.2	0.404428	0.131887	-0.21166	0.476341	-0.134181	-0.628488	0.569116	-0.63952	2.55289	-1.37051	0.544408	1.12811	0.205867	-0.460699	1.07903	0.879827	0.295548	0.374956	1.95201	-0.628231	1.82351	-0.0282002	0.407059	1.09994	-0.151525	1.35184	-1.02792	0.931065	1.48694	1.64924	-0.546818	-0.889928	0.170398	1.04529
-2	0.817387	1.43582	-0.204525	0.83328	-0.0331178	-0.251686	0.190822	-0.694786	2.00748	0.0605717	0.336898	0.339228	0.570891	-0.578059	1.06412	0.439264	0.498327	1.06778	-0.392159	-0.628231	0.185112	-0.0282002	1.67083	1.09994	-0.151525	0.975465	-0.0626634	0.931065	0.411995	0.164924	-0.546818	0.203373	1.2044	1.61217
-1.8	0.502606	1.26372	0.314923	1.43349	0.344324	0.0122634	0.81282	-0.814152	1.6791	0.0994695	2.11089	0.841121	0.327123	-0.476888	1.00795	0.427199	0.945137	0.0285434	-0.392159	-0.628231	1.00431	0.509617	0.407059	1.09994	-0.151525	1.72821	-1.02792	1.7253	0.949468	0.164924	-0.546818	0.203373	0.170398	1.04529
-1.6	0.457936	-0.617172	0.53871	2.66302	0.987822	0.353814	0.766011	-0.617552	1.29677	0.77608	1.49975	0.872226	0.277642	0.124867	1.16942	0.79429	1.15526	0.721369	1.95201	-0.628231	1.82351	0.509617	0.407059	1.09994	-0.151525	2.10458	-1.02792	0.931065	1.48694	0.164924	-0.546818	-0.889928	1.2044	0.478414
-1.4	-0.0401632	-0.594905	0.806309	2.50479	1.50451	0.341497	0.317143	-0.371384	1.08317	1.68778	0.43661	1.26684	0.64686	1.15949	1.64664	1.01238	2.51867	0.374956	1.95201	-0.628231	3.4619	-0.0282002	0.407059	1.91271	-0.151525	0.599093	-1.02792	3.31376	-0.125477	0.164924	-0.546818	1.29667	0.170398	-0.0884641
-1.2	0.107492	-0.249821	0.533148	2.54034	1.94374	0.496941	0.606062	-0.452104	0.432071	1.2364	1.69531	1.89343	0.802269	1.83969	2.00754	0.250396	3.02635	-0.31787	-0.392159	1.03804	0.185112	0.509617	1.67083	0.28716	-0.151525	0.222722	-1.02792	0.931065	2.02441	0.164924	-0.546818	0.203373	1.2044	0.478414
-1	0.111085	0.153711	1.91283	1.67709	2.0404	1.01275	-0.0633764	1.33381	0.529801	0.700091	2.0246	-0.271826	1.41759	1.3503	2.56877	0.844918	1.87198	0.0285434	1.95201	-0.628231	1.00431	1.04743	-0.856717	-1.33839	-0.151525	0.975465	-1.02792	-0.657397	-0.66295	-1.31939	0.953187	1.29667	1.2044	0.478414
-0.8	0.271005	0.356001	2.29611	1.31995	1.86722	1.05823	-0.618754	-0.0184122	-0.102492	0.567225	1.78968	-0.221071	1.77588	1.97537	1.38243	1.57139	2.62863	0.721369	-0.392159	1.03804	0.185112	1.58525	0.407059	0.28716	-0.151525	0.975465	-1.02792	0.136834	0.949468	-1.31939	0.953187	3.48328	1.2044	-0.0884641
-0.6	1.21541	0.45758	3.12996	1.20524	1.77222	0.715005	-0.0132616	0.23585	-0.866774	0.608398	2.6645	0.501256	2.09682	1.01436	0.091831	2.05563	0.767097	1.06778	-0.392159	1.03804	1.00431	3.1987	-0.856717	-0.525615	-0.151525	0.599093	-1.02792	1.7253	-0.66295	-1.31939	2.45319	0.203373	1.2044	1.61217
-0.4	0.868846	0.0628217	2.79942	0.331559	1.8756	0.963069	-0.751657	0.0952751	-0.70768	-0.0295602	0.311783	1.16044	1.45683	2.13193	0.167105	2.11828	0.646592	1.41419	1.95201	2.70431	1.82351	2.66089	0.407059	0.28716	-0.151525	1.72821	-1.02792	1.7253	0.411995	0.164924	3.9532	1.29667	1.2044	3.3128
-0.2	0.0763419	-0.828365	1.69417	0.283246	2.01451	1.34311	0.0375161	1.09961	-0.205772	0.27168	-0.0357657	1.50942	1.17971	1.48617	0.474579	0.551971	0.9412	0.721369	-0.392159	2.70431	1.82351	3.1987	2.93461	1.91271	-0.151525	0.599093	-0.0626634	-0.657397	1.48694	1.64924	0.953187	1.29667	1.2044	2.74593
0	0.789213	-0.0537002	0.981567	0.606418	1.64128	1.90438	0.5033	1.21654	-0.402903	0.548035	0.0209517	2.51325	1.27277	1.30113	1.58624	0.690934	0.366411	0.721369	-0.392159	2.70431	1.00431	1.04743	0.407059	1.09994	-0.151525	0.975465	-0.0626634	0.136834	2.02441	-1.31939	-0.546818	2.38998	0.170398	1.61217
0.2	0.706186	-0.237729	-0.0975987	-0.109474	0.524059	1.42912	0.218546	1.33459	-0.513105	0.607029	-0.152062	1.51541	0.638138	1.15212	-0.0745661	0.376229	0.0625667	0.721369	-0.392159	-0.628231	0.185112	0.509617	0.407059	-0.525615	-0.151525	0.599093	1.86785	-0.657397	1.48694	-1.31939	-0.546818	-0.889928	0.170398	1.61217
0.4	-0.213351	1.97771	-0.186317	-0.191428	-0.155413	1.0334	0.449839	2.40119	-0.900171	2.22144	-0.608657	1.52782	0.414378	-0.783953	-0.411206	0.308275	0.503592	0.0285434	4.29619	-0.628231	-0.634086	-0.566017	-0.856717	1.09994	-0.151525	-0.15365	1.86785	-0.657397	-1.20042	0.164924	-0.546818	-0.889928	-0.863607	0.478414
0.6	-0.62955	1.16548	-0.310688	-0.66364	-0.561553	1.00766	0.154651	2.74263	-0.252541	1.9325	-0.68085	-0.140563	0.464109	-1.54973	-0.987562	-0.380386	0.135976	-0.664282	-0.392159	-0.628231	-0.634086	-0.566017	-0.856717	0.28716	-0.151525	-0.906393	-0.0626634	-0.657397	-1.20042	0.164924	-0.546818	-0.889928	-0.863607	-0.655342
0.8	-0.323219	1.98996	-0.258967	-0.758593	-0.652871	1.06936	1.19277	-0.315019	1.16995	1.43438	-1.11737	0.226768	0.612216	-1.19192	-1.04695	-0.214142	-0.652773	-0.664282	-0.392159	-0.628231	-0.634086	-0.566017	-0.856717	0.28716	-0.151525	-0.906393	-0.0626634	-0.657397	-1.20042	-1.31939	-0.546818	-0.889928	-0.863607	-0.655342
1	-1.02049	2.4058	-0.393273	-0.600112	-0.680167	0.80827	2.49133	0.219471	1.5034	1.0422	-1.03496	-0.583289	0.438571	-1.40656	-0.942043	0.646588	-0.84388	-1.35711	-0.392159	-0.628231	-0.634086	-0.566017	-0.856717	0.28716	-0.151525	-0.906393	-0.0626634	-0.657397	-1.20042	1.64924	-0.546818	-0.889928	-0.863607	-0.655342
1.2	-1.35259	2.14712	-0.369486	-0.566416	-0.647778	0.792574	2.07072	0.213016	0.271735	0.736108	-1.02812	-0.930766	0.977967	-1.50118	-0.89256	-0.0359483	-0.195156	-1.70352	-0.392159	-0.628231	-0.634086	-0.566017	-0.856717	-1.33839	-0.151525	-0.906393	0.902595	-0.657397	-0.66295	1.64924	-0.546818	-0.889928	-0.863607	-0.655342
1.4	-0.0910326	0.884532	-0.558782	-0.543806	-0.638886	0.717559	1.65752	0.872451	0.28802	-1.2797	-0.999659	-1.02626	1.1777	-0.661695	-0.874112	-0.782773	-0.780679	-1.70352	-0.392159	-0.628231	-0.634086	-0.566017	-0.856717	-1.33839	6.59133	-0.906393	0.902595	-0.657397	-1.20042	-1.31939	-0.546818	-0.889928	-0.863607	-0.655342
1.6	-2.11958	-0.0118261	-0.530687	-0.458395	-0.644638	0.766319	0.824177	0.79718	-0.646047	-1.22463	-1.16539	-1.01822	0.384336	0.806288	-0.88003	-0.739817	-0.719138	-1.70352	-0.392159	-0.628231	-0.634086	-0.566017	-0.856717	-1.33839	-0.151525	-0.906393	1.86785	-0.657397	-1.20042	0.164924	-0.546818	-0.889928	-0.863607	-0.655342
1.8	-1.06095	-0.284157	-0.672253	-0.530132	-0.652083	0.748545	0.156333	1.42985	-0.886364	0.06981	-1.03587	-0.748899	-0.0629926	0.870987	-0.855345	-0.793466	-0.75156	-1.70352	-0.392159	-0.628231	-0.634086	-0.566017	-0.856717	-1.33839	-0.151525	-0.530021	0.902595	-0.657397	-1.20042	1.64924	-0.546818	-0.889928	-0.863607	-0.655342
2	-0.771945	0.67931	-0.763945	-0.477534	-0.640818	0.75125	-1.20462	0.838385	-0.719538	-0.504632	-1.09613	-0.528964	-0.272561	1.38231	-0.915028	-0.549734	-0.784633	-1.70352	-0.392159	-0.628231	-0.634086	-0.566017	-0.856717	-0.525615	-0.151525	-0.530021	-0.0626634	-0.657397	-1.20042	1.64924	-0.546818	-0.889928	-0.863607	-0.655342
2.2	-0.503015	-0.133035	-0.725556	-0.481895	-0.635303	0.810823	-1.93019	1.10485	-1.36693	0.257032	-0.765088	-0.594003	-0.748276	-0.610869	-0.847648	-0.782213	-0.770162	1.76061	-0.392159	-0.628231	-0.634086	-0.566017	0.407059	-1.33839	-0.151525	-0.906393	-1.02792	-0.657397	-0.66295	0.164924	0.953187	-0.889928	-0.863607	-0.655342
2.4	1.94099	-0.783999	-0.597558	-0.598338	-0.657254	-0.0119704	0.350597	-0.0177149	-1.18349	0.580298	-0.54811	0.248014	-0.88145	0.908948	-0.448519	-1.08427	-0.788398	2.10702	-0.392159	-0.628231	-0.634086	-0.566017	2.93461	1.91271	-0.151525	-0.906393	-1.02792	0.136834	0.411995	0.164924	-0.546818	0.203373	-0.863607	-0.655342
2.6	1.7586	-0.794285	-0.700745	-0.598929	-0.655336	-0.774372	0.691153	-0.441123	-1.12531	0.778018	-0.462255	-1.14794	-0.886258	0.25598	-0.903941	-0.966907	-0.788086	0.374956	-0.392159	-0.628231	-0.634086	-0.566017	0.407059	1.09994	-0.151525	-0.906393	-1.02792	-0.657397	-1.20042	0.164924	-0.546818	-0.889928	-0.863607	-0.655342
2.8	1.52136	-0.86349	-0.703557	-0.641636	-0.64993	-1.24619	0.905922	0.0596969	-1.13074	-1.06168	-0.409536	-1.19756	-1.11572	-1.06239	-1.00784	-1.27216	-0.842219	1.41419	-0.392159	-0.628231	-0.634086	-0.566017	-0.856717	-1.33839	-0.151525	-0.906393	-0.0626634	0.136834	-0.66295	-1.31939	-0.546818	-0.889928	-0.863607	-0.655342
3	1.35326	-0.748931	-0.692226	-0.715233	-0.641352	-1.60992	0.416689	-0.20882	-0.906982	-0.837031	-0.538116	-1.16586	-1.30952	-1.19006	-0.993497	-1.55472	-0.727513	0.721369	-0.392159	-0.628231	-0.634086	-0.566017	-0.856717	-1.33839	-0.151525	-0.906393	-0.0626634	-0.657397	-0.125477	-1.31939	-0.546818	-0.889928	-0.863607	-0.655342
3.2	0.892545	-0.78403	-0.609662	-0.711535	-0.636514	-1.5707	0.463008	-0.0693524	-1.40244	-0.689302	-0.856333	-1.31195	-1.15711	-1.16974	-0.750415	-1.49134	-0.691937	0.721369	-0.392159	-0.628231	-0.634086	-0.566017	-0.856717	0.28716	-0.151525	-0.906393	0.902595	-0.657397	-0.66295	-1.31939	-0.546818	0.203373	-0.863607	-0.655342
3.4	1.96147	-0.740382	-0.68636	-0.793046	-0.640964	-1.58439	-0.121213	-0.112668	-1.03207	-1.56245	-0.611071	-1.42176	-1.40109	-0.450221	-0.694104	-1.61038	-0.731164	0.374956	-0.392159	-0.628231	-0.634086	-0.566017	-0.856717	-0.525615	-0.151525	-0.906393	-1.02792	0.136834	-0.66295	0.164924	-0.546818	0.203373	-0.863607	-0.655342
3.6	0.490931	-0.715825	-0.475098	-0.73807	-0.655324	-1.53196	-0.328044	-0.345151	-0.68118	-1.57402	-0.443517	-0.700841	-1.41805	-0.896553	-1.06485	-1.02304	-0.692959	-0.31787	-0.392159	1.03804	-0.634086	-0.566017	0.407059	1.09994	-0.151525	-0.530021	-1.02792	-0.657397	-0.66295	0.164924	-0.546818	0.203373	-0.863607	-0.655342
3.8	-0.812378	-0.707163	-0.538463	-0.751625	-0.649917	-1.1368	-0.647604	-0.49797	-0.853887	-1.24916	-0.0582256	-1.15088	-1.05515	-0.870375	-0.697604	-1.21236	-0.786121	-0.31787	-0.392159	1.03804	-0.634086	-0.566017	0.407059	0.28716	-0.151525	-0.906393	-0.0626634	0.136834	-0.66295	1.64924	0.953187	0.203373	-0.863607	-0.655342
4	-1.0756	-0.720597	-0.257588	-0.84209	-0.661153	-0.973003	-0.665031	-0.69235	-0.600067	-1.33119	-0.0596416	-0.606532	-1.18938	-0.176904	-0.321666	-0.903835	-0.692078	-0.664282	-0.392159	1.03804	-0.634086	-0.566017	-0.856717	-0.525615	-0.151525	-0.906393	0.902595	0.136834	1.48694	0.164924	0.953187	1.29667	0.170398	-0.655342

## Sheet: b_P1a_Chrimson_stimulus3
t_trigger_s	mean_max_wingAngle_zscored_1	mean_max_wingAngle_zscored_2	mean_max_wingAngle_zscored_3	mean_max_wingAngle_zscored_4	mean_max_wingAngle_zscored_5	mean_max_wingAngle_zscored_6	mean_max_wingAngle_zscored_7	mean_max_wingAngle_zscored_8	mean_max_wingAngle_zscored_9	mean_max_wingAngle_zscored_10	mean_max_wingAngle_zscored_11	mean_max_wingAngle_zscored_12	mean_max_wingAngle_zscored_13	mean_max_wingAngle_zscored_14	mean_max_wingAngle_zscored_15	mean_max_wingAngle_zscored_16	mean_max_wingAngle_zscored_17	mean_max_wingAngle_zscored_18	mean_max_wingAngle_zscored_19	mean_max_wingAngle_zscored_20	psong_zscored_1	psong_zscored_2	psong_zscored_3	psong_zscored_4	psong_zscored_5	psong_zscored_6	psong_zscored_7	psong_zscored_8	psong_zscored_9	psong_zscored_10	psong_zscored_11	psong_zscored_12	psong_zscored_13	psong_zscored_14	psong_zscored_15	psong_zscored_16	psong_zscored_17	psong_zscored_18	psong_zscored_19	psong_zscored_20
-5	-0.209114	0.872716	-0.958178	-0.672507	-0.607595	-0.367418	3.29969	-0.0693463	-0.282185	0.928947	2.7135	-1.78522	0.739704	2.4986	0.912681	1.55189	1.0548	1.72103	0.310617	0.54629	-0.547256	-0.267677	1.00948	-0.633357	1.94839	-0.562004	3.02522	0.0453517	0.451281	0.570178	-0.494564	-0.588255	0.767833	0.794971	0.0466841	3.02793	0.596016	3.00635	0.196871	1.46452
-4.8	-0.650589	0.332612	-0.273949	-0.940066	-0.689575	0.0717951	2.67646	0.390619	-0.245934	0.734516	2.00045	0.346754	0.367348	1.47146	0.292587	1.2279	0.850804	1.63711	0.60438	-0.16568	-0.547256	-0.267677	1.00948	-0.633357	1.94839	1.44258	2.08524	1.7739	0.451281	0.570178	-0.494564	-0.588255	-0.0599869	0.794971	-0.712786	1.23695	0.596016	3.00635	0.196871	0.707672
-4.6	-0.541787	-0.0370499	-0.993069	-0.581786	-0.763621	-0.00135768	2.46196	0.580542	-0.118008	0.640634	0.687868	-1.21745	0.0180534	1.42143	-0.35403	1.84859	1.09052	1.91148	-0.0474278	0.380098	-0.547256	-0.267677	-0.524284	-0.633357	-0.453784	-0.562004	1.14526	0.909625	0.451281	0.570178	-0.494564	1.15301	-0.0599869	2.16748	0.0466841	3.02793	2.09996	1.75802	0.196871	0.707672
-4.4	-0.844639	-0.0396833	-1.59512	-0.784045	-0.724991	-0.16591	2.78652	0.514435	0.636637	0.762067	-0.331351	-0.314342	0.416807	0.467866	-0.224695	2.85656	0.788429	2.18517	0.105365	0.733823	-0.547256	-0.267677	-0.524284	-0.633357	-0.453784	-0.562004	1.14526	0.909625	0.451281	0.570178	-0.494564	1.15301	1.59565	2.16748	0.806154	-0.554032	1.34799	0.509689	0.196871	1.46452
-4.2	-0.542034	-0.0316075	-1.18306	-0.664452	-0.749287	-0.0539213	2.2109	0.444775	1.78538	0.415921	-0.318859	-0.314403	0.208582	2.89984	0.58645	2.134	1.5142	2.2369	0.647562	0.972633	1.04209	-0.267677	-0.524284	-0.633357	1.94839	-0.562004	1.14526	1.7739	0.451281	0.570178	-0.494564	1.15301	-0.0599869	3.53999	1.56562	1.23695	-0.155956	0.509689	0.196871	-0.0491702
-4	-0.686866	0.216097	-1.25092	-0.563126	-0.546898	0.249549	1.46482	0.479254	1.89704	0.664864	-0.42589	0.476397	-0.109128	2.99237	0.382949	1.79723	1.25469	2.53518	0.450589	0.436718	-0.547256	-0.267677	-0.524284	-0.633357	1.94839	-0.562004	2.08524	1.7739	1.60015	0.570178	-0.494564	1.15301	-0.0599869	0.794971	-0.712786	-0.554032	1.34799	1.75802	0.196871	-0.0491702
-3.8	-0.835013	1.5907	-1.33564	-0.687936	-1.04338	0.38219	1.81652	0.646477	1.96688	0.603366	-0.138686	0.0322532	-0.837682	1.78456	0.446769	0.474201	1.19538	2.93121	0.163729	0.447803	-0.547256	-0.267677	-0.524284	-0.633357	-0.453784	1.44258	2.08524	0.909625	2.74903	0.570178	-0.494564	1.15301	0.767833	0.794971	0.0466841	-0.554032	1.34799	1.75802	-0.676608	1.46452
-3.6	-0.936975	1.01192	-0.674016	0.838016	-1.08372	0.0133092	0.502199	1.04588	1.9773	0.33237	-0.154691	0.980241	-0.545675	2.308	0.96656	0.668038	1.16141	2.04194	-0.0566419	0.610217	-0.547256	-0.267677	-0.524284	0.768576	-0.453784	1.44258	2.08524	0.0453517	2.74903	-0.847122	-0.494564	2.89428	-0.0599869	3.53999	0.806154	-0.554032	1.34799	-0.738643	-0.676608	-0.0491702
-3.4	-0.733908	0.239202	-0.498099	1.24797	-0.977594	-0.201416	0.479354	0.443295	3.01709	0.381019	-0.0579455	2.1235	-0.453868	2.39876	0.286065	0.554826	0.797552	1.9181	-0.205378	0.0838701	-0.547256	-0.267677	-0.524284	0.768576	-0.453784	-0.562004	1.14526	0.909625	1.60015	-0.138472	-0.494564	2.89428	-0.0599869	3.53999	0.0466841	-0.554032	2.09996	1.75802	0.196871	-0.806013
-3.2	-0.811644	0.782261	-0.127805	-0.849704	-0.503518	0.251947	1.13666	0.499466	3.07293	0.467801	0.788269	-0.00703234	-0.45965	3.19249	-0.0206869	0.887559	0.25561	1.28129	0.306918	0.857364	1.04209	1.68004	-0.524284	-0.633357	1.94839	1.44258	1.14526	0.909625	0.451281	0.570178	-0.494564	-0.588255	-0.0599869	2.16748	-0.712786	-0.554032	0.596016	0.509689	0.196871	-0.0491702
-3	-0.932614	0.913726	0.516138	-0.559937	-0.956863	0.590397	-0.43002	0.300197	0.886473	1.00756	2.01397	0.131628	-0.0285138	-0.0334641	0.781746	1.8809	0.649037	1.38635	0.40038	1.30924	-0.547256	1.68004	1.00948	-0.633357	-0.453784	1.44258	-0.734697	0.909625	-0.697591	0.570178	1.80688	1.15301	0.767833	0.794971	-0.712786	-0.554032	1.34799	-0.738643	0.196871	-0.806013
-2.8	-0.965765	0.754454	-1.19866	-0.180955	-1.28687	1.93186	-0.266798	0.237378	1.32996	0.509256	2.54445	0.0517276	-0.160164	0.347577	1.25343	1.39379	0.646545	1.54897	0.754405	1.7868	-0.547256	-0.267677	1.00948	-0.633357	-0.453784	1.44258	-0.734697	0.909625	0.451281	0.570178	1.80688	1.15301	0.767833	0.794971	0.0466841	1.23695	0.596016	0.509689	0.196871	-0.806013
-2.6	-0.744513	0.0649147	-1.72207	0.917683	-0.672843	2.22687	0.567965	-0.101087	2.17738	0.120557	1.39965	-0.0292927	0.498509	-0.312322	1.07029	0.342934	1.03143	1.11794	0.920954	2.628	-0.547256	1.68004	-0.524284	0.768576	-0.453784	-0.562004	1.14526	-0.818922	0.451281	0.570178	1.80688	-0.588255	2.42347	0.794971	0.806154	-0.554032	-0.155956	0.509689	-0.676608	0.707672
-2.4	-0.669686	0.392737	0.102327	0.612162	-0.557388	0.987337	-0.0239832	0.410038	1.92941	0.233245	2.37888	0.251036	0.606033	-0.773931	1.0769	-0.0274443	1.37674	0.639182	0.629367	1.6021	-0.547256	1.68004	-0.524284	0.768576	-0.453784	1.44258	1.14526	-0.818922	0.451281	0.570178	1.80688	1.15301	0.767833	-0.577537	0.0466841	-0.554032	1.34799	0.509689	0.196871	0.707672
-2.2	-0.560085	0.600977	0.776124	0.926653	-0.463099	2.46652	0.333269	0.534709	0.591005	0.099383	2.47108	0.5601	0.100695	-1.18049	0.254898	-0.766819	0.607147	0.672157	0.36643	-0.614544	-0.547256	3.62775	-0.524284	-0.633357	-0.453784	1.44258	0.205283	0.909625	-0.697591	1.27883	1.80688	-0.588255	0.767833	-0.577537	-0.712786	-0.554032	1.34799	0.509689	0.196871	0.707672
-2	-0.581634	1.87858	0.629845	-0.56328	0.231394	1.65948	0.48423	0.259824	0.248298	0.69145	3.59903	-1.47033	0.69689	-0.691765	0.442521	0.204809	0.867574	0.933724	0.567741	-1.08802	-0.547256	7.52317	1.00948	-0.633357	-0.453784	-0.562004	1.14526	0.0453517	-0.697591	-0.138472	1.80688	-0.588255	2.42347	-0.577537	0.806154	-0.554032	1.34799	0.509689	1.07035	0.707672
-1.8	-0.645066	1.48483	0.315489	0.101664	1.04199	2.41187	0.633115	-0.0023822	0.061204	-0.653122	1.71364	-0.137908	0.486283	-0.514226	0.566968	1.88068	0.870357	1.8242	-0.64742	0.602401	-0.547256	1.68004	-0.524284	0.768576	1.94839	-0.562004	1.14526	-0.818922	-0.697591	-0.138472	-0.494564	1.15301	0.767833	-0.577537	1.56562	-0.554032	0.596016	1.75802	-0.676608	0.707672
-1.6	-0.404744	0.835431	-0.737055	0.284596	1.61535	1.93366	0.898154	-0.0188641	-0.239395	-0.597594	-0.49388	-0.00804612	0.945944	0.911725	1.02266	1.828	0.983147	0.972738	-0.668943	0.460875	-0.547256	1.68004	1.00948	-0.633357	1.94839	-0.562004	2.08524	0.909625	0.451281	0.570178	-0.494564	-0.588255	1.59565	2.16748	0.806154	1.23695	0.596016	-0.738643	-0.676608	-0.0491702
-1.4	-0.375789	0.317252	-0.678046	-0.108608	-0.170651	0.78787	1.43633	0.100495	-0.0914064	0.606824	-1.15198	0.0683566	2.18953	1.15118	0.359164	1.66332	0.923184	-0.486682	-0.625011	0.713657	-0.547256	-0.267677	-0.524284	-0.633357	-0.453784	-0.562004	1.14526	0.909625	0.451281	0.570178	-0.494564	1.15301	-0.0599869	-0.577537	0.0466841	-0.554032	0.596016	1.75802	-0.676608	1.46452
-1.2	-0.70737	0.217197	-0.420457	0.257385	1.20183	0.937982	1.39637	0.0729643	-0.258641	0.513883	-1.27601	-0.466006	0.546553	0.285644	1.23863	1.68272	1.65938	0.290128	0.12683	-0.0224733	-0.547256	-0.267677	-0.524284	-0.633357	4.35057	1.44258	0.205283	0.909625	0.451281	0.570178	-0.494564	1.15301	-0.0599869	0.794971	1.56562	-0.554032	0.596016	1.75802	0.196871	-0.0491702
-1	-0.604275	-0.287012	1.34482	-0.216881	0.705593	2.1009	1.4839	0.911359	0.394163	0.858081	-1.23307	0.044092	0.14188	-0.515448	1.00387	1.40442	0.571836	0.65086	0.145363	-0.236471	-0.547256	-0.267677	-0.524284	-0.633357	-0.453784	1.44258	2.08524	1.7739	0.451281	0.570178	-0.494564	-0.588255	1.59565	-0.577537	0.806154	1.23695	-0.155956	3.00635	1.07035	-0.806013
-0.8	-0.526755	-0.312539	0.835259	0.685273	0.319984	2.49469	0.776061	0.673827	-0.574848	0.21895	0.0729273	-0.575701	0.992691	-0.841539	1.97998	0.207773	0.611543	1.26691	0.230238	0.55719	-0.547256	-0.267677	-0.524284	0.768576	-0.453784	1.44258	1.14526	1.7739	-0.697591	-0.138472	-0.494564	-0.588255	2.42347	-0.577537	0.0466841	1.23695	1.34799	1.75802	0.196871	0.707672
-0.6	-0.679266	-0.0905894	-0.646728	2.16691	-0.0415435	1.89497	0.681265	1.4226	-0.334865	-0.133165	-0.392097	0.536427	0.968535	-1.02963	1.52344	0.352365	-0.152905	1.33621	0.023671	0.800078	1.04209	-0.267677	-0.524284	0.768576	-0.453784	-0.562004	0.205283	0.909625	-0.697591	-0.138472	-0.494564	2.89428	-0.0599869	-0.577537	-0.712786	1.23695	0.596016	3.00635	-0.676608	0.707672
-0.4	-0.760191	-0.252385	1.01944	-1.13276	0.0928458	1.59445	0.789186	1.33225	-0.55689	-0.214613	-0.370926	0.998384	0.284537	0.126306	1.65138	0.513948	0.573028	0.874836	0.210576	0.985285	1.04209	-0.267677	2.54324	-0.633357	-0.453784	-0.562004	2.08524	0.909625	-0.697591	-0.138472	-0.494564	-0.588255	0.767833	-0.577537	-0.712786	1.23695	0.596016	0.509689	-0.676608	1.46452
-0.2	-0.667926	-0.015056	0.0206981	0.986325	-0.163533	0.581755	0.172539	0.690252	-0.308155	-1.0685	-0.29869	0.622993	-0.0608337	-0.820915	0.721172	0.27367	1.42262	0.941178	-0.705505	1.09678	1.04209	-0.267677	-0.524284	0.768576	-0.453784	1.44258	1.14526	0.0453517	-0.697591	-0.847122	1.80688	-0.588255	-0.0599869	-0.577537	-0.712786	1.23695	0.596016	0.509689	-0.676608	1.46452
0	-0.637754	0.507365	-1.01127	1.68736	0.0982698	3.15883	0.295138	-0.095802	-0.908202	-1.07598	0.852401	0.434483	0.977144	-1.02834	0.997557	-0.182108	1.59611	1.02292	-0.246459	1.06447	-0.547256	-0.267677	-0.524284	0.768576	1.94839	1.44258	1.14526	0.0453517	-0.697591	-0.138472	-0.494564	-0.588255	0.767833	-0.577537	0.0466841	1.23695	-0.155956	0.509689	-0.676608	-0.0491702
0.2	1.04961	1.3509	-0.194926	-0.46106	-0.738464	-0.337637	-0.123409	0.0376883	-1.05083	-0.40864	0.0387673	-1.67634	0.71423	-0.735285	0.0990872	0.894066	-0.891588	0.937557	-0.633624	-0.583933	4.22078	-0.267677	-0.524284	0.768576	1.94839	-0.562004	-0.734697	0.0453517	-0.697591	-0.138472	-0.494564	-0.588255	0.767833	-0.577537	-0.712786	4.81892	-0.907928	0.509689	-0.676608	-0.806013
0.4	1.17021	2.36344	0.0202206	-0.450302	-1.09923	-0.374672	-0.491355	-0.685873	-0.974493	-0.783092	0.274	-1.79626	0.484293	-0.704601	-0.333381	0.551823	-1.06509	-0.141439	-0.643115	-0.83468	2.63144	-0.267677	-0.524284	0.768576	-0.453784	-0.562004	-0.734697	-0.818922	-0.697591	-0.847122	-0.494564	-0.588255	-0.887806	-0.577537	-0.712786	3.02793	-0.907928	-0.738643	-0.676608	-0.806013
0.6	1.99576	2.26182	0.140734	0.0967703	-1.14533	-0.734891	-0.441482	-0.73974	-0.913018	-0.610525	-0.3948	-1.95929	0.270205	-0.65848	-0.227183	0.329637	-0.975344	-0.68586	-0.773568	-0.699356	-0.547256	-0.267677	-0.524284	-0.633357	-0.453784	-0.562004	-0.734697	-0.818922	-0.697591	-0.847122	-0.494564	-0.588255	-0.0599869	-0.577537	-0.712786	1.23695	-0.907928	-0.738643	-0.676608	-0.806013
0.8	3.54687	3.62823	-0.204615	0.579531	-1.04089	-0.867965	-0.632133	-0.787869	-0.93637	-0.495027	-0.302172	-1.81768	0.287319	-0.571493	-0.281986	0.579447	-0.975785	-0.773377	-0.733423	-0.712264	1.04209	-0.267677	-0.524284	-0.633357	-0.453784	-0.562004	-0.734697	-0.818922	-0.697591	-0.847122	-0.494564	-0.588255	-0.887806	-0.577537	-0.712786	1.23695	-0.907928	-0.738643	-0.676608	-0.806013
1	0.237253	3.75051	-0.101242	0.614281	-0.401408	-0.778897	-0.738203	-0.825587	-1.02173	-0.636724	-0.534995	-1.76217	-0.162628	-0.564155	-0.403142	0.286134	-0.845031	-0.836117	-0.980738	-0.812963	2.63144	-0.267677	-0.524284	-0.633357	-0.453784	-0.562004	-0.734697	-0.818922	-0.697591	-0.847122	-0.494564	-0.588255	0.767833	-0.577537	-0.712786	-0.554032	-0.907928	-0.738643	-0.676608	-0.806013
1.2	3.31556	2.88228	-0.188591	0.714805	0.336665	-0.833447	-0.611778	-0.810926	-0.929886	-0.676289	-0.666116	-1.67721	0.294713	-0.528497	-0.403142	-0.545346	-0.764204	-0.90778	-0.982732	-0.906662	4.22078	-0.267677	-0.524284	-0.633357	-0.453784	-0.562004	-0.734697	-0.818922	-0.697591	-0.847122	-0.494564	-0.588255	-0.0599869	-0.577537	-0.712786	-0.554032	-0.907928	-0.738643	-0.676608	-0.806013
1.4	3.10685	2.14772	0.101008	0.526232	0.172576	-0.798136	-0.700579	-0.88967	-0.929886	-0.595557	-0.68311	-1.39593	0.244331	-0.727727	-0.25501	-0.690317	-0.807737	-0.90778	-0.868273	-0.791758	1.04209	-0.267677	-0.524284	-0.633357	-0.453784	-0.562004	-0.734697	-0.818922	-0.697591	-0.847122	-0.494564	-0.588255	-0.887806	-0.577537	-0.712786	-0.554032	-0.907928	-0.738643	-0.676608	-0.806013
1.6	3.06282	2.22842	-0.172185	0.633936	0.0865111	-0.765837	-0.705598	-0.8547	-0.662107	-0.501237	-0.697701	-1.33892	-0.631196	-0.659965	-0.25501	-0.309279	-0.886415	-0.875612	-0.945839	-0.823984	-0.547256	-0.267677	-0.524284	-0.633357	-0.453784	-0.562004	-0.734697	-0.818922	-0.697591	-0.847122	-0.494564	-0.588255	-0.887806	-0.577537	-0.712786	-0.554032	-0.907928	-0.738643	-0.676608	-0.806013
1.8	3.41308	1.95446	-0.0145384	0.488276	0.0471841	-0.765837	-0.760124	-0.78711	-0.475462	-0.588213	-0.636481	-1.28148	0.177858	-0.711587	-0.268072	0.201521	-0.827495	-0.844509	-0.778302	-0.813586	-0.547256	-0.267677	-0.524284	-0.633357	-0.453784	-0.562004	-0.734697	-0.818922	-0.697591	-0.847122	-0.494564	-0.588255	-0.887806	-0.577537	-0.712786	-0.554032	-0.907928	-0.738643	-0.676608	-0.806013
2	2.96131	0.641732	0.00435944	0.351537	-0.159673	-0.71085	-0.833379	-0.863796	-0.414433	-0.39211	-0.628068	-1.22367	-0.36713	-0.706095	-0.433763	0.878388	-0.908061	-0.875612	-0.77331	-0.782459	-0.547256	-0.267677	-0.524284	-0.633357	-0.453784	-0.562004	-0.734697	-0.818922	-0.697591	-0.847122	-0.494564	-0.588255	-0.887806	-0.577537	-0.712786	-0.554032	-0.907928	-0.738643	-0.676608	-0.806013
2.2	1.27995	0.217358	-0.091561	0.618266	-0.586835	-0.518952	-0.833379	-0.866402	-0.376359	-0.291105	-0.672463	-1.05544	-0.547327	-0.797668	-0.581396	2.35234	-0.908061	-0.827296	-0.778302	-0.824392	-0.547256	-0.267677	-0.524284	-0.633357	-0.453784	-0.562004	-0.734697	-0.818922	-0.697591	-0.847122	-0.494564	-0.588255	-0.887806	-0.577537	-0.712786	-0.554032	-0.907928	-0.738643	-0.676608	-0.806013
2.4	0.661705	-0.117332	-0.0954791	0.205125	-0.903128	-0.21211	-0.833379	-0.8337	-0.349654	-0.322894	-0.61128	-1.10709	-1.08554	-0.744126	-1.0197	2.2986	-0.902	-0.844509	-0.77331	-0.920365	-0.547256	-0.267677	-0.524284	-0.633357	-0.453784	-0.562004	-0.734697	-0.818922	-0.697591	-0.847122	-0.494564	-0.588255	-0.887806	-0.577537	-0.712786	-0.554032	-0.907928	-0.738643	-0.676608	-0.806013
2.6	-0.0901252	-0.249682	-0.202653	0.24782	-0.959355	0.928015	-0.886976	-0.8337	-0.356671	-0.679592	-0.602904	-1.19114	-0.964293	-0.706095	-1.05368	2.69467	-0.902	-0.827296	-0.745923	-0.885004	-0.547256	-0.267677	-0.524284	-0.633357	-0.453784	-0.562004	-0.734697	-0.818922	-0.697591	-0.847122	-0.494564	-0.588255	-0.887806	-0.577537	-0.712786	-0.554032	-0.907928	-0.738643	-0.676608	-0.806013
2.8	-0.397749	-0.48365	-0.30935	0.519387	-0.862542	1.17617	-0.832451	-0.871674	0.192174	-0.963054	-0.594542	-0.98955	-1.01505	-0.731242	-1.05368	0.0769863	-0.789937	-0.844509	-0.736652	-0.885004	-0.547256	-0.267677	1.00948	-0.633357	-0.453784	-0.562004	-0.734697	-0.818922	-0.697591	-0.847122	-0.494564	-0.588255	-0.887806	-0.577537	-0.712786	-0.554032	-0.907928	-0.738643	-0.676608	-0.806013
3	-0.457801	-0.602861	0.251885	-0.00316294	-0.869207	1.06205	-0.823087	-0.866402	1.01327	-1.0345	-0.586192	-1.04453	-1.00919	-0.650486	-1.05368	-0.859273	-0.747779	-0.844509	-0.741644	-0.857614	-0.547256	-0.267677	1.00948	-0.633357	-0.453784	-0.562004	-0.734697	-0.818922	-0.697591	-0.847122	-0.494564	-0.588255	-0.887806	-0.577537	-0.712786	-0.554032	-0.907928	-0.738643	-0.676608	-0.806013
3.2	-0.457801	-0.578748	0.044375	0.215886	-0.874361	0.239639	-0.886976	-0.871674	1.40817	-1.00477	-0.705577	-1.00065	-0.912993	-0.640934	-1.03738	-0.969078	-0.793563	-0.844509	-0.741644	-0.857614	-0.547256	-0.267677	1.00948	-0.633357	-0.453784	-0.562004	-0.734697	-0.818922	-0.697591	-0.847122	-0.494564	-0.588255	-0.887806	-0.577537	-0.712786	-0.554032	-0.907928	-0.738643	-0.676608	-0.806013
3.4	-0.457801	-0.675206	0.183621	0.292656	-0.842502	-0.87352	-0.862597	-0.853439	1.18888	-1.07181	-0.697254	-0.794288	-0.907996	-0.672361	-1.05209	-0.977753	-0.844267	-0.799236	-0.741644	-0.857614	-0.547256	-0.267677	-0.524284	-0.633357	-0.453784	-0.562004	-0.734697	-0.818922	-0.697591	-0.847122	-0.494564	-0.588255	-0.887806	-0.577537	-0.712786	-0.554032	-0.907928	-0.738643	-0.676608	-0.806013
3.6	-0.599361	-0.610219	0.430907	0.168583	-0.839794	-0.848142	-0.886976	-0.853439	0.172162	-1.13322	-0.688945	-0.664841	-0.902982	-0.614441	-1.04912	-0.96184	-0.81079	-0.844509	-0.689559	-0.857614	-0.547256	-0.267677	-0.524284	-0.633357	-0.453784	-0.562004	-0.734697	-0.818922	-0.697591	-0.847122	-0.494564	-0.588255	-0.887806	-0.577537	-0.712786	-0.554032	-0.907928	-0.738643	-0.676608	-0.806013
3.8	-0.465707	-0.633188	0.668733	0.106192	-0.829067	-0.818508	-0.886976	-0.855304	-0.897289	-1.00533	-0.680649	-0.288256	-0.922041	-0.617742	-1.00662	-0.992511	-0.81079	-0.844509	-0.741644	-0.857614	-0.547256	-0.267677	-0.524284	-0.633357	-0.453784	-0.562004	-0.734697	-0.818922	-0.697591	-0.847122	-0.494564	-0.588255	-0.887806	-0.577537	-0.712786	-0.554032	-0.907928	-0.738643	-0.676608	-0.806013
4	-0.539624	-0.602362	3.46202	0.204269	-0.803237	-0.817145	-0.81845	-0.855304	-1.01428	-1.1042	-0.672367	-0.384891	-0.971444	-0.621046	-1.00662	-0.977753	-0.825127	-0.844509	-0.741644	-0.857614	-0.547256	-0.267677	-0.524284	-0.633357	-0.453784	-0.562004	-0.734697	-0.818922	-0.697591	-0.847122	-0.494564	-0.588255	-0.887806	-0.577537	-0.712786	-0.554032	-0.907928	-0.738643	-0.676608	-0.806013
4.2	-0.336642	-0.553215	3.00132	0.141585	-0.750241	-0.834608	-0.832451	-0.853439	-0.913803	-1.09109	-0.6641	-0.327031	-0.930683	-0.624352	-1.00662	-0.903759	-0.81079	-0.844509	-0.741644	-0.857614	-0.547256	-0.267677	-0.524284	-0.633357	-0.453784	-0.562004	-0.734697	-0.818922	-0.697591	-0.847122	-0.494564	-0.588255	-0.887806	-0.577537	-0.712786	-0.554032	-0.907928	-0.738643	-0.676608	-0.806013
4.4	-0.394819	-0.675206	2.3366	-0.0818561	-0.644689	-0.834608	-0.763925	-0.841577	-0.930825	-1.08994	-0.597032	-0.00906391	-0.922041	-0.627659	-1.06348	-0.903759	-0.816598	-0.844509	-0.741644	-0.853501	-0.547256	-0.267677	-0.524284	-0.633357	-0.453784	-0.562004	-0.734697	-0.818922	-0.697591	-0.847122	-0.494564	-0.588255	-0.887806	-0.577537	-0.712786	-0.554032	-0.907928	-0.738643	-0.676608	-0.806013
4.6	-0.354147	-0.755807	1.83481	0.0157976	-0.463519	-0.834608	-0.81845	-0.853439	-0.947338	-1.05448	-0.705608	-0.0539385	-0.922041	-0.630967	-1.02198	-0.903759	-0.82325	-0.844509	-0.746421	-0.853501	-0.547256	-0.267677	-0.524284	-0.633357	-0.453784	-0.562004	-0.734697	-0.818922	-0.697591	-0.847122	-0.494564	-0.588255	-0.887806	-0.577537	-0.712786	-0.554032	-0.907928	-0.738643	-0.676608	-0.806013
4.8	-0.468736	-0.660683	1.2094	-0.0472978	-0.00779357	-0.886369	-0.886976	-0.866402	-0.947338	-1.04093	-0.697384	-0.446884	-0.922041	-0.634274	-1.02198	-1.06315	-0.81079	-0.844509	-0.746421	-0.853501	-0.547256	-0.267677	-0.524284	-0.633357	-0.453784	-0.562004	-0.734697	-0.818922	-0.697591	-0.847122	-0.494564	-0.588255	-0.887806	-0.577537	-0.712786	-0.554032	-0.907928	-0.738643	-0.676608	-0.806013
5	-0.350271	-0.686448	0.315108	-0.110523	0.872213	-0.886369	-0.823087	-0.855304	-0.947338	-0.94501	-0.689174	-0.461439	-0.922982	-0.700648	-1.02198	-0.995605	-0.792145	-0.844509	-0.746421	-0.853501	-0.547256	-0.267677	-0.524284	-0.633357	-0.453784	-0.562004	-0.734697	-0.818922	-0.697591	-0.847122	-0.494564	-0.588255	-0.887806	-0.577537	-0.712786	-0.554032	-0.907928	-0.738643	-0.676608	-0.806013
5.2	-0.526913	-0.451724	0.00446561	-0.303021	1.73809	-0.790494	-0.763925	-0.855304	-0.947338	-0.972606	-0.68098	-0.404239	-0.926671	-0.694315	-1.02198	-0.988829	-0.797953	-0.844509	-0.728549	-0.925068	-0.547256	-0.267677	-0.524284	-0.633357	-0.453784	-0.562004	-0.734697	-0.818922	-0.697591	-0.847122	-0.494564	-0.588255	-0.887806	-0.577537	-0.712786	-0.554032	-0.907928	-0.738643	-0.676608	-0.806013
5.4	-0.65498	-0.335882	-0.245672	-0.171115	2.19573	-0.790494	-0.877612	-0.853439	-0.930825	-0.872583	-0.6728	-0.461324	-0.845095	-0.615215	-1.02198	-0.855743	-0.797953	-0.844509	-0.674322	-0.925068	-0.547256	-0.267677	-0.524284	-0.633357	-0.453784	-0.562004	-0.734697	-0.818922	-0.697591	-0.847122	-0.494564	-0.588255	-0.887806	-0.577537	-0.712786	-0.554032	-0.907928	-0.738643	-0.676608	-0.806013
5.6	-0.58067	-0.47971	-0.135539	-0.300932	2.32673	-0.790494	-0.763925	-0.823052	-0.945579	-0.880285	-0.664636	-0.405088	-0.842482	-0.700913	-1.02198	-0.851012	-0.795102	-0.844509	-0.674322	-0.842694	-0.547256	-0.267677	-0.524284	-0.633357	-0.453784	-0.562004	-0.734697	-0.818922	-0.697591	-0.847122	-0.494564	-0.588255	-0.887806	-0.577537	-0.712786	-0.554032	-0.907928	-0.738643	-0.676608	-0.806013
5.8	-0.387501	-0.295618	0.0997786	-0.525248	2.36661	-0.87027	-0.877612	-0.822685	-0.921177	-0.887949	-0.656487	-0.349399	-0.925981	-0.704206	-1.02198	-0.851012	-0.837845	-0.844509	-0.678601	-0.832139	-0.547256	-0.267677	-0.524284	-0.633357	-0.453784	-0.562004	-0.734697	-0.818922	-0.697591	-0.847122	-0.494564	-0.588255	-0.887806	-0.577537	-0.712786	-0.554032	-0.907928	-0.738643	-0.676608	-0.806013
6	-0.311026	-0.241889	-0.17956	-0.589057	2.33504	-0.739037	-0.81845	-0.855304	-0.921177	-0.855993	-0.566337	-0.291043	-0.805796	-0.707494	-1.02198	-1.07606	-0.924764	-0.805253	-0.678601	-0.832139	-0.547256	-0.267677	-0.524284	-0.633357	-0.453784	-0.562004	-0.734697	-0.818922	-0.697591	-0.847122	-0.494564	-0.588255	-0.887806	-0.577537	-0.712786	-0.554032	-0.907928	-0.738643	-0.676608	-0.806013
6.2	-0.311026	-0.447284	-0.213987	-0.521037	2.25651	-0.818813	-0.878403	-0.855304	-1.00809	-0.818456	-0.640236	-0.239823	-0.803891	-0.917006	-1.02198	-0.886132	-0.864514	-0.827296	-0.745448	-0.832139	-0.547256	-0.267677	-0.524284	-0.633357	-0.453784	-0.562004	-0.734697	-0.818922	-0.697591	-0.847122	-0.494564	-0.588255	-0.887806	-0.577537	-0.712786	-0.554032	-0.907928	-0.738643	-0.676608	-0.806013
6.4	-0.311026	-0.340407	-0.160061	-0.585048	2.14874	-0.856533	-0.878403	-0.82082	-0.969585	-0.833075	-0.550117	-0.214916	-0.745096	-0.688326	-1.02198	-0.921989	-0.862423	-0.805253	-0.802462	-0.854271	-0.547256	-0.267677	-0.524284	-0.633357	-0.453784	-0.562004	-0.734697	-0.818922	-0.697591	-0.847122	-0.494564	-0.588255	-0.887806	-0.577537	-0.712786	-0.554032	-0.907928	-0.738643	-0.676608	-0.806013
6.6	-0.452359	-0.532288	-0.248259	-0.649152	2.0224	-0.841482	-0.799499	-0.855304	-0.922936	-0.82218	-0.624048	-0.129643	-0.745096	-0.664708	-1.02198	-0.832102	-0.907257	-0.805253	-0.734644	-0.854271	-0.547256	-0.267677	-0.524284	-0.633357	-0.453784	-0.562004	-0.734697	-0.818922	-0.697591	-0.847122	-0.494564	-0.588255	-0.887806	-0.577537	-0.712786	-0.554032	-0.907928	-0.738643	-0.676608	-0.806013
6.8	-0.409766	-0.489232	-0.298315	-0.713346	1.86625	-0.856533	-0.782968	-0.792173	-0.993333	-0.811682	-0.615978	-0.077259	-0.80816	-0.848293	-1.02198	-0.832102	-0.898048	-0.822466	-0.795937	-0.988922	-0.547256	-0.267677	-0.524284	-0.633357	-0.453784	-0.562004	-0.734697	-0.818922	-0.697591	-0.847122	-0.494564	-0.588255	-0.887806	-0.577537	-0.712786	-0.554032	-0.907928	-0.738643	-0.676608	-0.806013
7	-0.293863	-0.578904	-0.119664	-0.777624	1.70632	-0.90799	-0.854024	-0.792173	-0.995093	-0.815413	-0.525908	0.088189	-0.945348	-0.91469	-1.04275	-0.94005	-0.921541	-0.822466	-0.825394	-0.854271	1.04209	-0.267677	-0.524284	-0.633357	-0.453784	-0.562004	-0.734697	-0.818922	-0.697591	-0.847122	-0.494564	-0.588255	-0.887806	-0.577537	-0.712786	-0.554032	-0.907928	-0.738643	-0.676608	-0.806013
7.2	-0.454542	-0.505384	-0.932464	-0.84198	1.56758	-0.856533	-0.81845	-0.794038	-1.03325	-0.791936	-0.517871	-0.00696071	-0.874167	-0.835017	-1.04275	-0.947525	-0.960389	-0.805253	-0.790032	-0.852637	1.04209	-0.267677	1.00948	-0.633357	-0.453784	-0.562004	-0.734697	-0.818922	-0.697591	-0.847122	-0.494564	-0.588255	-0.887806	-0.577537	-0.712786	-0.554032	-0.907928	-0.738643	-0.676608	-0.806013
7.4	-0.503892	-0.453381	-0.590273	-1.09109	1.43453	-0.90799	-0.878403	-0.792173	-0.895703	-0.779093	-0.50985	0.0430598	-0.831973	-0.843569	-1.04275	-0.862422	-1.09169	-0.805253	-0.735805	-0.840946	-0.547256	-0.267677	-0.524284	-0.633357	-0.453784	-0.562004	-0.734697	-0.818922	-0.697591	-0.847122	-0.494564	-0.588255	-0.887806	-0.577537	-0.712786	-0.554032	-0.907928	-0.738643	-0.676608	-0.806013
7.6	-0.596108	-0.466698	-0.588362	-0.970911	1.30985	-0.90799	-0.854024	-0.82629	-0.88979	-0.726177	-0.482905	0.092243	-0.831973	-0.6913	-1.04275	-1.01937	-1.03389	-0.827296	-0.76838	-0.971202	-0.547256	-0.267677	-0.524284	-0.633357	-0.453784	-0.562004	-0.734697	-0.818922	-0.697591	-0.847122	-0.494564	-0.588255	-0.887806	-0.577537	-0.712786	-0.554032	-0.907928	-0.738643	-0.676608	-0.806013
7.8	-0.631556	-0.415847	-0.636468	-1.22015	1.19503	-0.935903	-0.8171	-0.792173	-0.797542	-0.761979	-0.474918	0.140568	-0.964484	-0.550447	-1.06272	-0.685165	-0.927766	-0.805253	-0.726848	-0.788989	-0.547256	-0.267677	-0.524284	-0.633357	-0.453784	-0.562004	-0.734697	-0.818922	-0.697591	-0.847122	-0.494564	-0.588255	-0.887806	-0.577537	-0.712786	-0.554032	-0.907928	-0.738643	-0.676608	-0.806013
8	-0.532778	-0.285357	-0.472214	-1.44978	1.09059	-0.788246	-0.878403	-0.82629	-0.875309	-0.745573	-0.466948	0.188016	-0.964484	-0.469382	-1.02465	-0.344686	-0.927766	-0.805253	-0.726848	-0.841544	1.04209	-0.267677	-0.524284	-0.633357	-0.453784	-0.562004	-0.734697	-0.818922	-0.697591	-0.847122	-0.494564	-0.588255	-0.887806	-0.577537	-0.712786	-0.554032	-0.907928	-0.738643	-0.676608	-0.806013
8.2	-0.161062	-0.331793	-1.09395	-1.34945	0.99642	-0.788246	-0.799499	-0.824425	-0.828878	-0.840598	-0.433445	0.231347	-0.964484	-0.401711	-1.02739	-0.689217	-0.9613	-0.805253	-0.726848	-0.878613	-0.547256	-0.267677	-0.524284	-0.633357	-0.453784	-0.562004	-0.734697	-0.818922	-0.697591	-0.847122	-0.494564	-0.588255	-0.887806	-0.577537	-0.712786	-0.554032	-0.907928	-0.738643	-0.676608	-0.806013
8.4	0.692664	-0.29506	-0.935944	-1.41417	0.911965	-0.913619	-0.799499	-0.75947	-0.694692	-0.847463	-0.454364	0.23064	-0.874049	-0.315895	-1.04579	-0.61824	-1.11499	-0.805253	-0.726848	-0.885031	-0.547256	-0.267677	-0.524284	-0.633357	-0.453784	-0.562004	-0.734697	-0.818922	-0.697591	-0.847122	-0.494564	-0.588255	-0.887806	-0.577537	-0.712786	-0.554032	-0.907928	-0.738643	-0.676608	-0.806013
8.6	1.11285	-0.29506	-0.810151	-1.60911	0.789223	-0.863379	-0.799499	-0.77986	-0.643078	-0.840962	-0.482021	0.727845	-0.964484	-0.264327	-0.981659	-0.624888	-1.06333	-0.805253	-0.693212	-0.848908	-0.547256	-0.267677	-0.524284	-0.633357	-0.453784	-0.562004	-0.734697	-0.818922	-0.697591	-0.847122	-0.494564	-0.588255	-0.887806	-0.577537	-0.712786	-0.554032	-0.907928	-0.738643	-0.676608	-0.806013
8.8	0.867407	-0.285357	-1.11364	-1.37249	0.696192	-0.863379	-0.799499	-0.793057	-0.80092	-0.834917	-0.53881	0.633915	-0.925583	-0.281551	-1.02739	-0.624888	-1.11499	-0.805253	-0.726848	-0.72901	-0.547256	-0.267677	-0.524284	-0.633357	-0.453784	-0.562004	-0.734697	-0.818922	-0.697591	-0.847122	-0.494564	-0.588255	-0.887806	-0.577537	-0.712786	-0.554032	-0.907928	-0.738643	-0.676608	-0.806013
9	-0.473498	-0.334556	-1.12484	-1.42881	0.661563	-0.929037	-0.799499	-0.772667	-0.794971	-0.782461	-0.595879	0.632056	-0.874167	-0.257927	-1.02739	-0.479917	-1.11499	-0.805253	-0.75406	-0.7916	-0.547256	-0.267677	-0.524284	-0.633357	-0.453784	-0.562004	-0.734697	-0.818922	-0.697591	-0.847122	-0.494564	-0.588255	-0.887806	-0.577537	-0.712786	-0.554032	-0.907928	-0.738643	-0.676608	-0.806013
9.2	-0.632541	-0.261722	-1.20156	-1.55245	0.607718	-0.709396	-0.799499	-0.804919	-0.749306	-0.855916	-0.6293	0.582584	-0.811544	-0.236534	-1.02739	-0.479917	-1.11499	-0.805253	-0.693212	-0.730245	-0.547256	-0.267677	-0.524284	-0.633357	-0.453784	-0.562004	-0.734697	-0.818922	-0.697591	-0.847122	-0.494564	-0.588255	-0.887806	-0.577537	-0.712786	-0.554032	-0.907928	-0.738643	-0.676608	-0.806013
9.4	-0.619623	-0.141934	-1.04845	-1.35982	0.559495	-0.841324	-0.782968	-0.804919	-0.780443	-0.818481	-0.578015	0.978224	-0.766059	-0.212708	-1.02187	-0.479917	-1.11499	-0.805253	-0.726848	-0.812659	-0.547256	-0.267677	-0.524284	-0.633357	-0.453784	-0.562004	-0.734697	-0.818922	-0.697591	-0.847122	-0.494564	-0.588255	-0.887806	-0.577537	-0.712786	-0.554032	-0.907928	-0.738643	-0.676608	-0.806013
9.6	-0.627093	-0.177388	-1.04897	-1.37299	0.490616	-0.921271	-0.799499	-0.752084	-0.783931	-0.689775	-0.56097	1.01823	-0.724235	-0.087269	-0.980228	-0.430892	-1.11499	-0.805253	-0.693212	-0.906301	-0.547256	-0.267677	-0.524284	-0.633357	-0.453784	-0.562004	-0.734697	-0.818922	-0.697591	-0.847122	-0.494564	-0.588255	-0.887806	-0.577537	-0.712786	-0.554032	-0.907928	-0.738643	-0.676608	-0.806013
9.8	-0.485856	-0.128188	-1.11264	-1.3863	0.451674	-0.921271	-0.91678	-0.770609	-0.706557	-0.680235	-0.455079	1.19183	-0.751911	-0.149875	-1.02187	-0.505453	-1.06333	-0.805253	-0.717874	-0.721606	-0.547256	-0.267677	-0.524284	-0.633357	-0.453784	-0.562004	-0.734697	-0.818922	-0.697591	-0.847122	-0.494564	-0.588255	-0.887806	-0.577537	-0.712786	-0.554032	-0.907928	-0.738643	-0.676608	-0.806013
10	-0.616292	-0.276883	-0.992049	-1.63243	0.416545	-0.776742	-0.89904	-0.749852	-0.973378	-0.544643	-0.404468	1.42061	-0.724235	-0.119383	-1.02187	-0.505453	-1.06333	-0.805253	-0.693212	-0.672143	-0.547256	-0.267677	-0.524284	-0.633357	-0.453784	-0.562004	-0.734697	-0.818922	-0.697591	-0.847122	-0.494564	-0.588255	-0.887806	-0.577537	-0.712786	-0.554032	-0.907928	-0.738643	-0.676608	-0.806013
10.2	-0.324607	-1.01577	-1.0364	-2.03158	-0.0860896	-0.77287	-0.795863	-0.689481	-0.552789	-0.638071	-0.934127	-0.824641	-1.87457	-0.125229	-0.969576	-0.819205	-1.42033	-0.638339	-1.01326	-0.842097	1.04209	-0.267677	-0.524284	-0.633357	-0.453784	-0.562004	-0.734697	-0.818922	-0.697591	0.570178	-0.494564	-0.588255	-0.0599869	-0.577537	-0.712786	-0.554032	-0.155956	-0.738643	-0.676608	-0.806013
10.4	-0.187571	-0.289537	-1.60924	1.6492	-1.1452	-0.701132	0.244504	-0.185868	0.148073	0.0643318	-0.143551	-0.915671	0.0201012	-0.692131	-0.827456	-0.863571	-0.318515	-0.631207	-0.369324	-0.450864	2.63144	-0.267677	-0.524284	2.17051	1.94839	-0.562004	1.14526	0.909625	0.451281	1.27883	-0.494564	-0.588255	1.59565	0.794971	-0.712786	-0.554032	0.596016	0.509689	1.07035	1.46452
10.6	-0.0974113	-0.167361	0.787885	0.957376	-1.14029	-0.460582	-0.00730477	0.293319	0.0572025	0.645513	0.512174	-0.903612	0.365977	-0.602112	-0.110755	-0.930511	-0.141609	0.0587732	-0.0539052	-0.154133	-0.547256	-0.267677	1.00948	2.17051	-0.453784	-0.562004	-0.734697	0.909625	1.60015	1.27883	1.80688	-0.588255	1.59565	0.794971	2.32509	-0.554032	0.596016	0.509689	1.07035	1.46452
10.8	-0.129404	-0.667597	-0.645933	0.440831	-0.559237	-0.462336	0.0336795	0.190507	0.0497798	0.843525	0.376226	-1.00515	-0.0293831	-0.299257	0.19793	-0.745231	0.612925	0.359444	0.381271	0.12968	-0.547256	-0.267677	-0.524284	3.57244	-0.453784	-0.562004	1.14526	1.7739	0.451281	-0.138472	-0.494564	-0.588255	0.767833	0.794971	1.56562	-0.554032	-0.155956	0.509689	1.07035	1.46452
11	0.320846	-0.469584	0.580761	2.22133	-0.0954161	-0.646388	0.219541	1.19136	0.319397	1.17232	1.14086	-0.916924	-0.124654	0.0553183	1.02031	-0.73763	1.03344	0.946958	1.00809	0.505243	-0.547256	-0.267677	1.00948	2.17051	-0.453784	-0.562004	0.205283	1.7739	1.60015	1.27883	1.80688	-0.588255	-0.0599869	0.794971	1.56562	-0.554032	0.596016	0.509689	1.94383	1.46452
11.2	0.537461	-0.789431	-0.0698355	1.67814	-0.18773	-0.168077	-0.0120667	0.354121	0.366607	1.60916	1.65425	0.0261434	1.38178	1.69048	0.518904	-0.591105	0.689385	0.0209666	1.55087	-0.0428392	-0.547256	-0.267677	2.54324	2.17051	-0.453784	1.44258	0.205283	2.63817	1.60015	1.27883	1.80688	1.15301	0.767833	-0.577537	-0.712786	-0.554032	1.34799	0.509689	1.94383	2.22136
11.4	0.662019	-0.704475	1.29525	0.640204	-0.260556	-0.193038	0.0468719	0.300667	0.892316	1.56829	0.172723	-0.558327	1.03777	0.571561	1.07102	-0.414398	1.2064	0.237063	1.40986	0.412666	-0.547256	-0.267677	1.00948	2.17051	1.94839	-0.562004	0.205283	1.7739	1.60015	1.27883	1.80688	-0.588255	2.42347	-0.577537	0.806154	-0.554032	-0.155956	0.509689	0.196871	0.707672
11.6	-0.23957	-0.363758	0.202896	0.995604	-0.556982	0.854427	-0.291872	0.619657	1.02201	1.64818	-0.0904422	0.564266	0.557977	0.382779	0.107141	-0.0696631	0.55945	0.17282	1.64767	1.23856	-0.547256	1.68004	-0.524284	0.768576	1.94839	1.44258	-0.734697	0.909625	2.74903	1.27883	1.80688	1.15301	1.59565	0.794971	0.806154	1.23695	-0.155956	-0.738643	1.07035	-0.0491702
11.8	-0.0142886	-0.910838	0.762027	-1.01642	-0.506912	0.128559	-0.247908	0.180223	0.991309	0.944436	1.24211	0.486881	0.817573	-0.384849	1.22916	-0.0551994	0.619354	0.135778	1.32679	1.22988	1.04209	-0.267677	-0.524284	0.768576	1.94839	1.44258	-0.734697	0.909625	1.60015	1.98748	1.80688	2.89428	0.767833	0.794971	2.32509	1.23695	0.596016	-0.738643	1.94383	0.707672
12	-0.641742	-0.837182	1.64976	-0.259957	-0.315622	-0.0118239	0.295591	0.111533	0.915603	1.44983	1.67234	1.11855	0.720651	-0.232497	1.18628	-0.138422	1.01216	0.212117	1.92037	1.63552	-0.547256	-0.267677	2.54324	0.768576	1.94839	-0.562004	0.205283	0.0453517	2.74903	1.27883	1.80688	2.89428	-0.0599869	-0.577537	2.32509	-0.554032	0.596016	0.509689	1.94383	0.707672
12.2	-0.583504	-0.906441	1.11585	-1.2276	-0.510033	0.0731428	0.135788	0.18143	1.30763	1.3429	1.54884	1.29245	1.41284	0.00258227	1.19728	-0.280952	1.46362	0.0789878	0.811311	1.08326	1.04209	-0.267677	1.00948	0.768576	1.94839	-0.562004	-0.734697	0.0453517	0.451281	1.98748	1.80688	1.15301	1.59565	0.794971	2.32509	-0.554032	1.34799	0.509689	1.07035	0.707672
12.4	0.157876	-0.680648	1.0171	0.748774	-0.311161	0.853445	0.59287	0.640477	0.818469	1.62748	1.69202	1.62035	1.79838	0.527173	1.18492	-0.306249	1.34851	0.162865	1.44179	1.31871	-0.547256	-0.267677	2.54324	-0.633357	-0.453784	1.44258	1.14526	0.0453517	0.451281	1.27883	1.80688	1.15301	-0.0599869	0.794971	0.806154	1.23695	1.34799	0.509689	1.94383	0.707672
12.6	-0.287426	-0.983445	2.40136	1.4177	-0.0607729	0.250042	1.07647	1.35755	0.755934	1.479	1.66711	1.33681	0.989217	0.592329	1.50394	0.0369016	1.03907	0.583291	1.99579	1.74647	1.04209	-0.267677	1.00948	0.768576	1.94839	1.44258	0.205283	0.0453517	1.60015	1.98748	1.80688	-0.588255	1.59565	-0.577537	2.32509	1.23695	1.34799	0.509689	1.07035	0.707672
12.8	-0.296753	-0.821803	-0.36145	0.743279	-0.272325	0.900452	0.339734	0.821985	1.35294	1.75449	0.864902	2.3468	0.331038	1.75793	1.25921	-0.679234	1.00196	0.31067	1.65452	0.983386	-0.547256	-0.267677	-0.524284	0.768576	1.94839	1.44258	1.14526	0.909625	1.60015	1.98748	-0.494564	1.15301	0.767833	0.794971	1.56562	-0.554032	1.34799	0.509689	0.196871	0.707672
13	-0.153251	-0.883123	0.285751	-0.618737	-0.183798	1.3311	0.185973	1.06492	0.913635	1.4879	-0.818157	1.86219	1.42977	1.62275	1.85361	-0.585189	0.828653	0.0559196	1.26752	1.09596	1.04209	-0.267677	1.00948	0.768576	1.94839	3.44716	-0.734697	0.0453517	2.74903	1.27883	-0.494564	1.15301	0.767833	0.794971	1.56562	1.23695	1.34799	0.509689	1.94383	1.46452
13.2	0.103281	-0.844854	-1.11812	-0.0785057	-0.576007	0.312617	0.223829	1.33169	1.10011	1.65062	-0.548978	1.06471	2.55657	1.13603	1.66871	-0.509459	1.20331	-0.204596	1.99595	1.64053	1.04209	-0.267677	1.00948	0.768576	-0.453784	-0.562004	-0.734697	0.909625	2.74903	0.570178	-0.494564	1.15301	1.59565	-0.577537	1.56562	1.23695	1.34799	-0.738643	1.94383	2.22136
13.4	1.30951	-0.926832	0.248148	0.4481	-1.14402	0.102935	0.454554	2.11494	1.11956	2.21966	-0.375181	1.07856	3.05743	0.306655	1.34109	0.311793	0.837621	-0.13695	2.52011	1.7933	2.63144	-0.267677	1.00948	2.17051	-0.453784	-0.562004	1.14526	0.909625	0.451281	0.570178	-0.494564	1.15301	2.42347	2.16748	2.32509	1.23695	1.34799	0.509689	1.94383	2.22136
13.6	0.480998	-0.882809	0.0717948	1.63492	-0.696672	0.0294578	0.996855	2.44703	1.20175	1.35811	-0.480488	1.88912	2.75272	1.17619	0.837766	0.41232	1.12871	-0.0380873	2.54741	1.6859	1.04209	-0.267677	-0.524284	0.768576	-0.453784	1.44258	2.08524	1.7739	1.60015	1.27883	-0.494564	2.89428	1.59565	0.794971	0.806154	1.23695	1.34799	0.509689	1.94383	1.46452
13.8	0.539241	-0.751064	0.0731935	0.413908	-0.80601	-0.0708557	1.15776	2.43261	1.39882	1.226	-0.0110661	1.31726	1.96217	1.77455	1.43109	0.19405	0.771971	0.15823	1.88653	1.32036	1.04209	-0.267677	2.54324	0.768576	-0.453784	1.44258	1.14526	2.63817	0.451281	1.98748	1.80688	1.15301	1.59565	0.794971	0.806154	1.23695	-0.155956	0.509689	1.94383	0.707672
14	1.00683	-0.821726	0.504119	1.78613	-1.13534	0.346357	2.32573	2.63982	0.488874	1.63443	-0.561268	0.910418	0.800528	0.608609	1.66401	-0.729478	1.0571	-0.0322019	2.32834	1.34046	1.04209	-0.267677	2.54324	2.17051	-0.453784	1.44258	1.14526	0.0453517	0.451281	1.98748	-0.494564	1.15301	1.59565	2.16748	1.56562	-0.554032	1.34799	0.509689	1.07035	2.22136
14.2	0.458856	-0.678326	-0.0127578	1.16941	-0.722189	0.548554	1.48667	1.72164	0.237757	2.27956	-0.439327	-0.353534	1.38018	0.868468	1.76307	-0.509004	0.935835	0.261691	1.61512	1.88731	-0.547256	-0.267677	2.54324	0.768576	-0.453784	3.44716	-0.734697	0.0453517	0.451281	1.98748	-0.494564	1.15301	-0.0599869	-0.577537	1.56562	-0.554032	0.596016	0.509689	1.94383	2.22136
14.4	0.886678	-0.886418	1.21748	1.03519	-1.01861	1.24625	2.52651	2.79086	-0.325092	1.85538	-0.0938243	1.32565	2.05775	0.718988	1.40753	0.364441	1.89359	0.64336	1.22892	1.79051	-0.547256	-0.267677	2.54324	2.17051	-0.453784	1.44258	-0.734697	1.7739	0.451281	1.27883	-0.494564	1.15301	-0.0599869	0.794971	2.32509	1.23695	0.596016	0.509689	1.94383	2.22136
14.6	0.281861	-0.849883	1.07785	1.71925	-1.21615	0.799014	0.911542	2.4348	0.701745	1.66823	0.497033	2.10943	1.45898	0.5033	1.38924	0.524394	1.95829	0.470531	1.22004	1.62749	1.04209	-0.267677	-0.524284	0.768576	-0.453784	1.44258	0.205283	0.909625	1.60015	1.98748	1.80688	-0.588255	1.59565	-0.577537	0.806154	-0.554032	1.34799	0.509689	1.94383	-0.0491702
14.8	0.444666	-0.969552	1.99277	3.26156	-1.17274	0.228395	0.587681	2.97514	0.461254	2.29154	0.955667	1.87663	0.908893	0.303486	1.51087	1.2026	2.13184	0.661325	2.42698	1.11553	-0.547256	-0.267677	1.00948	2.17051	-0.453784	-0.562004	0.205283	0.0453517	1.60015	1.27883	4.10833	-0.588255	-0.0599869	0.794971	1.56562	-0.554032	1.34799	0.509689	2.81731	0.707672
15	0.0376592	-0.927471	2.28847	3.1192	-0.663707	0.588494	0.805643	2.53753	1.08778	2.28123	3.11796	3.33569	0.897383	0.135481	1.63362	1.17428	1.14764	0.704373	2.66382	1.78262	-0.547256	-0.267677	2.54324	2.17051	-0.453784	1.44258	1.14526	0.909625	0.451281	1.27883	1.80688	1.15301	-0.0599869	0.794971	0.806154	-0.554032	0.596016	0.509689	2.81731	1.46452

## Sheet: c
t_s	song_rec1_trial2	segmentation_sine1_pulse2_rec1_trial2	song_rec1_trial4	segmentation_sine1_pulse2_rec1_trial4	song_rec1_trial6	segmentation_sine1_pulse2_rec1_trial6	song_rec1_trial10	segmentation_sine1_pulse2_rec1_trial10	song_rec1_trial15	segmentation_sine1_pulse2_rec1_trial15	song_rec2_trial2	segmentation_sine1_pulse2_rec2_trial2	song_rec2_trial4	segmentation_sine1_pulse2_rec2_trial4	song_rec2_trial5	segmentation_sine1_pulse2_rec2_trial5	song_rec2_trial8	segmentation_sine1_pulse2_rec2_trial8	song_rec2_trial15	segmentation_sine1_pulse2_rec2_trial15	song_rec3_trial1	segmentation_sine1_pulse2_rec3_trial1	song_rec3_trial3	segmentation_sine1_pulse2_rec3_trial3	song_rec3_trial7	segmentation_sine1_pulse2_rec3_trial7	song_rec3_trial8	segmentation_sine1_pulse2_rec3_trial8	song_rec3_trial9	segmentation_sine1_pulse2_rec3_trial9	song_rec4_trial3	segmentation_sine1_pulse2_rec4_trial3	song_rec4_trial5	segmentation_sine1_pulse2_rec4_trial5	song_rec4_trial6	segmentation_sine1_pulse2_rec4_trial6	song_rec4_trial11	segmentation_sine1_pulse2_rec4_trial11	song_rec4_trial14	segmentation_sine1_pulse2_rec4_trial14	song_rec5_trial2	segmentation_sine1_pulse2_rec5_trial2	song_rec5_trial3	segmentation_sine1_pulse2_rec5_trial3	song_rec5_trial6	segmentation_sine1_pulse2_rec5_trial6	song_rec5_trial9	segmentation_sine1_pulse2_rec5_trial9	song_rec5_trial13
0.0001	0.00289831	0	0.00772884	0	0.00257628	0	-0.00064407	0	0.00064407	0	0.018035	2	0.0222217	0	0.0199674	0	0.0244761	0	0.0209335	0	0.0064407	0	0.00869494	0	0.00837291	0	0.00611866	0	-0.00289831	0	0.0164248	2	0.035748	0	0.029951	0	0.029951	0	0.0241541	0	0.00869494	0	0.0151356	0	-0.00869494	0	-0.00579663	0	0.00418645
0.0401	0.000322035	0	-0.0122373	0	-0.0074068	0	0.00515256	0	0.00837291	0	0.011916	2	-0.0041867	0	0.00450876	0	0.00740724	0	0.00128822	0	0.00386442	0	0.0074068	0	0.00322035	0	0.00322035	0	-0.00515256	0	-0.144924	2	-0.00805135	0	0	0	-0.000322054	0	-0.00676314	0	-0.00483052	0	-0.00289831	0	0.0109492	0	0.00386442	0	-0.00483052
0.0801	0.00064407	0	0.00611866	0	-0.00161017	0	-0.00193221	0	0.00289831	0	0.0138483	2	0.00611903	0	0.0132042	0	0.00869546	0	0.0157806	0	0.0157797	2	0.00161017	2	0.0064407	0	-0.00225424	0	-0.000966105	0	0.0115939	2	0.00644108	0	0.0041867	0	0.00128822	0	-0.00289849	0	0.00676273	0	-0.00064407	0	0.00611866	0	0.00418645	0	-0.00354238
0.1201	0.00515256	0	0.00418645	0	-0.00225424	0	0.0177119	0	0.000322035	2	-0.00676314	2	0.0112719	0	-0.00644108	0	0.00644108	0	-0.00225438	0	-0.0112712	2	-0.00225424	2	0.0064407	0	0.000322035	0	0.00354238	0	0.000644108	2	0.00225438	2	0.00676314	0	0.00483081	0	-0.00708519	0	0.00193221	0	0	0	-0.0138475	0	0.0151356	0	-0.00161017
0.1601	-0.000322035	2	-0.00322035	2	-0.0322035	2	-0.00128814	2	0.00901698	2	0.000644108	2	-0.00966162	2	-0.00128822	2	0.00128822	0	0.00611903	2	0.0125594	2	-0.419933	2	0.00933901	0	0.00289831	0	0.00418645	0	-0.0041867	2	0.00644108	2	0.0122381	0	0.00161027	0	0.00837341	2	0.0103051	2	-0.00225424	2	-0.00966105	2	-0.00772884	0	-0.00225424
0.2001	0.0598985	2	0.000966105	2	0.0115933	2	-0.00547459	2	0.0328476	2	-0.00837341	2	-0.00933957	2	0.00805135	2	-0.00386465	0	0.00611903	2	0.0064407	2	0.00966105	2	-0.0128814	0	0.00386442	0	0.00933901	0	-0.029629	2	0.00515287	2	0.000322054	0	0.0531389	0	-0.00289849	2	0.130102	2	0.00225424	2	-0.906528	2	-0.00515256	0	0.0109492
0.2401	-0.00225424	2	0.00805087	2	0.00515256	2	0.0074068	2	0.00193221	2	0.00998368	2	-0.00644108	2	-0.0721401	2	0.00483081	2	0.0151365	2	-0.00547459	2	0.0228645	2	-0.0283391	2	0.00579663	0	0.00225424	2	0.029629	2	-0.00805135	2	-0.0106278	2	-0.011916	0	0.00579697	2	0.0125594	2	-0.00386442	2	0.027373	2	-0.00257628	2	0.00386442
0.2801	0.0537798	2	0.00193221	2	0.0109492	2	0.00837291	2	0.00257628	2	-0.0125601	2	-0.0041867	2	0.00933957	2	-0.0502404	2	0.0109498	2	0.150712	2	0.00933901	2	-0.237662	2	0.0161018	2	-0.00611866	2	-0.00161027	2	0.0531389	2	-0.0904972	2	-0.00708519	2	0.00805135	2	0.625715	2	-0.0196441	2	-0.037034	2	0.00064407	2	0.0170679
0.3201	-0.151678	2	0.00322035	2	0.183238	2	0.00869494	2	-0.00547459	2	0.00450876	2	-0.00193232	2	0.0077293	2	0.00966162	2	-0.000644108	2	0.0161018	2	0.0148136	2	0.0315594	2	-0.0396103	2	0.00322035	2	0.0528169	2	-0.0112719	2	-0.00708519	2	0.00193232	2	-0.000322054	2	-0.064085	2	0.00901698	2	0.0122373	2	0.0202882	2	-0.00128814
0.3601	-0.0161017	2	0.0811528	2	-0.00322035	2	0.00257628	2	0.0141695	2	-0.00161027	2	-0.00676314	2	0.0866326	2	-0.0141704	2	-0.0505625	2	0.00193221	2	-0.0161017	2	-0.00225424	2	0.374849	2	-0.000966105	2	0.0389685	2	0.0257643	2	0.000644108	2	-0.0460537	2	-0.0801915	2	-0.00322035	2	-0.00901698	2	-0.00128814	2	0.00418645	2	-0.0074068
0.4001	0.0466951	2	-0.0351018	2	0.00933901	2	0.00354238	2	0.00998308	2	0.0489522	2	-0.00354259	2	0.0135263	2	0.00225438	2	0.0425111	2	0.00128814	2	0.00386442	2	1.16223	2	-0.00837291	2	-0.0302713	2	-0.00289849	2	0.0312392	2	0.173587	2	-0.000644108	2	0.0218997	2	0.0112712	2	0.293052	2	-0.00386442	2	0.00547459	2	0.0135255
0.4401	-0.0074068	2	0.0148136	2	0.000966105	2	0.00837291	2	0.0766443	2	0.08309	2	0.0222217	2	-0.011916	2	-0.00257643	2	0.0144924	2	0.175187	2	0.00772884	2	0.153933	2	0.00772884	2	-0.0425086	2	0.00547492	2	-0.155552	2	0.00515287	2	-0.00289849	2	-0.0112719	2	0.103373	2	-0.0515256	2	-0.00354238	2	0.00483052	2	0.00837291
0.4801	-0.00161017	2	0.00933901	2	-0.0486273	2	0.0305933	2	0.00450849	2	0.00837341	2	0.000644108	2	0.0856664	2	0.00225438	2	-0.000966162	0	-0.266323	2	-0.00322035	2	0.0502375	2	-0.00547459	2	-0.00483052	2	-0.00740724	2	-0.0225438	2	-0.0125601	2	0.00386465	2	-0.041867	2	0.0293052	2	-0.00837291	2	-0.00354238	2	-0.00676273	2	0.0132034
0.5201	-0.114644	2	-0.073424	2	0.0135255	2	0.027373	2	-0.00354238	2	-0.00483081	2	0.0225438	2	-0.12077	2	0	2	-0.00933957	0	0.000966105	2	-0.108204	2	0.00418645	2	-0.0512036	2	0.00483052	2	0.0309172	2	0.0206115	2	-0.0183571	2	-0.0109498	2	0.0125601	2	-0.0795426	2	0.00837291	2	0.00354238	2	0.00386442	2	0.0293052
0.5601	-0.217052	2	-0.0495934	2	0.000322035	2	-0.00064407	2	0.00611866	2	-0.00450876	2	-0.00515287	2	0.00289849	2	0.00611903	2	-0.0885649	0	0.00869494	2	-0.018034	2	-0.0115933	2	0.0112712	2	0.00483052	2	0.0251202	2	0.0199674	2	0.0463758	2	0.00933957	2	-0.00128822	2	-0.0853393	2	0.00354238	2	0.018034	2	0.0834071	2	0.0157797
0.6001	0.161984	2	-0.00611866	2	0.00998308	2	0.00708477	2	0.0711697	2	0.0338157	2	-0.0115939	2	-0.00547492	2	0.0106278	2	0.0280187	0	0.00257628	2	0.00257628	2	-0.106272	2	-0.0074068	2	0.00289831	2	0.00289849	2	-0.0077293	2	-0.351683	2	0.000966162	2	0.00161027	2	-0.0257628	2	0.00225424	2	-0.0611866	2	0.0167458	2	0.0141695
0.6401	0.0196441	2	-0.00322035	2	0.0148136	2	-0.00450849	2	-0.000966105	2	-0.0132042	2	0.00483081	2	-0.00128822	2	-0.0112719	2	0.00869546	0	-0.00289831	2	-0.000966105	2	0.000966105	2	0.0534578	2	-0.0399323	2	-0.00901751	2	-0.0995147	2	-0.0702078	2	-0.00547492	2	-0.0135263	2	-0.0074068	2	0.193543	2	0.0685935	2	0.00354238	2	0.0122373
0.6801	-0.000966105	2	0.00418645	2	0.0534578	2	0.0618307	2	0.000322035	2	0.0254423	2	0.053461	2	-0.041867	2	0.00450876	2	-0.000966162	0	0.0673053	2	0.00193221	2	0.00354238	2	0.237662	2	0.00128814	2	0	2	-0.00193232	2	-0.00257643	2	-0.0305951	2	0.00483081	2	0.0109492	2	-0.0473391	2	-0.00354238	2	0.00579663	2	0.00483052
0.7201	0.00322035	2	-0.0164238	2	-0.0956444	2	-0.00161017	2	-0.00579663	2	0.00450876	2	-0.0360701	2	0.145568	2	-0.011916	2	-0.00128822	2	-0.000966105	2	-0.146848	2	-0.00450849	2	0.00837291	2	0.0125594	2	0.00644108	2	0.00354259	2	0.00289849	2	-0.00193232	2	0.00644108	2	0.000322035	2	-0.000322035	2	-0.00901698	2	-0.000322035	2	0.0228645
0.7601	0.0106272	2	-0.0521697	2	-0.117543	2	0.00515256	2	-0.397713	2	-0.0148145	2	-0.000322054	2	0.0235099	2	0.0247982	2	0.0132042	2	0.0289832	2	-0.0074068	2	-0.366476	2	0	2	-0.163594	2	0.00354259	2	-0.00676314	2	-0.0148145	2	0.00225438	2	0.00354259	2	0.0164238	2	0.0225425	2	0.000322035	2	0.00676273	2	0.00579663
0.8001	0.0202882	2	-0.0756782	2	-0.0235086	2	-0.00547459	2	-0.0518476	2	0.00257643	2	-0.00676314	2	0.00708519	2	-0.0228658	2	0.0328495	2	-0.00193221	2	-0.0119153	2	-0.0476612	2	0.0074068	2	0.00837291	2	-0.00579697	2	-0.00740724	2	-0.0599021	2	0.00386465	2	0.0264084	2	0.0660172	2	-0.0151356	2	0.0144916	2	-0.00161017	2	0.0447629
0.8401	0.0318815	2	-0.0563561	2	0.00547459	2	0.00837291	2	0.0257628	2	-0.018035	2	-0.00322054	2	0.00579697	2	-0.00579697	2	0.0109498	2	0.00708477	2	0.00676273	2	0.0347798	2	-0.0656951	2	0.00161017	2	0.00161027	2	0.0599021	2	-0.421246	2	-0.0199674	2	-0.115295	2	-0.00933901	2	0.0138475	2	-0.00161017	2	0.000322035	2	0.00354238
0.8801	0.481765	2	-0.00837291	2	0.0074068	2	0.0499154	2	-0.0135255	2	0.0334936	2	0.0109498	2	-0.00644108	2	0.00805135	2	-0.0109498	2	-0.00161017	2	-0.00161017	2	-0.00676273	2	-0.706544	2	-0.00772884	2	0.00450876	2	0.0106278	2	-0.182283	2	-0.0135263	2	0.00289849	2	0.0109492	2	0.00483052	2	0.00611866	2	0.0882376	2	-0.00354238
0.9201	-0.0763223	2	0.00450849	2	-0.0309154	2	-0.00676273	2	0.0434747	2	-0.543627	2	0.00579697	2	0.00515287	2	-0.00676314	2	-0.00386465	2	-0.0112712	2	-0.0254408	2	0.00225424	0	-0.0953223	2	0.0122373	2	0.00354259	2	0.00805135	2	-0.0344598	2	0.00386465	2	-0.00740724	2	0.00257628	2	-0.000322035	2	-0.000966105	2	-0.418001	2	-0.00161017
0.9601	-0.0698816	2	0.00225424	2	-0.0608646	2	0.00515256	2	-0.00386442	2	0.0109498	2	0.0789033	2	-0.053783	2	-0.00933957	2	-0.00128822	2	0.0756782	0	0.0840511	2	0.00418645	0	0.0141695	2	0.0161018	2	-0.00289849	2	0.0128822	2	-0.00354259	2	0.0151365	2	-0.0109498	2	-0.0154577	2	0.00289831	2	-0.00193221	2	0.0354239	2	0.0064407
1.0001	0	2	-0.0360679	2	-0.101441	2	0.00161017	2	-0.00064407	2	0.00193232	2	0.0132042	2	0.0141704	2	-0.0328495	2	0.0260864	2	0.018034	0	0.175831	2	0.00354238	0	0.0193221	2	-0.171645	2	0.00225438	2	-0.000644108	2	0.00193232	2	-0.00386465	2	0.220607	2	0.00805087	2	0.028017	2	-0.00966105	2	-0.0074068	2	-0.00998308
1.0401	0.00161017	2	-0.0695596	2	-0.00193221	2	0.00805087	2	-0.00161017	2	-0.00579697	2	-0.00386465	2	0.00579697	2	0.035426	2	0.0103057	2	-0.00354238	0	0.0293052	2	-0.00354238	0	0.00966105	2	-0.0615087	2	-0.0850223	2	0.00193232	2	-0.00128822	2	0.018035	2	-0.0734283	2	-0.00225424	2	0.0135255	2	0.381612	2	0.0173899	2	0.00483052
1.0801	-0.00193221	2	-0.0351018	2	0.0209323	2	-0.00450849	2	-0.00901698	2	-0.00289849	2	0.00257643	2	0.000322054	2	0.0128822	2	-0.00869546	2	-0.0402544	0	-0.00257628	2	-0.00772884	0	-0.00128814	2	-0.144272	2	0.0479861	2	-0.011916	2	0.00483081	2	-0.0405788	2	0.00128822	2	-0.0112712	2	-0.00805087	2	-0.173255	2	0.00611866	2	0.0235086
1.1201	-0.00289831	2	0.00611866	2	-0.00386442	2	-0.0199662	2	0.0376781	2	-0.000644108	2	0.00901751	2	-0.00515287	2	0.0041867	2	-0.00289849	2	-0.0344577	0	0.00611866	2	-0.00161017	0	-0.00225424	2	-0.109492	2	0.0190012	2	-0.11916	2	-0.0389685	2	-0.00450876	2	-0.00225438	2	-0.000966105	2	0.00386442	2	-0.0805087	2	0.00611866	2	-0.0112712
1.1601	0.00772884	2	0.00064407	2	-0.00354238	2	-0.0911359	2	0.073746	2	0.304019	2	-0.0103057	2	-0.0183571	2	-0.00869546	2	0.000322054	2	0.00515256	0	-0.00418645	2	0.290476	0	0.0074068	2	-0.0225424	2	-0.00869546	2	-0.0212556	2	0.438638	2	-0.00837341	2	0.00740724	2	-0.00064407	2	-0.00386442	2	-0.472425	2	-0.00450849	2	-0.0170679
1.2001	-0.0132034	2	-0.00064407	2	-0.283391	2	0.0486273	2	-0.00322035	2	-0.118194	2	-0.0106278	2	-0.0254423	2	-0.0264084	2	0.00483081	2	0.00869494	0	0.00418645	2	-0.00579663	0	0.000966105	0	-0.00257628	2	0.0128822	2	-0.00547492	2	0.0669873	2	0.0115939	2	-0.035748	2	0.0515256	2	0.00225424	2	0.0624748	2	-0.00386442	2	0.00386442
1.2401	-0.0144916	2	0.0064407	2	0.03639	2	0.00676273	2	0.00289831	2	-0.00289849	2	-0.0679534	2	0.0305951	2	0.0267305	2	0.00289849	2	-0.00579663	0	0.00676273	2	0.0489493	0	0.105305	0	0.00161017	2	-0.0170689	2	-0.00128822	2	0.0708519	2	-0.00644108	2	0.0228658	2	-0.168102	2	-0.0450849	2	0.064085	2	0.0128814	2	0.000322035
1.2801	-0.0399323	2	0.0605426	2	0.00515256	2	-0.00354238	2	0.0074068	2	-0.00289849	2	0.214166	2	0.00322054	2	-0.00998368	2	0.00257643	2	-0.0064407	0	-0.00257628	2	0.00483052	0	-0.00386442	0	-0.0074068	2	0.0228658	2	-0.00676314	2	-0.0241541	2	-0.0157806	2	-0.0209335	2	0.0418646	2	0.190323	2	-0.0228645	2	-0.00193221	2	-0.00837291
1.3201	0.0653731	2	0.0811528	2	-0.00837291	2	-0.00257628	2	-0.00515256	2	0.00515287	2	0.011916	2	-0.00386465	2	0.00322054	2	0	2	-0.0064407	0	-0.00193221	2	-0.00611866	0	-0.0473391	0	0.0164238	2	0.11755	2	0.00515287	2	-0.0225438	2	0.00483081	2	0.00322054	2	-0.0173899	2	0	2	-0.027695	2	0.00483052	2	0.00257628
1.3601	0.00193221	2	-0.064085	2	-0.000966105	2	-0.00386442	2	0.037034	2	-0.00128822	2	-0.0209335	2	-0.00354259	2	0.0041867	2	-0.00483081	2	0	0	0.00161017	2	-0.00386442	0	0.0206102	0	0.0132034	2	0.0183571	2	0.00289849	2	-0.0792253	2	0.00483081	2	0.00805135	2	-0.00772884	2	-0.00064407	2	-0.00193221	2	-0.0112712	2	0.00805087
1.4001	-0.0978986	2	-0.0289831	2	0.00933901	2	0.0222204	2	0.0985427	2	-0.00708519	2	0	2	-0.017713	2	0.00225438	2	-0.00193232	2	0.0074068	0	-0.00225424	2	-0.00257628	0	0.000322035	0	0.00483052	2	0.00450876	2	-0.00322054	2	-0.276322	2	0.00161027	2	-0.00708519	2	0.00515256	2	-0.0444408	2	0.00547459	2	0.00933901	2	0.0132034
1.4401	0.67724	2	-0.00128814	2	-0.0592544	2	-0.0541019	2	0.0351018	2	0.0122381	2	0.00515287	2	0.00611903	2	-0.000644108	2	0.0148145	2	0.00966105	0	-0.00450849	2	-0.00998308	0	0.0154577	0	0.0106272	2	0.00161027	0	0.00611903	2	-0.0183571	2	-0.00644108	2	-0.00579697	2	0.00483052	2	-0.105949	2	-0.00708477	2	-0.00450849	2	0.00386442
1.4801	-0.31173	2	0.00257628	2	-0.380001	2	0.00772884	2	0.000966105	2	0.00708519	2	0.00386465	2	-0.011916	2	0.0170689	2	-0.00676314	2	0.00257628	0	0.0064407	2	0	0	-0.0064407	0	-0.0115933	2	0.00225438	0	-0.133974	2	-0.00805135	2	0.00257643	2	0.00966162	2	0.00161017	2	-0.213831	2	-0.00418645	2	0.00418645	2	0.00676273
1.5201	-0.286289	2	0.00161017	2	0.027695	2	0.000966105	2	0.00547459	2	0.00837341	2	-0.00225438	2	-0.290171	2	0.0318834	2	0.00257643	2	0.00161017	0	-0.00547459	2	0.00708477	0	0.00161017	0	0.315594	2	-0.000966162	0	-0.0570036	2	0.047342	2	0.00225438	2	-0.0315613	2	0.00515256	2	-0.149102	2	0.00708477	2	-0.0164238	2	0.00676273
1.5601	-0.0856613	2	0.0125594	2	0.00257628	2	0.083085	2	0.00966105	2	0.00933957	2	0.0293069	2	-0.50337	2	0.0489522	2	-0.00161027	2	0.0270509	0	0.0930681	2	-0.00322035	0	0.00805087	0	-0.345543	2	-0.00869546	0	-0.102413	2	0.000322054	0	0.00289849	2	-0.0173909	2	0.00354238	2	0.282425	2	-0.00676273	2	0.00998308	2	0.0727799
1.6001	0.0190001	2	0.00901698	2	0.00225424	2	0.0383222	2	0.0138475	2	-0.00322054	2	-0.00289849	2	0.0244761	2	0.0109498	2	0.00869546	2	-0.0437968	0	0.0202882	2	0.00772884	0	-0.00193221	0	0.184526	2	-0.000966162	0	0.000322054	2	0.00354259	0	-0.00128822	2	-0.0132042	2	0.00386442	2	0.125916	2	-0.0154577	2	-0.0135255	2	0.0454069
1.6401	-0.204492	2	0.0109492	2	0.0144916	2	0.0164238	2	0.182916	2	-0.000644108	2	-0.0524948	2	0.00257643	2	-0.000322054	0	0.00354259	2	-0.113678	0	-0.214153	2	-0.0064407	0	0.00257628	0	0.046373	2	0.00354259	0	-0.00128822	2	-0.00161027	0	0.000322054	2	-0.0402568	2	0.0132034	2	0.0718138	2	0.0135255	2	0.00289831	2	-0.0376781
1.6801	0.0495934	2	0.00225424	2	-0.00418645	2	-0.0064407	2	-0.0341357	2	0.00322054	2	-0.00998368	2	-0.00676314	2	-0.000644108	0	-0.00128822	2	-0.0537798	0	0.05539	0	0.00676273	0	0.00418645	0	0.0138475	2	-0.00128822	0	0.00676314	2	0.0164248	0	0.0103057	2	0.0972603	2	0.00289831	2	-0.0653731	2	0.0557121	2	0.00225424	2	-0.0518476
1.7201	-0.0341357	2	0.00225424	2	0.00289831	2	0.00450849	2	0.0135255	2	-0.00257643	2	0.0186791	2	-0.00322054	2	-0.00450876	0	-0.00386465	2	-0.0679494	0	0.115289	0	-0.00579663	0	-0.00386442	0	-1.8517	2	-0.00547492	0	0	2	-0.0106278	0	-0.00161027	2	-0.00869546	2	-0.00354238	2	0.0615087	2	0.00515256	2	-0.00708477	2	0.09178
1.7601	-0.00257628	2	-0.00128814	2	-0.283391	2	0.000966105	2	-0.00225424	2	0.00966162	2	0.00644108	2	-0.0254423	2	-0.011916	0	-0.00805135	2	-0.00322035	0	0.0334916	0	0.00225424	0	-0.00418645	0	0.0750342	2	0.00161027	0	-0.00386465	2	0.00708519	0	0.0170689	1	0	2	0.0122373	2	0.0202882	2	0.0138475	2	-0.00483052	2	0.0521697
1.8001	-0.00708477	2	0.00869494	2	-0.00418645	2	0.00322035	2	-0.00837291	2	-0.0161027	2	-0.0115939	2	0.0141704	2	-0.0222217	0	-0.0112719	2	-0.00998308	0	0.0466951	0	-0.00837291	0	-0.00128814	0	-0.810239	2	-0.00805135	0	-0.000966162	2	-0.000322054	0	0.00257643	1	0.0138483	2	0.0064407	2	-0.0144916	2	-0.00933901	2	-0.0112712	2	0.00064407
1.8401	-0.000966105	2	0.00515256	2	0.0190001	2	0.0164238	2	-0.00450849	2	0.00901751	2	0.0128822	2	-0.00805135	2	0.00128822	0	-0.0318834	2	-0.0154577	0	0.0653731	0	-0.00064407	0	-0.0218984	0	-0.361967	2	-0.00128822	0	-0.00450876	2	-0.0367142	2	0.00322054	1	-0.0109498	2	0.00483052	2	0.0125594	2	0.0122373	2	-0.0563561	2	0.00708477
1.8801	-0.000966105	2	-0.00128814	1	0.0167458	2	0.0360679	2	-0.00161017	2	-0.951669	2	-0.0341377	2	0.018035	2	-0.00128822	0	-0.00676314	2	-0.00998308	0	-0.00386442	0	0.00837291	0	-0.083085	0	-0.0241526	2	-0.00966162	2	0	2	0.0077293	2	-0.0215776	1	0.00354259	2	0.00354238	2	0.0196441	2	0.00193221	2	0.00772884	2	-0.00193221
1.9201	0.0154577	2	0.000966105	1	0.00772884	2	0.0286611	2	-0.00966105	2	0.0734283	2	-0.119804	2	-0.00257643	2	-0.0785812	0	-0.00386465	2	0.00483052	0	0.00611866	0	-0.00998308	0	0.0431527	0	0.00064407	2	0.0138483	2	-0.00483081	2	-0.0103057	2	-0.000644108	1	-0.0302731	2	-0.00128814	2	0.0135255	2	0.00837291	2	-0.00708477	2	0.132034
1.9601	0.000966105	2	0.0122373	1	0.00515256	2	-0.0322035	2	0.0177119	2	0.0251202	2	-0.0560374	2	0.00483081	2	0.00805135	0	0.00708519	2	-0.00547459	0	0.00322035	0	-0.00225424	0	0	0	-0.00772884	2	-0.00515287	0	-0.0157806	2	0.00128822	2	0.00998368	2	-0.0199674	2	0.0132034	2	-0.0106272	2	0.00515256	2	0.0109492	2	-0.357781
2.0001	0.00322035	2	0.00901698	1	-0.0164238	2	0.138797	2	0.00289831	2	-0.0196453	2	0.0386465	2	-0.0199674	2	-0.00708519	2	-0.0215776	2	0.00837291	0	0.00354238	0	0.00354238	0	0.00289831	0	-0.00386442	2	-0.029629	0	-0.00161027	2	-0.0811576	2	-0.0257643	2	-0.0109498	2	0.0602205	2	0.018678	2	0.00837291	2	0.00515256	2	-0.124305
2.0401	-0.00193221	2	0.00869494	1	0.0486273	2	0.0354239	2	-0.00289831	2	0.0161027	2	-0.000966162	2	0.00193232	2	-0.00966162	2	0.00225438	2	-0.00386442	0	0.0119153	0	0.00805087	0	-0.00193221	0	0.00128814	0	-0.00161027	0	-0.0463758	2	-0.00161027	2	0.000322054	2	0.00579697	2	0.0109492	2	0.0254408	2	0.0167458	2	0.0157797	1	-0.00161017
2.0801	0.00322035	2	0.0157797	1	0.00354238	2	0.0573222	2	-0.0064407	2	-0.000644108	2	0.00322054	0	-0.0186791	2	-0.00901751	2	-0.00515287	2	-0.00128814	0	-0.00611866	0	0.00611866	0	-0.00547459	0	0.00418645	0	0.00354259	0	0.0338157	2	0.00322054	2	-0.0138483	2	-0.00966162	2	-0.00579663	2	0.0225425	2	0.00161017	2	0.00676273	1	-0.00354238
2.1201	0.00418645	2	-0.00386442	1	0.00128814	2	-0.337815	2	-0.00483052	1	-0.00161027	2	0.00354259	0	0.151043	2	-0.00128822	2	-0.000644108	2	-0.00064407	0	-0.00772884	0	0.00901698	0	-0.00805087	0	-0.00708477	0	-0.00708519	0	0.0437994	2	0.00354259	2	-0.00837341	2	-0.00869546	2	0.0863054	2	-0.00547459	2	-0.00418645	2	-0.00547459	1	-0.00128814
2.1601	0.0138475	2	0.0157797	1	-0.000966105	2	-0.217374	2	0.0190001	1	0.00289849	2	-0.000322054	0	-1.59803	2	0.00161027	2	-0.000322054	1	0.00579663	0	0.00128814	0	0.0125594	0	0.00579663	0	-0.00418645	0	-0.0138483	0	0.0309172	2	0.00128822	2	0.00515287	2	0.0103057	1	0.0209323	2	0.0064407	2	-0.00289831	2	0.000966105	1	0.0444408
2.2001	0.00901698	2	0.0196441	1	-0.00128814	1	-0.00515256	2	0.00161017	1	0.00483081	2	-0.00805135	0	0.29468	2	0.00386465	2	-0.000322054	1	0.00933901	0	0.00515256	0	-0.00901698	0	0.0119153	0	0.00966105	0	-0.00193232	2	-0.0144924	1	-0.00611903	2	0.00644108	1	0.011916	1	-0.0119153	2	0.03639	1	0.0193221	2	-0.0296272	1	0.0296272
2.2401	-0.00322035	1	-0.0122373	1	-0.0106272	1	0.00193221	2	-0.00386442	1	0.00869546	2	0	0	0.029951	2	0.00450876	2	-0.00708519	1	0.00547459	0	-0.289831	0	-0.0122373	0	0.00128814	0	0.00772884	0	0.000322054	2	0.00161027	1	-0.00450876	1	-0.00901751	1	0.0244761	1	0.00386442	2	-0.0444408	1	-0.00450849	1	-0.0441188	1	-0.0447629
2.2801	0.00128814	1	-0.0122373	1	0.00289831	1	0.0154577	1	-0.0231865	1	-0.0267305	2	0.00193232	0	0.000966162	2	0.0132042	2	-0.0167468	1	0.00708477	0	-0.00418645	0	0.0109492	0	0.00128814	0	0.127848	0	-0.00644108	2	0.0041867	1	0.0106278	1	-0.00450876	1	0.0289849	1	0.0309154	1	-0.0170679	1	-0.0151356	1	-0.05539	1	0.000966105
2.3201	0.00579663	1	-0.0190001	1	-0.0193221	1	-0.0164238	1	0.0218984	1	0.225438	2	0.00740724	0	-0.00225438	2	-0.0186791	2	0.00740724	1	-0.000966105	0	0.00193221	0	0.00386442	0	-0.00354238	0	0.0161018	0	0.0293069	1	0.0077293	1	0.0273746	1	-0.0138483	1	0.0135263	1	-0.00289831	1	0.0405764	1	0.0173899	1	-0.0492714	1	-0.00354238
2.3601	0.0144916	1	0.00257628	1	0.000966105	1	-0.00289831	1	-0.00257628	1	-0.0412229	2	-0.00966162	2	0.000644108	2	0.0125601	2	0.00966162	2	0.00289831	0	0.187424	0	0.00161017	0	-0.00450849	0	0.00579663	0	-0.137517	1	-0.00322054	1	0.0218997	1	-0.00161027	1	-0.0244761	1	-0.0383222	1	-0.0225424	1	0.0315594	1	-0.0624748	1	-0.0132034
2.4001	-0.0225424	1	0.0338137	1	0.00193221	1	0.0244747	1	-0.000322035	1	-0.112075	2	0.0125601	1	-0.0157806	2	-0.018035	2	-0.00579697	2	-0.000966105	0	0.00289831	0	-0.00418645	0	0.0122373	0	-0.00837291	0	0.0698857	1	-0.00354259	1	0.0202894	1	0.00354259	1	-0.0103057	1	0.00418645	1	-0.027373	1	-0.0312374	1	-0.0589324	1	0.0293052
2.4401	0.0135255	1	0.0161018	1	0.00161017	1	0.0611867	1	-0.00225424	1	-0.0560374	2	0.00193232	1	-0.00257643	1	0.0818017	2	0.00805135	2	0.00064407	0	0.00354238	0	0.00225424	0	0.00579663	0	-0.00193221	0	-0.168434	1	-0.00225438	1	0.0115939	1	-0.00805135	1	0.0289849	1	-0.00450849	1	0.00322035	1	0.0106272	1	-0.0450849	1	0.0305933
2.4801	0.0154577	1	-0.0193221	1	0.0115933	1	0.0154577	1	-0.00128814	1	-0.00644108	2	-0.0341377	1	0.018035	1	-0.0167468	2	-0.0222217	1	0.00354238	0	0.000322035	0	0.00289831	0	0.00386442	0	0.00837291	0	0.00161027	1	-0.00257643	1	0.0135263	1	0.00837341	1	0.0235099	1	0.00901698	1	0.0408984	1	0.0260848	1	-0.0547459	1	0.00193221
2.5201	-0.0115933	1	-0.0164238	1	0.0132034	1	-0.0434747	1	0.00998308	1	-0.00354259	2	-0.0077293	1	-0.00128822	1	-0.00483081	2	0.0148145	1	0.00386442	0	-0.000322035	0	0.00837291	0	0.00901698	0	0.00966105	0	0.0570036	1	0.0154586	1	0.00708519	1	0.0115939	1	0.00901751	1	-0.0144916	0	0.0074068	1	-0.0399323	1	-0.0766443	1	-0.0212543
2.5601	0.0235086	1	-0.027695	1	0.00772884	1	-0.064085	1	0.00805087	1	-0.0135263	2	0.0351039	1	-0.000966162	0	0.00901751	2	0.00547492	1	0.00611866	0	0.00418645	0	0.00064407	0	0.00611866	0	-0.00386442	0	-0.0528169	1	0.00322054	1	-0.0225438	1	-0.0302731	1	-0.000966162	1	-0.0305933	0	-0.0421866	1	0.027373	1	-0.064407	1	-0.0302713
2.6001	-0.00547459	1	0.00418645	1	-0.00386442	1	-0.0586104	1	0.00772884	1	-0.0041867	2	-0.0112719	1	0.000966162	0	0.00676314	1	0.00901751	1	0.00386442	0	0.00354238	0	0.00161017	0	0.00225424	0	0.00805087	0	-0.0141704	1	0.000644108	1	0.017713	1	-0.0141704	1	-0.00354259	1	0.00322035	0	-0.0695596	1	0.0228645	1	-0.0634409	1	-0.00257628
2.6401	0.0119153	1	0.0190001	1	0.00418645	1	-0.046051	1	-0.00257628	1	0.00450876	1	-0.023832	1	0.00161027	0	-0.00257643	1	0.00837341	1	-0.00128814	0	0.00193221	0	-0.00579663	0	0.00161017	0	0.00579663	0	-0.0173909	1	-0.0125601	1	-0.0135263	1	-0.00901751	1	0.0247982	1	-0.00418645	0	-0.0502375	1	0.0299493	1	-0.0135255	1	0.00354238
2.6801	-0.00064407	1	0.0109492	1	0.00611866	1	-0.036712	1	0.00450849	1	-0.00161027	1	-0.0196453	1	0.00161027	0	0.0405788	1	-0.0109498	1	0.0106272	0	-0.00257628	0	0.00128814	0	0.00611866	0	0.000322035	0	-0.00354259	1	0.00193232	1	0.0128822	1	-0.00611903	1	0.0222217	1	0.00837291	0	-0.018034	1	-0.00322035	1	-0.0238306	1	0.00837291
2.7201	-0.00676273	0	-0.00257628	1	0.00418645	1	-0.0441188	1	0.00418645	1	-0.00450876	1	0.0132042	1	0.00805135	0	-0.0344598	1	0.00644108	1	0.0125594	0	0.00418645	0	0.00257628	0	0	0	0.000966105	0	0	1	0.0141704	0	-0.00128822	1	-0.0154586	1	0.0157807	1	-0.00064407	0	0.0241526	1	0.00901698	1	-0.0373561	1	0.00869494
2.7601	0.00161017	0	0.00128814	1	0.00515256	1	-0.0534578	1	0.000966105	1	-0.0173909	1	0.0157807	1	-0.00644108	0	-0.0173909	1	-0.00611903	1	0.00161017	0	0.00483052	0	0.00161017	0	-0.00386442	0	0.00772884	0	-0.0109498	1	0.0077293	0	-0.00257643	1	0.0231879	1	0.0151365	1	0.00193221	0	-0.0141695	1	0.00128814	1	0.0222204	1	0.00064407
2.8001	0.0135255	0	-0.00611866	1	0.00483052	1	-0.0663392	1	-0.0148136	1	0.00644108	1	0.0264084	1	0.00740724	0	0.00515287	1	0.00225438	1	0.00869494	0	0.0064407	0	0.00322035	0	-0.000322035	0	0.00161017	0	-0.0183571	1	-0.00998368	0	0.00515287	0	-0.000966162	1	0.00676314	1	-0.00161017	0	-0.0251187	0	-0.00483052	1	0.018034	1	0.00289831
2.8401	0.00354238	0	0.0103051	1	0.00289831	1	-0.0547459	1	-0.0135255	1	0.00740724	1	0.0206115	1	0.0167468	0	0.00579697	1	-0.0103057	1	0.00225424	0	0.00483052	0	0.00161017	0	0.00547459	0	-0.00418645	0	-0.0115939	1	-0.00644108	0	0.00161027	0	-0.0202894	1	-0.0199674	1	0.00161017	0	0.0138475	0	0.00901698	0	0.0499154	1	0.00193221
2.8801	0.00386442	0	-0.00289831	1	0.0119153	1	-0.0115933	1	-0.00869494	1	0.00579697	1	0.0305951	1	0.00128822	0	-0.00611903	1	-0.00644108	1	0.00064407	0	-0.0132034	0	0.00064407	0	-0.00257628	0	-0.0074068	0	0.0183571	1	0.00225438	0	-0.0077293	0	-0.0151365	1	-0.0167468	1	0.00450849	0	0.00869494	0	-0.00322035	0	0.00772884	1	0.00386442
2.9201	0.00225424	0	0.00515256	1	-0.00579663	1	0.0702036	1	-0.00483052	1	-0.0122381	1	0.0302731	1	-0.000322054	0	0.000644108	1	0.000966162	2	0.00064407	0	-0.00193221	0	0.00450849	0	-0.00354238	0	0.0128814	0	-0.0193232	1	0.00193232	1	-0.00257643	0	-0.011916	1	0.0251202	1	-0.0173899	0	-0.045729	0	0.0209323	0	0.0821189	2	0.00064407
2.9601	-0.00161017	0	0.00450849	1	-0.00354238	1	0.0302713	1	0.00289831	1	-0.00708519	0	0.0244761	1	0.011916	0	-0.00611903	1	0.00322054	2	0.00998308	0	0.00161017	0	0.00547459	0	-0.00322035	0	0.00064407	0	0.0196453	1	0.0190012	1	-0.00483081	0	-0.00837341	1	-0.0122381	1	-0.00161017	0	0.018356	0	0.000966105	0	0.00998308	1	0.0209323
3.0001	0.00450849	0	0.00837291	1	0.00933901	1	-0.0215763	1	-0.00708477	1	0.00161027	0	0.0128822	1	-0.00869546	0	-0.000966162	1	-0.000322054	2	0.000966105	0	0.00289831	0	-0.00064407	0	0.00450849	0	0.00322035	0	-0.0196453	1	-0.00450876	1	-0.00289849	0	-0.0276966	1	0.00354259	1	0.00128814	0	-0.0125594	0	0.00161017	0	0.00676273	1	0.00837291
3.0401	0.00547459	0	0.0109492	0	-0.00322035	1	-0.0489493	1	0.00128814	1	0.00128822	0	-0.00547492	1	0.00450876	0	0.0109498	1	0.00128822	2	-0.00483052	0	0.00418645	0	-0.00579663	0	0.00354238	0	0.00708477	0	0.00450876	1	0.00354259	1	0.00483081	0	-0.00225438	1	-0.00322054	1	0.00225424	0	0.000322035	0	0.018356	1	0.00805087	1	0.000966105
3.0801	0.00289831	0	0.00225424	0	0.00676273	1	0.0157797	1	0.0144916	1	0.00805135	0	-0.00933957	1	0.00644108	0	0.00161027	1	-0.0077293	2	0.018356	0	-0.00161017	0	-0.0119153	0	0	0	0.00901698	0	-0.00676314	1	0.00611903	0	0.00483081	0	0.00805135	1	0.00869546	1	0.0128814	0	0.00386442	0	0.0122373	1	-0.0228645	1	-0.00354238
3.1201	0.00579663	0	-0.00193221	0	-0.00128814	1	0.0698816	1	0.00418645	1	-0.0122381	0	-0.00450876	0	-0.0122381	0	0.00483081	1	0.00805135	2	0.00579663	0	-0.00547459	0	0.0074068	0	0.00193221	0	0.00515256	0	-0.0077293	0	-0.00805135	0	-0.0115939	0	0.011916	1	-0.0254423	1	0.00354238	0	0.000322035	0	0.00257628	1	-0.00161017	1	0.00869494
3.1601	-0.00064407	0	-0.00386442	0	0.00354238	1	-0.0315594	1	0.0119153	1	0.00161027	0	-0.00547492	0	-0.00289849	0	-0.0077293	1	0.000322054	2	0.0064407	0	-0.00966105	0	-0.00225424	0	-0.000966105	0	0.00225424	0	-0.0115939	0	0.00483081	0	0.00225438	0	0.00611903	1	0.0151365	1	-0.00289831	0	-0.00193221	0	-0.0125594	1	-0.0267289	2	-0.00354238
3.2001	0.00966105	0	0.00611866	0	0.00676273	1	-0.0492714	1	-0.00161017	1	0.0138483	0	-0.0128822	0	-0.00386465	0	-0.00193232	1	0.0115939	2	0.00869494	0	0.00515256	0	-0.000966105	0	-0.00579663	0	0.000322035	0	0.00225438	0	-0.00676314	0	-0.00289849	0	-0.0170689	1	0.0109498	1	0.0074068	0	0.00450849	0	-0.00128814	0	-0.018356	1	-0.0173899
3.2401	0.00869494	0	0.00354238	0	-0.00128814	0	0.0731019	1	-0.00386442	1	0.0077293	0	0.0106278	0	0.00128822	0	-0.000322054	1	0.000322054	2	-0.00289831	0	-0.00161017	0	-0.00322035	0	0.00515256	0	0.0074068	0	-0.192588	0	0.0041867	0	0.000644108	0	0.00257643	0	-0.0128822	1	0.00676273	0	0.000322035	0	0.00225424	0	0.0338137	1	0.0157797
3.2801	-0.00386442	0	-0.0064407	0	0.00128814	0	0.0074068	1	0.00386442	1	-0.00289849	0	-0.00837341	0	-0.000644108	0	0.00611903	1	0.0161027	2	0.00161017	0	-0.00225424	0	0.00676273	0	-0.00128814	0	0.0064407	0	0.00386465	0	0.00354259	0	-0.0041867	0	0.00289849	0	-0.000322054	1	-0.000966105	0	0.00064407	0	0.00933901	0	0.082763	1	0.0837291
3.3201	0.000322035	0	0.00386442	0	0.00837291	0	-0.0402544	1	0.00418645	1	-0.00193232	0	0.00354259	0	0	0	0.00869546	1	0.00386465	1	-0.00547459	0	-0.00322035	0	0.00515256	0	-0.00064407	0	0.0074068	0	-0.00708519	0	0.00644108	0	-0.00547492	0	0.00805135	0	0.000644108	1	0.00869494	0	0.00933901	0	-0.00128814	0	-0.0173899	1	0.0901698
3.3601	0.00418645	0	-0.00193221	0	0.00354238	0	0.0128814	1	0.00966105	1	0	0	-0.00869546	0	-0.00128822	0	-0.00644108	1	-0.0247982	1	0.00386442	0	0.0064407	0	0.0064407	0	-0.00257628	0	0.00354238	0	-0.00998368	0	-0.00257643	0	-0.00515287	0	0.00515287	0	-0.0041867	1	0.00515256	0	-0.00386442	0	-0.00483052	0	-0.0846952	1	0.0502375
3.4001	0.00225424	0	0.00579663	0	0.00386442	0	0.0425086	1	-0.00676273	1	0.000966162	0	-0.00644108	0	-0.0132042	0	-0.00611903	1	-0.00805135	1	0.00708477	0	-0.00128814	0	0.00289831	0	0.0106272	0	-0.00805087	0	-0.00322054	0	-0.00837341	0	0.00354259	0	0.00257643	0	-0.00128822	1	0.0135255	0	-0.00322035	0	-0.00161017	0	-0.09178	1	0.0425086
3.4401	0.00676273	0	0.00547459	0	0.000966105	0	-0.0325255	1	-0.000322035	1	-0.00579697	0	0.00257643	0	0.0141704	0	0.0151365	1	0.0122381	1	0.00064407	0	0.00193221	0	0.00579663	0	0.00064407	0	0.00450849	0	0.00322054	0	0.00869546	0	0.0144924	0	0.00193232	0	0.0077293	1	0.0064407	0	-0.0247967	0	0.00611866	0	-0.0586104	1	0.0312374
3.4801	-0.00450849	0	0.000966105	0	-0.00611866	0	0.0115933	1	0.0106272	1	-0.00289849	0	0.0125601	0	0.00161027	0	0.00676314	0	-0.00193232	2	-0.00064407	0	0.00933901	0	0.00515256	0	0.00161017	0	0.000966105	0	0.0631226	0	-0.0041867	0	-0.00161027	0	-0.00193232	0	-0.00740724	1	-0.00901698	0	-0.00386442	0	-0.00966105	0	-0.0447629	1	0.0660172
3.5201	0.0106272	0	0.00483052	0	0.00354238	0	0.00193221	1	0.0148136	1	-0.00225438	0	0.00483081	0	-0.00225438	0	-0.00161027	0	0.0132042	1	0.00193221	0	-0.000322035	0	0.00418645	0	0.00676273	0	-0.000322035	0	0.00128822	0	0.0103057	0	-0.00837341	0	-0.00998368	0	0.011916	1	-0.00161017	0	0.0109492	0	0.000966105	0	0.00257628	1	0.0914579
3.5601	0.00483052	0	0.00579663	0	0.0109492	0	-0.00772884	1	0.0103051	1	0.00354259	0	0.000966162	0	-0.00354259	0	-0.0106278	0	0.0161027	1	0.00064407	0	0.00161017	0	-0.00450849	0	0.00193221	0	0	0	-0.00483081	0	-0.00386465	0	-0.000644108	0	0.0112719	0	-0.00257643	1	-0.000322035	0	-0.00064407	0	-0.00161017	0	-0.0241526	1	0.0660172
3.6001	0.00869494	0	-0.00289831	0	0.00901698	0	-0.00064407	1	0.00483052	1	-0.00257643	0	-0.00515287	0	-0.00483081	0	0.00708519	0	-0.00644108	1	0.00483052	0	0.00064407	0	0.000322035	0	0.00611866	0	0.00128814	0	0.00322054	0	-0.00128822	0	0.00515287	0	0.00547492	0	-0.000966162	2	0.00225424	0	-0.036712	0	0.00322035	1	0.00289831	1	0.0238306
3.6401	-0.000322035	0	0.00611866	0	-0.00418645	0	0.0115933	1	-0.00966105	1	0.00161027	0	0.00193232	0	0.00289849	0	0.00354259	0	-0.000644108	1	0.00064407	0	-0.00547459	0	0.00483052	0	0.00772884	0	-0.00418645	0	-0.00289849	0	-0.00740724	0	0.00676314	0	-0.00644108	0	0.00128822	0	0.00547459	0	-0.00161017	0	-0.00418645	1	0.0235086	1	0.00354238
3.6801	0.00483052	0	-0.00225424	0	0.00289831	0	-0.028017	1	0	1	0.00128822	0	0.00869546	0	0.00289849	0	-0.000966162	0	0.0112719	1	0.00708477	0	0.00354238	0	0	0	-0.00966105	0	-0.0103051	0	-0.011916	0	-0.00161027	0	-0.000322054	0	-0.00289849	0	-0.00128822	0	0.00257628	0	0.00772884	0	-0.018034	1	0.0267289	1	-0.0479832
3.7201	0.00515256	0	0.000322035	0	0.00161017	0	0.0222204	1	-0.00772884	1	0.00161027	0	0.00128822	0	0.000644108	0	0.000322054	0	0.00998368	1	-0.000966105	0	0.000966105	0	-0.00450849	0	-0.00611866	0	0.0064407	0	-0.000966162	0	0.00450876	0	0.00161027	0	0.00901751	0	-0.00225438	0	0.00772884	0	0.00064407	0	0.0122373	0	0.0408984	1	-0.0138475
3.7601	0.000322035	0	0.0115933	0	-0.00064407	0	0.0244747	1	0.0125594	1	0.00225438	0	-0.0041867	0	0.00161027	0	-0.00515287	0	0.0463758	1	-0.00708477	0	0.00257628	0	0.00772884	0	0.00579663	0	0.00901698	0	0.00225438	0	-0.000966162	0	0.00128822	0	0.000966162	0	-0.00354259	0	0.00257628	0	0.00676273	0	-0.00966105	0	-0.0212543	1	0.00193221
3.8001	0.0115933	0	0.00161017	0	0.00579663	0	0.0125594	1	0.00708477	1	0.00322054	0	0.00450876	0	0	0	0.00161027	0	-0.00708519	1	0.00547459	0	0.00547459	0	0.000322035	0	0.000966105	0	-0.00193221	0	0.00257643	0	-0.000322054	0	0.00289849	0	0.00611903	0	-0.000322054	0	0.00901698	0	0	0	0.0074068	0	0.0128814	1	-0.0148136
3.8401	0.00064407	0	0.00386442	0	-0.0112712	0	0.0109492	1	-0.00225424	1	0.00869546	0	0.00869546	0	0.0077293	0	-0.00483081	0	-0.0186791	1	0.00354238	0	0.00322035	0	-0.00386442	0	0.0074068	0	-0.0074068	0	-0.00676314	0	0.00740724	0	0.00386465	0	-0.000322054	0	-0.00837341	0	0.000966105	0	-0.00161017	0	-0.000966105	0	0.00354238	0	0.00386442
3.8801	0.00289831	0	0.00161017	0	-0.00161017	0	0.0122373	1	0.00869494	1	-0.00193232	0	0.00483081	0	-0.00161027	0	0.00386465	0	0.0437994	1	0.00772884	0	-0.00579663	0	0.00386442	0	0.00483052	0	-0.0190001	0	0.00708519	0	-0.00998368	0	-0.00225438	0	0.00998368	0	-0.00257643	0	0.00579663	0	0.00161017	0	0.00676273	0	0.00579663	0	0.00998308
3.9201	0.00386442	0	0.00225424	0	-0.00193221	0	0.0103051	1	0.00193221	1	-0.00837341	0	0.00644108	0	0.00805135	0	-0.00257643	0	-0.0135263	1	0.0103051	0	-0.00611866	0	0.00128814	0	-0.00611866	0	0.00128814	0	0.00547492	0	0.0164248	0	-0.00257643	0	-0.00547492	0	0.00450876	0	-0.00289831	0	0.00933901	0	-0.00064407	0	0.00418645	0	0.00869494
3.9601	0.00386442	0	0.00386442	0	-0.00483052	0	-0.00483052	1	0.0144916	1	0.000644108	0	0.00225438	0	0.00225438	0	-0.00450876	0	-0.0412229	1	0.0122373	0	0.00579663	0	-0.000966105	0	0.00483052	0	0.0148136	0	-0.00257643	0	-0.000322054	0	-0.00611903	0	0.00579697	0	0.00676314	0	0.00772884	0	0.00998308	0	-0.0138475	0	-0.00515256	0	-0.00418645
4.0001	0.0106272	0	0.00193221	0	-0.00128814	0	0.0074068	1	-0.000966105	1	0.00579697	0	-0.00386465	0	0	0	-0.00161027	0	-0.00837341	1	-0.00193221	0	0.00805087	0	0.00708477	0	-0.0115933	0	0.00579663	0	0.00579697	0	0.00611903	0	-0.00386465	0	-0.00805135	0	-0.00966162	0	-0.00837291	0	0.00998308	0	-0.0190001	0	0.00998308	0	0.00354238
4.0401	0	0	0.0106272	0	-0.00676273	0	-0.00193221	1	-0.00772884	1	0.0077293	0	-0.00161027	0	-0.00322054	0	0.000322054	0	0.0483081	1	-0.00708477	0	0.0115933	0	0.00322035	0	-0.00193221	0	-0.00869494	0	0.00128822	0	0	0	0.0141704	0	-0.00354259	0	-0.00161027	0	-0.00289831	0	0.00193221	0	-0.00064407	0	0.0106272	0	0.00515256
4.0801	0.00289831	0	0.000966105	0	0.00547459	0	-0.00193221	0	-0.00708477	1	0.00740724	0	0.0132042	0	-0.000966162	0	0.0103057	0	0.000322054	1	0.00386442	0	0.0064407	0	0.00386442	0	-0.00837291	0	0.00225424	0	-0.000644108	0	0.00289849	0	0.0077293	0	0.00386465	0	0.00515287	0	0.0064407	0	0.00676273	0	0.00708477	0	-0.000966105	0	-0.00483052
4.1201	0.00289831	0	0.00064407	0	-0.000966105	0	0.0138475	0	0.00611866	1	0	0	0.0077293	0	-0.00547492	0	-0.00225438	0	-0.0280187	1	0.00386442	0	0.00354238	0	0.00257628	0	0.00128814	0	0.00257628	0	-0.00193232	0	0.0041867	0	-0.00579697	0	-0.00708519	0	-0.00547492	0	0.000322035	0	-0.00708477	0	-0.0151356	0	0.00193221	0	0
4.1601	-0.0064407	0	0.0154577	0	0.00676273	0	0.000322035	0	0.00708477	0	-0.000966162	0	-0.0077293	0	0.00161027	0	0.00322054	0	-0.00644108	1	0.00998308	0	0.00128814	0	-0.00257628	0	-0.00933901	0	0.00547459	0	0.00257643	0	0.00547492	0	-0.00805135	0	0.00450876	0	0.00708519	0	-0.00354238	0	0.00676273	0	-0.00386442	0	-0.00064407	0	0.00547459
4.2001	0.00676273	0	0.00354238	0	0.0103051	0	0.00161017	0	0.00676273	0	0.0115939	0	0.00225438	0	0.000644108	0	-0.000322054	0	0.053461	1	0.00128814	0	0.00805087	0	-0.00064407	0	0.0144916	0	-0.0106272	0	0.00257643	0	-0.00128822	0	0.00354259	0	0.0141704	0	-0.0041867	0	0.00547459	0	0.00901698	0	-0.000322035	0	0.00193221	0	0.0103051
4.2401	0.00193221	0	0.000322035	0	0.000322035	0	0.00386442	0	-0.0064407	0	0.00805135	0	0.00289849	0	0.00386465	0	-0.00579697	0	-0.00289849	1	-0.00193221	0	-0.00354238	0	-0.00901698	0	0.00322035	0	-0.00837291	0	-0.0135263	0	-0.00161027	0	0.00354259	0	-0.00354259	0	-0.00515287	0	0.00354238	0	0.0141695	0	0.0148136	0	0.00547459	0	0.0148136
4.2801	0.00225424	0	0.000966105	0	-0.00257628	0	0.00547459	0	0.00289831	0	-0.00998368	0	0.0125601	0	-0.00193232	0	0.00289849	0	-0.0486302	1	0.00386442	0	-0.00450849	0	0.00966105	0	0.0064407	0	-0.00322035	0	0.00289849	0	-0.00644108	0	-0.00579697	0	0.0125601	0	-0.00483081	0	-0.00708477	0	-0.00676273	0	0.0244747	0	0.000322035	0	-0.00289831
4.3201	-0.00547459	0	-0.00483052	0	-0.00450849	0	0.00772884	0	0.00547459	0	-0.00901751	0	0.00161027	0	-0.00289849	0	-0.00450876	0	-0.0383244	1	-0.00193221	0	-0.00547459	0	0.0074068	0	0.00611866	0	0.00805087	0	-0.00193232	0	0.0112719	0	-0.00611903	0	-0.000322054	0	0.00322054	0	-0.00708477	0	0.00966105	0	0	0	-0.0354238	0	0.00933901
4.3601	0.00483052	0	-0.00257628	0	0.0167458	0	0.00450849	0	0.00998308	0	0.00515287	0	-0.0157806	0	-0.00483081	0	-0.00515287	0	0.0315613	1	0.0128814	0	0.00547459	0	0.0106272	0	-0.00386442	0	-0.000966105	0	-0.00611903	0	-0.00128822	0	-0.00225438	0	0.00483081	0	-0.000322054	0	-0.0161017	0	-0.00450849	0	0.00418645	0	-0.00322035	0	0.00289831
4.4001	0.00354238	0	0.00450849	0	-0.000322035	0	0.00289831	0	0.00257628	0	-0.000966162	0	0.000322054	0	-0.00579697	0	-0.00740724	0	-0.00579697	1	0.000966105	0	0.0125594	0	-0.00869494	0	0.00418645	0	0.0354239	0	-0.00322054	0	0.00257643	0	0.00225438	0	-0.00450876	0	-0.00708519	0	0.00933901	0	-0.00193221	0	0.00966105	0	0.00193221	0	0.0128814
4.4401	-0.00161017	0	0.0064407	0	-0.00869494	0	-0.00128814	0	0.00193221	0	-0.00386465	0	-0.0112719	0	-0.00322054	0	-0.00611903	0	-0.0515286	1	-0.00772884	0	0.00064407	0	0.00225424	0	0.00128814	0	0.00676273	0	-0.00837341	0	0.00740724	0	0.0077293	0	-0.00676314	0	-0.00869546	0	0.00322035	0	0.00869494	0	0.00547459	0	0.00161017	0	-0.00676273
4.4801	0.00225424	0	0.00354238	0	0.0141695	0	0.00869494	0	-0.00257628	0	-0.00515287	0	0.00579697	0	-0.00289849	0	-0.00257643	0	0.0270525	1	0.00128814	0	-0.00322035	0	-0.00289831	0	0.00322035	0	0.0148136	0	0.00901751	0	0.00289849	0	-0.00998368	0	0.00128822	0	0.00450876	0	0.000966105	0	-0.00322035	0	0.00386442	0	-0.0157797	0	0.00161017
4.5201	0.00901698	0	0.00193221	0	0.00289831	0	0.00257628	0	0.0119153	0	0.00901751	0	0.00966162	0	-0.000966162	0	-0.00483081	0	0.053783	1	-0.00579663	0	0.00193221	0	0.00805087	0	-0.00128814	0	0.0650511	0	0.0122381	0	0.0135263	0	0	0	0.00322054	0	0.0106278	0	-0.00193221	0	0.00289831	0	-0.00064407	0	-0.00418645	0	-0.00483052
4.5601	-0.00064407	0	0.00354238	0	-0.00225424	0	0.00547459	0	0.00837291	0	-0.00322054	0	-0.00386465	0	-0.00837341	0	-0.00901751	0	0.00483081	1	0.00933901	0	0.00611866	0	-0.00354238	0	0.00386442	0	0.00322035	0	-0.00289849	0	0.00161027	0	-0.0041867	0	0.00869546	0	-0.00611903	0	-0.00418645	0	0.00193221	0	0.000966105	0	0.00450849	0	0.0064407
4.6001	0.0064407	0	0.0132034	0	0	0	0.00161017	0	0.00450849	0	-0.00547492	0	0.00193232	0	-0.000966162	0	-0.00128822	0	-0.0421891	1	0.00354238	0	0.00547459	0	0	0	0.00322035	0	-0.00998308	0	-0.00354259	0	-0.0041867	0	0.00708519	0	-0.0161027	0	-0.00483081	0	0.00450849	0	-0.0154577	0	0.00611866	0	0.00322035	0	0.00193221
4.6401	0.00225424	0	-0.00483052	0	-0.00450849	0	-0.000322035	0	0.00708477	0	-0.00193232	0	-0.00611903	0	-0.000966162	0	-0.00322054	0	0.00225438	1	-0.000322035	0	-0.0128814	0	0.00193221	0	0.000322035	0	0.00998308	0	0.000322054	0	-0.00225438	0	0.00322054	0	-0.000644108	0	-0.00611903	0	-0.00322035	0	0.00483052	0	-0.00483052	0	0.00322035	0	0.000966105
4.6801	0.00225424	0	0.00257628	0	0.0074068	0	0.00289831	0	0.00611866	0	-0.00708519	0	0.00386465	0	0.0077293	0	0.00611903	0	0.0489522	1	0.00386442	0	0.00354238	0	0.00354238	0	0	0	-0.0505595	0	0.00515287	0	-0.00579697	0	0	0	0.00901751	0	0.000322054	0	-0.00386442	0	0.00579663	0	0.00901698	0	0.0132034	0	0.00064407
4.7201	0.00064407	0	-0.00257628	0	0.0064407	0	0.0064407	0	-0.00225424	0	0.0106278	0	-0.00354259	0	-0.00450876	0	-0.00225438	0	0.0164248	1	-0.00483052	0	0.00450849	0	0.00611866	0	-0.00289831	0	0.0650511	0	0.00161027	0	0.00998368	0	-0.00708519	0	-0.000966162	0	-0.000322054	0	-0.00515256	0	0.00837291	0	-0.00676273	0	0.00225424	0	0.00966105
4.7601	0.000966105	0	0.0109492	0	0.00450849	0	-0.00289831	0	0.00515256	0	0.0077293	0	-0.00386465	0	0.00225438	0	-0.00322054	0	-0.0286628	1	0.00257628	0	0.00225424	0	0.00354238	0	-0.000966105	0	0.00322035	0	0.00289849	0	-0.00322054	0	-0.000322054	0	0.00805135	0	-0.000966162	0	-0.0190001	0	0.00322035	0	0.00418645	0	0.0141695	0	0.00579663
4.8001	0.0064407	0	0.00483052	0	0.0103051	0	-0.000322035	0	-0.00128814	0	0.00161027	0	-0.000966162	0	-0.000644108	0	-0.000322054	0	-0.0492743	1	0.00579663	0	0.0170679	0	-0.000322035	0	0.00676273	0	-0.0125594	0	0.00386465	0	0.00225438	0	-0.00515287	0	0.00322054	0	0.00708519	0	0.00450849	0	0.00193221	0	0	0	0.00322035	0	0.00289831
4.8401	0.000966105	0	0.00805087	0	0.00161017	0	-0.00193221	0	0.0112712	0	0.000322054	0	0.00322054	0	0.00450876	0	0.00386465	0	-0.0347818	1	-0.0138475	0	0.00837291	0	0.0128814	0	0.000966105	0	-0.00161017	0	0.00257643	0	0.00193232	0	0.00193232	0	0.00450876	0	-0.000322054	0	0.00354238	0	0.00289831	0	-0.00483052	0	0.00193221	0	0.00450849
4.8801	-0.00418645	0	0.000966105	0	0.00772884	0	0.00450849	0	-0.00064407	0	0.00515287	0	-0.00161027	0	0.000644108	0	-0.00161027	0	-0.029629	1	-0.00354238	0	-0.0115933	0	0.0106272	0	0.0128814	0	0.00515256	0	0.00322054	0	0.00257643	0	0.00676314	0	0.0109498	0	-0.000322054	0	0.00322035	0	0.00257628	0	0.00064407	0	0.00193221	0	-0.000322035
4.9201	-0.00289831	0	-0.00289831	0	0.00611866	0	0.00837291	0	-0.00257628	0	-0.00579697	0	-0.00257643	0	0.00161027	0	-0.00450876	0	0.0193232	1	-0.00064407	0	0.00676273	0	0.00547459	0	0.00450849	0	-0.00193221	0	0.000322054	0	0.0122381	0	-0.00644108	0	0	0	0.00966162	0	0.00483052	0	0.00161017	0	0.00901698	0	0.00547459	0	0.00933901
4.9601	-0.000966105	0	0.0064407	0	0.000322035	0	0.00289831	0	0.0109492	0	0.0151365	0	0.00450876	0	0.000322054	0	0.00740724	0	0.035426	1	0.00128814	0	-0.00128814	0	0.00161017	0	0.00708477	0	0.00161017	0	-0.00257643	0	0.00128822	0	-0.00676314	0	-0.00225438	0	0.00386465	0	0.00483052	0	-0.00354238	0	0.00354238	0	0.00064407	0	-0.00772884
5.0001	-0.00193221	0	0.00805087	0	-0.00579663	0	0.00386442	0	-0.00805087	0	0.0041867	0	-0.0077293	0	-0.000966162	0	0.0103057	0	0.0302731	1	0.00418645	0	0.00837291	0	0.0122373	0	0.0144916	0	0.00064407	0	0.00289849	0	0.00128822	0	0.00901751	0	-0.000644108	0	0.00193232	0	0.00901698	0	-0.00483052	0	-0.00161017	0	0.00579663	0	-0.000966105
5.0401	0.00289831	0	0.0196441	0	0.00128814	0	-0.00483052	0	-0.00515256	0	-0.0041867	0	0.00289849	0	0.00128822	0	0.00579697	0	-0.011916	1	0.00289831	0	0.00161017	0	-0.0128814	0	0.0115933	0	0.00418645	0	0.00579697	0	-0.00354259	0	0.0115939	0	-0.00611903	0	0.00193232	0	-0.00386442	0	-0.00289831	0	0.00772884	0	0.00708477	0	-0.00064407
5.0801	-0.00161017	0	0.00193221	0	0.00772884	0	-0.0064407	0	0.00386442	0	-0.0106278	0	0.00128822	0	-0.0109498	0	-0.0077293	0	-0.0247982	1	0.0106272	0	0.000966105	0	0.00450849	0	-0.00901698	0	0.0106272	0	0.00740724	0	0.00933957	0	0.0041867	0	-0.00450876	0	0.000966162	0	0.00354238	0	0.0138475	0	0.0109492	0	-0.0064407	0	-0.00901698
5.1201	0	0	-0.00611866	0	0.00676273	0	0.00579663	0	0.00418645	0	-0.00322054	0	0.00483081	0	-0.000322054	0	-0.000966162	0	-0.0470199	1	0	0	0.00225424	0	-0.00128814	0	0.00611866	0	0.00611866	0	-0.00676314	0	0.0103057	0	-0.00966162	0	-0.00611903	0	-0.00450876	0	-0.00225424	0	0.0144916	0	0.00386442	0	-0.00483052	0	-0.00289831
5.1601	0.00064407	0	-0.000966105	0	0.0106272	0	-0.00837291	0	0.00611866	0	-0.00289849	0	-0.00386465	0	-0.00450876	0	-0.00740724	0	-0.0444435	1	0.00805087	0	0.00483052	0	-0.00386442	0	-0.000322035	0	0.00386442	0	-0.018035	0	-0.00225438	0	-0.0041867	0	0.00257643	0	0.00740724	0	0.00064407	0	0.00837291	0	-0.00161017	0	-0.00193221	0	-0.000322035
5.2001	-0.00161017	0	-0.000966105	0	0.00547459	0	-0.00611866	0	0.00128814	0	0.00901751	0	0.0103057	0	-0.0041867	0	-0.00193232	0	-0.0254423	1	0.00161017	0	0.00257628	0	0.00193221	0	0.00547459	0	-0.00128814	0	0.0077293	0	0.00515287	0	-0.00322054	0	-0.00869546	0	-0.0125601	0	-0.00193221	0	-0.00483052	0	0.00450849	0	0.00322035	0	0.00257628
5.2401	0.0074068	0	0.0125594	0	0.00289831	0	0.000322035	0	-0.00418645	0	0.00611903	0	0.00579697	0	0.00257643	0	0.00869546	0	-0.0041867	0	0.00257628	0	-0.0106272	0	0.00193221	0	0.00064407	0	-0.00322035	0	0.000322054	0	0.00128822	0	0.000966162	0	0.00805135	0	0.00386465	0	-0.00322035	0	-0.00064407	0	0.00289831	0	-0.00450849	0	-0.00225424
5.2801	0.000322035	0	0.00418645	0	-0.00257628	0	0.0112712	0	0.00837291	0	-0.00579697	0	-0.00354259	0	-0.00193232	0	-0.00644108	0	0.00193232	0	0.00386442	0	-0.00579663	0	0.00322035	0	0.00354238	0	0.0122373	0	0.000644108	0	-0.00805135	0	-0.0077293	0	0.00901751	0	-0.00644108	0	-0.00161017	0	-0.0074068	0	0.00193221	0	-0.00386442	0	-0.00257628
5.3201	0.00257628	0	-0.00611866	0	0.00193221	0	-0.000322035	0	-0.00289831	0	0.00515287	0	0.00128822	0	-0.00579697	0	-0.00708519	0	-0.000644108	0	0.00193221	0	0.00450849	0	0.00869494	0	0.00289831	0	-0.00354238	0	0.00644108	0	0.00805135	0	0.00322054	0	0.0154586	0	-0.00386465	0	-0.00418645	0	0.00418645	0	-0.00161017	0	0.0112712	0	0.00708477
5.3601	0.00128814	0	0.00483052	0	0.00161017	0	0.00064407	0	0.00225424	0	-0.00579697	0	0.00354259	0	0.00966162	0	-0.00611903	0	0.00386465	0	0.00128814	0	0.00869494	0	-0.00289831	0	0.00418645	0	0.00322035	0	-0.00611903	0	-0.011916	0	-0.00354259	0	0.00515287	0	-0.00354259	0	0.00386442	0	0.00805087	0	-0.000322035	0	-0.00805087	0	0.00257628
5.4001	0.00837291	0	0.00483052	0	0.00418645	0	0.00322035	0	0.00289831	0	-0.00161027	0	-0.0112719	0	0.00161027	0	0.000966162	0	-0.00193232	0	-0.00322035	0	0.0106272	0	0.00064407	0	0.00515256	0	-0.0103051	0	0.00805135	0	-0.00869546	0	0.00386465	0	0.00322054	0	-0.0041867	0	0.00515256	0	-0.00161017	0	0.000322035	0	0.00547459	0	-0.00289831
5.4401	-0.00322035	0	0.0122373	0	-0.00257628	0	0.0074068	0	-0.0064407	0	-0.000644108	0	0	0	0.0103057	0	-0.00289849	0	-0.00386465	0	-0.00289831	0	-0.00257628	0	0.0202882	0	-0.00257628	0	0.00547459	0	0.0041867	0	0.00547492	0	0.00450876	0	0.0077293	0	0.00161027	0	-0.00418645	0	0.00837291	0	0	0	0.00354238	0	-0.00193221
5.4801	-0.00483052	0	-0.00225424	0	0.00450849	0	-0.00128814	0	0.00418645	0	-0.00611903	0	-0.000322054	0	0.00386465	0	-0.00225438	0	0.00386465	0	0.00386442	0	-0.00064407	0	0.00676273	0	0.00772884	0	0.00289831	0	0.00225438	0	0.00966162	0	-0.00740724	0	-0.00644108	0	0.00289849	0	-0.000966105	0	0.00225424	0	0.00418645	0	-0.00418645	0	-0.00386442
5.5201	-0.00193221	0	-0.00257628	0	0.00483052	0	0.00708477	0	0	0	0.000644108	0	-0.000644108	0	-0.00901751	0	-0.00450876	0	0.00450876	0	0.00257628	0	0.0122373	0	0.00805087	0	0.00193221	0	-0.00128814	0	0.00354259	0	0.00547492	0	-0.00611903	0	-0.00740724	0	0.00837341	0	-0.000322035	0	0.0135255	0	-0.0103051	0	-0.00064407	0	-0.00837291
5.5601	0.00515256	0	0.00161017	0	0	0	-0.00450849	0	0.00708477	0	-0.00386465	0	-0.00128822	0	-0.000966162	0	-0.00966162	0	-0.00193232	0	0.0106272	0	0.0103051	0	-0.00257628	0	0.00998308	0	0.00869494	0	0	0	-0.00483081	0	-0.00128822	0	0.0122381	0	-0.00193232	0	0.00161017	0	0.0064407	0	-0.00354238	0	-0.0064407	0	-0.00483052
5.6001	0.00257628	0	-0.0141695	0	-0.00354238	0	0.0151356	0	0.0144916	0	-0.00354259	0	0.000644108	0	-0.0148145	0	0	0	0.000966162	0	-0.00354238	0	0.0151356	0	-0.00676273	0	0.00161017	0	-0.00933901	0	-0.00354259	0	0.0041867	0	0.000966162	0	-0.00128822	0	0	0	0.00708477	0	0.0103051	0	0.00547459	0	0.00483052	0	-0.00128814
5.6401	-0.00225424	0	0.0106272	0	0.00193221	0	0.0064407	0	-0.000322035	0	-0.00547492	0	0.0122381	0	0.00128822	0	-0.000966162	0	-0.00289849	0	-0.00998308	0	-0.00193221	0	0	0	-0.00257628	0	-0.00289831	0	0.00966162	0	0.00966162	0	0.00611903	0	-0.00354259	0	-0.00708519	0	0.00257628	0	0.00418645	0	-0.00064407	0	0.00805087	0	-0.00257628
5.6801	0.00289831	0	0.0135255	0	0.00225424	0	0.00418645	0	0.00225424	0	-0.0077293	0	0.00579697	0	-0.00193232	0	0.00354259	0	-0.00579697	0	-0.00322035	0	-0.00483052	0	0.00386442	0	0.00805087	0	0.00676273	0	0.00483081	0	0.00225438	0	-0.00515287	0	-0.00450876	0	-0.000966162	0	-0.00161017	0	0.00161017	0	0.0064407	0	-0.00483052	0	-0.00064407
5.7201	0.00901698	0	-0.00225424	0	-0.00708477	0	0.0193221	0	0.0119153	0	-0.00161027	0	-0.00676314	0	0.00257643	0	-0.00483081	0	-0.00998368	0	-0.00257628	0	0.00128814	0	0.00354238	0	0.00161017	0	0.00515256	0	-0.0041867	0	-0.00676314	0	-0.00515287	0	0.00161027	0	-0.00289849	0	0.00064407	0	0.0132034	0	-0.00257628	0	-0.00161017	0	-0.000966105
5.7601	0.00386442	0	0.00161017	0	0.00257628	0	0.00128814	0	0.0138475	0	0.000644108	0	-0.0077293	0	0.000322054	0	0.00354259	0	0.00322054	0	0.00837291	0	-0.00933901	0	0.00483052	0	-0.00579663	0	-0.00418645	0	-0.00547492	0	0.00193232	0	0.00354259	0	0.00322054	0	-0.00257643	0	0.00901698	0	-0.00483052	0	0.00322035	0	-0.00257628	0	0.00515256
5.8001	0.00547459	0	0.00933901	0	0.00483052	0	-0.00289831	0	-0.00772884	0	0.0103057	0	0.00193232	0	0.00257643	0	-0.00933957	0	-0.00644108	0	0.00128814	0	-0.00225424	0	-0.00547459	0	0.0074068	0	0.00450849	0	-0.00676314	0	-0.00193232	0	0.00386465	0	-0.00289849	0	-0.0112719	0	0.00418645	0	0.00676273	0	-0.00257628	0	-0.00257628	0	-0.000966105
5.8401	0.000322035	0	0.00805087	0	-0.00128814	0	-0.00322035	0	0.00869494	0	-0.0157806	0	0.00966162	0	0.00515287	0	0.00161027	0	-0.00901751	0	-0.000966105	0	0.00128814	0	0.00547459	0	-0.0141695	0	0.00547459	0	0.000644108	0	-0.0041867	0	0.00740724	0	-0.00289849	0	-0.00483081	0	0.00933901	0	0.00676273	0	0.0109492	0	0.00933901	0	0.00547459
5.8801	0.00418645	0	-0.00547459	0	0.00837291	0	0.00354238	0	0.00289831	0	-0.00193232	0	-0.00289849	0	-0.00611903	0	0.00128822	0	-0.00322054	0	0.00772884	0	-0.00128814	0	0.0138475	0	0.0177119	0	0.00998308	0	-0.00708519	0	0.00386465	0	-0.00128822	0	0.000644108	0	-0.00128822	0	0.00869494	0	0.00547459	0	0.00225424	0	-0.000966105	0	0.00450849
5.9201	0.00515256	0	-0.000966105	0	-0.00547459	0	0.00418645	0	0.00128814	0	0.000644108	0	-0.00161027	0	-0.00128822	0	0.00998368	0	-0.00483081	0	0.00837291	0	0.00322035	0	0.00257628	0	0.00322035	0	0.000322035	0	0.00386465	0	0.000966162	0	-0.00644108	0	0.00483081	0	0.00386465	0	-0.000966105	0	0.00515256	0	0.00289831	0	0.00483052	0	0.00322035
5.9601	0.00418645	0	-0.000966105	0	0.00064407	0	-0.00193221	0	0.00515256	0	0.00257643	0	-0.00322054	0	0.00579697	0	0.000966162	0	0.00708519	0	0.00676273	0	-0.00064407	0	-0.00547459	0	-0.00064407	0	-0.0106272	0	-0.000644108	0	-0.00289849	0	0.000966162	0	-0.00193232	0	0.00579697	0	0.0148136	0	0.0074068	0	-0.00289831	0	-0.00515256	0	0.00966105
6.0001	0.000966105	0	0.0122373	0	-0.00386442	0	0.00064407	0	-0.00128814	0	0.00579697	0	-0.00193232	0	0.00901751	0	0.00161027	0	-0.00901751	0	-0.00225424	0	0.0151356	0	0.00450849	0	0.00483052	0	-0.00772884	0	-0.00289849	0	0.000644108	0	0.00450876	0	0.00289849	0	-0.00611903	0	0.000322035	0	0.000322035	0	0.00322035	0	0.00837291	0	0.0119153
6.0401	-0.00483052	0	0.00676273	0	-0.000966105	0	0.00289831	0	-0.00064407	0	0.00193232	0	0.00805135	0	-0.00322054	0	-0.00161027	0	-0.00193232	0	-0.00289831	0	-0.0119153	0	-0.00161017	0	-0.00547459	0	0.00869494	0	-0.00193232	0	0.000966162	0	0.00933957	0	-0.0041867	0	-0.0077293	0	0.000322035	0	0.00354238	0	0.00386442	0	0.0128814	0	0.00805087
6.0801	0.00257628	0	0.00579663	0	-0.00128814	0	-0.00450849	0	0.00257628	0	0.00257643	0	0.00450876	0	0.00257643	0	0.000322054	0	0.000966162	0	-0.00161017	0	0.00128814	0	0.00579663	0	-0.00322035	0	-0.000322035	0	-0.00289849	0	0.00644108	0	-0.00257643	0	0.00386465	0	-0.000644108	0	-0.00676273	0	0.0115933	0	0.000322035	0	0.00998308	0	-0.00998308
6.1201	0.00579663	0	-0.00193221	0	-0.000966105	0	0.00193221	0	0.00483052	0	0.00515287	0	-0.000322054	0	-0.00611903	0	-0.0128822	0	0.00193232	0	-0.00354238	0	-0.00483052	0	0.00611866	0	0.00933901	0	0.0138475	0	0.00289849	0	-0.00225438	0	-0.0151365	0	-0.00579697	0	0.00998368	0	0.0112712	0	0.0122373	0	0.00869494	0	0.0074068	0	0.00547459
6.1601	0.00805087	0	-0.00322035	0	0.00515256	0	-0.00386442	0	-0.00193221	0	-0.00676314	0	-0.00805135	0	0.00193232	0	-0.0112719	0	0.00289849	0	0.00257628	0	0.00064407	0	-0.000322035	0	0.00579663	0	-0.0064407	0	0.00193232	0	-0.00547492	0	0.00869546	0	-0.00740724	0	0	0	0.00772884	0	0.00289831	0	-0.0112712	0	0.00161017	0	-0.00805087
6.2001	0.00289831	0	0.0115933	0	0.00933901	0	0.00837291	0	-0.00515256	0	-0.00257643	0	0.00225438	0	-0.00193232	0	0.00322054	0	0.00257643	0	0.000322035	0	0.00289831	0	0.00579663	0	0.00450849	0	0.00837291	0	-0.00161027	0	-0.00869546	0	0.00128822	0	-0.00193232	0	-0.00966162	0	-0.00161017	0	-0.00257628	0	0.0064407	0	0.00193221	0	0.00193221
6.2401	-0.00225424	0	0.000966105	0	0.00676273	0	0.00193221	0	-0.00193221	0	-0.00257643	0	0.00322054	0	-0.00676314	0	0.00225438	0	-0.0077293	0	0	0	-0.00611866	0	0.00966105	0	0.00547459	0	0.00805087	0	0.0122381	0	-0.00386465	0	0.00998368	0	-0.00450876	0	0.00740724	0	0.00966105	0	0.00933901	0	0.00161017	0	0.00676273	0	0.00322035
6.2801	0.00193221	0	0.0103051	0	0.00772884	0	-0.00225424	0	0.00483052	0	-0.00676314	0	0	0	0.00128822	0	0.00386465	0	-0.00354259	0	-0.00289831	0	0.000966105	0	0.00676273	0	0.00128814	0	0.00225424	0	-0.00128822	0	0.00547492	0	0.00289849	0	0.00740724	0	-0.00289849	0	-0.00901698	0	0.000966105	0	0.0122373	0	0.0109492	0	-0.00418645
6.3201	0.0074068	0	-0.00193221	0	-0.00225424	0	0.0128814	0	0.000322035	0	-0.0103057	0	0.00547492	0	-0.000644108	0	0.00644108	0	0.00289849	0	0.00611866	0	0.00483052	0	-0.00354238	0	0.00289831	0	0.00805087	0	-0.00869546	0	0.00676314	0	-0.00161027	0	0.00483081	0	0.00225438	0	0.00322035	0	0.00611866	0	-0.0064407	0	-0.0064407	0	0
6.3601	0.00193221	0	0.00708477	0	-0.00901698	0	0.00386442	0	0.00579663	0	0.00386465	0	-0.00901751	0	-0.00386465	0	0	0	0.0132042	0	0.00579663	0	0.0106272	0	0.00483052	0	-0.00257628	0	-0.000966105	0	0	0	0.00289849	0	-0.00708519	0	0.0077293	0	-0.00450876	0	0.00450849	0	-0.00515256	0	-0.00354238	0	0.433459	0	0.000322035
6.4001	0.00676273	0	0.00869494	0	0.00676273	0	-0.00193221	0	-0.0103051	0	0.000644108	0	0.000322054	0	0.00322054	0	-0.00289849	0	-0.00740724	0	-0.00386442	0	0.0074068	0	0.00708477	0	0.00386442	0	-0.00386442	0	0.00515287	0	0.000966162	0	0.00161027	0	-0.00128822	0	-0.00611903	0	-0.00064407	0	-0.000966105	0	-0.00450849	0	-0.00676273	0	0.00161017
6.4401	-0.00450849	0	0.000966105	0	0.00547459	0	-0.00386442	0	-0.00161017	0	-0.00161027	0	-0.000644108	0	-0.00966162	0	0.00225438	0	-0.000322054	0	0.00161017	0	0.0157797	0	0.00289831	0	0.00515256	0	0.0103051	0	-0.0077293	0	-0.00289849	0	0.00966162	0	0.00450876	0	0.00740724	0	0.00257628	0	0.00676273	0	0.00128814	0	-0.784799	0	0.00225424
6.4801	0.000966105	0	0.00193221	0	-0.00064407	0	0.00128814	0	0.000966105	0	0.0041867	0	0.0112719	0	0.00354259	0	-0.00676314	0	0.00225438	0	0.00257628	0	-0.000322035	0	0.00547459	0	0.00257628	0	0.00257628	0	-0.00354259	0	0.00354259	0	-0.00998368	0	-0.00386465	0	-0.00644108	0	0.000966105	0	0.00257628	0	0.00611866	0	-0.265035	0	-0.00322035
6.5201	0.0064407	0	-0.00193221	0	-0.00128814	0	0.00064407	0	-0.00225424	0	0.00257643	0	-0.00869546	0	-0.000966162	0	-0.0115939	0	-0.00869546	0	0.00450849	0	-0.00128814	0	0.00128814	0	0	0	0	0	-0.0122381	0	0.000966162	0	-0.000966162	0	-0.00225438	0	-0.000322054	0	0.00515256	0	0.00354238	0	-0.00322035	0	0.00837291	0	0.00515256
6.5601	0.000966105	0	-0.00386442	0	0.0177119	0	-0.00064407	0	0.0115933	0	0.00225438	0	-0.0041867	0	0.00193232	0	-0.000966162	0	0.000322054	0	-0.00483052	0	0.0190001	0	0.000966105	0	0.00547459	0	0.00322035	0	-0.00289849	0	-0.00515287	0	0.0077293	0	-0.00289849	0	-0.00386465	0	-0.000322035	0	-0.00128814	0	-0.00450849	0	0.00933901	0	-0.00128814
6.6001	0.00611866	0	0.00579663	0	0.000322035	0	0.00386442	0	-0.00547459	0	-0.00161027	0	0.00161027	0	0.0167468	0	-0.00483081	0	0.00193232	0	0.00064407	0	-0.00161017	0	0.00611866	0	0	0	-0.00418645	0	-0.19291	2	0.00128822	0	0.00483081	0	-0.000644108	0	0.00837341	0	-0.00064407	0	-0.000322035	0	0.0106272	0	-0.00708477	0	-0.000322035
6.6401	0.0064407	0	0.00225424	0	0.00611866	0	0.00128814	0	0.000322035	0	-0.000644108	0	-0.00225438	0	0.0041867	0	0.0103057	0	-0.000966162	0	0.00289831	0	0.0128814	0	0.00322035	0	0.00676273	0	0.00483052	0	0.00225438	2	-0.00161027	0	-0.00837341	0	-0.00225438	0	-0.00676314	0	0.00966105	0	0.00676273	0	-0.00257628	0	-0.00064407	0	-0.00450849
6.6801	-0.00257628	0	-0.00772884	0	-0.00322035	0	0.00354238	0	0.000966105	0	-0.00676314	0	-0.00869546	0	0.00708519	0	-0.00483081	0	-0.00386465	0	0.0074068	0	-0.00483052	0	0.0115933	0	0.00193221	0	-0.00418645	0	0.00837341	2	-0.00901751	0	-0.00225438	0	0.0041867	0	-0.00193232	0	-0.0215763	0	0.00128814	0	0	0	0.00579663	0	-0.00837291
6.7201	0.00611866	0	-0.000966105	0	-0.00161017	0	0.00772884	0	0.000322035	0	-0.00257643	0	0.00611903	0	-0.00322054	0	-0.00450876	0	0.00161027	0	0.00064407	0	0.00579663	0	-0.00257628	0	-0.00193221	0	0.00805087	0	0.0196453	2	-0.0077293	0	0.00128822	0	-0.00611903	0	-0.00386465	0	0.000966105	0	-0.00386442	0	0.00161017	0	0.000322035	0	0.0144916
6.7601	0.00708477	0	-0.00064407	0	0.0170679	0	-0.00579663	0	0.00386442	0	-0.000322054	0	0.00161027	0	-0.00128822	0	-0.00450876	0	-0.00805135	0	-0.00225424	0	0.0128814	0	0.00579663	0	-0.000322035	0	0.00354238	0	0.0247982	0	-0.00611903	0	-0.00225438	0	0.000966162	0	-0.00257643	0	0.0074068	0	-0.00611866	0	0.000966105	0	-0.00225424	0	-0.000966105
6.8001	-0.00128814	0	-0.00064407	0	0.0064407	0	-0.00064407	0	0.00772884	0	0.011916	0	-0.00579697	0	-0.00225438	0	0.000322054	0	-0.00193232	0	-0.000322035	0	0.00579663	0	0.00193221	0	0.00966105	0	0.00289831	0	0.00483081	0	-0.000966162	0	0.00257643	0	-0.00257643	0	0.000966162	0	0.00837291	0	-0.00418645	0	0.00418645	0	-0.00386442	0	0.0128814
6.8401	0.00064407	0	-0.00128814	0	-0.00193221	0	0	0	0.00257628	0	-0.00225438	0	-0.00354259	0	-0.000966162	0	0.00611903	0	-0.00386465	0	0.00354238	0	0.00869494	0	0.00547459	0	0.00386442	0	0.00676273	0	0.00450876	0	0	0	-0.000322054	0	-0.00547492	0	0.00322054	0	-0.00064407	0	0.000322035	0	0.00708477	0	0.00805087	0	-0.00289831
6.8801	-0.00901698	0	0	0	0.00225424	0	0.00676273	0	0	0	-0.00322054	0	0.00933957	0	-0.0041867	0	-0.00579697	0	0.0157806	0	-0.00128814	0	0.00064407	0	0.00547459	0	-0.00547459	0	0.00064407	0	0.00515287	0	0.00869546	0	0	0	-0.000322054	0	-0.00161027	0	-0.00193221	0	0.00064407	0	-0.00708477	0	0.00064407	0	-0.00322035
6.9201	0.00289831	0	-0.00676273	0	0.00450849	0	0.00483052	0	0.00837291	0	0.00193232	0	-0.00869546	0	-0.0115939	0	0.000966162	0	-0.00161027	0	-0.00579663	0	0.0064407	0	0.00128814	0	0.00064407	0	-0.000966105	0	0.00225438	0	0.00966162	0	0.00611903	0	-0.00257643	0	-0.00193232	0	0.00579663	0	0.00386442	0	0.0103051	0	0.00289831	0	0.00064407
6.9601	0.00708477	0	0.00998308	0	-0.00708477	0	-0.00161017	0	0.000322035	0	0.00644108	0	0.000966162	0	0.000644108	0	0.00257643	0	0	0	-0.000966105	0	0.00676273	0	0.00386442	0	-0.0125594	0	0.00386442	0	-0.00644108	0	-0.00161027	0	0.00837341	0	0.00289849	0	0.000644108	0	0.00064407	0	-0.00386442	0	0.00161017	0	-0.00289831	0	0.00547459
7.0001	-0.00064407	0	0.00193221	0	0.00161017	0	0	0	0.00386442	0	0.011916	0	0.00289849	0	0.00901751	0	-0.00708519	0	-0.00386465	0	-0.0064407	0	0.0064407	0	-0.00064407	0	-0.00901698	0	0.00354238	0	0.00644108	0	0.00193232	0	0.000322054	0	-0.00450876	0	-0.00483081	0	0.0074068	0	-0.000322035	0	0.0148136	0	0.00418645	0	0.00418645
7.0401	0.00450849	0	0.00837291	0	0.00933901	0	0.0064407	0	0	0	0.00257643	0	0.00611903	0	0.0148145	0	0.00225438	0	-0.00161027	0	0.0135255	0	0.0064407	0	0.00322035	0	-0.0074068	0	-0.00483052	0	-0.00579697	0	0.00257643	0	0.00483081	0	-0.0122381	0	0.00193232	0	-0.000322035	0	0.00611866	0	-0.00354238	0	0.0119153	0	0.00708477
7.0801	-0.00579663	0	0.00225424	0	0.0148136	0	0.00579663	0	0.0064407	0	-0.00483081	0	-0.00257643	0	0.00128822	0	0	0	0.00322054	0	0.00193221	0	0.00128814	0	-0.00322035	0	0.00611866	0	0.00386442	0	0.00676314	0	0.00869546	0	-0.00579697	0	0.00933957	0	0.000966162	0	0.00128814	0	-0.00354238	0	0.00579663	0	0.00193221	0	-0.00322035
7.1201	0.0106272	0	0.00257628	0	0	0	-0.000322035	0	0.00450849	0	-0.00386465	0	0.00805135	0	-0.00161027	0	0.011916	0	0.000966162	0	0.00257628	0	0.0125594	0	0	0	0.00322035	0	0.00966105	0	-0.00837341	0	-0.00354259	0	-0.00354259	0	-0.000322054	0	0.00322054	0	0.00483052	0	0.00193221	0	0.00257628	0	-0.00450849	0	0.00998308
7.1601	0.00483052	0	-0.00161017	0	0.00257628	0	0.00128814	0	-0.00064407	0	0.000966162	0	-0.00289849	0	-0.00450876	0	-0.00225438	0	0.00805135	0	0.00966105	0	0	0	-0.00676273	0	0.00515256	0	0.00193221	0	0.000644108	2	-0.00193232	0	0.000966162	0	0.00644108	0	-0.00289849	0	0.0074068	0	0.00418645	0	-0.00386442	0	0.00547459	0	0.00611866
7.2001	0.00483052	0	-0.000322035	0	0.00257628	0	0.00418645	0	-0.00128814	0	0.0103057	0	0.000644108	0	0.00257643	0	-0.00322054	0	0.00805135	0	0.00257628	0	0.00161017	0	0.00579663	0	0.00161017	0	0.00322035	0	-0.00611903	2	-0.00547492	0	-0.00515287	0	0.00515287	0	-0.0112719	0	0.00676273	0	-0.00676273	0	0.00257628	0	0.00869494	0	0.00611866
7.2401	-0.00483052	0	0.00611866	0	-0.00289831	0	-0.00225424	0	-0.000322035	0	0.00193232	0	0	0	0.000322054	0	0.00740724	0	0.00257643	0	0.00225424	0	-0.00225424	0	0.00354238	0	0.00193221	0	0.00289831	0	-0.0041867	2	0.00193232	0	0.00257643	0	0.00225438	0	-0.0154586	0	-0.000322035	0	0.00289831	0	0.00322035	0	0.00193221	0	0.0144916
7.2801	-0.00322035	0	-0.00161017	0	0.0167458	0	0.00515256	0	0	0	-0.000966162	0	0.00644108	0	-0.00322054	0	-0.00483081	0	0.0041867	0	0.00257628	0	0.00322035	0	0.00966105	0	0.0074068	0	0.00386442	0	0.0077293	2	0.00354259	0	0.00450876	0	0.00354259	0	-0.00225438	0	-0.00772884	0	-0.000322035	0	0.0064407	0	0.00386442	0	-0.0109492
7.3201	0.00225424	0	0.00128814	0	0.000322035	0	0.00450849	0	-0.00064407	0	0.00611903	0	-0.0041867	0	-0.00450876	0	0.00193232	0	0.00386465	0	-0.00257628	0	0.00483052	0	-0.00418645	0	0.000966105	0	0.0115933	0	-0.00322054	2	0.00257643	0	0.00225438	0	0.00128822	0	0.00547492	0	0.00708477	0	0.00450849	0	0.00257628	0	0.000966105	0	0.00064407
7.3601	0.00708477	0	0.00611866	0	-0.00128814	0	0.00998308	0	0.00257628	0	0.0122381	0	-0.00193232	0	0.00611903	0	-0.0041867	0	0.000644108	0	0.00064407	0	0.0154577	0	-0.000966105	0	0.00354238	0	0.00225424	0	-0.00289849	2	-0.000322054	0	0.00225438	0	0.00128822	0	0.00676314	0	0.00611866	0	-0.00289831	0	0.00708477	0	0.00772884	0	0.00708477
7.4001	-0.00289831	0	0.00225424	0	0.0074068	0	-0.00161017	0	-0.00289831	0	-0.00161027	0	0.00676314	0	0.000322054	0	-0.00547492	0	0.00515287	0	0.00193221	0	-0.00515256	0	0.00450849	0	0.00450849	0	0.00257628	0	0.0183571	2	-0.00644108	0	0.0128822	0	-0.00322054	0	0.000966162	0	0.0064407	0	-0.00483052	0	0.0428307	0	0.00161017	0	-0.00128814
7.4401	0.0064407	0	0.00322035	0	0.00708477	0	-0.00354238	0	-0.00450849	0	0.00547492	0	0.00483081	0	0.00322054	0	0.00161027	0	-0.00257643	0	-0.00225424	0	0.0112712	0	-0.000966105	0	0.00257628	0	0.00579663	0	0.00966162	2	0.0161027	0	0.00966162	0	-0.000322054	0	-0.00611903	0	0.00128814	0	0.00805087	0	0.00579663	0	0.00805087	0	0.00322035
7.4801	-0.00708477	0	-0.00161017	0	0.000322035	0	0.0135255	0	0.00966105	0	-0.0077293	0	-0.00740724	0	-0.00676314	0	0.00515287	0	-0.000644108	0	0.00450849	0	-0.00064407	0	-0.0074068	0	0.0064407	0	0.00611866	0	-0.00579697	2	-0.000322054	0	-0.011916	0	0.00225438	0	-0.0115939	0	0.00128814	0	-0.000966105	0	0.00257628	0	0.00225424	0	-0.00322035
7.5201	-0.000322035	0	-0.00547459	0	-0.00193221	0	0.0128814	0	0.00289831	0	-0.00483081	0	-0.00869546	0	-0.00644108	0	-0.0151365	0	-0.000966162	0	0.0064407	0	0.00193221	0	0.00418645	0	0.00386442	0	0.000966105	0	-0.0489522	2	-0.00193232	0	0.00128822	0	0.0132042	0	0.00644108	0	-0.00322035	0	-0.00193221	0	0.00128814	0	0.00966105	0	0.0064407
7.5601	0.00772884	0	0.00998308	0	-0.00161017	0	0.00354238	0	0.00193221	0	0.00676314	0	0.0103057	0	0.00450876	0	-0.00933957	0	0.00225438	0	-0.00161017	0	0.00483052	0	-0.00579663	0	0.0115933	0	0.00869494	0	-0.0132042	2	-0.00128822	0	0.00869546	0	0.00128822	0	-0.00547492	0	0.00772884	0	0.00128814	0	0.00257628	0	0.00805087	0	-0.0177119
7.6001	-0.00225424	0	0.00483052	0	0.00483052	0	-0.00515256	0	0.00450849	0	-0.00257643	0	-0.000322054	0	0.0041867	0	0.000644108	0	-0.00225438	0	-0.00418645	0	0.00611866	0	0.00805087	0	0.000322035	0	-0.00483052	0	0.00515287	2	-0.00289849	0	0.0103057	0	-0.000966162	0	0.00225438	0	0.0125594	0	-0.00322035	0	-0.00418645	2	0.00611866	0	-0.00483052
7.6401	0.00418645	0	0	0	0.00128814	0	0.00579663	0	0.000322035	0	0.0305951	2	-0.00193232	0	-0.00708519	0	0.00257643	0	-0.00515287	0	0.0064407	0	0.00257628	0	0.0103051	0	0.00515256	0	0.0151356	0	0.0103057	2	-0.00547492	0	0.00579697	0	-0.000322054	0	0.000322054	0	-0.00289831	0	0.00515256	0	-0.00547459	2	0.0132034	0	0.00064407
7.6801	0	0	-0.00450849	0	0.00869494	0	-0.000322035	0	-0.00193221	0	-0.00515287	2	-0.00547492	0	0.00740724	0	0.00225438	0	-0.00805135	0	0.00998308	0	-0.00225424	0	0.00998308	0	0.00354238	0	0.00386442	0	0.00708519	2	-0.00225438	0	0.000322054	0	0.00966162	0	0.00354259	0	-0.00128814	0	0.00354238	0	0.00128814	0	0.00998308	0	-0.00708477
7.7201	0.00708477	0	0.00483052	0	0.00450849	0	0.00579663	0	0.000322035	0	-0.0247982	2	0.00579697	0	-0.0115939	0	0.00193232	0	-0.00225438	0	0.000966105	0	0.00483052	0	0.0064407	0	0.00966105	0	0.00450849	0	-0.00837341	1	0.00611903	0	0.0041867	0	0.00354259	0	0.0151365	0	-0.00386442	0	-0.00450849	0	0.00901698	0	-0.00257628	0	-0.00515256
7.7601	0.00708477	0	-0.00128814	0	-0.00386442	0	0.00193221	0	0.00837291	0	0.00644108	2	0.0041867	0	0.00322054	0	0.00322054	0	0.00450876	0	0.00193221	0	0.000322035	0	-0.00128814	0	0.00966105	0	0.0112712	0	0.00483081	1	-0.00515287	0	0.00289849	0	-0.000322054	0	-0.011916	0	0.00515256	0	-0.00418645	0	-0.00161017	0	0.00901698	0	-0.0151356
7.8001	0.0112712	0	0.00547459	0	-0.00418645	0	0.00257628	0	0.0074068	0	-0.248626	2	0	0	-0.00579697	0	-0.00354259	0	0.0115939	0	0.00064407	0	0.0109492	0	-0.00483052	0	-0.0074068	0	0.00193221	0	0.00225438	1	0.000966162	0	0.00740724	0	-0.00322054	0	-0.00450876	0	0.00772884	0	0.00128814	0	-0.00128814	0	-0.00386442	0	0.00064407
7.8401	0.000966105	0	0.00579663	0	-0.00064407	0	-0.00257628	0	-0.00515256	0	0.000644108	2	0.00676314	0	0.0041867	0	0.00515287	0	0.00611903	0	0.00998308	0	-0.00257628	0	-0.00289831	0	0.00257628	0	0.000322035	0	-0.00579697	1	0.00161027	0	0.00676314	0	-0.0106278	0	-0.00257643	0	0.00354238	0	-0.00257628	0	0.00450849	0	-0.18678	0	0.0115933
7.8801	-0.00611866	0	0.00515256	0	0.00450849	0	0.00547459	0	0.0074068	0	0.0041867	0	0.00386465	0	-0.00289849	0	-0.0077293	0	0.00998368	0	-0.0132034	0	-0.0064407	0	0.000966105	0	-0.00289831	0	0.00611866	0	-0.0276966	1	0.00193232	0	-0.00998368	0	0.00128822	0	-0.00128822	0	-0.000966105	0	-0.00450849	0	0.00386442	0	0.00257628	0	0.00354238
7.9201	0.00805087	0	-0.0154577	0	-0.0074068	0	0.00611866	0	0.000322035	0	-0.00386465	0	0.00161027	0	0.0077293	0	0.00483081	0	0.00193232	0	0.00483052	0	0.00515256	0	-0.00418645	0	0.00547459	0	-0.000322035	0	-0.0132042	1	0.00386465	0	-0.00193232	0	0.00837341	0	-0.00289849	0	0.00322035	0	-0.00805087	0	-0.00354238	0	-0.00579663	0	0.00869494
7.9601	0.00193221	0	0.00772884	0	0.00483052	0	0.00515256	0	0.00322035	0	0.00740724	0	-0.00322054	0	0.00128822	0	0.000966162	0	0.0103057	0	0.00772884	0	0.00161017	0	-0.00322035	0	0.00515256	0	-0.00161017	0	0.00708519	1	0.00483081	0	0.0077293	0	0.000322054	0	0.000644108	0	-0.00128814	0	0	0	-0.00483052	0	-0.000966105	0	0.00257628
[truncated: 111 more columns]

## Sheet: d
stimulus_duration_s	peak_p_sine_pC2_csChrimson__	peak_p_Pslow_pC2_csChrimson__	peak_p_Pfast_pC2_csChrimson__	peak_p_sine_pIP10_csChrimson__	peak_p_Pslow_pIP10_csChrimson__	peak_p_Pfast_pIP10_csChrimson__	peak_p_sine_pIP10_csChrimson__w_female_far	peak_p_Pslow_pIP10_csChrimson__w_female_far	peak_p_Pfast_pIP10_csChrimson__w_female_far	peak_p_sine_pIP10_csChrimson__w_female_near	peak_p_Pslow_pIP10_csChrimson__w_female_near	peak_p_Pfast_pIP10_csChrimson__w_female_near
0.125	0.0333333	0.2625	0.729167	0.0233333	0.19	0.703333	0.432509	0.406502	0.603755	0.545304	0.52275	0.71787
0.25	0.0958333	0.483333	0.7125	0.03	0.266667	0.81	0.402237	0.5329	0.795094	0.570994	0.518763	0.788984
0.5	0.158333	0.666667	0.770833	0.02	0.316667	0.903333	0.253102	0.554896	0.906999	0.572352	0.64678	0.809411
1	0.316667	0.741667	0.758333	0.11	0.34	0.926667	0.286566	0.63911	0.867128	0.600144	0.788889	0.826623
2	0.495833	0.791667	0.770833	0.106667	0.463333	0.916667	0.239971	0.658947	0.934921	0.647863	0.777106	0.877167

## Sheet: e
t_s	song_rec1_trial5	segmentation_sine1_pulse2_rec1_trial5	song_rec1_trial7	segmentation_sine1_pulse2_rec1_trial7	song_rec1_trial10	segmentation_sine1_pulse2_rec1_trial10	song_rec1_trial12	segmentation_sine1_pulse2_rec1_trial12	song_rec1_trial13	segmentation_sine1_pulse2_rec1_trial13	song_rec2_trial4	segmentation_sine1_pulse2_rec2_trial4	song_rec2_trial5	segmentation_sine1_pulse2_rec2_trial5	song_rec2_trial6	segmentation_sine1_pulse2_rec2_trial6	song_rec2_trial12	segmentation_sine1_pulse2_rec2_trial12	song_rec2_trial15	segmentation_sine1_pulse2_rec2_trial15	song_rec3_trial2	segmentation_sine1_pulse2_rec3_trial2	song_rec3_trial6	segmentation_sine1_pulse2_rec3_trial6	song_rec3_trial7	segmentation_sine1_pulse2_rec3_trial7	song_rec3_trial8	segmentation_sine1_pulse2_rec3_trial8	song_rec3_trial15	segmentation_sine1_pulse2_rec3_trial15	song_rec4_trial1	segmentation_sine1_pulse2_rec4_trial1	song_rec4_trial3	segmentation_sine1_pulse2_rec4_trial3	song_rec4_trial7	segmentation_sine1_pulse2_rec4_trial7	song_rec4_trial8	segmentation_sine1_pulse2_rec4_trial8	song_rec4_trial11	segmentation_sine1_pulse2_rec4_trial11	song_rec5_trial1	segmentation_sine1_pulse2_rec5_trial1	song_rec5_trial2	segmentation_sine1_pulse2_rec5_trial2	song_rec5_trial3	segmentation_sine1_pulse2_rec5_trial3	song_rec5_trial6	segmentation_sine1_pulse2_rec5_trial6	song_rec5_trial10
0.0001	0.0132034	0	-0.00193221	0	-0.00418645	0	0.00386442	0	0.00998308	0	0.0128822	0	0.00386465	2	0.00450876	0	0.0115939	2	0.000966162	0	0.00611866	0	0.00418645	0	0.00064407	0	-0.00064407	0	-0.0074068	0	0.00708519	0	0.017713	0	0.0167468	0	0.0206115	0	0.0164248	0	0.00933901	0	-0.00193221	0	0.00933901	0	0.00418645	0	0.00901698
0.0401	-0.00354238	0	0.0064407	0	-0.00225424	0	0.00901698	0	0.00128814	0	-0.00450876	0	0.0154586	2	0.00676314	0	-0.000322054	2	0	0	0.00708477	0	-0.00161017	0	-0.00322035	0	0.00064407	0	-0.00225424	0	0.00128822	2	0.00837341	0	-0.00225438	0	-0.00676314	2	0.00257643	0	0.00515256	0	0.000322035	0	0.00933901	0	0.0305933	0	-0.00708477
0.0801	0.00064407	2	-0.0299493	0	0.00966105	0	0.00289831	0	0.000322035	0	0.00547492	2	-0.00161027	2	-0.00386465	0	0.0144924	2	-0.00354259	0	-0.0141695	2	-0.0351018	2	-0.00322035	0	-0.00901698	0	-0.00418645	0	-0.000322054	2	0.00579697	2	0.0228658	2	-0.267949	2	-0.00257643	0	0.0122373	2	-0.00161017	2	0.00901698	2	-0.0341357	2	0.00322035
0.1201	0.00289831	2	0.00257628	2	0.0161018	0	0.00386442	0	0.0106272	2	0.00386465	2	0.00289849	2	0.0041867	2	0.00644108	2	0.00515287	2	-0.00161017	2	0.00322035	2	-0.00611866	2	-0.00579663	2	-0.000322035	2	-0.000966162	2	0.0103057	2	0.00322054	2	0.00289849	2	0.00128822	2	0.0470171	2	-0.0215763	2	-0.00418645	2	0.0112712	2	0
0.1601	0.0892037	2	0.0119153	2	0.00354238	0	-0.0144916	2	0.285323	2	0.000966162	2	-0.0199674	2	0.0106278	2	0.00128822	2	0.0115939	2	0.00354238	2	-0.00805087	2	-0.00322035	2	0.00772884	2	-0.00547459	2	-0.000322054	2	-0.000966162	2	0.000966162	2	-0.0502404	2	0.00644108	2	-0.0270509	2	0.0064407	2	-0.598341	2	0.0608646	2	-0.0218984
0.2001	0.00322035	2	0.00128814	2	-0.00933901	2	0.0173899	2	-0.00579663	2	-0.018035	2	0.00450876	2	-0.00869546	2	0.00193232	2	0.000322054	2	0.00483052	2	0.00225424	2	0.000966105	2	-0.00322035	2	-0.00450849	2	-0.0154586	2	-0.00193232	2	-0.0154586	2	-0.00708519	2	-0.00740724	2	-0.0331696	2	-0.0624748	2	0.00225424	2	0.0119153	2	0.00450849
0.2401	-0.00386442	2	0.0772884	2	-0.38451	2	0.00161017	2	0.27695	2	-0.0173909	2	-0.00128822	2	-0.000644108	2	0.00998368	2	-0.00354259	2	0.00966105	2	0.0064407	2	-0.000966105	2	0.00354238	2	-0.00579663	2	0.00289849	2	0.00515287	2	0.00322054	2	-0.00676314	2	-0.000644108	2	-0.0231865	2	-0.000322035	2	0.0225424	2	-0.0283391	2	0.0437968
0.2801	0.0132034	2	0.0212543	2	0.00128814	2	0.00869494	2	0.0109492	2	0	2	0.00193232	2	0.00257643	2	-0.00998368	2	0.0112719	2	0.00161017	2	0	2	-0.0109492	2	-0.00579663	2	-0.00805087	2	-0.000966162	2	-0.00933957	2	-0.000966162	2	0.00579697	2	-0.000644108	2	0.635054	2	0.0347798	2	0.0228645	2	0.0177119	2	0.00386442
0.3201	0.00289831	2	0.00193221	2	0.0173899	2	-0.0251187	2	-0.0299493	2	0.00193232	2	0.00676314	2	0.00933957	2	0.00933957	2	0.0135263	2	0.0112712	2	-0.00901698	2	-0.00128814	2	0.00289831	2	-0.00933901	2	0.0193232	2	-0.000644108	2	-0.0154586	2	0.00998368	2	-0.00483081	2	-0.0173899	2	0.0244747	2	-0.0151356	2	-0.0782545	2	0.152967
0.3601	-0.00933901	2	0.00418645	2	-0.00354238	2	0.000322035	2	-0.148136	2	-0.00998368	2	-0.00257643	2	0.00901751	2	0.00193232	2	0.0112719	2	-0.00966105	2	-0.00225424	2	0.00483052	2	-0.00064407	2	0.00322035	2	-0.00837341	2	-0.0586138	2	-0.00805135	2	-0.00257643	2	-0.0267305	2	-0.00257628	2	0.0074068	2	-0.196441	2	-0.00483052	2	0.0074068
0.4001	0.00547459	2	-0.00128814	2	-0.00676273	2	0.00933901	2	0.0112712	2	0.00483081	2	0.000966162	2	0.00611903	2	0.00161027	2	0.00322054	2	-0.00128814	2	0.00289831	2	0.00998308	2	-0.00322035	2	0.00708477	2	0.0157806	2	-0.00644108	2	0	2	-0.0106278	2	-0.000966162	2	-0.0679494	2	-0.00322035	2	-0.0144916	2	-0.0115933	2	0.00161017
0.4401	0.00998308	2	-0.0103051	2	0.00322035	2	0.00128814	2	-0.0231865	2	-0.00933957	2	0.0115939	2	-0.00322054	2	-0.0122381	2	0.000644108	2	-0.00676273	2	0.00515256	2	-0.0244747	2	0.0164238	2	0.0177119	2	0.00579697	2	0.00257643	2	-0.123025	2	0.000966162	2	0.000322054	2	0.0354239	2	-0.0995088	2	0.00998308	2	0.0125594	2	0.0937122
0.4801	-0.00933901	2	0.0247967	2	-0.110136	2	-0.00418645	2	0.0167458	2	-0.0128822	2	-0.0154586	2	-0.00547492	2	0.00869546	2	-0.00193232	2	-0.130746	2	0.00193221	2	-0.00547459	2	-0.00064407	2	-0.00354238	2	0.00483081	2	-0.00611903	2	0.0251202	2	-0.00257643	2	-0.0151365	2	0.0103051	2	0.103051	2	-0.0141695	2	0.116577	2	0.00579663
0.5201	0.00161017	2	0.0351018	2	0.0132034	2	0.0064407	2	0.0115933	2	0.00708519	2	0.00193232	2	0.0077293	2	-0.0077293	2	0.0244761	2	-0.0170679	2	0.00193221	2	-0.00418645	2	-0.0135255	2	0.00805087	2	0.0148145	2	-0.0231879	2	0.0112719	2	-0.0412229	2	0.0392906	2	0.00547459	2	0.00837291	2	-0.000966105	2	-0.0247967	2	0.00064407
0.5601	0.0206102	2	0.0064407	2	-0.00128814	2	-0.0109492	2	-0.064085	2	-0.00740724	2	0.00161027	2	-0.0109498	2	-0.000644108	2	0.00289849	2	0.00418645	2	0.00966105	2	-0.018678	2	-0.0064407	2	0.143306	2	-0.00644108	2	-0.0370362	2	0.0293069	2	-0.00386465	2	0.0077293	2	0.00933901	2	-0.0064407	2	-0.120763	2	0.00579663	2	0.000322035
0.6001	0.124306	2	0.00901698	2	-0.00225424	2	-0.0215763	2	0.0119153	2	0.00289849	2	0.0135263	2	0.0128822	2	-0.00225438	2	-0.00579697	2	0	2	-0.00869494	2	-0.0570002	2	0.0135255	2	-0.00322035	2	-0.0193232	2	-0.000644108	2	0.242507	2	0.0193232	2	0.000644108	2	0.199018	2	-0.00483052	2	0.00161017	2	-0.000322035	2	0.0499154
0.6401	0.00901698	2	0.00708477	2	0.00064407	2	-0.0103051	2	0.0627968	2	0.00257643	2	-0.00386465	2	-0.00225438	2	0.000322054	2	-0.00740724	2	0.0408984	2	-0.00354238	2	-0.00579663	2	-0.0193221	2	0.000966105	2	-0.065377	2	0.0183571	2	0.035748	2	-0.0254423	2	-0.0041867	2	0.0608646	2	-0.00193221	2	0.0193221	2	0.0283391	2	-0.018356
0.6801	0.00450849	2	0.00901698	2	0.018034	2	0.000322035	2	0.0173899	2	-0.00515287	2	0.00128822	2	0.000966162	2	-0.00611903	2	0.00740724	2	0.0112712	2	0.00386442	2	0.00354238	2	-0.00708477	2	-0.00289831	2	-0.0161027	2	0.00193232	2	-0.029629	2	-0.0331716	2	0.101447	2	0.00966105	2	-0.0064407	2	0.00998308	2	0.0808308	2	-0.00708477
0.7201	0.0064407	2	0.0115933	2	-0.0225424	2	-0.00128814	2	0.018678	2	-0.00257643	2	0.011916	2	0.00483081	2	0.00161027	2	-0.00322054	2	0.00289831	2	-0.0122373	2	-0.00161017	2	-0.00483052	2	0.0479832	2	0.00483081	2	0.00611903	2	-0.0363921	2	0.00483081	2	-0.0209335	2	0.00901698	2	0.018034	2	0.00579663	2	-0.0508815	2	0.0132034
0.7601	0.00450849	2	0.00193221	2	0.0157797	2	-0.00837291	2	0.0357459	2	-0.00322054	2	0.00579697	2	0.00998368	2	0.0231879	2	0.0122381	2	0.00064407	2	-0.00611866	2	-0.0689155	2	-0.00450849	2	-0.0125594	2	0.00161027	2	0.00805135	2	-0.22898	2	-0.00322054	2	0.0041867	2	0.0293052	2	0.0495934	2	-0.00998308	2	0.0244747	2	-0.00418645
0.8001	-0.00483052	2	-0.0157797	2	0.00257628	2	0	2	-0.00901698	2	0.0196453	2	0.0164248	2	-0.00644108	2	-0.111431	2	0.00128822	2	0.00676273	2	-0.00772884	2	0.00483052	2	0.00772884	2	-0.0151356	2	-0.00193232	2	-0.00257643	2	0.0115939	2	0.0328495	2	-0.00289849	2	-0.151356	2	-0.000322035	2	-0.000322035	2	0.0196441	2	-0.00289831
0.8401	-0.00933901	2	0.046051	2	0.00676273	2	0.00418645	2	0.0238306	2	-0.00450876	2	-0.00579697	2	-0.000322054	2	-0.0148145	2	-0.00289849	2	-0.018356	2	0.0247967	2	-0.00579663	2	0.00966105	2	-0.00354238	2	0.00128822	2	0.0115939	2	-0.017713	2	-0.00193232	2	0.00386465	2	0.119797	2	0.0103051	2	-0.00772884	2	-0.0144916	2	-0.0154577
0.8801	-0.00386442	2	0.0624748	2	0.00547459	2	-0.0357459	2	0.0148136	2	-0.00257643	2	-0.00128822	2	-0.00225438	2	0.00998368	2	-0.00644108	2	-0.0547459	2	-0.0115933	2	-0.00354238	2	0.00483052	2	0.018034	2	0	2	0.00644108	2	-0.00708519	2	-0.00193232	2	0.000322054	2	0.00128814	2	-0.0115933	2	-0.0756782	2	0.00354238	2	-0.00515256
0.9201	-0.00354238	2	0.00676273	2	-0.0119153	2	0.00611866	2	0.00257628	2	0.00644108	2	0.00579697	2	-0.00225438	2	-0.00483081	2	-0.00450876	2	0.0144916	2	-0.00354238	2	-0.00225424	2	-0.0119153	2	-0.0196441	2	-0.00998368	2	-0.00676314	2	0.215454	2	-0.00193232	2	0.00901751	2	0.00805087	2	0.0399323	2	-0.00289831	2	0.0141695	2	0.00450849
0.9601	0.0109492	2	-0.0167458	2	-0.0270509	2	0.0151356	2	-0.0135255	2	0.0041867	2	-0.00740724	2	-0.00450876	2	-0.00225438	2	0.0215776	2	0.00547459	2	-0.00998308	2	0.0135255	2	0.00161017	2	-0.00289831	2	0.0212556	2	-0.00386465	2	-0.0241541	2	-0.00901751	2	0.0170689	2	0.0103051	2	0.0396103	2	-0.018034	2	-0.0470171	2	-0.00386442
1.0001	0.00998308	2	0.00064407	2	-0.0772884	2	-0.00611866	2	0.0312374	2	0.0115939	2	0.00837341	2	0.017713	2	0.00869546	2	0.0135263	2	-0.00225424	2	0.0132034	2	0.0177119	2	0.00418645	2	-0.00322035	2	-0.0103057	2	-0.00289849	2	0.00869546	2	-0.00611903	2	-0.00966162	2	0	2	-0.00515256	2	-0.000322035	2	0.0106272	2	-0.0447629
1.0401	-0.00354238	2	-0.00966105	2	-0.0380001	2	0.00354238	2	0.0293052	2	0.00354259	2	0.0218997	2	-0.00644108	2	0.0128822	2	-0.00128822	2	0	2	0.0119153	2	-0.0119153	2	0.00611866	2	0.00128814	2	0.00611903	2	0.0077293	2	-0.00869546	2	0.00805135	2	-0.00193232	2	0.0122373	2	0.00257628	2	0.00676273	2	0.0106272	2	0.00289831
1.0801	0.0074068	2	0.00289831	2	0.0863054	2	-0.00289831	2	0.0479832	2	-0.00193232	2	-0.0115939	2	-0.00289849	2	-0.00547492	2	-0.00901751	2	-0.0193221	2	-0.00128814	2	-0.000322035	2	0.00354238	2	0.0141695	2	0.00708519	2	0.023832	2	-0.0148145	2	-0.0289849	2	0.00708519	2	-0.323967	2	0.00450849	2	0.0689155	2	-0.036712	2	0.00515256
1.1201	0.00676273	2	-0.00257628	2	0.00354238	2	0.00805087	2	-0.216085	2	0.0103057	2	0.00386465	2	0.00225438	2	0	2	-0.00515287	2	-0.00901698	2	-0.0164238	2	-0.00901698	2	0.000966105	2	0.00837291	2	0.0135263	2	0.00450876	2	-0.0363921	2	0.0840561	2	0.00547492	2	-0.0115933	2	0.0338137	2	0.0144916	2	0.0502375	2	0.00418645
1.1601	0.00837291	2	-0.0247967	2	0.0132034	2	-0.0119153	2	0.0537798	2	0.00289849	2	0.0173909	2	0.0161027	2	-0.00193232	2	0.0132042	2	-0.0215763	2	0.00450849	2	0.00161017	2	0.00225424	2	-0.00579663	2	0.00611903	2	0.000322054	2	-0.00193232	2	0.00869546	2	-0.0531389	2	-0.00064407	2	-0.0222204	2	-0.018034	2	0.00805087	2	-0.0447629
1.2001	0.00128814	2	0.0144916	2	-0.00515256	2	0.0196441	2	0.0196441	2	0.0106278	2	0.0940398	2	0.00354259	2	0	2	-0.00193232	2	0.00483052	2	0.0161018	2	0.00611866	2	0.00579663	2	-0.0064407	2	0.0769709	2	0.00289849	2	0.00128822	2	-0.0112719	2	0.00257643	2	0.00257628	2	0.0170679	2	0.00161017	2	-0.0164238	2	0.0106272
1.2401	0.00708477	2	0.0318815	2	0.00579663	2	-0.0344577	2	-0.0132034	2	-0.00289849	2	-0.00805135	2	-0.0106278	2	0.00676314	2	0.000966162	2	-0.000322035	2	-0.00901698	2	0.00064407	2	-0.00483052	2	0.0064407	2	-0.000966162	2	0.0302731	2	-0.0302731	2	-0.0679534	2	-0.00386465	2	0.00611866	2	0.00869494	2	0.028017	2	0.194509	2	0.0161017
1.2801	0.0302713	2	-0.0064407	2	-0.00064407	2	0.0312374	2	0.0257628	2	-0.00611903	2	0.0267305	2	-0.0347818	2	-0.0132042	2	0.00354259	2	-0.00193221	2	-0.00161017	2	-0.00547459	2	0.0109492	2	0.00450849	2	0.00193232	2	-0.0173909	2	0.22737	2	0.0383244	2	0.0132042	2	-0.073746	2	-0.0479832	2	0.00161017	2	0.0618307	2	-0.00418645
1.3201	0.0402544	2	0.0112712	2	-0.00064407	2	0.0685935	2	-0.0115933	2	-0.00450876	2	0.071496	2	-0.00483081	2	-0.00805135	2	0.00869546	2	-0.0119153	2	-0.00161017	2	-0.00450849	2	0.000966105	2	0.0106272	2	-0.00193232	2	-0.000966162	2	0.0122381	2	0.0138483	2	0.0798694	2	-0.0202882	2	0.0251187	2	-0.0228645	2	0.00064407	2	-0.0132034
1.3601	0.082441	2	0.000966105	2	-0.00225424	2	-0.0347798	2	-0.0112712	2	0.000644108	2	-0.00483081	2	0.0135263	2	0.0041867	2	-0.00740724	2	0.00450849	2	-0.00193221	2	-0.00354238	2	0.00483052	2	-0.00579663	2	0.0273746	2	0.00708519	2	0.00450876	2	0.0103057	2	0.00740724	2	0.00579663	2	0.00450849	2	-0.0215763	2	-0.0119153	2	0.0914579
1.4001	-0.0325255	2	-0.00193221	2	0.00450849	2	-0.0528137	2	0.00386442	2	-0.00676314	2	0.00450876	2	0.0289849	2	0.000966162	2	-0.00740724	2	0.0064407	2	-0.0064407	2	0.00064407	2	0.00064407	2	-0.00257628	2	0.363599	2	-0.00644108	2	0.0334936	2	-0.10499	2	0.000966162	2	-0.0151356	2	0.00805087	2	0.0479832	2	0	2	-0.00418645
1.4401	0.00676273	2	-0.000966105	2	-0.00386442	2	-0.0660172	2	-0.0260848	2	-0.0215776	2	-0.00805135	2	-0.00998368	2	0.0077293	2	0.00128822	2	-0.00450849	2	-0.00676273	2	-0.0286611	2	-0.0148136	2	-0.00289831	2	-0.0293069	2	-0.029951	2	-0.218031	2	0.409653	2	0.00708519	2	0.0157797	2	0.000322035	2	-0.329764	2	0.104661	2	0.000322035
1.4801	0.00322035	2	-0.0109492	2	0.0157797	2	0.00483052	2	-0.0138475	2	-0.0199674	2	-0.0041867	2	-0.0235099	2	0	2	0.00161027	2	-0.00805087	2	0.0064407	2	0	2	0.0064407	2	-0.00708477	2	0.000644108	2	-0.00450876	2	0.00515287	2	0.0483081	2	-0.0103057	2	0.046051	2	0.064407	2	0.0215763	2	0.00901698	2	-0.0235086
1.5201	-0.00354238	2	0.0119153	2	-0.101763	2	-0.0499154	2	-0.0257628	2	-0.159417	2	-0.0103057	2	0.0141704	2	0.00644108	2	-0.000322054	2	0.00450849	2	-0.00515256	2	0.000322035	2	-0.00869494	2	-0.00869494	2	0.00708519	2	-0.00225438	2	-0.00611903	2	0.0541051	2	0.00869546	2	-0.379679	2	0.00708477	2	0.0190001	2	0.0064407	2	0.0128814
1.5601	0.0215763	2	-0.0338137	2	0.00611866	2	-0.0756782	2	0.0685935	2	0.0908193	2	0.00483081	2	-0.00579697	2	0.00805135	2	-0.0218997	2	0.0161018	2	0.0154577	2	0.000322035	2	0.00193221	2	0.00193221	2	-0.00161027	2	0.00837341	2	0.0235099	2	0.029629	2	0.0190012	2	-0.0206102	2	0.00515256	2	0.0196441	2	-0.018356	2	0.00869494
1.6001	-0.00805087	2	0.0611867	2	0.0431527	2	0.152001	2	0.0708477	2	-0.110787	2	0.0151365	2	0.102735	2	-0.0376803	2	-0.017713	2	0.000966105	2	0.00450849	2	-0.0164238	2	-0.00676273	2	-0.00547459	2	-0.0125601	2	-0.041545	2	0.0264084	2	-0.0460537	2	-0.0209335	2	-0.0125594	2	0.0141695	2	-0.0380001	2	0.0218984	2	0.0244747
1.6401	0.0190001	2	-0.0132034	2	0.0206102	2	0.0531358	2	0.00772884	2	0.179706	2	0.00515287	2	0.00322054	2	-0.0148145	2	0.112719	2	-0.00450849	2	-0.00128814	2	0.00611866	2	0.00966105	2	-0.018356	2	0	2	0.00676314	2	-0.00161027	2	0.494675	2	0.00128822	2	0.00611866	2	-0.0334916	2	0.00225424	2	-0.00450849	2	-0.286289
1.6801	-0.171323	2	0.193865	2	-0.0264069	2	0.137509	2	0.00901698	2	-0.163603	2	0.00128822	2	-0.0447655	2	0.00193232	2	0.0785812	2	-0.00418645	2	-0.00161017	2	-0.000322035	2	-0.00611866	0	0.00805087	2	0.00547492	2	0.011916	2	0.00644108	2	0.0421891	2	-0.00869546	2	-0.00161017	2	0.0334916	2	0.00515256	2	0.0064407	2	0.00933901
1.7201	-0.0193221	2	0.0557121	2	-0.00483052	2	0.0309154	2	-0.00064407	2	0.00933957	2	-0.0570036	2	-0.0338157	2	0.00483081	2	0.0173909	2	-0.00998308	2	0.045729	2	0.000966105	2	-0.00515256	0	-0.00322035	2	-0.00966162	2	-0.00161027	2	0.017713	2	-0.0199674	2	0.0544271	2	0.00161017	2	-0.00483052	2	-0.0199662	2	0.0357459	2	-0.00708477
1.7601	0.00386442	2	-0.0421866	2	-0.00128814	2	-0.0135255	2	0.0109492	2	0.0144924	2	-0.0193232	2	0.00547492	2	0.00128822	2	0.00740724	2	0.027373	2	-0.0112712	2	0.00933901	2	0.00193221	0	-0.000322035	2	-0.00483081	2	-0.0106278	2	0.00515287	2	-0.00257643	2	-0.0077293	2	0.0141695	2	0.00161017	2	-0.0760003	2	-0.105305	2	-0.00966105
1.8001	-0.0132034	2	-0.0557121	2	-0.00676273	2	-0.00998308	2	-0.00161017	2	0.0322054	2	0.0257643	2	0.00579697	2	-0.000644108	2	-0.000966162	2	-0.0331696	2	0.00450849	2	-0.0190001	2	0.0106272	0	-0.00193221	2	0.00579697	2	-0.00128822	2	-0.00354259	2	-0.00450876	2	-0.00322054	2	-0.151356	2	-0.00998308	2	0.0380001	2	0.0177119	2	-0.227357
1.8401	-0.00676273	2	-0.0215763	2	0.0148136	2	0.0508815	2	-0.000322035	2	-0.00869546	2	-0.00483081	2	0.00386465	2	0.0041867	2	0.00161027	2	-0.00386442	2	0.000322035	2	0.00805087	2	-0.00483052	0	0.00354238	2	-0.0367142	2	0.0106278	2	-0.00289849	2	-0.0302731	2	-0.00515287	2	-0.0199662	2	0.0627968	2	0.00354238	2	0.00128814	2	0.0132034
1.8801	0.00708477	2	0.036712	2	0.00064407	2	0.0396103	2	-0.0122373	2	-0.000966162	2	0.00161027	1	0.000644108	2	-0.0135263	2	-0.0041867	2	-0.00322035	2	-0.0157797	2	0.000322035	2	-0.0115933	0	0.00869494	2	0.00225438	2	-0.00611903	2	0.0193232	2	0.175197	2	0.0267305	2	-0.00257628	2	0.0421866	2	-0.00676273	2	0.000322035	2	0.00483052
1.9201	0.0225425	2	0.00772884	2	-0.00128814	2	-0.0421866	2	0.00772884	2	-0.00611903	2	-0.00161027	1	0.000644108	2	-0.0154586	2	0.00128822	2	-0.00257628	2	-0.00579663	2	-0.00611866	2	0.00611866	0	0.00257628	2	0.00998368	2	0.035748	2	-0.0950059	2	-0.0190012	2	0.00515287	2	0.00289831	2	0.00354238	2	-0.0354238	2	0.112712	2	0.00193221
1.9601	-0.0144916	2	0.0167458	2	-0.0112712	2	-0.0128814	2	-0.00515256	2	0.0157807	2	0.0183571	1	0.0573256	2	0.105634	2	0.0441214	2	-0.0293052	2	-0.000966105	2	0.0132034	2	0.0151356	0	-0.00289831	2	-0.000966162	2	-0.00708519	2	0.00257643	2	0.0041867	2	0.00805135	2	0.0225424	2	0.00869494	2	0.151356	2	0.00289831	2	-0.0074068
2.0001	0.275018	2	0.00289831	2	-0.0151356	2	-0.0122373	2	-0.0074068	2	0	2	-0.00386465	1	-0.017713	2	-0.208047	2	-0.00515287	2	0.0466951	2	0.00611866	2	0.000966105	2	0	0	0.0570002	2	-0.029951	2	-0.0212556	2	-0.0148145	2	-0.0135263	2	-0.0247982	2	-0.0631189	2	-0.00289831	2	0.127204	2	0.00257628	2	-0.0576443
2.0401	-0.143306	2	0.00772884	2	0.00354238	2	0.125594	2	-0.000322035	2	0.00676314	2	-0.0289849	1	0.00708519	2	0.0280187	2	0.00161027	2	0.0125594	2	-0.00676273	2	0.00869494	2	0.00676273	0	0.00128814	2	-0.0409009	2	0.0132042	2	0.00676314	2	0.0499184	2	0.018035	2	-0.0167458	2	0.0286611	2	-0.00354238	2	0.0161017	2	0.0582883
2.0801	0.116899	2	-0.00128814	2	-0.0144916	2	0.046373	2	-0.00322035	2	-0.00161027	2	-0.0276966	1	-0.00257643	2	0.0437994	2	-0.00354259	2	-0.00257628	2	0.00161017	2	0.00611866	2	-0.00289831	2	0.000966105	2	0.00708519	2	0.00740724	2	0.00901751	2	-0.666007	2	0.00386465	2	0.0103051	2	-0.225424	2	-0.00708477	2	-0.0235086	2	0.00128814
2.1201	-0.0518476	2	0.0119153	2	0.0132034	2	-0.113356	2	0.000966105	2	-0.00322054	2	0.000322054	1	0.00257643	2	-0.0518507	2	0.00322054	2	0.0125594	2	0.00966105	2	-0.0064407	2	-0.00515256	2	-0.00386442	2	0.0157807	2	0.017713	2	0.0170689	2	0.0341377	2	-0.00128822	2	-0.00289831	2	0.0125594	2	-0.0264069	2	0.185492	2	0.00289831
2.1601	-0.00257628	2	-0.000966105	2	0.0167458	2	0.092102	2	0.0125594	2	-0.00354259	2	-0.0373583	1	0.00289849	2	-0.00161027	2	-0.00901751	2	0.09178	2	-0.0360679	2	-0.0151356	2	-0.00515256	2	-0.00483052	2	0.00483081	2	0.0518507	2	0.0109498	2	0.00128822	2	-0.00193232	2	0.00193221	2	-0.000322035	2	-0.0837291	2	0.0924241	2	-0.00708477
2.2001	-0.00805087	2	0.130746	2	-0.00193221	1	0.00708477	2	0.0215763	2	-0.0077293	2	-0.0309172	1	0.00257643	2	-0.00611903	2	0.0276967	2	-0.0144916	2	-0.0138475	2	-0.00450849	2	0.000322035	2	-0.00354238	2	0.00644108	2	-0.011916	2	0.00547492	2	0.000644108	2	-0.00708519	2	0.00547459	2	-0.00128814	2	0.233153	2	0.082763	2	0.0840511
2.2401	-0.0135255	2	-0.073424	2	0.018034	1	0.0135255	2	-0.00869494	2	0.00193232	2	-0.0212556	1	0.0041867	2	0.00611903	2	-0.00708519	1	0.018034	2	0.00354238	2	-0.00161017	2	0.00450849	2	0.0141695	2	-0.0106278	2	0.0215776	2	-0.0241541	2	-0.0151365	0	-0.00998368	2	-0.00289831	2	-0.00257628	2	-0.343933	2	0.0869495	2	-0.0209323
2.2801	-0.0257628	2	-0.0605426	2	0.0135255	1	-0.0299493	2	-0.00998308	1	-0.00322054	2	-0.0560374	1	-0.0115939	2	-0.0135263	2	-0.0106278	1	0.000322035	2	-0.00257628	2	-0.000966105	2	0.0122373	2	-0.00805087	2	0.0077293	2	0.0286628	0	-0.0115939	1	0.00998368	0	-0.0550712	2	-0.00837291	2	0.018034	2	0.00386442	2	-0.0524917	2	-0.00611866
2.3201	0.00837291	2	0.0573222	2	0.0322035	1	0.018356	2	0.0309154	1	0.0392906	2	-0.0347818	1	-0.00515287	2	0.00515287	2	-0.00901751	1	-0.00450849	0	-0.0135255	2	0.0167458	2	0.00161017	2	0.00579663	2	-0.0112719	2	0.00869546	0	0.0251202	1	0.00611903	0	0.0103057	2	0.120119	2	-0.00193221	2	0.0933902	2	-0.0135255	2	0.00483052
2.3601	0.0811528	2	-0.00611866	2	-0.00611866	1	0.0199662	2	-0.0151356	1	0	2	0.00676314	1	0.0866326	2	-0.0305951	2	-0.0138483	1	0.0112712	0	0.0074068	2	0.00450849	2	0.00579663	0	-0.00869494	2	-0.0148145	2	0.0257643	0	0.0077293	1	-0.0186791	0	-0.00837341	2	-0.0492714	2	0.018678	2	0.122373	2	0.00289831	2	-0.00611866
2.4001	0.00708477	2	-0.00966105	1	-0.0566782	1	0.233475	2	-0.0399323	1	0.0103057	2	0.0318834	1	-0.00547492	2	0.0122381	1	-0.00161027	1	-0.00354238	0	-0.000322035	1	0.00322035	1	-0.000966105	0	-0.00483052	1	-0.0041867	2	0.00257643	0	0	0	-0.00579697	0	0.00869546	2	0.0724579	2	0.046051	2	-0.0473391	2	0.0148136	2	0.00483052
2.4401	0.00579663	0	-0.0483052	1	0.10917	1	-0.140085	2	0.0312374	1	-0.00257643	2	0.00966162	1	0.0235099	0	0.0396127	1	-0.000322054	1	-0.0106272	0	0.00966105	1	0.00064407	1	0.00128814	0	0.00805087	1	-0.00933957	2	-0.0106278	0	0.00611903	0	0.00257643	0	-0.00998368	2	-0.037034	2	0.0103051	2	0.018034	2	-0.00064407	2	0.00869494
2.4801	0.00708477	0	0.0763223	1	-0.064407	1	-0.0074068	2	-0.00386442	1	0.0041867	2	0.0128822	1	-0.00708519	0	0.0843782	1	0.00998368	1	0.0334916	0	0.00450849	1	-0.018356	1	-0.00257628	0	-0.00579663	1	-0.00515287	0	0	0	-0.00450876	0	0.0283408	0	-0.00933957	1	0.0228645	2	-0.064729	2	0.0161017	2	-0.0225424	2	0.0595765
2.5201	0.0325255	0	-0.0711697	1	-0.00386442	1	-0.0347798	2	-0.0322035	1	-0.00644108	2	0.0196453	1	0.000966162	0	0.0244761	1	-0.0141704	1	0.0115933	0	-0.0103051	1	0.0122373	1	-0.00708477	0	0.00933901	1	0.0109498	0	-0.00869546	0	-0.0383244	0	-0.00483081	0	0.0138483	1	0.0161017	2	0.00966105	2	-0.00289831	2	0.0151356	2	-0.172933
2.5601	0.0882376	0	0.0611867	1	0.0914579	1	-0.141373	2	0.0598985	1	0.0154586	2	-0.0222217	1	0.0135263	0	-0.00547492	1	0	1	0.0222204	1	0.00193221	1	-0.00579663	1	0.0135255	0	-0.00193221	1	0.0763268	0	-0.00289849	0	0.0112719	0	0.000644108	0	-0.0132042	1	-0.0354238	2	0.0808308	2	0.00257628	2	-0.0144916	2	-0.0386442
2.6001	-0.138475	0	0.0199662	1	-0.0589324	1	0.125916	2	-0.0251187	1	0.000966162	2	-0.0293069	1	0.00289849	0	-0.00611903	1	-0.0167468	1	-0.0428307	1	-0.00128814	1	-0.018034	1	-0.00225424	0	-0.0064407	1	-0.00837341	0	0.00289849	0	0.0305951	0	0.00225438	0	-0.00547492	1	0.0875935	2	0.0483053	2	0.0238306	2	-0.00161017	2	-0.0141695
2.6401	0.111746	0	0.0286611	1	-0.0631189	1	0.00128814	0	0.0347798	1	-0.0115939	2	-0.00740724	1	-0.0164248	0	-0.0206115	0	-0.00998368	2	0.0586104	1	0.0135255	1	-0.0151356	1	0.00579663	0	-0.0109492	0	-0.00740724	0	0.00644108	0	0.00450876	0	0.00676314	0	-0.00193232	1	-0.149424	2	0.0405764	2	-0.0798647	2	-0.00515256	2	0.0125594
2.6801	-0.0161017	1	-0.0157797	1	0.102729	1	-0.0615087	0	-0.036712	1	0.0170689	2	0.0161027	1	0.00289849	0	0.0260864	0	-0.0267305	2	0.0505595	1	0.00322035	1	-0.0138475	1	0.000322035	0	-0.00289831	0	-0.00128822	0	-0.00354259	0	-0.0380024	0	-0.00547492	0	0.0190012	1	-0.018356	2	-0.00901698	2	0.0154577	2	-0.12656	2	-0.00547459
2.7201	0.0425086	1	0.0338137	1	0.0202882	1	0.14717	0	0.0293052	1	-0.00128822	2	0.0041867	1	0.00128822	1	0.0289849	0	0.0122381	2	0.0235086	1	-0.00354238	1	0.0209323	1	-0.0122373	0	0.00772884	0	-0.00483081	0	-0.00579697	0	0.00805135	0	-0.000966162	0	0.00869546	1	-0.00772884	2	0.0357459	1	0.00161017	2	0.0982207	1	0.0656951
2.7601	0.0267289	1	0.0296272	1	-0.0776104	1	-0.0495934	0	-0.0389662	1	0.00579697	1	-0.0199674	1	0.00354259	1	0.0215776	0	0.00354259	2	-0.027373	1	-0.00161017	1	0.0228645	1	0.0135255	0	0.00805087	0	0.00161027	0	-0.0106278	0	0.00644108	0	0.00225438	0	0.000644108	1	0.00869494	0	-0.0408984	1	0.0615087	1	0.0260848	1	0.0103051
2.8001	0.0109492	1	-0.027373	1	0.0173899	1	-0.00869494	0	0.0283391	1	-0.029951	1	-0.0103057	1	-0.00225438	1	0.018035	0	-0.00450876	2	-0.00418645	1	0.00418645	1	-0.000966105	1	-0.00869494	0	0.00515256	0	-0.000644108	0	0.00128822	0	-0.00193232	0	-0.00611903	0	-0.0186791	1	0.00354238	0	-0.0373561	1	-0.0901698	1	-0.155221	1	0.0904918
2.8401	0.0132034	1	0.0299493	1	0.0541019	1	0.0528137	1	-0.0466951	1	-0.00708519	1	0.00901751	1	0.00161027	1	0.0164248	0	0.00740724	2	-0.0119153	1	0.000966105	1	-0.0144916	1	0.00386442	0	0.00064407	0	0.0402568	2	-0.00611903	0	0.00740724	0	-0.000644108	0	-0.00225438	1	-0.018034	0	0.0115933	1	-0.0119153	1	0.109814	1	-0.0505595
2.8801	0.0608646	1	-0.0225424	1	-0.104017	1	0.0286611	1	0.0267289	1	-0.00611903	1	0.00740724	1	0.0228658	1	0.00193232	1	-0.00257643	0	-0.0177119	1	0.00193221	1	0.0115933	1	0.000322035	0	-0.00998308	0	0.000966162	2	0.00483081	0	0.00515287	0	0.0148145	0	-0.00257643	1	0.0212543	0	0.0476612	1	0.00805087	1	0.0167458	1	-0.0225424
2.9201	0.0518476	1	0.0199662	1	0.0512036	1	0.00708477	1	-0.0322035	1	-0.00515287	1	-0.0212556	1	-0.00837341	1	0.00483081	1	-0.00933957	0	0.0151356	1	0.00322035	1	-0.00354238	1	0.00418645	0	-0.00483052	1	0.0077293	2	0.00289849	0	0.00257643	0	0.00289849	0	0.0228658	1	-0.00837291	0	0.046051	1	0.0376781	1	-0.092424	1	0.0396103
2.9601	-0.0360679	1	0.0157797	1	0.0244747	1	0.0495934	1	0.0309154	1	-0.0225438	1	-0.00386465	0	0.0151365	1	-0.00901751	1	0.0218997	0	0.0376781	1	0.000322035	1	0.00418645	1	0.0144916	0	0.00418645	1	0.0792253	1	-0.00128822	0	-0.00225438	0	0.00450876	0	-0.00611903	1	-0.0238306	0	0.027373	1	-0.117543	1	0.0669833	1	0.0318815
3.0001	0.0817969	1	0.00611866	1	-0.0408984	1	-0.122051	1	-0.0151356	1	-0.0247982	1	0.00161027	0	-0.00161027	1	0.00676314	1	-0.00611903	0	0.00579663	1	-0.000322035	1	-0.00579663	1	-0.00450849	0	0.0215763	1	-0.0805135	1	0.000966162	0	0.00225438	0	-0.00289849	0	-0.00644108	1	-0.00708477	0	0.0299493	1	-0.0582883	1	0.0821189	1	-0.0190001
3.0401	-0.0882376	1	0.0312374	1	0.0515256	1	0.111102	1	-0.000966105	1	0.000644108	1	0.0041867	0	0.00386465	1	0.00676314	1	-0.00161027	0	-0.0238306	1	0.00161017	1	0.00161017	1	-0.000966105	0	-0.00354238	0	0.0859884	1	-0.00322054	0	0.00354259	0	-0.000322054	0	0.00322054	1	-0.0141695	0	0.0322035	1	-0.0157797	1	0.0157797	1	-0.0489493
3.0801	0.0392883	0	0.0267289	1	0.00354238	0	0.0892037	1	0.0444408	1	0.00322054	0	-0.00193232	0	-0.0041867	1	0.0106278	1	-0.00547492	0	-0.0196441	1	0.00579663	1	-0.00193221	1	-0.00225424	0	0.00064407	0	-0.0640888	1	0.00708519	0	-0.00193232	0	0.0164248	0	-0.00644108	1	-0.0202882	0	0.0380001	1	0.0302713	1	-0.0399323	1	-0.0396103
3.1201	-0.0193221	0	-0.0132034	0	0.00322035	0	0.0383222	1	0.0408984	1	-0.00933957	0	-0.00805135	0	0.000644108	1	0.00837341	1	0.0077293	0	0.0106272	1	-0.00386442	1	-0.00354238	1	-0.00933901	0	-0.00064407	0	0.0412229	1	-0.00450876	0	0.00257643	0	0.00547492	0	-0.0077293	0	-0.0293052	1	0.0264069	1	0.0334916	1	-0.064729	1	-0.0380001
3.1601	-0.0212543	0	-0.00225424	0	-0.000966105	0	0.0408984	1	0.0412205	1	-0.00161027	0	0.00515287	0	0.0103057	1	0.000644108	0	0.0183571	0	-0.00998308	1	0.00579663	1	0.00128814	1	0.00772884	0	-0.0103051	0	0.0508845	1	0.00161027	0	-0.00611903	0	-0.00805135	0	0.00966162	0	0.0218984	1	0.00869494	1	0.055068	1	-0.0608646	1	-0.027373
3.2001	0.00354238	0	0	0	0.00386442	0	-0.161984	0	-0.0173899	0	0.0151365	0	0.0157806	0	-0.00354259	1	0.00322054	0	0	0	-0.00837291	2	0.00289831	1	-0.00901698	1	0.00257628	0	0	0	-0.0840561	1	0.00708519	0	0.00161027	0	0.00450876	0	-0.00901751	0	0.0408984	1	-0.0218984	1	0.0428307	1	-0.0669833	1	0.0299493
3.2401	-0.00933901	0	0.00966105	0	-0.00193221	0	0.0782545	0	-0.0138475	0	0.0041867	0	-0.00257643	0	-0.00193232	1	0.00869546	0	-0.00257643	0	-0.00547459	0	-0.0112712	1	0.00579663	1	0.00676273	0	-0.00225424	0	0.00869546	1	0.00611903	0	0.00676314	0	-0.000966162	0	0.00161027	0	-0.0331696	1	-0.027695	0	0.0489493	1	-0.0608646	1	0.0392883
3.2801	0.00322035	0	-0.0064407	0	0.00386442	0	0.0418646	0	0.00193221	0	-0.00322054	0	-0.00450876	0	-0.0112719	1	0	0	0.00354259	0	-0.00483052	0	-0.036712	1	-0.00611866	1	-0.00676273	0	-0.00225424	0	0.00128822	1	-0.000644108	0	0.000322054	0	0.00450876	0	0.0103057	0	0.00483052	1	0.00450849	0	0.0244747	1	-0.0325255	0	-0.03639
3.3201	0.000322035	0	0.00579663	0	-0.00483052	0	0.00193221	0	0.00354238	0	-0.000966162	0	0	0	0.0103057	2	0.000966162	0	0.00354259	0	0.00128814	0	0.0209323	1	0.0103051	1	-0.00547459	0	0.00611866	0	-0.00193232	1	-0.0103057	0	0.00322054	0	0.00998368	0	0.0041867	0	0.0270509	1	0.00257628	0	-0.0064407	1	0.0138475	0	0.0247967
3.3601	0.00354238	0	0	0	0.00418645	0	0.00483052	0	0.00128814	0	-0.00322054	0	0.000966162	0	0.00483081	2	-0.000322054	0	0.0164248	0	-0.00418645	0	-0.0351018	1	-0.0293052	1	0.0109492	1	0.00354238	0	0.00998368	1	0.00483081	0	-0.00289849	0	-0.000644108	0	0.00676314	0	-0.0164238	1	0.0115933	0	-0.055712	1	0.0289832	0	0.0402544
3.4001	0.0106272	0	-0.0074068	0	-0.00611866	0	0.00289831	0	-0.000966105	0	-0.0077293	0	-0.00740724	0	0.0041867	0	0.0041867	0	0.00289849	0	0.00966105	0	0.00483052	1	-0.00901698	1	-0.0228645	1	-0.0064407	0	0.0373583	1	0.00708519	0	-0.000644108	0	-0.00450876	0	-0.0103057	0	-0.00869494	1	0.000966105	0	-0.0231865	1	0.0389662	0	-0.036712
3.4401	-0.00128814	0	-0.00257628	0	-0.00869494	0	-0.00547459	0	-0.00064407	0	-0.00386465	0	-0.00386465	0	-0.00193232	0	0.00676314	0	-0.00257643	0	-0.00708477	0	0.00966105	0	-0.0257628	1	-0.018356	1	0.0144916	0	-0.0634446	1	0.0173909	0	-0.00805135	0	-0.00515287	0	0.00257643	0	0.0325255	1	0.00225424	0	0.0376781	1	0.0164238	0	-0.0106272
3.4801	0.00289831	0	0.00611866	0	-0.00289831	0	0.00966105	0	-0.00547459	0	0.00386465	0	-0.00193232	0	-0.000644108	0	0.0041867	0	-0.00579697	0	-0.000322035	0	0	0	-0.00772884	1	-0.00418645	0	0.00128814	0	0.0167468	1	-0.000966162	0	0.00289849	0	-0.00386465	0	0.00128822	0	-0.0235086	1	0.00483052	0	0.0383222	1	-0.0267289	0	0.0412205
3.5201	0.00193221	0	0.00579663	0	0.0151356	0	0.00193221	0	0.0064407	0	0.00225438	0	-0.00193232	0	0	0	0.00257643	0	0.0109498	0	-0.00322035	0	-0.00450849	0	0.00322035	0	-0.0125594	0	0	0	-0.0782591	0	-0.00289849	0	-0.000322054	0	-0.00386465	0	0.00998368	0	0.00708477	1	0.00354238	0	-0.00289831	1	-0.00450849	0	-0.0173899
3.5601	0.00386442	0	0.00772884	0	0.00869494	0	0.00708477	0	0.00354238	0	-0.00128822	0	-0.00547492	0	-0.00805135	0	-0.00193232	0	-0.00128822	0	0.00128814	0	0.00547459	0	0.00547459	0	0.00257628	0	0.00128814	0	-0.0283408	0	-0.00740724	0	-0.00386465	0	-0.000966162	0	-0.00740724	0	0.0209323	1	-0.000322035	0	-0.0492714	1	-0.00289831	0	-0.0334916
3.6001	0.00225424	0	-0.00128814	0	-0.0103051	0	0.0074068	0	0.00418645	0	0.0144924	0	0.00869546	0	0.00483081	0	0.000322054	0	0.00354259	0	0.00161017	0	0.0148136	0	-0.00418645	0	0	0	-0.00579663	0	-0.00708519	0	0.000966162	0	-0.0077293	0	-0.000644108	0	-0.00257643	0	-0.0338137	1	-0.00354238	0	-0.0190001	1	0.0128814	0	0.0135255
3.6401	0.0106272	0	-0.00193221	0	0.00128814	0	-0.00193221	0	-0.00483052	0	-0.00644108	0	0.00193232	0	-0.00869546	0	0.0144924	0	0.00128822	0	-0.00128814	0	0.0064407	0	-0.0064407	0	0.00547459	0	-0.00515256	0	-0.00161027	0	0.018035	0	0.00322054	0	0.0112719	0	-0.00161027	0	0.0373561	1	0.00161017	0	0.0103051	1	0.00289831	0	0.0199662
3.6801	0	0	0.00869494	0	0.00611866	0	0.00289831	0	-0.00289831	0	0	0	-0.0041867	0	-0.00708519	0	0.0103057	0	-0.00998368	0	0.00193221	0	0.0103051	0	-0.00998308	0	-0.00579663	0	-0.00515256	0	0.00225438	0	0.00128822	0	0.000966162	0	-0.00354259	0	0.00225438	0	-0.0235086	1	0.00193221	0	0.0138475	1	0.00708477	0	0.0347798
3.7201	0.00289831	0	0.00289831	0	0.00257628	0	0.00547459	0	-0.000322035	0	0.000322054	0	-0.00161027	0	-0.00515287	0	-0.00386465	0	-0.00322054	0	-0.00064407	0	-0.00418645	0	-0.0064407	0	-0.00225424	0	-0.00354238	0	0.000644108	0	0.00161027	0	0.00611903	0	0.00644108	0	-0.0144924	0	0.0231865	1	0.00483052	0	-0.028017	1	0.00547459	0	-0.00901698
3.7601	0.00193221	0	0.00354238	0	0.00354238	0	0.000322035	0	-0.00611866	0	0.00901751	0	-0.00740724	0	0.0103057	0	0.000966162	0	0.0112719	0	0.00611866	0	0.00193221	0	-0.00805087	0	0.00418645	0	-0.00515256	0	-0.0215776	0	-0.000322054	0	-0.00225438	0	-0.00805135	0	-0.00225438	0	-0.00869494	1	0.00933901	0	0.00772884	0	0.00064407	0	-0.0260848
3.8001	0.00193221	0	-0.00257628	0	0.0064407	0	0.00837291	0	0.00064407	0	-0.00611903	0	-0.00483081	0	-0.00128822	0	0.00740724	0	-0.00322054	0	-0.00805087	0	-0.00547459	0	0.00161017	0	0.00450849	0	-0.00386442	0	0.00161027	0	0	0	-0.00644108	0	-0.00193232	0	-0.00128822	0	0.0119153	1	0.00901698	0	0.018678	0	0.00257628	0	-0.0157797
3.8401	-0.00354238	0	0.00128814	0	-0.00998308	0	-0.000966105	0	0.00515256	0	-0.00579697	0	0.00257643	0	-0.00354259	0	0.0167468	0	-0.00225438	0	-0.00611866	0	-0.00676273	0	0.00805087	0	-0.000966105	0	-0.00354238	0	0.0190012	2	0.0144924	0	-0.000966162	0	0.0077293	0	-0.00450876	0	0.0190001	1	0.00579663	0	0.00772884	0	0.00579663	0	-0.0212543
3.8801	-0.0119153	0	0.00837291	0	0.00193221	0	0.00483052	0	-0.0103051	0	0.00257643	0	-0.00257643	0	0.0041867	0	-0.00644108	0	-0.00450876	0	0.00161017	0	-0.000322035	0	-0.00257628	0	0.00064407	0	-0.00128814	0	0.0959721	2	0.00128822	0	0.00611903	0	0.00805135	0	0	0	-0.0144916	1	0.0064407	0	0.00515256	0	0.0138475	0	0.00998308
3.9201	-0.00128814	0	0.00772884	0	-0.00289831	0	0.00418645	0	0.0112712	0	-0.00450876	0	0.000966162	0	-0.000322054	0	0.00289849	0	0.00450876	0	0.00193221	0	-0.00322035	0	-0.00611866	0	-0.00805087	0	0.00418645	0	0.258287	2	-0.00547492	0	-0.00386465	0	-0.00322054	0	0.00837341	0	0.0132034	1	0.00869494	0	-0.00064407	0	0.00901698	0	0.000966105
3.9601	-0.000322035	0	-0.000322035	0	0.0115933	0	0.00386442	0	-0.000966105	0	-0.00128822	0	0.00322054	0	0.0183571	0	0.00193232	0	0.0164248	0	0.0074068	0	-0.00772884	0	0.00257628	0	0.00611866	0	-0.0128814	0	-0.00740724	2	0.00676314	0	0.00161027	0	0.00161027	0	-0.00644108	0	0.0148136	1	0.00676273	0	0.00998308	0	0.00579663	0	0.00483052
4.0001	0.00289831	0	0.00676273	0	0.00193221	0	0.00708477	0	-0.00128814	0	0.0154586	0	0.011916	0	0.000966162	0	0.00644108	0	-0.0122381	0	0.00869494	0	0.00418645	0	-0.00289831	0	-0.00611866	0	-0.00386442	0	-0.00322054	2	0.00289849	0	-0.000322054	0	-0.00676314	0	0.00128822	0	-0.00966105	1	0.00805087	0	-0.000966105	0	-0.000322035	0	0.00708477
4.0401	0.00450849	0	0.00354238	0	-0.00064407	0	-0.00161017	0	0.00611866	0	-0.00354259	0	0	0	0.000966162	0	0.00740724	0	-0.000322054	0	-0.0103051	0	0.00579663	0	0.0115933	0	0.00128814	0	-0.00772884	0	0.0103057	0	0.0138483	0	0.00676314	0	0.000644108	0	0.00225438	0	0.0196441	0	0.00322035	0	0.00611866	0	0.00354238	0	0.0119153
4.0801	0	0	0.00772884	0	0.00257628	0	0.00064407	0	-0.00483052	0	-0.00805135	0	0.00322054	0	0.00225438	0	-0.00161027	0	0.00193232	0	0.00193221	0	-0.00676273	0	-0.00161017	0	0.000322035	0	0.000322035	0	0.00869546	0	-0.00547492	0	0.00128822	0	0.0128822	0	0	0	0.00450849	0	0.00611866	0	0.00161017	0	0.00933901	0	0.00805087
4.1201	0.0106272	0	-0.000322035	0	0.00354238	0	0.00676273	0	0.00515256	0	0.00579697	0	-0.000644108	0	-0.00225438	0	-0.000644108	0	-0.00289849	0	0.00064407	0	-0.0138475	0	-0.00611866	0	-0.00322035	0	-0.00354238	0	-0.0103057	0	-0.000322054	0	-0.000966162	0	0.000966162	0	0.0148145	0	0.00611866	0	0.00515256	0	-0.00386442	0	0.00386442	0	0.00161017
4.1601	0.00289831	0	-0.00515256	0	0.00708477	0	-0.00386442	0	0.00869494	0	0.000322054	0	-0.00161027	0	0.017713	0	-0.000644108	0	0.0132042	0	-0.000966105	0	0.00289831	0	0.00225424	0	0.0109492	0	-0.00483052	0	-0.000644108	0	-0.00837341	0	0.0041867	0	-0.00289849	0	-0.00225438	0	0.000322035	0	0.00547459	0	-0.000966105	0	0.00193221	0	0
4.2001	0.0125594	0	0.000966105	0	-0.00483052	0	0.00933901	0	0.00611866	0	0.00579697	0	0.0141704	0	-0.00289849	0	-0.00128822	0	-0.00547492	0	0	0	0.000322035	0	-0.00225424	0	-0.00064407	0	-0.0109492	0	-0.0041867	0	-0.000966162	0	0.000322054	0	-0.00161027	0	0.00225438	0	0.00257628	0	0.00515256	0	-0.000322035	0	0.000966105	0	0.00483052
4.2401	-0.00515256	0	0.00257628	0	-0.00193221	0	0.00611866	0	-0.00193221	0	-0.00225438	0	0.00161027	0	0.000644108	0	0.0151365	0	0.00450876	0	0.00128814	0	0.00611866	0	0.00064407	0	0.00257628	0	0.000966105	0	0.00676314	0	0.00483081	0	0.00128822	0	0.00193232	0	0.0041867	0	0.0109492	0	-0.00676273	0	0.00225424	0	0.00869494	0	-0.000322035
4.2801	-0.000322035	0	0.00933901	0	-0.00322035	0	-0.00289831	0	-0.00676273	0	-0.000644108	0	-0.00386465	0	0.00161027	0	-0.00483081	0	0.00193232	0	-0.000966105	0	-0.00128814	0	-0.00483052	0	-0.00289831	0	-0.00161017	0	0.000644108	0	-0.00483081	0	0.00128822	0	0.0132042	0	0.00386465	0	0.00386442	0	0.00483052	0	0.00193221	0	0.00772884	0	0.00354238
4.3201	0.00579663	0	0.00289831	0	0.000322035	0	0.00161017	0	0.0109492	0	0.000644108	0	0.00289849	0	0.000966162	0	-0.0106278	0	0.00257643	0	-0.00708477	0	-0.00547459	0	0.00354238	0	-0.00772884	0	0.00837291	0	0.00708519	0	-0.00322054	0	0.0144924	0	0.00193232	0	0.0135263	0	0.00128814	0	0.00161017	0	-0.00128814	0	0.00386442	0	0.00418645
4.3601	-0.00708477	0	0.0151356	0	-0.000966105	0	0.00547459	0	0.0173899	0	0.00386465	0	0.00676314	0	0.0157807	0	0.00386465	0	-0.0112719	0	-0.00322035	0	0.00611866	0	-0.00772884	0	-0.00161017	0	0.00515256	0	0.00354259	0	-0.00386465	0	0.00128822	0	0.00483081	0	-0.00354259	0	0.00772884	0	0.00708477	0	0.00579663	0	0.00676273	0	-0.000966105
4.4001	0.00257628	0	0.00418645	0	0.00450849	0	0.00676273	0	0.00161017	0	-0.00483081	0	0.00611903	0	-0.00740724	0	0.0077293	0	0.00483081	0	-0.00064407	0	-0.0103051	0	0.00193221	0	0.00418645	0	0	0	-0.0141704	0	0.00225438	0	-0.00354259	0	0.000322054	0	0.00257643	0	-0.00193221	0	-0.00128814	0	0.00611866	0	-0.00515256	0	-0.00322035
4.4401	0.00128814	0	0.00161017	0	-0.00322035	0	-0.000966105	0	-0.00289831	0	0.00483081	0	-0.000966162	0	-0.00161027	0	0.0148145	0	0.00579697	0	-0.00064407	0	0.00386442	0	-0.00354238	0	-0.00257628	0	0.0074068	0	-0.0183571	0	-0.00257643	0	0.00322054	0	0.000322054	0	-0.00128822	0	-0.00193221	0	0.00708477	0	0.0103051	0	0.00579663	0	0.0074068
4.4801	0.000322035	0	0.00933901	0	0.0109492	0	0.0064407	0	-0.00837291	0	-0.00579697	0	0	0	-0.00805135	0	-0.00128822	0	-0.00193232	0	-0.0128814	0	0.000966105	0	0.000322035	0	-0.00225424	0	-0.00064407	0	0.0434773	0	-0.00193232	0	0.00225438	0	0.0122381	0	0.00547492	0	0.00322035	0	0.00289831	0	0.00901698	0	0.00386442	0	0.0112712
4.5201	0.00483052	0	0.000322035	0	-0.00386442	0	-0.00257628	0	0.00966105	0	0.00257643	0	0.000644108	0	0.00193232	0	-0.00225438	0	0.0041867	0	-0.00225424	0	0.00515256	0	-0.00354238	0	0.00450849	0	0.00483052	0	-0.017713	2	0.00354259	0	0.00966162	0	0.00354259	0	0.0164248	0	-0.0064407	0	0	0	0.00837291	0	0.00354238	0	-0.00322035
4.5601	0.0064407	0	0.00354238	0	-0.00064407	0	-0.00225424	0	0.00515256	0	-0.00322054	0	0.00869546	0	0.0135263	0	-0.00289849	0	0.00901751	0	-0.00257628	0	0.00225424	0	0.00418645	0	0.00483052	0	0.00225424	0	-0.00289849	1	-0.00128822	0	-0.00289849	0	-0.00225438	0	0.000322054	0	0.00869494	0	0.00933901	0	0.00289831	0	-0.00225424	0	0.00579663
4.6001	0.00579663	0	-0.00257628	0	0.000322035	0	0.00418645	0	0.00611866	0	0.0144924	0	0.00998368	0	0.00225438	0	0.00128822	0	-0.00515287	0	0	0	0.0103051	0	-0.00354238	0	0.000322035	0	-0.00386442	0	-0.0399347	1	-0.00161027	0	-0.000966162	0	-0.00225438	0	-0.000322054	0	0	0	0.00483052	0	0.00772884	0	0.00193221	0	0.00450849
4.6401	0.00611866	0	0.00418645	0	-0.00322035	0	-0.00386442	0	0.00386442	0	0.000644108	0	-0.0041867	0	0.00161027	0	0.0144924	0	0.00193232	0	-0.00322035	0	0.0106272	0	0	0	0.00901698	0	-0.00161017	0	0.0331716	1	-0.00450876	0	0.0109498	0	0.000322054	0	-0.00354259	0	0.00547459	0	0.00772884	0	0.0074068	0	-0.00161017	0	0.00128814
4.6801	-0.00354238	0	0.00322035	0	0.00611866	0	0.00064407	0	-0.00064407	0	-0.00933957	0	0.00289849	0	-0.00128822	0	-0.00128822	0	-0.00708519	0	-0.00901698	0	-0.00193221	0	-0.0119153	0	0.000322035	0	0.00128814	0	0.0161027	1	0.00128822	0	-0.00611903	0	0.0173909	0	0.00161027	0	0.00837291	0	0.00161017	0	0.00225424	0	0.018356	0	0.0112712
4.7201	-0.00128814	0	0.00128814	0	0.00933901	0	-0.00225424	0	0.00064407	0	-0.000322054	0	0.00611903	0	0.00289849	0	0.00450876	0	0.0041867	0	0.00386442	0	-0.00611866	0	-0.000966105	0	-0.00386442	0	0.00225424	0	0.0186791	1	-0.000322054	0	0.00515287	0	-0.00128822	0	-0.00837341	0	-0.0064407	0	0.00128814	0	-0.000322035	0	0.00322035	0	0.0074068
4.7601	0.00161017	0	-0.00225424	0	0.00193221	0	-0.00289831	0	0.000966105	0	0.00579697	0	-0.00225438	0	-0.00837341	0	-0.00450876	0	0.018035	0	0.00064407	0	0.00418645	0	-0.000966105	0	0.00289831	0	0.00450849	0	-0.0202894	1	0.00128822	0	-0.00579697	0	0.00289849	0	-0.0041867	0	0.00450849	0	0.00322035	0	0.00837291	0	-0.00193221	0	0.00483052
4.8001	0.00515256	0	0.00225424	0	0	0	0.00257628	0	0.00611866	0	0.00933957	0	0.0135263	0	-0.00322054	0	0.00515287	0	0.000322054	0	0.00579663	0	-0.00322035	0	0.00611866	0	0	0	-0.0112712	0	-0.0267305	1	0	0	-0.00193232	0	0.0041867	0	0.000322054	0	0.00772884	0	0.00579663	0	0.00322035	0	0.00128814	0	-0.00805087
4.8401	-0.00064407	0	0.00901698	0	-0.00450849	0	0.00450849	0	-0.00064407	0	0.00193232	0	0.00161027	0	-0.000644108	0	0.0202894	0	-0.00676314	0	0	0	0.00386442	0	-0.000966105	0	-0.000322035	0	-0.00418645	0	-0.00257643	1	0.0173909	0	0.00515287	0	-0.00225438	0	-0.00225438	0	0.00998308	0	0.00128814	0	0.0103051	0	0.00161017	0	0.00579663
4.8801	-0.000966105	0	0.00386442	0	0.00193221	0	0.0074068	0	0.00483052	0	-0.00837341	0	-0.00740724	0	-0.00161027	0	-0.000966162	0	0.00611903	0	-0.00386442	0	-0.00869494	0	-0.00772884	0	0.00966105	0	-0.00161017	0	0.077615	1	0.00386465	0	0	0	0.00450876	0	0.00547492	0	0.00386442	0	-0.00064407	0	0.00128814	0	0.0122373	0	0.0115933
4.9201	0.00386442	0	0.00805087	0	0.00805087	0	0.00225424	0	0.00579663	0	-0.00193232	0	0.00515287	0	0.00289849	0	-0.000644108	0	-0.00225438	0	-0.00547459	0	-0.00837291	0	-0.00772884	0	-0.00547459	0	-0.00289831	0	-0.0763268	1	-0.00483081	0	-0.00386465	0	0.00708519	0	0.00128822	0	-0.00064407	0	0.00161017	0	0.00128814	0	0.00418645	0	0.00289831
4.9601	0.00772884	0	0.00547459	0	0.0109492	0	-0.000966105	0	-0.00289831	0	0.00225438	0	-0.000644108	0	0.0164248	0	0.000644108	0	-0.00644108	0	0.00354238	0	0.0132034	0	0.00515256	0	0.00450849	0	-0.0157797	0	0.0293069	1	0.00837341	0	-0.00547492	0	-0.00289849	0	0	0	0.0064407	0	0.00483052	0	0.00966105	0	-0.00193221	0	0.00161017
5.0001	0.000966105	0	0.00611866	0	0.000966105	0	0.0161017	0	0.00225424	0	-0.0115939	0	-0.00161027	0	0.00515287	0	0.0109498	0	-0.00966162	0	0.000966105	0	0.00257628	0	0.000966105	0	0.00547459	0	-0.00257628	0	0.0363921	1	0.00740724	0	-0.0122381	0	-0.00161027	0	-0.0077293	0	0.00322035	0	0.0064407	0	-0.00128814	0	0.00547459	0	0.0128814
5.0401	0.00322035	0	0.00772884	0	-0.00289831	0	-0.00386442	0	0.00128814	0	-0.00257643	2	0.00257643	0	-0.00193232	0	0.0151365	0	-0.00386465	0	-0.0119153	0	0.00193221	0	0.00322035	0	0.000966105	0	-0.00161017	0	0.0280187	1	-0.00322054	0	0.000966162	0	0.00998368	0	-0.00193232	0	0.00450849	0	0.0128814	0	0.00515256	0	0.0074068	0	0.00418645
5.0801	-0.000966105	0	-0.00128814	0	0	0	-0.00193221	0	-0.000966105	0	-0.0115939	2	0.00161027	0	-0.00450876	0	-0.00579697	0	-0.00193232	0	-0.00579663	0	-0.00257628	0	-0.00579663	0	-0.0074068	0	0.00483052	0	-0.0225438	1	-0.00483081	0	0.00225438	0	-0.000644108	0	-0.00128822	0	0.00064407	0	-0.00064407	0	0.0064407	0	0.00418645	0	0.0132034
5.1201	0.00676273	0	0.00128814	0	0.00483052	0	-0.00128814	0	0.00128814	0	0.00483081	0	-0.00450876	0	0.00128822	0	-0.00805135	0	0.00322054	0	0.00128814	0	0.000966105	0	-0.00837291	0	-0.00257628	0	-0.00418645	0	-0.00450876	1	0.00289849	0	0.0148145	0	-0.00483081	0	0.00676314	0	-0.00193221	0	-0.00547459	0	-0.00193221	0	-0.00483052	0	-0.00257628
5.1601	-0.00579663	0	-0.00128814	0	0.00193221	0	-0.0074068	0	0.00998308	0	0.0122381	0	-0.00933957	0	0.0167468	0	-0.000644108	0	-0.000322054	0	-0.00354238	0	0.00257628	0	0.0115933	0	0.0103051	0	-0.00966105	0	-0.00354259	2	0.00386465	0	-0.000644108	0	-0.00966162	0	-0.0103057	0	0.00611866	0	0.00547459	0	-0.000966105	0	0.00450849	0	0.00483052
5.2001	-0.00225424	0	-0.0106272	0	0.00708477	0	0.0148136	0	0.00386442	0	0.00676314	0	0.0132042	0	0.00354259	0	0.0103057	0	0.00966162	0	0.00515256	0	0.00322035	0	-0.00225424	0	-0.000322035	0	0.00161017	0	-0.0215776	2	0.00869546	0	-0.0103057	0	0.00193232	0	-0.00386465	0	0.00225424	0	-0.00225424	0	0.00289831	0	-0.00289831	0	-0.00161017
5.2401	0.00708477	0	0.00772884	0	0.00450849	0	-0.00128814	0	0.00611866	0	-0.0215776	0	0.00644108	0	-0.00257643	0	0.0103057	0	-0.00998368	0	-0.00483052	0	0.00483052	0	0.00515256	0	-0.00225424	0	-0.00450849	0	-0.0486302	2	0.00579697	0	0.00386465	0	-0.00354259	0	-0.00289849	0	0.00128814	0	0.00418645	0	0.00483052	0	0.00257628	0	-0.000966105
5.2801	0.00772884	0	0.00805087	0	-0.00257628	0	-0.00257628	0	-0.0115933	0	0.00128822	0	-0.00386465	0	-0.00193232	0	-0.00450876	0	0.000322054	0	0.00161017	0	-0.00676273	0	-0.00708477	0	-0.00064407	0	0.00869494	0	0.0154586	2	-0.00225438	0	0.00869546	0	-0.00740724	0	-0.000322054	0	-0.00386442	0	-0.0064407	0	0.0138475	0	0.00161017	0	0.0106272
5.3201	0.00611866	0	0.00933901	0	0.00837291	0	0.00322035	0	0.00128814	0	-0.0235099	0	-0.0041867	0	-0.00128822	0	-0.0173909	0	0.00708519	0	-0.00064407	0	-0.00418645	0	-0.00386442	0	-0.00837291	0	0.00257628	0	0.00225438	2	-0.00611903	0	0.00354259	0	-0.000644108	0	-0.00193232	0	0.0109492	0	-0.00193221	0	0.0064407	0	0.00708477	0	-0.00064407
5.3601	-0.00289831	0	0.00225424	0	0.0064407	0	-0.00161017	0	0.00483052	0	0.00354259	0	0.000644108	0	-0.0138483	0	0.00805135	0	-0.00289849	0	0.00128814	0	-0.00257628	0	0.000966105	0	-0.00193221	0	-0.00289831	0	-0.0041867	2	0.000644108	0	0.00161027	0	0.00579697	0	0	0	0.00515256	0	0.00966105	0	0.0128814	0	0.0128814	0	0.00418645
5.4001	-0.00354238	0	-0.00128814	0	-0.00869494	0	0.00450849	0	0.00128814	0	-0.00161027	0	-0.0151365	0	0.000322054	0	-0.00354259	0	-0.000322054	0	-0.00515256	0	0.0112712	0	0.00322035	0	0.00676273	0	0.00579663	0	-0.0041867	2	-0.00322054	0	0.0041867	0	0.00257643	0	-0.00128822	0	0.0119153	0	0.00772884	0	-0.00386442	0	-0.0177119	0	0.00547459
5.4401	0.00322035	0	-0.00354238	0	-0.00676273	0	0.00161017	0	0.000322035	0	0.00193232	0	-0.00933957	0	0.00611903	0	0.0103057	0	0.0077293	0	-0.00483052	0	-0.00450849	0	0.00676273	0	-0.00128814	0	0.00966105	0	0.00225438	1	0.0109498	0	-0.00515287	0	0.00901751	0	0.0041867	0	0	0	0.00708477	0	-0.00161017	0	0.00869494	0	0.0103051
5.4801	-0.00386442	0	0.00805087	0	0.00772884	0	0.00193221	0	-0.00483052	0	-0.00708519	0	0.00611903	0	-0.00644108	0	-0.000644108	0	0.0173909	0	0.00998308	0	0.00933901	0	-0.00354238	0	0.00257628	0	-0.00193221	0	0.000966162	1	0.00257643	0	0.0041867	0	-0.0154586	0	0.00128822	0	0.0125594	0	0.00354238	0	-0.00225424	0	0.0064407	0	0.00579663
5.5201	0.00161017	0	0.00547459	0	0.00676273	0	-0.000322035	0	0.00611866	0	0.000966162	0	-0.000322054	0	-0.00450876	0	-0.0106278	0	0.00547492	0	0.00354238	0	0.00547459	0	-0.00708477	0	-0.00772884	0	0.0074068	0	0.0077293	1	-0.00386465	0	0.00225438	0	-0.00322054	0	0.00611903	0	0.00547459	0	0.00322035	0	-0.00611866	0	0.00418645	0	0.00547459
5.5601	0.00483052	0	0.00611866	0	0.00418645	0	0.00193221	0	0.0135255	0	-0.00257643	0	0.00354259	0	0.0112719	0	-0.00579697	0	0.00289849	0	0.000966105	0	0.00064407	0	0.00933901	0	0.00354238	0	-0.0074068	0	-0.000966162	1	-0.000322054	0	-0.00579697	0	0.00161027	0	0	0	0.00322035	0	0.00418645	0	0.00193221	0	-0.000322035	0	-0.00386442
5.6001	0.0103051	0	-0.00869494	0	0.00772884	0	0.00708477	0	0.00225424	0	0.0151365	0	0.00805135	0	-0.00579697	0	-0.00193232	0	0.00933957	0	-0.00257628	0	0.00547459	0	-0.0074068	0	-0.000322035	0	-0.00418645	0	-0.00933957	1	0.00193232	0	-0.00322054	0	-0.00322054	0	0.00128822	0	0.00901698	0	0.0141695	0	0	0	0.0074068	0	0.00064407
5.6401	0.00193221	0	0.00128814	0	-0.00933901	0	0.00225424	0	0.00193221	0	0.00547492	0	0.00322054	0	0.00354259	0	-0.0112719	0	0.0212556	2	0.000966105	0	-0.000322035	0	0.00161017	0	0.00386442	0	0.00354238	0	0.0125601	1	0.0132042	0	-0.00386465	0	0.00354259	0	-0.000644108	0	0.0125594	0	0.00772884	0	-0.00289831	0	0.00708477	0	0.00676273
5.6801	-0.0135255	0	0.00966105	0	0.00805087	0	-0.00225424	0	-0.00128814	0	-0.00933957	0	0.00225438	0	0.00644108	0	0.000966162	0	-0.530745	2	0.00547459	0	-0.00064407	0	-0.00289831	0	0.00225424	0	0.000966105	0	0.00515287	1	0.00193232	0	-0.00483081	0	0.0128822	0	0.0109498	0	0.0115933	0	0.00676273	0	0.00483052	0	0.000322035	0	0.0106272
5.7201	0.00772884	0	-0.000966105	0	0.00547459	0	0.00128814	0	0.0154577	0	-0.0077293	0	0.00644108	0	0.00193232	0	0.00161027	0	-0.00161027	2	0.0112712	0	-0.00128814	0	-0.00161017	0	0.000966105	0	0.00901698	0	0.0106278	1	-0.00161027	0	0.0077293	0	-0.00161027	0	0.00998368	0	-0.00257628	0	0.00450849	0	0.0112712	0	0.00064407	0	-0.00386442
5.7601	0.00386442	0	0.000966105	0	-0.000966105	0	-0.000322035	0	0.0112712	0	0.0135263	0	-0.00901751	0	0.00805135	0	0.00483081	0	0.0148145	2	0.00193221	0	0.000322035	0	0.00837291	0	0.00193221	0	0.00869494	0	-0.00354259	1	-0.00128822	0	0.00289849	0	-0.0041867	0	-0.00128822	0	0.00289831	0	0.00901698	0	0.00450849	0	0.0103051	0	-0.00064407
5.8001	0.00901698	0	0.00966105	0	-0.00837291	0	0.00708477	0	0.00547459	0	0.0144924	0	0.0141704	0	-0.0041867	0	0.000966162	0	-0.00193232	2	0.00161017	0	0.0132034	0	-0.00676273	0	-0.00128814	0	-0.0064407	0	0.0264084	2	0.00933957	0	0.0041867	0	0.000966162	0	0.000322054	0	0.00901698	0	0.0125594	0	-0.00064407	0	0.00450849	0	0.00322035
5.8401	0.00611866	0	-0.00225424	0	-0.00322035	0	0.00450849	0	-0.00483052	0	-0.0041867	0	-0.00483081	0	0.0041867	0	0.00611903	0	-0.0077293	1	0.0064407	0	-0.000966105	0	0.00225424	0	0.00483052	0	-0.00225424	0	0.0103057	2	0.0141704	0	0.000966162	0	0.00611903	0	0.00740724	0	-0.000322035	0	0.00837291	0	0.00933901	0	0.0109492	0	0.00547459
5.8801	-0.00579663	0	0.00805087	0	0.00772884	0	-0.00611866	0	0.00322035	0	-0.00740724	0	-0.00354259	0	0.00386465	0	-0.00644108	0	-0.00547492	1	-0.00161017	0	0.00354238	0	-0.00289831	0	-0.00418645	0	-0.00708477	0	-0.0041867	2	-0.00161027	0	0.00740724	0	-0.0173909	0	0.00676314	0	0.00547459	0	-0.00322035	0	-0.00225424	0	0.00805087	0	0.0103051
5.9201	0.0109492	0	0.00418645	0	0.00289831	0	-0.00257628	0	0.000966105	0	-0.00257643	0	0.00193232	0	0.0170689	0	-0.0041867	0	0.00161027	1	-0.00386442	0	-0.00805087	0	-0.00483052	0	-0.00483052	0	0.00418645	0	0.00579697	2	-0.00676314	0	0.00128822	0	-0.00515287	0	0.00483081	0	-0.0112712	0	0.00676273	0	-0.00225424	0	0.00933901	0	0.00515256
5.9601	0.00611866	0	0.00354238	0	0.00966105	0	0.00869494	0	0.00225424	0	-0.0041867	0	0.00225438	0	-0.0103057	0	0.0112719	0	0.0193232	1	0.00837291	0	0.000322035	0	-0.00064407	0	0.00386442	0	-0.00322035	0	-0.00676314	2	-0.000322054	0	0.00579697	0	0.00257643	0	-0.00354259	0	0.0112712	0	0.00676273	0	0.00289831	0	-0.00193221	0	-0.00483052
6.0001	0.0115933	0	0.00064407	0	0.00579663	0	0	0	-0.0064407	0	0.00708519	0	0.00644108	0	0.000966162	0	0.00289849	0	0.0125601	1	0.00354238	0	-0.0109492	0	-0.000966105	0	-0.0064407	0	-0.0064407	0	-0.00193232	2	0.00644108	0	-0.000644108	0	-0.00354259	0	-0.00386465	0	0.0103051	0	0.00611866	0	-0.00354238	0	0.00547459	0	-0.00128814
6.0401	0.00579663	0	0.00450849	0	0.0128814	0	0.00676273	0	0.00450849	0	-0.00611903	0	-0.00193232	0	0.00193232	0	0.0151365	0	-0.00708519	1	-0.0112712	0	-0.00611866	0	0.00289831	0	-0.000966105	0	0.00708477	0	-0.0444435	0	0.00740724	0	0.00386465	0	0.00257643	0	0.00354259	0	0.00193221	0	0.0103051	0	0.00901698	0	0.00708477	0	0.00322035
6.0801	-0.00901698	0	0.00611866	0	0.00257628	0	-0.00322035	0	0.00257628	0	0.00676314	0	-0.0041867	0	-0.00193232	0	0.00128822	0	0.00837341	1	-0.00193221	0	0.00450849	0	-0.0119153	0	-0.0064407	0	-0.000322035	0	0.0115939	0	-0.00579697	0	0.00483081	0	0.0173909	0	0.00837341	0	0.00450849	0	0.00579663	0	0.00547459	0	0.00933901	0	0.0115933
6.1201	0.00225424	0	0.000966105	0	0.000966105	0	0.00869494	0	0.0112712	0	-0.00676314	0	-0.00644108	0	0.00257643	0	0.000644108	0	-0.0161027	1	0.0112712	0	-0.0125594	0	-0.00193221	0	-0.0109492	0	0.00869494	0	-0.00193232	0	-0.00708519	0	0.0186791	0	-0.00225438	0	0.00579697	0	0.000322035	0	0.00354238	0	0.00418645	0	0.0109492	0	0.00547459
6.1601	0.00322035	0	-0.0064407	0	0.00483052	0	0.000322035	0	0.00708477	0	-0.00289849	0	0.00193232	0	0.0157807	0	-0.00257643	0	0.0109498	1	0.00837291	0	0.0064407	0	0.00579663	0	0.00450849	0	0.00064407	0	0.00289849	0	-0.00611903	0	-0.011916	0	0.00354259	0	-0.000322054	0	0.00837291	0	0	0	0	0	0.00450849	0	0.00193221
6.2001	-0.00418645	0	0.00611866	0	0.00805087	0	0.00515256	0	0.00933901	0	0.00869546	0	-0.00708519	0	-0.00257643	2	0.00740724	0	-0.00128822	1	-0.00418645	0	0.00933901	0	0.00772884	0	-0.000966105	0	-0.00772884	0	-0.00611903	0	0	0	0.0077293	0	-0.00193232	0	0	0	0.0144916	0	0.00386442	0	0.00772884	0	0.00386442	0	0.0064407
6.2401	0.00483052	0	0.00193221	0	-0.00515256	0	0.00708477	0	-0.000322035	0	0.00257643	0	-0.0077293	0	-0.00322054	2	-0.00547492	0	0.00257643	1	0.00708477	0	0.00708477	0	0.0074068	0	-0.00257628	0	0.00257628	0	-0.00193232	0	0.00837341	0	0.0122381	0	-0.152332	2	-0.00289849	0	0.00515256	0	0.00386442	0	0.00579663	0	0.00418645	0	-0.00064407
6.2801	0.00161017	0	0.00483052	0	0.00225424	0	0.00128814	0	0.00483052	0	-0.00579697	0	-0.00128822	0	-0.0041867	2	-0.00161027	0	-0.0273746	1	-0.00611866	0	0.00161017	0	0.00289831	0	0.00579663	0	-0.00579663	0	0.0164248	0	0.000644108	0	0.0106278	0	-0.00676314	2	0.00386465	0	0.00676273	0	0.0074068	0	0.00322035	0	0.00933901	0	0.00966105
6.3201	0.00450849	0	0.00161017	0	0	0	0.00483052	0	0.0122373	0	-0.00193232	0	0.000644108	0	-0.00225438	2	-0.00289849	0	-0.00161027	1	-0.00354238	0	-0.00322035	0	-0.00064407	0	-0.00354238	0	0.000322035	0	0.0041867	0	-0.00805135	0	0.0077293	0	0	2	0.00225438	0	-0.00515256	0	0.00772884	0	0.00064407	0	0.00611866	0	0.00515256
6.3601	0.00418645	0	-0.00128814	0	0.00483052	0	0.00418645	0	0.0141695	0	0.00708519	0	-0.000644108	0	0.0138483	0	0.00128822	0	-0.0109498	0	0.00708477	0	0.00708477	0	0.00128814	0	-0.00322035	0	-0.00901698	0	0.00128822	2	0.00483081	0	0.00483081	0	0.000322054	2	-0.00450876	0	-0.000322035	0	0.00450849	0	0.00354238	0	-0.00611866	0	-0.00805087
6.4001	0.00386442	0	0.00354238	0	0.00128814	0	0.00483052	0	-0.00418645	0	0.0144924	0	0.0112719	0	0.00128822	0	0.00322054	0	0.00161027	0	-0.00322035	0	0.00547459	0	0.00322035	0	-0.00193221	0	-0.00547459	0	-0.00225438	2	0.00128822	0	-0.00386465	0	-0.00289849	0	0.0077293	0	0.00611866	0	-0.00128814	0	0.00708477	0	0	0	0.00547459
6.4401	0.00225424	0	0.00483052	0	-0.00322035	0	-0.00161017	0	-0.0135255	0	-0.00450876	0	-0.00386465	0	-0.00225438	0	0.00676314	0	-0.00386465	0	-0.000322035	0	0.00289831	0	0.0064407	0	-0.00483052	0	0.000322035	0	0.00386465	2	0.0151365	0	0.00193232	0	0.00289849	0	0.00128822	0	0.00837291	0	0.00450849	0	0.00901698	0	0.00064407	0	0.0122373
6.4801	0.000322035	0	0.00483052	0	0.00515256	0	-0.00386442	0	0.000322035	0	0.00225438	0	-0.0041867	0	0.00644108	0	-0.00322054	0	-0.000322054	0	0.000322035	0	0.000966105	0	0	0	0.00579663	0	-0.00547459	0	0.00483081	0	-0.00161027	0	-0.000966162	0	-0.0141704	0	0.0157807	0	0.000322035	0	0.00161017	0	0.00515256	0	0.00772884	0	0.00515256
6.5201	0.00611866	0	0.00450849	0	0.000966105	0	-0.000966105	0	0.00869494	0	-0.029951	0	0.00193232	0	0.00901751	0	-0.000644108	0	0.00193232	0	-0.00837291	0	0.00128814	0	-0.00289831	0	-0.00161017	0	0.00837291	0	-0.00869546	0	-0.00257643	0	-0.00805135	0	-0.00322054	0	-0.00483081	0	-0.00322035	0	-0.00483052	0	0.0074068	0	0.00161017	0	-0.00547459
6.5601	0.00805087	0	-0.00128814	0	0.00257628	0	0.00289831	0	-0.00418645	0	0.000644108	0	0.00128822	0	-0.00837341	0	0.00547492	0	0.00901751	0	0.00418645	0	-0.00547459	0	0.00064407	0	0.00450849	0	-0.00225424	0	0	0	0.00515287	0	-0.000966162	0	-0.00193232	0	-0.00289849	0	0.0106272	0	0.00676273	0	0.00869494	0	0.00515256	0	0.0064407
6.6001	-0.000966105	0	0.00161017	0	0.00322035	0	0.00225424	0	0.00161017	0	0.00483081	0	0.00515287	0	-0.00901751	0	0.00644108	0	0.000966162	0	-0.00289831	0	0.00257628	0	0.00257628	0	0	0	-0.00128814	0	-0.00483081	0	0.00386465	0	-0.00450876	0	-0.00676314	0	-0.000966162	0	0.00193221	0	-0.00386442	0	0.00998308	0	0.000966105	0	0.0103051
6.6401	-0.00225424	0	-0.000322035	0	-0.00064407	0	-0.00322035	0	0.00354238	0	-0.00354259	0	-0.00644108	0	-0.00933957	0	0.00933957	0	-0.00193232	0	-0.00354238	0	-0.00418645	0	0.00547459	0	-0.000966105	0	0.00676273	0	0.000966162	0	0.0199674	0	-0.00611903	0	0.018035	0	0.00547492	0	0.00611866	0	0.0074068	0	0.00064407	0	0.00386442	0	0.00450849
6.6801	0.00289831	0	0.00483052	0	0.00483052	0	-0.00354238	0	-0.000322035	0	-0.00901751	0	-0.0077293	0	-0.00128822	2	-0.00289849	0	0.00128822	0	0.00322035	0	-0.00805087	0	0.00225424	0	-0.00128814	0	0	0	0.0193232	0	0.00837341	0	0.00128822	0	-0.00354259	0	0	0	0.00322035	0	-0.00676273	0	-0.00161017	0	0.00966105	0	0.0112712
6.7201	0.00128814	0	0.00547459	0	0.00161017	0	0.00418645	0	0.00708477	0	-0.00257643	0	0.00450876	0	-0.187113	2	-0.00386465	0	0.00708519	0	0.00128814	0	-0.00289831	0	-0.00547459	0	-0.00837291	0	-0.00161017	0	0.0125601	0	-0.0106278	0	0.0077293	0	-0.00161027	0	-0.00289849	0	0.0074068	0	0.00354238	0	0.00128814	0	0.00225424	0	0
6.7601	0.0112712	0	0.000966105	0	-0.00966105	0	0.00483052	0	-0.00161017	0	0.00193232	0	0.0122381	0	0.0128822	2	0.000644108	0	0.0186791	0	0.00515256	0	-0.00547459	0	0.00289831	0	0.00901698	0	0.0064407	0	-0.00161027	0	0.00193232	0	0.00354259	0	0.00257643	0	0.0041867	0	0.00547459	0	0.0177119	0	0	0	0.00933901	0	0.0103051
6.8001	0.00225424	0	-0.00289831	0	0.00322035	0	0.00772884	0	0.00418645	0	-0.00322054	0	-0.0154586	0	-0.00708519	2	-0.00386465	0	0.00289849	0	0.00161017	0	-0.00386442	0	-0.00225424	0	0.0074068	0	-0.0106272	0	0.00193232	0	0.00837341	0	0.00515287	0	-0.00708519	0	-0.00289849	0	0.0135255	0	0.00579663	0	0.0064407	0	0.00322035	0	0.00515256
6.8401	0.00676273	0	0.00611866	0	-0.00386442	0	0.00354238	0	-0.00161017	0	0.00128822	0	0.000966162	0	0.00386465	2	0.0763268	0	-0.00354259	0	0.00128814	0	0.00225424	0	0.00354238	0	0.000322035	0	0.000966105	0	-0.00837341	0	0.00515287	0	-0.00611903	0	0.00579697	0	-0.00257643	0	0.00708477	0	0.00450849	0	0.0109492	0	0.0122373	0	0.00322035
6.8801	0.00386442	0	0.00611866	0	0.0132034	0	-0.00354238	0	0.00515256	0	-0.0106278	0	0.00386465	0	-0.00740724	2	0.000966162	0	-0.00740724	0	-0.00515256	0	-0.00354238	0	-0.00064407	0	0.00418645	0	-0.00193221	0	0.0128822	0	0.0041867	0	0.0125601	0	-0.0141704	2	0.000966162	0	0.00386442	0	0.00289831	0	0.00386442	0	0.00193221	0	0.0109492
6.9201	0.00515256	0	0.00483052	0	0.00579663	0	0.0141695	0	0.00515256	0	-0.00193232	0	0.00322054	0	-0.00161027	2	-0.000644108	0	-0.00644108	0	0.00322035	0	0.00483052	0	-0.0119153	0	-0.0128814	0	-0.000966105	0	0.00386465	0	0.00354259	0	0.00515287	0	0.00579697	2	0.000966162	0	-0.00837291	0	-0.00064407	0	0.00289831	0	0.00772884	0	0.00128814
6.9601	0.0074068	0	-0.00354238	0	-0.00225424	0	0.00966105	0	0.00611866	0	0.00579697	0	0.00644108	0	0.00708519	2	-0.000322054	0	0.0138483	0	0.00611866	0	0.00386442	0	0.00933901	0	0.00322035	0	0.00805087	0	0.00225438	0	-0.000644108	0	-0.00289849	0	-0.00225438	2	0.000322054	0	0.00869494	0	0.00418645	0	-0.00161017	0	0.00064407	0	0.000322035
7.0001	0.00450849	0	0.0074068	0	-0.00515256	0	0.00064407	0	0	0	-0.00386465	0	-0.0103057	0	-0.00322054	2	-0.0041867	0	-0.00289849	0	-0.0064407	0	-0.00772884	0	-0.00933901	0	-0.00064407	0	-0.0135255	0	-0.00225438	0	-0.00354259	0	-0.0041867	0	-0.0144924	2	0.00611903	0	0.0132034	0	0.0135255	0	-0.00354238	0	0.00064407	0	0.00483052
7.0401	-0.00128814	0	0.0148136	0	-0.000322035	0	0.00805087	0	0.000966105	0	0.00289849	0	0	0	-0.0708519	2	0.00128822	0	-0.000322054	0	-0.0074068	0	-0.000322035	0	0.00289831	0	-0.00354238	0	0.00418645	0	0.0103057	2	0.0173909	0	-0.00676314	0	-0.00193232	2	-0.00483081	0	0.00547459	0	0.00708477	0	0.00966105	0	0.00966105	0	0.00515256
7.0801	-0.00450849	0	0.00805087	0	0.000322035	0	0.00547459	0	-0.0064407	0	-0.0128822	0	-0.00515287	0	0.00579697	2	-0.000322054	0	0	0	-0.000322035	0	-0.00386442	0	-0.00225424	0	-0.00322035	0	0.00579663	0	0.00611903	2	-0.0125601	0	0.00708519	0	0.000966162	2	0.0041867	0	-0.00322035	0	0.00257628	0	0.00289831	0	0.0103051	0	0.0119153
7.1201	0.0115933	0	-0.00547459	0	0.00354238	0	0.00161017	0	0.00418645	0	-0.000644108	0	-0.00225438	0	0.463114	2	-0.0264084	2	-0.00579697	0	-0.0148136	0	0.00386442	0	0.00193221	0	-0.00161017	0	0.00064407	0	0.00257643	2	0.00579697	0	0.0122381	0	0.00611903	2	-0.00547492	0	0.000966105	0	0.000322035	0	0.00450849	0	0.00708477	0	0.00483052
7.1601	0.00322035	0	0.00837291	0	0.00128814	0	0.00354238	0	-0.000322035	0	-0.00644108	0	0.000644108	0	-0.0115939	2	-0.00289849	2	0.0161027	0	0.00450849	0	-0.00289831	0	-0.0064407	0	0.00805087	0	-0.00515256	0	-0.00289849	1	0.0041867	0	-0.00257643	0	-0.00257643	2	-0.000644108	0	0.00708477	0	0.00322035	0	0.00772884	0	-0.000966105	0	0.00418645
7.2001	-0.000322035	0	0.00322035	0	0.00386442	0	-0.00064407	0	-0.00289831	0	-0.0151365	0	0.00740724	0	-0.00933957	2	0.252168	2	-0.00161027	0	0.00515256	0	0	0	-0.00579663	0	0.00418645	0	-0.00483052	0	0	1	0.00354259	0	-0.000966162	0	-0.00611903	2	0.00128822	0	0.00805087	0	0.00193221	0	0.0122373	0	-0.00483052	0	0.00354238
7.2401	0.00772884	0	0.00676273	0	0.00515256	0	-0.00869494	0	0.00257628	0	-0.000644108	0	-0.000644108	0	0.000644108	2	0.00354259	0	-0.00805135	0	-0.00611866	0	-0.00354238	0	-0.00128814	0	-0.00161017	0	0.000966105	0	0.0334936	1	0	0	0.00676314	0	-0.00579697	0	0.00193232	0	0.0135255	0	0.00225424	0	0.00805087	0	0.0141695	0	0.00450849
7.2801	-0.00193221	0	0.0115933	0	0.00257628	0	0.00611866	0	-0.00515256	0	0.00450876	2	-0.0041867	0	0.00450876	2	-0.000322054	0	-0.000644108	0	0.00161017	0	-0.00450849	0	-0.00289831	0	-0.0064407	0	0.0064407	0	-0.0637667	1	0.000322054	0	0.0041867	0	0.00805135	0	0.0173909	0	-0.00257628	0	0.00225424	0	0.00483052	0	0.0106272	0	0.0064407
7.3201	0.00966105	0	-0.00676273	0	0.00225424	0	0.00128814	0	0.00966105	0	-0.123347	2	-0.000644108	0	-0.00225438	2	-0.00611903	0	0.00805135	0	0.00161017	0	-0.00193221	0	-0.00257628	0	-0.00322035	0	0.00193221	0	0.0392906	1	-0.00257643	0	0.0077293	0	0.00450876	0	-0.000966162	0	-0.00161017	0	0.00483052	0	-0.00289831	0	0.00611866	0	0.00322035
7.3601	0.0106272	0	-0.00257628	0	0.00483052	0	0.00322035	0	0.00933901	0	0.0199674	2	0.00611903	0	0.37004	2	0.00225438	0	0.00740724	0	0.00257628	0	-0.000966105	0	0.00257628	0	-0.00257628	0	-0.000322035	0	-0.0904972	1	-0.00998368	0	-0.00193232	0	-0.00708519	0	-0.00289849	0	-0.000966105	0	0.00515256	0	-0.00064407	0	-0.00064407	0	0.00418645
7.4001	-0.00676273	0	-0.00064407	0	0.0064407	0	0.00708477	0	-0.00676273	0	0.00193232	2	0.0125601	0	0.00354259	1	0.0151365	0	-0.00289849	0	-0.00322035	0	-0.00225424	0	0.00805087	0	0.00257628	0	-0.00418645	0	0.0425111	1	0.00354259	0	-0.196131	0	-0.00386465	0	0.00322054	0	0.0064407	0	0.00418645	0	0.00966105	0	0.00322035	0	-0.00515256
7.4401	0.000322035	0	0.000966105	0	0.00128814	0	0.00128814	0	-0.00322035	0	-0.00708519	2	-0.00161027	0	-0.00483081	1	0.000322054	0	-0.000322054	0	-0.00289831	0	0.00483052	0	0.00418645	0	0.00676273	0	-0.00161017	0	-0.0289849	1	0.011916	0	-0.000322054	0	-0.00257643	0	-0.0112719	0	0.000966105	0	0.00579663	0	0.00805087	0	0.00386442	0	0.0103051
7.4801	-0.000322035	0	0.00579663	0	-0.00386442	0	0.000966105	0	-0.00579663	0	0.00322054	2	-0.00579697	0	0.00450876	1	0.00547492	0	0.00225438	0	-0.00869494	0	-0.00128814	0	0.00579663	0	-0.00483052	0	0.000966105	0	0.041545	1	0.00322054	0	0.00837341	0	0.011916	0	0.0183571	0	-0.00289831	0	0.00386442	0	0.00322035	0	0.00805087	0	0.00676273
7.5201	0.00611866	0	-0.000322035	0	0.000322035	0	-0.00386442	0	0	0	-0.00128822	2	0.00805135	0	0.00676314	1	0.000644108	0	0.00128822	0	0.00289831	0	-0.00515256	0	0.00998308	0	-0.00547459	0	-0.00676273	0	-0.0125601	2	-0.00644108	0	0.000966162	0	0.0257643	0	0.00901751	0	0.00805087	0	0.00257628	0	0.00708477	0	0.0106272	0	0.0106272
7.5601	0.00837291	0	0.00515256	0	-0.0074068	0	0.00386442	0	0.000322035	0	0.00257643	2	0.00966162	0	0.00193232	2	0.00805135	0	0.0144924	0	0.00257628	0	-0.0074068	0	0.00386442	0	-0.00966105	0	-0.00837291	0	-0.00289849	2	-0.000322054	0	-0.00805135	0	-0.0041867	0	-0.0103057	0	0.00418645	0	0.00450849	0	0.00064407	0	0.00289831	0	-0.000322035
7.6001	-0.00354238	0	0.00289831	0	0.00354238	0	0.0173899	0	0.00128814	0	0.0151365	2	-0.0109498	0	0.00611903	2	0.0141704	0	-0.00805135	0	0.00257628	0	-0.000966105	0	0.00257628	0	0.00547459	0	-0.0103051	0	-0.00515287	2	0.00644108	0	-0.00193232	0	-0.00644108	0	0.00289849	0	0.00901698	0	0.0148136	0	0.00257628	0	0.000322035	0	0
7.6401	0.00933901	0	0.00901698	0	0.0125594	0	0.00322035	0	0.00193221	0	-0.00483081	2	-0.000322054	0	0.0041867	2	0.0109498	0	-0.00289849	0	-0.00547459	0	0.0119153	0	0.00676273	0	-0.00579663	0	0.00354238	0	-0.00354259	2	-0.0109498	0	0.00869546	0	0.0041867	0	0.000644108	0	0.00322035	0	0.0074068	0	0.00418645	0	0.0106272	0	0.00193221
7.6801	-0.000322035	0	0.00289831	0	0.00483052	0	0	0	0.00322035	0	-0.00966162	2	-0.00128822	0	0.00161027	2	0.00579697	0	-0.00805135	0	0.0115933	0	-0.00901698	0	-0.00901698	0	-0.00193221	0	0.00998308	0	0.000966162	0	-0.000644108	0	0.0125601	0	-0.00579697	0	0.00933957	0	0.00450849	0	0.00998308	0	-0.000322035	0	0.0103051	0	0.00933901
7.7201	0.00483052	0	-0.00289831	0	-0.00869494	0	0.0115933	0	0.00837291	0	-0.00676314	2	-0.00225438	0	0.00579697	2	0.00579697	0	0.000644108	0	-0.000322035	0	0	0	0.00225424	0	-0.00193221	0	-0.000322035	0	-0.00225438	0	-0.00354259	0	-0.0077293	0	-0.00676314	0	0.00161027	0	-0.00064407	0	0.00322035	0	0.000322035	0	0.00386442	0	0.00064407
7.7601	0.00869494	0	-0.00128814	0	-0.00257628	0	0.00805087	0	0.00998308	0	0.00579697	2	0.00837341	0	0.00644108	2	-0.0041867	0	0.00289849	0	0.0141695	0	-0.00515256	0	0.000322035	0	-0.00128814	0	-0.0064407	0	0	0	0.00933957	0	-0.00354259	0	-0.00676314	0	-0.0041867	0	0.00837291	0	0.00805087	0	0.00289831	0	0.000966105	0	0.00579663
7.8001	-0.000966105	0	0.00161017	0	0.00257628	0	0.00515256	0	-0.00322035	0	-0.0170689	2	0.00998368	0	-0.00289849	0	-0.00644108	0	-0.00933957	0	-0.00225424	0	-0.00193221	0	-0.00161017	0	0.00772884	0	-0.00257628	0	-0.00386465	0	-0.000644108	0	-0.00386465	0	-0.0103057	0	0.000644108	0	0.00450849	0	0.0103051	0	-0.000322035	0	0.00901698	0	-0.00579663
7.8401	-0.0106272	0	0.00386442	0	0.00161017	0	0.00805087	0	-0.00128814	0	-0.00450876	2	0.00547492	0	0.000644108	0	0.00901751	0	-0.00515287	0	-0.00837291	0	0.00418645	0	-0.00064407	0	0.000322035	0	-0.00418645	0	0.00128822	0	0	0	-0.00450876	0	0.00547492	0	0	0	0.00998308	0	0.00386442	0	0.00547459	0	0.00901698	0	0.00483052
7.8801	0.00193221	0	0.00289831	0	0.00676273	0	-0.00322035	0	0.00161017	0	-0.00128822	2	0.000966162	0	0.000644108	0	0.00322054	0	-0.00225438	0	-0.00161017	0	-0.00128814	0	-0.00128814	0	-0.0154577	0	0.00579663	0	-0.0103057	0	-0.00611903	0	0.00515287	0	0.0041867	0	0.00354259	0	0.00161017	0	0.00225424	0	0.00354238	0	0.00837291	0	0.0112712
7.9201	-0.00289831	0	-0.00064407	0	0.00450849	0	-0.00933901	0	0.00418645	0	-0.00547492	2	0	0	0	0	-0.00225438	0	0.00676314	0	0.00225424	0	0.00225424	0	0.00450849	0	-0.0106272	0	-0.00418645	0	0.00322054	0	0	0	-0.000644108	0	-0.00740724	0	0.00257643	0	0.00064407	0	-0.000322035	0	0.000322035	0	0.00901698	0	-0.00322035
7.9601	0.00193221	0	-0.000966105	0	-0.00161017	0	0.00933901	0	0.00386442	0	0.00354259	2	0.000322054	0	0.000966162	0	0.00450876	0	0.0141704	0	0.00708477	0	-0.00193221	0	0.00354238	0	0.00257628	0	-0.00611866	0	-0.00354259	0	0.00161027	0	-0.00193232	0	0.00322054	0	-0.0041867	0	0.000322035	0	0.0122373	0	0.00579663	0	0.00901698	0	0.0064407
[truncated: 111 more columns]

## Sheet: f
group	disinhibitory_motif_count
pC1a	48
pC1c	98
pC1d	105
pC1e	190

## Sheet: g
Noutputsynapses	neuropil
51480	AVLP
28270	AOTU
17543	PVLP
10196	LAL
9279	SMP
7682	SPS
7499	LO
6847	VES
5970	SIP
4205	FB
3246	SLP
2926	IB
2921	PRW
2810	PLP
2633	FLA
2624	ICL
2607	CRE
1758	GNG
1561	EPA
1479	SCL
1398	IPS
1099	GOR
988	SAD
268	CAN
224	LH
224	WED
132	MB_PED
113	MB_ML
64	GA
60	ATL
15	AL
5	BU

## Sheet: h
n.a.

[truncated: 14 more sheets: i, j, k, l, m, n_deviance, n_filters, o, p, q, r, s, t, u]
