# Supplementary material for: Flexible circuit mechanisms for context-dependent song sequencing
Source: Nature. 2023 Oct 11;622(7984):794–801. doi: 10.1038/s41586-023-06632-1 (PMC10600009; doi:10.1038/s41586-023-06632-1)
Supplement: Supplementary file 14 — Source Data Extended Data Fig. 6 [file 41586_2023_6632_MOESM14_ESM.xlsx]

## Sheet: a
t_s	simplepulseboutStart_triggered_mfDist_z_0	simplepulseboutStart_triggered_mfDist_z_1	simplepulseboutStart_triggered_mfDist_z_2	simplepulseboutStart_triggered_mfDist_z_3	simplepulseboutStart_triggered_mfDist_z_4	simplepulseboutStart_triggered_mfDist_z_5	simplepulseboutStart_triggered_mfDist_z_6	simplepulseboutStart_triggered_mfDist_z_7	simplepulseboutStart_triggered_mfDist_z_8	simplepulseboutStart_triggered_mfDist_z_9	simplepulseboutStart_triggered_mfDist_z_10	simplepulseboutStart_triggered_mfDist_z_11	simplepulseboutStart_triggered_mfDist_z_12	simplepulseboutStart_triggered_mfDist_z_13	simplepulseboutStart_triggered_mfDist_z_14	simplepulseboutStart_triggered_mfDist_z_15	simplepulseboutStart_triggered_mfDist_z_16	simplepulseboutStart_triggered_mfDist_z_17	simplepulseboutStart_triggered_mfDist_z_18	simplepulseboutStart_triggered_mfDist_z_19	simplepulseboutStart_triggered_mfDist_z_20	simplepulseboutStart_triggered_mfDist_z_21	simplepulseboutStart_triggered_mfDist_z_22	simplepulseboutStart_triggered_mfDist_z_23	simplepulseboutStart_triggered_pc2_rate_Hz	simplepulseboutStart_triggered_inh_rate_Hz	complexpulseboutStart_triggered_mfDist_z_0	complexpulseboutStart_triggered_mfDist_z_1	complexpulseboutStart_triggered_mfDist_z_2	complexpulseboutStart_triggered_mfDist_z_3	complexpulseboutStart_triggered_mfDist_z_4	complexpulseboutStart_triggered_mfDist_z_5	complexpulseboutStart_triggered_mfDist_z_6	complexpulseboutStart_triggered_mfDist_z_7	complexpulseboutStart_triggered_mfDist_z_8	complexpulseboutStart_triggered_mfDist_z_9	complexpulseboutStart_triggered_mfDist_z_10	complexpulseboutStart_triggered_mfDist_z_11	complexpulseboutStart_triggered_mfDist_z_12	complexpulseboutStart_triggered_mfDist_z_13	complexpulseboutStart_triggered_mfDist_z_14	complexpulseboutStart_triggered_mfDist_z_15	complexpulseboutStart_triggered_mfDist_z_16	complexpulseboutStart_triggered_mfDist_z_17	complexpulseboutStart_triggered_mfDist_z_18	complexpulseboutStart_triggered_mfDist_z_19	complexpulseboutStart_triggered_mfDist_z_20	complexpulseboutStart_triggered_mfDist_z_21	complexpulseboutStart_triggered_mfDist_z_22
-0.2	1.70995	1.52118	1.60036	1.51519	0.80992	-0.133301	0.924003	1.32713	-0.879528	1.15103	1.60438	0.1928	1.48505	1.72369	1.8912	1.54327	2.06025	1.5998	0.659566	1.51284	1.7483	1.82785	1.43093	1.6892	5.44054	26.265	1.67603	1.30521	1.66468	1.5821	1.25267	2.29176	1.6336	1.60771	1.41653	1.57929	1.20864	1.90605	1.3538	1.76025	1.87918	0.70834	1.59592	1.48725	1.23139	1.75541	1.61452	1.71979	2.23567
-0.19596	1.70809	1.52147	1.59353	1.51286	0.806781	-0.0581948	0.938142	1.31966	-0.860468	1.14832	1.60343	0.186919	1.48293	1.72454	1.88914	1.54605	2.04539	1.59908	0.653093	1.50818	1.74661	1.82242	1.43728	1.68909	5.47198	26.3045	1.67459	1.30626	1.64403	1.57924	1.25267	2.29176	1.6314	1.59437	1.41688	1.5648	1.21244	1.89091	1.35222	1.7465	1.87124	0.711552	1.60164	1.48589	1.22017	1.74151	1.61768	1.71414	2.23569
-0.191919	1.70411	1.5219	1.5835	1.51173	0.753509	0.0213421	0.947243	1.31317	-0.886224	1.14598	1.60062	0.180479	1.48601	1.72273	1.88275	1.55124	2.01355	1.57163	0.637105	1.50331	1.74015	1.80825	1.43278	1.681	5.50547	26.1793	1.66949	1.30323	1.63095	1.57055	1.28095	2.26881	1.62265	1.56648	1.40188	1.54562	1.21707	1.87202	1.36275	1.73223	1.85475	0.722281	1.60362	1.47921	1.21342	1.72334	1.6213	1.69973	2.1948
-0.187879	1.69356	1.51487	1.57234	1.50993	0.695614	0.100726	0.944198	1.30736	-0.867226	1.11226	1.59447	0.170701	1.48692	1.72294	1.86676	1.54757	1.97379	1.53599	0.60985	1.49574	1.72675	1.78942	1.44389	1.66836	5.50716	26.1422	1.66508	1.2996	1.61461	1.55869	1.30923	2.26881	1.61642	1.52996	1.37135	1.53562	1.22362	1.84551	1.3734	1.71133	1.83049	0.747414	1.58479	1.47414	1.20915	1.69328	1.6257	1.67971	2.11201
-0.183838	1.6778	1.50964	1.55734	1.50593	0.663284	0.149986	0.930124	1.29351	-0.937699	1.07634	1.58603	0.155222	1.46943	1.71369	1.83864	1.52553	1.92897	1.48679	0.592437	1.48505	1.71078	1.76519	1.45569	1.65148	5.53209	26.0447	1.65012	1.29464	1.5846	1.54226	1.31036	2.26881	1.58533	1.49149	1.33107	1.52743	1.23285	1.8092	1.38248	1.68261	1.80186	0.780158	1.56101	1.472	1.22255	1.66202	1.62661	1.65645	1.99329
-0.179798	1.65906	1.49878	1.53598	1.50007	0.625386	0.169951	0.920406	1.26912	-1.10841	1.03777	1.57501	0.133388	1.44906	1.69793	1.79514	1.49607	1.8693	1.42802	0.56663	1.46913	1.68948	1.73536	1.42662	1.62753	5.52598	26.0728	1.62337	1.2903	1.54026	1.52819	1.31149	2.26881	1.5457	1.46572	1.29079	1.53781	1.24508	1.76755	1.39529	1.65793	1.77473	0.822979	1.55002	1.46445	1.23595	1.6247	1.62474	1.62677	1.9041
-0.175758	1.63933	1.48562	1.5141	1.49445	0.565251	0.207027	0.918911	1.24621	-1.3441	0.976175	1.56041	0.107989	1.43091	1.68027	1.74907	1.4607	1.81137	1.36561	0.537439	1.45014	1.6644	1.70349	1.39868	1.60081	5.52513	26.0014	1.59603	1.28541	1.49593	1.5133	1.31262	2.22316	1.51023	1.44037	1.25051	1.5482	1.25978	1.71169	1.40814	1.62219	1.74177	0.861547	1.53443	1.46443	1.2361	1.58124	1.62355	1.59718	1.81492
-0.171717	1.61235	1.4738	1.49544	1.48629	0.505026	0.264465	0.923481	1.23945	-1.42913	0.906823	1.54553	0.0797178	1.40316	1.65396	1.69705	1.42652	1.76239	1.30897	0.518836	1.43234	1.63637	1.67194	1.3694	1.5795	5.55964	26.0023	1.5632	1.2797	1.46563	1.49104	1.31375	2.17751	1.47589	1.39585	1.21023	1.54335	1.27248	1.65582	1.44434	1.58965	1.70243	0.898866	1.50345	1.46441	1.23625	1.53821	1.62174	1.56257	1.7241
-0.167677	1.58391	1.4592	1.4737	1.47951	0.444071	0.335575	0.931082	1.23369	-1.37334	0.834366	1.52891	0.0522378	1.36048	1.62953	1.64591	1.39236	1.7054	1.27172	0.494234	1.41572	1.60649	1.64266	1.32702	1.55765	5.56044	26.0893	1.53133	1.27853	1.43357	1.47092	1.25765	2.13186	1.46201	1.35634	1.16506	1.5273	1.28666	1.60976	1.49807	1.55513	1.66364	0.932996	1.47558	1.45621	1.24251	1.49393	1.60999	1.53031	1.61958
-0.163636	1.55923	1.44751	1.4504	1.4692	0.415094	0.381701	0.943537	1.2232	-1.39354	0.780006	1.51288	0.0209265	1.32	1.6015	1.59316	1.37031	1.65485	1.24574	0.473393	1.39797	1.57742	1.61401	1.24607	1.53473	5.60236	26.2539	1.49669	1.2741	1.40035	1.44988	1.20156	2.06327	1.44169	1.31879	1.13544	1.49564	1.29524	1.56941	1.55172	1.51964	1.62192	0.961932	1.45289	1.45307	1.24615	1.44577	1.59561	1.48987	1.51181
-0.159596	1.53579	1.43091	1.42657	1.45475	0.403466	0.427827	0.971594	1.20858	-1.28087	0.723041	1.49696	-0.0189496	1.26568	1.57259	1.54536	1.34643	1.60787	1.22979	0.466868	1.38232	1.54845	1.58131	1.16315	1.513	5.61829	26.3073	1.46131	1.2722	1.36713	1.43307	1.11719	1.90451	1.4193	1.29759	1.10582	1.46248	1.30254	1.52002	1.59333	1.48787	1.58503	0.997795	1.41887	1.44919	1.24173	1.40186	1.58862	1.4575	1.40404
-0.155556	1.50609	1.41009	1.40364	1.43674	0.3886	0.396984	0.995361	1.18039	-1.17781	0.673574	1.47688	-0.0608978	1.21323	1.53816	1.49807	1.3113	1.54101	1.21154	0.459276	1.36727	1.51547	1.5472	1.09022	1.49009	5.63673	26.4846	1.42421	1.26982	1.34059	1.41452	1.03281	1.74575	1.39268	1.2735	1.06072	1.44401	1.30186	1.47063	1.60375	1.46083	1.54767	1.01972	1.39675	1.44857	1.24929	1.3603	1.57389	1.42656	1.24042
-0.151515	1.47153	1.38788	1.3795	1.41985	0.367334	0.310566	1.01966	1.15859	-1.0842	0.626815	1.4531	-0.102149	1.16309	1.49773	1.44771	1.28501	1.48111	1.18977	0.451438	1.34088	1.47694	1.51305	0.991465	1.45921	5.64207	26.4795	1.39046	1.26649	1.32176	1.39505	1.00416	1.58699	1.36293	1.25439	1.0205	1.41326	1.29931	1.43639	1.61263	1.431	1.50296	1.03865	1.37507	1.44591	1.25713	1.33021	1.54968	1.39896	1.13538
-0.147475	1.43093	1.36431	1.35705	1.3964	0.35001	0.229441	1.03706	1.12673	-1.02155	0.575893	1.42656	-0.144985	1.11973	1.45533	1.39631	1.27028	1.42173	1.17801	0.449513	1.3187	1.43837	1.48213	0.886139	1.42691	5.64714	26.3961	1.34953	1.26115	1.28772	1.37535	0.975506	1.45118	1.32521	1.23855	0.995272	1.37641	1.29751	1.39352	1.62148	1.39779	1.45774	1.03422	1.36	1.43521	1.24947	1.30123	1.51049	1.36976	1.04133
-0.143434	1.38897	1.34346	1.33329	1.3751	0.45461	0.140798	1.0533	1.09302	-0.991445	0.54031	1.3999	-0.187889	1.07007	1.40944	1.34758	1.25509	1.35219	1.1696	0.447145	1.2957	1.4002	1.44663	0.794839	1.39445	5.68663	26.5025	1.30054	1.25477	1.25368	1.35256	0.946851	1.31536	1.28544	1.23209	0.970046	1.33656	1.29459	1.32486	1.63032	1.36025	1.42303	1.03445	1.35367	1.42336	1.23009	1.27926	1.46425	1.33975	0.982192
-0.139394	1.34764	1.31935	1.30983	1.35146	0.551318	0.102784	1.0788	1.06176	-0.937321	0.475775	1.36999	-0.231387	1.0391	1.36382	1.29498	1.22627	1.30156	1.16812	0.434802	1.27187	1.35774	1.4063	0.714901	1.36282	5.72801	26.3635	1.25547	1.24527	1.23056	1.32817	0.945344	1.17955	1.24572	1.22215	0.939648	1.292	1.28184	1.2562	1.63242	1.31749	1.37996	1.02917	1.33134	1.40266	1.18732	1.25416	1.42032	1.30786	0.966795
-0.135354	1.3078	1.29313	1.28353	1.32815	0.637686	0.0691497	1.10047	1.0204	-0.933611	0.406679	1.33902	-0.277763	1.01473	1.3202	1.25452	1.19852	1.24935	1.1772	0.422849	1.2447	1.31494	1.36725	0.650703	1.32859	5.75101	26.5428	1.21542	1.23154	1.21408	1.29931	1.00258	1.04374	1.20276	1.20926	0.904367	1.23624	1.26341	1.19288	1.62924	1.26678	1.33184	1.0255	1.2908	1.37154	1.15592	1.23039	1.36318	1.28127	0.912355
-0.131313	1.26823	1.26753	1.2537	1.30099	0.704789	0.0183119	1.11771	0.975145	-0.855307	0.340018	1.30887	-0.321624	0.988182	1.27782	1.21203	1.16296	1.18944	1.19357	0.419485	1.21521	1.27459	1.32707	0.603964	1.29414	5.77137	26.6058	1.17673	1.21837	1.19153	1.26764	1.05981	0.953574	1.16047	1.18652	0.869086	1.17596	1.24023	1.14378	1.61078	1.22455	1.28996	1.02642	1.25111	1.3316	1.14896	1.2111	1.30195	1.25338	0.863902
-0.127273	1.23154	1.24224	1.22214	1.27156	0.772426	-0.0519122	1.13004	0.923364	-0.816943	0.27641	1.27707	-0.366193	0.978431	1.23537	1.17322	1.12278	1.12467	1.19861	0.408408	1.17958	1.23802	1.28109	0.541021	1.25657	5.79412	26.5442	1.14271	1.20249	1.16039	1.23602	1.11704	0.863411	1.1097	1.17393	0.833805	1.13154	1.21531	1.08563	1.56901	1.19094	1.25092	1.02481	1.21402	1.30329	1.18168	1.20231	1.23973	1.22204	0.817969
-0.123232	1.19738	1.21188	1.19371	1.24007	0.817451	-0.140071	1.10959	0.876533	-0.773951	0.207887	1.24258	-0.414896	0.979527	1.19446	1.14012	1.11416	1.05431	1.19009	0.393809	1.14977	1.19803	1.23277	0.471906	1.21573	5.80715	26.4106	1.11625	1.18384	1.13386	1.20381	1.2315	0.685369	1.05682	1.15152	0.819558	1.0944	1.18774	1.02351	1.50975	1.16092	1.20908	1.01556	1.18199	1.28076	1.214	1.17888	1.19302	1.18516	0.766362
-0.119192	1.15493	1.18031	1.16373	1.2102	0.864009	-0.186234	1.09977	0.834959	-0.766686	0.151519	1.20261	-0.461405	0.987585	1.1471	1.10773	1.09123	0.984797	1.18136	0.388479	1.12903	1.15655	1.18544	0.427568	1.16994	5.80051	26.2917	1.09867	1.16518	1.11175	1.16785	1.26011	0.507327	1.00785	1.13334	0.805311	1.06554	1.1621	0.963281	1.42975	1.13597	1.15491	1.01052	1.1526	1.25432	1.2351	1.16196	1.143	1.15768	0.766359
-0.115152	1.11023	1.14921	1.13129	1.17901	0.942648	-0.243342	1.07741	0.790557	-0.83647	0.12161	1.16007	-0.49943	0.999718	1.09722	1.06873	1.06897	0.922131	1.17473	0.391319	1.09333	1.11279	1.14017	0.376952	1.12427	5.8264	26.1486	1.07937	1.14344	1.07989	1.13161	1.28873	0.419448	0.967527	1.09924	0.791064	1.04124	1.13774	0.912097	1.34972	1.09686	1.09807	1.0071	1.11917	1.23029	1.24691	1.13834	1.08509	1.12995	0.748326
-0.111111	1.06675	1.12319	1.09631	1.14725	1.02151	-0.219614	1.0478	0.772487	-0.907075	0.0846501	1.12008	-0.525441	1.00186	1.05206	1.0252	1.03991	0.884729	1.16695	0.398253	1.0587	1.07044	1.09587	0.331758	1.07684	5.85087	26.1422	1.05841	1.11878	1.04552	1.09827	1.31734	0.331569	0.935267	1.08852	0.79195	1.03041	1.11992	0.845655	1.30251	1.05186	1.04845	1.01515	1.04102	1.19465	1.25872	1.1087	1.02655	1.09592	0.758516
-0.107071	1.02539	1.09202	1.06223	1.11254	1.10575	-0.197527	1.0211	0.749801	-1.0225	0.0650868	1.07816	-0.554266	1.0172	1.01225	0.980912	1.00791	0.842693	1.17033	0.402904	1.03437	1.0318	1.05061	0.310747	1.03499	5.86201	26.2615	1.02704	1.0937	1.01231	1.06499	1.29023	0.232821	0.904348	1.0834	0.787952	1.03046	1.10044	0.764989	1.25687	1.01273	1.01025	1.0344	0.963082	1.16576	1.25692	1.07563	0.978041	1.05676	0.701729
-0.10303	0.98806	1.0601	1.02324	1.07994	1.20951	-0.188054	1.0016	0.73225	-1.1134	0.0520411	1.03448	-0.584329	1.02773	0.973779	0.927171	0.967591	0.804336	1.17464	0.407169	0.997785	0.990776	1.00071	0.320967	0.990799	5.89977	26.4228	1.00465	1.06937	0.986754	1.0267	1.31888	0.134072	0.884043	1.06157	0.784303	1.03297	1.07597	0.69669	1.18273	0.978638	0.967839	1.05362	0.90233	1.13039	1.2548	1.03902	0.928335	1.02276	0.656183
-0.0989899	0.956023	1.0255	0.983048	1.04306	1.18217	-0.122905	0.985196	0.709787	-1.12969	0.0373092	0.988848	-0.616447	1.04463	0.936595	0.87295	0.919744	0.765525	1.17164	0.406725	0.961252	0.94922	0.953669	0.36298	0.946158	5.94015	26.5619	0.985819	1.0446	0.960201	0.989819	1.34754	0.0353232	0.860938	1.03232	0.781003	1.03653	1.04947	0.65419	1.11285	0.949094	0.919444	1.06335	0.845637	1.09616	1.26451	1.00016	0.874152	0.987473	0.617691
-0.0949495	0.924743	0.991101	0.941469	1.00498	1.13676	-0.0736873	0.967469	0.687566	-1.16893	0.0461588	0.946052	-0.631194	1.07098	0.895993	0.821012	0.892571	0.711553	1.16272	0.409993	0.924773	0.909015	0.90256	0.425112	0.902636	5.99275	26.6408	0.960507	1.02296	0.928679	0.954591	1.37619	-0.0634256	0.841488	1.01199	0.792618	1.04602	1.02891	0.615697	1.05133	0.92024	0.874628	1.08662	0.805537	1.064	1.27422	0.953687	0.828294	0.952569	0.573009
-0.0909091	0.897806	0.957162	0.901234	0.964713	1.09168	-0.0198435	0.946249	0.682939	-1.23923	0.0855983	0.90344	-0.639001	1.09506	0.855493	0.761749	0.865941	0.649207	1.14258	0.407551	0.896036	0.866435	0.844877	0.501784	0.859137	6.01649	26.7509	0.938032	1.00422	0.893984	0.921098	1.34611	-0.150378	0.835334	0.978067	0.794634	1.0515	1.00836	0.570094	0.991378	0.885145	0.828057	1.08498	0.786828	1.03385	1.27256	0.904082	0.801952	0.911251	0.644699
-0.0868687	0.862971	0.921091	0.861197	0.925637	1.09132	0.0292233	0.914038	0.669977	-1.3141	0.118802	0.85596	-0.650622	1.11259	0.810138	0.701165	0.846178	0.594098	1.10781	0.400515	0.871311	0.822797	0.78608	0.559776	0.81617	6.06796	26.7366	0.910383	0.97833	0.865359	0.884438	1.31602	-0.237331	0.814797	0.958043	0.796649	1.06274	0.983397	0.52449	0.917868	0.850501	0.771827	1.07782	0.799386	0.999866	1.23506	0.85493	0.774794	0.867582	0.705854
-0.0828283	0.828709	0.88394	0.818944	0.885851	1.07629	0.0928919	0.879417	0.655734	-1.3394	0.160975	0.808918	-0.660712	1.12587	0.775221	0.634028	0.837785	0.538428	1.06871	0.391552	0.849423	0.77955	0.733402	0.64248	0.774216	6.10294	26.6389	0.888226	0.953113	0.831985	0.850532	1.28593	-0.324283	0.802732	0.92629	0.762265	1.07118	0.959273	0.487932	0.844319	0.808795	0.722184	1.07701	0.818182	0.94531	1.16925	0.794665	0.746197	0.82875	0.742349
-0.0787879	0.791299	0.848237	0.774088	0.843658	1.09109	0.141947	0.87452	0.651192	-1.36318	0.214831	0.761108	-0.66936	1.13985	0.739117	0.564959	0.82082	0.486399	1.03012	0.391985	0.824276	0.739629	0.678851	0.702243	0.732347	6.13496	26.5513	0.855943	0.923601	0.788111	0.813303	1.25585	-0.323357	0.78765	0.901069	0.71173	1.06423	0.939674	0.468989	0.747411	0.764974	0.676305	1.07039	0.839829	0.893299	1.09195	0.745838	0.701512	0.789778	0.796589
-0.0747475	0.759276	0.809802	0.729716	0.797945	1.125	0.191174	0.888855	0.651424	-1.35106	0.258157	0.719177	-0.679408	1.13892	0.710967	0.490529	0.815992	0.429081	0.98192	0.385817	0.787858	0.700502	0.616378	0.75076	0.694263	6.19534	26.4284	0.806746	0.891183	0.732407	0.780146	1.31161	-0.355903	0.768851	0.869433	0.661196	1.06215	0.91875	0.464132	0.671308	0.718718	0.644925	1.05566	0.860326	0.84137	1.02602	0.697183	0.66519	0.748303	0.780213
-0.0707071	0.730588	0.768548	0.685764	0.751742	1.11309	0.251847	0.913695	0.656577	-1.28159	0.25889	0.67488	-0.693487	1.12644	0.681246	0.417718	0.811279	0.367331	0.926395	0.35266	0.759015	0.656992	0.551966	0.807752	0.654519	6.1959	26.4902	0.756835	0.859841	0.686443	0.740182	1.28181	-0.388449	0.74025	0.847673	0.610661	1.0379	0.894588	0.459275	0.596044	0.680518	0.611509	1.03232	0.886958	0.790665	0.977443	0.650043	0.613915	0.707132	0.779749
-0.0666667	0.698414	0.722692	0.641354	0.705851	1.12172	0.24474	0.940922	0.650514	-1.20167	0.254321	0.629305	-0.714171	1.113	0.644767	0.331162	0.824801	0.300813	0.86849	0.299441	0.727971	0.612487	0.4832	0.822902	0.613443	6.22362	26.5766	0.706833	0.828761	0.645359	0.6969	1.252	-0.420994	0.708947	0.805208	0.593217	0.990793	0.866733	0.469676	0.520741	0.644583	0.565744	1.02297	0.933049	0.748479	0.917441	0.607051	0.565379	0.670841	0.774872
-0.0626263	0.661406	0.680463	0.597548	0.660453	1.12819	0.231824	0.963797	0.668505	-1.07567	0.229727	0.583661	-0.739605	1.07829	0.603178	0.239087	0.814833	0.237272	0.776751	0.22875	0.692636	0.567674	0.408395	0.793803	0.5716	6.22599	26.5355	0.657859	0.79408	0.600826	0.653475	1.2222	-0.44267	0.673278	0.775238	0.575774	0.920599	0.83268	0.47922	0.445401	0.608224	0.510523	1.00946	0.978817	0.701572	0.835916	0.564109	0.510022	0.63325	0.78671
-0.0585859	0.616138	0.638406	0.553899	0.613217	1.05979	0.195032	0.981767	0.697082	-0.867387	0.136727	0.539732	-0.76584	1.04175	0.555241	0.138591	0.804524	0.163299	0.663085	0.137756	0.666184	0.522717	0.327458	0.707941	0.529766	6.24969	26.4336	0.609271	0.759932	0.552063	0.612808	1.13663	-0.568834	0.632457	0.754542	0.535777	0.853497	0.795981	0.474678	0.398594	0.564726	0.452407	0.991658	0.928834	0.661684	0.761686	0.520797	0.457364	0.58334	0.805799
-0.0545455	0.55554	0.594741	0.509655	0.562787	0.94718	0.0811145	0.969155	0.734965	-0.715179	0.00261456	0.495043	-0.789964	0.982062	0.500346	0.0315645	0.798724	0.0877399	0.531662	0.0170691	0.632919	0.470891	0.234396	0.553291	0.487817	6.25902	26.3547	0.557149	0.723533	0.5043	0.566339	1.05107	-0.694998	0.596483	0.727357	0.495431	0.761668	0.759275	0.470137	0.312315	0.522834	0.377201	0.958127	0.846903	0.609254	0.687338	0.473742	0.430905	0.527606	0.778018
-0.0505051	0.488546	0.547658	0.461582	0.50798	0.805955	-0.0809633	0.951099	0.768655	-0.506923	-0.133156	0.444067	-0.835382	0.896928	0.441067	-0.0966263	0.779746	-0.0107378	0.377818	-0.13139	0.595326	0.416418	0.13874	0.312893	0.436042	6.24279	26.4025	0.508827	0.684083	0.454736	0.514879	0.883041	-0.821161	0.554842	0.692558	0.436205	0.644869	0.718535	0.461587	0.224544	0.484597	0.298386	0.911043	0.760734	0.526998	0.612589	0.434984	0.399043	0.470543	0.709837
-0.0464646	0.400313	0.496859	0.410985	0.450419	0.552478	-0.237791	0.932181	0.787475	-0.307715	-0.325947	0.388178	-0.887415	0.807477	0.362844	-0.225891	0.731712	-0.127537	0.203327	-0.290157	0.554558	0.360409	0.035379	0.043745	0.38235	6.2421	26.4551	0.448568	0.638871	0.401839	0.456584	0.715014	-0.959121	0.504121	0.646948	0.391463	0.502579	0.676849	0.432476	0.132463	0.447233	0.215707	0.886142	0.663094	0.45022	0.526305	0.392804	0.344564	0.407072	0.543542
-0.0424242	0.31089	0.44211	0.357388	0.387487	0.307324	-0.403851	0.923712	0.811276	-0.0306372	-0.541169	0.335121	-0.944105	0.719399	0.280079	-0.360215	0.686281	-0.264669	0.0166747	-0.470011	0.514102	0.297016	-0.0817637	-0.295871	0.321418	6.19844	26.5751	0.378574	0.596141	0.348943	0.401711	0.546988	-0.960047	0.446668	0.5969	0.34672	0.35292	0.633557	0.382035	0.0692289	0.397303	0.125983	0.859561	0.480533	0.360116	0.464675	0.347734	0.287158	0.336453	0.381795
-0.0383838	0.209423	0.38344	0.303419	0.317397	0.0757647	-0.563484	0.9124	0.818291	0.314446	-0.776455	0.277306	-1.00615	0.6004	0.182793	-0.493505	0.596218	-0.414945	-0.170653	-0.653388	0.467932	0.21809	-0.207291	-0.664681	0.251429	6.20392	26.5193	0.290304	0.5464	0.298169	0.335597	0.378961	-0.960974	0.390573	0.537859	0.330116	0.181787	0.579925	0.331595	-0.0126506	0.332704	0.0217811	0.817927	0.324084	0.277012	0.391678	0.298833	0.231154	0.266442	0.137797
-0.0343434	0.0984111	0.313477	0.246527	0.247045	-0.24749	-0.823721	0.87725	0.79628	0.576132	-1.02731	0.215125	-1.06787	0.470826	0.0769745	-0.625478	0.489612	-0.555997	-0.368765	-0.837218	0.40913	0.123976	-0.330343	-1.01963	0.174653	6.21962	26.3244	0.206961	0.492389	0.246432	0.266173	0.104679	-0.9619	0.327921	0.478647	0.289938	0.0113501	0.512558	0.267512	-0.0726562	0.262262	-0.0946962	0.784124	0.162229	0.173758	0.263085	0.250822	0.171486	0.195274	-0.0950919
-0.030303	-0.00846002	0.243577	0.188363	0.173495	-0.539372	-1.05721	0.820415	0.747695	0.888191	-1.29685	0.148911	-1.12542	0.34919	-0.0326008	-0.748986	0.361285	-0.688232	-0.569967	-1.04564	0.338498	0.0269002	-0.448273	-1.34888	0.0999555	6.23514	25.66	0.128375	0.437598	0.203379	0.195436	-0.169604	-0.929354	0.267844	0.405395	0.24976	-0.205152	0.442113	0.188118	-0.142284	0.17927	-0.210075	0.732657	-0.0150738	0.0617402	0.134491	0.192961	0.10275	0.11635	-0.302726
-0.0262626	-0.116592	0.174573	0.129098	0.102301	-0.792729	-1.2912	0.758178	0.700323	1.05805	-1.52989	0.083044	-1.17854	0.234035	-0.136684	-0.868131	0.239097	-0.821045	-0.760116	-1.23156	0.270438	-0.0682558	-0.566095	-1.68378	0.0283946	6.23514	22.9608	0.0484221	0.38304	0.160326	0.129471	-0.358321	-0.938842	0.212487	0.332186	0.209582	-0.405342	0.368171	0.0968832	-0.212712	0.0961354	-0.322217	0.690255	-0.221919	-0.0472499	-0.00206314	0.138647	0.0553092	0.038528	-0.508243
-0.0222222	-0.216054	0.105502	0.0699065	0.0304034	-1.10391	-1.49139	0.674657	0.649586	1.19567	-1.75571	0.0178368	-1.23266	0.0994333	-0.235557	-0.967353	0.0932482	-0.943524	-0.946705	-1.38348	0.207407	-0.164323	-0.676926	-1.95216	-0.0399514	6.23514	20.9389	-0.0346138	0.325067	0.114394	0.0642684	-0.547039	-0.948331	0.160505	0.253407	0.136312	-0.576727	0.289168	0.00564815	-0.300302	0.015654	-0.422027	0.617527	-0.429019	-0.157923	-0.127196	0.066455	0.0139836	-0.0421266	-0.680193
-0.0181818	-0.305718	0.0331054	0.00804019	-0.0419226	-1.50007	-1.7723	0.589544	0.579778	1.33203	-1.9829	-0.0485588	-1.27186	-0.0146547	-0.330883	-1.05715	-0.0402439	-1.06055	-1.10262	-1.5195	0.150069	-0.247632	-0.779459	-2.15441	-0.111275	6.23731	19.6426	-0.112891	0.264066	0.0706336	-0.00162073	-0.726306	-0.957819	0.116956	0.156246	0.0819239	-0.732357	0.21625	-0.0705062	-0.389334	-0.0621142	-0.520759	0.539775	-0.628362	-0.257131	-0.206878	-0.00247444	-0.0213868	-0.118652	-0.852419
-0.0141414	-0.391204	-0.0417821	-0.0512171	-0.11022	-1.80315	-2.01869	0.496598	0.509631	1.21908	-2.14302	-0.116447	-1.30539	-0.127714	-0.416172	-1.12279	-0.159823	-1.15837	-1.22361	-1.6166	0.0855648	-0.325985	-0.871634	-2.31195	-0.176049	6.24756	18.9451	-0.193775	0.199406	0.0282017	-0.0679912	-0.905573	-0.86282	0.0759369	0.0524083	0.051905	-0.863158	0.147931	-0.132295	-0.478404	-0.135698	-0.613517	0.47035	-0.732892	-0.35451	-0.271106	-0.0656596	-0.0521972	-0.187303	-1.0132
-0.010101	-0.466022	-0.116576	-0.114033	-0.17372	-2.07704	-2.24363	0.427977	0.423536	1.08335	-2.26108	-0.182504	-1.31177	-0.220287	-0.496141	-1.17619	-0.269164	-1.23866	-1.32823	-1.68193	0.0289447	-0.393563	-0.946642	-2.40689	-0.241823	6.27192	18.7501	-0.26525	0.134877	-0.0142302	-0.127618	-1.08484	-0.76782	0.0246059	-0.0485989	0.0218861	-0.970281	0.0794674	-0.193754	-0.532256	-0.214902	-0.685161	0.414578	-0.750455	-0.438348	-0.319168	-0.125258	-0.114622	-0.249185	-1.12961
-0.00606061	-0.530688	-0.189148	-0.171074	-0.234068	-2.29408	-2.42283	0.356237	0.351505	0.882082	-2.30907	-0.244967	-1.31677	-0.300312	-0.56782	-1.20563	-0.358623	-1.30263	-1.4071	-1.71063	-0.0257384	-0.459439	-1.01262	-2.43691	-0.296068	6.30755	18.7354	-0.329276	0.0675177	-0.0518213	-0.185156	-1.18165	-0.672821	-0.0276042	-0.150705	0.0107478	-1.04461	0.000625119	-0.255212	-0.587931	-0.331978	-0.741559	0.340748	-0.761163	-0.491073	-0.36683	-0.194085	-0.178302	-0.316095	-1.18528
-0.0020202	-0.576201	-0.260911	-0.22584	-0.291334	-2.39758	-2.44321	0.292038	0.286349	0.720919	-2.30891	-0.307332	-1.30555	-0.370222	-0.619867	-1.22912	-0.424762	-1.33051	-1.45924	-1.71749	-0.0871363	-0.523015	-1.05985	-2.41315	-0.345741	8.27227	18.7247	-0.383221	0.00227123	-0.0829077	-0.237574	-1.25895	-0.577822	-0.0848166	-0.244589	0.00953104	-1.06564	-0.0753414	-0.288998	-0.64077	-0.451137	-0.790838	0.254848	-0.773997	-0.556463	-0.403927	-0.256518	-0.236877	-0.373137	-1.20856
0.0020202	-0.618191	-0.326109	-0.277703	-0.345024	-2.34233	-2.39155	0.227639	0.225808	0.506499	-2.23006	-0.367729	-1.28421	-0.428657	-0.665215	-1.23969	-0.491172	-1.33795	-1.48208	-1.70528	-0.155635	-0.578297	-1.08847	-2.30805	-0.387469	8.63605	18.6321	-0.424531	-0.0634564	-0.120612	-0.29095	-1.33626	-0.619856	-0.125727	-0.335629	0.00686188	-1.07441	-0.146023	-0.301455	-0.688168	-0.561739	-0.821283	0.182979	-0.730191	-0.597979	-0.446743	-0.31604	-0.294794	-0.417807	-1.22283
0.00606061	-0.648572	-0.386504	-0.326458	-0.391119	-2.25819	-2.37174	0.170986	0.172418	0.174519	-2.13735	-0.424197	-1.24637	-0.465367	-0.698401	-1.23757	-0.519787	-1.32142	-1.48277	-1.64469	-0.218612	-0.619943	-1.10677	-2.16724	-0.424451	8.63605	18.6346	-0.454676	-0.125009	-0.153251	-0.330101	-1.41357	-0.66189	-0.173299	-0.403519	0.0124536	-1.06619	-0.20782	-0.30828	-0.716882	-0.660141	-0.843904	0.111268	-0.714363	-0.639862	-0.493449	-0.371034	-0.360711	-0.459283	-1.16508
0.010101	-0.666189	-0.435087	-0.372984	-0.437668	-2.14771	-2.21689	0.126094	0.128563	-0.0889422	-2.00771	-0.473349	-1.20394	-0.501562	-0.725179	-1.23911	-0.534422	-1.29613	-1.45888	-1.60238	-0.269907	-0.645266	-1.11847	-1.97162	-0.454106	8.63605	18.7519	-0.487611	-0.183582	-0.180931	-0.366333	-1.38462	-0.65791	-0.213023	-0.478364	0.0274066	-1.04355	-0.258603	-0.315105	-0.757072	-0.708669	-0.857814	0.0360056	-0.700095	-0.658142	-0.473073	-0.425913	-0.420435	-0.499921	-1.14509
0.0141414	-0.683488	-0.483887	-0.420402	-0.480278	-2.09993	-2.0767	0.0689208	0.101672	-0.404153	-1.8563	-0.521772	-1.14416	-0.543799	-0.75059	-1.24639	-0.52953	-1.2578	-1.42247	-1.51818	-0.310426	-0.667256	-1.12475	-1.76801	-0.489721	8.63605	19.1028	-0.513328	-0.242341	-0.205465	-0.403823	-1.32651	-0.65393	-0.257469	-0.541197	0.0423596	-0.99102	-0.306394	-0.320705	-0.789145	-0.748663	-0.87227	-0.0290486	-0.658718	-0.654905	-0.446991	-0.478746	-0.477287	-0.530799	-1.14422
0.0181818	-0.696249	-0.531812	-0.466062	-0.521442	-2.05562	-1.94657	0.00583821	0.0685402	-0.603472	-1.68207	-0.566436	-1.0812	-0.580972	-0.77953	-1.2394	-0.543149	-1.22241	-1.39464	-1.44778	-0.357366	-0.681699	-1.12623	-1.53693	-0.525529	8.63605	19.9945	-0.541562	-0.302271	-0.231559	-0.442736	-1.26839	-0.607916	-0.293199	-0.605231	0.080523	-0.926651	-0.351496	-0.314463	-0.797985	-0.789404	-0.884908	-0.0847887	-0.587883	-0.645994	-0.412948	-0.526082	-0.533158	-0.570514	-1.15235
0.0222222	-0.709132	-0.576553	-0.510245	-0.561599	-1.9465	-1.77386	-0.0299549	0.0317047	-0.780926	-1.49457	-0.609174	-1.01867	-0.593937	-0.80525	-1.23332	-0.525972	-1.19133	-1.36123	-1.37413	-0.402371	-0.693037	-1.12807	-1.35268	-0.563628	8.63605	23.3401	-0.565237	-0.360068	-0.25969	-0.48283	-1.21028	-0.561902	-0.333447	-0.663782	0.118686	-0.877472	-0.388609	-0.303247	-0.789625	-0.832096	-0.898998	-0.113327	-0.515662	-0.639408	-0.378906	-0.549452	-0.592954	-0.608342	-1.16985
0.0262626	-0.726993	-0.618116	-0.551726	-0.602053	-1.68267	-1.48212	-0.0845406	0.00370919	-0.96723	-1.30029	-0.647533	-0.957405	-0.641313	-0.834013	-1.22351	-0.506514	-1.16461	-1.32124	-1.28817	-0.443894	-0.717091	-1.12637	-1.20286	-0.59847	8.63605	31.6936	-0.590853	-0.412978	-0.291829	-0.522465	-1.16161	-0.469517	-0.374714	-0.71186	0.137969	-0.819307	-0.429883	-0.288721	-0.779786	-0.877192	-0.91364	-0.134394	-0.450683	-0.646317	-0.364559	-0.573766	-0.648099	-0.647845	-1.19056
0.030303	-0.747217	-0.656074	-0.593943	-0.644819	-1.43858	-1.19806	-0.135966	-0.036104	-0.948867	-1.12478	-0.684472	-0.852641	-0.666903	-0.864957	-1.21406	-0.506953	-1.14309	-1.29101	-1.22504	-0.48379	-0.737841	-1.1138	-1.05264	-0.634748	8.61028	33.576	-0.609364	-0.467026	-0.321066	-0.560805	-1.10929	-0.377132	-0.429039	-0.750066	0.155436	-0.809066	-0.473289	-0.274475	-0.767664	-0.927771	-0.92161	-0.153122	-0.407886	-0.663645	-0.361592	-0.603337	-0.700054	-0.683785	-1.21397
0.0343434	-0.760872	-0.689996	-0.635211	-0.6884	-1.22431	-0.858209	-0.188683	-0.0583661	-0.831707	-0.952794	-0.721398	-0.776176	-0.688915	-0.895761	-1.20337	-0.514333	-1.12418	-1.25629	-1.15209	-0.527526	-0.760544	-1.1027	-0.919978	-0.667244	8.60812	33.9657	-0.630022	-0.519697	-0.357051	-0.599599	-1.05698	-0.284747	-0.474199	-0.788019	0.172902	-0.790723	-0.511828	-0.260559	-0.759476	-0.970827	-0.933792	-0.173729	-0.425408	-0.682548	-0.368857	-0.62561	-0.736175	-0.714723	-1.24108
0.0383838	-0.778682	-0.722036	-0.679031	-0.731418	-1.09846	-0.522383	-0.238986	-0.104254	-0.675683	-0.844963	-0.755193	-0.695498	-0.712321	-0.925845	-1.18803	-0.540766	-1.10363	-1.22035	-1.10181	-0.576593	-0.777924	-1.08768	-0.787446	-0.702055	8.59997	33.2311	-0.65621	-0.566696	-0.394679	-0.635871	-1.00466	-0.192362	-0.515874	-0.823456	0.190369	-0.784165	-0.537719	-0.262543	-0.747972	-0.969646	-0.951778	-0.185288	-0.438468	-0.703726	-0.376121	-0.644075	-0.771688	-0.739618	-1.27666
0.0424242	-0.797117	-0.749978	-0.720286	-0.772016	-0.948116	-0.345895	-0.302334	-0.140752	-0.419262	-0.722497	-0.785084	-0.623288	-0.752001	-0.953437	-1.16894	-0.561171	-1.08318	-1.17565	-1.05101	-0.618148	-0.792632	-1.071	-0.658413	-0.736945	8.61936	31.942	-0.678083	-0.611362	-0.439282	-0.671558	-0.971837	-0.146348	-0.54692	-0.844261	0.206281	-0.804975	-0.567701	-0.286038	-0.734995	-0.965271	-0.973481	-0.217482	-0.435738	-0.706395	-0.402529	-0.667659	-0.797213	-0.763528	-1.30552
0.0464646	-0.812059	-0.78155	-0.758247	-0.810121	-0.966518	-0.225502	-0.372304	-0.189905	-0.192498	-0.605104	-0.815807	-0.533835	-0.801011	-0.976443	-1.1504	-0.569864	-1.06228	-1.13379	-1.01741	-0.660843	-0.808616	-1.05534	-0.546108	-0.770804	8.61973	29.0303	-0.701328	-0.655296	-0.477266	-0.711164	-0.891507	-0.100334	-0.578065	-0.879201	0.223645	-0.838999	-0.596256	-0.309533	-0.72437	-0.959058	-0.994524	-0.26957	-0.437421	-0.712223	-0.417977	-0.69127	-0.814551	-0.789746	-1.31973
0.0505051	-0.82332	-0.812849	-0.797585	-0.845393	-0.98318	-0.148389	-0.447282	-0.242324	0.027776	-0.494632	-0.842954	-0.45667	-0.840825	-0.997758	-1.13288	-0.587596	-1.03814	-1.10749	-1.01675	-0.702724	-0.823209	-1.03427	-0.441771	-0.80242	8.61004	27.9238	-0.720179	-0.696773	-0.520503	-0.752005	-0.811178	-0.0543201	-0.603906	-0.918468	0.210327	-0.880873	-0.628198	-0.33866	-0.713783	-0.950833	-1.00876	-0.308936	-0.444564	-0.715254	-0.429535	-0.711863	-0.819524	-0.817926	-1.30583
0.0545455	-0.836169	-0.841964	-0.833975	-0.875492	-0.906594	-0.0790217	-0.512501	-0.301391	0.213099	-0.415141	-0.869824	-0.378445	-0.878529	-1.012	-1.10203	-0.611908	-1.02084	-1.0851	-1.01133	-0.745899	-0.838758	-1.01475	-0.364688	-0.834401	8.59549	27.2	-0.735682	-0.737337	-0.561138	-0.789005	-0.730848	-0.0543201	-0.62739	-0.946229	0.211222	-0.917787	-0.659286	-0.365481	-0.690272	-0.97046	-1.02067	-0.340334	-0.448061	-0.717081	-0.435538	-0.728969	-0.827157	-0.839102	-1.25015
0.0585859	-0.848916	-0.868111	-0.865184	-0.904292	-0.782976	-0.0150701	-0.580495	-0.358068	0.399805	-0.328805	-0.892833	-0.318161	-0.914225	-1.02316	-1.06459	-0.637569	-1.00979	-1.06494	-1.02153	-0.78581	-0.852462	-0.997874	-0.341415	-0.858965	8.60843	26.9374	-0.75023	-0.773448	-0.614663	-0.822339	-0.679685	-0.0543201	-0.653991	-0.967085	0.181361	-0.935458	-0.690901	-0.403095	-0.665257	-0.982123	-1.02143	-0.359913	-0.456579	-0.73569	-0.462978	-0.738272	-0.829618	-0.859563	-1.21832
0.0626263	-0.864294	-0.894665	-0.89827	-0.932871	-0.662539	0.0673024	-0.643646	-0.415843	0.547576	-0.301775	-0.916427	-0.25871	-0.947017	-1.03264	-1.0394	-0.644671	-0.992445	-1.03302	-1.01536	-0.822878	-0.871609	-0.977992	-0.329893	-0.879053	8.62021	26.5148	-0.757683	-0.80959	-0.666629	-0.853761	-0.655806	-0.0543201	-0.697041	-0.983781	0.12829	-0.96089	-0.721231	-0.440709	-0.67325	-0.988695	-1.01882	-0.386287	-0.483009	-0.760025	-0.490418	-0.748729	-0.836367	-0.870992	-1.1722
0.0666667	-0.881643	-0.920433	-0.932165	-0.95807	-0.559473	0.120632	-0.710042	-0.473274	0.763726	-0.294011	-0.941374	-0.170089	-0.975483	-1.04201	-1.01129	-0.656673	-0.965721	-0.996318	-1.04258	-0.860262	-0.891036	-0.955485	-0.331451	-0.896504	8.61894	26.1495	-0.763843	-0.845347	-0.71706	-0.882778	-0.631928	-0.0543201	-0.74147	-1.00949	0.0662188	-0.990817	-0.753804	-0.483298	-0.682663	-0.982585	-1.01805	-0.4431	-0.507977	-0.78309	-0.539774	-0.764008	-0.845155	-0.885652	-1.1018
0.0707071	-0.899024	-0.945205	-0.965528	-0.97884	-0.577984	0.152111	-0.75836	-0.558205	0.987992	-0.27288	-0.965574	-0.0840284	-0.980047	-1.04642	-0.984949	-0.664442	-0.933831	-0.961649	-1.02653	-0.905151	-0.90573	-0.933829	-0.294839	-0.913011	8.62195	25.6639	-0.766641	-0.880735	-0.765821	-0.91215	-0.60805	-0.100691	-0.785701	-1.03332	0.00414744	-1.0461	-0.785002	-0.547258	-0.692113	-0.965811	-1.01092	-0.506832	-0.531993	-0.804124	-0.592236	-0.781726	-0.855127	-0.896514	-0.995221
0.0747475	-0.913781	-0.969524	-0.998929	-0.996158	-0.623841	0.188905	-0.802446	-0.639418	1.17502	-0.246734	-0.987543	-0.0414513	-1.00416	-1.04705	-0.94793	-0.662937	-0.899568	-0.923414	-1.01626	-0.939434	-0.921451	-0.914046	-0.242589	-0.927403	8.61551	25.0766	-0.778457	-0.911288	-0.820495	-0.93901	-0.587827	-0.0921784	-0.814361	-1.06079	-0.0546104	-1.06212	-0.814699	-0.611218	-0.703807	-0.949527	-0.999922	-0.566694	-0.557772	-0.818941	-0.640914	-0.797138	-0.863984	-0.909092	-0.844329
0.0787879	-0.930057	-0.993396	-1.02625	-1.00789	-0.63168	0.168782	-0.847631	-0.727129	1.33247	-0.210978	-1.00761	0.0283298	-1.03073	-1.04087	-0.91271	-0.664387	-0.864435	-0.889114	-1.01253	-0.969322	-0.937082	-0.894075	-0.203576	-0.940218	8.58639	24.813	-0.792764	-0.941798	-0.868421	-0.967052	-0.567603	-0.0836656	-0.841873	-1.08527	-0.113368	-1.07567	-0.850568	-0.675179	-0.751258	-0.938228	-0.979839	-0.637196	-0.59472	-0.830074	-0.695525	-0.817592	-0.866345	-0.927392	-0.674458
0.0828283	-0.948501	-1.01443	-1.05288	-1.0178	-0.585611	0.197083	-0.885496	-0.804323	1.45106	-0.178613	-1.02551	0.127244	-1.05355	-1.03519	-0.874161	-0.660478	-0.825467	-0.852607	-0.975597	-0.996003	-0.955282	-0.873805	-0.139273	-0.952014	8.59701	24.7353	-0.81	-0.972586	-0.923954	-0.994352	-0.595954	-0.0751529	-0.863317	-1.10136	-0.171264	-1.0991	-0.887623	-0.723239	-0.810147	-0.926087	-0.954274	-0.690024	-0.632525	-0.859049	-0.778599	-0.832507	-0.861197	-0.940261	-0.559478
0.0868687	-0.960993	-1.03188	-1.07848	-1.02753	-0.548767	0.222044	-0.919525	-0.871065	1.46042	-0.167865	-1.04096	0.228765	-1.07021	-1.02826	-0.832961	-0.669739	-0.784945	-0.813724	-0.938214	-1.02142	-0.969919	-0.853209	-0.105712	-0.965555	8.60507	24.7777	-0.829025	-1.00259	-0.976831	-1.01856	-0.624306	-0.0202691	-0.883964	-1.11438	-0.237527	-1.09279	-0.92708	-0.757432	-0.859337	-0.918005	-0.924713	-0.733299	-0.688763	-0.894771	-0.807308	-0.841282	-0.8549	-0.948909	-0.503238
0.0909091	-0.970478	-1.04317	-1.10639	-1.03541	-0.463572	0.260033	-0.943102	-0.928677	1.40057	-0.163151	-1.05303	0.31037	-1.08699	-1.02031	-0.783096	-0.696633	-0.737345	-0.776934	-0.816232	-1.03605	-0.97804	-0.833895	-0.076439	-0.978246	8.61737	25.2143	-0.83977	-1.02882	-1.02971	-1.03511	-0.700166	0.0261019	-0.900361	-1.10891	-0.30379	-1.07512	-0.964775	-0.795183	-0.911617	-0.904543	-0.899066	-0.759868	-0.743118	-0.924904	-0.861638	-0.848839	-0.855482	-0.95869	-0.470644
0.0949495	-0.983088	-1.05394	-1.13066	-1.04269	-0.383279	0.376676	-0.973942	-0.974342	1.4516	-0.134595	-1.06312	0.415822	-1.1068	-1.01342	-0.727111	-0.733488	-0.689353	-0.737496	-0.700667	-1.04953	-0.986671	-0.816501	-0.0394057	-0.988003	8.61207	25.5873	-0.849755	-1.05389	-1.07236	-1.04928	-0.776026	0.0724729	-0.914236	-1.09668	-0.417874	-1.03172	-0.997153	-0.832934	-0.933865	-0.886711	-0.873075	-0.794899	-0.796624	-0.954587	-0.915968	-0.85909	-0.864016	-0.968197	-0.507708
0.0989899	-0.993258	-1.06547	-1.15555	-1.04918	-0.326638	0.473969	-1.01424	-1.01505	1.54294	-0.0910355	-1.07091	0.537885	-1.11265	-1.0057	-0.680586	-0.778096	-0.635371	-0.700184	-0.549127	-1.0646	-0.992657	-0.800563	-0.0238095	-0.992783	8.62167	25.7234	-0.86496	-1.07527	-1.11241	-1.06271	-0.849454	0.118844	-0.939761	-1.08998	-0.534697	-0.987134	-1.02964	-0.87299	-0.947454	-0.883523	-0.845583	-0.847559	-0.863545	-0.984766	-0.959242	-0.867551	-0.866778	-0.977157	-0.594059
0.10303	-1.00604	-1.07357	-1.18499	-1.05322	-0.313409	0.586229	-1.04894	-1.06072	1.51055	-0.0468725	-1.07724	0.660445	-1.11714	-0.992539	-0.629313	-0.826043	-0.583363	-0.663985	-0.392664	-1.08502	-0.997805	-0.781437	0.0278458	-0.999713	8.60885	25.5786	-0.879952	-1.09676	-1.13907	-1.07248	-0.922882	0.165215	-0.962343	-1.08094	-0.620764	-0.948955	-1.06553	-0.916768	-0.9724	-0.881762	-0.827701	-0.918427	-0.943891	-1.01315	-1.00623	-0.881176	-0.877669	-0.980365	-0.605437
0.107071	-1.01838	-1.07953	-1.21108	-1.05512	-0.309003	0.690136	-1.07864	-1.0943	1.55299	0.0393236	-1.08232	0.782082	-1.12222	-0.978609	-0.580586	-0.889737	-0.532102	-0.63285	-0.231382	-1.09529	-0.998437	-0.759181	0.047958	-1.00952	8.60673	25.6263	-0.901683	-1.11441	-1.16573	-1.08064	-0.969025	0.165215	-0.975173	-1.07028	-0.706831	-0.920428	-1.09768	-0.961375	-0.987569	-0.884937	-0.811413	-0.992444	-0.990167	-1.03868	-1.06887	-0.909862	-0.886697	-0.987273	-0.622092
0.111111	-1.02745	-1.0845	-1.23415	-1.05564	-0.260837	0.781974	-1.13206	-1.13631	1.52779	0.129671	-1.08248	0.882887	-1.13063	-0.962583	-0.520371	-0.939874	-0.489452	-0.590839	-0.0475963	-1.10553	-0.995003	-0.737595	0.0858006	-1.01784	8.55374	25.7793	-0.927521	-1.13079	-1.18665	-1.08895	-1.01517	0.165215	-0.989145	-1.05362	-0.783899	-0.885031	-1.12755	-1.00598	-0.981212	-0.897885	-0.795184	-1.04902	-1.05911	-1.05804	-1.1096	-0.939416	-0.890639	-0.989961	-0.659091
0.115152	-1.03071	-1.08739	-1.2579	-1.05837	-0.162031	0.888287	-1.17922	-1.16241	1.42417	0.20431	-1.08038	0.993676	-1.14403	-0.944355	-0.461332	-0.994292	-0.440927	-0.559674	0.108569	-1.11496	-0.992184	-0.716124	0.083466	-1.02307	8.51154	25.7228	-0.952234	-1.14655	-1.20366	-1.09375	-1.00748	0.165215	-0.996346	-1.03955	-0.860966	-0.830919	-1.15546	-1.03253	-0.983252	-0.929401	-0.77444	-1.09595	-1.10673	-1.07676	-1.13351	-0.965471	-0.899906	-0.988204	-0.627366
0.119192	-1.03093	-1.08555	-1.27968	-1.06028	-0.0326319	1.00873	-1.23501	-1.17266	1.39269	0.286138	-1.07501	1.09542	-1.15728	-0.925835	-0.418068	-1.05384	-0.393008	-0.529264	0.282263	-1.13128	-0.990199	-0.698771	0.0603691	-1.02961	8.50039	25.634	-0.971712	-1.16306	-1.22037	-1.09539	-0.999791	0.110331	-1.00606	-1.01711	-0.930468	-0.795132	-1.18406	-1.06587	-0.984262	-0.946947	-0.760829	-1.13945	-1.1256	-1.08706	-1.21945	-0.991029	-0.911153	-0.985357	-0.637509
0.123232	-1.02935	-1.0833	-1.29992	-1.06485	0.0459698	1.13031	-1.27914	-1.18379	1.28596	0.354336	-1.06814	1.17465	-1.1542	-0.913361	-0.377217	-1.10369	-0.349926	-0.490507	0.50507	-1.14648	-0.984018	-0.674794	0.0492073	-1.03727	8.46307	25.6751	-0.991358	-1.17536	-1.23709	-1.09325	-0.992102	0.0554474	-1.01734	-0.996605	-0.999971	-0.769925	-1.20553	-1.09578	-0.94558	-0.958787	-0.752423	-1.1781	-1.11805	-1.10156	-1.292	-1.00995	-0.932956	-0.980514	-0.695535
0.127273	-1.0202	-1.08146	-1.318	-1.06392	0.156811	1.18378	-1.32601	-1.19155	1.17923	0.436072	-1.06036	1.22564	-1.142	-0.896608	-0.333477	-1.14916	-0.300279	-0.460915	0.701941	-1.15884	-0.972129	-0.649197	-0.00113985	-1.04334	8.42625	25.5086	-1.00087	-1.18191	-1.23792	-1.08881	-0.935839	-0.0624299	-1.03081	-0.987509	-1.08374	-0.733507	-1.2213	-1.12569	-0.892614	-0.972378	-0.742848	-1.22186	-1.14837	-1.09809	-1.33608	-1.03193	-0.95728	-0.980745	-0.722587
0.131313	-1.01235	-1.07971	-1.33293	-1.05927	0.257493	1.23481	-1.37932	-1.22221	1.08661	0.524044	-1.0511	1.28734	-1.12981	-0.877952	-0.296464	-1.18387	-0.263857	-0.434555	0.890083	-1.18055	-0.96561	-0.6237	-0.0281849	-1.04298	8.44695	25.4493	-1.00811	-1.18998	-1.23442	-1.08364	-0.876939	-0.180307	-1.05737	-0.980977	-1.15763	-0.738597	-1.22904	-1.14795	-0.836053	-0.980581	-0.739246	-1.2606	-1.16738	-1.09695	-1.39698	-1.05478	-0.980839	-0.982176	-0.720887
0.135354	-1.00542	-1.08288	-1.33306	-1.05493	0.340677	1.23047	-1.43953	-1.2521	1.06457	0.605846	-1.03977	1.3618	-1.11235	-0.860082	-0.267814	-1.20216	-0.243024	-0.408007	1.00157	-1.20472	-0.963645	-0.59374	-0.0320461	-1.04301	8.40111	25.2939	-1.02327	-1.19762	-1.23262	-1.07996	-0.818039	-0.289672	-1.08828	-0.982261	-1.24922	-0.74862	-1.2399	-1.16666	-0.789488	-0.982003	-0.737169	-1.31179	-1.19482	-1.0933	-1.46213	-1.08108	-0.998791	-0.982792	-0.719188
0.139394	-0.993249	-1.08335	-1.33188	-1.05113	0.384817	1.19377	-1.49019	-1.2903	1.04719	0.681792	-1.0293	1.41297	-1.08206	-0.840374	-0.244471	-1.19739	-0.228641	-0.37907	1.1019	-1.22702	-0.95978	-0.565645	-0.02577	-1.04274	8.39362	25.3732	-1.04508	-1.20447	-1.23968	-1.07894	-0.759139	-0.399036	-1.12501	-0.993787	-1.2623	-0.759603	-1.25233	-1.19624	-0.772917	-0.973279	-0.733989	-1.36095	-1.21154	-1.07902	-1.5077	-1.10678	-1.01986	-0.983359	-0.637539
0.143434	-0.983422	-1.07938	-1.3282	-1.0469	0.475942	1.17568	-1.51212	-1.3322	0.947333	0.761427	-1.01861	1.44529	-1.05536	-0.819527	-0.21869	-1.18671	-0.216477	-0.33999	1.18246	-1.24529	-0.954879	-0.534604	0.00177352	-1.04385	8.37611	25.482	-1.06887	-1.21228	-1.24535	-1.07914	-0.702671	-0.522573	-1.14931	-1.00351	-1.31627	-0.777304	-1.26334	-1.22581	-0.738785	-0.967148	-0.727496	-1.38907	-1.20696	-1.06487	-1.56988	-1.13327	-1.04375	-0.987334	-0.53417
0.147475	-0.96996	-1.07687	-1.29338	-1.04312	0.563311	1.13586	-1.52193	-1.37598	0.964558	0.839984	-1.00976	1.50424	-1.03341	-0.801262	-0.190414	-1.17512	-0.206146	-0.305235	1.26096	-1.2536	-0.949982	-0.507529	0.00623192	-1.03955	8.33965	25.5371	-1.09444	-1.21776	-1.25152	-1.08375	-0.658905	-0.64611	-1.17649	-1.01434	-1.37024	-0.779937	-1.26528	-1.24088	-0.702365	-0.960392	-0.719887	-1.40042	-1.20535	-1.04786	-1.59007	-1.15494	-1.05853	-0.994245	-0.448802
0.151515	-0.957654	-1.07155	-1.23589	-1.03894	0.619761	1.17337	-1.53224	-1.42589	0.944664	0.904569	-0.999164	1.55515	-1.02225	-0.782535	-0.157127	-1.17065	-0.19378	-0.272141	1.33022	-1.26254	-0.940036	-0.483657	0.075484	-1.0359	8.34204	25.8094	-1.11132	-1.22447	-1.25479	-1.08724	-0.615139	-0.723276	-1.20307	-1.03053	-1.42421	-0.783845	-1.26998	-1.25511	-0.692614	-0.945895	-0.711984	-1.42379	-1.21813	-1.03067	-1.5724	-1.16356	-1.0748	-0.997836	-0.387234
0.155556	-0.942589	-1.06459	-1.1759	-1.03607	0.617304	1.21012	-1.5191	-1.46013	0.814582	0.966418	-0.98829	1.60016	-1.00434	-0.764957	-0.135606	-1.18995	-0.184501	-0.240308	1.37169	-1.25594	-0.934113	-0.459883	0.148695	-1.03001	8.32176	26.0303	-1.12105	-1.23054	-1.25876	-1.08892	-0.571372	-0.800442	-1.23252	-1.02755	-1.47818	-0.781127	-1.27284	-1.27415	-0.702969	-0.937618	-0.698555	-1.45914	-1.20548	-1.01947	-1.55473	-1.16829	-1.0852	-1.00289	-0.340988
0.159596	-0.929527	-1.05779	-1.10436	-1.03091	0.584854	1.21817	-1.50989	-1.49166	0.840946	1.03112	-0.977521	1.62147	-0.985527	-0.754195	-0.117185	-1.20995	-0.184974	-0.20482	1.41525	-1.24896	-0.928999	-0.438643	0.213187	-1.02605	8.27155	26.058	-1.13444	-1.23462	-1.25586	-1.09001	-0.581438	-0.877608	-1.26185	-1.02775	-1.569	-0.776607	-1.26948	-1.29673	-0.70489	-0.916654	-0.695748	-1.50553	-1.19088	-1.00862	-1.54945	-1.17646	-1.10284	-1.0121	-0.374364
0.163636	-0.909437	-1.05229	-1.01704	-1.0245	0.552343	1.1982	-1.49827	-1.52795	0.799831	1.10768	-0.966855	1.67898	-0.967095	-0.745026	-0.10228	-1.23809	-0.186324	-0.178623	1.45102	-1.23407	-0.921194	-0.413492	0.285406	-1.02114	8.23575	26.054	-1.14874	-1.23652	-1.24733	-1.09456	-0.578801	-0.954773	-1.2927	-1.03074	-1.67069	-0.762326	-1.26821	-1.31252	-0.74372	-0.905757	-0.691893	-1.56592	-1.18409	-1.00204	-1.48059	-1.18278	-1.11446	-1.02459	-0.382357
0.167677	-0.8893	-1.0473	-0.929259	-1.01748	0.565784	1.18359	-1.48789	-1.5608	0.75929	1.1947	-0.955923	1.73863	-0.965234	-0.730889	-0.0861555	-1.27355	-0.186609	-0.157561	1.44139	-1.22407	-0.913007	-0.39258	0.344987	-1.01547	8.21123	26.0175	-1.16405	-1.23849	-1.23434	-1.09613	-0.576165	-1.03194	-1.32693	-1.02887	-1.77238	-0.7242	-1.27025	-1.33175	-0.80919	-0.898732	-0.689449	-1.61064	-1.19009	-0.99661	-1.3728	-1.19247	-1.12718	-1.03533	-0.358624
0.171717	-0.869088	-1.04067	-0.841235	-1.01176	0.556167	1.19214	-1.47641	-1.60317	0.787887	1.26947	-0.946157	1.80811	-0.963316	-0.717267	-0.0760425	-1.30234	-0.188668	-0.124734	1.44006	-1.19935	-0.910876	-0.371985	0.428577	-1.01383	8.20123	26.1445	-1.1878	-1.24499	-1.22663	-1.09737	-0.573528	-1.04611	-1.36327	-1.02646	-1.86066	-0.670441	-1.27604	-1.34535	-0.877508	-0.88438	-0.691739	-1.65953	-1.16327	-0.987185	-1.26501	-1.20363	-1.14093	-1.04536	-0.320402
0.175758	-0.85172	-1.03367	-0.751893	-1.00748	0.620124	1.21233	-1.45336	-1.64281	0.736675	1.34297	-0.939012	1.87288	-0.959454	-0.702896	-0.0611597	-1.32062	-0.1784	-0.0897702	1.50423	-1.16546	-0.902848	-0.354213	0.511667	-1.0148	8.15019	26.0708	-1.21132	-1.24913	-1.21603	-1.09847	-0.573528	-1.11981	-1.38651	-1.02492	-1.97731	-0.605425	-1.27767	-1.35875	-0.959117	-0.866836	-0.674116	-1.6966	-1.13975	-0.973203	-1.16032	-1.21618	-1.15248	-1.05608	-0.282888
0.179798	-0.833102	-1.02375	-0.661904	-1.00073	0.663874	1.26542	-1.43925	-1.68247	0.682767	1.38356	-0.933147	1.93592	-0.955631	-0.686866	-0.0441859	-1.35329	-0.155909	-0.0430396	1.57863	-1.13463	-0.8946	-0.336482	0.578442	-1.0133	8.15122	26.1049	-1.23061	-1.25202	-1.20373	-1.09515	-0.595633	-1.19351	-1.40298	-1.02333	-2.07627	-0.538901	-1.2783	-1.37214	-1.01226	-0.858775	-0.653377	-1.72578	-1.09924	-0.974225	-1.01186	-1.22493	-1.17084	-1.06724	-0.227926
0.183838	-0.817785	-1.01539	-0.573163	-0.992579	0.726225	1.34734	-1.42514	-1.71521	0.559727	1.41031	-0.927598	2.00052	-0.961656	-0.671515	-0.0275727	-1.38733	-0.132293	0.00250495	1.66217	-1.10527	-0.885293	-0.320304	0.62937	-1.01048	8.11225	26.0729	-1.24423	-1.25428	-1.18776	-1.09124	-0.617737	-1.26721	-1.41616	-1.01565	-2.17523	-0.489303	-1.27708	-1.37466	-1.06544	-0.863104	-0.636643	-1.75108	-1.06297	-0.979775	-0.882973	-1.2304	-1.17875	-1.07751	-0.192325
0.187879	-0.802082	-1.00836	-0.496952	-0.986962	0.725157	1.43564	-1.41675	-1.73529	0.480921	1.45089	-0.922633	2.05592	-0.972158	-0.662783	-0.0154124	-1.40663	-0.116939	0.0235233	1.74203	-1.07112	-0.875158	-0.308692	0.672441	-1.00993	8.08784	25.8863	-1.25102	-1.25683	-1.1714	-1.08877	-0.617737	-1.32673	-1.43495	-1.00734	-2.23056	-0.43666	-1.27455	-1.37717	-1.16335	-0.858934	-0.623746	-1.78013	-1.04495	-0.981041	-0.773223	-1.23361	-1.17642	-1.08311	-0.1601
0.191919	-0.788359	-1.00224	-0.451284	-0.982247	0.655168	1.50221	-1.41517	-1.74284	0.481924	1.47054	-0.916042	2.07818	-0.97726	-0.661064	-0.0135543	-1.43076	-0.11211	0.0429544	1.76417	-1.03782	-0.86811	-0.298083	0.711021	-1.01364	8.06325	25.6849	-1.25708	-1.25871	-1.15794	-1.0847	-0.605035	-1.32673	-1.44483	-0.999285	-2.2674	-0.396154	-1.27772	-1.37991	-1.25231	-0.857967	-0.624822	-1.80897	-1.02028	-0.982896	-0.700369	-1.23787	-1.1795	-1.08854	-0.137917
0.19596	-0.774278	-0.998747	-0.425935	-0.980975	0.607126	1.484	-1.41326	-1.73284	0.374355	1.49247	-0.910159	2.09866	-0.978951	-0.659486	-0.0177792	-1.44993	-0.113371	0.0524079	1.77657	-1.02221	-0.8654	-0.292809	0.698183	-1.01118	8.0404	25.5227	-1.26306	-1.2592	-1.14737	-1.08095	-0.592333	-1.32673	-1.45054	-0.983328	-2.30424	-0.362595	-1.27836	-1.38826	-1.31467	-0.870364	-0.626242	-1.82063	-0.999224	-0.98755	-0.649717	-1.2384	-1.18112	-1.09588	-0.0959928
0.2	-0.767565	-0.996545	-0.403384	-0.97938	0.578653	1.46042	-1.41893	-1.72205	0.451651	1.51489	-0.90714	2.11544	-0.98242	-0.662488	-0.0261683	-1.45856	-0.114191	0.0465289	1.80497	-1.01813	-0.862987	-0.289544	0.690059	-1.01111	8.03249	25.5252	-1.26968	-1.25925	-1.14127	-1.08032	-0.57963	-1.32673	-1.44591	-0.98198	-2.34108	-0.359917	-1.27823	-1.39182	-1.35048	-0.871498	-0.631431	-1.83377	-0.975163	-0.9891	-0.651388	-1.2395	-1.18397	-1.09971	-0.0553259
[truncated: 22 more columns]

## Sheet: b
t_s	complexpulseboutStop_triggered_mfDist_z_0	complexpulseboutStop_triggered_mfDist_z_1	complexpulseboutStop_triggered_mfDist_z_2	complexpulseboutStop_triggered_mfDist_z_3	complexpulseboutStop_triggered_mfDist_z_4	complexpulseboutStop_triggered_mfDist_z_5	complexpulseboutStop_triggered_mfDist_z_6	complexpulseboutStop_triggered_mfDist_z_7	complexpulseboutStop_triggered_mfDist_z_8	complexpulseboutStop_triggered_mfDist_z_9	complexpulseboutStop_triggered_mfDist_z_10	complexpulseboutStop_triggered_mfDist_z_11	complexpulseboutStop_triggered_mfDist_z_12	complexpulseboutStop_triggered_mfDist_z_13	complexpulseboutStop_triggered_mfDist_z_14	complexpulseboutStop_triggered_mfDist_z_15	complexpulseboutStop_triggered_mfDist_z_16	complexpulseboutStop_triggered_mfDist_z_17	complexpulseboutStop_triggered_mfDist_z_18	complexpulseboutStop_triggered_mfDist_z_19	complexpulseboutStop_triggered_mfDist_z_20	complexpulseboutStop_triggered_mfDist_z_21	complexpulseboutStop_triggered_pc2_rate_Hz	complexpulseboutStop_triggered_inh_rate_Hz	complexsineboutStop_triggered_mfDist_z_0	complexsineboutStop_triggered_mfDist_z_1	complexsineboutStop_triggered_mfDist_z_2	complexsineboutStop_triggered_mfDist_z_3	complexsineboutStop_triggered_mfDist_z_4	complexsineboutStop_triggered_mfDist_z_5	complexsineboutStop_triggered_mfDist_z_6	complexsineboutStop_triggered_mfDist_z_7	complexsineboutStop_triggered_mfDist_z_8	complexsineboutStop_triggered_mfDist_z_9	complexsineboutStop_triggered_mfDist_z_10	complexsineboutStop_triggered_mfDist_z_11	complexsineboutStop_triggered_mfDist_z_12	complexsineboutStop_triggered_mfDist_z_13	complexsineboutStop_triggered_mfDist_z_14	complexsineboutStop_triggered_mfDist_z_15	complexsineboutStop_triggered_mfDist_z_16	complexsineboutStop_triggered_mfDist_z_17	complexsineboutStop_triggered_mfDist_z_18	complexsineboutStop_triggered_mfDist_z_19	complexsineboutStop_triggered_mfDist_z_20	complexsineboutStop_triggered_pc2_rate_Hz	complexsineboutStop_triggered_inh_rate_Hz
-0.2	0.286293	1.38301	0.402952	1.39574	-0.807746	-0.214992	-1.64031	-1.19336	-0.844039	0.682656	0.560479	-0.445626	0.262216	-0.980647	0.711527	0.0641478	0.00503235	-0.20203	-1.29637	-0.260832	-1.57387	-1.00049	12.1946	24.1988	-1.43202	-1.22714	-1.02259	0.70764	1.83011	1.83418	-1.8278	-0.714535	1.27615	1.93015	-0.903065	0.236271	0.00409577	-0.885876	1.91216	2.84854	0.52097	-0.767543	-0.914214	-1.07604	1.31592	10.3349	24.1838
-0.19596	0.269436	1.36581	0.383511	1.40627	-0.823554	-0.192856	-1.64873	-1.19656	-0.847973	0.628336	0.560623	-0.425659	0.267408	-1.05194	0.713545	0.0509545	0.0168209	-0.211781	-1.31208	-0.28131	-1.5874	-1.00315	12.2049	24.0904	-1.43202	-1.22714	-1.03044	0.569975	1.8278	1.83418	-1.78601	-0.712223	1.21134	1.93015	-0.903065	0.240699	0.00274922	-0.885876	1.87114	2.79649	0.520337	-0.762879	-0.915059	-1.08734	1.34665	10.326	23.9356
-0.191919	0.252527	1.32707	0.350196	1.42899	-0.839362	-0.144599	-1.65886	-1.21602	-0.861824	0.574016	0.56084	-0.413786	0.269382	-1.05496	0.669634	0.0568623	0.0116148	-0.251179	-1.3275	-0.255642	-1.56929	-1.04843	12.2685	24.1819	-1.42402	-1.2302	-1.0381	0.43231	1.82549	1.74701	-1.74422	-0.700259	1.16904	1.98145	-0.878605	0.256052	-0.0121827	-0.903877	1.86542	2.75858	0.537685	-0.764557	-0.916959	-1.10423	1.40486	10.3596	23.4575
-0.187879	0.249247	1.27886	0.296855	1.45963	-0.831929	-0.0780643	-1.66899	-1.23197	-0.877527	0.521189	0.571534	-0.425218	0.216342	-1.09579	0.634139	0.0550882	-0.00497497	-0.312935	-1.34095	-0.226372	-1.53889	-1.10667	12.3248	24.6994	-1.40289	-1.23326	-1.03894	0.294645	1.82319	1.55182	-1.70243	-0.704323	1.12888	2.01582	-0.851483	0.278746	-0.0496662	-0.903877	1.85202	2.54675	0.545998	-0.781051	-0.920658	-1.09496	1.47739	10.4648	23.0114
-0.183838	0.223063	1.19603	0.235529	1.47753	-0.848742	-0.000993978	-1.64992	-1.23496	-0.886716	0.447274	0.582372	-0.434425	0.162699	-1.07184	0.568207	0.0614423	-0.0228804	-0.382348	-1.34967	-0.207427	-1.45235	-1.19944	12.3962	24.4877	-1.38095	-1.23632	-1.04707	0.0501436	1.53394	1.35663	-1.64819	-0.703052	1.09151	2.05019	-0.824361	0.318382	-0.0898767	-0.890967	1.81639	2.3358	0.448311	-0.79862	-0.921383	-1.09482	1.55711	10.4511	23.3086
-0.179798	0.194936	1.08566	0.148164	1.48714	-0.897335	0.0608654	-1.63086	-1.22601	-0.892958	0.448767	0.593354	-0.470723	0.146654	-1.02898	0.502697	0.0513232	-0.0606096	-0.451901	-1.37164	-0.199706	-1.3919	-1.29515	12.4342	24.2949	-1.36334	-1.23938	-1.05463	-0.182114	1.21582	1.16144	-1.6166	-0.705916	1.05416	2.08456	-0.797239	0.337432	-0.127419	-0.847707	1.78812	2.05723	0.332578	-0.819293	-0.918647	-1.09299	1.63373	10.4253	23.8589
-0.175758	0.187001	0.977253	0.0490572	1.50288	-0.945928	0.14823	-1.60506	-1.20071	-0.903352	0.45026	0.604335	-0.519736	0.0873609	-0.91551	0.431765	0.0186069	-0.118184	-0.517349	-1.4036	-0.200314	-1.31142	-1.38231	12.4293	23.954	-1.33246	-1.24244	-1.0627	-0.414371	0.89769	0.96625	-1.5965	-0.716645	1.01682	2.06762	-0.788565	0.35777	-0.173556	-0.804448	1.7707	1.80507	0.216845	-0.836725	-0.915078	-1.09116	1.69118	10.392	23.2474
-0.171717	0.161511	0.878135	-0.0240091	1.52407	-0.960177	0.209639	-1.57927	-1.17849	-0.918277	0.376345	0.659357	-0.543974	-0.0110998	-0.793356	0.32589	0.000155108	-0.152538	-0.569156	-1.42897	-0.210878	-1.19198	-1.45616	12.4597	24.0041	-1.29139	-1.25004	-1.05925	-0.646629	0.608445	0.852413	-1.55376	-0.729554	0.967391	2.05069	-0.77989	0.352462	-0.215863	-0.761189	1.76531	1.62446	0.119158	-0.855475	-0.922334	-1.08354	1.71618	10.5812	23.4207
-0.167677	0.140823	0.795664	-0.116128	1.56137	-0.966157	0.290864	-1.58267	-1.12811	-0.931728	0.30243	0.714522	-0.582316	-0.0853049	-0.757499	0.191265	-0.0219966	-0.186201	-0.613306	-1.45787	-0.22755	-1.08413	-1.49751	12.5489	23.3354	-1.24587	-1.25765	-1.04889	-0.77205	0.450045	0.738575	-1.49682	-0.749929	0.968208	2.03376	-0.771216	0.326738	-0.258357	-0.73084	1.76637	1.4216	0.0394363	-0.868285	-0.932563	-1.05581	1.74087	10.5662	22.9358
-0.163636	0.10412	0.699458	-0.188222	1.58049	-0.989947	0.332309	-1.58607	-1.10287	-0.935386	0.228516	0.76976	-0.600613	-0.0937764	-0.739478	0.048019	-0.0683352	-0.215173	-0.658413	-1.42633	-0.271677	-0.996994	-1.50216	12.5208	23.4313	-1.20848	-1.26526	-1.03557	-0.872209	0.291645	0.732758	-1.43989	-0.768354	0.96495	2.03496	-0.765203	0.298439	-0.285937	-0.807708	1.59862	1.30126	-0.0402859	-0.873784	-0.943493	-1.05435	1.74653	10.5843	22.2129
-0.159596	0.0528792	0.608006	-0.268605	1.59425	-1.00077	0.322317	-1.50905	-1.06642	-0.945584	0.154601	0.824926	-0.607442	-0.171321	-0.776453	-0.0861935	-0.113879	-0.229893	-0.693621	-1.37275	-0.358076	-0.896334	-1.49476	12.5106	24.2214	-1.16992	-1.26981	-1.01735	-0.972369	0.133245	0.895386	-1.38295	-0.78923	0.939185	2.03617	-0.740742	0.267922	-0.320331	-0.866575	1.38401	1.20247	-0.13799	-0.876144	-0.957292	-1.04729	1.75692	10.6728	21.0655
-0.155556	0.0122026	0.52715	-0.329546	1.58491	-0.990626	0.26777	-1.43203	-1.02151	-0.945965	0.133514	0.872551	-0.62916	-0.226082	-0.750686	-0.23284	-0.161846	-0.241097	-0.749833	-1.32659	-0.431105	-0.761895	-1.52076	12.5436	24.9762	-1.1329	-1.27133	-0.993639	-1.07253	-0.0228475	1.03271	-1.36781	-0.803343	0.963188	1.96317	-0.716282	0.237039	-0.35366	-0.888752	1.20643	1.18913	-0.225684	-0.878786	-0.973194	-1.02165	1.76732	10.8405	21.9674
-0.151515	-0.0262137	0.43791	-0.39566	1.58496	-0.976588	0.237135	-1.34659	-0.945484	-0.951078	0.112427	0.92032	-0.669856	-0.28061	-0.644152	-0.390542	-0.215652	-0.254592	-0.796293	-1.26879	-0.51143	-0.611462	-1.5101	12.5956	25.039	-1.09091	-1.27285	-0.961488	-1.03502	-0.303467	1.17003	-1.36966	-0.821159	0.918038	1.89017	-0.691821	0.19754	-0.388953	-0.91093	1.03809	1.15788	-0.314911	-0.899724	-0.988251	-1.01882	1.7401	10.8331	22.3875
-0.147475	-0.0682329	0.334683	-0.464246	1.57574	-0.961418	0.232435	-1.25944	-0.842308	-0.945652	0.0913392	0.968163	-0.700287	-0.34852	-0.517601	-0.533733	-0.293507	-0.251093	-0.825746	-1.20688	-0.589976	-0.482545	-1.46015	12.5891	25.208	-1.05083	-1.27437	-0.936686	-0.997519	-0.584086	1.30736	-1.37131	-0.847559	0.858455	1.76587	-0.691821	0.172994	-0.415326	-0.933107	0.735063	1.10563	-0.404137	-0.922578	-1.00091	-0.988429	1.68502	11.006	22.3026
-0.143434	-0.122849	0.232654	-0.532833	1.55069	-0.979484	0.226895	-1.22653	-0.744333	-0.953085	0.068759	1.00553	-0.737126	-0.515868	-0.252545	-0.670983	-0.372887	-0.299834	-0.841009	-1.14366	-0.678061	-0.354013	-1.39049	12.6032	24.7725	-1.0323	-1.27589	-0.921049	-0.922226	-0.864705	1.36341	-1.37297	-0.881312	0.797971	1.64037	-0.710268	0.150032	-0.440614	-0.973285	0.462576	1.09478	-0.484329	-0.928856	-1.014	-0.963634	1.59241	11.098	24.4571
-0.139394	-0.194346	0.134095	-0.586512	1.52005	-0.975755	0.232401	-1.19362	-0.69851	-0.977575	-0.018359	1.04275	-0.769143	-0.713701	-0.00292118	-0.822983	-0.459387	-0.341486	-0.864563	-1.10554	-0.755609	-0.268982	-1.31352	12.5821	24.2748	-1.01459	-1.2818	-0.898189	-0.846933	-0.858386	1.34241	-1.38708	-0.914491	0.751854	1.46397	-0.728716	0.110971	-0.48279	-1.01346	0.211077	1.0276	-0.449742	-0.937383	-1.02909	-0.924017	1.504	11.1571	24.7751
-0.135354	-0.280832	0.0510616	-0.640191	1.50838	-0.974592	0.249102	-1.1607	-0.676656	-1.00599	-0.105477	1.08011	-0.800891	-0.96641	0.285533	-0.986836	-0.543005	-0.406237	-0.887978	-1.04933	-0.816694	-0.202108	-1.25422	12.5739	23.5185	-0.99377	-1.28771	-0.869632	-0.783884	-0.852068	1.3514	-1.40118	-0.943661	0.709827	1.28758	-0.747163	0.0662227	-0.528138	-1.08399	-0.0636354	0.960421	-0.415155	-0.935631	-1.04765	-0.893848	1.42242	11.1583	24.4884
-0.131313	-0.379807	-0.0611816	-0.696982	1.47723	-0.997585	0.223049	-1.13452	-0.666118	-1.03302	-0.171508	1.11755	-0.837593	-1.13958	0.505305	-1.15803	-0.619559	-0.451143	-0.915497	-0.962232	-0.867416	-0.11342	-1.20692	12.5804	23.2703	-0.979878	-1.29362	-0.838881	-0.720835	-0.609471	1.36039	-1.36302	-0.966702	0.687974	1.16249	-0.747163	0.0201849	-0.566604	-1.19025	-0.421452	0.855728	-0.371551	-0.93712	-1.06703	-0.882542	1.37609	11.1593	25.7319
-0.127273	-0.457998	-0.166479	-0.753772	1.41974	-1.02058	0.233186	-1.0409	-0.614092	-1.04701	-0.237538	1.11081	-0.883008	-1.31234	0.696517	-1.28928	-0.702541	-0.500286	-0.951812	-0.885139	-0.945706	-0.018738	-1.15304	12.6069	23.2185	-0.958743	-1.29498	-0.814915	-0.653052	-0.366875	1.28803	-1.32485	-0.983118	0.670006	1.03739	-0.740998	-0.00578735	-0.618127	-1.29652	-0.789849	0.809656	-0.327947	-0.937674	-1.07878	-0.86974	1.35443	11.1883	25.7927
-0.123232	-0.536832	-0.26971	-0.776283	1.34167	-1.04357	0.224699	-0.947279	-0.577701	-1.06569	-0.427502	1.10392	-0.948791	-1.48625	0.878176	-1.34869	-0.774174	-0.644468	-0.993791	-0.764581	-1.0131	0.130423	-1.11282	12.6581	23.1768	-0.942064	-1.29793	-0.798432	-0.585268	-0.255124	1.25367	-1.30088	-1.0065	0.600472	0.912303	-0.734833	-0.0655785	-0.682415	-1.40278	-1.14106	0.812363	-0.320375	-0.935541	-1.09332	-0.882749	1.31727	11.1636	25.5012
-0.119192	-0.602392	-0.355644	-0.798794	1.28811	-1.04875	0.160685	-0.85366	-0.518849	-1.07943	-0.675689	1.0971	-1.02093	-1.66974	0.972797	-1.38577	-0.821873	-0.76297	-1.02707	-0.710852	-1.04351	0.277726	-1.08102	12.6491	22.8381	-0.943616	-1.30089	-0.782837	-0.542746	-0.143372	1.21931	-1.27691	-1.02368	0.535014	0.787211	-0.728668	-0.156963	-0.746588	-1.40183	-1.33191	0.801406	-0.312803	-0.937242	-1.10787	-0.886677	1.27915	11.4136	27.4628
-0.115152	-0.656512	-0.458577	-0.823838	1.2329	-1.08142	0.128979	-0.840458	-0.47069	-1.08741	-0.944963	1.09035	-1.07459	-1.7841	1.02737	-1.40377	-0.857535	-0.896671	-1.05762	-0.689409	-1.06991	0.377694	-1.07474	12.6487	22.5044	-0.948294	-1.30384	-0.778458	-0.500223	-0.00212225	1.10367	-1.25272	-1.04422	0.474152	0.66212	-0.740951	-0.258303	-0.804456	-1.41412	-1.38756	0.691269	-0.305231	-0.938368	-1.12088	-0.893336	1.21477	11.4134	26.5395
-0.111111	-0.703387	-0.572371	-0.848883	1.16725	-1.12314	0.164773	-0.806072	-0.468453	-1.10097	-1.21274	1.091	-1.13535	-1.85011	0.881189	-1.37953	-0.861218	-1.04028	-1.05452	-0.6669	-1.08815	0.424725	-1.0582	12.6985	22.5603	-0.953326	-1.30982	-0.776124	-0.396148	0.139128	1.01334	-1.22853	-1.05818	0.420163	0.611231	-0.753233	-0.359716	-0.879869	-1.37431	-1.45079	0.559692	-0.307035	-0.942463	-1.12703	-0.899264	1.13666	11.4123	26.8142
-0.107071	-0.756404	-0.67511	-0.861172	1.10325	-1.16877	0.134996	-0.757641	-0.477616	-1.11437	-1.48053	1.09151	-1.20559	-1.86228	0.733606	-1.36043	-0.851709	-1.18059	-1.03613	-0.683614	-1.09852	0.478972	-1.07387	12.6878	22.5878	-0.966954	-1.31581	-0.778764	-0.292074	0.404904	0.867153	-1.18736	-1.07078	0.439432	0.560342	-0.768339	-0.478741	-0.948634	-1.3345	-1.50273	0.415673	-0.307307	-0.93965	-1.1213	-0.889668	1.04626	11.3774	26.3409
-0.10303	-0.836817	-0.750441	-0.857113	1.03906	-1.21552	0.102243	-0.70921	-0.489301	-1.12457	-1.6338	1.1105	-1.29033	-1.84954	0.50651	-1.34509	-0.836096	-1.3209	-1.04453	-0.673458	-1.11315	0.515386	-1.1169	12.7675	22.8639	-0.994963	-1.32157	-0.791685	-0.187999	0.67068	0.720966	-1.14637	-1.07393	0.445706	0.509454	-0.783445	-0.600909	-1.01783	-1.31315	-1.41478	0.276504	-0.253454	-0.925292	-1.11557	-0.910255	0.975365	11.2318	25.4708
-0.0989899	-0.91604	-0.83465	-0.712094	0.983053	-1.26364	0.0788761	-0.606546	-0.497058	-1.13	-1.78707	1.12964	-1.34407	-1.67873	0.203861	-1.35287	-0.81058	-1.39502	-1.04068	-0.710379	-1.10636	0.578386	-1.16567	12.7055	23.8961	-1.00641	-1.32734	-0.796604	-0.121712	0.872264	0.656054	-1.04507	-1.06402	0.404236	0.458565	-0.780104	-0.722303	-1.08235	-1.24827	-1.34192	0.167674	-0.191321	-0.91699	-1.10692	-0.899425	0.942003	11.2378	23.6576
-0.0949495	-0.970094	-0.904112	-0.573998	0.943322	-1.299	0.0755375	-0.492699	-0.49131	-1.12327	-1.85472	1.14877	-1.3709	-1.46778	-0.0170426	-1.30486	-0.802981	-1.45047	-1.0207	-0.727044	-1.09539	0.623981	-1.22519	12.7052	24.8554	-1.01083	-1.32872	-0.803436	-0.0907754	1.07385	0.66819	-0.94378	-1.06911	0.33745	0.458565	-0.776762	-0.823551	-1.1307	-1.1834	-1.27569	0.0893573	-0.137965	-0.903458	-1.10162	-0.916831	0.868323	11.2447	23.5412
-0.0909091	-1.00827	-0.968729	-0.432468	0.898948	-1.33437	0.117898	-0.378853	-0.479477	-1.11582	-1.92236	1.16777	-1.37857	-1.22179	-0.273096	-1.2989	-0.809205	-1.4928	-1.00404	-0.73309	-1.06802	0.701727	-1.25534	12.7121	25.3756	-1.01875	-1.3301	-0.817864	-0.0598391	1.27543	0.650337	-0.842487	-1.07508	0.270664	0.47062	-0.751963	-0.902264	-1.17612	-1.11852	-1.21731	0.0688062	-0.0846094	-0.891346	-1.08342	-0.932262	0.800006	11.2625	23.4906
-0.0868687	-1.05054	-1.00209	-0.276085	0.86364	-1.34168	0.224622	-0.265006	-0.473726	-1.10211	-2.0111	1.16534	-1.36361	-1.00677	-0.455431	-1.2481	-0.784806	-1.54464	-1.00374	-0.743371	-1.04799	0.696689	-1.25036	12.7086	26.0166	-1.01363	-1.32667	-0.832087	-0.0289027	1.24074	0.632484	-0.793138	-1.08301	0.165067	0.482675	-0.727163	-1.00151	-1.21922	-1.01791	-1.08667	0.0759254	-0.0889547	-0.874185	-1.06521	-0.929347	0.675353	10.9224	23.3435
-0.0828283	-1.09663	-1.05326	0.0837088	0.83845	-1.35406	0.278829	-0.218593	-0.506138	-1.09511	-2.07874	1.16306	-1.3542	-0.74266	-0.722688	-1.17964	-0.766385	-1.58042	-1.00829	-0.751193	-0.995001	0.63303	-1.26137	12.7318	27.8781	-1.01726	-1.32323	-0.846024	-0.00270117	1.20604	0.614631	-0.722996	-1.09304	0.017789	0.494731	-0.708528	-1.09392	-1.24972	-0.917299	-0.972882	-0.00704175	-0.12793	-0.85664	-1.04381	-0.913478	0.558496	10.8437	24.3514
-0.0787879	-1.1171	-1.10573	0.428276	0.823214	-1.38948	0.283388	-0.116577	-0.535673	-1.07427	-2.02246	1.16078	-1.31195	-0.460931	-0.975129	-1.1442	-0.7288	-1.5314	-1.00021	-0.802224	-0.94386	0.536683	-1.23455	12.5499	28.0754	-1.0209	-1.3182	-0.865472	-0.0394329	1.17135	0.584079	-0.652853	-1.09137	-0.122839	0.506786	-0.689894	-1.12567	-1.2614	-0.816687	-0.873644	-0.129399	-0.148838	-0.847126	-1.0161	-0.903585	0.473587	10.8932	24.3505
-0.0747475	-1.16704	-1.15993	0.772842	0.788582	-1.4249	0.332853	-0.0145607	-0.532139	-1.0573	-1.90795	1.15836	-1.27562	-0.184381	-1.13843	-1.09982	-0.688653	-1.4701	-0.998626	-0.854063	-0.915156	0.442989	-1.23255	12.4977	27.3502	-0.985878	-1.31317	-0.875093	-0.0761646	1.13666	0.553528	-0.58271	-1.07649	-0.263466	0.437012	-0.666963	-1.14296	-1.26079	-0.716075	-0.775178	-0.281215	-0.169746	-0.830889	-0.990464	-0.90652	0.385791	10.8415	24.3579
-0.0707071	-1.17548	-1.18524	1.12823	0.765831	-1.42158	0.360456	0.0874556	-0.529125	-1.02031	-1.72374	1.15796	-1.24682	0.114182	-1.23127	-1.03145	-0.669511	-1.38887	-1.00616	-0.896969	-0.876726	0.36552	-1.18379	12.4451	27.6048	-0.938865	-1.2128	-0.87055	-0.112896	1.07247	0.522976	-0.521343	-1.06523	-0.422922	0.367239	-0.644032	-1.18424	-1.26193	-0.602222	-0.82399	-0.352925	-0.282681	-0.818337	-0.958002	-0.901989	0.301092	10.6113	24.3566
-0.0666667	-1.17615	-1.20161	1.50676	0.729137	-1.43162	0.369256	0.168287	-0.50004	-0.974099	-1.53953	1.15771	-1.20199	0.369883	-1.1468	-0.981136	-0.643718	-1.30839	-1.02634	-0.923727	-0.840241	0.283084	-1.10422	12.3878	27.4791	-0.887044	-1.11244	-0.869094	-0.21118	1.04705	0.492424	-0.436048	-1.06788	-0.599806	0.297465	-0.621101	-1.2383	-1.23837	-0.577153	-0.856214	-0.457384	-0.440593	-0.803082	-0.930303	-0.930483	0.230132	10.2178	24.7131
-0.0626263	-1.16206	-1.22708	1.8777	0.674963	-1.41298	0.435906	0.24963	-0.47748	-0.932732	-1.35533	1.15746	-1.10454	0.559612	-1.04696	-0.927379	-0.62203	-1.24892	-1.02555	-0.941071	-0.793139	0.17408	-0.983433	12.2313	26.1405	-0.83159	-1.01208	-0.852117	-0.306314	1.02164	0.517728	-0.350753	-1.06704	-0.785946	0.227692	-0.595347	-1.27924	-1.21866	-0.619003	-0.894769	-0.571643	-0.598505	-0.789209	-0.917758	-0.933484	0.154937	10.0672	26.0365
-0.0585859	-1.13347	-1.23816	2.24864	0.61278	-1.39434	0.445927	0.308493	-0.471745	-0.891915	-1.28563	1.13866	-1.00354	0.755882	-0.802188	-0.850925	-0.597618	-1.19683	-1.01855	-0.972274	-0.760084	0.0735183	-0.822707	12.2004	25.1107	-0.764461	-0.911932	-0.818764	-0.401447	0.996224	0.543032	-0.265458	-1.07835	-0.944658	0.118611	-0.569592	-1.3158	-1.19153	-0.642396	-0.949011	-0.671658	-0.810542	-0.787277	-0.894675	-0.924411	0.0926435	8.8504	27.9444
-0.0545455	-1.08782	-1.23863	2.47862	0.548521	-1.32748	0.479055	0.367356	-0.481199	-0.837489	-1.2175	1.10087	-0.935371	0.901058	-0.582651	-0.789207	-0.568442	-1.15868	-0.995466	-0.951872	-0.7319	-0.0582581	-0.669897	12.2612	24.5871	-0.690651	-0.731577	-0.794693	-0.49658	1.035	0.568336	-0.240466	-1.08629	-1.06482	0.0220569	-0.543838	-1.36259	-1.16278	-0.691787	-0.997789	-0.753067	-1.06978	-0.800351	-0.865216	-0.946755	0.0444362	8.8504	27.9444
-0.0505051	-1.04086	-1.2415	2.57941	0.475523	-1.22876	0.465603	0.415035	-0.516122	-0.773399	-1.14938	1.06323	-0.886323	0.982423	-0.419232	-0.750834	-0.555217	-1.14913	-0.980214	-0.937344	-0.710527	-0.225554	-0.496148	12.2665	24.3766	-0.624635	-0.551221	-0.767807	-0.556363	0.850214	0.59364	-0.214904	-1.08119	-1.18892	-0.0744969	-0.518084	-1.38998	-1.13018	-0.741177	-1.04397	-0.777692	-1.30278	-0.818429	-0.830391	-0.931386	0.0323395	8.8504	28.1422
-0.0464646	-0.984893	-1.25458	2.67677	0.393973	-1.09268	0.412693	0.462715	-0.517478	-0.701687	-1.08125	1.02559	-0.836164	1.00826	-0.328243	-0.670634	-0.54215	-1.13609	-0.9634	-0.898819	-0.710504	-0.382789	-0.328234	12.1935	24.6886	-0.558231	-0.370866	-0.740254	-0.546402	0.665426	0.644927	-0.189342	-1.06572	-1.31702	-0.183106	-0.513788	-1.39151	-1.09695	-0.665462	-1.07524	-0.860083	-1.53578	-0.824089	-0.805139	-0.945502	0.0189729	8.8504	27.9571
-0.0424242	-0.964519	-1.26688	2.77413	0.300361	-0.960504	0.28008	0.525002	-0.533407	-0.637019	-1.01313	1.00929	-0.796171	1.01867	-0.304567	-0.639071	-0.566687	-1.09865	-0.923215	-0.855704	-0.689308	-0.499087	-0.226065	12.1988	24.848	-0.51436	-0.195326	-0.713419	-0.53644	0.480638	0.696215	-0.152611	-1.0269	-1.42649	-0.291715	-0.504099	-1.3643	-1.05427	-0.589748	-1.08444	-0.901708	-1.72009	-0.835809	-0.769681	-0.954372	0.0226901	8.8504	26.5431
-0.0383838	-0.943506	-1.27912	2.66808	0.203092	-0.81346	0.217662	0.58729	-0.557373	-0.576603	-0.966089	0.94229	-0.747875	0.971288	-0.243471	-0.649829	-0.581456	-1.07302	-0.90676	-0.818889	-0.666877	-0.61998	-0.107616	12.1838	25.316	-0.471733	-0.00682817	-0.685697	-0.526479	0.29585	0.742818	-0.136674	-0.977139	-1.52511	-0.412851	-0.494409	-1.35806	-1.0096	-0.496267	-1.06398	-0.934427	-1.85265	-0.842201	-0.730259	-0.977693	0.044704	8.81225	20.9909
-0.0343434	-0.958538	-1.2878	2.4486	0.0839556	-0.643378	0.18709	0.593974	-0.579661	-0.52377	-1.01954	0.87543	-0.706752	0.86616	-0.230719	-0.675304	-0.620454	-1.05687	-0.897256	-0.762861	-0.64589	-0.811891	-0.0196861	12.1838	25.5517	-0.415704	0.18167	-0.650848	-0.453584	0.104212	0.764117	-0.0911493	-0.933993	-1.58118	-0.533987	-0.48472	-1.37096	-0.969204	-0.402787	-1.04615	-0.956036	-1.97672	-0.8466	-0.694366	-0.982985	0.0622571	8.68894	20.9909
-0.030303	-0.964073	-1.29769	2.22912	-0.0437499	-0.476547	0.12199	0.600657	-0.679065	-0.469752	-1.07299	0.808645	-0.65733	0.717633	-0.302912	-0.730922	-0.673208	-1.06805	-0.880721	-0.699909	-0.629734	-0.96053	0.0670717	12.1838	25.2612	-0.380096	0.370168	-0.623687	-0.377274	-0.0874248	0.785416	-0.0456242	-0.892434	-1.63611	-0.573294	-0.479327	-1.37579	-0.940678	-0.418593	-1.03153	-0.921043	-2.10078	-0.855512	-0.656385	-0.928711	0.0757049	8.27932	20.9909
-0.0262626	-0.983014	-1.33285	2.00964	-0.197224	-0.333932	0.0560709	0.573843	-0.777231	-0.44079	-1.17505	0.739756	-0.614406	0.520908	-0.337222	-0.825108	-0.718139	-1.05755	-0.831097	-0.629973	-0.618729	-1.10781	0.128503	12.1808	23.4192	-0.340975	0.463335	-0.600514	-0.300963	-0.279062	0.755428	0.00846076	-0.830587	-1.6768	-0.612602	-0.498242	-1.35334	-0.908365	-0.434399	-1.00488	-0.902579	-2.13282	-0.859679	-0.608172	-0.879172	0.112311	8.22958	20.9909
-0.0222222	-1.03805	-1.35791	1.76703	-0.317656	-0.171513	-0.00942951	0.547029	-0.845658	-0.411026	-1.17292	0.620217	-0.559004	0.340598	-0.40922	-0.905055	-0.790931	-1.04448	-0.7498	-0.530624	-0.6181	-1.19785	0.158477	12.1808	21.231	-0.304775	0.537262	-0.569663	-0.224653	-0.509478	0.730124	0.0386184	-0.770672	-1.6638	-0.657685	-0.517157	-1.29484	-0.882616	-0.432209	-1.00792	-0.866105	-2.03721	-0.86358	-0.556821	-0.797339	0.120654	8.23916	20.9909
-0.0181818	-1.09281	-1.34764	1.52441	-0.422585	-0.033869	-0.0960926	0.505659	-0.914715	-0.368705	-1.17079	0.500823	-0.544609	0.167341	-0.508046	-0.982191	-0.852888	-1.06687	-0.704768	-0.413158	-0.616244	-1.23189	0.188233	12.1808	19.6165	-0.272996	0.611188	-0.54743	-0.151493	-0.725049	0.70482	0.0546055	-0.711745	-1.60415	-0.702767	-0.536072	-1.21982	-0.85909	-0.363102	-1.01593	-0.758107	-1.91403	-0.850951	-0.502191	-0.745528	0.124141	8.23916	20.9909
-0.0141414	-1.12306	-1.35125	1.22923	-0.525475	0.0885752	-0.20982	0.486769	-0.95089	-0.327094	-1.16866	0.381501	-0.509299	-0.0136134	-0.606992	-1.07692	-0.904228	-1.07395	-0.642877	-0.317487	-0.606011	-1.22506	0.17168	12.1769	18.6487	-0.245462	0.685115	-0.522156	-0.0783325	-0.94062	0.679516	0.0913314	-0.647579	-1.57625	-0.708543	-0.554987	-1.15975	-0.84026	-0.174597	-1.01763	-0.684766	-1.79086	-0.835943	-0.458099	-0.702315	0.0837826	8.23916	20.9909
-0.010101	-1.15984	-1.3336	0.934046	-0.646465	0.174155	-0.384114	0.505602	-0.954693	-0.306954	-1.16495	0.281012	-0.452484	-0.242974	-0.73705	-1.10626	-0.978033	-1.05152	-0.60406	-0.227179	-0.595893	-1.21102	0.173324	12.1788	18.5483	-0.214755	0.678832	-0.493765	-0.0216294	-1.15619	0.654213	0.116957	-0.570237	-1.54355	-0.726846	-0.592757	-1.0832	-0.816638	-0.00362001	-1.02251	-0.588226	-1.62876	-0.793645	-0.407382	-0.654371	0.0293375	8.23916	20.9909
-0.00606061	-1.19742	-1.31946	0.777057	-0.760954	0.218788	-0.496192	0.524435	-0.95062	-0.286777	-1.07849	0.026916	-0.392466	-0.424793	-0.901352	-1.09461	-1.00712	-1.0124	-0.555263	-0.159354	-0.583464	-1.16754	0.160258	12.1825	18.5481	-0.183286	0.667624	-0.45878	0.0350738	-1.1482	0.551194	0.142014	-0.481481	-1.51783	-0.735923	-0.630527	-1.04617	-0.787812	0.185573	-1.00633	-0.507261	-1.45408	-0.751573	-0.357467	-0.615904	-0.0663953	8.23916	20.9909
-0.0020202	-1.22691	-1.29538	0.601129	-0.863471	0.226064	-0.662873	0.543268	-0.980233	-0.265322	-0.907652	-0.227036	-0.350009	-0.522922	-0.99031	-1.035	-1.02879	-0.881706	-0.504712	-0.130607	-0.574332	-1.09539	0.141101	11.7353	18.5235	-0.145473	0.656415	-0.420722	0.0220329	-1.1402	0.422192	0.16707	-0.396419	-1.48812	-0.745001	-0.668297	-1.02588	-0.769952	0.249661	-0.997222	-0.42372	-1.2794	-0.725983	-0.310896	-0.543337	-0.185163	8.23916	21.3975
0.0020202	-1.1964	-1.26646	0.410356	-0.942781	0.236515	-0.910935	0.547493	-0.967691	-0.239028	-0.714993	-0.480915	-0.270545	-0.645687	-1.06831	-0.958842	-1.01472	-0.763238	-0.461174	-0.111016	-0.58168	-1.01042	0.157741	11.6526	18.4717	-0.0985687	0.645206	-0.374298	0.00899202	-0.970363	0.29319	0.21287	-0.331111	-1.39991	-0.754078	-0.711461	-1.0138	-0.759509	0.288521	-1.00639	-0.398673	-1.06909	-0.701923	-0.274533	-0.415661	-0.283861	8.18214	31.1578
0.00606061	-1.15135	-1.22756	0.219582	-1.00525	0.237173	-1.1849	0.563208	-0.945958	-0.201749	-0.522333	-0.684233	-0.207835	-0.587422	-1.07977	-0.864111	-1.0117	-0.644771	-0.386618	-0.088402	-0.571065	-0.889077	0.187355	11.6526	18.4717	-0.0584413	0.621039	-0.329048	0.012408	-0.800527	0.168872	0.25867	-0.266018	-1.28067	-0.750629	-0.711803	-0.969972	-0.738052	0.309615	-1.01691	-0.33644	-0.875892	-0.655058	-0.21669	-0.283253	-0.362401	8.07377	31.9682
0.010101	-1.08043	-1.17678	0.150513	-1.03824	0.262817	-1.4119	0.578923	-0.915663	-0.164318	-0.311943	-0.812565	-0.153963	-0.492037	-0.987334	-0.760064	-1.01007	-0.4873	-0.296342	-0.019023	-0.567295	-0.704331	0.230753	11.6526	18.4705	-0.0281917	0.573121	-0.28287	0.015824	-0.623841	0.0698584	0.280381	-0.196913	-1.22065	-0.739686	-0.712145	-0.910301	-0.705678	0.313398	-1.05272	-0.25183	-0.730025	-0.615965	-0.154883	-0.162896	-0.408976	8.02205	31.9296
0.0141414	-0.994575	-1.10146	0.0814437	-1.05848	0.291712	-1.59179	0.594638	-0.835969	-0.122794	0.00737334	-0.940897	-0.101073	-0.368113	-0.727873	-0.647155	-0.997891	-0.346605	-0.216382	0.0562158	-0.552073	-0.597916	0.286672	11.6618	18.4705	0.00794321	0.525203	-0.241454	0.015824	-0.447156	-0.0291555	0.318952	-0.135522	-1.16177	-0.728744	-0.712487	-0.830353	-0.661907	0.426468	-1.0792	-0.199788	-0.584158	-0.578144	-0.0930754	-0.0911011	-0.452179	8.05655	31.9296
0.0181818	-0.912027	-1.00131	-0.0351995	-1.05754	0.334955	-1.74788	0.643851	-0.766289	-0.0728213	0.32669	-1.06909	-0.0697861	-0.236085	-0.612531	-0.480544	-0.984268	-0.257171	-0.136882	0.155636	-0.544131	-0.528029	0.35577	11.6618	18.6642	0.0365538	0.477285	-0.210584	0.015824	-0.254425	-0.076882	0.36201	-0.0808366	-1.04413	-0.717802	-0.688521	-0.753688	-0.619743	0.469755	-1.05916	-0.169304	-0.429871	-0.541382	-0.0483306	-0.00669757	-0.521625	8.05655	31.8414
0.0222222	-0.819702	-0.897025	-0.151843	-1.06468	0.357042	-1.92674	0.709791	-0.66014	-0.0329943	0.541815	-1.14677	-0.0619899	-0.122398	-0.557923	-0.325742	-0.953014	-0.166524	-0.0915847	0.225768	-0.514069	-0.485914	0.444971	11.6618	21.3569	0.0786793	0.448608	-0.184307	-0.0128143	-0.0616936	-0.103989	0.405068	-0.0147381	-0.957687	-0.701084	-0.664555	-0.687655	-0.57535	0.495047	-0.950815	-0.171162	-0.35826	-0.493955	0.00346365	0.0984173	-0.572428	8.06033	27.3494
0.0262626	-0.720124	-0.806102	-0.261525	-1.07439	0.388657	-2.15101	0.771511	-0.526581	0.00495456	0.756941	-1.22459	-0.0503917	-0.0233379	-0.513311	-0.110492	-0.889058	-0.0470933	-0.0448186	0.292368	-0.500466	-0.488433	0.564361	11.6618	30.5775	0.128672	0.419932	-0.164309	-0.0414526	0.116193	-0.242246	0.48493	0.0613447	-0.90863	-0.675798	-0.640589	-0.64071	-0.526126	0.520339	-0.839723	-0.242852	-0.314209	-0.380057	0.0616402	0.208061	-0.60443	8.04998	25.8308
0.030303	-0.622011	-0.710041	-0.318638	-1.06974	0.435472	-2.24496	0.833231	-0.408291	0.0392517	0.778759	-1.30745	-0.0462181	0.0814532	-0.587821	0.0885105	-0.844332	0.0652388	0.0156054	0.373748	-0.485515	-0.556467	0.71623	11.6153	32.145	0.181206	0.419662	-0.145997	-0.0700909	0.29408	-0.410491	0.544053	0.143418	-0.821425	-0.650513	-0.616623	-0.596388	-0.474764	0.444884	-0.722318	-0.322733	-0.252764	-0.270504	0.119817	0.328657	-0.596893	8.01623	25.5189
0.0343434	-0.528715	-0.621425	-0.347255	-1.03498	0.469379	-2.22406	0.857228	-0.289771	0.0813656	0.8231	-1.39017	-0.063203	0.158164	-0.59063	0.222475	-0.783257	0.137722	0.0794962	0.445251	-0.469661	-0.622278	0.828326	11.5852	32.6175	0.226775	0.419393	-0.108389	-0.0822724	0.480676	-0.578736	0.63496	0.208944	-0.766183	-0.625227	-0.573802	-0.570588	-0.429826	0.340772	-0.593999	-0.413684	-0.161085	-0.176252	0.164991	0.441347	-0.589357	8.01674	25.3785
0.0383838	-0.442874	-0.53236	-0.384881	-1.01462	0.509547	-2.26672	0.918359	-0.175611	0.114249	0.784685	-1.31942	-0.0813888	0.273684	-0.501312	0.293403	-0.721721	0.215912	0.139697	0.507634	-0.437893	-0.682005	0.93616	11.5918	32.526	0.276344	0.424051	-0.0780873	-0.227732	0.667272	-0.669267	0.725867	0.26974	-0.704708	-0.609167	-0.530981	-0.52062	-0.389669	0.16368	-0.502298	-0.586223	-0.108233	-0.085546	0.21274	0.55885	-0.553236	8.03407	25.309
0.0424242	-0.378074	-0.436237	-0.408342	-0.981755	0.549714	-2.23861	0.976101	-0.0493823	0.146225	0.661888	-1.24882	-0.0826861	0.345909	-0.308192	0.289566	-0.645401	0.212773	0.207261	0.588421	-0.394218	-0.790136	1.00763	11.5914	31.2427	0.31905	0.428708	-0.0494426	-0.373191	0.853868	-0.673951	0.816774	0.319909	-0.643234	-0.606056	-0.44354	-0.457895	-0.325362	-0.0134116	-0.404641	-0.692147	-0.0553817	0.0769916	0.274992	0.671736	-0.515608	8.03898	25.1505
0.0464646	-0.305223	-0.336006	-0.416957	-0.955111	0.644376	-2.09012	1.03384	0.0487442	0.190363	0.596992	-1.18296	-0.0915639	0.460162	-0.0799878	0.273755	-0.5802	0.206971	0.273943	0.657815	-0.34835	-0.863291	1.07668	11.5842	26.6321	0.366536	0.453994	-0.0139846	-0.518651	0.878623	-0.678635	0.886937	0.379036	-0.6352	-0.602946	-0.3561	-0.362325	-0.257886	-0.148187	-0.299048	-0.798184	-0.0381609	0.25758	0.337245	0.730657	-0.483458	8.04228	25.0504
0.0505051	-0.238188	-0.237755	-0.411976	-0.933054	0.739038	-1.93223	1.08009	0.149379	0.225832	0.555301	-1.11695	-0.0560376	0.331384	0.0788607	0.301566	-0.509436	0.245079	0.333337	0.740631	-0.319326	-0.905099	1.13971	11.5534	25.5054	0.422157	0.479281	0.0323129	-0.680567	0.901966	-0.68332	0.957826	0.427442	-0.597845	-0.599835	-0.311481	-0.279159	-0.196638	-0.282962	-0.180442	-0.877945	-0.0364527	0.410035	0.374055	0.771144	-0.489763	7.98875	24.6373
0.0545455	-0.195007	-0.156104	-0.415271	-0.919841	0.814504	-1.83037	1.1382	0.278524	0.259323	0.596365	-1.12607	0.00943383	0.206357	0.20574	0.350739	-0.440415	0.254474	0.357865	0.776904	-0.268065	-0.950464	1.20462	11.4972	24.8969	0.474254	0.528318	0.0781195	-1.01258	0.925309	-0.713308	1.02322	0.479904	-0.553553	-0.604218	-0.266862	-0.21279	-0.137341	-0.341392	-0.0213735	-1.00616	0.00408239	0.57579	0.41214	0.80175	-0.562092	7.99046	24.4214
0.0585859	-0.146338	-0.0968706	-0.41156	-0.906566	0.88997	-1.6673	1.19631	0.401472	0.292742	0.528504	-1.13527	0.0896356	0.0529455	0.280602	0.39996	-0.358994	0.286374	0.392395	0.803786	-0.209467	-0.965444	1.24422	11.5046	24.8279	0.538218	0.577354	0.123403	-1.34458	0.948652	-0.829142	1.04361	0.524725	-0.50926	-0.628713	-0.236053	-0.16447	-0.0167205	-0.399823	0.124841	-1.05563	0.0446175	0.720631	0.467736	0.840273	-0.62496	7.97374	25.0913
0.0626263	-0.0766791	-0.0469351	-0.360275	-0.90059	0.951582	-1.50919	1.25441	0.533195	0.33309	0.544491	-1.1581	0.17668	-0.0680059	0.378612	0.420076	-0.280482	0.328037	0.430706	0.799638	-0.148855	-0.895068	1.29216	11.4926	24.6254	0.600575	0.646598	0.183416	-1.67659	0.955949	-0.944977	1.05952	0.565767	-0.518942	-0.653208	-0.205245	-0.126196	0.100827	-0.388471	0.226271	-1.11137	0.0586942	0.866722	0.522559	0.855553	-0.680101	7.98837	26.3347
0.0666667	0.0084449	0.00973938	-0.316022	-0.893424	1.02336	-1.28143	1.29579	0.593522	0.379646	0.454503	-1.18079	0.262627	-0.328084	0.592934	0.471842	-0.209516	0.397014	0.471547	0.808841	-0.0994525	-0.800433	1.32577	11.5049	24.2732	0.649448	0.715842	0.251809	-1.97996	0.951268	-1.08611	1.07616	0.597711	-0.480742	-0.677703	-0.174436	-0.0889376	0.2193	-0.377118	0.281244	-1.13685	0.0794673	0.995711	0.567194	0.853532	-0.725624	7.99847	26.8906
0.0707071	0.0895761	0.0542175	-0.278729	-0.884401	1.08674	-1.0255	1.32219	0.639648	0.424615	0.364515	-1.20348	0.347308	-0.596761	0.787636	0.443775	-0.171291	0.4842	0.510764	0.826237	-0.024509	-0.682145	1.29861	11.4007	23.6361	0.694874	0.785085	0.333438	-1.90721	0.946587	-1.1161	1.07017	0.622844	-0.446295	-0.710765	-0.143627	-0.0409278	0.341093	-0.250236	0.33118	-1.13989	0.10024	1.0525	0.605389	0.857363	-0.746828	7.98764	27.0082
0.0747475	0.178941	0.0970477	-0.242651	-0.868018	1.15012	-0.83479	1.34642	0.672995	0.471157	0.467835	-1.22121	0.410348	-0.847163	0.959088	0.424889	-0.112648	0.565435	0.546394	0.850016	0.0640408	-0.502582	1.24359	11.3733	23.276	0.741123	0.825921	0.412884	-1.83446	0.941906	-1.1161	1.08684	0.652444	-0.418245	-0.739587	-0.0324897	0.0180191	0.479362	-0.142004	0.388981	-1.12043	0.103619	1.09264	0.663676	0.849391	-0.767875	7.98748	27.1983
0.0787879	0.277109	0.129413	-0.235067	-0.871626	1.23228	-0.708474	1.37065	0.694786	0.522439	0.548631	-1.25255	0.498241	-0.978996	1.12117	0.410101	-0.0503044	0.656999	0.563806	0.874073	0.160569	-0.354022	1.2148	11.3862	23.1515	0.785642	0.864667	0.480449	-1.76171	0.928515	-1.0908	1.08282	0.687249	-0.369457	-0.768409	0.0786481	0.111547	0.618166	-0.00511524	0.406334	-1.08393	0.101127	1.13967	0.729892	0.854123	-0.812122	7.93318	26.2555
0.0828283	0.392761	0.169101	-0.226731	-0.858288	1.30009	-0.544361	1.35774	0.762372	0.584958	0.654644	-1.28376	0.597504	-1.10229	1.17836	0.449033	-0.00345132	0.818968	0.574927	0.908386	0.245241	-0.188509	1.18616	11.3719	23.2445	0.836508	0.903413	0.55462	-1.55568	0.848895	-1.0655	1.07954	0.720169	-0.348859	-0.797231	0.189786	0.203411	0.754576	0.186537	0.439709	-0.98037	0.125184	1.18861	0.794337	0.871759	-0.84083	7.92626	25.0099
0.0868687	0.517702	0.202722	-0.213622	-0.853832	1.35319	-0.411284	1.34823	0.809083	0.638834	0.760657	-1.31496	0.698193	-1.17916	1.0751	0.517569	0.0505864	0.96582	0.578521	0.91175	0.330924	0.0435703	1.1621	11.361	23.9559	0.887891	0.942159	0.628212	-1.35791	0.769274	-1.12604	1.07625	0.767585	-0.327421	-0.813104	0.256304	0.28496	0.876971	0.361825	0.454147	-0.946	0.149241	1.17618	0.844336	0.895821	-0.876919	7.92604	24.4723
0.0909091	0.605942	0.233101	-0.208749	-0.845771	1.34862	-0.29269	1.33779	0.861365	0.689011	0.786951	-1.34149	0.773877	-1.26647	0.799358	0.593756	0.122405	1.11573	0.602056	0.91809	0.413483	0.249203	1.15802	11.3076	24.7723	0.928595	0.960276	0.691346	-1.16014	0.689654	-1.18658	1.07844	0.823594	-0.311043	-0.845016	0.384433	0.332945	1.00543	0.520025	0.45685	-0.926228	0.173299	1.14807	0.905702	0.909274	-0.900609	7.7368	24.6901
0.0949495	0.670926	0.28294	-0.217471	-0.844177	1.3687	-0.183941	1.32735	0.915003	0.74991	0.79004	-1.41705	0.830827	-1.27043	0.499452	0.616651	0.209366	1.22172	0.582029	0.910455	0.502776	0.464976	1.13559	11.3668	25.4609	0.967987	0.983075	0.742989	-0.96237	0.611445	-1.27243	1.07991	0.884142	-0.291064	-0.876928	0.512562	0.369459	1.12813	0.678224	0.443043	-0.951301	0.227132	1.11782	0.97577	0.936428	-0.928529	7.7292	23.5793
0.0989899	0.757998	0.348187	-0.235062	-0.849667	1.383	-0.0666126	1.30506	0.925706	0.812556	0.77766	-1.49247	0.876053	-1.22275	0.213593	0.641298	0.30106	1.28907	0.581148	0.905798	0.574431	0.638174	1.08483	11.3119	25.0725	1.00963	1.00587	0.802162	-0.594506	0.406081	-1.35827	1.06525	0.944373	-0.274393	-0.90884	0.640691	0.436043	1.23766	0.77739	0.414058	-0.916905	0.320762	1.0938	1.0406	0.987652	-0.935535	7.68082	23.9876
0.10303	0.848715	0.426009	-0.259658	-0.847831	1.36192	0.0242219	1.28277	0.945512	0.870044	0.76528	-1.56782	0.924597	-1.15734	-0.0225349	0.655925	0.391198	1.34678	0.558338	0.888541	0.635519	0.820599	1.02526	11.2838	24.9134	1.03352	1.02867	0.874199	-0.12887	0.200716	-1.35827	1.07873	1.01537	-0.261478	-0.92064	0.78263	0.517852	1.27642	0.88818	0.417633	-0.884271	0.414392	1.09724	1.08792	1.02899	-0.969213	7.65416	23.667
0.107071	0.905384	0.502333	-0.292486	-0.838367	1.34034	0.142178	1.22536	0.953863	0.925455	0.669051	-1.62967	0.983651	-1.05533	-0.188829	0.651975	0.491848	1.38972	0.543631	0.879437	0.71086	0.941195	0.946319	11.2192	24.2654	1.05339	1.03126	0.943334	0.336766	-0.00464828	-1.38358	1.07517	1.07648	-0.253342	-0.932439	0.943305	0.610943	1.32289	0.998971	0.425859	-0.863512	0.526061	1.12264	1.1325	1.08095	-1.00326	7.83783	23.4695
0.111111	0.96926	0.567209	-0.318282	-0.823606	1.3233	0.241606	1.16795	0.971084	0.980569	0.678798	-1.61668	1.03476	-0.816115	-0.361381	0.588743	0.596751	1.41346	0.55685	0.890729	0.794531	1.03379	0.863072	11.1946	24.0398	1.07432	1.03207	1.00646	0.802402	-0.198035	-1.29305	1.07088	1.13498	-0.279369	-0.929922	1.10398	0.700034	1.3631	1.10976	0.426199	-0.83789	0.590101	1.15448	1.1874	1.12951	-1.03731	7.83654	23.2738
0.115152	1.01159	0.637319	-0.35291	-0.811692	1.30513	0.319773	1.12975	0.972667	1.03719	0.682066	-1.60355	1.07871	-0.505773	-0.518867	0.587009	0.681914	1.40668	0.570226	0.909845	0.86697	1.09123	0.821529	11.0881	23.3006	1.10438	1.03288	1.06591	0.89192	-0.394846	-1.20252	1.0666	1.19121	-0.267013	-0.927405	1.26465	0.810866	1.39604	1.10502	0.428831	-0.796242	0.671166	1.18429	1.24236	1.18626	-1.09196	7.81295	23.5111
0.119192	1.04052	0.719183	-0.3897	-0.823878	1.28263	0.476057	1.09371	1.00808	1.09753	0.69513	-1.59035	1.12794	-0.239802	-0.628233	0.575934	0.752874	1.40502	0.574654	0.904721	0.930913	1.13155	0.800258	11.0821	23.2241	1.13776	1.03369	1.12987	1.01382	-0.591658	-1.11198	1.04039	1.24543	-0.236579	-0.929129	1.345	0.897466	1.41486	1.08659	0.420045	-0.754226	0.75223	1.23438	1.27722	1.25995	-1.15161	7.77361	25.782
0.123232	1.07054	0.800839	-0.42649	-0.81162	1.25424	0.643378	1.01815	1.04535	1.15825	0.708194	-1.56367	1.17066	0.00257203	-0.704767	0.611729	0.841342	1.38969	0.590274	0.911964	1.00649	1.1936	0.779432	11.045	23.7461	1.16894	1.03658	1.18644	1.13572	-0.788469	-1.04676	1.01419	1.3001	-0.190934	-0.930852	1.45249	0.960313	1.43558	1.06815	0.440764	-0.717502	0.808933	1.28047	1.30553	1.32484	-1.18807	7.77523	26.5745
0.127273	1.09194	0.881022	-0.480477	-0.812458	1.24374	0.738228	0.942593	1.06501	1.20263	0.696042	-1.40955	1.21093	0.194358	-0.781429	0.642473	0.943668	1.28453	0.666375	0.951487	1.08173	1.24044	0.759697	11.1474	23.7387	1.18977	1.0408	1.24113	1.25762	-0.919051	-1.06738	0.987248	1.35397	-0.107006	-0.911674	1.55997	1.01414	1.4574	1.08546	0.454139	-0.696441	0.837511	1.3282	1.34027	1.37201	-1.24526	7.70038	26.576
0.131313	1.12064	0.968008	-0.541435	-0.815436	1.24796	0.864837	0.867036	1.09684	1.25576	0.68389	-1.25528	1.23633	0.385538	-0.822008	0.682728	1.03652	1.21142	0.742641	1.00013	1.14911	1.25924	0.760712	11.1974	23.4533	1.21818	1.04502	1.30199	1.38778	-1.04963	-1.088	0.977168	1.3989	-0.0239166	-0.892496	1.66746	1.05909	1.47617	1.11913	0.480494	-0.670295	0.866089	1.34938	1.37496	1.40319	-1.29003	7.68812	26.9027
0.135354	1.15492	1.04209	-0.593431	-0.823174	1.19029	1.00112	0.792399	1.12709	1.29956	0.69649	-1.10094	1.26822	0.556131	-0.721204	0.722944	1.13956	1.13526	0.785198	1.0641	1.21957	1.24436	0.764271	11.1984	23.1836	1.24804	1.04923	1.3594	1.51793	-1.19567	-1.10862	0.962363	1.42357	0.0919128	-0.857278	1.71334	1.10477	1.48424	1.17265	0.537167	-0.656995	0.936096	1.37538	1.39828	1.41448	-1.32336	7.68637	28.1225
0.139394	1.21625	1.09237	-0.645426	-0.816151	1.10796	1.1378	0.611713	1.16125	1.32874	0.70909	-0.897721	1.29832	0.758026	-0.480453	0.765203	1.25492	1.06864	0.891919	1.12918	1.30933	1.20914	0.762909	11.1915	23.9559	1.27654	1.04877	1.41745	1.65906	-1.34171	-1.10393	0.947557	1.4487	0.192046	-0.822059	1.76547	1.16233	1.48816	1.22617	0.587268	-0.570304	0.991841	1.41494	1.41044	1.41112	-1.33206	7.68298	27.1451
0.143434	1.2735	1.14158	-0.682687	-0.79576	1.03709	1.26881	0.431026	1.20469	1.36355	0.737159	-0.708654	1.32601	0.909279	-0.165681	0.818852	1.38471	1.04678	1.0001	1.18787	1.3965	1.22638	0.776024	11.153	24.5462	1.3028	1.04932	1.47091	1.80019	-1.36059	-1.09925	0.948872	1.47008	0.315892	-0.786841	1.8176	1.219	1.48871	1.27969	0.654265	-0.517002	1.01534	1.44348	1.43138	1.39356	-1.33691	7.63168	26.5423
0.147475	1.35471	1.18627	-0.719947	-0.791697	1.0016	1.27963	0.25034	1.27085	1.41278	0.765229	-0.519587	1.36076	1.08369	0.136964	0.844452	1.50366	1.05232	1.15512	1.25586	1.48889	1.25951	0.815842	11.0558	24.6132	1.33076	1.04987	1.51636	1.84354	-1.37947	-1.06411	0.933329	1.48425	0.443494	-0.751623	1.86973	1.26472	1.48624	1.32159	0.712502	-0.504806	1.03883	1.45754	1.45231	1.38519	-1.30086	7.57728	25.9733
0.151515	1.44625	1.24314	-0.775995	-0.788311	0.95827	1.2795	0.104773	1.36745	1.45729	0.828178	-0.330376	1.39495	1.18991	0.39184	0.920389	1.60631	1.07346	1.27774	1.3199	1.5676	1.30738	0.836465	11.0495	25.1394	1.36144	1.05042	1.57522	1.88689	-1.4198	-1.00366	0.935568	1.50804	0.621045	-0.716404	1.90313	1.31363	1.48367	1.32114	0.780136	-0.44064	1.07984	1.44838	1.47676	1.40558	-1.26329	7.57849	25.3615
0.155556	1.51226	1.29615	-0.832043	-0.801165	0.914939	1.23808	-0.0620915	1.44867	1.49744	0.891127	-0.216148	1.45921	1.29072	0.791089	1.04834	1.71554	1.08754	1.40608	1.35579	1.64599	1.35251	0.896483	11.0659	25.392	1.40132	1.05276	1.63171	1.90811	-1.46014	-1.05905	0.937808	1.53009	0.790953	-0.695503	1.93652	1.34879	1.48759	1.37222	0.810283	-0.389802	1.16178	1.44428	1.48783	1.4342	-1.22485	7.57407	25.7303
0.159596	1.60351	1.33358	-0.883975	-0.800181	0.905939	1.24742	-0.230126	1.54409	1.54493	0.960556	-0.102064	1.53468	1.35388	1.13086	1.13687	1.85098	1.14195	1.54328	1.4033	1.73245	1.42259	0.929071	11.0032	25.1339	1.42875	1.0551	1.67895	1.92933	-1.49705	-1.12785	0.940048	1.55137	0.926231	-0.660046	1.94244	1.41144	1.49745	1.4233	0.837269	-0.313577	1.2267	1.43747	1.49721	1.44877	-1.16709	7.54735	25.2098
0.163636	1.67752	1.36495	-0.932531	-0.795856	0.90128	1.24593	-0.39816	1.59471	1.598	1.02019	0.029437	1.60988	1.43125	1.47521	1.27137	1.98675	1.19635	1.68244	1.45155	1.82993	1.4966	0.961351	11.0182	25.004	1.44975	1.05688	1.72889	1.91817	-1.53396	-1.19665	0.941546	1.55756	1.05585	-0.624589	1.94835	1.52819	1.51285	1.50542	0.87207	-0.214136	1.31847	1.44585	1.5066	1.45506	-1.1322	7.51177	25.1151
0.167677	1.73472	1.40683	-0.98905	-0.789081	0.879889	1.21138	-0.526676	1.64907	1.64803	1.11501	0.161082	1.6799	1.58754	1.72666	1.43723	2.09543	1.25575	1.83319	1.50252	1.90442	1.57853	0.962931	11.0145	24.8789	1.46876	1.05866	1.775	1.907	-1.55484	-1.26545	0.943798	1.55809	1.21096	-0.589132	1.92712	1.6423	1.52234	1.60171	0.89718	-0.0665721	1.47411	1.44528	1.51461	1.43485	-1.09732	7.5077	24.9076
0.171717	1.79523	1.44859	-1.02912	-0.757223	0.835225	1.29287	-0.705865	1.73548	1.70697	1.20984	0.165138	1.72772	1.69736	2.00943	1.58518	2.18685	1.32478	1.94816	1.51807	1.98442	1.65725	0.956238	11.0045	24.5961	1.48882	1.05913	1.81175	1.8447	-1.57573	-1.2484	0.94605	1.55918	1.3882	-0.574577	1.90589	1.7438	1.53029	1.68602	0.924343	0.133022	1.63132	1.44977	1.51795	1.38407	-1.03556	7.47177	24.9666
0.175758	1.85601	1.48339	-1.06927	-0.729748	0.79056	1.38498	-0.885055	1.82417	1.75776	1.30466	0.169051	1.79393	1.80115	2.25503	1.72082	2.23978	1.4119	2.0551	1.5321	2.06466	1.67689	0.980856	10.9674	23.9258	1.50982	1.0596	1.8424	1.7824	-1.59662	-1.23136	0.931444	1.55734	1.56544	-0.560022	1.86299	1.82871	1.52988	1.77033	0.950605	0.327764	1.78854	1.46237	1.52697	1.34287	-0.951242	7.40236	24.7226
0.179798	1.91194	1.52647	-1.11015	-0.690941	0.864883	1.4656	-1.06424	1.90459	1.80902	1.37473	0.158984	1.85934	1.89893	2.40446	1.89557	2.26672	1.49902	2.1666	1.54347	2.14252	1.75283	0.967846	10.9923	24.0714	1.52564	1.06006	1.87045	1.7201	-1.60205	-1.21431	0.916091	1.56059	1.69622	-0.545467	1.82009	1.91208	1.53092	1.85319	0.954365	0.593327	1.90432	1.46809	1.53599	1.32151	-0.877551	7.38571	25.4916
0.183838	1.95558	1.57685	-1.15102	-0.670963	0.939205	1.54534	-1.13738	1.97274	1.86368	1.4448	0.148918	1.9154	1.97756	2.49217	2.09198	2.27366	1.5766	2.25751	1.55369	2.19419	1.79627	0.960538	10.9794	24.0499	1.53966	1.06053	1.89849	1.64683	-1.60748	-1.19727	0.900737	1.55885	1.81367	-0.530912	1.77093	1.99821	1.53414	1.93606	0.971152	0.785498	2.02011	1.46238	1.54747	1.31481	-0.824267	7.38611	25.8441
0.187879	1.99468	1.61256	-1.19777	-0.668621	0.944968	1.64827	-1.21052	2.04675	1.90753	1.51488	0.166769	1.9611	2.07573	2.57177	2.22423	2.26016	1.64805	2.35704	1.55208	2.25195	1.79159	0.969387	10.9446	24.0437	1.55739	1.05997	1.92283	1.57355	-1.61292	-1.18022	0.885384	1.55482	1.93295	-0.516357	1.72178	2.06413	1.54127	2.00052	0.963228	0.935577	2.12834	1.4589	1.55017	1.31289	-0.78519	7.38584	26.032
0.191919	1.99813	1.64298	-1.23746	-0.649192	0.950732	1.81775	-1.28367	2.09245	1.93584	1.58495	0.184548	1.97071	2.12562	2.61346	2.38325	2.27923	1.64993	2.43461	1.56887	2.30011	1.80658	0.954814	10.9484	23.9177	1.56489	1.05942	1.94184	1.50028	-1.61835	-1.19364	0.88689	1.55314	2.05223	-0.501802	1.69429	2.14441	1.55761	2.06498	0.939915	1.06986	2.23658	1.47255	1.54719	1.3022	-0.774406	7.31267	26.2694
0.19596	1.99349	1.65515	-1.25014	-0.644532	0.968331	1.8824	-1.30613	2.08608	1.95722	1.62014	0.202182	1.97929	2.2412	2.67334	2.49671	2.30836	1.65207	2.49148	1.59974	2.33526	1.82132	0.976954	10.8644	24.1308	1.56977	1.05887	1.95014	1.47815	-1.60232	-1.20705	0.887645	1.5457	2.09807	-0.487247	1.66681	2.22476	1.57084	2.14802	0.910849	1.15407	2.3273	1.48113	1.54245	1.29332	-0.778384	7.21602	26.1816
0.2	1.99778	1.65099	-1.25486	-0.637748	1.00266	1.96432	-1.3073	2.08635	1.9779	1.62014	0.219673	1.9752	2.2671	2.6221	2.52632	2.32865	1.66289	2.50668	1.61994	2.36229	1.84253	0.980096	10.8493	23.9017	1.56737	1.05832	1.95931	1.47815	-1.60232	-1.22046	0.887645	1.54264	2.11049	-0.472692	1.63932	2.31446	1.58394	2.16536	0.90888	1.17946	2.35415	1.49073	1.54076	1.30196	-0.783225	7.21887	25.9923
