# Supplementary material for: Flexible circuit mechanisms for context-dependent song sequencing
Source: Nature. 2023 Oct 11;622(7984):794–801. doi: 10.1038/s41586-023-06632-1 (PMC10600009; doi:10.1038/s41586-023-06632-1)
Supplement: Supplementary file 15 — Source Data Extended Data Fig. 7 [file 41586_2023_6632_MOESM15_ESM.xlsx]

## Sheet: a
t_s	stim_to_pc2	v_p	v_s	v_exc	v_pc2
0	0	-0.087	-0.087	-0.087	-0.087
0.0001	0	-0.086224	-0.086224	-0.086224	-0.086224
0.0002	0	-0.0855912	-0.0855912	-0.0855942	-0.0855942
0.0003	0	-0.0850704	-0.0850704	-0.0850789	-0.0850789
0.0004	0	-0.0846383	-0.0846383	-0.0846544	-0.0846544
0.0005	0	-0.0842772	-0.0842772	-0.0843024	-0.0843024
0.0006	0	-0.0839733	-0.0839733	-0.0840089	-0.0840089
0.0007	0	-0.0837157	-0.0837157	-0.083763	-0.083763
0.0008	0	-0.0834959	-0.0834959	-0.0835558	-0.0835558
0.0009	0	-0.0833071	-0.0833071	-0.0833804	-0.0833804
0.001	0	-0.0831438	-0.0831438	-0.0832311	-0.0832311
0.0011	0	-0.0830014	-0.0830014	-0.0831034	-0.0831034
0.0012	0	-0.0828764	-0.0828764	-0.0829935	-0.0829935
0.0013	0	-0.0827659	-0.0827659	-0.0828985	-0.0828985
0.0014	0	-0.0826673	-0.0826673	-0.0828157	-0.0828157
0.0015	0	-0.0825787	-0.0825787	-0.0827432	-0.0827432
0.0016	0	-0.0824985	-0.0824985	-0.0826793	-0.0826793
0.0017	0	-0.0824251	-0.0824251	-0.0826225	-0.0826225
0.0018	0	-0.0823576	-0.0823576	-0.0825716	-0.0825716
0.0019	0	-0.082295	-0.082295	-0.0825257	-0.0825257
0.002	0	-0.0822365	-0.0822365	-0.082484	-0.082484
0.0021	0	-0.0821814	-0.0821814	-0.0824458	-0.0824458
0.0022	0	-0.0821291	-0.0821291	-0.0824105	-0.0824105
0.0023	0	-0.0820793	-0.0820793	-0.0823777	-0.0823777
0.0024	0	-0.0820316	-0.0820316	-0.082347	-0.082347
0.0025	0	-0.0819856	-0.0819856	-0.082318	-0.082318
0.0026	0	-0.081941	-0.081941	-0.0822905	-0.0822905
0.0027	0	-0.0818977	-0.0818977	-0.0822642	-0.0822642
0.0028	0	-0.0818555	-0.0818555	-0.0822389	-0.0822389
0.0029	0	-0.0818141	-0.0818141	-0.0822145	-0.0822145
0.003	0	-0.0817735	-0.0817735	-0.0821909	-0.0821909
0.0031	0	-0.0817336	-0.0817336	-0.0821678	-0.0821678
0.0032	0	-0.0816942	-0.0816942	-0.0821454	-0.0821454
0.0033	0	-0.0816553	-0.0816553	-0.0821233	-0.0821233
0.0034	0	-0.0816168	-0.0816168	-0.0821017	-0.0821017
0.0035	0	-0.0815786	-0.0815786	-0.0820803	-0.0820803
0.0036	0	-0.0815408	-0.0815408	-0.0820593	-0.0820593
0.0037	0	-0.0815032	-0.0815032	-0.0820385	-0.0820385
0.0038	0	-0.0814659	-0.0814659	-0.0820179	-0.0820179
0.0039	0	-0.0814288	-0.0814288	-0.0819974	-0.0819974
0.004	0	-0.0813919	-0.0813919	-0.0819771	-0.0819771
0.0041	0	-0.0813551	-0.0813551	-0.081957	-0.081957
0.0042	0	-0.0813185	-0.0813185	-0.0819369	-0.0819369
0.0043	0	-0.081282	-0.081282	-0.081917	-0.081917
0.0044	0	-0.0812457	-0.0812457	-0.0818972	-0.0818972
0.0045	0	-0.0812094	-0.0812094	-0.0818774	-0.0818774
0.0046	0	-0.0811733	-0.0811733	-0.0818577	-0.0818577
0.0047	0	-0.0811372	-0.0811372	-0.0818381	-0.0818381
0.0048	0	-0.0811013	-0.0811013	-0.0818185	-0.0818185
0.0049	0	-0.0810654	-0.0810654	-0.0817989	-0.0817989
0.005	0	-0.0810296	-0.0810296	-0.0817795	-0.0817795
0.0051	0	-0.0809939	-0.0809939	-0.08176	-0.08176
0.0052	0	-0.0809583	-0.0809583	-0.0817406	-0.0817406
0.0053	0	-0.0809227	-0.0809227	-0.0817213	-0.0817213
0.0054	0	-0.0808872	-0.0808872	-0.0817019	-0.0817019
0.0055	0	-0.0808518	-0.0808518	-0.0816827	-0.0816827
0.0056	0	-0.0808164	-0.0808164	-0.0816634	-0.0816634
0.0057	0	-0.0807811	-0.0807811	-0.0816442	-0.0816442
0.0058	0	-0.0807458	-0.0807458	-0.081625	-0.081625
0.0059	0	-0.0807107	-0.0807107	-0.0816058	-0.0816058
0.006	0	-0.0806755	-0.0806755	-0.0815867	-0.0815867
0.0061	0	-0.0806405	-0.0806405	-0.0815676	-0.0815676
0.0062	0	-0.0806055	-0.0806055	-0.0815485	-0.0815485
0.0063	0	-0.0805705	-0.0805705	-0.0815294	-0.0815294
0.0064	0	-0.0805356	-0.0805356	-0.0815104	-0.0815104
0.0065	0	-0.0805008	-0.0805008	-0.0814914	-0.0814914
0.0066	0	-0.080466	-0.080466	-0.0814724	-0.0814724
0.0067	0	-0.0804313	-0.0804313	-0.0814535	-0.0814535
0.0068	0	-0.0803967	-0.0803967	-0.0814345	-0.0814345
0.0069	0	-0.0803621	-0.0803621	-0.0814156	-0.0814156
0.007	0	-0.0803275	-0.0803275	-0.0813967	-0.0813967
0.0071	0	-0.080293	-0.080293	-0.0813779	-0.0813779
0.0072	0	-0.0802586	-0.0802586	-0.081359	-0.081359
0.0073	0	-0.0802242	-0.0802242	-0.0813402	-0.0813402
0.0074	0	-0.0801898	-0.0801898	-0.0813215	-0.0813215
0.0075	0	-0.0801556	-0.0801556	-0.0813027	-0.0813027
0.0076	0	-0.0801214	-0.0801214	-0.081284	-0.081284
0.0077	0	-0.0800872	-0.0800872	-0.0812652	-0.0812652
0.0078	0	-0.0800531	-0.0800531	-0.0812466	-0.0812466
0.0079	0	-0.080019	-0.080019	-0.0812279	-0.0812279
0.008	0	-0.079985	-0.079985	-0.0812093	-0.0812093
0.0081	0	-0.0799511	-0.0799511	-0.0811906	-0.0811906
0.0082	0	-0.0799172	-0.0799172	-0.081172	-0.081172
0.0083	0	-0.0798833	-0.0798833	-0.0811535	-0.0811535
0.0084	0	-0.0798495	-0.0798495	-0.0811349	-0.0811349
0.0085	0	-0.0798158	-0.0798158	-0.0811164	-0.0811164
0.0086	0	-0.0797821	-0.0797821	-0.0810979	-0.0810979
0.0087	0	-0.0797485	-0.0797485	-0.0810794	-0.0810794
0.0088	0	-0.0797149	-0.0797149	-0.081061	-0.081061
0.0089	0	-0.0796814	-0.0796814	-0.0810426	-0.0810426
0.009	0	-0.0796479	-0.0796479	-0.0810241	-0.0810241
0.0091	0	-0.0796145	-0.0796145	-0.0810058	-0.0810058
0.0092	0	-0.0795811	-0.0795811	-0.0809874	-0.0809874
0.0093	0	-0.0795478	-0.0795478	-0.0809691	-0.0809691
0.0094	0	-0.0795145	-0.0795145	-0.0809508	-0.0809508
0.0095	0	-0.0794813	-0.0794813	-0.0809325	-0.0809325
0.0096	0	-0.0794482	-0.0794482	-0.0809142	-0.0809142
0.0097	0	-0.0794151	-0.0794151	-0.080896	-0.080896
0.0098	0	-0.079382	-0.079382	-0.0808777	-0.0808777
0.0099	0	-0.079349	-0.079349	-0.0808596	-0.0808596
0.01	0	-0.0793161	-0.0793161	-0.0808414	-0.0808414
0.0101	0	-0.0792832	-0.0792832	-0.0808232	-0.0808232
0.0102	0	-0.0792504	-0.0792504	-0.0808051	-0.0808051
0.0103	0	-0.0792176	-0.0792176	-0.080787	-0.080787
0.0104	0	-0.0791848	-0.0791848	-0.0807689	-0.0807689
0.0105	0	-0.0791522	-0.0791522	-0.0807509	-0.0807509
0.0106	0	-0.0791195	-0.0791195	-0.0807328	-0.0807328
0.0107	0	-0.0790869	-0.0790869	-0.0807148	-0.0807148
0.0108	0	-0.0790544	-0.0790544	-0.0806968	-0.0806968
0.0109	0	-0.0790219	-0.0790219	-0.0806789	-0.0806789
0.011	0	-0.0789895	-0.0789895	-0.0806609	-0.0806609
0.0111	0	-0.0789571	-0.0789571	-0.080643	-0.080643
0.0112	0	-0.0789248	-0.0789248	-0.0806251	-0.0806251
0.0113	0	-0.0788926	-0.0788926	-0.0806072	-0.0806072
0.0114	0	-0.0788603	-0.0788603	-0.0805894	-0.0805894
0.0115	0	-0.0788282	-0.0788282	-0.0805716	-0.0805716
0.0116	0	-0.078796	-0.078796	-0.0805538	-0.0805538
0.0117	0	-0.078764	-0.078764	-0.080536	-0.080536
0.0118	0	-0.078732	-0.078732	-0.0805182	-0.0805182
0.0119	0	-0.0787	-0.0787	-0.0805005	-0.0805005
0.012	0	-0.0786681	-0.0786681	-0.0804828	-0.0804828
0.0121	0	-0.0786362	-0.0786362	-0.0804651	-0.0804651
0.0122	0	-0.0786044	-0.0786044	-0.0804474	-0.0804474
0.0123	0	-0.0785727	-0.0785727	-0.0804298	-0.0804298
0.0124	0	-0.0785409	-0.0785409	-0.0804121	-0.0804121
0.0125	0	-0.0785093	-0.0785093	-0.0803945	-0.0803945
0.0126	0	-0.0784777	-0.0784777	-0.080377	-0.080377
0.0127	0	-0.0784461	-0.0784461	-0.0803594	-0.0803594
0.0128	0	-0.0784146	-0.0784146	-0.0803419	-0.0803419
0.0129	0	-0.0783832	-0.0783832	-0.0803244	-0.0803244
0.013	0	-0.0783517	-0.0783517	-0.0803069	-0.0803069
0.0131	0	-0.0783204	-0.0783204	-0.0802894	-0.0802894
0.0132	0	-0.0782891	-0.0782891	-0.080272	-0.080272
0.0133	0	-0.0782578	-0.0782578	-0.0802546	-0.0802546
0.0134	0	-0.0782266	-0.0782266	-0.0802372	-0.0802372
0.0135	0	-0.0781955	-0.0781955	-0.0802198	-0.0802198
0.0136	0	-0.0781643	-0.0781643	-0.0802024	-0.0802024
0.0137	0	-0.0781333	-0.0781333	-0.0801851	-0.0801851
0.0138	0	-0.0781023	-0.0781023	-0.0801678	-0.0801678
0.0139	0	-0.0780713	-0.0780713	-0.0801505	-0.0801505
0.014	0	-0.0780404	-0.0780404	-0.0801333	-0.0801333
0.0141	0	-0.0780095	-0.0780095	-0.080116	-0.080116
0.0142	0	-0.0779787	-0.0779787	-0.0800988	-0.0800988
0.0143	0	-0.077948	-0.077948	-0.0800816	-0.0800816
0.0144	0	-0.0779173	-0.0779173	-0.0800644	-0.0800644
0.0145	0	-0.0778866	-0.0778866	-0.0800473	-0.0800473
0.0146	0	-0.077856	-0.077856	-0.0800302	-0.0800302
0.0147	0	-0.0778254	-0.0778254	-0.0800131	-0.0800131
0.0148	0	-0.0777949	-0.0777949	-0.079996	-0.079996
0.0149	0	-0.0777644	-0.0777644	-0.0799789	-0.0799789
0.015	0	-0.077734	-0.077734	-0.0799619	-0.0799619
0.0151	0	-0.0777036	-0.0777036	-0.0799449	-0.0799449
0.0152	0	-0.0776733	-0.0776733	-0.0799279	-0.0799279
0.0153	0	-0.0776431	-0.0776431	-0.0799109	-0.0799109
0.0154	0	-0.0776128	-0.0776128	-0.0798939	-0.0798939
0.0155	0	-0.0775827	-0.0775827	-0.079877	-0.079877
0.0156	0	-0.0775525	-0.0775525	-0.0798601	-0.0798601
0.0157	0	-0.0775224	-0.0775224	-0.0798432	-0.0798432
0.0158	0	-0.0774924	-0.0774924	-0.0798264	-0.0798264
0.0159	0	-0.0774624	-0.0774624	-0.0798095	-0.0798095
0.016	0	-0.0774325	-0.0774325	-0.0797927	-0.0797927
0.0161	0	-0.0774026	-0.0774026	-0.0797759	-0.0797759
0.0162	0	-0.0773728	-0.0773728	-0.0797591	-0.0797591
0.0163	0	-0.077343	-0.077343	-0.0797424	-0.0797424
0.0164	0	-0.0773132	-0.0773132	-0.0797257	-0.0797257
0.0165	0	-0.0772836	-0.0772836	-0.0797089	-0.0797089
0.0166	0	-0.0772539	-0.0772539	-0.0796923	-0.0796923
0.0167	0	-0.0772243	-0.0772243	-0.0796756	-0.0796756
0.0168	0	-0.0771948	-0.0771948	-0.079659	-0.079659
0.0169	0	-0.0771653	-0.0771653	-0.0796423	-0.0796423
0.017	0	-0.0771358	-0.0771358	-0.0796257	-0.0796257
0.0171	0	-0.0771064	-0.0771064	-0.0796092	-0.0796092
0.0172	0	-0.077077	-0.077077	-0.0795926	-0.0795926
0.0173	0	-0.0770477	-0.0770477	-0.0795761	-0.0795761
0.0174	0	-0.0770185	-0.0770185	-0.0795596	-0.0795596
0.0175	0	-0.0769892	-0.0769892	-0.0795431	-0.0795431
0.0176	0	-0.0769601	-0.0769601	-0.0795266	-0.0795266
0.0177	0	-0.0769309	-0.0769309	-0.0795102	-0.0795102
0.0178	0	-0.0769019	-0.0769019	-0.0794937	-0.0794937
0.0179	0	-0.0768728	-0.0768728	-0.0794773	-0.0794773
0.018	0	-0.0768438	-0.0768438	-0.0794609	-0.0794609
0.0181	0	-0.0768149	-0.0768149	-0.0794446	-0.0794446
0.0182	0	-0.076786	-0.076786	-0.0794282	-0.0794282
0.0183	0	-0.0767572	-0.0767572	-0.0794119	-0.0794119
0.0184	0	-0.0767284	-0.0767284	-0.0793956	-0.0793956
0.0185	0	-0.0766996	-0.0766996	-0.0793794	-0.0793794
0.0186	0	-0.0766709	-0.0766709	-0.0793631	-0.0793631
0.0187	0	-0.0766423	-0.0766423	-0.0793469	-0.0793469
0.0188	0	-0.0766137	-0.0766137	-0.0793307	-0.0793307
0.0189	0	-0.0765851	-0.0765851	-0.0793145	-0.0793145
0.019	0	-0.0765566	-0.0765566	-0.0792983	-0.0792983
0.0191	0	-0.0765281	-0.0765281	-0.0792822	-0.0792822
0.0192	0	-0.0764997	-0.0764997	-0.0792661	-0.0792661
0.0193	0	-0.0764713	-0.0764713	-0.07925	-0.07925
0.0194	0	-0.076443	-0.076443	-0.0792339	-0.0792339
0.0195	0	-0.0764147	-0.0764147	-0.0792178	-0.0792178
0.0196	0	-0.0763864	-0.0763864	-0.0792018	-0.0792018
0.0197	0	-0.0763582	-0.0763582	-0.0791858	-0.0791858
0.0198	0	-0.0763301	-0.0763301	-0.0791698	-0.0791698
0.0199	0	-0.076302	-0.076302	-0.0791538	-0.0791538
0.02	0	-0.0762739	-0.0762739	-0.0791378	-0.0791378
0.0201	0	-0.0762459	-0.0762459	-0.0791219	-0.0791219
0.0202	0	-0.0762179	-0.0762179	-0.079106	-0.079106
0.0203	0	-0.07619	-0.07619	-0.0790901	-0.0790901
0.0204	0	-0.0761621	-0.0761621	-0.0790742	-0.0790742
0.0205	0	-0.0761343	-0.0761343	-0.0790584	-0.0790584
0.0206	0	-0.0761065	-0.0761065	-0.0790426	-0.0790426
0.0207	0	-0.0760788	-0.0760788	-0.0790268	-0.0790268
0.0208	0	-0.0760511	-0.0760511	-0.079011	-0.079011
0.0209	0	-0.0760234	-0.0760234	-0.0789952	-0.0789952
0.021	0	-0.0759958	-0.0759958	-0.0789795	-0.0789795
0.0211	0	-0.0759683	-0.0759683	-0.0789638	-0.0789638
0.0212	0	-0.0759407	-0.0759407	-0.0789481	-0.0789481
0.0213	0	-0.0759133	-0.0759133	-0.0789324	-0.0789324
0.0214	0	-0.0758859	-0.0758859	-0.0789167	-0.0789167
0.0215	0	-0.0758585	-0.0758585	-0.0789011	-0.0789011
0.0216	0	-0.0758311	-0.0758311	-0.0788855	-0.0788855
0.0217	0	-0.0758038	-0.0758038	-0.0788699	-0.0788699
0.0218	0	-0.0757766	-0.0757766	-0.0788543	-0.0788543
0.0219	0	-0.0757494	-0.0757494	-0.0788388	-0.0788388
0.022	0	-0.0757222	-0.0757222	-0.0788232	-0.0788232
0.0221	0	-0.0756951	-0.0756951	-0.0788077	-0.0788077
0.0222	0	-0.0756681	-0.0756681	-0.0787922	-0.0787922
0.0223	0	-0.075641	-0.075641	-0.0787768	-0.0787768
0.0224	0	-0.075614	-0.075614	-0.0787613	-0.0787613
0.0225	0	-0.0755871	-0.0755871	-0.0787459	-0.0787459
0.0226	0	-0.0755602	-0.0755602	-0.0787305	-0.0787305
0.0227	0	-0.0755334	-0.0755334	-0.0787151	-0.0787151
0.0228	0	-0.0755066	-0.0755066	-0.0786997	-0.0786997
0.0229	0	-0.0754798	-0.0754798	-0.0786844	-0.0786844
0.023	0	-0.0754531	-0.0754531	-0.0786691	-0.0786691
0.0231	0	-0.0754264	-0.0754264	-0.0786538	-0.0786538
0.0232	0	-0.0753998	-0.0753998	-0.0786385	-0.0786385
0.0233	0	-0.0753732	-0.0753732	-0.0786232	-0.0786232
0.0234	0	-0.0753467	-0.0753467	-0.078608	-0.078608
0.0235	0	-0.0753202	-0.0753202	-0.0785928	-0.0785928
0.0236	0	-0.0752937	-0.0752937	-0.0785776	-0.0785776
0.0237	0	-0.0752673	-0.0752673	-0.0785624	-0.0785624
0.0238	0	-0.0752409	-0.0752409	-0.0785472	-0.0785472
0.0239	0	-0.0752146	-0.0752146	-0.0785321	-0.0785321
0.024	0	-0.0751883	-0.0751883	-0.078517	-0.078517
0.0241	0	-0.0751621	-0.0751621	-0.0785019	-0.0785019
0.0242	0	-0.0751359	-0.0751359	-0.0784868	-0.0784868
0.0243	0	-0.0751097	-0.0751097	-0.0784718	-0.0784718
0.0244	0	-0.0750836	-0.0750836	-0.0784567	-0.0784567
0.0245	0	-0.0750576	-0.0750576	-0.0784417	-0.0784417
0.0246	0	-0.0750315	-0.0750315	-0.0784267	-0.0784267
0.0247	0	-0.0750056	-0.0750056	-0.0784118	-0.0784118
0.0248	0	-0.0749796	-0.0749796	-0.0783968	-0.0783968
0.0249	0	-0.0749537	-0.0749537	-0.0783819	-0.0783819
0.025	0	-0.0749279	-0.0749279	-0.078367	-0.078367
0.0251	0	-0.0749021	-0.0749021	-0.0783521	-0.0783521
0.0252	0	-0.0748763	-0.0748763	-0.0783372	-0.0783372
0.0253	0	-0.0748506	-0.0748506	-0.0783223	-0.0783223
0.0254	0	-0.0748249	-0.0748249	-0.0783075	-0.0783075
0.0255	0	-0.0747993	-0.0747993	-0.0782927	-0.0782927
0.0256	0	-0.0747737	-0.0747737	-0.0782779	-0.0782779
0.0257	0	-0.0747481	-0.0747481	-0.0782631	-0.0782631
0.0258	0	-0.0747226	-0.0747226	-0.0782484	-0.0782484
0.0259	0	-0.0746971	-0.0746971	-0.0782337	-0.0782337
0.026	0	-0.0746717	-0.0746717	-0.078219	-0.078219
0.0261	0	-0.0746463	-0.0746463	-0.0782043	-0.0782043
0.0262	0	-0.074621	-0.074621	-0.0781896	-0.0781896
0.0263	0	-0.0745957	-0.0745957	-0.078175	-0.078175
0.0264	0	-0.0745704	-0.0745704	-0.0781603	-0.0781603
0.0265	0	-0.0745452	-0.0745452	-0.0781457	-0.0781457
0.0266	0	-0.07452	-0.07452	-0.0781311	-0.0781311
0.0267	0	-0.0744949	-0.0744949	-0.0781166	-0.0781166
0.0268	0	-0.0744698	-0.0744698	-0.078102	-0.078102
0.0269	0	-0.0744448	-0.0744448	-0.0780875	-0.0780875
0.027	0	-0.0744198	-0.0744198	-0.078073	-0.078073
0.0271	0	-0.0743948	-0.0743948	-0.0780585	-0.0780585
0.0272	0	-0.0743699	-0.0743699	-0.078044	-0.078044
0.0273	0	-0.074345	-0.074345	-0.0780296	-0.0780296
0.0274	0	-0.0743201	-0.0743201	-0.0780152	-0.0780152
0.0275	0	-0.0742953	-0.0742953	-0.0780007	-0.0780007
0.0276	0	-0.0742706	-0.0742706	-0.0779864	-0.0779864
0.0277	0	-0.0742459	-0.0742459	-0.077972	-0.077972
0.0278	0	-0.0742212	-0.0742212	-0.0779576	-0.0779576
0.0279	0	-0.0741966	-0.0741966	-0.0779433	-0.0779433
0.028	0	-0.074172	-0.074172	-0.077929	-0.077929
0.0281	0	-0.0741474	-0.0741474	-0.0779147	-0.0779147
0.0282	0	-0.0741229	-0.0741229	-0.0779004	-0.0779004
0.0283	0	-0.0740984	-0.0740984	-0.0778862	-0.0778862
0.0284	0	-0.074074	-0.074074	-0.077872	-0.077872
0.0285	0	-0.0740496	-0.0740496	-0.0778578	-0.0778578
0.0286	0	-0.0740253	-0.0740253	-0.0778436	-0.0778436
0.0287	0	-0.074001	-0.074001	-0.0778294	-0.0778294
0.0288	0	-0.0739767	-0.0739767	-0.0778152	-0.0778152
0.0289	0	-0.0739525	-0.0739525	-0.0778011	-0.0778011
0.029	0	-0.0739283	-0.0739283	-0.077787	-0.077787
0.0291	0	-0.0739042	-0.0739042	-0.0777729	-0.0777729
0.0292	0	-0.0738801	-0.0738801	-0.0777588	-0.0777588
0.0293	0	-0.073856	-0.073856	-0.0777448	-0.0777448
0.0294	0	-0.073832	-0.073832	-0.0777308	-0.0777308
0.0295	0	-0.073808	-0.073808	-0.0777167	-0.0777167
0.0296	0	-0.073784	-0.073784	-0.0777028	-0.0777028
0.0297	0	-0.0737601	-0.0737601	-0.0776888	-0.0776888
0.0298	0	-0.0737363	-0.0737363	-0.0776748	-0.0776748
0.0299	0	-0.0737125	-0.0737125	-0.0776609	-0.0776609
0.03	0	-0.0736887	-0.0736887	-0.077647	-0.077647
0.0301	0	-0.0736649	-0.0736649	-0.0776331	-0.0776331
0.0302	0	-0.0736412	-0.0736412	-0.0776192	-0.0776192
0.0303	0	-0.0736176	-0.0736176	-0.0776054	-0.0776054
0.0304	0	-0.073594	-0.073594	-0.0775915	-0.0775915
0.0305	0	-0.0735704	-0.0735704	-0.0775777	-0.0775777
0.0306	0	-0.0735468	-0.0735468	-0.0775639	-0.0775639
0.0307	0	-0.0735233	-0.0735233	-0.0775501	-0.0775501
0.0308	0	-0.0734999	-0.0734999	-0.0775364	-0.0775364
0.0309	0	-0.0734765	-0.0734765	-0.0775226	-0.0775226
0.031	0	-0.0734531	-0.0734531	-0.0775089	-0.0775089
0.0311	0	-0.0734297	-0.0734297	-0.0774952	-0.0774952
0.0312	0	-0.0734064	-0.0734064	-0.0774815	-0.0774815
0.0313	0	-0.0733832	-0.0733832	-0.0774679	-0.0774679
0.0314	0	-0.0733599	-0.0733599	-0.0774542	-0.0774542
0.0315	0	-0.0733368	-0.0733368	-0.0774406	-0.0774406
0.0316	0	-0.0733136	-0.0733136	-0.077427	-0.077427
0.0317	0	-0.0732905	-0.0732905	-0.0774134	-0.0774134
0.0318	0	-0.0732674	-0.0732674	-0.0773998	-0.0773998
0.0319	0	-0.0732444	-0.0732444	-0.0773863	-0.0773863
0.032	0	-0.0732214	-0.0732214	-0.0773728	-0.0773728
0.0321	0	-0.0731985	-0.0731985	-0.0773592	-0.0773592
0.0322	0	-0.0731756	-0.0731756	-0.0773458	-0.0773458
0.0323	0	-0.0731527	-0.0731527	-0.0773323	-0.0773323
0.0324	0	-0.0731299	-0.0731299	-0.0773188	-0.0773188
0.0325	0	-0.0731071	-0.0731071	-0.0773054	-0.0773054
0.0326	0	-0.0730843	-0.0730843	-0.077292	-0.077292
0.0327	0	-0.0730616	-0.0730616	-0.0772786	-0.0772786
0.0328	0	-0.0730389	-0.0730389	-0.0772652	-0.0772652
0.0329	0	-0.0730163	-0.0730163	-0.0772519	-0.0772519
0.033	0	-0.0729937	-0.0729937	-0.0772385	-0.0772385
0.0331	0	-0.0729711	-0.0729711	-0.0772252	-0.0772252
0.0332	0	-0.0729486	-0.0729486	-0.0772119	-0.0772119
0.0333	0	-0.0729261	-0.0729261	-0.0771986	-0.0771986
0.0334	0	-0.0729037	-0.0729037	-0.0771854	-0.0771854
0.0335	0	-0.0728813	-0.0728813	-0.0771721	-0.0771721
0.0336	0	-0.0728589	-0.0728589	-0.0771589	-0.0771589
0.0337	0	-0.0728366	-0.0728366	-0.0771457	-0.0771457
0.0338	0	-0.0728143	-0.0728143	-0.0771325	-0.0771325
0.0339	0	-0.072792	-0.072792	-0.0771193	-0.0771193
0.034	0	-0.0727698	-0.0727698	-0.0771062	-0.0771062
0.0341	0	-0.0727477	-0.0727477	-0.0770931	-0.0770931
0.0342	0	-0.0727255	-0.0727255	-0.0770799	-0.0770799
0.0343	0	-0.0727034	-0.0727034	-0.0770669	-0.0770669
0.0344	0	-0.0726814	-0.0726814	-0.0770538	-0.0770538
0.0345	0	-0.0726593	-0.0726593	-0.0770407	-0.0770407
0.0346	0	-0.0726373	-0.0726373	-0.0770277	-0.0770277
0.0347	0	-0.0726154	-0.0726154	-0.0770147	-0.0770147
0.0348	0	-0.0725935	-0.0725935	-0.0770017	-0.0770017
0.0349	0	-0.0725716	-0.0725716	-0.0769887	-0.0769887
0.035	0	-0.0725498	-0.0725498	-0.0769757	-0.0769757
0.0351	0	-0.072528	-0.072528	-0.0769628	-0.0769628
0.0352	0	-0.0725062	-0.0725062	-0.0769499	-0.0769499
0.0353	0	-0.0724845	-0.0724845	-0.076937	-0.076937
0.0354	0	-0.0724628	-0.0724628	-0.0769241	-0.0769241
0.0355	0	-0.0724412	-0.0724412	-0.0769112	-0.0769112
0.0356	0	-0.0724196	-0.0724196	-0.0768984	-0.0768984
0.0357	0	-0.072398	-0.072398	-0.0768855	-0.0768855
0.0358	0	-0.0723765	-0.0723765	-0.0768727	-0.0768727
0.0359	0	-0.072355	-0.072355	-0.0768599	-0.0768599
0.036	0	-0.0723335	-0.0723335	-0.0768471	-0.0768471
0.0361	0	-0.0723121	-0.0723121	-0.0768344	-0.0768344
0.0362	0	-0.0722907	-0.0722907	-0.0768216	-0.0768216
0.0363	0	-0.0722694	-0.0722694	-0.0768089	-0.0768089
0.0364	0	-0.072248	-0.072248	-0.0767962	-0.0767962
0.0365	0	-0.0722268	-0.0722268	-0.0767835	-0.0767835
0.0366	0	-0.0722055	-0.0722055	-0.0767709	-0.0767709
0.0367	0	-0.0721843	-0.0721843	-0.0767582	-0.0767582
0.0368	0	-0.0721632	-0.0721632	-0.0767456	-0.0767456
0.0369	0	-0.072142	-0.072142	-0.076733	-0.076733
0.037	0	-0.072121	-0.072121	-0.0767204	-0.0767204
0.0371	0	-0.0720999	-0.0720999	-0.0767078	-0.0767078
0.0372	0	-0.0720789	-0.0720789	-0.0766953	-0.0766953
0.0373	0	-0.0720579	-0.0720579	-0.0766827	-0.0766827
0.0374	0	-0.072037	-0.072037	-0.0766702	-0.0766702
0.0375	0	-0.0720161	-0.0720161	-0.0766577	-0.0766577
0.0376	0	-0.0719952	-0.0719952	-0.0766452	-0.0766452
0.0377	0	-0.0719744	-0.0719744	-0.0766328	-0.0766328
0.0378	0	-0.0719536	-0.0719536	-0.0766203	-0.0766203
0.0379	0	-0.0719328	-0.0719328	-0.0766079	-0.0766079
0.038	0	-0.0719121	-0.0719121	-0.0765955	-0.0765955
0.0381	0	-0.0718914	-0.0718914	-0.0765831	-0.0765831
0.0382	0	-0.0718708	-0.0718708	-0.0765707	-0.0765707
0.0383	0	-0.0718502	-0.0718502	-0.0765584	-0.0765584
0.0384	0	-0.0718296	-0.0718296	-0.076546	-0.076546
0.0385	0	-0.071809	-0.071809	-0.0765337	-0.0765337
0.0386	0	-0.0717885	-0.0717885	-0.0765214	-0.0765214
0.0387	0	-0.0717681	-0.0717681	-0.0765091	-0.0765091
0.0388	0	-0.0717476	-0.0717476	-0.0764969	-0.0764969
0.0389	0	-0.0717272	-0.0717272	-0.0764846	-0.0764846
0.039	0	-0.0717069	-0.0717069	-0.0764724	-0.0764724
0.0391	0	-0.0716866	-0.0716866	-0.0764602	-0.0764602
0.0392	0	-0.0716663	-0.0716663	-0.076448	-0.076448
0.0393	0	-0.071646	-0.071646	-0.0764358	-0.0764358
0.0394	0	-0.0716258	-0.0716258	-0.0764237	-0.0764237
0.0395	0	-0.0716056	-0.0716056	-0.0764115	-0.0764115
0.0396	0	-0.0715855	-0.0715855	-0.0763994	-0.0763994
0.0397	0	-0.0715654	-0.0715654	-0.0763873	-0.0763873
0.0398	0	-0.0715453	-0.0715453	-0.0763752	-0.0763752
0.0399	0	-0.0715253	-0.0715253	-0.0763632	-0.0763632
0.04	0	-0.0715053	-0.0715053	-0.0763511	-0.0763511
0.0401	0	-0.0714853	-0.0714853	-0.0763391	-0.0763391
0.0402	0	-0.0714654	-0.0714654	-0.0763271	-0.0763271
0.0403	0	-0.0714455	-0.0714455	-0.0763151	-0.0763151
0.0404	0	-0.0714256	-0.0714256	-0.0763031	-0.0763031
0.0405	0	-0.0714058	-0.0714058	-0.0762911	-0.0762911
0.0406	0	-0.071386	-0.071386	-0.0762792	-0.0762792
0.0407	0	-0.0713663	-0.0713663	-0.0762673	-0.0762673
0.0408	0	-0.0713465	-0.0713465	-0.0762553	-0.0762553
0.0409	0	-0.0713269	-0.0713269	-0.0762435	-0.0762435
0.041	0	-0.0713072	-0.0713072	-0.0762316	-0.0762316
0.0411	0	-0.0712876	-0.0712876	-0.0762197	-0.0762197
0.0412	0	-0.071268	-0.071268	-0.0762079	-0.0762079
0.0413	0	-0.0712485	-0.0712485	-0.0761961	-0.0761961
0.0414	0	-0.071229	-0.071229	-0.0761843	-0.0761843
0.0415	0	-0.0712095	-0.0712095	-0.0761725	-0.0761725
0.0416	0	-0.0711901	-0.0711901	-0.0761607	-0.0761607
0.0417	0	-0.0711707	-0.0711707	-0.076149	-0.076149
0.0418	0	-0.0711513	-0.0711513	-0.0761372	-0.0761372
0.0419	0	-0.071132	-0.071132	-0.0761255	-0.0761255
0.042	0	-0.0711127	-0.0711127	-0.0761138	-0.0761138
0.0421	0	-0.0710934	-0.0710934	-0.0761022	-0.0761022
0.0422	0	-0.0710742	-0.0710742	-0.0760905	-0.0760905
0.0423	0	-0.071055	-0.071055	-0.0760789	-0.0760789
0.0424	0	-0.0710359	-0.0710359	-0.0760672	-0.0760672
0.0425	0	-0.0710167	-0.0710167	-0.0760556	-0.0760556
0.0426	0	-0.0709976	-0.0709976	-0.076044	-0.076044
0.0427	0	-0.0709786	-0.0709786	-0.0760325	-0.0760325
0.0428	0	-0.0709596	-0.0709596	-0.0760209	-0.0760209
0.0429	0	-0.0709406	-0.0709406	-0.0760094	-0.0760094
0.043	0	-0.0709216	-0.0709216	-0.0759978	-0.0759978
0.0431	0	-0.0709027	-0.0709027	-0.0759863	-0.0759863
0.0432	0	-0.0708838	-0.0708838	-0.0759748	-0.0759748
0.0433	0	-0.070865	-0.070865	-0.0759634	-0.0759634
0.0434	0	-0.0708462	-0.0708462	-0.0759519	-0.0759519
0.0435	0	-0.0708274	-0.0708274	-0.0759405	-0.0759405
0.0436	0	-0.0708087	-0.0708087	-0.0759291	-0.0759291
0.0437	0	-0.07079	-0.07079	-0.0759177	-0.0759177
0.0438	0	-0.0707713	-0.0707713	-0.0759063	-0.0759063
0.0439	0	-0.0707526	-0.0707526	-0.0758949	-0.0758949
0.044	0	-0.070734	-0.070734	-0.0758836	-0.0758836
0.0441	0	-0.0707155	-0.0707155	-0.0758722	-0.0758722
0.0442	0	-0.0706969	-0.0706969	-0.0758609	-0.0758609
0.0443	0	-0.0706784	-0.0706784	-0.0758496	-0.0758496
0.0444	0	-0.07066	-0.07066	-0.0758383	-0.0758383
0.0445	0	-0.0706415	-0.0706415	-0.0758271	-0.0758271
0.0446	0	-0.0706231	-0.0706231	-0.0758158	-0.0758158
0.0447	0	-0.0706048	-0.0706048	-0.0758046	-0.0758046
0.0448	0	-0.0705864	-0.0705864	-0.0757934	-0.0757934
0.0449	0	-0.0705681	-0.0705681	-0.0757822	-0.0757822
0.045	0	-0.0705499	-0.0705499	-0.075771	-0.075771
0.0451	0	-0.0705316	-0.0705316	-0.0757599	-0.0757599
0.0452	0	-0.0705134	-0.0705134	-0.0757487	-0.0757487
0.0453	0	-0.0704953	-0.0704953	-0.0757376	-0.0757376
0.0454	0	-0.0704771	-0.0704771	-0.0757265	-0.0757265
0.0455	0	-0.070459	-0.070459	-0.0757154	-0.0757154
0.0456	0	-0.070441	-0.070441	-0.0757043	-0.0757043
0.0457	0	-0.0704229	-0.0704229	-0.0756932	-0.0756932
0.0458	0	-0.0704049	-0.0704049	-0.0756822	-0.0756822
0.0459	0	-0.070387	-0.070387	-0.0756712	-0.0756712
0.046	0	-0.070369	-0.070369	-0.0756602	-0.0756602
0.0461	0	-0.0703511	-0.0703511	-0.0756492	-0.0756492
0.0462	0	-0.0703333	-0.0703333	-0.0756382	-0.0756382
0.0463	0	-0.0703154	-0.0703154	-0.0756272	-0.0756272
0.0464	0	-0.0702976	-0.0702976	-0.0756163	-0.0756163
0.0465	0	-0.0702799	-0.0702799	-0.0756054	-0.0756054
0.0466	0	-0.0702621	-0.0702621	-0.0755945	-0.0755945
0.0467	0	-0.0702445	-0.0702445	-0.0755836	-0.0755836
0.0468	0	-0.0702268	-0.0702268	-0.0755727	-0.0755727
0.0469	0	-0.0702092	-0.0702092	-0.0755618	-0.0755618
0.047	0	-0.0701916	-0.0701916	-0.075551	-0.075551
0.0471	0	-0.070174	-0.070174	-0.0755402	-0.0755402
0.0472	0	-0.0701565	-0.0701565	-0.0755294	-0.0755294
0.0473	0	-0.070139	-0.070139	-0.0755186	-0.0755186
0.0474	0	-0.0701215	-0.0701215	-0.0755078	-0.0755078
0.0475	0	-0.0701041	-0.0701041	-0.075497	-0.075497
0.0476	0	-0.0700867	-0.0700867	-0.0754863	-0.0754863
0.0477	0	-0.0700693	-0.0700693	-0.0754756	-0.0754756
0.0478	0	-0.070052	-0.070052	-0.0754649	-0.0754649
0.0479	0	-0.0700347	-0.0700347	-0.0754542	-0.0754542
0.048	0	-0.0700174	-0.0700174	-0.0754435	-0.0754435
0.0481	0	-0.0700001	-0.0700001	-0.0754328	-0.0754328
0.0482	0	-0.0699829	-0.0699829	-0.0754222	-0.0754222
0.0483	0	-0.0699658	-0.0699658	-0.0754116	-0.0754116
0.0484	0	-0.0699486	-0.0699486	-0.075401	-0.075401
0.0485	0	-0.0699315	-0.0699315	-0.0753904	-0.0753904
0.0486	0	-0.0699145	-0.0699145	-0.0753798	-0.0753798
0.0487	0	-0.0698974	-0.0698974	-0.0753692	-0.0753692
0.0488	0	-0.0698804	-0.0698804	-0.0753587	-0.0753587
0.0489	0	-0.0698634	-0.0698634	-0.0753482	-0.0753482
0.049	0	-0.0698465	-0.0698465	-0.0753377	-0.0753377
0.0491	0	-0.0698296	-0.0698296	-0.0753272	-0.0753272
0.0492	0	-0.0698127	-0.0698127	-0.0753167	-0.0753167
0.0493	0	-0.0697958	-0.0697958	-0.0753062	-0.0753062
0.0494	0	-0.069779	-0.069779	-0.0752958	-0.0752958
0.0495	0	-0.0697623	-0.0697623	-0.0752854	-0.0752854
0.0496	0	-0.0697455	-0.0697455	-0.0752749	-0.0752749
0.0497	0	-0.0697288	-0.0697288	-0.0752645	-0.0752645
0.0498	0	-0.0697121	-0.0697121	-0.0752542	-0.0752542
0.0499	0	-0.0696954	-0.0696954	-0.0752438	-0.0752438
0.05	0	-0.0696788	-0.0696788	-0.0752335	-0.0752335
0.0501	0	-0.0696622	-0.0696622	-0.0752231	-0.0752231
0.0502	0	-0.0696457	-0.0696457	-0.0752128	-0.0752128
0.0503	0	-0.0696292	-0.0696292	-0.0752025	-0.0752025
0.0504	0	-0.0696127	-0.0696127	-0.0751922	-0.0751922
0.0505	0	-0.0695962	-0.0695962	-0.075182	-0.075182
0.0506	0	-0.0695798	-0.0695798	-0.0751717	-0.0751717
0.0507	0	-0.0695634	-0.0695634	-0.0751615	-0.0751615
0.0508	0	-0.069547	-0.069547	-0.0751513	-0.0751513
0.0509	0	-0.0695307	-0.0695307	-0.0751411	-0.0751411
0.051	0	-0.0695144	-0.0695144	-0.0751309	-0.0751309
0.0511	0	-0.0694981	-0.0694981	-0.0751207	-0.0751207
0.0512	0	-0.0694819	-0.0694819	-0.0751105	-0.0751105
0.0513	0	-0.0694657	-0.0694657	-0.0751004	-0.0751004
0.0514	0	-0.0694495	-0.0694495	-0.0750903	-0.0750903
0.0515	0	-0.0694333	-0.0694333	-0.0750802	-0.0750802
0.0516	0	-0.0694172	-0.0694172	-0.0750701	-0.0750701
0.0517	0	-0.0694011	-0.0694011	-0.07506	-0.07506
0.0518	0	-0.0693851	-0.0693851	-0.07505	-0.07505
0.0519	0	-0.0693691	-0.0693691	-0.0750399	-0.0750399
0.052	0	-0.0693531	-0.0693531	-0.0750299	-0.0750299
0.0521	0	-0.0693371	-0.0693371	-0.0750199	-0.0750199
0.0522	0	-0.0693212	-0.0693212	-0.0750099	-0.0750099
0.0523	0	-0.0693053	-0.0693053	-0.0749999	-0.0749999
0.0524	0	-0.0692895	-0.0692895	-0.0749899	-0.0749899
0.0525	0	-0.0692736	-0.0692736	-0.07498	-0.07498
0.0526	0	-0.0692578	-0.0692578	-0.0749701	-0.0749701
0.0527	0	-0.0692421	-0.0692421	-0.0749602	-0.0749602
0.0528	0	-0.0692263	-0.0692263	-0.0749503	-0.0749503
0.0529	0	-0.0692106	-0.0692106	-0.0749404	-0.0749404
0.053	0	-0.069195	-0.069195	-0.0749305	-0.0749305
0.0531	0	-0.0691793	-0.0691793	-0.0749206	-0.0749206
0.0532	0	-0.0691637	-0.0691637	-0.0749108	-0.0749108
0.0533	0	-0.0691481	-0.0691481	-0.074901	-0.074901
0.0534	0	-0.0691326	-0.0691326	-0.0748912	-0.0748912
0.0535	0	-0.0691171	-0.0691171	-0.0748814	-0.0748814
0.0536	0	-0.0691016	-0.0691016	-0.0748716	-0.0748716
0.0537	0	-0.0690861	-0.0690861	-0.0748619	-0.0748619
0.0538	0	-0.0690707	-0.0690707	-0.0748521	-0.0748521
0.0539	0	-0.0690553	-0.0690553	-0.0748424	-0.0748424
0.054	0	-0.06904	-0.06904	-0.0748327	-0.0748327
0.0541	0	-0.0690246	-0.0690246	-0.074823	-0.074823
0.0542	0	-0.0690093	-0.0690093	-0.0748133	-0.0748133
0.0543	0	-0.0689941	-0.0689941	-0.0748036	-0.0748036
0.0544	0	-0.0689788	-0.0689788	-0.074794	-0.074794
0.0545	0	-0.0689636	-0.0689636	-0.0747844	-0.0747844
0.0546	0	-0.0689484	-0.0689484	-0.0747747	-0.0747747
0.0547	0	-0.0689333	-0.0689333	-0.0747651	-0.0747651
0.0548	0	-0.0689182	-0.0689182	-0.0747555	-0.0747555
0.0549	0	-0.0689031	-0.0689031	-0.074746	-0.074746
0.055	0	-0.068888	-0.068888	-0.0747364	-0.0747364
0.0551	0	-0.068873	-0.068873	-0.0747269	-0.0747269
0.0552	0	-0.068858	-0.068858	-0.0747174	-0.0747174
0.0553	0	-0.0688431	-0.0688431	-0.0747078	-0.0747078
0.0554	0	-0.0688281	-0.0688281	-0.0746983	-0.0746983
0.0555	0	-0.0688132	-0.0688132	-0.0746889	-0.0746889
0.0556	0	-0.0687984	-0.0687984	-0.0746794	-0.0746794
0.0557	0	-0.0687835	-0.0687835	-0.07467	-0.07467
0.0558	0	-0.0687687	-0.0687687	-0.0746605	-0.0746605
0.0559	0	-0.0687539	-0.0687539	-0.0746511	-0.0746511
0.056	0	-0.0687392	-0.0687392	-0.0746417	-0.0746417
0.0561	0	-0.0687245	-0.0687245	-0.0746323	-0.0746323
0.0562	0	-0.0687098	-0.0687098	-0.0746229	-0.0746229
0.0563	0	-0.0686951	-0.0686951	-0.0746136	-0.0746136
0.0564	0	-0.0686805	-0.0686805	-0.0746042	-0.0746042
0.0565	0	-0.0686659	-0.0686659	-0.0745949	-0.0745949
0.0566	0	-0.0686513	-0.0686513	-0.0745856	-0.0745856
0.0567	0	-0.0686368	-0.0686368	-0.0745763	-0.0745763
0.0568	0	-0.0686223	-0.0686223	-0.074567	-0.074567
0.0569	0	-0.0686078	-0.0686078	-0.0745578	-0.0745578
0.057	0	-0.0685934	-0.0685934	-0.0745485	-0.0745485
0.0571	0	-0.068579	-0.068579	-0.0745393	-0.0745393
0.0572	0	-0.0685646	-0.0685646	-0.0745301	-0.0745301
0.0573	0	-0.0685502	-0.0685502	-0.0745208	-0.0745208
0.0574	0	-0.0685359	-0.0685359	-0.0745117	-0.0745117
0.0575	0	-0.0685216	-0.0685216	-0.0745025	-0.0745025
0.0576	0	-0.0685073	-0.0685073	-0.0744933	-0.0744933
0.0577	0	-0.0684931	-0.0684931	-0.0744842	-0.0744842
0.0578	0	-0.0684789	-0.0684789	-0.074475	-0.074475
0.0579	0	-0.0684647	-0.0684647	-0.0744659	-0.0744659
0.058	0	-0.0684506	-0.0684506	-0.0744568	-0.0744568
0.0581	0	-0.0684365	-0.0684365	-0.0744477	-0.0744477
0.0582	0	-0.0684224	-0.0684224	-0.0744387	-0.0744387
0.0583	0	-0.0684083	-0.0684083	-0.0744296	-0.0744296
0.0584	0	-0.0683943	-0.0683943	-0.0744206	-0.0744206
0.0585	0	-0.0683803	-0.0683803	-0.0744115	-0.0744115
0.0586	0	-0.0683663	-0.0683663	-0.0744025	-0.0744025
0.0587	0	-0.0683524	-0.0683524	-0.0743935	-0.0743935
0.0588	0	-0.0683385	-0.0683385	-0.0743846	-0.0743846
0.0589	0	-0.0683246	-0.0683246	-0.0743756	-0.0743756
0.059	0	-0.0683107	-0.0683107	-0.0743666	-0.0743666
0.0591	0	-0.0682969	-0.0682969	-0.0743577	-0.0743577
0.0592	0	-0.0682831	-0.0682831	-0.0743488	-0.0743488
0.0593	0	-0.0682694	-0.0682694	-0.0743399	-0.0743399
0.0594	0	-0.0682557	-0.0682557	-0.074331	-0.074331
0.0595	0	-0.0682419	-0.0682419	-0.0743221	-0.0743221
0.0596	0	-0.0682283	-0.0682283	-0.0743132	-0.0743132
0.0597	0	-0.0682146	-0.0682146	-0.0743044	-0.0743044
0.0598	0	-0.068201	-0.068201	-0.0742956	-0.0742956
0.0599	0	-0.0681874	-0.0681874	-0.0742867	-0.0742867
0.06	0	-0.0681739	-0.0681739	-0.0742779	-0.0742779
0.0601	0	-0.0681604	-0.0681604	-0.0742691	-0.0742691
0.0602	0	-0.0681469	-0.0681469	-0.0742604	-0.0742604
0.0603	0	-0.0681334	-0.0681334	-0.0742516	-0.0742516
0.0604	0	-0.06812	-0.06812	-0.0742429	-0.0742429
0.0605	0	-0.0681066	-0.0681066	-0.0742341	-0.0742341
0.0606	0	-0.0680932	-0.0680932	-0.0742254	-0.0742254
0.0607	0	-0.0680798	-0.0680798	-0.0742167	-0.0742167
0.0608	0	-0.0680665	-0.0680665	-0.074208	-0.074208
0.0609	0	-0.0680532	-0.0680532	-0.0741993	-0.0741993
0.061	0	-0.06804	-0.06804	-0.0741907	-0.0741907
0.0611	0	-0.0680267	-0.0680267	-0.074182	-0.074182
0.0612	0	-0.0680135	-0.0680135	-0.0741734	-0.0741734
0.0613	0	-0.0680004	-0.0680004	-0.0741648	-0.0741648
0.0614	0	-0.0679872	-0.0679872	-0.0741562	-0.0741562
0.0615	0	-0.0679741	-0.0679741	-0.0741476	-0.0741476
0.0616	0	-0.067961	-0.067961	-0.074139	-0.074139
0.0617	0	-0.067948	-0.067948	-0.0741305	-0.0741305
0.0618	0	-0.0679349	-0.0679349	-0.0741219	-0.0741219
0.0619	0	-0.0679219	-0.0679219	-0.0741134	-0.0741134
0.062	0	-0.067909	-0.067909	-0.0741049	-0.0741049
0.0621	0	-0.067896	-0.067896	-0.0740964	-0.0740964
0.0622	0	-0.0678831	-0.0678831	-0.0740879	-0.0740879
0.0623	0	-0.0678702	-0.0678702	-0.0740794	-0.0740794
0.0624	0	-0.0678574	-0.0678574	-0.074071	-0.074071
0.0625	0	-0.0678445	-0.0678445	-0.0740625	-0.0740625
0.0626	0	-0.0678317	-0.0678317	-0.0740541	-0.0740541
0.0627	0	-0.067819	-0.067819	-0.0740457	-0.0740457
0.0628	0	-0.0678062	-0.0678062	-0.0740373	-0.0740373
0.0629	0	-0.0677935	-0.0677935	-0.0740289	-0.0740289
0.063	0	-0.0677808	-0.0677808	-0.0740205	-0.0740205
0.0631	0	-0.0677682	-0.0677682	-0.0740122	-0.0740122
0.0632	0	-0.0677556	-0.0677556	-0.0740038	-0.0740038
0.0633	0	-0.067743	-0.067743	-0.0739955	-0.0739955
0.0634	0	-0.0677304	-0.0677304	-0.0739872	-0.0739872
0.0635	0	-0.0677179	-0.0677179	-0.0739789	-0.0739789
0.0636	0	-0.0677054	-0.0677054	-0.0739706	-0.0739706
0.0637	0	-0.0676929	-0.0676929	-0.0739623	-0.0739623
0.0638	0	-0.0676804	-0.0676804	-0.0739541	-0.0739541
0.0639	0	-0.067668	-0.067668	-0.0739458	-0.0739458
0.064	0	-0.0676556	-0.0676556	-0.0739376	-0.0739376
0.0641	0	-0.0676432	-0.0676432	-0.0739294	-0.0739294
0.0642	0	-0.0676309	-0.0676309	-0.0739212	-0.0739212
0.0643	0	-0.0676186	-0.0676186	-0.073913	-0.073913
0.0644	0	-0.0676063	-0.0676063	-0.0739048	-0.0739048
0.0645	0	-0.067594	-0.067594	-0.0738966	-0.0738966
0.0646	0	-0.0675818	-0.0675818	-0.0738885	-0.0738885
0.0647	0	-0.0675696	-0.0675696	-0.0738804	-0.0738804
0.0648	0	-0.0675575	-0.0675575	-0.0738722	-0.0738722
0.0649	0	-0.0675453	-0.0675453	-0.0738641	-0.0738641
0.065	0	-0.0675332	-0.0675332	-0.073856	-0.073856
0.0651	0	-0.0675211	-0.0675211	-0.073848	-0.073848
0.0652	0	-0.0675091	-0.0675091	-0.0738399	-0.0738399
0.0653	0	-0.067497	-0.067497	-0.0738318	-0.0738318
0.0654	0	-0.067485	-0.067485	-0.0738238	-0.0738238
0.0655	0	-0.0674731	-0.0674731	-0.0738158	-0.0738158
0.0656	0	-0.0674611	-0.0674611	-0.0738078	-0.0738078
0.0657	0	-0.0674492	-0.0674492	-0.0737998	-0.0737998
0.0658	0	-0.0674373	-0.0674373	-0.0737918	-0.0737918
0.0659	0	-0.0674255	-0.0674255	-0.0737838	-0.0737838
0.066	0	-0.0674136	-0.0674136	-0.0737759	-0.0737759
0.0661	0	-0.0674018	-0.0674018	-0.0737679	-0.0737679
0.0662	0	-0.0673901	-0.0673901	-0.07376	-0.07376
0.0663	0	-0.0673783	-0.0673783	-0.0737521	-0.0737521
0.0664	0	-0.0673666	-0.0673666	-0.0737442	-0.0737442
0.0665	0	-0.0673549	-0.0673549	-0.0737363	-0.0737363
0.0666	0	-0.0673432	-0.0673432	-0.0737284	-0.0737284
0.0667	0	-0.0673316	-0.0673316	-0.0737206	-0.0737206
0.0668	0	-0.06732	-0.06732	-0.0737127	-0.0737127
0.0669	0	-0.0673084	-0.0673084	-0.0737049	-0.0737049
0.067	0	-0.0672969	-0.0672969	-0.0736971	-0.0736971
0.0671	0	-0.0672853	-0.0672853	-0.0736893	-0.0736893
0.0672	0	-0.0672738	-0.0672738	-0.0736815	-0.0736815
0.0673	0	-0.0672624	-0.0672624	-0.0736737	-0.0736737
0.0674	0	-0.0672509	-0.0672509	-0.073666	-0.073666
0.0675	0	-0.0672395	-0.0672395	-0.0736582	-0.0736582
0.0676	0	-0.0672281	-0.0672281	-0.0736505	-0.0736505
0.0677	0	-0.0672168	-0.0672168	-0.0736427	-0.0736427
0.0678	0	-0.0672055	-0.0672055	-0.073635	-0.073635
0.0679	0	-0.0671942	-0.0671942	-0.0736273	-0.0736273
0.068	0	-0.0671829	-0.0671829	-0.0736197	-0.0736197
0.0681	0	-0.0671716	-0.0671716	-0.073612	-0.073612
0.0682	0	-0.0671604	-0.0671604	-0.0736043	-0.0736043
0.0683	0	-0.0671492	-0.0671492	-0.0735967	-0.0735967
0.0684	0	-0.0671381	-0.0671381	-0.0735891	-0.0735891
0.0685	0	-0.0671269	-0.0671269	-0.0735814	-0.0735814
0.0686	0	-0.0671158	-0.0671158	-0.0735738	-0.0735738
0.0687	0	-0.0671047	-0.0671047	-0.0735663	-0.0735663
0.0688	0	-0.0670937	-0.0670937	-0.0735587	-0.0735587
0.0689	0	-0.0670827	-0.0670827	-0.0735511	-0.0735511
0.069	0	-0.0670717	-0.0670717	-0.0735436	-0.0735436
0.0691	0	-0.0670607	-0.0670607	-0.073536	-0.073536
0.0692	0	-0.0670498	-0.0670498	-0.0735285	-0.0735285
0.0693	0	-0.0670388	-0.0670388	-0.073521	-0.073521
0.0694	0	-0.067028	-0.067028	-0.0735135	-0.0735135
0.0695	0	-0.0670171	-0.0670171	-0.073506	-0.073506
0.0696	0	-0.0670063	-0.0670063	-0.0734985	-0.0734985
0.0697	0	-0.0669955	-0.0669955	-0.0734911	-0.0734911
0.0698	0	-0.0669847	-0.0669847	-0.0734836	-0.0734836
0.0699	0	-0.0669739	-0.0669739	-0.0734762	-0.0734762
0.07	0	-0.0669632	-0.0669632	-0.0734688	-0.0734688
0.0701	0	-0.0669525	-0.0669525	-0.0734614	-0.0734614
0.0702	0	-0.0669418	-0.0669418	-0.073454	-0.073454
0.0703	0	-0.0669312	-0.0669312	-0.0734466	-0.0734466
0.0704	0	-0.0669206	-0.0669206	-0.0734393	-0.0734393
0.0705	0	-0.06691	-0.06691	-0.0734319	-0.0734319
0.0706	0	-0.0668994	-0.0668994	-0.0734246	-0.0734246
0.0707	0	-0.0668889	-0.0668889	-0.0734172	-0.0734172
0.0708	0	-0.0668784	-0.0668784	-0.0734099	-0.0734099
0.0709	0	-0.0668679	-0.0668679	-0.0734026	-0.0734026
0.071	0	-0.0668575	-0.0668575	-0.0733953	-0.0733953
0.0711	0	-0.066847	-0.066847	-0.0733881	-0.0733881
0.0712	0	-0.0668367	-0.0668367	-0.0733808	-0.0733808
0.0713	0	-0.0668263	-0.0668263	-0.0733736	-0.0733736
0.0714	0	-0.0668159	-0.0668159	-0.0733663	-0.0733663
0.0715	0	-0.0668056	-0.0668056	-0.0733591	-0.0733591
0.0716	0	-0.0667953	-0.0667953	-0.0733519	-0.0733519
0.0717	0	-0.0667851	-0.0667851	-0.0733447	-0.0733447
0.0718	0	-0.0667748	-0.0667748	-0.0733375	-0.0733375
0.0719	0	-0.0667646	-0.0667646	-0.0733303	-0.0733303
0.072	0	-0.0667544	-0.0667544	-0.0733232	-0.0733232
0.0721	0	-0.0667443	-0.0667443	-0.073316	-0.073316
0.0722	0	-0.0667342	-0.0667342	-0.0733089	-0.0733089
0.0723	0	-0.0667241	-0.0667241	-0.0733018	-0.0733018
0.0724	0	-0.066714	-0.066714	-0.0732947	-0.0732947
0.0725	0	-0.0667039	-0.0667039	-0.0732876	-0.0732876
0.0726	0	-0.0666939	-0.0666939	-0.0732805	-0.0732805
0.0727	0	-0.0666839	-0.0666839	-0.0732734	-0.0732734
0.0728	0	-0.066674	-0.066674	-0.0732664	-0.0732664
0.0729	0	-0.066664	-0.066664	-0.0732593	-0.0732593
0.073	0	-0.0666541	-0.0666541	-0.0732523	-0.0732523
0.0731	0	-0.0666442	-0.0666442	-0.0732453	-0.0732453
0.0732	0	-0.0666344	-0.0666344	-0.0732383	-0.0732383
0.0733	0	-0.0666245	-0.0666245	-0.0732313	-0.0732313
0.0734	0	-0.0666147	-0.0666147	-0.0732243	-0.0732243
0.0735	0	-0.0666049	-0.0666049	-0.0732173	-0.0732173
0.0736	0	-0.0665952	-0.0665952	-0.0732104	-0.0732104
0.0737	0	-0.0665855	-0.0665855	-0.0732034	-0.0732034
0.0738	0	-0.0665758	-0.0665758	-0.0731965	-0.0731965
0.0739	0	-0.0665661	-0.0665661	-0.0731896	-0.0731896
0.074	0	-0.0665564	-0.0665564	-0.0731827	-0.0731827
0.0741	0	-0.0665468	-0.0665468	-0.0731758	-0.0731758
0.0742	0	-0.0665372	-0.0665372	-0.0731689	-0.0731689
0.0743	0	-0.0665277	-0.0665277	-0.073162	-0.073162
0.0744	0	-0.0665181	-0.0665181	-0.0731552	-0.0731552
0.0745	0	-0.0665086	-0.0665086	-0.0731483	-0.0731483
0.0746	0	-0.0664991	-0.0664991	-0.0731415	-0.0731415
0.0747	0	-0.0664897	-0.0664897	-0.0731347	-0.0731347
0.0748	0	-0.0664802	-0.0664802	-0.0731279	-0.0731279
0.0749	0	-0.0664708	-0.0664708	-0.0731211	-0.0731211
0.075	0	-0.0664614	-0.0664614	-0.0731143	-0.0731143
0.0751	0	-0.0664521	-0.0664521	-0.0731075	-0.0731075
0.0752	0	-0.0664427	-0.0664427	-0.0731008	-0.0731008
0.0753	0	-0.0664334	-0.0664334	-0.073094	-0.073094
0.0754	0	-0.0664242	-0.0664242	-0.0730873	-0.0730873
0.0755	0	-0.0664149	-0.0664149	-0.0730806	-0.0730806
0.0756	0	-0.0664057	-0.0664057	-0.0730739	-0.0730739
0.0757	0	-0.0663965	-0.0663965	-0.0730672	-0.0730672
0.0758	0	-0.0663873	-0.0663873	-0.0730605	-0.0730605
0.0759	0	-0.0663782	-0.0663782	-0.0730538	-0.0730538
0.076	0	-0.066369	-0.066369	-0.0730471	-0.0730471
0.0761	0	-0.0663599	-0.0663599	-0.0730405	-0.0730405
0.0762	0	-0.0663509	-0.0663509	-0.0730339	-0.0730339
0.0763	0	-0.0663418	-0.0663418	-0.0730272	-0.0730272
0.0764	0	-0.0663328	-0.0663328	-0.0730206	-0.0730206
0.0765	0	-0.0663238	-0.0663238	-0.073014	-0.073014
0.0766	0	-0.0663149	-0.0663149	-0.0730074	-0.0730074
0.0767	0	-0.0663059	-0.0663059	-0.0730009	-0.0730009
0.0768	0	-0.066297	-0.066297	-0.0729943	-0.0729943
0.0769	0	-0.0662881	-0.0662881	-0.0729878	-0.0729878
0.077	0	-0.0662793	-0.0662793	-0.0729812	-0.0729812
0.0771	0	-0.0662704	-0.0662704	-0.0729747	-0.0729747
0.0772	0	-0.0662616	-0.0662616	-0.0729682	-0.0729682
0.0773	0	-0.0662529	-0.0662529	-0.0729617	-0.0729617
0.0774	0	-0.0662441	-0.0662441	-0.0729552	-0.0729552
0.0775	0	-0.0662354	-0.0662354	-0.0729487	-0.0729487
0.0776	0	-0.0662267	-0.0662267	-0.0729422	-0.0729422
0.0777	0	-0.066218	-0.066218	-0.0729358	-0.0729358
0.0778	0	-0.0662093	-0.0662093	-0.0729293	-0.0729293
0.0779	0	-0.0662007	-0.0662007	-0.0729229	-0.0729229
0.078	0	-0.0661921	-0.0661921	-0.0729165	-0.0729165
0.0781	0	-0.0661835	-0.0661835	-0.0729101	-0.0729101
0.0782	0	-0.066175	-0.066175	-0.0729037	-0.0729037
0.0783	0	-0.0661665	-0.0661665	-0.0728973	-0.0728973
0.0784	0	-0.066158	-0.066158	-0.0728909	-0.0728909
0.0785	0	-0.0661495	-0.0661495	-0.0728846	-0.0728846
0.0786	0	-0.066141	-0.066141	-0.0728782	-0.0728782
0.0787	0	-0.0661326	-0.0661326	-0.0728719	-0.0728719
0.0788	0	-0.0661242	-0.0661242	-0.0728656	-0.0728656
0.0789	0	-0.0661158	-0.0661158	-0.0728593	-0.0728593
0.079	0	-0.0661075	-0.0661075	-0.072853	-0.072853
0.0791	0	-0.0660992	-0.0660992	-0.0728467	-0.0728467
0.0792	0	-0.0660909	-0.0660909	-0.0728404	-0.0728404
0.0793	0	-0.0660826	-0.0660826	-0.0728341	-0.0728341
0.0794	0	-0.0660744	-0.0660744	-0.0728279	-0.0728279
0.0795	0	-0.0660662	-0.0660662	-0.0728216	-0.0728216
0.0796	0	-0.066058	-0.066058	-0.0728154	-0.0728154
0.0797	0	-0.0660498	-0.0660498	-0.0728092	-0.0728092
0.0798	0	-0.0660417	-0.0660417	-0.072803	-0.072803
0.0799	0	-0.0660336	-0.0660336	-0.0727968	-0.0727968
0.08	0	-0.0660255	-0.0660255	-0.0727906	-0.0727906
0.0801	0	-0.0660174	-0.0660174	-0.0727844	-0.0727844
0.0802	0	-0.0660094	-0.0660094	-0.0727783	-0.0727783
0.0803	0	-0.0660013	-0.0660013	-0.0727721	-0.0727721
0.0804	0	-0.0659934	-0.0659934	-0.072766	-0.072766
0.0805	0	-0.0659854	-0.0659854	-0.0727598	-0.0727598
0.0806	0	-0.0659775	-0.0659775	-0.0727537	-0.0727537
0.0807	0	-0.0659695	-0.0659695	-0.0727476	-0.0727476
0.0808	0	-0.0659617	-0.0659617	-0.0727415	-0.0727415
0.0809	0	-0.0659538	-0.0659538	-0.0727355	-0.0727355
0.081	0	-0.065946	-0.065946	-0.0727294	-0.0727294
0.0811	0	-0.0659381	-0.0659381	-0.0727233	-0.0727233
0.0812	0	-0.0659304	-0.0659304	-0.0727173	-0.0727173
0.0813	0	-0.0659226	-0.0659226	-0.0727112	-0.0727112
0.0814	0	-0.0659149	-0.0659149	-0.0727052	-0.0727052
0.0815	0	-0.0659071	-0.0659071	-0.0726992	-0.0726992
0.0816	0	-0.0658995	-0.0658995	-0.0726932	-0.0726932
0.0817	0	-0.0658918	-0.0658918	-0.0726872	-0.0726872
0.0818	0	-0.0658842	-0.0658842	-0.0726812	-0.0726812
0.0819	0	-0.0658765	-0.0658765	-0.0726753	-0.0726753
0.082	0	-0.065869	-0.065869	-0.0726693	-0.0726693
0.0821	0	-0.0658614	-0.0658614	-0.0726634	-0.0726634
0.0822	0	-0.0658539	-0.0658539	-0.0726574	-0.0726574
0.0823	0	-0.0658463	-0.0658463	-0.0726515	-0.0726515
0.0824	0	-0.0658389	-0.0658389	-0.0726456	-0.0726456
0.0825	0	-0.0658314	-0.0658314	-0.0726397	-0.0726397
0.0826	0	-0.065824	-0.065824	-0.0726338	-0.0726338
0.0827	0	-0.0658165	-0.0658165	-0.0726279	-0.0726279
0.0828	0	-0.0658092	-0.0658092	-0.0726221	-0.0726221
0.0829	0	-0.0658018	-0.0658018	-0.0726162	-0.0726162
0.083	0	-0.0657945	-0.0657945	-0.0726104	-0.0726104
0.0831	0	-0.0657871	-0.0657871	-0.0726045	-0.0726045
0.0832	0	-0.0657799	-0.0657799	-0.0725987	-0.0725987
0.0833	0	-0.0657726	-0.0657726	-0.0725929	-0.0725929
0.0834	0	-0.0657653	-0.0657653	-0.0725871	-0.0725871
0.0835	0	-0.0657581	-0.0657581	-0.0725813	-0.0725813
0.0836	0	-0.0657509	-0.0657509	-0.0725756	-0.0725756
0.0837	0	-0.0657438	-0.0657438	-0.0725698	-0.0725698
0.0838	0	-0.0657366	-0.0657366	-0.072564	-0.072564
0.0839	0	-0.0657295	-0.0657295	-0.0725583	-0.0725583
0.084	0	-0.0657224	-0.0657224	-0.0725526	-0.0725526
0.0841	0	-0.0657154	-0.0657154	-0.0725468	-0.0725468
0.0842	0	-0.0657083	-0.0657083	-0.0725411	-0.0725411
0.0843	0	-0.0657013	-0.0657013	-0.0725354	-0.0725354
0.0844	0	-0.0656943	-0.0656943	-0.0725297	-0.0725297
0.0845	0	-0.0656873	-0.0656873	-0.0725241	-0.0725241
0.0846	0	-0.0656804	-0.0656804	-0.0725184	-0.0725184
0.0847	0	-0.0656735	-0.0656735	-0.0725127	-0.0725127
0.0848	0	-0.0656666	-0.0656666	-0.0725071	-0.0725071
0.0849	0	-0.0656597	-0.0656597	-0.0725014	-0.0725014
0.085	0	-0.0656528	-0.0656528	-0.0724958	-0.0724958
0.0851	0	-0.065646	-0.065646	-0.0724902	-0.0724902
0.0852	0	-0.0656392	-0.0656392	-0.0724846	-0.0724846
0.0853	0	-0.0656324	-0.0656324	-0.072479	-0.072479
0.0854	0	-0.0656257	-0.0656257	-0.0724734	-0.0724734
0.0855	0	-0.065619	-0.065619	-0.0724679	-0.0724679
0.0856	0	-0.0656122	-0.0656122	-0.0724623	-0.0724623
0.0857	0	-0.0656056	-0.0656056	-0.0724568	-0.0724568
0.0858	0	-0.0655989	-0.0655989	-0.0724512	-0.0724512
0.0859	0	-0.0655923	-0.0655923	-0.0724457	-0.0724457
0.086	0	-0.0655857	-0.0655857	-0.0724402	-0.0724402
0.0861	0	-0.0655791	-0.0655791	-0.0724347	-0.0724347
0.0862	0	-0.0655725	-0.0655725	-0.0724292	-0.0724292
0.0863	0	-0.065566	-0.065566	-0.0724237	-0.0724237
0.0864	0	-0.0655595	-0.0655595	-0.0724182	-0.0724182
0.0865	0	-0.065553	-0.065553	-0.0724128	-0.0724128
0.0866	0	-0.0655465	-0.0655465	-0.0724073	-0.0724073
0.0867	0	-0.0655401	-0.0655401	-0.0724019	-0.0724019
0.0868	0	-0.0655337	-0.0655337	-0.0723964	-0.0723964
0.0869	0	-0.0655273	-0.0655273	-0.072391	-0.072391
0.087	0	-0.0655209	-0.0655209	-0.0723856	-0.0723856
0.0871	0	-0.0655146	-0.0655146	-0.0723802	-0.0723802
0.0872	0	-0.0655082	-0.0655082	-0.0723748	-0.0723748
0.0873	0	-0.0655019	-0.0655019	-0.0723694	-0.0723694
0.0874	0	-0.0654957	-0.0654957	-0.0723641	-0.0723641
0.0875	0	-0.0654894	-0.0654894	-0.0723587	-0.0723587
0.0876	0	-0.0654832	-0.0654832	-0.0723534	-0.0723534
0.0877	0	-0.065477	-0.065477	-0.072348	-0.072348
0.0878	0	-0.0654708	-0.0654708	-0.0723427	-0.0723427
0.0879	0	-0.0654646	-0.0654646	-0.0723374	-0.0723374
0.088	0	-0.0654585	-0.0654585	-0.0723321	-0.0723321
0.0881	0	-0.0654524	-0.0654524	-0.0723268	-0.0723268
0.0882	0	-0.0654463	-0.0654463	-0.0723215	-0.0723215
0.0883	0	-0.0654402	-0.0654402	-0.0723162	-0.0723162
0.0884	0	-0.0654342	-0.0654342	-0.0723109	-0.0723109
0.0885	0	-0.0654282	-0.0654282	-0.0723057	-0.0723057
0.0886	0	-0.0654222	-0.0654222	-0.0723005	-0.0723005
0.0887	0	-0.0654162	-0.0654162	-0.0722952	-0.0722952
0.0888	0	-0.0654103	-0.0654103	-0.07229	-0.07229
0.0889	0	-0.0654043	-0.0654043	-0.0722848	-0.0722848
0.089	0	-0.0653984	-0.0653984	-0.0722796	-0.0722796
0.0891	0	-0.0653926	-0.0653926	-0.0722744	-0.0722744
0.0892	0	-0.0653867	-0.0653867	-0.0722692	-0.0722692
0.0893	0	-0.0653809	-0.0653809	-0.072264	-0.072264
0.0894	0	-0.0653751	-0.0653751	-0.0722589	-0.0722589
0.0895	0	-0.0653693	-0.0653693	-0.0722537	-0.0722537
0.0896	0	-0.0653635	-0.0653635	-0.0722486	-0.0722486
0.0897	0	-0.0653578	-0.0653578	-0.0722434	-0.0722434
0.0898	0	-0.0653521	-0.0653521	-0.0722383	-0.0722383
0.0899	0	-0.0653464	-0.0653464	-0.0722332	-0.0722332
0.09	0	-0.0653407	-0.0653407	-0.0722281	-0.0722281
0.0901	0	-0.065335	-0.065335	-0.072223	-0.072223
0.0902	0	-0.0653294	-0.0653294	-0.0722179	-0.0722179
0.0903	0	-0.0653238	-0.0653238	-0.0722129	-0.0722129
0.0904	0	-0.0653182	-0.0653182	-0.0722078	-0.0722078
0.0905	0	-0.0653127	-0.0653127	-0.0722028	-0.0722028
0.0906	0	-0.0653071	-0.0653071	-0.0721977	-0.0721977
0.0907	0	-0.0653016	-0.0653016	-0.0721927	-0.0721927
0.0908	0	-0.0652961	-0.0652961	-0.0721877	-0.0721877
0.0909	0	-0.0652907	-0.0652907	-0.0721827	-0.0721827
0.091	0	-0.0652852	-0.0652852	-0.0721777	-0.0721777
0.0911	0	-0.0652798	-0.0652798	-0.0721727	-0.0721727
0.0912	0	-0.0652744	-0.0652744	-0.0721677	-0.0721677
0.0913	0	-0.065269	-0.065269	-0.0721627	-0.0721627
0.0914	0	-0.0652637	-0.0652637	-0.0721577	-0.0721577
0.0915	0	-0.0652583	-0.0652583	-0.0721528	-0.0721528
0.0916	0	-0.065253	-0.065253	-0.0721479	-0.0721479
0.0917	0	-0.0652478	-0.0652478	-0.0721429	-0.0721429
0.0918	0	-0.0652425	-0.0652425	-0.072138	-0.072138
0.0919	0	-0.0652372	-0.0652372	-0.0721331	-0.0721331
0.092	0	-0.065232	-0.065232	-0.0721282	-0.0721282
0.0921	0	-0.0652268	-0.0652268	-0.0721233	-0.0721233
0.0922	0	-0.0652216	-0.0652216	-0.0721184	-0.0721184
0.0923	0	-0.0652165	-0.0652165	-0.0721135	-0.0721135
0.0924	0	-0.0652114	-0.0652114	-0.0721087	-0.0721087
0.0925	0	-0.0652062	-0.0652062	-0.0721038	-0.0721038
0.0926	0	-0.0652012	-0.0652012	-0.072099	-0.072099
0.0927	0	-0.0651961	-0.0651961	-0.0720941	-0.0720941
0.0928	0	-0.0651911	-0.0651911	-0.0720893	-0.0720893
0.0929	0	-0.065186	-0.065186	-0.0720845	-0.0720845
0.093	0	-0.065181	-0.065181	-0.0720797	-0.0720797
0.0931	0	-0.065176	-0.065176	-0.0720749	-0.0720749
0.0932	0	-0.0651711	-0.0651711	-0.0720701	-0.0720701
0.0933	0	-0.0651662	-0.0651662	-0.0720653	-0.0720653
0.0934	0	-0.0651612	-0.0651612	-0.0720606	-0.0720606
0.0935	0	-0.0651564	-0.0651564	-0.0720558	-0.0720558
0.0936	0	-0.0651515	-0.0651515	-0.0720511	-0.0720511
0.0937	0	-0.0651466	-0.0651466	-0.0720463	-0.0720463
0.0938	0	-0.0651418	-0.0651418	-0.0720416	-0.0720416
0.0939	0	-0.065137	-0.065137	-0.0720369	-0.0720369
0.094	0	-0.0651322	-0.0651322	-0.0720322	-0.0720322
0.0941	0	-0.0651275	-0.0651275	-0.0720275	-0.0720275
0.0942	0	-0.0651227	-0.0651227	-0.0720228	-0.0720228
0.0943	0	-0.065118	-0.065118	-0.0720181	-0.0720181
0.0944	0	-0.0651133	-0.0651133	-0.0720134	-0.0720134
0.0945	0	-0.0651086	-0.0651086	-0.0720088	-0.0720088
0.0946	0	-0.065104	-0.065104	-0.0720041	-0.0720041
0.0947	0	-0.0650993	-0.0650993	-0.0719995	-0.0719995
0.0948	0	-0.0650947	-0.0650947	-0.0719949	-0.0719949
0.0949	0	-0.0650901	-0.0650901	-0.0719902	-0.0719902
0.095	0	-0.0650855	-0.0650855	-0.0719856	-0.0719856
0.0951	0	-0.065081	-0.065081	-0.071981	-0.071981
0.0952	0	-0.0650765	-0.0650765	-0.0719764	-0.0719764
0.0953	0	-0.065072	-0.065072	-0.0719718	-0.0719718
0.0954	0	-0.0650675	-0.0650675	-0.0719672	-0.0719672
0.0955	0	-0.065063	-0.065063	-0.0719627	-0.0719627
0.0956	0	-0.0650586	-0.0650586	-0.0719581	-0.0719581
0.0957	0	-0.0650541	-0.0650541	-0.0719536	-0.0719536
0.0958	0	-0.0650497	-0.0650497	-0.071949	-0.071949
0.0959	0	-0.0650454	-0.0650454	-0.0719445	-0.0719445
0.096	0	-0.065041	-0.065041	-0.07194	-0.07194
0.0961	0	-0.0650367	-0.0650367	-0.0719355	-0.0719355
0.0962	0	-0.0650323	-0.0650323	-0.071931	-0.071931
0.0963	0	-0.065028	-0.065028	-0.0719265	-0.0719265
0.0964	0	-0.0650238	-0.0650238	-0.071922	-0.071922
0.0965	0	-0.0650195	-0.0650195	-0.0719175	-0.0719175
0.0966	0	-0.0650153	-0.0650153	-0.071913	-0.071913
0.0967	0	-0.065011	-0.065011	-0.0719086	-0.0719086
0.0968	0	-0.0650068	-0.0650068	-0.0719041	-0.0719041
0.0969	0	-0.0650027	-0.0650027	-0.0718997	-0.0718997
0.097	0	-0.0649985	-0.0649985	-0.0718953	-0.0718953
0.0971	0	-0.0649944	-0.0649944	-0.0718908	-0.0718908
0.0972	0	-0.0649902	-0.0649902	-0.0718864	-0.0718864
0.0973	0	-0.0649862	-0.0649862	-0.071882	-0.071882
0.0974	0	-0.0649821	-0.0649821	-0.0718776	-0.0718776
0.0975	0	-0.064978	-0.064978	-0.0718733	-0.0718733
0.0976	0	-0.064974	-0.064974	-0.0718689	-0.0718689
0.0977	0	-0.06497	-0.06497	-0.0718645	-0.0718645
0.0978	0	-0.064966	-0.064966	-0.0718602	-0.0718602
0.0979	0	-0.064962	-0.064962	-0.0718558	-0.0718558
0.098	0	-0.064958	-0.064958	-0.0718515	-0.0718515
0.0981	0	-0.0649541	-0.0649541	-0.0718471	-0.0718471
0.0982	0	-0.0649502	-0.0649502	-0.0718428	-0.0718428
0.0983	0	-0.0649463	-0.0649463	-0.0718385	-0.0718385
0.0984	0	-0.0649424	-0.0649424	-0.0718342	-0.0718342
0.0985	0	-0.0649386	-0.0649386	-0.0718299	-0.0718299
0.0986	0	-0.0649347	-0.0649347	-0.0718256	-0.0718256
0.0987	0	-0.0649309	-0.0649309	-0.0718213	-0.0718213
0.0988	0	-0.0649271	-0.0649271	-0.0718171	-0.0718171
0.0989	0	-0.0649233	-0.0649233	-0.0718128	-0.0718128
0.099	0	-0.0649196	-0.0649196	-0.0718086	-0.0718086
0.0991	0	-0.0649158	-0.0649158	-0.0718043	-0.0718043
0.0992	0	-0.0649121	-0.0649121	-0.0718001	-0.0718001
0.0993	0	-0.0649084	-0.0649084	-0.0717959	-0.0717959
0.0994	0	-0.0649047	-0.0649047	-0.0717916	-0.0717916
0.0995	0	-0.0649011	-0.0649011	-0.0717874	-0.0717874
0.0996	0	-0.0648974	-0.0648974	-0.0717832	-0.0717832
0.0997	0	-0.0648938	-0.0648938	-0.071779	-0.071779
0.0998	0	-0.0648902	-0.0648902	-0.0717749	-0.0717749
0.0999	0	-0.0648866	-0.0648866	-0.0717707	-0.0717707
0.1	0	-0.064883	-0.064883	-0.0717665	-0.0717665
0.1001	0	-0.0648795	-0.0648795	-0.0717624	-0.0717624
0.1002	0	-0.0648759	-0.0648759	-0.0717582	-0.0717582
0.1003	0	-0.0648724	-0.0648724	-0.0717541	-0.0717541
0.1004	0	-0.0648689	-0.0648689	-0.07175	-0.07175
0.1005	0	-0.0648655	-0.0648655	-0.0717458	-0.0717458
0.1006	0	-0.064862	-0.064862	-0.0717417	-0.0717417
0.1007	0	-0.0648586	-0.0648586	-0.0717376	-0.0717376
0.1008	0	-0.0648552	-0.0648552	-0.0717335	-0.0717335
0.1009	0	-0.0648518	-0.0648518	-0.0717294	-0.0717294
0.101	0	-0.0648484	-0.0648484	-0.0717254	-0.0717254
0.1011	0	-0.064845	-0.064845	-0.0717213	-0.0717213
0.1012	0	-0.0648417	-0.0648417	-0.0717172	-0.0717172
0.1013	0	-0.0648383	-0.0648383	-0.0717132	-0.0717132
0.1014	0	-0.064835	-0.064835	-0.0717091	-0.0717091
0.1015	0	-0.0648317	-0.0648317	-0.0717051	-0.0717051
0.1016	0	-0.0648285	-0.0648285	-0.0717011	-0.0717011
0.1017	0	-0.0648252	-0.0648252	-0.0716971	-0.0716971
0.1018	0	-0.064822	-0.064822	-0.0716931	-0.0716931
0.1019	0	-0.0648188	-0.0648188	-0.0716891	-0.0716891
0.102	0	-0.0648156	-0.0648156	-0.0716851	-0.0716851
0.1021	0	-0.0648124	-0.0648124	-0.0716811	-0.0716811
0.1022	0	-0.0648092	-0.0648092	-0.0716771	-0.0716771
0.1023	0	-0.0648061	-0.0648061	-0.0716731	-0.0716731
0.1024	0	-0.064803	-0.064803	-0.0716692	-0.0716692
0.1025	0	-0.0647999	-0.0647999	-0.0716652	-0.0716652
0.1026	0	-0.0647968	-0.0647968	-0.0716613	-0.0716613
0.1027	0	-0.0647937	-0.0647937	-0.0716573	-0.0716573
0.1028	0	-0.0647906	-0.0647906	-0.0716534	-0.0716534
0.1029	0	-0.0647876	-0.0647876	-0.0716495	-0.0716495
0.103	0	-0.0647846	-0.0647846	-0.0716456	-0.0716456
0.1031	0	-0.0647816	-0.0647816	-0.0716417	-0.0716417
0.1032	0	-0.0647786	-0.0647786	-0.0716378	-0.0716378
0.1033	0	-0.0647756	-0.0647756	-0.0716339	-0.0716339
0.1034	0	-0.0647727	-0.0647727	-0.07163	-0.07163
0.1035	0	-0.0647697	-0.0647697	-0.0716262	-0.0716262
0.1036	0	-0.0647668	-0.0647668	-0.0716223	-0.0716223
0.1037	0	-0.0647639	-0.0647639	-0.0716184	-0.0716184
0.1038	0	-0.064761	-0.064761	-0.0716146	-0.0716146
0.1039	0	-0.0647582	-0.0647582	-0.0716108	-0.0716108
0.104	0	-0.0647553	-0.0647553	-0.0716069	-0.0716069
0.1041	0	-0.0647525	-0.0647525	-0.0716031	-0.0716031
0.1042	0	-0.0647497	-0.0647497	-0.0715993	-0.0715993
0.1043	0	-0.0647469	-0.0647469	-0.0715955	-0.0715955
0.1044	0	-0.0647441	-0.0647441	-0.0715917	-0.0715917
0.1045	0	-0.0647413	-0.0647413	-0.0715879	-0.0715879
0.1046	0	-0.0647386	-0.0647386	-0.0715841	-0.0715841
0.1047	0	-0.0647358	-0.0647358	-0.0715804	-0.0715804
0.1048	0	-0.0647331	-0.0647331	-0.0715766	-0.0715766
0.1049	0	-0.0647304	-0.0647304	-0.0715729	-0.0715729
0.105	0	-0.0647277	-0.0647277	-0.0715691	-0.0715691
0.1051	0	-0.0647251	-0.0647251	-0.0715654	-0.0715654
0.1052	0	-0.0647224	-0.0647224	-0.0715616	-0.0715616
0.1053	0	-0.0647198	-0.0647198	-0.0715579	-0.0715579
0.1054	0	-0.0647172	-0.0647172	-0.0715542	-0.0715542
0.1055	0	-0.0647146	-0.0647146	-0.0715505	-0.0715505
0.1056	0	-0.064712	-0.064712	-0.0715468	-0.0715468
0.1057	0	-0.0647094	-0.0647094	-0.0715431	-0.0715431
0.1058	0	-0.0647069	-0.0647069	-0.0715394	-0.0715394
0.1059	0	-0.0647043	-0.0647043	-0.0715357	-0.0715357
0.106	0	-0.0647018	-0.0647018	-0.0715321	-0.0715321
0.1061	0	-0.0646993	-0.0646993	-0.0715284	-0.0715284
0.1062	0	-0.0646968	-0.0646968	-0.0715248	-0.0715248
0.1063	0	-0.0646943	-0.0646943	-0.0715211	-0.0715211
0.1064	0	-0.0646919	-0.0646919	-0.0715175	-0.0715175
0.1065	0	-0.0646894	-0.0646894	-0.0715138	-0.0715138
0.1066	0	-0.064687	-0.064687	-0.0715102	-0.0715102
0.1067	0	-0.0646846	-0.0646846	-0.0715066	-0.0715066
0.1068	0	-0.0646822	-0.0646822	-0.071503	-0.071503
0.1069	0	-0.0646798	-0.0646798	-0.0714994	-0.0714994
0.107	0	-0.0646775	-0.0646775	-0.0714958	-0.0714958
0.1071	0	-0.0646751	-0.0646751	-0.0714922	-0.0714922
0.1072	0	-0.0646728	-0.0646728	-0.0714887	-0.0714887
0.1073	0	-0.0646705	-0.0646705	-0.0714851	-0.0714851
0.1074	0	-0.0646682	-0.0646682	-0.0714815	-0.0714815
0.1075	0	-0.0646659	-0.0646659	-0.071478	-0.071478
0.1076	0	-0.0646636	-0.0646636	-0.0714744	-0.0714744
0.1077	0	-0.0646613	-0.0646613	-0.0714709	-0.0714709
0.1078	0	-0.0646591	-0.0646591	-0.0714674	-0.0714674
0.1079	0	-0.0646569	-0.0646569	-0.0714639	-0.0714639
0.108	0	-0.0646547	-0.0646547	-0.0714603	-0.0714603
0.1081	0	-0.0646525	-0.0646525	-0.0714568	-0.0714568
0.1082	0	-0.0646503	-0.0646503	-0.0714533	-0.0714533
0.1083	0	-0.0646481	-0.0646481	-0.0714498	-0.0714498
0.1084	0	-0.0646459	-0.0646459	-0.0714464	-0.0714464
0.1085	0	-0.0646438	-0.0646438	-0.0714429	-0.0714429
0.1086	0	-0.0646417	-0.0646417	-0.0714394	-0.0714394
0.1087	0	-0.0646396	-0.0646396	-0.071436	-0.071436
0.1088	0	-0.0646375	-0.0646375	-0.0714325	-0.0714325
0.1089	0	-0.0646354	-0.0646354	-0.0714291	-0.0714291
0.109	0	-0.0646333	-0.0646333	-0.0714256	-0.0714256
0.1091	0	-0.0646313	-0.0646313	-0.0714222	-0.0714222
0.1092	0	-0.0646292	-0.0646292	-0.0714188	-0.0714188
0.1093	0	-0.0646272	-0.0646272	-0.0714153	-0.0714153
0.1094	0	-0.0646252	-0.0646252	-0.0714119	-0.0714119
0.1095	0	-0.0646232	-0.0646232	-0.0714085	-0.0714085
0.1096	0	-0.0646212	-0.0646212	-0.0714051	-0.0714051
0.1097	0	-0.0646192	-0.0646192	-0.0714018	-0.0714018
0.1098	0	-0.0646173	-0.0646173	-0.0713984	-0.0713984
0.1099	0	-0.0646153	-0.0646153	-0.071395	-0.071395
0.11	0	-0.0646134	-0.0646134	-0.0713916	-0.0713916
0.1101	0	-0.0646115	-0.0646115	-0.0713883	-0.0713883
0.1102	0	-0.0646096	-0.0646096	-0.0713849	-0.0713849
0.1103	0	-0.0646077	-0.0646077	-0.0713816	-0.0713816
0.1104	0	-0.0646058	-0.0646058	-0.0713783	-0.0713783
0.1105	0	-0.0646039	-0.0646039	-0.0713749	-0.0713749
0.1106	0	-0.0646021	-0.0646021	-0.0713716	-0.0713716
0.1107	0	-0.0646003	-0.0646003	-0.0713683	-0.0713683
0.1108	0	-0.0645984	-0.0645984	-0.071365	-0.071365
0.1109	0	-0.0645966	-0.0645966	-0.0713617	-0.0713617
0.111	0	-0.0645948	-0.0645948	-0.0713584	-0.0713584
0.1111	0	-0.064593	-0.064593	-0.0713551	-0.0713551
0.1112	0	-0.0645913	-0.0645913	-0.0713518	-0.0713518
0.1113	0	-0.0645895	-0.0645895	-0.0713486	-0.0713486
0.1114	0	-0.0645878	-0.0645878	-0.0713453	-0.0713453
0.1115	0	-0.064586	-0.064586	-0.071342	-0.071342
0.1116	0	-0.0645843	-0.0645843	-0.0713388	-0.0713388
0.1117	0	-0.0645826	-0.0645826	-0.0713356	-0.0713356
0.1118	0	-0.0645809	-0.0645809	-0.0713323	-0.0713323
0.1119	0	-0.0645792	-0.0645792	-0.0713291	-0.0713291
0.112	0	-0.0645776	-0.0645776	-0.0713259	-0.0713259
0.1121	0	-0.0645759	-0.0645759	-0.0713227	-0.0713227
0.1122	0	-0.0645743	-0.0645743	-0.0713195	-0.0713195
0.1123	0	-0.0645726	-0.0645726	-0.0713163	-0.0713163
0.1124	0	-0.064571	-0.064571	-0.0713131	-0.0713131
0.1125	0	-0.0645694	-0.0645694	-0.0713099	-0.0713099
0.1126	0	-0.0645678	-0.0645678	-0.0713067	-0.0713067
0.1127	0	-0.0645662	-0.0645662	-0.0713035	-0.0713035
0.1128	0	-0.0645647	-0.0645647	-0.0713004	-0.0713004
0.1129	0	-0.0645631	-0.0645631	-0.0712972	-0.0712972
0.113	0	-0.0645616	-0.0645616	-0.0712941	-0.0712941
0.1131	0	-0.06456	-0.06456	-0.0712909	-0.0712909
0.1132	0	-0.0645585	-0.0645585	-0.0712878	-0.0712878
0.1133	0	-0.064557	-0.064557	-0.0712847	-0.0712847
0.1134	0	-0.0645555	-0.0645555	-0.0712815	-0.0712815
0.1135	0	-0.064554	-0.064554	-0.0712784	-0.0712784
0.1136	0	-0.0645525	-0.0645525	-0.0712753	-0.0712753
0.1137	0	-0.064551	-0.064551	-0.0712722	-0.0712722
0.1138	0	-0.0645496	-0.0645496	-0.0712691	-0.0712691
0.1139	0	-0.0645482	-0.0645482	-0.071266	-0.071266
0.114	0	-0.0645467	-0.0645467	-0.0712629	-0.0712629
0.1141	0	-0.0645453	-0.0645453	-0.0712599	-0.0712599
0.1142	0	-0.0645439	-0.0645439	-0.0712568	-0.0712568
0.1143	0	-0.0645425	-0.0645425	-0.0712537	-0.0712537
0.1144	0	-0.0645411	-0.0645411	-0.0712507	-0.0712507
0.1145	0	-0.0645397	-0.0645397	-0.0712476	-0.0712476
0.1146	0	-0.0645384	-0.0645384	-0.0712446	-0.0712446
0.1147	0	-0.064537	-0.064537	-0.0712416	-0.0712416
0.1148	0	-0.0645357	-0.0645357	-0.0712385	-0.0712385
0.1149	0	-0.0645343	-0.0645343	-0.0712355	-0.0712355
0.115	0	-0.064533	-0.064533	-0.0712325	-0.0712325
0.1151	0	-0.0645317	-0.0645317	-0.0712295	-0.0712295
0.1152	0	-0.0645304	-0.0645304	-0.0712265	-0.0712265
0.1153	0	-0.0645291	-0.0645291	-0.0712235	-0.0712235
0.1154	0	-0.0645278	-0.0645278	-0.0712205	-0.0712205
0.1155	0	-0.0645266	-0.0645266	-0.0712175	-0.0712175
0.1156	0	-0.0645253	-0.0645253	-0.0712146	-0.0712146
0.1157	0	-0.0645241	-0.0645241	-0.0712116	-0.0712116
0.1158	0	-0.0645228	-0.0645228	-0.0712086	-0.0712086
0.1159	0	-0.0645216	-0.0645216	-0.0712057	-0.0712057
0.116	0	-0.0645204	-0.0645204	-0.0712027	-0.0712027
0.1161	0	-0.0645192	-0.0645192	-0.0711998	-0.0711998
0.1162	0	-0.064518	-0.064518	-0.0711969	-0.0711969
0.1163	0	-0.0645168	-0.0645168	-0.0711939	-0.0711939
0.1164	0	-0.0645156	-0.0645156	-0.071191	-0.071191
0.1165	0	-0.0645145	-0.0645145	-0.0711881	-0.0711881
0.1166	0	-0.0645133	-0.0645133	-0.0711852	-0.0711852
0.1167	0	-0.0645122	-0.0645122	-0.0711823	-0.0711823
0.1168	0	-0.064511	-0.064511	-0.0711794	-0.0711794
0.1169	0	-0.0645099	-0.0645099	-0.0711765	-0.0711765
0.117	0	-0.0645088	-0.0645088	-0.0711736	-0.0711736
0.1171	0	-0.0645077	-0.0645077	-0.0711707	-0.0711707
0.1172	0	-0.0645066	-0.0645066	-0.0711679	-0.0711679
0.1173	0	-0.0645055	-0.0645055	-0.071165	-0.071165
0.1174	0	-0.0645044	-0.0645044	-0.0711622	-0.0711622
0.1175	0	-0.0645033	-0.0645033	-0.0711593	-0.0711593
0.1176	0	-0.0645023	-0.0645023	-0.0711565	-0.0711565
0.1177	0	-0.0645012	-0.0645012	-0.0711536	-0.0711536
0.1178	0	-0.0645002	-0.0645002	-0.0711508	-0.0711508
0.1179	0	-0.0644991	-0.0644991	-0.071148	-0.071148
0.118	0	-0.0644981	-0.0644981	-0.0711452	-0.0711452
0.1181	0	-0.0644971	-0.0644971	-0.0711423	-0.0711423
0.1182	0	-0.0644961	-0.0644961	-0.0711395	-0.0711395
0.1183	0	-0.0644951	-0.0644951	-0.0711367	-0.0711367
0.1184	0	-0.0644941	-0.0644941	-0.0711339	-0.0711339
0.1185	0	-0.0644931	-0.0644931	-0.0711312	-0.0711312
0.1186	0	-0.0644922	-0.0644922	-0.0711284	-0.0711284
0.1187	0	-0.0644912	-0.0644912	-0.0711256	-0.0711256
0.1188	0	-0.0644902	-0.0644902	-0.0711228	-0.0711228
0.1189	0	-0.0644893	-0.0644893	-0.0711201	-0.0711201
0.119	0	-0.0644884	-0.0644884	-0.0711173	-0.0711173
0.1191	0	-0.0644874	-0.0644874	-0.0711146	-0.0711146
0.1192	0	-0.0644865	-0.0644865	-0.0711118	-0.0711118
0.1193	0	-0.0644856	-0.0644856	-0.0711091	-0.0711091
0.1194	0	-0.0644847	-0.0644847	-0.0711064	-0.0711064
0.1195	0	-0.0644838	-0.0644838	-0.0711036	-0.0711036
0.1196	0	-0.0644829	-0.0644829	-0.0711009	-0.0711009
0.1197	0	-0.0644821	-0.0644821	-0.0710982	-0.0710982
0.1198	0	-0.0644812	-0.0644812	-0.0710955	-0.0710955
0.1199	0	-0.0644803	-0.0644803	-0.0710928	-0.0710928
0.12	0	-0.0644795	-0.0644795	-0.0710901	-0.0710901
0.1201	0	-0.0644786	-0.0644786	-0.0710874	-0.0710874
0.1202	0	-0.0644778	-0.0644778	-0.0710847	-0.0710847
0.1203	0	-0.064477	-0.064477	-0.0710821	-0.0710821
0.1204	0	-0.0644761	-0.0644761	-0.0710794	-0.0710794
0.1205	0	-0.0644753	-0.0644753	-0.0710767	-0.0710767
0.1206	0	-0.0644745	-0.0644745	-0.0710741	-0.0710741
0.1207	0	-0.0644737	-0.0644737	-0.0710714	-0.0710714
0.1208	0	-0.0644729	-0.0644729	-0.0710688	-0.0710688
0.1209	0	-0.0644721	-0.0644721	-0.0710661	-0.0710661
0.121	0	-0.0644714	-0.0644714	-0.0710635	-0.0710635
0.1211	0	-0.0644706	-0.0644706	-0.0710609	-0.0710609
0.1212	0	-0.0644698	-0.0644698	-0.0710583	-0.0710583
0.1213	0	-0.0644691	-0.0644691	-0.0710556	-0.0710556
0.1214	0	-0.0644683	-0.0644683	-0.071053	-0.071053
0.1215	0	-0.0644676	-0.0644676	-0.0710504	-0.0710504
0.1216	0	-0.0644669	-0.0644669	-0.0710478	-0.0710478
0.1217	0	-0.0644661	-0.0644661	-0.0710452	-0.0710452
0.1218	0	-0.0644654	-0.0644654	-0.0710427	-0.0710427
0.1219	0	-0.0644647	-0.0644647	-0.0710401	-0.0710401
0.122	0	-0.064464	-0.064464	-0.0710375	-0.0710375
0.1221	0	-0.0644633	-0.0644633	-0.0710349	-0.0710349
0.1222	0	-0.0644626	-0.0644626	-0.0710324	-0.0710324
0.1223	0	-0.0644619	-0.0644619	-0.0710298	-0.0710298
0.1224	0	-0.0644613	-0.0644613	-0.0710273	-0.0710273
0.1225	0	-0.0644606	-0.0644606	-0.0710247	-0.0710247
0.1226	0	-0.0644599	-0.0644599	-0.0710222	-0.0710222
0.1227	0	-0.0644593	-0.0644593	-0.0710197	-0.0710197
0.1228	0	-0.0644586	-0.0644586	-0.0710171	-0.0710171
0.1229	0	-0.064458	-0.064458	-0.0710146	-0.0710146
0.123	0	-0.0644574	-0.0644574	-0.0710121	-0.0710121
0.1231	0	-0.0644567	-0.0644567	-0.0710096	-0.0710096
0.1232	0	-0.0644561	-0.0644561	-0.0710071	-0.0710071
0.1233	0	-0.0644555	-0.0644555	-0.0710046	-0.0710046
0.1234	0	-0.0644549	-0.0644549	-0.0710021	-0.0710021
0.1235	0	-0.0644543	-0.0644543	-0.0709996	-0.0709996
0.1236	0	-0.0644537	-0.0644537	-0.0709971	-0.0709971
0.1237	0	-0.0644531	-0.0644531	-0.0709946	-0.0709946
0.1238	0	-0.0644525	-0.0644525	-0.0709922	-0.0709922
0.1239	0	-0.0644519	-0.0644519	-0.0709897	-0.0709897
0.124	0	-0.0644514	-0.0644514	-0.0709873	-0.0709873
0.1241	0	-0.0644508	-0.0644508	-0.0709848	-0.0709848
0.1242	0	-0.0644502	-0.0644502	-0.0709824	-0.0709824
0.1243	0	-0.0644497	-0.0644497	-0.0709799	-0.0709799
0.1244	0	-0.0644491	-0.0644491	-0.0709775	-0.0709775
0.1245	0	-0.0644486	-0.0644486	-0.0709751	-0.0709751
0.1246	0	-0.064448	-0.064448	-0.0709726	-0.0709726
0.1247	0	-0.0644475	-0.0644475	-0.0709702	-0.0709702
0.1248	0	-0.064447	-0.064447	-0.0709678	-0.0709678
0.1249	0	-0.0644465	-0.0644465	-0.0709654	-0.0709654
0.125	0	-0.064446	-0.064446	-0.070963	-0.070963
0.1251	0	-0.0644454	-0.0644454	-0.0709606	-0.0709606
0.1252	0	-0.0644449	-0.0644449	-0.0709582	-0.0709582
0.1253	0	-0.0644444	-0.0644444	-0.0709558	-0.0709558
0.1254	0	-0.064444	-0.064444	-0.0709534	-0.0709534
0.1255	0	-0.0644435	-0.0644435	-0.0709511	-0.0709511
0.1256	0	-0.064443	-0.064443	-0.0709487	-0.0709487
0.1257	0	-0.0644425	-0.0644425	-0.0709463	-0.0709463
0.1258	0	-0.064442	-0.064442	-0.070944	-0.070944
0.1259	0	-0.0644416	-0.0644416	-0.0709416	-0.0709416
0.126	0	-0.0644411	-0.0644411	-0.0709393	-0.0709393
0.1261	0	-0.0644407	-0.0644407	-0.0709369	-0.0709369
0.1262	0	-0.0644402	-0.0644402	-0.0709346	-0.0709346
0.1263	0	-0.0644398	-0.0644398	-0.0709323	-0.0709323
0.1264	0	-0.0644393	-0.0644393	-0.0709299	-0.0709299
0.1265	0	-0.0644389	-0.0644389	-0.0709276	-0.0709276
0.1266	0	-0.0644385	-0.0644385	-0.0709253	-0.0709253
0.1267	0	-0.064438	-0.064438	-0.070923	-0.070923
0.1268	0	-0.0644376	-0.0644376	-0.0709207	-0.0709207
0.1269	0	-0.0644372	-0.0644372	-0.0709184	-0.0709184
0.127	0	-0.0644368	-0.0644368	-0.0709161	-0.0709161
0.1271	0	-0.0644364	-0.0644364	-0.0709138	-0.0709138
0.1272	0	-0.064436	-0.064436	-0.0709115	-0.0709115
0.1273	0	-0.0644356	-0.0644356	-0.0709092	-0.0709092
0.1274	0	-0.0644352	-0.0644352	-0.070907	-0.070907
0.1275	0	-0.0644348	-0.0644348	-0.0709047	-0.0709047
0.1276	0	-0.0644344	-0.0644344	-0.0709024	-0.0709024
0.1277	0	-0.0644341	-0.0644341	-0.0709002	-0.0709002
0.1278	0	-0.0644337	-0.0644337	-0.0708979	-0.0708979
0.1279	0	-0.0644333	-0.0644333	-0.0708957	-0.0708957
0.128	0	-0.0644329	-0.0644329	-0.0708934	-0.0708934
0.1281	0	-0.0644326	-0.0644326	-0.0708912	-0.0708912
0.1282	0	-0.0644322	-0.0644322	-0.070889	-0.070889
0.1283	0	-0.0644319	-0.0644319	-0.0708868	-0.0708868
0.1284	0	-0.0644315	-0.0644315	-0.0708845	-0.0708845
0.1285	0	-0.0644312	-0.0644312	-0.0708823	-0.0708823
0.1286	0	-0.0644309	-0.0644309	-0.0708801	-0.0708801
0.1287	0	-0.0644305	-0.0644305	-0.0708779	-0.0708779
0.1288	0	-0.0644302	-0.0644302	-0.0708757	-0.0708757
0.1289	0	-0.0644299	-0.0644299	-0.0708735	-0.0708735
0.129	0	-0.0644295	-0.0644295	-0.0708713	-0.0708713
0.1291	0	-0.0644292	-0.0644292	-0.0708691	-0.0708691
0.1292	0	-0.0644289	-0.0644289	-0.070867	-0.070867
0.1293	0	-0.0644286	-0.0644286	-0.0708648	-0.0708648
0.1294	0	-0.0644283	-0.0644283	-0.0708626	-0.0708626
0.1295	0	-0.064428	-0.064428	-0.0708605	-0.0708605
0.1296	0	-0.0644277	-0.0644277	-0.0708583	-0.0708583
0.1297	0	-0.0644274	-0.0644274	-0.0708562	-0.0708562
0.1298	0	-0.0644271	-0.0644271	-0.070854	-0.070854
0.1299	0	-0.0644268	-0.0644268	-0.0708519	-0.0708519
0.13	0	-0.0644265	-0.0644265	-0.0708497	-0.0708497
0.1301	0	-0.0644263	-0.0644263	-0.0708476	-0.0708476
0.1302	0	-0.064426	-0.064426	-0.0708455	-0.0708455
0.1303	0	-0.0644257	-0.0644257	-0.0708433	-0.0708433
0.1304	0	-0.0644254	-0.0644254	-0.0708412	-0.0708412
0.1305	0	-0.0644252	-0.0644252	-0.0708391	-0.0708391
0.1306	0	-0.0644249	-0.0644249	-0.070837	-0.070837
0.1307	0	-0.0644246	-0.0644246	-0.0708349	-0.0708349
0.1308	0	-0.0644244	-0.0644244	-0.0708328	-0.0708328
0.1309	0	-0.0644241	-0.0644241	-0.0708307	-0.0708307
0.131	0	-0.0644239	-0.0644239	-0.0708286	-0.0708286
0.1311	0	-0.0644236	-0.0644236	-0.0708265	-0.0708265
0.1312	0	-0.0644234	-0.0644234	-0.0708245	-0.0708245
0.1313	0	-0.0644232	-0.0644232	-0.0708224	-0.0708224
0.1314	0	-0.0644229	-0.0644229	-0.0708203	-0.0708203
0.1315	0	-0.0644227	-0.0644227	-0.0708182	-0.0708182
0.1316	0	-0.0644225	-0.0644225	-0.0708162	-0.0708162
0.1317	0	-0.0644222	-0.0644222	-0.0708141	-0.0708141
0.1318	0	-0.064422	-0.064422	-0.0708121	-0.0708121
0.1319	0	-0.0644218	-0.0644218	-0.07081	-0.07081
0.132	0	-0.0644216	-0.0644216	-0.070808	-0.070808
0.1321	0	-0.0644214	-0.0644214	-0.070806	-0.070806
0.1322	0	-0.0644212	-0.0644212	-0.0708039	-0.0708039
0.1323	0	-0.064421	-0.064421	-0.0708019	-0.0708019
0.1324	0	-0.0644207	-0.0644207	-0.0707999	-0.0707999
0.1325	0	-0.0644205	-0.0644205	-0.0707979	-0.0707979
0.1326	0	-0.0644203	-0.0644203	-0.0707959	-0.0707959
0.1327	0	-0.0644202	-0.0644202	-0.0707939	-0.0707939
0.1328	0	-0.06442	-0.06442	-0.0707919	-0.0707919
0.1329	0	-0.0644198	-0.0644198	-0.0707899	-0.0707899
0.133	0	-0.0644196	-0.0644196	-0.0707879	-0.0707879
0.1331	0	-0.0644194	-0.0644194	-0.0707859	-0.0707859
0.1332	0	-0.0644192	-0.0644192	-0.0707839	-0.0707839
0.1333	0	-0.064419	-0.064419	-0.0707819	-0.0707819
0.1334	0	-0.0644189	-0.0644189	-0.0707799	-0.0707799
0.1335	0	-0.0644187	-0.0644187	-0.070778	-0.070778
0.1336	0	-0.0644185	-0.0644185	-0.070776	-0.070776
0.1337	0	-0.0644183	-0.0644183	-0.0707741	-0.0707741
0.1338	0	-0.0644182	-0.0644182	-0.0707721	-0.0707721
0.1339	0	-0.064418	-0.064418	-0.0707701	-0.0707701
0.134	0	-0.0644178	-0.0644178	-0.0707682	-0.0707682
0.1341	0	-0.0644177	-0.0644177	-0.0707663	-0.0707663
0.1342	0	-0.0644175	-0.0644175	-0.0707643	-0.0707643
0.1343	0	-0.0644174	-0.0644174	-0.0707624	-0.0707624
0.1344	0	-0.0644172	-0.0644172	-0.0707605	-0.0707605
0.1345	0	-0.0644171	-0.0644171	-0.0707585	-0.0707585
0.1346	0	-0.0644169	-0.0644169	-0.0707566	-0.0707566
0.1347	0	-0.0644168	-0.0644168	-0.0707547	-0.0707547
0.1348	0	-0.0644166	-0.0644166	-0.0707528	-0.0707528
0.1349	0	-0.0644165	-0.0644165	-0.0707509	-0.0707509
0.135	0	-0.0644164	-0.0644164	-0.070749	-0.070749
0.1351	0	-0.0644162	-0.0644162	-0.0707471	-0.0707471
0.1352	0	-0.0644161	-0.0644161	-0.0707452	-0.0707452
0.1353	0	-0.064416	-0.064416	-0.0707433	-0.0707433
0.1354	0	-0.0644158	-0.0644158	-0.0707414	-0.0707414
0.1355	0	-0.0644157	-0.0644157	-0.0707396	-0.0707396
0.1356	0	-0.0644156	-0.0644156	-0.0707377	-0.0707377
0.1357	0	-0.0644155	-0.0644155	-0.0707358	-0.0707358
0.1358	0	-0.0644153	-0.0644153	-0.070734	-0.070734
0.1359	0	-0.0644152	-0.0644152	-0.0707321	-0.0707321
0.136	0	-0.0644151	-0.0644151	-0.0707302	-0.0707302
0.1361	0	-0.064415	-0.064415	-0.0707284	-0.0707284
0.1362	0	-0.0644149	-0.0644149	-0.0707266	-0.0707266
0.1363	0	-0.0644148	-0.0644148	-0.0707247	-0.0707247
0.1364	0	-0.0644147	-0.0644147	-0.0707229	-0.0707229
0.1365	0	-0.0644145	-0.0644145	-0.070721	-0.070721
0.1366	0	-0.0644144	-0.0644144	-0.0707192	-0.0707192
0.1367	0	-0.0644143	-0.0644143	-0.0707174	-0.0707174
0.1368	0	-0.0644142	-0.0644142	-0.0707156	-0.0707156
0.1369	0	-0.0644141	-0.0644141	-0.0707138	-0.0707138
0.137	0	-0.064414	-0.064414	-0.0707119	-0.0707119
0.1371	0	-0.0644139	-0.0644139	-0.0707101	-0.0707101
0.1372	0	-0.0644138	-0.0644138	-0.0707083	-0.0707083
0.1373	0	-0.0644138	-0.0644138	-0.0707065	-0.0707065
0.1374	0	-0.0644137	-0.0644137	-0.0707047	-0.0707047
0.1375	0	-0.0644136	-0.0644136	-0.070703	-0.070703
0.1376	0	-0.0644135	-0.0644135	-0.0707012	-0.0707012
0.1377	0	-0.0644134	-0.0644134	-0.0706994	-0.0706994
0.1378	0	-0.0644133	-0.0644133	-0.0706976	-0.0706976
0.1379	0	-0.0644132	-0.0644132	-0.0706958	-0.0706958
0.138	0	-0.0644132	-0.0644132	-0.0706941	-0.0706941
0.1381	0	-0.0644131	-0.0644131	-0.0706923	-0.0706923
0.1382	0	-0.064413	-0.064413	-0.0706905	-0.0706905
0.1383	0	-0.0644129	-0.0644129	-0.0706888	-0.0706888
0.1384	0	-0.0644128	-0.0644128	-0.070687	-0.070687
0.1385	0	-0.0644128	-0.0644128	-0.0706853	-0.0706853
0.1386	0	-0.0644127	-0.0644127	-0.0706835	-0.0706835
0.1387	0	-0.0644126	-0.0644126	-0.0706818	-0.0706818
0.1388	0	-0.0644126	-0.0644126	-0.0706801	-0.0706801
0.1389	0	-0.0644125	-0.0644125	-0.0706783	-0.0706783
0.139	0	-0.0644124	-0.0644124	-0.0706766	-0.0706766
0.1391	0	-0.0644124	-0.0644124	-0.0706749	-0.0706749
0.1392	0	-0.0644123	-0.0644123	-0.0706732	-0.0706732
0.1393	0	-0.0644122	-0.0644122	-0.0706715	-0.0706715
0.1394	0	-0.0644122	-0.0644122	-0.0706698	-0.0706698
0.1395	0	-0.0644121	-0.0644121	-0.0706681	-0.0706681
0.1396	0	-0.0644121	-0.0644121	-0.0706664	-0.0706664
0.1397	0	-0.064412	-0.064412	-0.0706647	-0.0706647
0.1398	0	-0.0644119	-0.0644119	-0.070663	-0.070663
0.1399	0	-0.0644119	-0.0644119	-0.0706613	-0.0706613
0.14	0	-0.0644118	-0.0644118	-0.0706596	-0.0706596
0.1401	0	-0.0644118	-0.0644118	-0.0706579	-0.0706579
0.1402	0	-0.0644117	-0.0644117	-0.0706562	-0.0706562
0.1403	0	-0.0644117	-0.0644117	-0.0706546	-0.0706546
0.1404	0	-0.0644116	-0.0644116	-0.0706529	-0.0706529
0.1405	0	-0.0644116	-0.0644116	-0.0706512	-0.0706512
0.1406	0	-0.0644115	-0.0644115	-0.0706496	-0.0706496
0.1407	0	-0.0644115	-0.0644115	-0.0706479	-0.0706479
0.1408	0	-0.0644114	-0.0644114	-0.0706463	-0.0706463
0.1409	0	-0.0644114	-0.0644114	-0.0706446	-0.0706446
0.141	0	-0.0644114	-0.0644114	-0.070643	-0.070643
0.1411	0	-0.0644113	-0.0644113	-0.0706413	-0.0706413
0.1412	0	-0.0644113	-0.0644113	-0.0706397	-0.0706397
0.1413	0	-0.0644112	-0.0644112	-0.070638	-0.070638
0.1414	0	-0.0644112	-0.0644112	-0.0706364	-0.0706364
0.1415	0	-0.0644112	-0.0644112	-0.0706348	-0.0706348
0.1416	0	-0.0644111	-0.0644111	-0.0706332	-0.0706332
0.1417	0	-0.0644111	-0.0644111	-0.0706316	-0.0706316
0.1418	0	-0.0644111	-0.0644111	-0.0706299	-0.0706299
0.1419	0	-0.064411	-0.064411	-0.0706283	-0.0706283
0.142	0	-0.064411	-0.064411	-0.0706267	-0.0706267
0.1421	0	-0.064411	-0.064411	-0.0706251	-0.0706251
0.1422	0	-0.0644109	-0.0644109	-0.0706235	-0.0706235
0.1423	0	-0.0644109	-0.0644109	-0.0706219	-0.0706219
0.1424	0	-0.0644109	-0.0644109	-0.0706203	-0.0706203
0.1425	0	-0.0644109	-0.0644109	-0.0706188	-0.0706188
0.1426	0	-0.0644108	-0.0644108	-0.0706172	-0.0706172
0.1427	0	-0.0644108	-0.0644108	-0.0706156	-0.0706156
0.1428	0	-0.0644108	-0.0644108	-0.070614	-0.070614
0.1429	0	-0.0644108	-0.0644108	-0.0706125	-0.0706125
0.143	0	-0.0644107	-0.0644107	-0.0706109	-0.0706109
0.1431	0	-0.0644107	-0.0644107	-0.0706093	-0.0706093
0.1432	0	-0.0644107	-0.0644107	-0.0706078	-0.0706078
0.1433	0	-0.0644107	-0.0644107	-0.0706062	-0.0706062
0.1434	0	-0.0644106	-0.0644106	-0.0706047	-0.0706047
0.1435	0	-0.0644106	-0.0644106	-0.0706031	-0.0706031
0.1436	0	-0.0644106	-0.0644106	-0.0706016	-0.0706016
0.1437	0	-0.0644106	-0.0644106	-0.0706	-0.0706
0.1438	0	-0.0644106	-0.0644106	-0.0705985	-0.0705985
0.1439	0	-0.0644106	-0.0644106	-0.070597	-0.070597
0.144	0	-0.0644105	-0.0644105	-0.0705954	-0.0705954
0.1441	0	-0.0644105	-0.0644105	-0.0705939	-0.0705939
0.1442	0	-0.0644105	-0.0644105	-0.0705924	-0.0705924
0.1443	0	-0.0644105	-0.0644105	-0.0705909	-0.0705909
0.1444	0	-0.0644105	-0.0644105	-0.0705894	-0.0705894
0.1445	0	-0.0644105	-0.0644105	-0.0705878	-0.0705878
0.1446	0	-0.0644105	-0.0644105	-0.0705863	-0.0705863
0.1447	0	-0.0644105	-0.0644105	-0.0705848	-0.0705848
0.1448	0	-0.0644104	-0.0644104	-0.0705833	-0.0705833
0.1449	0	-0.0644104	-0.0644104	-0.0705818	-0.0705818
0.145	0	-0.0644104	-0.0644104	-0.0705803	-0.0705803
0.1451	0	-0.0644104	-0.0644104	-0.0705789	-0.0705789
0.1452	0	-0.0644104	-0.0644104	-0.0705774	-0.0705774
0.1453	0	-0.0644104	-0.0644104	-0.0705759	-0.0705759
0.1454	0	-0.0644104	-0.0644104	-0.0705744	-0.0705744
0.1455	0	-0.0644104	-0.0644104	-0.0705729	-0.0705729
0.1456	0	-0.0644104	-0.0644104	-0.0705715	-0.0705715
0.1457	0	-0.0644104	-0.0644104	-0.07057	-0.07057
0.1458	0	-0.0644104	-0.0644104	-0.0705685	-0.0705685
0.1459	0	-0.0644104	-0.0644104	-0.0705671	-0.0705671
0.146	0	-0.0644104	-0.0644104	-0.0705656	-0.0705656
0.1461	0	-0.0644104	-0.0644104	-0.0705642	-0.0705642
0.1462	0	-0.0644104	-0.0644104	-0.0705627	-0.0705627
0.1463	0	-0.0644104	-0.0644104	-0.0705613	-0.0705613
0.1464	0	-0.0644104	-0.0644104	-0.0705598	-0.0705598
0.1465	0	-0.0644104	-0.0644104	-0.0705584	-0.0705584
0.1466	0	-0.0644104	-0.0644104	-0.070557	-0.070557
0.1467	0	-0.0644104	-0.0644104	-0.0705555	-0.0705555
0.1468	0	-0.0644104	-0.0644104	-0.0705541	-0.0705541
0.1469	0	-0.0644104	-0.0644104	-0.0705527	-0.0705527
0.147	0	-0.0644104	-0.0644104	-0.0705513	-0.0705513
0.1471	0	-0.0644104	-0.0644104	-0.0705498	-0.0705498
0.1472	0	-0.0644104	-0.0644104	-0.0705484	-0.0705484
0.1473	0	-0.0644104	-0.0644104	-0.070547	-0.070547
0.1474	0	-0.0644104	-0.0644104	-0.0705456	-0.0705456
0.1475	0	-0.0644104	-0.0644104	-0.0705442	-0.0705442
0.1476	0	-0.0644104	-0.0644104	-0.0705428	-0.0705428
0.1477	0	-0.0644104	-0.0644104	-0.0705414	-0.0705414
0.1478	0	-0.0644104	-0.0644104	-0.07054	-0.07054
0.1479	0	-0.0644104	-0.0644104	-0.0705386	-0.0705386
0.148	0	-0.0644104	-0.0644104	-0.0705372	-0.0705372
0.1481	0	-0.0644104	-0.0644104	-0.0705359	-0.0705359
0.1482	0	-0.0644104	-0.0644104	-0.0705345	-0.0705345
0.1483	0	-0.0644104	-0.0644104	-0.0705331	-0.0705331
0.1484	0	-0.0644104	-0.0644104	-0.0705317	-0.0705317
0.1485	0	-0.0644104	-0.0644104	-0.0705304	-0.0705304
0.1486	0	-0.0644104	-0.0644104	-0.070529	-0.070529
0.1487	0	-0.0644104	-0.0644104	-0.0705276	-0.0705276
0.1488	0	-0.0644104	-0.0644104	-0.0705263	-0.0705263
0.1489	0	-0.0644104	-0.0644104	-0.0705249	-0.0705249
0.149	0	-0.0644104	-0.0644104	-0.0705236	-0.0705236
0.1491	0	-0.0644105	-0.0644105	-0.0705222	-0.0705222
0.1492	0	-0.0644105	-0.0644105	-0.0705209	-0.0705209
0.1493	0	-0.0644105	-0.0644105	-0.0705195	-0.0705195
0.1494	0	-0.0644105	-0.0644105	-0.0705182	-0.0705182
0.1495	0	-0.0644105	-0.0644105	-0.0705169	-0.0705169
0.1496	0	-0.0644105	-0.0644105	-0.0705155	-0.0705155
0.1497	0	-0.0644105	-0.0644105	-0.0705142	-0.0705142
0.1498	0	-0.0644105	-0.0644105	-0.0705129	-0.0705129
0.1499	0	-0.0644105	-0.0644105	-0.0705115	-0.0705115
0.15	0	-0.0644105	-0.0644105	-0.0705102	-0.0705102
0.1501	0	-0.0644106	-0.0644106	-0.0705089	-0.0705089
0.1502	0	-0.0644106	-0.0644106	-0.0705076	-0.0705076
0.1503	0	-0.0644106	-0.0644106	-0.0705063	-0.0705063
0.1504	0	-0.0644106	-0.0644106	-0.070505	-0.070505
0.1505	0	-0.0644106	-0.0644106	-0.0705037	-0.0705037
0.1506	0	-0.0644106	-0.0644106	-0.0705024	-0.0705024
0.1507	0	-0.0644106	-0.0644106	-0.0705011	-0.0705011
0.1508	0	-0.0644106	-0.0644106	-0.0704998	-0.0704998
0.1509	0	-0.0644106	-0.0644106	-0.0704985	-0.0704985
0.151	0	-0.0644107	-0.0644107	-0.0704972	-0.0704972
0.1511	0	-0.0644107	-0.0644107	-0.0704959	-0.0704959
0.1512	0	-0.0644107	-0.0644107	-0.0704946	-0.0704946
0.1513	0	-0.0644107	-0.0644107	-0.0704934	-0.0704934
0.1514	0	-0.0644107	-0.0644107	-0.0704921	-0.0704921
0.1515	0	-0.0644107	-0.0644107	-0.0704908	-0.0704908
0.1516	0	-0.0644107	-0.0644107	-0.0704895	-0.0704895
0.1517	0	-0.0644107	-0.0644107	-0.0704883	-0.0704883
0.1518	0	-0.0644108	-0.0644108	-0.070487	-0.070487
0.1519	0	-0.0644108	-0.0644108	-0.0704858	-0.0704858
0.152	0	-0.0644108	-0.0644108	-0.0704845	-0.0704845
0.1521	0	-0.0644108	-0.0644108	-0.0704833	-0.0704833
0.1522	0	-0.0644108	-0.0644108	-0.070482	-0.070482
0.1523	0	-0.0644108	-0.0644108	-0.0704808	-0.0704808
0.1524	0	-0.0644108	-0.0644108	-0.0704795	-0.0704795
0.1525	0	-0.0644109	-0.0644109	-0.0704783	-0.0704783
0.1526	0	-0.0644109	-0.0644109	-0.070477	-0.070477
0.1527	0	-0.0644109	-0.0644109	-0.0704758	-0.0704758
0.1528	0	-0.0644109	-0.0644109	-0.0704746	-0.0704746
0.1529	0	-0.0644109	-0.0644109	-0.0704733	-0.0704733
0.153	0	-0.0644109	-0.0644109	-0.0704721	-0.0704721
0.1531	0	-0.0644109	-0.0644109	-0.0704709	-0.0704709
0.1532	0	-0.064411	-0.064411	-0.0704697	-0.0704697
0.1533	0	-0.064411	-0.064411	-0.0704685	-0.0704685
0.1534	0	-0.064411	-0.064411	-0.0704673	-0.0704673
0.1535	0	-0.064411	-0.064411	-0.070466	-0.070466
0.1536	0	-0.064411	-0.064411	-0.0704648	-0.0704648
0.1537	0	-0.064411	-0.064411	-0.0704636	-0.0704636
0.1538	0	-0.0644111	-0.0644111	-0.0704624	-0.0704624
0.1539	0	-0.0644111	-0.0644111	-0.0704612	-0.0704612
0.154	0	-0.0644111	-0.0644111	-0.07046	-0.07046
0.1541	0	-0.0644111	-0.0644111	-0.0704588	-0.0704588
0.1542	0	-0.0644111	-0.0644111	-0.0704577	-0.0704577
0.1543	0	-0.0644111	-0.0644111	-0.0704565	-0.0704565
0.1544	0	-0.0644111	-0.0644111	-0.0704553	-0.0704553
0.1545	0	-0.0644112	-0.0644112	-0.0704541	-0.0704541
0.1546	0	-0.0644112	-0.0644112	-0.0704529	-0.0704529
0.1547	0	-0.0644112	-0.0644112	-0.0704518	-0.0704518
0.1548	0	-0.0644112	-0.0644112	-0.0704506	-0.0704506
0.1549	0	-0.0644112	-0.0644112	-0.0704494	-0.0704494
0.155	0	-0.0644112	-0.0644112	-0.0704483	-0.0704483
0.1551	0	-0.0644113	-0.0644113	-0.0704471	-0.0704471
0.1552	0	-0.0644113	-0.0644113	-0.0704459	-0.0704459
0.1553	0	-0.0644113	-0.0644113	-0.0704448	-0.0704448
0.1554	0	-0.0644113	-0.0644113	-0.0704436	-0.0704436
0.1555	0	-0.0644113	-0.0644113	-0.0704425	-0.0704425
0.1556	0	-0.0644113	-0.0644113	-0.0704413	-0.0704413
0.1557	0	-0.0644114	-0.0644114	-0.0704402	-0.0704402
0.1558	0	-0.0644114	-0.0644114	-0.070439	-0.070439
0.1559	0	-0.0644114	-0.0644114	-0.0704379	-0.0704379
0.156	0	-0.0644114	-0.0644114	-0.0704368	-0.0704368
0.1561	0	-0.0644114	-0.0644114	-0.0704356	-0.0704356
0.1562	0	-0.0644114	-0.0644114	-0.0704345	-0.0704345
0.1563	0	-0.0644115	-0.0644115	-0.0704334	-0.0704334
0.1564	0	-0.0644115	-0.0644115	-0.0704322	-0.0704322
0.1565	0	-0.0644115	-0.0644115	-0.0704311	-0.0704311
0.1566	0	-0.0644115	-0.0644115	-0.07043	-0.07043
0.1567	0	-0.0644115	-0.0644115	-0.0704289	-0.0704289
0.1568	0	-0.0644115	-0.0644115	-0.0704278	-0.0704278
0.1569	0	-0.0644116	-0.0644116	-0.0704267	-0.0704267
0.157	0	-0.0644116	-0.0644116	-0.0704256	-0.0704256
0.1571	0	-0.0644116	-0.0644116	-0.0704244	-0.0704244
0.1572	0	-0.0644116	-0.0644116	-0.0704233	-0.0704233
0.1573	0	-0.0644116	-0.0644116	-0.0704222	-0.0704222
0.1574	0	-0.0644116	-0.0644116	-0.0704211	-0.0704211
0.1575	0	-0.0644117	-0.0644117	-0.0704201	-0.0704201
0.1576	0	-0.0644117	-0.0644117	-0.070419	-0.070419
0.1577	0	-0.0644117	-0.0644117	-0.0704179	-0.0704179
0.1578	0	-0.0644117	-0.0644117	-0.0704168	-0.0704168
0.1579	0	-0.0644117	-0.0644117	-0.0704157	-0.0704157
0.158	0	-0.0644117	-0.0644117	-0.0704146	-0.0704146
0.1581	0	-0.0644117	-0.0644117	-0.0704135	-0.0704135
0.1582	0	-0.0644118	-0.0644118	-0.0704125	-0.0704125
0.1583	0	-0.0644118	-0.0644118	-0.0704114	-0.0704114
0.1584	0	-0.0644118	-0.0644118	-0.0704103	-0.0704103
0.1585	0	-0.0644118	-0.0644118	-0.0704093	-0.0704093
0.1586	0	-0.0644118	-0.0644118	-0.0704082	-0.0704082
0.1587	0	-0.0644118	-0.0644118	-0.0704071	-0.0704071
0.1588	0	-0.0644119	-0.0644119	-0.0704061	-0.0704061
0.1589	0	-0.0644119	-0.0644119	-0.070405	-0.070405
0.159	0	-0.0644119	-0.0644119	-0.070404	-0.070404
0.1591	0	-0.0644119	-0.0644119	-0.0704029	-0.0704029
0.1592	0	-0.0644119	-0.0644119	-0.0704019	-0.0704019
0.1593	0	-0.0644119	-0.0644119	-0.0704008	-0.0704008
0.1594	0	-0.064412	-0.064412	-0.0703998	-0.0703998
0.1595	0	-0.064412	-0.064412	-0.0703987	-0.0703987
0.1596	0	-0.064412	-0.064412	-0.0703977	-0.0703977
0.1597	0	-0.064412	-0.064412	-0.0703967	-0.0703967
0.1598	0	-0.064412	-0.064412	-0.0703956	-0.0703956
0.1599	0	-0.064412	-0.064412	-0.0703946	-0.0703946
0.16	0	-0.064412	-0.064412	-0.0703936	-0.0703936
0.1601	0	-0.0644121	-0.0644121	-0.0703925	-0.0703925
0.1602	0	-0.0644121	-0.0644121	-0.0703915	-0.0703915
0.1603	0	-0.0644121	-0.0644121	-0.0703905	-0.0703905
0.1604	0	-0.0644121	-0.0644121	-0.0703895	-0.0703895
0.1605	0	-0.0644121	-0.0644121	-0.0703885	-0.0703885
0.1606	0	-0.0644121	-0.0644121	-0.0703874	-0.0703874
0.1607	0	-0.0644121	-0.0644121	-0.0703864	-0.0703864
0.1608	0	-0.0644122	-0.0644122	-0.0703854	-0.0703854
0.1609	0	-0.0644122	-0.0644122	-0.0703844	-0.0703844
0.161	0	-0.0644122	-0.0644122	-0.0703834	-0.0703834
0.1611	0	-0.0644122	-0.0644122	-0.0703824	-0.0703824
0.1612	0	-0.0644122	-0.0644122	-0.0703814	-0.0703814
0.1613	0	-0.0644122	-0.0644122	-0.0703804	-0.0703804
0.1614	0	-0.0644123	-0.0644123	-0.0703794	-0.0703794
0.1615	0	-0.0644123	-0.0644123	-0.0703785	-0.0703785
0.1616	0	-0.0644123	-0.0644123	-0.0703775	-0.0703775
0.1617	0	-0.0644123	-0.0644123	-0.0703765	-0.0703765
0.1618	0	-0.0644123	-0.0644123	-0.0703755	-0.0703755
0.1619	0	-0.0644123	-0.0644123	-0.0703745	-0.0703745
0.162	0	-0.0644123	-0.0644123	-0.0703735	-0.0703735
0.1621	0	-0.0644124	-0.0644124	-0.0703726	-0.0703726
0.1622	0	-0.0644124	-0.0644124	-0.0703716	-0.0703716
0.1623	0	-0.0644124	-0.0644124	-0.0703706	-0.0703706
0.1624	0	-0.0644124	-0.0644124	-0.0703697	-0.0703697
0.1625	0	-0.0644124	-0.0644124	-0.0703687	-0.0703687
0.1626	0	-0.0644124	-0.0644124	-0.0703677	-0.0703677
0.1627	0	-0.0644124	-0.0644124	-0.0703668	-0.0703668
0.1628	0	-0.0644124	-0.0644124	-0.0703658	-0.0703658
0.1629	0	-0.0644125	-0.0644125	-0.0703649	-0.0703649
0.163	0	-0.0644125	-0.0644125	-0.0703639	-0.0703639
0.1631	0	-0.0644125	-0.0644125	-0.070363	-0.070363
0.1632	0	-0.0644125	-0.0644125	-0.070362	-0.070362
0.1633	0	-0.0644125	-0.0644125	-0.0703611	-0.0703611
0.1634	0	-0.0644125	-0.0644125	-0.0703601	-0.0703601
0.1635	0	-0.0644125	-0.0644125	-0.0703592	-0.0703592
0.1636	0	-0.0644126	-0.0644126	-0.0703582	-0.0703582
0.1637	0	-0.0644126	-0.0644126	-0.0703573	-0.0703573
0.1638	0	-0.0644126	-0.0644126	-0.0703564	-0.0703564
0.1639	0	-0.0644126	-0.0644126	-0.0703554	-0.0703554
0.164	0	-0.0644126	-0.0644126	-0.0703545	-0.0703545
0.1641	0	-0.0644126	-0.0644126	-0.0703536	-0.0703536
0.1642	0	-0.0644126	-0.0644126	-0.0703527	-0.0703527
0.1643	0	-0.0644126	-0.0644126	-0.0703517	-0.0703517
0.1644	0	-0.0644127	-0.0644127	-0.0703508	-0.0703508
0.1645	0	-0.0644127	-0.0644127	-0.0703499	-0.0703499
0.1646	0	-0.0644127	-0.0644127	-0.070349	-0.070349
0.1647	0	-0.0644127	-0.0644127	-0.0703481	-0.0703481
0.1648	0	-0.0644127	-0.0644127	-0.0703472	-0.0703472
0.1649	0	-0.0644127	-0.0644127	-0.0703463	-0.0703463
0.165	0	-0.0644127	-0.0644127	-0.0703453	-0.0703453
0.1651	0	-0.0644127	-0.0644127	-0.0703444	-0.0703444
0.1652	0	-0.0644128	-0.0644128	-0.0703435	-0.0703435
0.1653	0	-0.0644128	-0.0644128	-0.0703426	-0.0703426
0.1654	0	-0.0644128	-0.0644128	-0.0703417	-0.0703417
0.1655	0	-0.0644128	-0.0644128	-0.0703409	-0.0703409
0.1656	0	-0.0644128	-0.0644128	-0.07034	-0.07034
0.1657	0	-0.0644128	-0.0644128	-0.0703391	-0.0703391
0.1658	0	-0.0644128	-0.0644128	-0.0703382	-0.0703382
0.1659	0	-0.0644128	-0.0644128	-0.0703373	-0.0703373
0.166	0	-0.0644128	-0.0644128	-0.0703364	-0.0703364
0.1661	0	-0.0644129	-0.0644129	-0.0703355	-0.0703355
0.1662	0	-0.0644129	-0.0644129	-0.0703347	-0.0703347
0.1663	0	-0.0644129	-0.0644129	-0.0703338	-0.0703338
0.1664	0	-0.0644129	-0.0644129	-0.0703329	-0.0703329
0.1665	0	-0.0644129	-0.0644129	-0.070332	-0.070332
0.1666	0	-0.0644129	-0.0644129	-0.0703312	-0.0703312
0.1667	0	-0.0644129	-0.0644129	-0.0703303	-0.0703303
0.1668	0	-0.0644129	-0.0644129	-0.0703294	-0.0703294
0.1669	0	-0.0644129	-0.0644129	-0.0703286	-0.0703286
0.167	0	-0.064413	-0.064413	-0.0703277	-0.0703277
0.1671	0	-0.064413	-0.064413	-0.0703268	-0.0703268
0.1672	0	-0.064413	-0.064413	-0.070326	-0.070326
0.1673	0	-0.064413	-0.064413	-0.0703251	-0.0703251
0.1674	0	-0.064413	-0.064413	-0.0703243	-0.0703243
0.1675	0	-0.064413	-0.064413	-0.0703234	-0.0703234
0.1676	0	-0.064413	-0.064413	-0.0703226	-0.0703226
0.1677	0	-0.064413	-0.064413	-0.0703217	-0.0703217
0.1678	0	-0.064413	-0.064413	-0.0703209	-0.0703209
0.1679	0	-0.064413	-0.064413	-0.0703201	-0.0703201
0.168	0	-0.0644131	-0.0644131	-0.0703192	-0.0703192
0.1681	0	-0.0644131	-0.0644131	-0.0703184	-0.0703184
0.1682	0	-0.0644131	-0.0644131	-0.0703175	-0.0703175
0.1683	0	-0.0644131	-0.0644131	-0.0703167	-0.0703167
0.1684	0	-0.0644131	-0.0644131	-0.0703159	-0.0703159
0.1685	0	-0.0644131	-0.0644131	-0.0703151	-0.0703151
0.1686	0	-0.0644131	-0.0644131	-0.0703142	-0.0703142
0.1687	0	-0.0644131	-0.0644131	-0.0703134	-0.0703134
0.1688	0	-0.0644131	-0.0644131	-0.0703126	-0.0703126
0.1689	0	-0.0644131	-0.0644131	-0.0703118	-0.0703118
0.169	0	-0.0644131	-0.0644131	-0.0703109	-0.0703109
0.1691	0	-0.0644132	-0.0644132	-0.0703101	-0.0703101
0.1692	0	-0.0644132	-0.0644132	-0.0703093	-0.0703093
0.1693	0	-0.0644132	-0.0644132	-0.0703085	-0.0703085
0.1694	0	-0.0644132	-0.0644132	-0.0703077	-0.0703077
0.1695	0	-0.0644132	-0.0644132	-0.0703069	-0.0703069
0.1696	0	-0.0644132	-0.0644132	-0.0703061	-0.0703061
0.1697	0	-0.0644132	-0.0644132	-0.0703053	-0.0703053
0.1698	0	-0.0644132	-0.0644132	-0.0703045	-0.0703045
0.1699	0	-0.0644132	-0.0644132	-0.0703037	-0.0703037
0.17	0	-0.0644132	-0.0644132	-0.0703029	-0.0703029
0.1701	0	-0.0644132	-0.0644132	-0.0703021	-0.0703021
0.1702	0	-0.0644132	-0.0644132	-0.0703013	-0.0703013
0.1703	0	-0.0644133	-0.0644133	-0.0703005	-0.0703005
0.1704	0	-0.0644133	-0.0644133	-0.0702997	-0.0702997
0.1705	0	-0.0644133	-0.0644133	-0.0702989	-0.0702989
0.1706	0	-0.0644133	-0.0644133	-0.0702981	-0.0702981
0.1707	0	-0.0644133	-0.0644133	-0.0702974	-0.0702974
0.1708	0	-0.0644133	-0.0644133	-0.0702966	-0.0702966
0.1709	0	-0.0644133	-0.0644133	-0.0702958	-0.0702958
0.171	0	-0.0644133	-0.0644133	-0.070295	-0.070295
0.1711	0	-0.0644133	-0.0644133	-0.0702942	-0.0702942
0.1712	0	-0.0644133	-0.0644133	-0.0702935	-0.0702935
0.1713	0	-0.0644133	-0.0644133	-0.0702927	-0.0702927
0.1714	0	-0.0644133	-0.0644133	-0.0702919	-0.0702919
0.1715	0	-0.0644133	-0.0644133	-0.0702912	-0.0702912
0.1716	0	-0.0644134	-0.0644134	-0.0702904	-0.0702904
0.1717	0	-0.0644134	-0.0644134	-0.0702896	-0.0702896
0.1718	0	-0.0644134	-0.0644134	-0.0702889	-0.0702889
0.1719	0	-0.0644134	-0.0644134	-0.0702881	-0.0702881
0.172	0	-0.0644134	-0.0644134	-0.0702874	-0.0702874
0.1721	0	-0.0644134	-0.0644134	-0.0702866	-0.0702866
0.1722	0	-0.0644134	-0.0644134	-0.0702858	-0.0702858
0.1723	0	-0.0644134	-0.0644134	-0.0702851	-0.0702851
0.1724	0	-0.0644134	-0.0644134	-0.0702843	-0.0702843
0.1725	0	-0.0644134	-0.0644134	-0.0702836	-0.0702836
0.1726	0	-0.0644134	-0.0644134	-0.0702829	-0.0702829
0.1727	0	-0.0644134	-0.0644134	-0.0702821	-0.0702821
0.1728	0	-0.0644134	-0.0644134	-0.0702814	-0.0702814
0.1729	0	-0.0644134	-0.0644134	-0.0702806	-0.0702806
0.173	0	-0.0644134	-0.0644134	-0.0702799	-0.0702799
0.1731	0	-0.0644135	-0.0644135	-0.0702792	-0.0702792
0.1732	0	-0.0644135	-0.0644135	-0.0702784	-0.0702784
0.1733	0	-0.0644135	-0.0644135	-0.0702777	-0.0702777
0.1734	0	-0.0644135	-0.0644135	-0.070277	-0.070277
0.1735	0	-0.0644135	-0.0644135	-0.0702762	-0.0702762
0.1736	0	-0.0644135	-0.0644135	-0.0702755	-0.0702755
0.1737	0	-0.0644135	-0.0644135	-0.0702748	-0.0702748
0.1738	0	-0.0644135	-0.0644135	-0.0702741	-0.0702741
0.1739	0	-0.0644135	-0.0644135	-0.0702733	-0.0702733
0.174	0	-0.0644135	-0.0644135	-0.0702726	-0.0702726
0.1741	0	-0.0644135	-0.0644135	-0.0702719	-0.0702719
0.1742	0	-0.0644135	-0.0644135	-0.0702712	-0.0702712
0.1743	0	-0.0644135	-0.0644135	-0.0702705	-0.0702705
0.1744	0	-0.0644135	-0.0644135	-0.0702698	-0.0702698
0.1745	0	-0.0644135	-0.0644135	-0.070269	-0.070269
0.1746	0	-0.0644135	-0.0644135	-0.0702683	-0.0702683
0.1747	0	-0.0644135	-0.0644135	-0.0702676	-0.0702676
0.1748	0	-0.0644136	-0.0644136	-0.0702669	-0.0702669
0.1749	0	-0.0644136	-0.0644136	-0.0702662	-0.0702662
0.175	0	-0.0644136	-0.0644136	-0.0702655	-0.0702655
0.1751	0	-0.0644136	-0.0644136	-0.0702648	-0.0702648
0.1752	0	-0.0644136	-0.0644136	-0.0702641	-0.0702641
0.1753	0	-0.0644136	-0.0644136	-0.0702634	-0.0702634
0.1754	0	-0.0644136	-0.0644136	-0.0702627	-0.0702627
0.1755	0	-0.0644136	-0.0644136	-0.070262	-0.070262
0.1756	0	-0.0644136	-0.0644136	-0.0702613	-0.0702613
0.1757	0	-0.0644136	-0.0644136	-0.0702607	-0.0702607
0.1758	0	-0.0644136	-0.0644136	-0.07026	-0.07026
0.1759	0	-0.0644136	-0.0644136	-0.0702593	-0.0702593
0.176	0	-0.0644136	-0.0644136	-0.0702586	-0.0702586
0.1761	0	-0.0644136	-0.0644136	-0.0702579	-0.0702579
0.1762	0	-0.0644136	-0.0644136	-0.0702572	-0.0702572
0.1763	0	-0.0644136	-0.0644136	-0.0702566	-0.0702566
0.1764	0	-0.0644136	-0.0644136	-0.0702559	-0.0702559
0.1765	0	-0.0644136	-0.0644136	-0.0702552	-0.0702552
0.1766	0	-0.0644136	-0.0644136	-0.0702545	-0.0702545
0.1767	0	-0.0644136	-0.0644136	-0.0702539	-0.0702539
0.1768	0	-0.0644137	-0.0644137	-0.0702532	-0.0702532
0.1769	0	-0.0644137	-0.0644137	-0.0702525	-0.0702525
0.177	0	-0.0644137	-0.0644137	-0.0702519	-0.0702519
0.1771	0	-0.0644137	-0.0644137	-0.0702512	-0.0702512
0.1772	0	-0.0644137	-0.0644137	-0.0702505	-0.0702505
0.1773	0	-0.0644137	-0.0644137	-0.0702499	-0.0702499
0.1774	0	-0.0644137	-0.0644137	-0.0702492	-0.0702492
0.1775	0	-0.0644137	-0.0644137	-0.0702486	-0.0702486
0.1776	0	-0.0644137	-0.0644137	-0.0702479	-0.0702479
0.1777	0	-0.0644137	-0.0644137	-0.0702473	-0.0702473
0.1778	0	-0.0644137	-0.0644137	-0.0702466	-0.0702466
0.1779	0	-0.0644137	-0.0644137	-0.0702459	-0.0702459
0.178	0	-0.0644137	-0.0644137	-0.0702453	-0.0702453
0.1781	0	-0.0644137	-0.0644137	-0.0702447	-0.0702447
0.1782	0	-0.0644137	-0.0644137	-0.070244	-0.070244
0.1783	0	-0.0644137	-0.0644137	-0.0702434	-0.0702434
0.1784	0	-0.0644137	-0.0644137	-0.0702427	-0.0702427
0.1785	0	-0.0644137	-0.0644137	-0.0702421	-0.0702421
0.1786	0	-0.0644137	-0.0644137	-0.0702414	-0.0702414
0.1787	0	-0.0644137	-0.0644137	-0.0702408	-0.0702408
0.1788	0	-0.0644137	-0.0644137	-0.0702402	-0.0702402
0.1789	0	-0.0644137	-0.0644137	-0.0702395	-0.0702395
0.179	0	-0.0644137	-0.0644137	-0.0702389	-0.0702389
0.1791	0	-0.0644137	-0.0644137	-0.0702383	-0.0702383
0.1792	0	-0.0644137	-0.0644137	-0.0702376	-0.0702376
0.1793	0	-0.0644137	-0.0644137	-0.070237	-0.070237
0.1794	0	-0.0644137	-0.0644137	-0.0702364	-0.0702364
0.1795	0	-0.0644138	-0.0644138	-0.0702358	-0.0702358
0.1796	0	-0.0644138	-0.0644138	-0.0702351	-0.0702351
0.1797	0	-0.0644138	-0.0644138	-0.0702345	-0.0702345
0.1798	0	-0.0644138	-0.0644138	-0.0702339	-0.0702339
0.1799	0	-0.0644138	-0.0644138	-0.0702333	-0.0702333
0.18	0	-0.0644138	-0.0644138	-0.0702327	-0.0702327
0.1801	0	-0.0644138	-0.0644138	-0.0702321	-0.0702321
0.1802	0	-0.0644138	-0.0644138	-0.0702314	-0.0702314
0.1803	0	-0.0644138	-0.0644138	-0.0702308	-0.0702308
0.1804	0	-0.0644138	-0.0644138	-0.0702302	-0.0702302
0.1805	0	-0.0644138	-0.0644138	-0.0702296	-0.0702296
0.1806	0	-0.0644138	-0.0644138	-0.070229	-0.070229
0.1807	0	-0.0644138	-0.0644138	-0.0702284	-0.0702284
0.1808	0	-0.0644138	-0.0644138	-0.0702278	-0.0702278
0.1809	0	-0.0644138	-0.0644138	-0.0702272	-0.0702272
0.181	0	-0.0644138	-0.0644138	-0.0702266	-0.0702266
0.1811	0	-0.0644138	-0.0644138	-0.070226	-0.070226
0.1812	0	-0.0644138	-0.0644138	-0.0702254	-0.0702254
0.1813	0	-0.0644138	-0.0644138	-0.0702248	-0.0702248
0.1814	0	-0.0644138	-0.0644138	-0.0702242	-0.0702242
0.1815	0	-0.0644138	-0.0644138	-0.0702236	-0.0702236
0.1816	0	-0.0644138	-0.0644138	-0.070223	-0.070223
0.1817	0	-0.0644138	-0.0644138	-0.0702224	-0.0702224
0.1818	0	-0.0644138	-0.0644138	-0.0702218	-0.0702218
0.1819	0	-0.0644138	-0.0644138	-0.0702213	-0.0702213
0.182	0	-0.0644138	-0.0644138	-0.0702207	-0.0702207
0.1821	0	-0.0644138	-0.0644138	-0.0702201	-0.0702201
0.1822	0	-0.0644138	-0.0644138	-0.0702195	-0.0702195
0.1823	0	-0.0644138	-0.0644138	-0.0702189	-0.0702189
0.1824	0	-0.0644138	-0.0644138	-0.0702183	-0.0702183
0.1825	0	-0.0644138	-0.0644138	-0.0702178	-0.0702178
0.1826	0	-0.0644138	-0.0644138	-0.0702172	-0.0702172
0.1827	0	-0.0644138	-0.0644138	-0.0702166	-0.0702166
0.1828	0	-0.0644138	-0.0644138	-0.070216	-0.070216
0.1829	0	-0.0644138	-0.0644138	-0.0702155	-0.0702155
0.183	0	-0.0644138	-0.0644138	-0.0702149	-0.0702149
0.1831	0	-0.0644138	-0.0644138	-0.0702143	-0.0702143
0.1832	0	-0.0644138	-0.0644138	-0.0702138	-0.0702138
0.1833	0	-0.0644138	-0.0644138	-0.0702132	-0.0702132
0.1834	0	-0.0644138	-0.0644138	-0.0702126	-0.0702126
0.1835	0	-0.0644138	-0.0644138	-0.0702121	-0.0702121
0.1836	0	-0.0644139	-0.0644139	-0.0702115	-0.0702115
0.1837	0	-0.0644139	-0.0644139	-0.070211	-0.070211
0.1838	0	-0.0644139	-0.0644139	-0.0702104	-0.0702104
0.1839	0	-0.0644139	-0.0644139	-0.0702098	-0.0702098
0.184	0	-0.0644139	-0.0644139	-0.0702093	-0.0702093
0.1841	0	-0.0644139	-0.0644139	-0.0702087	-0.0702087
0.1842	0	-0.0644139	-0.0644139	-0.0702082	-0.0702082
0.1843	0	-0.0644139	-0.0644139	-0.0702076	-0.0702076
0.1844	0	-0.0644139	-0.0644139	-0.0702071	-0.0702071
0.1845	0	-0.0644139	-0.0644139	-0.0702065	-0.0702065
0.1846	0	-0.0644139	-0.0644139	-0.070206	-0.070206
0.1847	0	-0.0644139	-0.0644139	-0.0702054	-0.0702054
0.1848	0	-0.0644139	-0.0644139	-0.0702049	-0.0702049
0.1849	0	-0.0644139	-0.0644139	-0.0702043	-0.0702043
0.185	0	-0.0644139	-0.0644139	-0.0702038	-0.0702038
0.1851	0	-0.0644139	-0.0644139	-0.0702033	-0.0702033
0.1852	0	-0.0644139	-0.0644139	-0.0702027	-0.0702027
0.1853	0	-0.0644139	-0.0644139	-0.0702022	-0.0702022
0.1854	0	-0.0644139	-0.0644139	-0.0702017	-0.0702017
0.1855	0	-0.0644139	-0.0644139	-0.0702011	-0.0702011
0.1856	0	-0.0644139	-0.0644139	-0.0702006	-0.0702006
0.1857	0	-0.0644139	-0.0644139	-0.0702001	-0.0702001
0.1858	0	-0.0644139	-0.0644139	-0.0701995	-0.0701995
0.1859	0	-0.0644139	-0.0644139	-0.070199	-0.070199
0.186	0	-0.0644139	-0.0644139	-0.0701985	-0.0701985
0.1861	0	-0.0644139	-0.0644139	-0.0701979	-0.0701979
0.1862	0	-0.0644139	-0.0644139	-0.0701974	-0.0701974
0.1863	0	-0.0644139	-0.0644139	-0.0701969	-0.0701969
0.1864	0	-0.0644139	-0.0644139	-0.0701964	-0.0701964
0.1865	0	-0.0644139	-0.0644139	-0.0701959	-0.0701959
0.1866	0	-0.0644139	-0.0644139	-0.0701953	-0.0701953
0.1867	0	-0.0644139	-0.0644139	-0.0701948	-0.0701948
0.1868	0	-0.0644139	-0.0644139	-0.0701943	-0.0701943
0.1869	0	-0.0644139	-0.0644139	-0.0701938	-0.0701938
0.187	0	-0.0644139	-0.0644139	-0.0701933	-0.0701933
0.1871	0	-0.0644139	-0.0644139	-0.0701928	-0.0701928
0.1872	0	-0.0644139	-0.0644139	-0.0701923	-0.0701923
0.1873	0	-0.0644139	-0.0644139	-0.0701917	-0.0701917
0.1874	0	-0.0644139	-0.0644139	-0.0701912	-0.0701912
0.1875	0	-0.0644139	-0.0644139	-0.0701907	-0.0701907
0.1876	0	-0.0644139	-0.0644139	-0.0701902	-0.0701902
0.1877	0	-0.0644139	-0.0644139	-0.0701897	-0.0701897
0.1878	0	-0.0644139	-0.0644139	-0.0701892	-0.0701892
0.1879	0	-0.0644139	-0.0644139	-0.0701887	-0.0701887
0.188	0	-0.0644139	-0.0644139	-0.0701882	-0.0701882
0.1881	0	-0.0644139	-0.0644139	-0.0701877	-0.0701877
0.1882	0	-0.0644139	-0.0644139	-0.0701872	-0.0701872
0.1883	0	-0.0644139	-0.0644139	-0.0701867	-0.0701867
0.1884	0	-0.0644139	-0.0644139	-0.0701862	-0.0701862
0.1885	0	-0.0644139	-0.0644139	-0.0701857	-0.0701857
0.1886	0	-0.0644139	-0.0644139	-0.0701852	-0.0701852
0.1887	0	-0.0644139	-0.0644139	-0.0701847	-0.0701847
0.1888	0	-0.0644139	-0.0644139	-0.0701843	-0.0701843
0.1889	0	-0.0644139	-0.0644139	-0.0701838	-0.0701838
0.189	0	-0.0644139	-0.0644139	-0.0701833	-0.0701833
0.1891	0	-0.0644139	-0.0644139	-0.0701828	-0.0701828
0.1892	0	-0.0644139	-0.0644139	-0.0701823	-0.0701823
0.1893	0	-0.0644139	-0.0644139	-0.0701818	-0.0701818
0.1894	0	-0.0644139	-0.0644139	-0.0701813	-0.0701813
0.1895	0	-0.0644139	-0.0644139	-0.0701809	-0.0701809
0.1896	0	-0.0644139	-0.0644139	-0.0701804	-0.0701804
0.1897	0	-0.0644139	-0.0644139	-0.0701799	-0.0701799
0.1898	0	-0.0644139	-0.0644139	-0.0701794	-0.0701794
0.1899	0	-0.0644139	-0.0644139	-0.0701789	-0.0701789
0.19	0	-0.0644139	-0.0644139	-0.0701785	-0.0701785
0.1901	0	-0.0644139	-0.0644139	-0.070178	-0.070178
0.1902	0	-0.0644139	-0.0644139	-0.0701775	-0.0701775
0.1903	0	-0.0644139	-0.0644139	-0.0701771	-0.0701771
0.1904	0	-0.0644139	-0.0644139	-0.0701766	-0.0701766
0.1905	0	-0.0644139	-0.0644139	-0.0701761	-0.0701761
0.1906	0	-0.0644139	-0.0644139	-0.0701756	-0.0701756
0.1907	0	-0.0644139	-0.0644139	-0.0701752	-0.0701752
0.1908	0	-0.0644139	-0.0644139	-0.0701747	-0.0701747
0.1909	0	-0.0644139	-0.0644139	-0.0701743	-0.0701743
0.191	0	-0.0644139	-0.0644139	-0.0701738	-0.0701738
0.1911	0	-0.0644139	-0.0644139	-0.0701733	-0.0701733
0.1912	0	-0.0644139	-0.0644139	-0.0701729	-0.0701729
0.1913	0	-0.0644139	-0.0644139	-0.0701724	-0.0701724
0.1914	0	-0.0644139	-0.0644139	-0.0701719	-0.0701719
0.1915	0	-0.0644139	-0.0644139	-0.0701715	-0.0701715
0.1916	0	-0.0644139	-0.0644139	-0.070171	-0.070171
0.1917	0	-0.0644139	-0.0644139	-0.0701706	-0.0701706
0.1918	0	-0.0644139	-0.0644139	-0.0701701	-0.0701701
0.1919	0	-0.0644139	-0.0644139	-0.0701697	-0.0701697
0.192	0	-0.0644139	-0.0644139	-0.0701692	-0.0701692
0.1921	0	-0.0644139	-0.0644139	-0.0701688	-0.0701688
0.1922	0	-0.0644139	-0.0644139	-0.0701683	-0.0701683
0.1923	0	-0.0644139	-0.0644139	-0.0701679	-0.0701679
0.1924	0	-0.0644139	-0.0644139	-0.0701674	-0.0701674
0.1925	0	-0.0644139	-0.0644139	-0.070167	-0.070167
0.1926	0	-0.0644139	-0.0644139	-0.0701665	-0.0701665
0.1927	0	-0.0644139	-0.0644139	-0.0701661	-0.0701661
0.1928	0	-0.0644139	-0.0644139	-0.0701657	-0.0701657
0.1929	0	-0.0644139	-0.0644139	-0.0701652	-0.0701652
0.193	0	-0.0644139	-0.0644139	-0.0701648	-0.0701648
0.1931	0	-0.0644139	-0.0644139	-0.0701643	-0.0701643
0.1932	0	-0.0644139	-0.0644139	-0.0701639	-0.0701639
0.1933	0	-0.0644139	-0.0644139	-0.0701635	-0.0701635
0.1934	0	-0.0644139	-0.0644139	-0.070163	-0.070163
0.1935	0	-0.0644139	-0.0644139	-0.0701626	-0.0701626
0.1936	0	-0.0644139	-0.0644139	-0.0701622	-0.0701622
0.1937	0	-0.0644139	-0.0644139	-0.0701617	-0.0701617
0.1938	0	-0.0644139	-0.0644139	-0.0701613	-0.0701613
0.1939	0	-0.0644139	-0.0644139	-0.0701609	-0.0701609
0.194	0	-0.0644139	-0.0644139	-0.0701605	-0.0701605
0.1941	0	-0.0644139	-0.0644139	-0.07016	-0.07016
0.1942	0	-0.0644139	-0.0644139	-0.0701596	-0.0701596
0.1943	0	-0.0644139	-0.0644139	-0.0701592	-0.0701592
0.1944	0	-0.0644139	-0.0644139	-0.0701588	-0.0701588
0.1945	0	-0.0644139	-0.0644139	-0.0701583	-0.0701583
0.1946	0	-0.0644139	-0.0644139	-0.0701579	-0.0701579
0.1947	0	-0.0644139	-0.0644139	-0.0701575	-0.0701575
0.1948	0	-0.0644139	-0.0644139	-0.0701571	-0.0701571
0.1949	0	-0.0644139	-0.0644139	-0.0701567	-0.0701567
0.195	0	-0.0644139	-0.0644139	-0.0701562	-0.0701562
0.1951	0	-0.0644139	-0.0644139	-0.0701558	-0.0701558
0.1952	0	-0.0644139	-0.0644139	-0.0701554	-0.0701554
0.1953	0	-0.0644139	-0.0644139	-0.070155	-0.070155
0.1954	0	-0.0644139	-0.0644139	-0.0701546	-0.0701546
0.1955	0	-0.0644139	-0.0644139	-0.0701542	-0.0701542
0.1956	0	-0.0644139	-0.0644139	-0.0701538	-0.0701538
0.1957	0	-0.0644139	-0.0644139	-0.0701534	-0.0701534
0.1958	0	-0.0644139	-0.0644139	-0.0701529	-0.0701529
0.1959	0	-0.0644139	-0.0644139	-0.0701525	-0.0701525
0.196	0	-0.0644139	-0.0644139	-0.0701521	-0.0701521
0.1961	0	-0.0644139	-0.0644139	-0.0701517	-0.0701517
0.1962	0	-0.0644139	-0.0644139	-0.0701513	-0.0701513
0.1963	0	-0.0644139	-0.0644139	-0.0701509	-0.0701509
0.1964	0	-0.0644139	-0.0644139	-0.0701505	-0.0701505
0.1965	0	-0.0644139	-0.0644139	-0.0701501	-0.0701501
0.1966	0	-0.0644139	-0.0644139	-0.0701497	-0.0701497
0.1967	0	-0.0644139	-0.0644139	-0.0701493	-0.0701493
0.1968	0	-0.0644139	-0.0644139	-0.0701489	-0.0701489
0.1969	0	-0.0644139	-0.0644139	-0.0701485	-0.0701485
0.197	0	-0.0644139	-0.0644139	-0.0701481	-0.0701481
0.1971	0	-0.0644139	-0.0644139	-0.0701477	-0.0701477
0.1972	0	-0.0644139	-0.0644139	-0.0701473	-0.0701473
0.1973	0	-0.0644139	-0.0644139	-0.070147	-0.070147
0.1974	0	-0.0644139	-0.0644139	-0.0701466	-0.0701466
0.1975	0	-0.0644139	-0.0644139	-0.0701462	-0.0701462
0.1976	0	-0.0644139	-0.0644139	-0.0701458	-0.0701458
0.1977	0	-0.0644139	-0.0644139	-0.0701454	-0.0701454
0.1978	0	-0.0644139	-0.0644139	-0.070145	-0.070145
0.1979	0	-0.0644139	-0.0644139	-0.0701446	-0.0701446
0.198	0	-0.0644139	-0.0644139	-0.0701442	-0.0701442
0.1981	0	-0.0644139	-0.0644139	-0.0701439	-0.0701439
0.1982	0	-0.0644139	-0.0644139	-0.0701435	-0.0701435
0.1983	0	-0.0644139	-0.0644139	-0.0701431	-0.0701431
0.1984	0	-0.0644139	-0.0644139	-0.0701427	-0.0701427
0.1985	0	-0.0644139	-0.0644139	-0.0701423	-0.0701423
0.1986	0	-0.0644139	-0.0644139	-0.0701419	-0.0701419
0.1987	0	-0.0644139	-0.0644139	-0.0701416	-0.0701416
0.1988	0	-0.0644139	-0.0644139	-0.0701412	-0.0701412
0.1989	0	-0.0644139	-0.0644139	-0.0701408	-0.0701408
0.199	0	-0.0644139	-0.0644139	-0.0701404	-0.0701404
0.1991	0	-0.0644139	-0.0644139	-0.0701401	-0.0701401
0.1992	0	-0.0644139	-0.0644139	-0.0701397	-0.0701397
0.1993	0	-0.0644139	-0.0644139	-0.0701393	-0.0701393
0.1994	0	-0.0644139	-0.0644139	-0.070139	-0.070139
0.1995	0	-0.0644139	-0.0644139	-0.0701386	-0.0701386
0.1996	0	-0.0644139	-0.0644139	-0.0701382	-0.0701382
0.1997	0	-0.0644139	-0.0644139	-0.0701378	-0.0701378
0.1998	0	-0.0644139	-0.0644139	-0.0701375	-0.0701375
[truncated: 15,501 more rows]

## Sheet: b_seq_prob_far
simple p	complex p	simple s	complex s
1	0	0	0
1	0	0	0
1	0	0	0
0	0	0	0
1	0	0	0
1	0	0	0
0	0	0	0
0	0	0	0
0	0	0	0
0	0	0	0
1	0	0	0
1	0	0	0
1	0	0	0
0	0	0	0
0	0	0	0
1	0	0	0
1	0	0	0
0.916667	0.0833333	0	0
0	0	0	0
1	0	0	0
1	0	0	0
0.846154	0.153846	0	0
1	0	0	0
1	0	0	0
0	0	0	0
0	1	0	0

## Sheet: b_seq_prob_near
simple p	complex p	simple s	complex s
0.333333	0.666667	0	0
0.05	0.95	0	0
0.764706	0.235294	0	0
0.946667	0.0533333	0	0
0	1	0	0
0	1	0	0
0.5	0.5	0	0
0.847222	0.152778	0	0
0.764706	0.235294	0	0
0.813333	0.186667	0	0
1	0	0	0
0	1	0	0
1	0	0	0
0.766667	0.233333	0	0
0.914286	0.0857143	0	0
0.543478	0.456522	0	0
0.2	0.8	0	0
0	1	0	0
0.80303	0.19697	0	0
0.846154	0.153846	0	0
0.787879	0.212121	0	0
0.125	0.875	0	0
0	0	0	0
0.92	0.08	0	0
0.956522	0.0434783	0	0
0.7	0.3	0	0

## Sheet: c
male_female_distance_mm	mean_p_simple_p	mean_p_simple_s	mean_p_complex
1	0.607143	0	0.392857
1.1	0.638889	0	0.361111
1.2	0.603175	0	0.396825
1.3	0.478571	0	0.521429
1.4	0.450967	0	0.549033
1.5	0.401665	0	0.598335
1.6	0.433156	0	0.566844
1.7	0.390946	0	0.609054
1.8	0.432635	0	0.567365
1.9	0.397304	0	0.602696
2	0.382388	0	0.617612
2.1	0.462717	0	0.537283
2.2	0.470965	0	0.529035
2.3	0.480469	0	0.519531
2.4	0.467289	0	0.532711
2.5	0.439249	0	0.560751
2.6	0.475975	0	0.524025
2.7	0.506415	0	0.493585
2.8	0.526915	0	0.473085
2.9	0.566344	0	0.433656
3	0.583372	0	0.416628
3.1	0.607871	0	0.392129
3.2	0.63771	0	0.36229
3.3	0.682902	0	0.317098
3.4	0.717987	0	0.282013
3.5	0.73242	0	0.26758
3.6	0.728812	0	0.271188
3.7	0.734624	0	0.265376
3.8	0.73951	0	0.26049
3.9	0.734684	0	0.265316
4	0.778775	0	0.221225
4.1	0.803258	0	0.196742
4.2	0.858623	0	0.141377
4.3	0.895053	0	0.104947
4.4	0.915758	0	0.0842423
4.5	0.942205	0	0.0577953
4.6	0.953428	0	0.0465717
4.7	0.967106	0	0.0328943
4.8	0.974473	0	0.0255267
4.9	0.980315	0	0.0196848
5	0.985176	0	0.0148237
5.1	0.985176	0	0.0148237
5.2	0.988095	0	0.0119048
5.3	0.993056	0	0.00694444
5.4	0.990741	0	0.00925926
5.5	1	0	0
5.6	1	0	0
5.7	1	0	0
5.8	1	0	0
5.9	1	0	0
6	1	0	0
6.1	1	0	0
6.2	1	0	0
6.3	1	0	0
6.4	1	0	0
6.5
6.6
6.7
6.8
6.9
7

## Sheet: d_song_closedloop
t_s	song	segmentation_sine1_pulse2	stimOn
792	0.0138475	1	FALSE
792.002	0.00386442	1	FALSE
792.004	-0.018678	1	FALSE
792.006	0.00450849	1	FALSE
792.008	0.0112712	1	FALSE
792.01	-0.00386442	1	FALSE
792.012	-0.0164238	1	FALSE
792.014	-0.00193221	1	FALSE
792.016	0.00257628	1	FALSE
792.018	-0.00515256	1	FALSE
792.02	-0.0074068	1	FALSE
792.022	-0.00193221	1	FALSE
792.024	0.00579663	1	FALSE
792.026	0.0064407	1	FALSE
792.028	-0.0173899	1	FALSE
792.03	-0.00257628	1	FALSE
792.032	0.00837291	1	FALSE
792.034	0.00161017	1	FALSE
792.036	-0.00611866	1	FALSE
792.038	0.000966105	1	FALSE
792.04	0.0064407	1	FALSE
792.042	0.00225424	0	FALSE
792.044	0.00483052	0	FALSE
792.046	-0.00193221	0	FALSE
792.048	0.0103051	0	FALSE
792.05	0.00676273	0	FALSE
792.052	-0.00966105	0	FALSE
792.054	0.00354238	0	FALSE
792.056	0.0106272	0	FALSE
792.058	0.00708477	0	FALSE
792.06	-0.00483052	0	FALSE
792.062	-0.00966105	0	FALSE
792.064	0.00193221	0	FALSE
792.066	0.00450849	0	FALSE
792.068	-0.0138475	0	FALSE
792.07	-0.00225424	0	FALSE
792.072	0.0064407	0	FALSE
792.074	0.00933901	0	FALSE
792.076	-0.0148136	0	FALSE
792.078	-0.00837291	0	FALSE
792.08	0.0103051	0	FALSE
792.082	0.00901698	0	FALSE
792.084	-0.00805087	0	FALSE
792.086	-0.0193221	0	FALSE
792.088	0.00257628	0	FALSE
792.09	0.00515256	0	FALSE
792.092	0.00547459	0	FALSE
792.094	-0.00805087	0	FALSE
792.096	-0.00450849	0	FALSE
792.098	0.00805087	0	FALSE
792.1	-0.00708477	0	FALSE
792.102	-0.0164238	0	FALSE
792.104	0.00193221	0	FALSE
792.106	0.0132034	0	FALSE
792.108	0.00354238	0	FALSE
792.11	-0.0199662	0	FALSE
792.112	0.000322035	0	FALSE
792.114	0.00933901	0	FALSE
792.116	-0.000966105	0	FALSE
792.118	-0.0109492	0	FALSE
792.12	-0.00289831	0	FALSE
792.122	0.00676273	0	FALSE
792.124	-0.00193221	0	FALSE
792.126	-0.00450849	0	FALSE
792.128	-0.0064407	0	FALSE
792.13	0.0115933	0	FALSE
792.132	0.00064407	0	FALSE
792.134	-0.00772884	0	FALSE
792.136	-0.00483052	0	FALSE
792.138	0.0141695	0	FALSE
792.14	0.00708477	0	FALSE
792.142	-0.0132034	0	FALSE
792.144	-0.000966105	0	FALSE
792.146	0.0144916	0	FALSE
792.148	0.0154577	0	FALSE
792.15	-0.00966105	0	FALSE
792.152	-0.00837291	0	FALSE
792.154	0.0112712	0	FALSE
792.156	0.0164238	0	FALSE
792.158	0.00193221	0	FALSE
792.16	-0.0103051	0	FALSE
792.162	0.00772884	0	FALSE
792.164	0.0125594	0	FALSE
792.166	0.00547459	0	FALSE
792.168	-0.0148136	0	FALSE
792.17	0.00933901	0	FALSE
792.172	0.0109492	0	FALSE
792.174	-0.00483052	0	FALSE
792.176	-0.0254408	0	FALSE
792.178	0.00386442	0	FALSE
792.18	0.0106272	0	FALSE
792.182	-0.00418645	0	FALSE
792.184	-0.00869494	0	FALSE
792.186	-0.00386442	0	FALSE
792.188	0.00805087	0	FALSE
792.19	-0.00611866	0	FALSE
792.192	-0.00837291	0	FALSE
792.194	0.00128814	0	FALSE
792.196	0.0074068	0	FALSE
792.198	0.0106272	0	FALSE
792.2	-0.00611866	0	FALSE
792.202	-0.0103051	0	FALSE
792.204	0.0103051	0	FALSE
792.206	0.0148136	0	FALSE
792.208	-0.00966105	0	FALSE
792.21	-0.00450849	0	FALSE
792.212	0.0167458	0	FALSE
792.214	0.0103051	0	FALSE
792.216	-0.0122373	0	FALSE
792.218	-0.0125594	0	FALSE
792.22	0.0138475	0	FALSE
792.222	0.0064407	0	FALSE
792.224	-0.0119153	0	FALSE
792.226	-0.0064407	0	FALSE
792.228	0.0154577	0	FALSE
792.23	0.00579663	0	FALSE
792.232	-0.00515256	0	FALSE
792.234	-0.00837291	0	FALSE
792.236	0.00450849	0	FALSE
792.238	0.00772884	0	FALSE
792.24	-0.0148136	0	FALSE
792.242	-0.0148136	0	FALSE
792.244	0.00611866	0	FALSE
792.246	0.0119153	0	FALSE
792.248	-0.00289831	0	FALSE
792.25	0.00354238	0	FALSE
792.252	0.0103051	0	FALSE
792.254	0.0125594	0	FALSE
792.256	-0.00483052	0	FALSE
792.258	-0.0161017	0	FALSE
792.26	0.0135255	0	FALSE
792.262	0.00933901	0	FALSE
792.264	-0.00354238	0	FALSE
792.266	-0.0144916	0	FALSE
792.268	0.0109492	0	FALSE
792.27	0.0138475	0	FALSE
792.272	-0.0125594	0	FALSE
792.274	-0.018678	0	FALSE
792.276	0.00483052	0	FALSE
792.278	0.0218984	0	FALSE
792.28	-0.00611866	0	FALSE
792.282	-0.018356	0	FALSE
792.284	0.0112712	0	FALSE
792.286	0.0128814	0	FALSE
792.288	0.00322035	0	FALSE
792.29	-0.018034	0	FALSE
792.292	0.00289831	0	FALSE
792.294	0.0064407	0	FALSE
792.296	-0.00515256	0	FALSE
792.298	-0.0074068	0	FALSE
792.3	0.000966105	0	FALSE
792.302	0.0157797	0	FALSE
792.304	0.0106272	0	FALSE
792.306	-0.00064407	0	FALSE
792.308	-0.00322035	0	FALSE
792.31	0.00772884	0	FALSE
792.312	0.00901698	0	FALSE
792.314	0.00225424	0	FALSE
792.316	-0.00611866	0	FALSE
792.318	0.0141695	0	FALSE
792.32	0.0064407	0	FALSE
792.322	-0.00901698	0	FALSE
792.324	-0.0193221	0	FALSE
792.326	0.00418645	0	FALSE
792.328	0.0115933	0	FALSE
792.33	-0.00289831	0	FALSE
792.332	-0.0154577	0	FALSE
792.334	0.00515256	0	FALSE
792.336	0.00805087	0	FALSE
792.338	0.00161017	0	FALSE
792.34	-0.0144916	0	FALSE
792.342	-0.00676273	1	FALSE
792.344	0.0103051	1	FALSE
792.346	0.0115933	1	FALSE
792.348	-0.00322035	1	FALSE
792.35	-0.00483052	1	FALSE
792.352	0.00805087	1	FALSE
792.354	0.00579663	1	FALSE
792.356	-0.00901698	1	FALSE
792.358	-0.00193221	1	FALSE
792.36	0.00676273	1	FALSE
792.362	-0.00161017	1	FALSE
792.364	-0.0119153	1	FALSE
792.366	-0.000966105	1	FALSE
792.368	0.00966105	1	FALSE
792.37	-0.00064407	1	FALSE
792.372	-0.0109492	1	FALSE
792.374	0.000966105	1	FALSE
792.376	0.00289831	1	FALSE
792.378	0.00257628	1	FALSE
792.38	-0.00354238	1	FALSE
792.382	0.00193221	1	FALSE
792.384	0.0064407	1	FALSE
792.386	0.000966105	1	FALSE
792.388	-0.0128814	1	FALSE
792.39	-0.00483052	1	FALSE
792.392	0.00966105	1	FALSE
792.394	0.00128814	1	FALSE
792.396	-0.00998308	1	FALSE
792.398	0.00225424	1	FALSE
792.4	0.0074068	1	FALSE
792.402	0.00354238	1	FALSE
792.404	-0.0064407	1	FALSE
792.406	-0.00901698	1	FALSE
792.408	0.00676273	1	FALSE
792.41	0.00708477	1	FALSE
792.412	-0.0064407	1	FALSE
792.414	0.00354238	1	FALSE
792.416	0.0151356	1	FALSE
792.418	0	1	FALSE
792.42	-0.00772884	1	FALSE
792.422	0.0103051	1	FALSE
792.424	0.0074068	1	FALSE
792.426	-0.00708477	1	FALSE
792.428	-0.00579663	1	FALSE
792.43	0.00322035	1	FALSE
792.432	0.0141695	1	FALSE
792.434	0.00354238	1	FALSE
792.436	-0.00418645	1	FALSE
792.438	0.00837291	1	FALSE
792.44	0.00933901	1	FALSE
792.442	-0.00161017	1	FALSE
792.444	-0.00837291	1	FALSE
792.446	0.00933901	1	FALSE
792.448	0.00483052	1	FALSE
792.45	0.00676273	1	FALSE
792.452	-0.0167458	1	FALSE
792.454	0.00128814	1	FALSE
792.456	0.00354238	1	FALSE
792.458	0.00225424	1	FALSE
792.46	0.00676273	1	FALSE
792.462	0.00869494	1	FALSE
792.464	0.00064407	1	FALSE
792.466	-0.00933901	1	FALSE
792.468	-0.0128814	1	FALSE
792.47	0.00579663	1	FALSE
792.472	0.00483052	1	FALSE
792.474	-0.00418645	1	FALSE
792.476	-0.00289831	1	FALSE
792.478	0.000966105	1	FALSE
792.48	0.0141695	1	FALSE
792.482	-0.0122373	1	FALSE
792.484	-0.00418645	1	FALSE
792.486	0.000966105	1	FALSE
792.488	0.0115933	1	FALSE
792.49	-0.00708477	1	FALSE
792.492	-0.0106272	1	FALSE
792.494	0.00869494	1	FALSE
792.496	0.00837291	1	FALSE
792.498	-0.000966105	1	FALSE
792.5	-0.0119153	1	FALSE
792.502	0.00869494	1	FALSE
792.504	0.0106272	1	FALSE
792.506	-0.00869494	1	FALSE
792.508	-0.0103051	1	FALSE
792.51	0.00901698	1	FALSE
792.512	0.000322035	1	FALSE
792.514	-0.00257628	1	FALSE
792.516	-0.00579663	1	FALSE
792.518	0.00933901	1	FALSE
792.52	0.00128814	1	FALSE
792.522	-0.0106272	1	FALSE
792.524	-0.00772884	1	FALSE
792.526	0.00579663	1	FALSE
792.528	0.00322035	1	FALSE
792.53	-0.00289831	1	FALSE
792.532	0.00128814	1	FALSE
792.534	0.0106272	1	FALSE
792.536	0.00515256	1	FALSE
792.538	-0.00161017	1	FALSE
792.54	0.00289831	1	FALSE
792.542	0.000322035	1	FALSE
792.544	-0.00579663	1	FALSE
792.546	0.00901698	1	FALSE
792.548	0.000966105	1	FALSE
792.55	0.00676273	1	FALSE
792.552	-0.000966105	1	FALSE
792.554	-0.00966105	1	FALSE
792.556	-0.000322035	1	FALSE
792.558	0.00579663	1	FALSE
792.56	-0.00354238	1	FALSE
792.562	-0.00869494	1	FALSE
792.564	0.00579663	1	FALSE
792.566	0.0199662	1	FALSE
792.568	-0.00128814	1	FALSE
792.57	-0.0132034	1	FALSE
792.572	0.0074068	1	FALSE
792.574	0.00869494	1	FALSE
792.576	-0.0177119	1	FALSE
792.578	-0.0167458	1	FALSE
792.58	0.00547459	1	FALSE
792.582	0.00547459	1	FALSE
792.584	0.00837291	1	FALSE
792.586	-0.00966105	1	FALSE
792.588	0.0109492	1	FALSE
792.59	0.00869494	1	FALSE
792.592	-0.0151356	1	FALSE
792.594	-0.0141695	1	FALSE
792.596	0.0148136	1	FALSE
792.598	0.0112712	1	FALSE
792.6	-0.00708477	1	FALSE
792.602	-0.00869494	1	FALSE
792.604	0.0177119	1	FALSE
792.606	0.00579663	1	FALSE
792.608	-0.00933901	1	FALSE
792.61	-0.00805087	1	FALSE
792.612	0.00837291	1	FALSE
792.614	0.00322035	1	FALSE
792.616	-0.00579663	1	FALSE
792.618	0.00354238	1	FALSE
792.62	0.0103051	1	FALSE
792.622	-0.0064407	1	FALSE
792.624	-0.0161017	1	FALSE
792.626	-0.00579663	1	FALSE
792.628	0.00450849	1	FALSE
792.63	0.0103051	1	FALSE
792.632	-0.00772884	1	FALSE
792.634	-0.00354238	1	FALSE
792.636	-0.000966105	1	FALSE
792.638	0.0122373	1	FALSE
792.64	-0.0148136	1	FALSE
792.642	-0.00772884	1	FALSE
792.644	0.00450849	1	FALSE
792.646	0.00193221	1	FALSE
792.648	-0.00966105	1	FALSE
792.65	0.00193221	1	FALSE
792.652	0.0125594	1	FALSE
792.654	-0.00547459	1	FALSE
792.656	-0.0132034	1	FALSE
792.658	-0.00611866	1	FALSE
792.66	0.00193221	1	FALSE
792.662	0.0103051	1	FALSE
792.664	0.00450849	1	FALSE
792.666	0.00354238	1	FALSE
792.668	0.00805087	1	FALSE
792.67	-0.00805087	1	FALSE
792.672	-0.0109492	1	FALSE
792.674	0.00418645	1	FALSE
792.676	0.0167458	1	FALSE
792.678	-0.00161017	1	FALSE
792.68	-0.00515256	1	FALSE
792.682	0.00322035	1	FALSE
792.684	0.00418645	1	FALSE
792.686	-0.00515256	1	FALSE
792.688	-0.00386442	1	FALSE
792.69	0.00901698	1	FALSE
792.692	0.00579663	1	FALSE
792.694	-0.0106272	1	FALSE
792.696	-0.00611866	1	FALSE
792.698	0.000966105	1	FALSE
792.7	0.0112712	1	FALSE
792.702	0.00225424	1	FALSE
792.704	-0.0128814	1	FALSE
792.706	0.00708477	1	FALSE
792.708	-0.00354238	1	FALSE
792.71	0.00676273	1	FALSE
792.712	0.00257628	1	FALSE
792.714	0.0206102	1	FALSE
792.716	0.00064407	1	FALSE
792.718	-0.0064407	1	FALSE
792.72	-0.00225424	1	FALSE
792.722	0.00579663	1	FALSE
792.724	0.0115933	1	FALSE
792.726	-0.0125594	1	FALSE
792.728	-0.018678	1	FALSE
792.73	0.0115933	1	FALSE
792.732	0.00289831	1	FALSE
792.734	-0.0141695	1	FALSE
792.736	-0.00193221	1	FALSE
792.738	0.00418645	1	FALSE
792.74	0.0064407	1	FALSE
792.742	-0.0074068	1	FALSE
792.744	-0.00257628	1	FALSE
792.746	0.0125594	1	FALSE
792.748	0.0112712	1	FALSE
792.75	-0.0144916	1	FALSE
792.752	-0.00515256	1	FALSE
792.754	0.0138475	1	FALSE
792.756	0.00289831	1	FALSE
792.758	-0.0135255	1	FALSE
792.76	0.00193221	1	FALSE
792.762	0.00837291	1	FALSE
792.764	0.00676273	1	FALSE
792.766	-0.00805087	1	FALSE
792.768	-0.00354238	1	FALSE
792.77	0.00966105	1	FALSE
792.772	0.00611866	1	FALSE
792.774	-0.0115933	1	FALSE
792.776	-0.00579663	1	FALSE
792.778	0.00483052	1	FALSE
792.78	0.0064407	1	FALSE
792.782	-0.00837291	1	FALSE
792.784	-0.00450849	1	FALSE
792.786	0.00611866	1	FALSE
792.788	0.00869494	1	FALSE
792.79	-0.0148136	1	FALSE
792.792	-0.000322035	1	FALSE
792.794	0.0103051	1	FALSE
792.796	0.000966105	1	FALSE
792.798	-0.00869494	1	FALSE
792.8	0.00547459	1	FALSE
792.802	0.00547459	1	FALSE
792.804	-0.00837291	1	FALSE
792.806	-0.0164238	1	FALSE
792.808	0.00128814	1	FALSE
792.81	0.00676273	1	FALSE
792.812	-0.00193221	1	FALSE
792.814	-0.00966105	1	FALSE
792.816	-0.00289831	1	FALSE
792.818	0.0157797	1	FALSE
792.82	-0.00708477	1	FALSE
792.822	-0.0115933	1	FALSE
792.824	0.00708477	1	FALSE
792.826	0.00772884	1	FALSE
792.828	-0.00193221	1	FALSE
792.83	-0.0148136	1	FALSE
792.832	0.00869494	1	FALSE
792.834	0.0064407	1	FALSE
792.836	-0.00579663	1	FALSE
792.838	-0.00579663	1	FALSE
792.84	0.00354238	1	FALSE
792.842	0.00837291	1	FALSE
792.844	-0.00354238	1	FALSE
792.846	-0.00901698	1	FALSE
792.848	0.00998308	1	FALSE
792.85	-0.00547459	1	FALSE
792.852	-0.00418645	1	FALSE
792.854	0.00805087	1	FALSE
792.856	0.0144916	1	FALSE
792.858	-0.00579663	1	FALSE
792.86	-0.0112712	1	FALSE
792.862	0.00772884	1	FALSE
792.864	0	1	FALSE
792.866	0.00611866	1	FALSE
792.868	-0.0122373	1	FALSE
792.87	0.00483052	1	FALSE
792.872	0.00483052	1	FALSE
792.874	-0.00193221	1	FALSE
792.876	-0.0190001	1	FALSE
792.878	0.0074068	1	FALSE
792.88	0.0212543	1	FALSE
792.882	-0.0064407	1	FALSE
792.884	0.00064407	1	FALSE
792.886	-0.0064407	1	FALSE
792.888	-0.00128814	1	FALSE
792.89	-0.00676273	1	FALSE
792.892	0.00418645	2	FALSE
792.894	-0.00901698	2	FALSE
792.896	0.0141695	2	FALSE
792.898	0.0360679	2	FALSE
792.9	-0.125272	2	FALSE
792.902	0.0212543	2	FALSE
792.904	0.0392883	2	FALSE
792.906	-0.0257628	2	FALSE
792.908	0.00579663	2	FALSE
792.91	-0.00193221	2	FALSE
792.912	-0.00064407	2	FALSE
792.914	0.00772884	2	FALSE
792.916	-0.00225424	1	FALSE
792.918	-0.00547459	1	FALSE
792.92	0.00322035	1	FALSE
792.922	0.00418645	1	FALSE
792.924	-0.00161017	1	FALSE
792.926	-0.00257628	1	FALSE
792.928	0.00805087	1	FALSE
792.93	0.00805087	1	FALSE
792.932	0.00128814	1	FALSE
792.934	-0.00257628	1	FALSE
792.936	-0.00354238	1	FALSE
792.938	0.00128814	1	FALSE
792.94	0.000966105	1	FALSE
792.942	0.00354238	1	FALSE
792.944	-0.00386442	1	FALSE
792.946	-0.00837291	1	FALSE
792.948	0.00515256	1	FALSE
792.95	0.00322035	1	FALSE
792.952	0.00064407	1	FALSE
792.954	0.00161017	1	FALSE
792.956	0.0103051	1	FALSE
792.958	0.00676273	1	FALSE
792.96	-0.00998308	1	FALSE
792.962	-0.00772884	1	FALSE
792.964	0.00547459	1	FALSE
792.966	0.00064407	1	FALSE
792.968	-0.0115933	1	FALSE
792.97	0.00064407	1	FALSE
792.972	0.0115933	1	FALSE
792.974	-0.00547459	1	FALSE
792.976	-0.00966105	1	FALSE
792.978	0.00386442	1	FALSE
792.98	0.00579663	1	FALSE
792.982	-0.00257628	1	FALSE
792.984	-0.0218984	1	FALSE
792.986	0.00579663	1	FALSE
792.988	0.0144916	1	FALSE
792.99	-0.00611866	1	FALSE
792.992	-0.0173899	1	FALSE
792.994	0.00772884	1	FALSE
792.996	0.000966105	1	FALSE
792.998	-0.00450849	1	FALSE
793	-0.00418645	1	FALSE
793.002	0.00869494	1	FALSE
793.004	0.00064407	1	FALSE
793.006	-0.0064407	1	FALSE
793.008	0.00418645	1	FALSE
793.01	0.0119153	1	FALSE
793.012	-0.00225424	1	FALSE
793.014	-0.00193221	1	FALSE
793.016	0.00611866	1	FALSE
793.018	0.00901698	1	FALSE
793.02	-0.0106272	1	FALSE
793.022	0.00418645	1	FALSE
793.024	0.00869494	1	FALSE
793.026	-0.00450849	1	FALSE
793.028	-0.00837291	1	FALSE
793.03	0.00579663	1	FALSE
793.032	0.00418645	1	FALSE
793.034	0.00579663	1	FALSE
793.036	-0.0112712	1	FALSE
793.038	0.00547459	1	FALSE
793.04	-0.00547459	1	FALSE
793.042	-0.000322035	1	FALSE
793.044	0.00289831	1	FALSE
793.046	0.00515256	1	FALSE
793.048	-0.00547459	1	FALSE
793.05	-0.0193221	1	FALSE
793.052	-0.000322035	1	FALSE
793.054	0.0119153	1	FALSE
793.056	-0.00579663	1	FALSE
793.058	-0.00837291	1	FALSE
793.06	-0.000322035	1	FALSE
793.062	-0.00418645	1	FALSE
793.064	-0.00450849	1	FALSE
793.066	0.00483052	1	FALSE
793.068	0.00483052	1	FALSE
793.07	0.00064407	1	FALSE
793.072	-0.00547459	1	FALSE
793.074	0.0125594	1	FALSE
793.076	0.000322035	1	FALSE
793.078	-0.0115933	1	FALSE
793.08	0.000322035	1	FALSE
793.082	0.0074068	1	FALSE
793.084	-0.0103051	1	FALSE
793.086	-0.00483052	1	FALSE
793.088	0.0074068	1	FALSE
793.09	0.0064407	1	FALSE
793.092	-0.0148136	1	FALSE
793.094	0.000966105	1	FALSE
793.096	0.0132034	1	FALSE
793.098	-0.00708477	1	FALSE
793.1	-0.0144916	1	FALSE
793.102	0.00547459	1	FALSE
793.104	0.00225424	1	FALSE
793.106	-0.00805087	1	FALSE
793.108	-0.00611866	1	FALSE
793.11	0.00128814	1	FALSE
793.112	0.00450849	1	FALSE
793.114	-0.00772884	1	FALSE
793.116	0.0125594	1	FALSE
793.118	0.00676273	1	FALSE
793.12	-0.00547459	1	FALSE
793.122	0.00257628	1	FALSE
793.124	0.0148136	1	FALSE
793.126	0	1	FALSE
793.128	0.00225424	1	FALSE
793.13	0.0103051	1	FALSE
793.132	0.00901698	1	FALSE
793.134	-0.0106272	1	FALSE
793.136	-0.00289831	1	FALSE
793.138	0.00611866	1	FALSE
793.14	-0.00450849	1	FALSE
793.142	-0.0112712	1	FALSE
793.144	0.00193221	1	FALSE
793.146	0.00064407	1	FALSE
793.148	0	1	FALSE
793.15	-0.00128814	1	FALSE
793.152	0.000966105	1	FALSE
793.154	-0.00193221	1	FALSE
793.156	-0.00966105	1	FALSE
793.158	0	1	FALSE
793.16	0.0115933	1	FALSE
793.162	0.000322035	1	FALSE
793.164	-0.0144916	1	FALSE
793.166	0.0141695	1	FALSE
793.168	0.0222204	1	FALSE
793.17	-0.00708477	1	FALSE
793.172	-0.0167458	1	FALSE
793.174	0.00354238	1	FALSE
793.176	-0.00515256	1	FALSE
793.178	-0.00805087	1	TRUE
793.18	-0.00805087	1	TRUE
793.182	0.00901698	1	TRUE
793.184	0.000966105	1	TRUE
793.186	0.00450849	1	TRUE
793.188	0.00161017	1	TRUE
793.19	0.00161017	1	TRUE
793.192	-0.0115933	1	TRUE
793.194	0.000966105	1	TRUE
793.196	0.0106272	1	TRUE
793.198	-0.00257628	1	FALSE
793.2	-0.00837291	1	FALSE
793.202	0.00257628	1	FALSE
793.204	0.0112712	1	FALSE
793.206	-0.00225424	1	FALSE
793.208	-0.00901698	1	FALSE
793.21	0.0254408	1	FALSE
793.212	-0.000966105	1	FALSE
793.214	-0.0064407	1	FALSE
793.216	0.00772884	1	FALSE
793.218	0.00225424	1	FALSE
793.22	-0.00611866	1	FALSE
793.222	0	2	FALSE
793.224	-0.00354238	2	FALSE
793.226	-0.00225424	2	FALSE
793.228	0.0177119	2	FALSE
793.23	-0.018034	2	FALSE
793.232	0.0064407	2	FALSE
793.234	0.027373	2	FALSE
793.236	-0.0074068	2	FALSE
793.238	0.000322035	2	FALSE
793.24	-0.00450849	2	FALSE
793.242	-0.00708477	2	FALSE
793.244	0.00966105	2	FALSE
793.246	0.0109492	2	FALSE
793.248	0.00450849	2	FALSE
793.25	-0.00193221	2	FALSE
793.252	0.0106272	2	FALSE
793.254	0.0106272	2	FALSE
793.256	0	2	FALSE
793.258	0.0428307	2	FALSE
793.26	-0.00354238	2	FALSE
793.262	0.0190001	2	FALSE
793.264	0.0151356	2	FALSE
793.266	0.00676273	2	FALSE
793.268	-0.00547459	2	FALSE
793.27	0.000322035	2	FALSE
793.272	-0.00225424	2	FALSE
793.274	-0.00322035	2	FALSE
793.276	-0.000966105	2	FALSE
793.278	-0.00837291	2	FALSE
793.28	0.00257628	2	FALSE
793.282	0.0193221	2	FALSE
793.284	-0.0991868	2	FALSE
793.286	0.0254408	2	FALSE
793.288	0.0483053	2	FALSE
793.29	-0.0103051	2	FALSE
793.292	0.00547459	2	FALSE
793.294	-0.00225424	2	FALSE
793.296	-0.00289831	2	FALSE
793.298	-0.00547459	2	FALSE
793.3	-0.00386442	2	FALSE
793.302	0.000966105	2	FALSE
793.304	0.00354238	2	FALSE
793.306	-0.00225424	2	FALSE
793.308	0.000966105	2	FALSE
793.31	0.00418645	2	FALSE
793.312	0.00128814	2	FALSE
793.314	0.00515256	2	FALSE
793.316	0.00515256	2	FALSE
793.318	0.00289831	2	FALSE
793.32	0.00515256	2	FALSE
793.322	0.0296272	2	FALSE
793.324	-0.137509	2	FALSE
793.326	0.0231865	2	FALSE
793.328	0.0357459	2	FALSE
793.33	0.00450849	2	FALSE
793.332	0.00901698	2	FALSE
793.334	0.00772884	2	FALSE
793.336	0.00386442	2	FALSE
793.338	-0.00933901	2	FALSE
793.34	-0.00869494	2	FALSE
793.342	0.00161017	2	FALSE
793.344	0.0074068	2	FALSE
793.346	0.00450849	2	FALSE
793.348	-0.0125594	2	FALSE
793.35	-0.000966105	2	FALSE
793.352	-0.00225424	2	FALSE
793.354	-0.00257628	2	FALSE
793.356	-0.00869494	2	FALSE
793.358	-0.00450849	2	FALSE
793.36	-0.00515256	2	FALSE
793.362	0	2	FALSE
793.364	0.0151356	2	FALSE
793.366	-0.00483052	2	FALSE
793.368	0.0122373	2	FALSE
793.37	0.0598985	2	FALSE
793.372	-0.00483052	2	FALSE
793.374	0.0154577	2	FALSE
793.376	-0.00193221	2	FALSE
793.378	0.00805087	2	FALSE
793.38	0.00064407	2	FALSE
793.382	-0.00257628	2	FALSE
793.384	-0.00225424	1	FALSE
793.386	-0.0119153	1	FALSE
793.388	0.00354238	1	FALSE
793.39	-0.00386442	1	FALSE
793.392	-0.00772884	1	FALSE
793.394	0.00064407	1	FALSE
793.396	0.00289831	1	FALSE
793.398	0.00708477	1	FALSE
793.4	-0.00257628	1	FALSE
793.402	0.00515256	1	FALSE
793.404	0.00579663	1	FALSE
793.406	-0.0112712	1	FALSE
793.408	-0.00998308	1	FALSE
793.41	0.0064407	1	FALSE
793.412	0.00386442	1	FALSE
793.414	-0.0212543	1	FALSE
793.416	0.0103051	1	FALSE
793.418	0.0135255	1	FALSE
793.42	-0.0225424	1	FALSE
793.422	0.0103051	1	FALSE
793.424	0.018034	1	FALSE
793.426	-0.00901698	1	FALSE
793.428	-0.0238306	1	FALSE
793.43	0.0151356	1	FALSE
793.432	0.0135255	1	FALSE
793.434	-0.0296272	1	FALSE
793.436	0.0170679	1	FALSE
793.438	0.0193221	1	FALSE
793.44	-0.0141695	1	FALSE
793.442	0.00869494	1	FALSE
793.444	0.0167458	1	FALSE
793.446	-0.0173899	1	FALSE
793.448	-0.0074068	1	FALSE
793.45	0.0109492	1	FALSE
793.452	-0.00933901	1	TRUE
793.454	-0.0135255	1	TRUE
793.456	0.00837291	1	TRUE
793.458	0.00515256	1	TRUE
793.46	-0.00579663	1	TRUE
793.462	0.0157797	1	TRUE
793.464	0.00966105	1	TRUE
793.466	-0.0225424	1	TRUE
793.468	0.0125594	1	TRUE
793.47	0.00966105	1	TRUE
793.472	-0.0305933	1	TRUE
793.474	-0.00450849	1	TRUE
793.476	0.0144916	1	TRUE
793.478	-0.0190001	1	TRUE
793.48	0.00901698	1	TRUE
793.482	0.00869494	1	TRUE
793.484	-0.00611866	1	TRUE
793.486	0.0074068	1	TRUE
793.488	0.0144916	1	TRUE
793.49	0.00386442	1	TRUE
793.492	-0.00128814	1	TRUE
793.494	0.0132034	1	TRUE
793.496	0.00579663	1	TRUE
793.498	-0.0109492	1	TRUE
793.5	0.00966105	1	TRUE
793.502	-0.00064407	1	TRUE
793.504	0.00998308	1	TRUE
793.506	-0.00257628	1	TRUE
793.508	-0.00257628	1	TRUE
793.51	-0.0170679	2	TRUE
793.512	0.00354238	2	TRUE
793.514	0.0267289	2	TRUE
793.516	-0.0466951	2	TRUE
793.518	0.0351018	2	TRUE
793.52	0.00547459	2	TRUE
793.522	-0.00579663	2	TRUE
793.524	0.0112712	2	TRUE
793.526	-0.00418645	2	TRUE
793.528	-0.00161017	2	TRUE
793.53	0.00289831	2	TRUE
793.532	-0.000966105	2	TRUE
793.534	0.000322035	2	FALSE
793.536	-0.00322035	2	FALSE
793.538	0.00966105	2	FALSE
793.54	-0.00225424	2	FALSE
793.542	0.00289831	2	FALSE
793.544	-0.018034	2	FALSE
793.546	0.0138475	2	FALSE
793.548	0.0412205	2	FALSE
793.55	0.00772884	2	FALSE
793.552	0.00322035	2	FALSE
793.554	-0.00386442	2	FALSE
793.556	-0.000322035	2	FALSE
793.558	0.00128814	2	FALSE
793.56	0	2	FALSE
793.562	0.00064407	2	FALSE
793.564	0.00386442	2	FALSE
793.566	0.00869494	2	FALSE
793.568	-0.00354238	2	FALSE
793.57	-0.00386442	2	FALSE
793.572	0.00418645	2	FALSE
793.574	0.0244747	2	FALSE
793.576	-0.0904918	2	FALSE
793.578	0.0112712	2	FALSE
793.58	0.0215763	2	FALSE
793.582	-0.0125594	2	FALSE
793.584	0.00386442	2	FALSE
793.586	-0.00128814	2	FALSE
793.588	-0.00676273	2	FALSE
793.59	-0.00193221	2	FALSE
793.592	-0.00676273	2	FALSE
793.594	-0.00257628	2	FALSE
793.596	0.00708477	2	FALSE
793.598	0.00193221	2	FALSE
793.6	-0.0122373	2	FALSE
793.602	0.00289831	2	FALSE
793.604	0.0157797	2	FALSE
793.606	-0.0437968	2	FALSE
793.608	0.000966105	2	FALSE
793.61	0.0360679	2	FALSE
793.612	-0.018356	2	FALSE
793.614	0.000322035	2	FALSE
793.616	-0.00257628	2	FALSE
793.618	-0.00386442	2	FALSE
793.62	0.00837291	2	FALSE
793.622	0.00064407	2	FALSE
793.624	-0.00322035	2	FALSE
793.626	0.00225424	2	FALSE
793.628	0.00547459	2	FALSE
793.63	-0.00772884	2	FALSE
793.632	0.00450849	2	FALSE
793.634	0.0167458	2	FALSE
793.636	0.0202882	2	FALSE
793.638	0.0431527	2	FALSE
793.64	-0.000322035	2	FALSE
793.642	-0.00611866	2	FALSE
793.644	0.0148136	2	FALSE
793.646	-0.00064407	2	FALSE
793.648	0.0106272	2	FALSE
793.65	0.00611866	2	FALSE
793.652	0.00161017	2	FALSE
793.654	-0.00579663	2	FALSE
793.656	-0.00676273	2	FALSE
793.658	0.00611866	2	FALSE
793.66	-0.00901698	2	FALSE
793.662	0.00193221	2	FALSE
793.664	-0.00257628	2	FALSE
793.666	-0.00289831	2	FALSE
793.668	0.0508815	2	FALSE
793.67	-0.000966105	2	FALSE
793.672	0.000966105	2	FALSE
793.674	0.00450849	2	FALSE
793.676	-0.00128814	2	FALSE
793.678	-0.00579663	2	FALSE
793.68	0.00064407	2	FALSE
793.682	0.00257628	2	FALSE
793.684	0.000322035	2	FALSE
793.686	-0.00676273	2	FALSE
793.688	-0.00966105	2	FALSE
793.69	0.0119153	2	FALSE
793.692	-0.0177119	2	FALSE
793.694	0.00611866	2	FALSE
793.696	0.0454069	2	FALSE
793.698	-0.0318815	2	FALSE
793.7	0.0528137	2	FALSE
793.702	0.0235086	2	FALSE
793.704	-0.00450849	2	FALSE
793.706	0.0228645	2	FALSE
793.708	-0.00418645	2	FALSE
793.71	-0.0064407	2	FALSE
793.712	-0.00386442	2	FALSE
793.714	0.000322035	2	FALSE
793.716	0.00064407	2	FALSE
793.718	-0.0151356	2	FALSE
793.72	-0.0112712	2	FALSE
793.722	-0.00322035	2	FALSE
793.724	-0.00128814	2	FALSE
793.726	0.00193221	2	FALSE
793.728	-0.0148136	2	FALSE
793.73	0.00966105	2	FALSE
793.732	0.0312374	2	FALSE
793.734	-0.0743901	2	FALSE
793.736	0.0466951	2	FALSE
793.738	0.00869494	2	FALSE
793.74	-0.0206102	2	FALSE
793.742	0.0141695	2	FALSE
793.744	-0.00998308	2	FALSE
793.746	0.00322035	2	FALSE
793.748	-0.000322035	2	FALSE
793.75	-0.00257628	2	FALSE
793.752	-0.00064407	2	FALSE
793.754	0.00193221	2	FALSE
793.756	0.0109492	2	FALSE
793.758	0.00225424	2	FALSE
793.76	-0.0064407	2	FALSE
793.762	0.00515256	2	FALSE
793.764	-0.0318815	2	FALSE
793.766	0.00161017	2	FALSE
793.768	0.0299493	2	FALSE
793.77	-0.111102	2	FALSE
793.772	0.0318815	2	FALSE
793.774	0.0212543	2	FALSE
793.776	-0.0154577	2	FALSE
793.778	0.0173899	2	FALSE
793.78	-0.00418645	2	FALSE
793.782	0.00257628	2	FALSE
793.784	0.00289831	2	FALSE
793.786	-0.0135255	1	FALSE
793.788	-0.00515256	1	FALSE
793.79	-0.00193221	1	FALSE
793.792	0.00450849	1	FALSE
793.794	0.00322035	1	FALSE
793.796	0.00805087	1	FALSE
793.798	0.00772884	1	FALSE
793.8	0.0112712	1	FALSE
793.802	-0.000322035	1	FALSE
793.804	-0.0132034	1	FALSE
793.806	0.00483052	1	FALSE
793.808	0.00837291	1	FALSE
793.81	-0.0190001	1	FALSE
793.812	0.00901698	1	FALSE
793.814	0.00128814	1	FALSE
793.816	-0.0215763	1	FALSE
793.818	0.00676273	1	FALSE
793.82	0.00998308	1	FALSE
793.822	-0.00483052	1	FALSE
793.824	0.00225424	1	FALSE
793.826	0.00805087	1	FALSE
793.828	-0.00708477	1	FALSE
793.83	-0.00289831	1	FALSE
793.832	0.00901698	1	FALSE
793.834	-0.0231865	1	FALSE
793.836	0.0106272	1	FALSE
793.838	0.00579663	1	FALSE
793.84	-0.0222204	1	FALSE
793.842	0.00869494	1	FALSE
793.844	0.0122373	1	FALSE
793.846	-0.0251187	1	FALSE
793.848	0.0119153	1	FALSE
793.85	0.0196441	1	FALSE
793.852	-0.0244747	1	FALSE
793.854	0.0132034	1	FALSE
793.856	0.0138475	1	FALSE
793.858	-0.0202882	1	FALSE
793.86	0.0144916	1	FALSE
793.862	0.0135255	1	FALSE
793.864	-0.028017	1	FALSE
793.866	0.00901698	1	FALSE
793.868	0.00257628	1	FALSE
793.87	-0.0218984	1	TRUE
793.872	0.00483052	1	TRUE
793.874	0.0109492	1	TRUE
793.876	-0.0132034	1	TRUE
793.878	0.0154577	1	TRUE
793.88	-0.00837291	1	TRUE
793.882	-0.00869494	1	TRUE
793.884	0.0103051	1	TRUE
793.886	-0.00128814	1	TRUE
793.888	-0.0112712	1	TRUE
793.89	0.0119153	1	TRUE
793.892	-0.00611866	1	TRUE
793.894	-0.0074068	1	TRUE
793.896	0.0125594	1	TRUE
793.898	-0.0106272	1	TRUE
793.9	0.00322035	1	TRUE
793.902	0.0103051	1	TRUE
793.904	-0.018034	1	TRUE
793.906	0.00483052	1	TRUE
793.908	0.0148136	1	TRUE
793.91	-0.018678	1	TRUE
793.912	0.00805087	1	TRUE
793.914	0.0151356	1	TRUE
793.916	-0.0115933	1	TRUE
793.918	0.0148136	1	TRUE
793.92	-0.00966105	1	TRUE
793.922	0.00547459	1	TRUE
793.924	0.000966105	2	TRUE
793.926	-0.00998308	2	TRUE
793.928	0	2	TRUE
793.93	-0.0218984	2	TRUE
793.932	0.00161017	2	TRUE
793.934	0.0334916	2	TRUE
793.936	-0.113678	2	TRUE
793.938	0.0418646	2	TRUE
793.94	0.0164238	2	TRUE
793.942	-0.0144916	2	TRUE
793.944	0.00611866	2	TRUE
793.946	0.0135255	2	TRUE
793.948	0.00225424	2	TRUE
793.95	0.000322035	2	TRUE
793.952	0.00128814	2	TRUE
793.954	-0.0138475	2	TRUE
793.956	-0.00579663	2	FALSE
793.958	-0.00064407	2	FALSE
793.96	-0.0141695	2	FALSE
793.962	0.00772884	2	FALSE
793.964	0.0270509	2	FALSE
793.966	-0.0653731	2	FALSE
793.968	0.0653731	2	FALSE
793.97	-0.0125594	2	FALSE
793.972	0.00547459	2	FALSE
793.974	-0.00386442	2	FALSE
793.976	-0.00418645	2	FALSE
793.978	-0.00289831	2	FALSE
793.98	-0.00257628	2	FALSE
793.982	-0.0064407	2	FALSE
793.984	0.00579663	2	FALSE
793.986	-0.00193221	2	FALSE
793.988	0.0125594	2	FALSE
793.99	-0.0151356	2	FALSE
793.992	0.00611866	2	FALSE
793.994	0.0132034	2	FALSE
793.996	-0.0769664	2	FALSE
793.998	0.046051	2	FALSE
794	0.000966105	2	FALSE
794.002	0.00161017	2	FALSE
794.004	0.0141695	2	FALSE
794.006	0.000322035	2	FALSE
794.008	-0.0074068	2	FALSE
794.01	0.000322035	2	FALSE
794.012	0.00289831	2	FALSE
794.014	-0.00193221	2	FALSE
794.016	-0.000966105	2	FALSE
794.018	0.00354238	2	FALSE
794.02	-0.00869494	2	FALSE
794.022	0.0112712	2	FALSE
794.024	0.0225425	2	FALSE
794.026	-0.0808308	2	FALSE
794.028	0.0415425	2	FALSE
794.03	-0.000322035	2	FALSE
794.032	-0.00354238	2	FALSE
794.034	-0.00322035	2	FALSE
794.036	0	2	FALSE
794.038	-0.00064407	2	FALSE
794.04	-0.00064407	2	FALSE
794.042	-0.00676273	2	FALSE
794.044	0.00354238	2	FALSE
794.046	0.0064407	2	FALSE
794.048	0.000966105	2	FALSE
794.05	0.0151356	2	FALSE
794.052	-0.00901698	2	FALSE
794.054	-0.00289831	2	FALSE
794.056	0.0309154	2	FALSE
794.058	-0.145238	2	FALSE
794.06	0.0615087	2	FALSE
794.062	0.018034	2	FALSE
794.064	-0.00966105	2	FALSE
794.066	0.0141695	2	FALSE
794.068	-0.0064407	2	FALSE
794.07	0.00225424	2	FALSE
794.072	0.00386442	2	FALSE
794.074	0.00128814	2	FALSE
794.076	-0.00547459	2	FALSE
794.078	-0.00418645	2	FALSE
794.08	-0.00128814	2	FALSE
794.082	-0.0112712	2	FALSE
794.084	0.00322035	2	FALSE
794.086	-0.00611866	2	FALSE
794.088	0.0193221	2	FALSE
794.09	-0.0251187	2	FALSE
794.092	0.0222204	2	FALSE
794.094	0.018034	2	FALSE
794.096	0.00193221	2	FALSE
794.098	0.00837291	2	FALSE
794.1	-0.00161017	2	FALSE
794.102	-0.00515256	2	FALSE
794.104	-0.00225424	2	FALSE
794.106	-0.000966105	2	FALSE
794.108	-0.00257628	2	FALSE
794.11	-0.0135255	2	FALSE
794.112	-0.0115933	2	FALSE
794.114	0.00354238	2	FALSE
794.116	-0.00998308	2	FALSE
794.118	0.00515256	2	FALSE
794.12	-0.0109492	2	FALSE
794.122	0.0244747	2	FALSE
794.124	-0.0247967	2	FALSE
794.126	0.0209323	2	FALSE
794.128	0.0283391	2	FALSE
794.13	-0.0144916	2	FALSE
794.132	0.018034	2	FALSE
794.134	-0.00869494	2	FALSE
794.136	0.00128814	2	FALSE
794.138	0.00064407	2	FALSE
794.14	0.00161017	2	FALSE
794.142	-0.00354238	2	FALSE
794.144	0.0074068	2	FALSE
794.146	0.0074068	2	FALSE
794.148	0.00161017	2	FALSE
794.15	-0.00418645	2	FALSE
794.152	-0.00418645	2	FALSE
794.154	0.00289831	2	FALSE
794.156	-0.0135255	2	FALSE
794.158	0.0154577	2	FALSE
794.16	-0.00386442	2	FALSE
794.162	0	2	FALSE
794.164	0.055068	2	FALSE
794.166	-0.0202882	2	FALSE
794.168	0.0112712	2	FALSE
794.17	-0.00418645	2	FALSE
794.172	-0.00354238	2	FALSE
794.174	0.0106272	2	FALSE
794.176	-0.00450849	2	FALSE
794.178	0.00547459	2	FALSE
794.18	0.00064407	2	FALSE
794.182	0.00547459	2	FALSE
794.184	-0.00772884	2	FALSE
794.186	-0.00483052	2	FALSE
794.188	-0.00418645	2	FALSE
794.19	-0.000966105	2	FALSE
794.192	-0.0167458	2	FALSE
794.194	0.0354239	2	FALSE
794.196	-0.0756782	2	FALSE
794.198	0.0479832	2	FALSE
794.2	0.0257628	2	FALSE
794.202	-0.027695	2	FALSE
794.204	0.00933901	2	FALSE
794.206	0.00676273	2	FALSE
794.208	-0.00805087	2	FALSE
794.21	-0.00128814	2	FALSE
794.212	0.00225424	2	FALSE
794.214	-0.00547459	2	FALSE
794.216	-0.0103051	2	FALSE
794.218	-0.00515256	2	FALSE
794.22	-0.00322035	2	FALSE
794.222	-0.00322035	2	FALSE
794.224	0.00128814	2	FALSE
794.226	0.000966105	2	FALSE
794.228	-0.00064407	2	FALSE
794.23	0.036712	2	FALSE
794.232	-0.119797	2	FALSE
794.234	0.0702036	2	FALSE
794.236	0.0190001	2	FALSE
794.238	-0.027373	2	FALSE
794.24	0.0206102	2	FALSE
794.242	-0.00805087	2	FALSE
794.244	0.00161017	2	FALSE
794.246	0.00064407	2	FALSE
794.248	0.00289831	2	FALSE
794.25	-0.00257628	2	FALSE
794.252	-0.00064407	2	FALSE
794.254	0.00128814	2	FALSE
794.256	0.00064407	2	FALSE
794.258	-0.0074068	2	FALSE
794.26	-0.00515256	2	FALSE
794.262	-0.000966105	2	FALSE
794.264	0.00933901	2	FALSE
794.266	-0.0360679	2	FALSE
794.268	0.0334916	2	FALSE
794.27	0.0157797	2	FALSE
794.272	0.00547459	2	FALSE
794.274	0.0731019	2	FALSE
794.276	-0.0167458	2	FALSE
794.278	0.0222204	2	FALSE
794.28	0.00901698	2	FALSE
794.282	-0.000966105	2	FALSE
794.284	-0.00772884	2	FALSE
794.286	-0.00386442	2	FALSE
794.288	-0.0144916	2	FALSE
794.29	-0.0064407	2	FALSE
794.292	-0.00579663	2	FALSE
794.294	-0.00354238	2	FALSE
794.296	0.00225424	2	FALSE
794.298	0.00805087	2	FALSE
794.3	-0.027695	2	FALSE
794.302	0.0267289	2	FALSE
794.304	-0.00998308	2	FALSE
794.306	0.0154577	2	FALSE
794.308	0.0582883	2	FALSE
794.31	-0.0351018	2	FALSE
794.312	0.0299493	2	FALSE
794.314	0.0074068	2	FALSE
794.316	-0.000322035	2	FALSE
794.318	-0.00708477	2	FALSE
794.32	0.00322035	2	FALSE
794.322	0.000966105	2	FALSE
794.324	-0.00547459	2	FALSE
794.326	0.00161017	2	FALSE
794.328	-0.0119153	2	FALSE
794.33	0.0138475	2	FALSE
794.332	-0.00483052	2	FALSE
794.334	0.00676273	2	FALSE
794.336	0.00225424	2	FALSE
794.338	-0.0283391	2	FALSE
794.34	0.00966105	2	FALSE
794.342	0.055068	2	FALSE
794.344	-0.206746	2	FALSE
794.346	0.131712	2	FALSE
794.348	-0.0212543	2	FALSE
794.35	0.0235086	2	FALSE
794.352	0.00289831	2	FALSE
794.354	-0.00515256	2	FALSE
794.356	0.00322035	2	FALSE
794.358	-0.00708477	2	FALSE
794.36	-0.00483052	2	FALSE
794.362	0.00547459	2	FALSE
794.364	-0.00225424	2	FALSE
794.366	-0.00579663	2	FALSE
794.368	0.0112712	2	FALSE
794.37	0.00450849	2	FALSE
794.372	-0.000322035	2	FALSE
794.374	0.00772884	2	FALSE
794.376	-0.0289831	2	FALSE
794.378	0.0293052	2	FALSE
794.38	0.00708477	2	FALSE
794.382	0.0299493	2	FALSE
794.384	0.0611867	2	FALSE
794.386	-0.0318815	2	FALSE
794.388	0.0338137	2	FALSE
794.39	-0.00998308	2	FALSE
794.392	-0.00998308	2	FALSE
794.394	-0.00483052	2	FALSE
794.396	0.00289831	2	FALSE
794.398	-0.00772884	2	FALSE
794.4	0.0074068	2	FALSE
794.402	-0.0074068	2	FALSE
794.404	-0.00676273	2	FALSE
794.406	0.00161017	2	FALSE
794.408	-0.0103051	2	FALSE
794.41	-0.00128814	2	FALSE
794.412	-0.0351018	2	FALSE
794.414	0.0338137	2	FALSE
794.416	0.0141695	2	FALSE
794.418	0.00869494	2	FALSE
794.42	0.073424	2	FALSE
794.422	-0.0267289	2	FALSE
794.424	0.0209323	2	FALSE
794.426	-0.00193221	2	FALSE
794.428	-0.00611866	2	FALSE
794.43	0.00676273	2	FALSE
794.432	0.00966105	2	FALSE
794.434	-0.00515256	2	FALSE
794.436	-0.00289831	2	FALSE
794.438	-0.00515256	2	FALSE
794.44	-0.00547459	2	FALSE
794.442	-0.00322035	2	FALSE
794.444	0.000966105	2	FALSE
794.446	0.00611866	2	FALSE
794.448	-0.018034	2	FALSE
794.45	0.0115933	2	FALSE
794.452	0.0579663	2	FALSE
794.454	-0.278238	2	FALSE
794.456	0.113678	2	FALSE
794.458	0.00064407	2	FALSE
794.46	0.018356	2	FALSE
794.462	0.0115933	2	FALSE
794.464	-0.0109492	2	FALSE
794.466	0.00515256	2	FALSE
794.468	-0.00901698	2	FALSE
794.47	-0.00708477	2	FALSE
794.472	-0.00708477	2	FALSE
794.474	0.00257628	2	FALSE
794.476	0.00998308	2	FALSE
794.478	0.00193221	2	FALSE
794.48	0.00933901	2	FALSE
794.482	-0.00772884	2	FALSE
794.484	0.0103051	2	FALSE
794.486	0.00547459	2	FALSE
794.488	0.00161017	2	FALSE
794.49	0.0376781	2	FALSE
794.492	-0.123661	2	FALSE
794.494	0.0624748	2	FALSE
794.496	0.0177119	2	FALSE
794.498	-0.00611866	2	FALSE
794.5	0.00837291	2	FALSE
794.502	0.00128814	2	FALSE
794.504	0.00676273	2	FALSE
794.506	0	2	FALSE
794.508	-0.00354238	2	FALSE
794.51	-0.000322035	2	FALSE
794.512	0.00805087	2	FALSE
794.514	0.00901698	2	FALSE
794.516	-0.0103051	2	FALSE
794.518	-0.00418645	2	FALSE
794.52	0.00998308	2	FALSE
794.522	0.00257628	2	FALSE
794.524	0.0106272	2	FALSE
794.526	-0.0315594	2	FALSE
794.528	0.0238306	2	FALSE
794.53	0.0322035	2	FALSE
794.532	-0.0653731	2	FALSE
794.534	0.0901698	2	FALSE
794.536	-0.0135255	2	FALSE
794.538	0.0148136	2	FALSE
794.54	0.00837291	2	FALSE
794.542	-0.00483052	2	FALSE
794.544	0.00579663	2	FALSE
794.546	0.0125594	2	FALSE
794.548	-0.00933901	2	FALSE
794.55	-0.00193221	2	FALSE
794.552	0	2	FALSE
794.554	-0.000966105	2	FALSE
794.556	0.00901698	2	FALSE
794.558	-0.0157797	2	FALSE
794.56	0.0135255	2	FALSE
794.562	-0.0154577	2	FALSE
794.564	0.000322035	2	FALSE
794.566	0.00869494	2	FALSE
794.568	0.0177119	2	FALSE
794.57	-0.0615087	2	FALSE
794.572	0.0383222	2	FALSE
794.574	0.0534578	2	FALSE
794.576	-0.0576443	2	FALSE
794.578	0.111424	2	FALSE
794.58	-0.018034	2	FALSE
794.582	0.0260848	2	FALSE
794.584	0.0170679	2	FALSE
794.586	-0.00708477	2	FALSE
794.588	0.00418645	2	FALSE
794.59	-0.0074068	2	FALSE
794.592	-0.00289831	2	FALSE
794.594	-0.00708477	2	FALSE
794.596	0.00161017	2	FALSE
794.598	0.0125594	2	FALSE
794.6	-0.0115933	2	FALSE
794.602	0.00386442	2	FALSE
794.604	-0.00966105	2	FALSE
794.606	0.000966105	2	FALSE
794.608	-0.00772884	2	FALSE
794.61	0.0244747	2	FALSE
794.612	-0.0421866	2	FALSE
794.614	0.0231865	2	FALSE
794.616	0.054746	2	FALSE
794.618	-0.0943562	2	FALSE
794.62	0.102085	2	FALSE
794.622	-0.0164238	2	FALSE
794.624	0.0196441	2	FALSE
794.626	-0.000966105	2	FALSE
794.628	-0.00257628	2	FALSE
794.63	0.00708477	2	FALSE
794.632	-0.00901698	2	FALSE
794.634	-0.000966105	2	FALSE
794.636	0.00289831	2	FALSE
794.638	-0.00128814	2	FALSE
794.64	0.00354238	2	FALSE
794.642	-0.0128814	2	FALSE
794.644	-0.0074068	2	FALSE
794.646	-0.00289831	2	FALSE
794.648	0.00483052	2	FALSE
794.65	-0.00386442	2	FALSE
794.652	0.00547459	2	FALSE
794.654	-0.0119153	2	FALSE
794.656	0.000966105	2	FALSE
794.658	0.0428307	2	FALSE
794.66	-0.226713	2	FALSE
794.662	0.073746	2	FALSE
794.664	0.00354238	2	FALSE
794.666	0.00547459	2	FALSE
794.668	0.00998308	2	FALSE
794.67	-0.00322035	2	FALSE
794.672	0.0064407	2	FALSE
794.674	0.00322035	2	FALSE
794.676	-0.00128814	2	FALSE
794.678	0.00257628	2	FALSE
794.68	-0.00161017	2	FALSE
794.682	0.00869494	2	FALSE
794.684	-0.0154577	2	FALSE
794.686	0.00386442	2	FALSE
794.688	-0.00064407	2	FALSE
794.69	-0.00418645	2	FALSE
794.692	0.0064407	2	FALSE
794.694	-0.0264069	2	FALSE
794.696	0.00386442	2	FALSE
794.698	0.0431527	2	FALSE
794.7	-0.0560341	2	FALSE
794.702	0.0627968	2	FALSE
794.704	-0.0299493	2	FALSE
794.706	0.0244747	2	FALSE
794.708	0.00805087	2	FALSE
794.71	-0.00450849	2	FALSE
794.712	0.0177119	2	FALSE
794.714	-0.00998308	2	FALSE
794.716	-0.00064407	2	FALSE
794.718	-0.00772884	2	FALSE
794.72	-0.00128814	2	FALSE
794.722	-0.000322035	2	FALSE
794.724	-0.00998308	2	FALSE
794.726	0.00483052	2	FALSE
794.728	0.00450849	2	FALSE
794.73	0.00289831	2	FALSE
794.732	0.00772884	2	FALSE
794.734	-0.0193221	2	FALSE
794.736	0.00998308	2	FALSE
794.738	0.00869494	2	FALSE
794.74	0.0125594	2	FALSE
794.742	0.0627968	2	FALSE
794.744	-0.0218984	2	FALSE
794.746	0.0225425	2	FALSE
794.748	0.00161017	2	FALSE
794.75	0.00128814	2	FALSE
794.752	0.0119153	2	FALSE
794.754	-0.00901698	2	FALSE
794.756	0.00257628	2	FALSE
794.758	0.000322035	2	FALSE
794.76	0.00193221	2	FALSE
794.762	-0.00193221	2	FALSE
794.764	-0.0103051	2	FALSE
794.766	0.00450849	2	FALSE
794.768	0.00579663	2	FALSE
794.77	-0.0305933	2	FALSE
794.772	0.00193221	2	FALSE
794.774	0.0499154	2	FALSE
794.776	-0.0760003	2	FALSE
794.778	0.0405764	2	FALSE
794.78	0.00515256	2	FALSE
794.782	0.00547459	2	FALSE
794.784	0.00064407	2	FALSE
794.786	-0.00450849	2	FALSE
794.788	-0.00161017	2	FALSE
794.79	-0.0074068	2	FALSE
794.792	0.00225424	2	FALSE
794.794	-0.00128814	2	FALSE
794.796	0.00966105	2	FALSE
794.798	0.00354238	2	FALSE
794.8	-0.00128814	2	FALSE
794.802	0.00676273	2	FALSE
794.804	0.00837291	2	FALSE
794.806	-0.0241526	2	FALSE
794.808	0.0231865	2	FALSE
794.81	-0.0666612	2	FALSE
794.812	0.0164238	2	FALSE
794.814	0.0563561	2	FALSE
794.816	0.000322035	2	FALSE
794.818	0.0193221	2	FALSE
794.82	-0.00418645	2	FALSE
794.822	0.00322035	2	FALSE
794.824	-0.00515256	2	FALSE
794.826	0.00450849	2	FALSE
794.828	0.00579663	2	FALSE
794.83	0.00837291	2	FALSE
794.832	0.00257628	2	FALSE
794.834	-0.00386442	2	FALSE
794.836	0.00547459	2	FALSE
794.838	0.0103051	2	FALSE
794.84	-0.00193221	2	FALSE
794.842	0.00128814	2	FALSE
794.844	-0.0144916	2	FALSE
794.846	0.000966105	2	FALSE
794.848	0.0141695	2	FALSE
794.85	-0.00837291	2	FALSE
794.852	0.0602205	2	FALSE
794.854	0.00515256	2	FALSE
794.856	0.0115933	2	FALSE
794.858	0.00901698	2	FALSE
794.86	-0.00225424	2	FALSE
794.862	0.00483052	2	FALSE
794.864	-0.00225424	2	FALSE
794.866	0.00193221	2	FALSE
794.868	0.00386442	2	FALSE
794.87	0.00322035	2	FALSE
794.872	0.00805087	2	FALSE
794.874	-0.00805087	2	FALSE
794.876	0.00225424	2	FALSE
794.878	0.00322035	2	FALSE
794.88	-0.0064407	2	FALSE
794.882	-0.00225424	2	FALSE
794.884	-0.00322035	2	FALSE
794.886	-0.00418645	2	FALSE
794.888	0.00064407	2	FALSE
794.89	-0.000966105	2	FALSE
794.892	-0.00354238	2	FALSE
794.894	-0.00128814	2	FALSE
794.896	-0.00966105	2	FALSE
794.898	0.0128814	2	FALSE
794.9	0.00064407	2	FALSE
794.902	0.0148136	2	FALSE
794.904	0.0299493	2	FALSE
794.906	-0.126882	2	FALSE
794.908	0.0801867	2	FALSE
794.91	-0.018678	2	FALSE
794.912	0.00805087	2	FALSE
794.914	0.00772884	1	FALSE
794.916	0.00450849	1	FALSE
794.918	-0.00611866	1	FALSE
794.92	-0.0157797	1	FALSE
794.922	0.00225424	1	FALSE
794.924	-0.00193221	1	FALSE
794.926	-0.00515256	1	FALSE
794.928	-0.00901698	1	FALSE
794.93	0.0064407	1	FALSE
794.932	0.00772884	1	FALSE
794.934	0.00483052	1	FALSE
794.936	-0.0251187	1	FALSE
794.938	0.00869494	1	FALSE
794.94	0.0112712	1	FALSE
794.942	-0.00418645	1	FALSE
794.944	-0.0141695	1	FALSE
794.946	0.0115933	1	FALSE
794.948	-0.0154577	1	FALSE
794.95	-0.0144916	1	FALSE
794.952	0.0132034	1	FALSE
794.954	-0.0112712	1	FALSE
794.956	-0.0064407	1	FALSE
794.958	0.00579663	1	FALSE
794.96	-0.0264069	1	FALSE
794.962	0.0222204	1	FALSE
794.964	-0.000322035	1	FALSE
794.966	-0.0154577	1	FALSE
794.968	0.0421866	1	FALSE
794.97	-0.0225424	1	FALSE
794.972	-0.0132034	1	FALSE
794.974	0.0199662	1	FALSE
794.976	-0.0283391	1	FALSE
794.978	0.0235086	1	FALSE
794.98	-0.00869494	1	FALSE
794.982	-0.0251187	1	FALSE
794.984	0.0383222	1	FALSE
794.986	-0.0241526	1	FALSE
794.988	-0.0132034	1	FALSE
794.99	0.0173899	1	TRUE
794.992	-0.0235086	1	TRUE
794.994	0.0476612	1	TRUE
794.996	0.0190001	1	TRUE
794.998	-0.027695	1	TRUE
795	0.0470171	1	TRUE
795.002	-0.0222204	1	TRUE
795.004	-0.0244747	1	TRUE
795.006	0.036712	1	TRUE
795.008	-0.0570002	1	TRUE
795.01	-0.00064407	1	TRUE
795.012	0.0305933	1	TRUE
795.014	-0.00322035	1	TRUE
795.016	0.0347798	1	TRUE
795.018	-0.0064407	1	TRUE
795.02	-0.0247967	1	TRUE
795.022	0.0305933	1	TRUE
795.024	-0.0502375	1	TRUE
795.026	-0.00901698	1	TRUE
795.028	0.0447629	1	TRUE
795.03	-0.0225424	1	TRUE
795.032	0.0412205	1	TRUE
795.034	0.00193221	1	TRUE
795.036	-0.0286611	1	TRUE
795.038	0.0441188	1	TRUE
795.04	-0.0679494	1	TRUE
795.042	-0.0209323	1	TRUE
795.044	0.0450849	1	TRUE
795.046	-0.0434747	1	TRUE
795.048	0.018678	1	TRUE
795.05	0.0466951	1	TRUE
795.052	-0.0173899	1	TRUE
795.054	0.0566782	1	TRUE
795.056	-0.0650511	1	TRUE
795.058	0.00418645	1	TRUE
795.06	0.0119153	1	TRUE
795.062	-0.0141695	1	TRUE
795.064	-0.0312374	1	TRUE
795.066	0.0792206	1	TRUE
795.068	-0.198696	2	TRUE
795.07	0.0138475	2	TRUE
795.072	0.326866	2	TRUE
795.074	0.0676274	2	TRUE
795.076	0.0953224	2	TRUE
795.078	-0.0148136	2	TRUE
795.08	0.00515256	2	TRUE
795.082	0.00805087	2	TRUE
795.084	-0.00193221	2	TRUE
795.086	0.0103051	2	TRUE
795.088	-0.00772884	2	TRUE
795.09	-0.00418645	2	TRUE
795.092	-0.0199662	2	TRUE
795.094	0.027373	2	TRUE
795.096	0.0106272	2	TRUE
795.098	-0.0782545	2	TRUE
795.1	0.0685935	2	TRUE
795.102	-0.503018	2	FALSE
795.104	0.0157797	2	FALSE
795.106	0.0408984	2	FALSE
795.108	-0.00837291	2	FALSE
795.11	0.00933901	2	FALSE
795.112	0.018678	2	FALSE
795.114	-0.00483052	2	FALSE
795.116	-0.00354238	2	FALSE
795.118	0.00805087	2	FALSE
795.12	-0.0154577	2	FALSE
795.122	0.00128814	2	FALSE
795.124	-0.0109492	2	FALSE
795.126	-0.00128814	2	FALSE
795.128	-0.00708477	2	FALSE
795.13	-0.0135255	2	FALSE
795.132	0.0115933	2	FALSE
795.134	-0.0470171	2	FALSE
795.136	0.0238306	2	FALSE
795.138	0.286611	2	FALSE
795.14	-0.00676273	2	FALSE
795.142	0.0389662	2	FALSE
795.144	-0.0106272	2	FALSE
795.146	0.0112712	2	FALSE
795.148	0.0109492	2	FALSE
795.15	-0.00515256	2	FALSE
795.152	-0.00161017	2	FALSE
795.154	0.0064407	2	FALSE
795.156	0.00322035	2	FALSE
795.158	-0.018356	2	FALSE
795.16	-0.00289831	2	FALSE
795.162	-0.00386442	2	FALSE
795.164	0.0222204	2	FALSE
795.166	-0.0254408	2	FALSE
795.168	-0.00998308	2	FALSE
795.17	0.135899	2	FALSE
795.172	-0.156509	2	FALSE
795.174	0.00676273	2	FALSE
795.176	0.0144916	2	FALSE
795.178	0.0132034	2	FALSE
795.18	-0.00772884	2	FALSE
795.182	-0.00998308	2	FALSE
795.184	0.00515256	2	FALSE
795.186	-0.0064407	2	FALSE
795.188	0.00289831	2	FALSE
795.19	0.000966105	2	FALSE
795.192	0.0109492	2	FALSE
795.194	-0.00515256	2	FALSE
795.196	-0.00901698	2	FALSE
795.198	0.00289831	2	FALSE
795.2	-0.0357459	2	FALSE
795.202	0.00966105	2	FALSE
795.204	0.151034	2	FALSE
795.206	0.0302713	2	FALSE
795.208	0.0389662	2	FALSE
795.21	-0.00547459	2	FALSE
795.212	-0.000322035	2	FALSE
795.214	-0.000322035	2	FALSE
795.216	-0.00322035	2	FALSE
795.218	0.00225424	2	FALSE
795.22	-0.00837291	2	FALSE
795.222	-0.0154577	2	FALSE
795.224	0.00322035	2	FALSE
795.226	-0.00805087	2	FALSE
795.228	0.00064407	2	FALSE
795.23	-0.0141695	2	FALSE
795.232	0.0331696	2	FALSE
795.234	-0.0334916	2	FALSE
795.236	-0.0141695	2	FALSE
795.238	0.140407	2	FALSE
795.24	-0.254408	2	FALSE
795.242	0.0315594	2	FALSE
795.244	-0.00161017	2	FALSE
795.246	0.0074068	2	FALSE
795.248	0.0154577	2	FALSE
795.25	0.00676273	2	FALSE
795.252	-0.000966105	2	FALSE
795.254	-0.00708477	2	FALSE
795.256	-0.00515256	2	FALSE
795.258	-0.00579663	2	FALSE
795.26	-0.00257628	2	FALSE
795.262	0.00225424	2	FALSE
795.264	0.00515256	2	FALSE
795.266	-0.0177119	2	FALSE
795.268	0.0164238	2	FALSE
795.27	-0.00386442	2	FALSE
795.272	-0.0190001	2	FALSE
795.274	0.0373561	2	FALSE
795.276	-0.134611	2	FALSE
795.278	0	2	FALSE
795.28	0.0392883	2	FALSE
795.282	0.00933901	2	FALSE
795.284	-0.000322035	2	FALSE
795.286	0.000966105	2	FALSE
795.288	0.0074068	2	FALSE
795.29	-0.00547459	2	FALSE
795.292	-0.0112712	2	FALSE
795.294	-0.00225424	2	FALSE
795.296	0.000966105	2	FALSE
795.298	0.00354238	2	FALSE
795.3	-0.00933901	2	FALSE
795.302	0.00128814	2	FALSE
795.304	0.00289831	2	FALSE
795.306	-0.00837291	2	FALSE
795.308	0.00161017	2	FALSE
795.31	0.00354238	2	FALSE
795.312	-0.0531358	2	FALSE
795.314	0.0190001	2	FALSE
795.316	0.201272	2	FALSE
795.318	0.00289831	2	FALSE
795.32	0.0512036	2	FALSE
795.322	-0.0135255	2	FALSE
795.324	-0.00322035	2	FALSE
795.326	0.00322035	2	FALSE
795.328	0.00450849	2	FALSE
795.33	0.00193221	2	FALSE
795.332	-0.00354238	2	FALSE
795.334	-0.000322035	2	FALSE
795.336	-0.00515256	2	FALSE
795.338	0.0148136	2	FALSE
795.34	0.0074068	2	FALSE
795.342	0.00161017	2	FALSE
795.344	0	2	FALSE
795.346	0.00128814	2	FALSE
795.348	-0.0103051	2	FALSE
795.35	-0.00128814	2	FALSE
795.352	-0.00515256	2	FALSE
795.354	0.00289831	2	FALSE
795.356	0.00418645	2	FALSE
795.358	0.0190001	2	FALSE
795.36	-0.00386442	2	FALSE
795.362	-0.046051	2	FALSE
795.364	0.0315594	2	FALSE
795.366	-0.00289831	2	FALSE
795.368	-0.0251187	2	FALSE
795.37	0.0521697	2	FALSE
795.372	-0.0109492	2	FALSE
795.374	0.00289831	2	FALSE
795.376	-0.00161017	2	FALSE
795.378	0.00128814	2	FALSE
795.38	0.00257628	2	FALSE
795.382	0.00128814	2	FALSE
795.384	-0.0144916	2	FALSE
795.386	-0.00064407	2	FALSE
795.388	-0.00193221	2	FALSE
795.39	-0.00064407	2	FALSE
795.392	0.000966105	2	FALSE
795.394	-0.00386442	2	FALSE
795.396	0.0241526	2	FALSE
795.398	-0.00772884	2	FALSE
795.4	0.0125594	2	FALSE
795.402	-0.0064407	2	FALSE
795.404	-0.000966105	2	FALSE
795.406	-0.018356	2	FALSE
795.408	0.018356	2	FALSE
795.41	-0.0125594	2	FALSE
795.412	-0.0405764	2	FALSE
795.414	0.0570002	2	FALSE
795.416	-0.248933	2	FALSE
795.418	0.0202882	2	FALSE
795.42	0.037034	2	FALSE
795.422	0.0144916	2	FALSE
795.424	0.0154577	2	FALSE
795.426	0.00257628	2	FALSE
795.428	0.0103051	2	FALSE
795.43	0.00515256	2	FALSE
795.432	0.00193221	2	FALSE
795.434	0.00354238	2	FALSE
795.436	0.00901698	2	FALSE
795.438	0.00708477	2	FALSE
795.44	-0.000966105	2	FALSE
795.442	-0.00322035	2	FALSE
795.444	0.00483052	2	FALSE
795.446	-0.00611866	2	FALSE
795.448	-0.0074068	2	FALSE
795.45	-0.027373	2	FALSE
795.452	0.0196441	2	FALSE
795.454	-0.0299493	2	FALSE
795.456	-0.0119153	2	FALSE
795.458	0.155221	2	FALSE
795.46	-0.0492714	2	FALSE
795.462	0.0505595	2	FALSE
795.464	0.00225424	2	FALSE
795.466	-0.00064407	2	FALSE
795.468	0.00322035	2	FALSE
795.47	-0.00837291	2	FALSE
795.472	0.00386442	2	FALSE
795.474	-0.00128814	2	FALSE
795.476	0.00579663	2	FALSE
795.478	0.00515256	2	FALSE
795.48	0.00611866	2	FALSE
795.482	-0.00354238	2	FALSE
795.484	-0.00418645	2	FALSE
795.486	-0.0167458	2	FALSE
795.488	0.0144916	2	FALSE
795.49	-0.0328476	2	FALSE
795.492	-0.00708477	2	FALSE
795.494	0.177119	2	FALSE
795.496	-0.055068	2	FALSE
795.498	0.0437968	2	FALSE
795.5	0.00450849	2	FALSE
795.502	0.0112712	2	FALSE
795.504	0.00933901	2	FALSE
795.506	-0.00193221	2	FALSE
795.508	-0.0064407	2	FALSE
795.51	-0.00193221	2	FALSE
795.512	0.00483052	2	FALSE
795.514	-0.00515256	2	FALSE
795.516	0.0202882	2	FALSE
795.518	0.00193221	2	FALSE
795.52	0.00966105	2	FALSE
795.522	0.0125594	2	FALSE
795.524	0.00579663	2	FALSE
795.526	-0.00128814	2	FALSE
795.528	0.018034	2	FALSE
795.53	-0.0434747	2	FALSE
795.532	0.00708477	2	FALSE
795.534	0.196441	2	FALSE
795.536	-0.0531358	2	FALSE
795.538	0.0341357	2	FALSE
795.54	0.00128814	2	FALSE
795.542	0.0138475	2	FALSE
795.544	-0.000966105	2	FALSE
795.546	0.00901698	2	FALSE
795.548	-0.00708477	2	FALSE
795.55	-0.00064407	2	FALSE
795.552	0.0141695	2	FALSE
795.554	-0.00708477	2	FALSE
795.556	0.00289831	2	FALSE
795.558	-0.00772884	2	FALSE
795.56	-0.00225424	2	FALSE
795.562	-0.00161017	2	FALSE
795.564	-0.00322035	2	FALSE
795.566	-0.00322035	2	FALSE
795.568	0.0338137	2	FALSE
795.57	-0.0305933	2	FALSE
795.572	0.00193221	2	FALSE
795.574	0.209645	2	FALSE
795.576	-0.100797	2	FALSE
795.578	0.0714918	2	FALSE
795.58	-0.0389662	2	FALSE
795.582	0	2	FALSE
795.584	0.00161017	2	FALSE
795.586	-0.00676273	2	FALSE
795.588	0.00225424	2	FALSE
795.59	-0.00676273	2	FALSE
795.592	-0.00515256	2	FALSE
795.594	-0.00161017	2	FALSE
795.596	0.000966105	2	FALSE
795.598	0.0074068	2	FALSE
795.6	-0.00354238	2	FALSE
795.602	-0.0138475	2	FALSE
795.604	0.0286611	2	FALSE
795.606	-0.0270509	2	FALSE
795.608	-0.00579663	2	FALSE
795.61	0.239272	2	FALSE
795.612	-0.18034	2	FALSE
795.614	0.0576443	2	FALSE
795.616	-0.00483052	2	FALSE
795.618	0.00322035	2	FALSE
795.62	0.0074068	2	FALSE
795.622	-0.00418645	2	FALSE
795.624	-0.00257628	2	FALSE
795.626	-0.00418645	2	FALSE
795.628	-0.00161017	2	FALSE
795.63	-0.00064407	2	FALSE
795.632	0.0151356	2	FALSE
795.634	-0.0106272	2	FALSE
795.636	-0.0064407	2	FALSE
795.638	0.00869494	1	FALSE
795.64	-0.0128814	1	FALSE
795.642	-0.00547459	1	FALSE
795.644	-0.00805087	1	FALSE
795.646	-0.00193221	1	FALSE
795.648	0.0293052	1	FALSE
795.65	-0.0251187	1	FALSE
795.652	-0.00966105	1	FALSE
795.654	0.0351018	1	FALSE
795.656	-0.0103051	1	FALSE
795.658	-0.0122373	1	FALSE
795.66	0.0141695	1	FALSE
795.662	-0.00515256	1	FALSE
795.664	0.00837291	1	FALSE
795.666	0.0103051	1	FALSE
795.668	-0.00966105	1	FALSE
795.67	0.0196441	1	FALSE
795.672	-0.000322035	1	FALSE
795.674	-0.0218984	1	FALSE
795.676	0.0218984	1	FALSE
795.678	-0.0164238	1	FALSE
795.68	-0.00515256	1	FALSE
795.682	0.0141695	1	FALSE
795.684	-0.0141695	1	FALSE
795.686	0.00128814	1	FALSE
795.688	-0.00225424	1	FALSE
795.69	-0.018678	1	TRUE
795.692	0.0238306	1	TRUE
795.694	-0.0128814	1	TRUE
795.696	-0.0122373	1	TRUE
795.698	0.0421866	1	TRUE
795.7	-0.00354238	1	TRUE
795.702	-0.0135255	1	TRUE
795.704	0.0293052	1	TRUE
795.706	-0.0231865	1	TRUE
795.708	-0.0128814	1	TRUE
795.71	0.0161017	1	TRUE
795.712	-0.0264069	1	TRUE
795.714	-0.00322035	1	TRUE
795.716	0.0154577	1	TRUE
795.718	-0.0267289	1	TRUE
795.72	0.0212543	1	TRUE
795.722	0.0074068	1	TRUE
795.724	-0.0125594	1	TRUE
795.726	0.0392883	1	TRUE
795.728	-0.0122373	1	TRUE
795.73	-0.00933901	1	TRUE
795.732	0.0421866	1	TRUE
795.734	-0.0454069	1	TRUE
795.736	-0.0125594	1	TRUE
795.738	0.0418646	1	TRUE
795.74	-0.0392883	1	TRUE
795.742	-0.00450849	1	TRUE
795.744	0.0212543	1	TRUE
795.746	-0.00289831	1	TRUE
795.748	0.0270509	1	TRUE
795.75	-0.00579663	1	TRUE
795.752	-0.00547459	1	TRUE
795.754	0.0302713	1	TRUE
795.756	-0.05539	1	TRUE
795.758	-0.0148136	1	TRUE
795.76	0.0328476	1	TRUE
795.762	-0.046051	1	TRUE
795.764	-0.00483052	1	TRUE
795.766	0.0309154	1	TRUE
795.768	-0.0112712	1	TRUE
795.77	0.00998308	1	TRUE
795.772	0.0112712	1	TRUE
795.774	-0.0119153	1	TRUE
795.776	0.0247967	1	TRUE
795.778	-0.0151356	1	TRUE
795.78	-0.00128814	1	TRUE
795.782	0.0338137	1	TRUE
795.784	-0.0322035	1	TRUE
795.786	-0.00483052	1	TRUE
795.788	0.00611866	1	TRUE
795.79	0.00386442	1	TRUE
795.792	-0.00837291	1	TRUE
795.794	-0.00193221	1	TRUE
795.796	0.0125594	1	TRUE
795.798	-0.0325255	2	TRUE
795.8	0.0476612	2	TRUE
795.802	-0.285967	2	TRUE
795.804	0.0669833	2	TRUE
795.806	0.0534578	2	TRUE
795.808	-0.0608646	2	TRUE
795.81	-0.00515256	2	TRUE
795.812	-0.00547459	2	TRUE
795.814	0.00386442	2	TRUE
795.816	0.00193221	2	TRUE
795.818	-0.00289831	2	TRUE
795.82	0.00998308	2	TRUE
795.822	-0.0135255	2	TRUE
795.824	0.00161017	2	TRUE
795.826	0.0206102	2	TRUE
795.828	-0.0206102	2	TRUE
795.83	0.018034	2	FALSE
795.832	0.21995	2	FALSE
795.834	0.0705257	2	FALSE
795.836	0.0199662	2	FALSE
795.838	-0.0167458	2	FALSE
795.84	0.0128814	2	FALSE
795.842	0.00064407	2	FALSE
795.844	-0.00676273	2	FALSE
795.846	0.00515256	2	FALSE
795.848	0.00676273	2	FALSE
795.85	-0.00386442	2	FALSE
795.852	-0.00225424	2	FALSE
795.854	-0.00128814	2	FALSE
795.856	0.0190001	2	FALSE
795.858	-0.0283391	2	FALSE
795.86	-0.00805087	2	FALSE
795.862	0.222526	2	FALSE
795.864	0.0502375	2	FALSE
795.866	0.0106272	2	FALSE
795.868	-0.00998308	2	FALSE
795.87	-0.00483052	2	FALSE
795.872	-0.00450849	2	FALSE
795.874	0.00450849	2	FALSE
795.876	-0.0115933	2	FALSE
795.878	0.00257628	2	FALSE
795.88	0	2	FALSE
795.882	-0.00128814	2	FALSE
795.884	-0.00354238	2	FALSE
795.886	-0.00611866	2	FALSE
795.888	0.0161017	2	FALSE
795.89	-0.0218984	2	FALSE
795.892	-0.00901698	2	FALSE
795.894	0.175509	2	FALSE
795.896	0.00966105	2	FALSE
795.898	0.027373	2	FALSE
795.9	-0.0103051	2	FALSE
795.902	0.000322035	2	FALSE
795.904	0.00064407	2	FALSE
795.906	0.0148136	2	FALSE
795.908	0.00901698	2	FALSE
795.91	-0.00708477	2	FALSE
795.912	0.00676273	2	FALSE
795.914	0.0106272	2	FALSE
795.916	0.00676273	2	FALSE
795.918	-0.00547459	2	FALSE
795.92	0.00708477	2	FALSE
795.922	-0.0109492	2	FALSE
795.924	-0.0376781	2	FALSE
795.926	0.0293052	2	FALSE
795.928	-0.158763	2	FALSE
795.93	0.0360679	2	FALSE
795.932	0.045729	2	FALSE
795.934	0.00161017	2	FALSE
795.936	-0.00289831	2	FALSE
795.938	0.00225424	2	FALSE
795.94	0.0119153	2	FALSE
795.942	-0.00869494	2	FALSE
795.944	-0.00354238	2	FALSE
795.946	-0.0122373	2	FALSE
795.948	-0.00869494	2	FALSE
795.95	0.00161017	2	FALSE
795.952	-0.00611866	2	FALSE
795.954	0.018034	2	FALSE
795.956	-0.0228645	2	FALSE
795.958	-0.0338137	2	FALSE
795.96	0.0380001	2	FALSE
795.962	-0.372594	2	FALSE
795.964	0.00966105	2	FALSE
795.966	0.0505595	2	FALSE
795.968	-0.00225424	2	FALSE
795.97	0.0112712	2	FALSE
795.972	0.00064407	2	FALSE
795.974	-0.00354238	2	FALSE
795.976	0.00611866	2	FALSE
795.978	-0.00386442	2	FALSE
795.98	0.00354238	2	FALSE
795.982	-0.00418645	2	FALSE
795.984	0.00128814	2	FALSE
795.986	0.00193221	2	FALSE
795.988	-0.00547459	2	FALSE
795.99	-0.00837291	2	FALSE
795.992	0.00676273	2	FALSE
795.994	0.00354238	2	FALSE
795.996	-0.0225424	2	FALSE
[truncated: 10,002 more rows]

## Sheet: d_song_yoked
t_s	song	segmentation_sine1_pulse2	stimOn
792	-0.00322054	0	FALSE
792.002	0.00740724	0	FALSE
792.004	-0.00257643	0	FALSE
792.006	0.000644108	0	FALSE
792.008	-0.00128822	0	FALSE
792.01	-0.00676314	0	FALSE
792.012	-0.000644108	0	FALSE
792.014	-0.00901751	0	FALSE
792.016	-0.00708519	0	FALSE
792.018	-0.00740724	0	FALSE
792.02	0.0193232	0	FALSE
792.022	0.00611903	0	FALSE
792.024	-0.00483081	0	FALSE
792.026	0.000322054	0	FALSE
792.028	0.00354259	0	FALSE
792.03	0.00869546	0	FALSE
792.032	0.00161027	0	FALSE
792.034	-0.00386465	0	FALSE
792.036	0.0170689	0	FALSE
792.038	0.00322054	0	FALSE
792.04	0.00225438	0	FALSE
792.042	-0.0041867	0	FALSE
792.044	-0.0154586	0	FALSE
792.046	-0.000966162	0	FALSE
792.048	0.00515287	0	FALSE
792.05	-0.0041867	0	FALSE
792.052	-0.00386465	0	FALSE
792.054	0.00161027	0	FALSE
792.056	-0.00354259	0	FALSE
792.058	-0.00257643	0	FALSE
792.06	0.00869546	0	FALSE
792.062	0.00869546	0	FALSE
792.064	0.0103057	0	FALSE
792.066	-0.00161027	0	FALSE
792.068	0.00161027	0	FALSE
792.07	-0.00354259	0	FALSE
792.072	-0.00805135	0	FALSE
792.074	0.0132042	0	FALSE
792.076	0.00354259	0	FALSE
792.078	0.00998368	0	FALSE
792.08	0.00901751	0	FALSE
792.082	-0.0157806	0	FALSE
792.084	-0.0225438	0	FALSE
792.086	-0.00998368	0	FALSE
792.088	-0.00161027	0	FALSE
792.09	-0.00579697	0	FALSE
792.092	0.00225438	0	FALSE
792.094	0.00161027	0	FALSE
792.096	-0.00225438	0	FALSE
792.098	-0.00128822	0	FALSE
792.1	-0.00257643	0	FALSE
792.102	0.00998368	0	FALSE
792.104	-0.00225438	0	FALSE
792.106	-0.0041867	0	FALSE
792.108	-0.00579697	0	FALSE
792.11	0	0	FALSE
792.112	0.00354259	0	FALSE
792.114	0.00322054	0	FALSE
792.116	0.00193232	0	FALSE
792.118	0.00547492	0	FALSE
792.12	-0.00161027	0	FALSE
792.122	-0.0148145	0	FALSE
792.124	-0.00869546	0	FALSE
792.126	-0.00515287	0	FALSE
792.128	0.0077293	0	FALSE
792.13	0.00483081	0	FALSE
792.132	-0.00708519	0	FALSE
792.134	-0.0109498	0	FALSE
792.136	-0.00354259	0	FALSE
792.138	-0.00515287	0	FALSE
792.14	0.000322054	0	FALSE
792.142	0.00161027	0	FALSE
792.144	0.00289849	0	FALSE
792.146	0.00579697	0	FALSE
792.148	0	0	FALSE
792.15	-0.00161027	0	FALSE
792.152	0.0077293	0	FALSE
792.154	0.00128822	0	FALSE
792.156	-0.00128822	0	FALSE
792.158	-0.00354259	0	FALSE
792.16	0.00354259	0	FALSE
792.162	0.0199674	0	FALSE
792.164	0.00901751	0	FALSE
792.166	0.00193232	0	FALSE
792.168	-0.0103057	0	FALSE
792.17	0.00869546	0	FALSE
792.172	-0.0106278	0	FALSE
792.174	-0.0041867	0	FALSE
792.176	0.0151365	0	FALSE
792.178	0.00676314	0	FALSE
792.18	0.00322054	0	FALSE
792.182	0	0	FALSE
792.184	-0.000966162	0	FALSE
792.186	0.00128822	0	FALSE
792.188	0.0103057	0	FALSE
792.19	0.00128822	0	FALSE
792.192	0.000966162	0	FALSE
792.194	0.00579697	0	FALSE
792.196	-0.00257643	0	FALSE
792.198	-0.00128822	0	FALSE
792.2	-0.011916	0	FALSE
792.202	0.0125601	0	FALSE
792.204	-0.00289849	0	FALSE
792.206	0.000322054	0	FALSE
792.208	0.000644108	0	FALSE
792.21	0.00322054	0	FALSE
792.212	-0.000966162	0	FALSE
792.214	-0.00869546	0	FALSE
792.216	-0.000322054	0	FALSE
792.218	0.00257643	0	FALSE
792.22	0.00998368	0	FALSE
792.222	-0.00579697	0	FALSE
792.224	-0.00740724	0	FALSE
792.226	0.00161027	0	FALSE
792.228	0.0112719	0	FALSE
792.23	0.00515287	0	FALSE
792.232	-0.00450876	0	FALSE
792.234	0.000966162	0	FALSE
792.236	0.00644108	0	FALSE
792.238	0.00225438	0	FALSE
792.24	-0.00322054	0	FALSE
792.242	0	0	FALSE
792.244	-0.00289849	0	FALSE
792.246	0.00257643	0	FALSE
792.248	-0.00322054	0	FALSE
792.25	-0.00225438	0	FALSE
792.252	0.000644108	0	FALSE
792.254	0.0109498	0	FALSE
792.256	0.00386465	0	FALSE
792.258	-0.00450876	0	FALSE
792.26	0.00322054	0	FALSE
792.262	0.00966162	0	FALSE
792.264	0.00611903	0	FALSE
792.266	-0.00128822	0	FALSE
792.268	0.00225438	0	FALSE
792.27	0.00579697	0	FALSE
792.272	0.00547492	0	FALSE
792.274	0.00644108	0	FALSE
792.276	0.000644108	0	FALSE
792.278	0.00901751	0	FALSE
792.28	0.00289849	0	FALSE
792.282	0.0315613	0	FALSE
792.284	-0.00193232	0	FALSE
792.286	-0.00289849	0	FALSE
792.288	0.00289849	0	FALSE
792.29	-0.0041867	0	FALSE
792.292	-0.0112719	0	FALSE
792.294	-0.000644108	0	FALSE
792.296	-0.00354259	0	FALSE
792.298	0.00161027	0	FALSE
792.3	-0.000644108	0	FALSE
792.302	0.00901751	0	FALSE
792.304	-0.000644108	0	FALSE
792.306	0.00193232	0	FALSE
792.308	0.00515287	0	FALSE
792.31	0.00837341	0	FALSE
792.312	0.0115939	0	FALSE
792.314	0.00289849	0	FALSE
792.316	-0.000644108	0	FALSE
792.318	-0.00225438	0	FALSE
792.32	-0.00708519	0	FALSE
792.322	0	0	FALSE
792.324	-0.0144924	0	FALSE
792.326	-0.00450876	0	FALSE
792.328	-0.00354259	0	FALSE
792.33	-0.00289849	0	FALSE
792.332	0.0077293	0	FALSE
792.334	0.0206115	0	FALSE
792.336	0.0173909	0	FALSE
792.338	0.00676314	0	FALSE
792.34	0	0	FALSE
792.342	-0.00933957	0	FALSE
792.344	0.00225438	0	FALSE
792.346	-0.00805135	0	FALSE
792.348	0.00193232	0	FALSE
792.35	0.00161027	0	FALSE
792.352	0.00483081	0	FALSE
792.354	0.00515287	0	FALSE
792.356	-0.00644108	0	FALSE
792.358	-0.0215776	0	FALSE
792.36	-0.0183571	0	FALSE
792.362	-0.0128822	0	FALSE
792.364	-0.00676314	0	FALSE
792.366	0.0077293	0	FALSE
792.368	-0.00515287	0	FALSE
792.37	0.018035	0	FALSE
792.372	0.00322054	0	FALSE
792.374	-0.00225438	0	FALSE
792.376	-0.000322054	0	FALSE
792.378	0.011916	0	FALSE
792.38	-0.00483081	0	FALSE
792.382	0.00450876	0	FALSE
792.384	-0.00579697	0	FALSE
792.386	0.00289849	0	FALSE
792.388	0.00966162	0	FALSE
792.39	-0.00128822	0	FALSE
792.392	-0.0115939	0	FALSE
792.394	0.00354259	0	FALSE
792.396	0.00644108	0	FALSE
792.398	0.000322054	0	FALSE
792.4	-0.00450876	0	FALSE
792.402	-0.00933957	0	FALSE
792.404	-0.00289849	0	FALSE
792.406	-0.0103057	0	FALSE
792.408	-0.0148145	0	FALSE
792.41	-0.0112719	0	FALSE
792.412	-0.00354259	0	FALSE
792.414	-0.00128822	0	FALSE
792.416	-0.0041867	0	FALSE
792.418	-0.00579697	0	FALSE
792.42	-0.00128822	0	FALSE
792.422	-0.00837341	0	FALSE
792.424	-0.00450876	0	FALSE
792.426	0.00386465	0	FALSE
792.428	0.00386465	0	FALSE
792.43	0.0077293	0	FALSE
792.432	0.00547492	0	FALSE
792.434	0.000966162	0	FALSE
792.436	-0.0106278	0	FALSE
792.438	-0.00579697	0	FALSE
792.44	-0.00547492	0	FALSE
792.442	-0.00644108	0	FALSE
792.444	0.00515287	0	FALSE
792.446	-0.000644108	0	FALSE
792.448	0.00515287	0	FALSE
792.45	0.000644108	0	FALSE
792.452	0.00547492	0	FALSE
792.454	0.0077293	0	FALSE
792.456	-0.00354259	0	FALSE
792.458	-0.00644108	0	FALSE
792.46	0.00515287	0	FALSE
792.462	0.0106278	0	FALSE
792.464	-0.00644108	0	FALSE
792.466	-0.00740724	0	FALSE
792.468	-0.00708519	0	FALSE
792.47	0.0148145	0	FALSE
792.472	0.00193232	0	FALSE
792.474	-0.000966162	0	FALSE
792.476	0.000644108	0	FALSE
792.478	0.0128822	0	FALSE
792.48	0.000644108	0	FALSE
792.482	0.00225438	0	FALSE
792.484	0.00805135	0	FALSE
792.486	0.0151365	0	FALSE
792.488	-0.000966162	0	FALSE
792.49	-0.00289849	0	FALSE
792.492	0.00354259	0	FALSE
792.494	0.0209335	0	FALSE
792.496	0	0	FALSE
792.498	0.00354259	0	FALSE
792.5	0.00869546	0	FALSE
792.502	-0.00225438	0	FALSE
792.504	0.00386465	0	FALSE
792.506	0.00322054	0	FALSE
792.508	-0.00579697	0	FALSE
792.51	0.00869546	0	FALSE
792.512	0.0138483	0	FALSE
792.514	-0.000966162	0	FALSE
792.516	0.00386465	0	FALSE
792.518	0.00128822	0	FALSE
792.52	0.011916	0	FALSE
792.522	-0.0077293	0	FALSE
792.524	-0.00386465	0	FALSE
792.526	-0.00161027	0	FALSE
792.528	0.0161027	0	FALSE
792.53	0.00483081	0	FALSE
792.532	0.00805135	0	FALSE
792.534	0.00579697	0	FALSE
792.536	0.017713	0	FALSE
792.538	-0.000322054	0	FALSE
792.54	-0.0041867	0	FALSE
792.542	0.00515287	0	FALSE
792.544	0.00611903	0	FALSE
792.546	-0.00483081	0	FALSE
792.548	-0.00644108	0	FALSE
792.55	0.0077293	0	FALSE
792.552	-0.000322054	0	FALSE
792.554	-0.00257643	0	FALSE
792.556	-0.000644108	0	FALSE
792.558	0.00354259	0	FALSE
792.56	0.00837341	0	FALSE
792.562	0.00128822	0	FALSE
792.564	0.00354259	0	FALSE
792.566	-0.00354259	0	FALSE
792.568	-0.00998368	0	FALSE
792.57	-0.00901751	0	FALSE
792.572	-0.00354259	0	FALSE
792.574	-0.000322054	0	FALSE
792.576	0.00257643	0	FALSE
792.578	0.011916	0	FALSE
792.58	-0.0077293	0	FALSE
792.582	0.00161027	0	FALSE
792.584	-0.0041867	0	FALSE
792.586	0.00515287	0	FALSE
792.588	-0.00386465	0	FALSE
792.59	-0.00483081	0	FALSE
792.592	0.000966162	0	FALSE
792.594	0.00579697	0	FALSE
792.596	-0.000322054	0	FALSE
792.598	0.00322054	0	FALSE
792.6	0.00837341	0	FALSE
792.602	0.00901751	0	FALSE
792.604	0.00579697	0	FALSE
792.606	0.00708519	0	FALSE
792.608	-0.00193232	0	FALSE
792.61	-0.0125601	0	FALSE
792.612	0	0	FALSE
792.614	0.00644108	0	FALSE
792.616	0.00354259	0	FALSE
792.618	-0.00289849	0	FALSE
792.62	-0.000644108	0	FALSE
792.622	0	0	FALSE
792.624	-0.00547492	0	FALSE
792.626	-0.00161027	0	FALSE
792.628	0.00998368	0	FALSE
792.63	0.00450876	0	FALSE
792.632	-0.00354259	0	FALSE
792.634	-0.00740724	0	FALSE
792.636	0.00450876	0	FALSE
792.638	0.00354259	0	FALSE
792.64	-0.00450876	0	FALSE
792.642	0.00257643	0	FALSE
792.644	0.0106278	0	FALSE
792.646	-0.00676314	0	FALSE
792.648	0.00257643	0	FALSE
792.65	0.000322054	0	FALSE
792.652	0.00611903	0	FALSE
792.654	0.000644108	0	FALSE
792.656	0.00289849	0	FALSE
792.658	-0.00225438	0	FALSE
792.66	-0.00322054	0	FALSE
792.662	0.00901751	0	FALSE
792.664	0.00547492	0	FALSE
792.666	0.00128822	0	FALSE
792.668	-0.00869546	0	FALSE
792.67	-0.00837341	0	FALSE
792.672	0.00225438	0	FALSE
792.674	0.00322054	0	FALSE
792.676	0.00483081	0	FALSE
792.678	0.00869546	0	FALSE
792.68	0.00225438	0	FALSE
792.682	-0.00289849	0	FALSE
792.684	0.00450876	0	FALSE
792.686	0.0106278	0	FALSE
792.688	0.00450876	0	FALSE
792.69	-0.00257643	0	FALSE
792.692	0.00128822	0	FALSE
792.694	-0.00676314	0	FALSE
792.696	0.0164248	0	FALSE
792.698	0.00257643	0	FALSE
792.7	0.00193232	0	FALSE
792.702	0.00322054	0	FALSE
792.704	0.0077293	0	FALSE
792.706	0.000966162	0	FALSE
792.708	-0.0077293	0	FALSE
792.71	-0.000322054	0	FALSE
792.712	0.00998368	0	FALSE
792.714	-0.00193232	0	FALSE
792.716	-0.0041867	0	FALSE
792.718	-0.0106278	0	FALSE
792.72	-0.00322054	0	FALSE
792.722	0.000644108	0	FALSE
792.724	-0.00547492	0	FALSE
792.726	-0.00386465	0	FALSE
792.728	0.0103057	0	FALSE
792.73	0.000322054	0	FALSE
792.732	-0.00289849	0	FALSE
792.734	0.00708519	0	FALSE
792.736	0.00676314	0	FALSE
792.738	0.00901751	0	FALSE
792.74	0.0077293	0	FALSE
792.742	0.00644108	0	FALSE
792.744	-0.00289849	0	FALSE
792.746	-0.00998368	0	FALSE
792.748	0.00257643	0	FALSE
792.75	-0.000322054	0	FALSE
792.752	0.00161027	0	FALSE
792.754	-0.0041867	0	FALSE
792.756	-0.00579697	0	FALSE
792.758	-0.00611903	0	FALSE
792.76	0.00128822	0	FALSE
792.762	0.011916	0	FALSE
792.764	-0.00805135	0	FALSE
792.766	-0.0106278	0	FALSE
792.768	-0.000644108	0	FALSE
792.77	0.0138483	0	FALSE
792.772	0.00901751	0	FALSE
792.774	-0.00354259	0	FALSE
792.776	-0.00354259	0	FALSE
792.778	0.00225438	0	FALSE
792.78	-0.000322054	0	FALSE
792.782	0.00128822	0	FALSE
792.784	-0.00450876	0	FALSE
792.786	0.0141704	0	FALSE
792.788	0.00289849	0	FALSE
792.79	-0.00161027	0	FALSE
792.792	-0.000644108	0	FALSE
792.794	0.0115939	0	FALSE
792.796	0.00450876	0	FALSE
792.798	0.00450876	0	FALSE
792.8	0.00225438	0	FALSE
792.802	0.00483081	0	FALSE
792.804	0.00386465	0	FALSE
792.806	-0.00386465	0	FALSE
792.808	-0.00161027	0	FALSE
792.81	0.000966162	0	FALSE
792.812	0.00354259	0	FALSE
792.814	-0.00483081	0	FALSE
792.816	-0.000322054	0	FALSE
792.818	0.00483081	0	FALSE
792.82	0.00901751	0	FALSE
792.822	0.000322054	0	FALSE
792.824	-0.00161027	0	FALSE
792.826	-0.00257643	0	FALSE
792.828	0.00966162	0	FALSE
792.83	-0.0041867	0	FALSE
792.832	-0.00450876	0	FALSE
792.834	-0.00644108	0	FALSE
792.836	-0.000966162	0	FALSE
792.838	-0.00225438	0	FALSE
792.84	0.00289849	0	FALSE
792.842	-0.000644108	0	FALSE
792.844	0.0125601	0	FALSE
792.846	0.00128822	0	FALSE
792.848	0.00354259	0	FALSE
792.85	-0.00805135	0	FALSE
792.852	0.000644108	0	FALSE
792.854	-0.00289849	0	FALSE
792.856	-0.00386465	0	FALSE
792.858	0.000644108	0	FALSE
792.86	0.00483081	0	FALSE
792.862	0.0115939	0	FALSE
792.864	-0.0041867	0	FALSE
792.866	-0.00225438	0	FALSE
792.868	-0.00161027	0	FALSE
792.87	0.0103057	0	FALSE
792.872	-0.00225438	0	FALSE
792.874	-0.00450876	0	FALSE
792.876	0.000322054	0	FALSE
792.878	0.00998368	0	FALSE
792.88	0.0106278	0	FALSE
792.882	-0.00676314	0	FALSE
792.884	-0.00128822	0	FALSE
792.886	0.00998368	0	FALSE
792.888	-0.00386465	0	FALSE
792.89	-0.00193232	0	FALSE
792.892	0.0077293	0	FALSE
792.894	0.011916	0	FALSE
792.896	0.00901751	0	FALSE
792.898	0.00450876	0	FALSE
792.9	0.00740724	0	FALSE
792.902	0.0106278	0	FALSE
792.904	0.00257643	0	FALSE
792.906	-0.00515287	0	FALSE
792.908	-0.00708519	0	FALSE
792.91	0.0112719	0	FALSE
792.912	0.00322054	0	FALSE
792.914	0.00547492	0	FALSE
792.916	-0.00322054	0	FALSE
792.918	-0.00708519	0	FALSE
792.92	-0.00740724	0	FALSE
792.922	0.00322054	0	FALSE
792.924	0.00128822	0	FALSE
792.926	-0.0148145	0	FALSE
792.928	-0.00611903	0	FALSE
792.93	0.000322054	0	FALSE
792.932	-0.000322054	0	FALSE
792.934	0.00547492	0	FALSE
792.936	0.0135263	0	FALSE
792.938	-0.00193232	0	FALSE
792.94	-0.000322054	0	FALSE
792.942	0.00128822	0	FALSE
792.944	0.00483081	0	FALSE
792.946	-0.00322054	0	FALSE
792.948	-0.00837341	0	FALSE
792.95	-0.0109498	0	FALSE
792.952	0	0	FALSE
792.954	0.00386465	0	FALSE
792.956	-0.00611903	0	FALSE
792.958	-0.00322054	0	FALSE
792.96	-0.00161027	0	FALSE
792.962	0.00483081	0	FALSE
792.964	0.00354259	0	FALSE
792.966	0	0	FALSE
792.968	0.00322054	0	FALSE
792.97	0.0106278	0	FALSE
792.972	-0.00386465	0	FALSE
792.974	0	0	FALSE
792.976	-0.00193232	0	FALSE
792.978	0.0151365	0	FALSE
792.98	0.00450876	0	FALSE
792.982	-0.00450876	0	FALSE
792.984	-0.00579697	0	FALSE
792.986	0.00225438	0	FALSE
792.988	-0.0077293	0	FALSE
792.99	-0.00257643	0	FALSE
792.992	-0.00740724	0	FALSE
792.994	0.0112719	0	FALSE
792.996	-0.0041867	0	FALSE
792.998	0.000644108	0	FALSE
793	-0.00579697	0	FALSE
793.002	-0.00515287	0	FALSE
793.004	0.00322054	0	FALSE
793.006	-0.00128822	0	FALSE
793.008	-0.00386465	0	FALSE
793.01	-0.00128822	0	FALSE
793.012	0.0041867	0	FALSE
793.014	0.00611903	0	FALSE
793.016	-0.000322054	0	FALSE
793.018	-0.00193232	0	FALSE
793.02	0.00708519	0	FALSE
793.022	-0.00611903	0	FALSE
793.024	-0.00515287	0	FALSE
793.026	-0.000644108	0	FALSE
793.028	0.0106278	0	FALSE
793.03	0.00805135	0	FALSE
793.032	-0.000322054	0	FALSE
793.034	-0.00547492	0	FALSE
793.036	-0.0112719	0	FALSE
793.038	0.0106278	0	FALSE
793.04	-0.00257643	0	FALSE
793.042	-0.000644108	0	FALSE
793.044	0.0157807	0	FALSE
793.046	0.00547492	0	FALSE
793.048	-0.00837341	0	FALSE
793.05	-0.0135263	0	FALSE
793.052	0.00161027	0	FALSE
793.054	0.00257643	0	FALSE
793.056	-0.00450876	0	FALSE
793.058	0.00289849	0	FALSE
793.06	-0.000644108	0	FALSE
793.062	0.0128822	0	FALSE
793.064	-0.000966162	0	FALSE
793.066	-0.00322054	0	FALSE
793.068	-0.0115939	0	FALSE
793.07	-0.0077293	0	FALSE
793.072	-0.00547492	0	FALSE
793.074	0.00257643	0	FALSE
793.076	-0.00386465	0	FALSE
793.078	0.0167468	0	FALSE
793.08	-0.000644108	0	FALSE
793.082	-0.00225438	0	FALSE
793.084	0.00579697	0	FALSE
793.086	0.00257643	0	FALSE
793.088	0.00322054	0	FALSE
793.09	0.00547492	0	FALSE
793.092	0.00515287	0	FALSE
793.094	-0.00901751	0	FALSE
793.096	-0.00225438	0	FALSE
793.098	0	0	FALSE
793.1	-0.000644108	0	FALSE
793.102	0.000322054	0	FALSE
793.104	0.00354259	0	FALSE
793.106	-0.000322054	0	FALSE
793.108	-0.00193232	0	FALSE
793.11	-0.00161027	0	FALSE
793.112	0.0103057	0	FALSE
793.114	0.00128822	0	FALSE
793.116	-0.000644108	0	FALSE
793.118	-0.00161027	0	FALSE
793.12	0.0148145	0	FALSE
793.122	0.00933957	0	FALSE
793.124	-0.0077293	0	FALSE
793.126	-0.00837341	0	FALSE
793.128	-0.0106278	0	FALSE
793.13	0.00289849	0	FALSE
793.132	-0.00483081	0	FALSE
793.134	-0.0112719	0	FALSE
793.136	0.00257643	0	FALSE
793.138	0.00161027	0	FALSE
793.14	-0.00515287	0	FALSE
793.142	-0.00161027	0	FALSE
793.144	-0.00579697	0	FALSE
793.146	0.0106278	0	FALSE
793.148	-0.000322054	0	FALSE
793.15	0.000322054	0	FALSE
793.152	-0.00933957	0	FALSE
793.154	0.00289849	0	FALSE
793.156	0.00644108	0	FALSE
793.158	-0.00708519	0	FALSE
793.16	-0.000322054	0	FALSE
793.162	0.00740724	0	FALSE
793.164	0.00869546	0	FALSE
793.166	0.00386465	0	FALSE
793.168	-0.00322054	0	FALSE
793.17	-0.00901751	0	FALSE
793.172	-0.00257643	0	FALSE
793.174	-0.00193232	0	FALSE
793.176	-0.0103057	0	FALSE
793.178	0.0103057	0	TRUE
793.18	0.00933957	0	TRUE
793.182	0.00354259	0	TRUE
793.184	-0.011916	0	TRUE
793.186	-0.00579697	0	TRUE
793.188	0.000322054	0	TRUE
793.19	-0.00611903	0	TRUE
793.192	-0.0041867	0	TRUE
793.194	0.00869546	0	TRUE
793.196	0	0	TRUE
793.198	-0.00708519	0	FALSE
793.2	-0.0077293	0	FALSE
793.202	-0.00386465	0	FALSE
793.204	-0.00998368	0	FALSE
793.206	0.000966162	0	FALSE
793.208	-0.00579697	0	FALSE
793.21	0.00322054	0	FALSE
793.212	0.00644108	0	FALSE
793.214	0.00193232	0	FALSE
793.216	0.00354259	0	FALSE
793.218	0.000322054	0	FALSE
793.22	0.0138483	0	FALSE
793.222	0.000322054	0	FALSE
793.224	0.00483081	0	FALSE
793.226	0.00128822	0	FALSE
793.228	0.00354259	0	FALSE
793.23	0.00128822	0	FALSE
793.232	-0.00579697	0	FALSE
793.234	-0.00225438	0	FALSE
793.236	0.000322054	0	FALSE
793.238	-0.00128822	0	FALSE
793.24	0.000644108	0	FALSE
793.242	0.00386465	0	FALSE
793.244	0.011916	0	FALSE
793.246	-0.000966162	0	FALSE
793.248	0	0	FALSE
793.25	-0.00289849	0	FALSE
793.252	0.00225438	0	FALSE
793.254	-0.0164248	0	FALSE
793.256	0.0125601	0	FALSE
793.258	-0.00450876	0	FALSE
793.26	-0.00161027	0	FALSE
793.262	0.00322054	0	FALSE
793.264	0.0312392	2	FALSE
793.266	0.0293069	2	FALSE
793.268	0.00257643	2	FALSE
793.27	0.0122381	2	FALSE
793.272	0.00225438	2	FALSE
793.274	0.00386465	2	FALSE
793.276	-0.0077293	2	FALSE
793.278	0.00998368	2	FALSE
793.28	-0.00161027	2	FALSE
793.282	-0.0077293	2	FALSE
793.284	-0.00257643	2	FALSE
793.286	-0.00547492	2	FALSE
793.288	-0.0927516	2	FALSE
793.29	0.0515287	2	FALSE
793.292	0.0193232	2	FALSE
793.294	0.00869546	2	FALSE
793.296	-0.00515287	2	FALSE
793.298	0.00708519	2	FALSE
793.3	0.00483081	2	FALSE
793.302	-0.00547492	2	FALSE
793.304	0.00128822	2	FALSE
793.306	-0.00579697	2	FALSE
793.308	0.00225438	2	FALSE
793.31	-0.00225438	2	FALSE
793.312	0.00869546	2	FALSE
793.314	0.00611903	2	FALSE
793.316	0.00450876	2	FALSE
793.318	-0.00740724	2	FALSE
793.32	0.0161027	2	FALSE
793.322	0.00386465	2	FALSE
793.324	0.00547492	2	FALSE
793.326	0.00450876	2	FALSE
793.328	0.00450876	2	FALSE
793.33	0.0077293	2	FALSE
793.332	-0.00611903	2	FALSE
793.334	0.157807	2	FALSE
793.336	0.0991927	2	FALSE
793.338	0.0231879	2	FALSE
793.34	0.00966162	2	FALSE
793.342	0.00547492	2	FALSE
793.344	-0.000322054	2	FALSE
793.346	-0.000966162	2	FALSE
793.348	0.000644108	2	FALSE
793.35	0.00289849	2	FALSE
793.352	0.00611903	2	FALSE
793.354	0.0125601	2	FALSE
793.356	0.000644108	2	FALSE
793.358	0.00322054	2	FALSE
793.36	-0.00708519	2	FALSE
793.362	0.00322054	2	FALSE
793.364	0.00483081	2	FALSE
793.366	-0.00354259	2	FALSE
793.368	-0.00322054	2	FALSE
793.37	0.00289849	2	FALSE
793.372	0.00289849	2	FALSE
793.374	-0.00289849	2	FALSE
793.376	-0.00611903	2	FALSE
793.378	0.00901751	2	FALSE
793.38	0.000322054	2	FALSE
793.382	-0.00257643	2	FALSE
793.384	0.00225438	2	FALSE
793.386	0.00547492	2	FALSE
793.388	0.00547492	2	FALSE
793.39	0.00161027	2	FALSE
793.392	-0.00547492	2	FALSE
793.394	0.00676314	2	FALSE
793.396	0.00740724	2	FALSE
793.398	0.00161027	2	FALSE
793.4	-0.000966162	2	FALSE
793.402	-0.0154586	2	FALSE
793.404	0.00193232	2	FALSE
793.406	0.00740724	2	FALSE
793.408	-0.00128822	2	FALSE
793.41	0.00354259	2	FALSE
793.412	0.0122381	2	FALSE
793.414	0.0106278	2	FALSE
793.416	-0.00869546	2	FALSE
793.418	-0.000322054	2	FALSE
793.42	0.0122381	2	FALSE
793.422	-0.00676314	2	FALSE
793.424	0.000966162	2	FALSE
793.426	-0.00257643	2	FALSE
793.428	0.0122381	2	FALSE
793.43	0.00225438	2	FALSE
793.432	0.00193232	2	FALSE
793.434	0.00225438	2	FALSE
793.436	0.011916	2	FALSE
793.438	-0.000322054	2	FALSE
793.44	0.00354259	2	FALSE
793.442	0.00161027	2	FALSE
793.444	0.00547492	2	FALSE
793.446	0.00515287	2	FALSE
793.448	-0.000966162	2	FALSE
793.45	-0.00644108	2	FALSE
793.452	0.00611903	2	TRUE
793.454	0.00322054	2	TRUE
793.456	0.00644108	2	TRUE
793.458	-0.00611903	2	TRUE
793.46	-0.0106278	2	TRUE
793.462	-0.000644108	2	TRUE
793.464	-0.0077293	2	TRUE
793.466	-0.0077293	2	TRUE
793.468	0.00805135	2	TRUE
793.47	0.00354259	2	TRUE
793.472	-0.00708519	2	TRUE
793.474	-0.00547492	2	TRUE
793.476	-0.00547492	2	TRUE
793.478	-0.00998368	2	TRUE
793.48	-0.00579697	2	TRUE
793.482	-0.00128822	2	TRUE
793.484	-0.00611903	2	TRUE
793.486	0.00547492	2	TRUE
793.488	-0.0041867	2	TRUE
793.49	-0.00579697	2	TRUE
793.492	-0.00611903	2	TRUE
793.494	0.00966162	2	TRUE
793.496	-0.00515287	2	TRUE
793.498	-0.00998368	2	TRUE
793.5	0.000966162	2	TRUE
793.502	0.000644108	2	TRUE
793.504	0.00354259	2	TRUE
793.506	-0.00322054	2	TRUE
793.508	-0.00676314	2	TRUE
793.51	-0.00966162	2	TRUE
793.512	0.0202894	2	TRUE
793.514	0.0148145	2	TRUE
793.516	-0.00128822	2	TRUE
793.518	-0.00547492	2	TRUE
793.52	0.00354259	2	TRUE
793.522	-0.000966162	2	TRUE
793.524	0.00966162	2	TRUE
793.526	-0.00547492	2	TRUE
793.528	-0.0103057	2	TRUE
793.53	-0.00869546	2	TRUE
793.532	0.0331716	2	TRUE
793.534	-0.0367142	2	FALSE
793.536	-0.000644108	2	FALSE
793.538	0.0132042	2	FALSE
793.54	0.00161027	2	FALSE
793.542	-0.00193232	2	FALSE
793.544	0.00225438	2	FALSE
793.546	-0.00805135	2	FALSE
793.548	-0.000644108	2	FALSE
793.55	-0.018035	2	FALSE
793.552	0.0148145	2	FALSE
793.554	-0.178418	2	FALSE
793.556	0.00515287	2	FALSE
793.558	0.0122381	2	FALSE
793.56	0.00386465	2	FALSE
793.562	0.00289849	2	FALSE
793.564	-0.00869546	2	FALSE
793.566	0.00225438	2	FALSE
793.568	-0.00483081	2	FALSE
793.57	0	2	FALSE
793.572	0.00322054	2	FALSE
793.574	-0.011916	2	FALSE
793.576	-0.0144924	2	FALSE
793.578	0.0206115	2	FALSE
793.58	-0.0904972	2	FALSE
793.582	-0.00257643	2	FALSE
793.584	0.00515287	2	FALSE
793.586	-0.00193232	2	FALSE
793.588	0.000644108	2	FALSE
793.59	-0.00161027	2	FALSE
793.592	0.00579697	2	FALSE
793.594	-0.00483081	2	FALSE
793.596	0.0115939	2	FALSE
793.598	-0.00128822	2	FALSE
793.6	0.00289849	2	FALSE
793.602	-0.00805135	2	FALSE
793.604	0.0041867	2	FALSE
793.606	0.0380024	2	FALSE
793.608	-0.0209335	2	FALSE
793.61	-0.00386465	2	FALSE
793.612	0.0132042	2	FALSE
793.614	0.00708519	2	FALSE
793.616	0.000644108	2	FALSE
793.618	-0.00869546	2	FALSE
793.62	-0.00128822	2	FALSE
793.622	0.00611903	2	FALSE
793.624	0.0041867	2	FALSE
793.626	0.000644108	2	FALSE
793.628	0.00128822	2	FALSE
793.63	-0.00805135	2	FALSE
793.632	-0.0360701	2	FALSE
793.634	-0.011916	2	FALSE
793.636	0.0618344	2	FALSE
793.638	0.0383244	2	FALSE
793.64	-0.000644108	2	FALSE
793.642	0.0077293	2	FALSE
793.644	0.0109498	2	FALSE
793.646	0.00322054	2	FALSE
793.648	0.00354259	2	FALSE
793.65	-0.00225438	2	FALSE
793.652	-0.0112719	2	FALSE
793.654	0.00579697	2	FALSE
793.656	-0.00289849	2	FALSE
793.658	-0.00450876	2	FALSE
793.66	0.0041867	2	FALSE
793.662	0.00128822	2	FALSE
793.664	-0.011916	2	FALSE
793.666	0.00128822	2	FALSE
793.668	-0.0550712	2	FALSE
793.67	0.0161027	2	FALSE
793.672	0.0106278	2	FALSE
793.674	-0.00740724	2	FALSE
793.676	-0.00322054	2	FALSE
793.678	0.0151365	2	FALSE
793.68	-0.00225438	2	FALSE
793.682	-0.0041867	2	FALSE
793.684	0.00708519	2	FALSE
793.686	-0.0041867	2	FALSE
793.688	0.00161027	2	FALSE
793.69	0.000322054	2	FALSE
793.692	-0.00354259	2	FALSE
793.694	0.00128822	2	FALSE
793.696	0.0228658	2	FALSE
793.698	-0.000644108	2	FALSE
793.7	-0.0109498	2	FALSE
793.702	0.023832	2	FALSE
793.704	-0.136229	2	FALSE
793.706	-0.00676314	2	FALSE
793.708	-0.00805135	2	FALSE
793.71	0.00483081	2	FALSE
793.712	0.0141704	2	FALSE
793.714	-0.00515287	2	FALSE
793.716	0.00161027	2	FALSE
793.718	0.000966162	2	FALSE
793.72	0.00128822	2	FALSE
793.722	0.00386465	2	FALSE
793.724	0.00289849	2	FALSE
793.726	-0.00450876	2	FALSE
793.728	0.00354259	2	FALSE
793.73	0.00193232	2	FALSE
793.732	-0.00901751	2	FALSE
793.734	-0.00579697	2	FALSE
793.736	0.00579697	2	FALSE
793.738	-0.0125601	2	FALSE
793.74	-0.00708519	2	FALSE
793.742	0.0624785	2	FALSE
793.744	0.0524948	0	FALSE
793.746	0.0148145	0	FALSE
793.748	0.0125601	0	FALSE
793.75	0.00611903	0	FALSE
793.752	-0.000966162	0	FALSE
793.754	0.00193232	0	FALSE
793.756	-0.000966162	0	FALSE
793.758	-0.00289849	0	FALSE
793.76	0.000644108	0	FALSE
793.762	0.0141704	0	FALSE
793.764	-0.0041867	0	FALSE
793.766	-0.00128822	0	FALSE
793.768	-0.00386465	0	FALSE
793.77	-0.00579697	0	FALSE
793.772	0.00128822	0	FALSE
793.774	0.00128822	0	FALSE
793.776	-0.00161027	0	FALSE
793.778	0.00869546	0	FALSE
793.78	-0.000322054	0	FALSE
793.782	-0.00354259	0	FALSE
793.784	-0.00257643	0	FALSE
793.786	0.00805135	0	FALSE
793.788	-0.00161027	0	FALSE
793.79	-0.00483081	0	FALSE
793.792	0.00644108	0	FALSE
793.794	0.00161027	0	FALSE
793.796	0.000644108	0	FALSE
793.798	-0.0103057	0	FALSE
793.8	-0.00644108	0	FALSE
793.802	-0.00708519	0	FALSE
793.804	0.00837341	0	FALSE
793.806	-0.00225438	0	FALSE
793.808	-0.00579697	0	FALSE
793.81	-0.00193232	0	FALSE
793.812	0.0132042	0	FALSE
793.814	0.0138483	0	FALSE
793.816	0.00579697	0	FALSE
793.818	-0.0106278	0	FALSE
793.82	0.0132042	0	FALSE
793.822	0.00354259	0	FALSE
793.824	-0.00547492	0	FALSE
793.826	-0.0125601	0	FALSE
793.828	-0.00257643	0	FALSE
793.83	-0.00966162	0	FALSE
793.832	-0.00257643	0	FALSE
793.834	-0.000966162	0	FALSE
793.836	0.00225438	0	FALSE
793.838	-0.00128822	0	FALSE
793.84	0.00805135	0	FALSE
793.842	0.00644108	0	FALSE
793.844	0.00354259	0	FALSE
793.846	0.000322054	0	FALSE
793.848	-0.00257643	0	FALSE
793.85	-0.00676314	0	FALSE
793.852	-0.0106278	0	FALSE
793.854	-0.00225438	0	FALSE
793.856	-0.00644108	0	FALSE
793.858	0	0	FALSE
793.86	0.000644108	0	FALSE
793.862	0.0164248	0	FALSE
793.864	-0.00611903	0	FALSE
793.866	0.000644108	0	FALSE
793.868	0.00161027	0	FALSE
793.87	-0.000966162	0	TRUE
793.872	-0.00128822	0	TRUE
793.874	0.00289849	0	TRUE
793.876	-0.00676314	0	TRUE
793.878	-0.0135263	0	TRUE
793.88	0.0041867	0	TRUE
793.882	0.00225438	0	TRUE
793.884	-0.00483081	0	TRUE
793.886	-0.0132042	0	TRUE
793.888	0.00128822	0	TRUE
793.89	0.00611903	0	TRUE
793.892	-0.00837341	0	TRUE
793.894	0.000322054	0	TRUE
793.896	0.000966162	0	TRUE
793.898	0.00611903	0	TRUE
793.9	0.00450876	0	TRUE
793.902	0.00225438	0	TRUE
793.904	0.00483081	0	TRUE
793.906	0.0132042	0	TRUE
793.908	-0.00998368	0	TRUE
793.91	-0.0138483	0	TRUE
793.912	0.00483081	0	TRUE
793.914	0	0	TRUE
793.916	-0.0186791	0	TRUE
793.918	-0.00450876	0	TRUE
793.92	0.0206115	0	TRUE
793.922	-0.0135263	0	TRUE
793.924	-0.0144924	0	TRUE
793.926	0.0109498	0	TRUE
793.928	0.0241541	0	TRUE
793.93	-0.0077293	0	TRUE
793.932	0.0270525	0	TRUE
793.934	-0.00322054	0	TRUE
793.936	-0.00193232	0	TRUE
793.938	0.00161027	0	TRUE
793.94	0.0247982	0	TRUE
793.942	-0.0331716	0	TRUE
793.944	0.00386465	0	TRUE
793.946	0.141382	0	TRUE
793.948	0.0579697	2	TRUE
793.95	0.0235099	2	TRUE
793.952	0.0186791	2	TRUE
793.954	0.00579697	2	TRUE
793.956	0.00644108	2	FALSE
793.958	-0.00644108	2	FALSE
793.96	0.00933957	2	FALSE
793.962	0.0077293	2	FALSE
793.964	-0.0109498	2	FALSE
793.966	-0.00869546	2	FALSE
793.968	-0.00676314	2	FALSE
793.97	-0.0157806	2	FALSE
793.972	0.00740724	2	FALSE
793.974	-0.0161027	2	FALSE
793.976	-0.0286628	2	FALSE
793.978	0.112397	2	FALSE
793.98	-0.0315613	2	FALSE
793.982	0.0231879	2	FALSE
793.984	0.0148145	2	FALSE
793.986	0.000644108	2	FALSE
793.988	-0.0280187	2	FALSE
793.99	0.000322054	2	FALSE
793.992	0.00193232	2	FALSE
793.994	-0.0115939	2	FALSE
793.996	-0.00257643	2	FALSE
793.998	0.000322054	2	FALSE
794	-0.00644108	2	FALSE
794.002	0.0193232	2	FALSE
794.004	-0.000644108	2	FALSE
794.006	-0.0431552	2	FALSE
794.008	0.0611903	2	FALSE
794.01	-0.28534	2	FALSE
794.012	0.0231879	2	FALSE
794.014	0.018035	2	FALSE
794.016	0.00547492	2	FALSE
794.018	-0.0141704	2	FALSE
794.02	0.0115939	2	FALSE
794.022	0.000966162	2	FALSE
794.024	-0.00740724	2	FALSE
794.026	0.00128822	2	FALSE
794.028	0.0186791	2	FALSE
794.03	-0.00933957	2	FALSE
794.032	0.00225438	2	FALSE
794.034	-0.0318834	2	FALSE
794.036	0.0138483	2	FALSE
794.038	-0.0602241	2	FALSE
794.04	-0.017713	2	FALSE
794.042	0.286628	2	FALSE
794.044	0.0331716	2	FALSE
794.046	0.0351039	2	FALSE
794.048	0.00322054	2	FALSE
794.05	0.00289849	2	FALSE
794.052	0.00837341	2	FALSE
794.054	0.0167468	2	FALSE
794.056	0.000322054	2	FALSE
794.058	-0.00289849	2	FALSE
794.06	0.00322054	2	FALSE
794.062	-0.0138483	2	FALSE
794.064	-0.0244761	2	FALSE
794.066	-0.0479861	2	FALSE
794.068	0.0547492	2	FALSE
794.07	-0.0582918	2	FALSE
794.072	0.0753607	2	FALSE
794.074	-0.291459	2	FALSE
794.076	0.0486302	2	FALSE
794.078	-0.0157806	2	FALSE
794.08	0.0212556	2	FALSE
794.082	0.00483081	2	FALSE
794.084	0.00193232	2	FALSE
794.086	0.00483081	2	FALSE
794.088	0.00450876	2	FALSE
794.09	-0.000644108	2	FALSE
794.092	0.00322054	2	FALSE
794.094	0.0103057	2	FALSE
794.096	0.00611903	2	FALSE
794.098	-0.0148145	2	FALSE
794.1	-0.00740724	2	FALSE
794.102	-0.0399347	2	FALSE
794.104	0.0505625	2	FALSE
794.106	-0.0512066	2	FALSE
794.108	-0.0470199	2	FALSE
794.11	0.558764	2	FALSE
794.112	0.124635	0	FALSE
794.114	-0.0331716	0	FALSE
794.116	0.0512066	0	FALSE
794.118	-0.0492743	0	FALSE
794.12	0.0138483	0	FALSE
794.122	-0.00515287	0	FALSE
794.124	0.00515287	0	FALSE
794.126	0.00257643	0	FALSE
794.128	-0.00483081	0	FALSE
794.13	-0.00193232	0	FALSE
794.132	-0.0186791	0	FALSE
794.134	-0.0077293	0	FALSE
794.136	-0.029629	0	FALSE
794.138	0.0731063	0	FALSE
794.14	-0.169722	0	FALSE
794.142	0.0193232	0	FALSE
794.144	-0.571001	0	FALSE
794.146	0.16457	0	FALSE
794.148	0.0402568	0	FALSE
794.15	0.294035	0	FALSE
794.152	-0.0437994	0	FALSE
794.154	-0.218353	0	FALSE
794.156	0.213844	0	FALSE
794.158	0.0479861	0	FALSE
794.16	0.0373583	0	FALSE
794.162	-0.116584	0	FALSE
794.164	-0.00933957	0	FALSE
794.166	-0.00547492	0	FALSE
794.168	-0.0077293	0	FALSE
794.17	-0.00386465	0	FALSE
794.172	-0.00933957	0	FALSE
794.174	0.00225438	0	FALSE
794.176	-0.0247982	0	FALSE
794.178	0.0570036	0	FALSE
794.18	-0.0531389	0	FALSE
794.182	-0.0988706	0	FALSE
794.184	0.43735	0	FALSE
794.186	-0.0428332	0	FALSE
794.188	0.0521728	0	FALSE
794.19	0.0463758	0	FALSE
794.192	-0.0383244	0	FALSE
794.194	-0.0225438	0	FALSE
794.196	0.199674	0	FALSE
794.198	0.0251202	0	FALSE
794.2	-0.301765	0	FALSE
794.202	-0.85312	0	FALSE
794.204	0.407077	0	FALSE
794.206	-1.4267	0	FALSE
794.208	-0.270525	0	FALSE
794.21	0.302731	0	FALSE
794.212	-0.453774	0	FALSE
794.214	-0.00322054	0	FALSE
794.216	-0.0528169	0	FALSE
794.218	-0.0731063	0	FALSE
794.22	0.00676314	0	FALSE
794.222	0.184537	0	FALSE
794.224	0.173265	0	FALSE
794.226	0.135263	0	FALSE
794.228	0.0328495	0	FALSE
794.23	-0.0254423	0	FALSE
794.232	-0.0151365	0	FALSE
794.234	-0.0144924	0	FALSE
794.236	-0.0132042	0	FALSE
794.238	-0.0138483	0	FALSE
794.24	0.0190012	0	FALSE
794.242	0.00128822	0	FALSE
794.244	-0.0122381	0	FALSE
794.246	-0.0125601	0	FALSE
794.248	0.00837341	0	FALSE
794.25	0.0173909	0	FALSE
794.252	-0.0454096	0	FALSE
794.254	0.00225438	0	FALSE
794.256	-0.00354259	0	FALSE
794.258	0.00676314	0	FALSE
794.26	-0.0157806	0	FALSE
794.262	-0.0164248	0	FALSE
794.264	0.00611903	0	FALSE
794.266	0.0144924	0	FALSE
794.268	-0.0186791	0	FALSE
794.27	-0.000644108	0	FALSE
794.272	0.071174	0	FALSE
794.274	-0.0888869	0	FALSE
794.276	-0.0144924	0	FALSE
794.278	0.0486302	0	FALSE
794.28	-0.0360701	0	FALSE
794.282	0.0106278	0	FALSE
794.284	0	0	FALSE
794.286	0.0631226	0	FALSE
794.288	-0.0466978	0	FALSE
794.29	-0.0167468	0	FALSE
794.292	0.0515287	0	FALSE
794.294	-0.0315613	0	FALSE
794.296	-0.0193232	0	FALSE
794.298	0.0157807	0	FALSE
794.3	0.0679534	0	FALSE
794.302	-0.0489522	0	FALSE
794.304	-0.0293069	0	FALSE
794.306	0.047342	0	FALSE
794.308	-0.00128822	0	FALSE
794.31	-0.0431552	0	FALSE
794.312	0.0148145	0	FALSE
794.314	0.041867	0	FALSE
794.316	-0.00450876	0	FALSE
794.318	-0.0486302	0	FALSE
794.32	0.0495963	0	FALSE
794.322	-0.00805135	0	FALSE
794.324	-0.0409009	0	FALSE
794.326	0.0650549	0	FALSE
794.328	-0.0103057	0	FALSE
794.33	-0.0115939	0	FALSE
794.332	-0.0135263	1	FALSE
794.334	0.0170689	1	FALSE
794.336	-0.00933957	1	FALSE
794.338	-0.0344598	1	FALSE
794.34	0.047342	1	FALSE
794.342	-0.000966162	1	FALSE
794.344	-0.0212556	1	FALSE
794.346	-0.0106278	1	FALSE
794.348	0.0466978	1	FALSE
794.35	-0.00579697	1	FALSE
794.352	-0.0495963	1	FALSE
794.354	0.0528169	1	FALSE
794.356	-0.00161027	1	FALSE
794.358	-0.0563595	1	FALSE
794.36	-0.000322054	1	FALSE
794.362	0.0553933	1	FALSE
794.364	-0.0431552	1	FALSE
794.366	-0.0199674	1	FALSE
794.368	0.0685975	1	FALSE
794.37	-0.0260864	1	FALSE
794.372	-0.0479861	1	FALSE
794.374	0.0128822	1	FALSE
794.376	0.0286628	1	FALSE
794.378	-0.0347818	1	FALSE
794.38	0.00193232	1	FALSE
794.382	0.0434773	1	FALSE
794.384	-0.0547492	1	FALSE
794.386	-0.0138483	1	FALSE
794.388	0.0689196	1	FALSE
794.39	-0.0235099	1	FALSE
794.392	-0.0441214	1	FALSE
794.394	0.017713	1	FALSE
794.396	0.0254423	1	FALSE
794.398	-0.041867	1	FALSE
794.4	0.00193232	1	FALSE
794.402	0.0579697	1	FALSE
794.404	-0.0363921	1	FALSE
794.406	-0.0421891	1	FALSE
794.408	0.0370362	1	FALSE
794.41	-0.00193232	1	FALSE
794.412	-0.0241541	1	FALSE
794.414	0.00869546	1	FALSE
794.416	0.0495963	1	FALSE
794.418	-0.0383244	1	FALSE
794.42	-0.029951	1	FALSE
794.422	0.0367142	1	FALSE
794.424	-0.0161027	1	FALSE
794.426	-0.0286628	1	FALSE
794.428	0.0202894	1	FALSE
794.43	0.065699	1	FALSE
794.432	-0.0196453	1	FALSE
794.434	-0.0392906	1	FALSE
794.436	0.0521728	1	FALSE
794.438	0.0141704	1	FALSE
794.44	-0.0293069	1	FALSE
794.442	-0.00676314	1	FALSE
794.444	0.0367142	1	FALSE
794.446	0.00450876	1	FALSE
794.448	-0.0502404	1	FALSE
794.45	0.0212556	0	FALSE
794.452	0.0199674	0	FALSE
794.454	-0.0138483	0	FALSE
794.456	-0.0251202	0	FALSE
794.458	0.0305951	0	FALSE
794.46	0.00547492	0	FALSE
794.462	-0.0331716	0	FALSE
794.464	0.0206115	0	FALSE
794.466	0.0199674	0	FALSE
794.468	-0.0289849	0	FALSE
794.47	0	0	FALSE
794.472	0.0389685	0	FALSE
794.474	-0.011916	0	FALSE
794.476	-0.0251202	0	FALSE
794.478	0.0161027	0	FALSE
794.48	0.0164248	0	FALSE
794.482	-0.00933957	0	FALSE
794.484	-0.0164248	0	FALSE
794.486	0.0251202	0	FALSE
794.488	-0.00450876	0	FALSE
794.49	-0.0341377	0	FALSE
794.492	0.0154586	0	FALSE
794.494	0.00708519	0	FALSE
794.496	-0.0041867	0	FALSE
794.498	0.000322054	0	FALSE
794.5	0.00483081	0	FALSE
794.502	-0.00386465	0	FALSE
794.504	-0.00611903	0	FALSE
794.506	0.00515287	0	FALSE
794.508	0.00450876	0	FALSE
794.51	0.00837341	0	FALSE
794.512	0.0077293	0	FALSE
794.514	0.0041867	0	FALSE
794.516	0.00450876	0	FALSE
794.518	-0.00611903	0	FALSE
794.52	0.00676314	0	FALSE
794.522	-0.00354259	0	FALSE
794.524	-0.00740724	0	FALSE
794.526	-0.00354259	0	FALSE
794.528	0.00740724	0	FALSE
794.53	0.00450876	0	FALSE
794.532	-0.00257643	0	FALSE
794.534	-0.000966162	0	FALSE
794.536	0.00386465	0	FALSE
794.538	-0.00966162	0	FALSE
794.54	-0.00901751	0	FALSE
794.542	-0.000966162	0	FALSE
794.544	-0.00805135	0	FALSE
794.546	0.00901751	0	FALSE
794.548	0.00933957	0	FALSE
794.55	-0.00322054	0	FALSE
794.552	0.00161027	0	FALSE
794.554	-0.00193232	0	FALSE
794.556	-0.00644108	0	FALSE
794.558	-0.00450876	0	FALSE
794.56	-0.00128822	0	FALSE
794.562	0.00450876	0	FALSE
794.564	0.00676314	0	FALSE
794.566	-0.00579697	0	FALSE
794.568	-0.00547492	0	FALSE
794.57	0.0115939	0	FALSE
794.572	-0.000966162	0	FALSE
794.574	0.0041867	0	FALSE
794.576	0.00289849	0	FALSE
794.578	0.00998368	0	FALSE
794.58	-0.00386465	0	FALSE
794.582	-0.000644108	0	FALSE
794.584	0.00289849	0	FALSE
794.586	-0.00579697	0	FALSE
794.588	0.00225438	0	FALSE
794.59	0.00547492	0	FALSE
794.592	-0.00289849	0	FALSE
794.594	0.00837341	0	FALSE
794.596	0.00837341	0	FALSE
794.598	-0.00225438	0	FALSE
794.6	-0.00708519	0	FALSE
794.602	0.00128822	0	FALSE
794.604	-0.000322054	0	FALSE
794.606	-0.0077293	0	FALSE
794.608	-0.00483081	0	FALSE
794.61	0.00354259	0	FALSE
794.612	0.0148145	0	FALSE
794.614	-0.00193232	0	FALSE
794.616	-0.00708519	0	FALSE
794.618	-0.000322054	0	FALSE
794.62	0.00161027	0	FALSE
794.622	0	0	FALSE
794.624	-0.000966162	0	FALSE
794.626	0.00193232	0	FALSE
794.628	0.00547492	0	FALSE
794.63	-0.00547492	0	FALSE
794.632	-0.000966162	0	FALSE
794.634	0.000966162	0	FALSE
794.636	0.00386465	0	FALSE
794.638	0.0128822	0	FALSE
794.64	0.00611903	0	FALSE
794.642	-0.00128822	0	FALSE
794.644	0.00676314	0	FALSE
794.646	0.00193232	0	FALSE
794.648	-0.000322054	0	FALSE
794.65	-0.00193232	0	FALSE
794.652	0.00708519	0	FALSE
794.654	0.00289849	0	FALSE
794.656	0.00128822	0	FALSE
794.658	-0.00740724	0	FALSE
794.66	-0.00161027	0	FALSE
794.662	0.00869546	0	FALSE
794.664	0.0112719	0	FALSE
794.666	-0.000966162	0	FALSE
794.668	-0.000966162	0	FALSE
794.67	-0.0225438	0	FALSE
794.672	-0.000644108	0	FALSE
794.674	-0.00547492	0	FALSE
794.676	0.00450876	0	FALSE
794.678	-0.00354259	0	FALSE
794.68	0.00966162	0	FALSE
794.682	-0.00289849	0	FALSE
794.684	0.00257643	0	FALSE
794.686	0.00644108	0	FALSE
794.688	0.00289849	0	FALSE
794.69	-0.00128822	0	FALSE
794.692	0.000966162	0	FALSE
794.694	0.00901751	0	FALSE
794.696	-0.000644108	0	FALSE
794.698	-0.00837341	0	FALSE
794.7	0.00225438	0	FALSE
794.702	0.0077293	0	FALSE
794.704	0.0125601	0	FALSE
794.706	0.0041867	0	FALSE
794.708	0	0	FALSE
794.71	0.00611903	0	FALSE
794.712	0.00386465	0	FALSE
794.714	-0.00289849	0	FALSE
794.716	-0.00611903	0	FALSE
794.718	-0.00225438	0	FALSE
794.72	0.00869546	0	FALSE
794.722	0.00386465	0	FALSE
794.724	-0.00225438	0	FALSE
794.726	0.000322054	0	FALSE
794.728	0.0077293	0	FALSE
794.73	0.017713	0	FALSE
794.732	-0.000322054	0	FALSE
794.734	0.00611903	0	FALSE
794.736	0.0115939	0	FALSE
794.738	-0.000644108	0	FALSE
794.74	-0.00161027	0	FALSE
794.742	-0.00676314	0	FALSE
794.744	0.00837341	0	FALSE
794.746	0.00837341	0	FALSE
794.748	0.00225438	0	FALSE
794.75	-0.00289849	0	FALSE
794.752	-0.0112719	0	FALSE
794.754	-0.00483081	0	FALSE
794.756	-0.00322054	0	FALSE
794.758	-0.00579697	0	FALSE
794.76	0.00257643	0	FALSE
794.762	0.00805135	0	FALSE
794.764	-0.00998368	0	FALSE
794.766	0.00128822	0	FALSE
794.768	-0.00611903	0	FALSE
794.77	-0.00161027	0	FALSE
794.772	0.00611903	0	FALSE
794.774	-0.000644108	0	FALSE
794.776	-0.00483081	0	FALSE
794.778	-0.00644108	0	FALSE
794.78	-0.00805135	0	FALSE
794.782	-0.000966162	0	FALSE
794.784	-0.00161027	0	FALSE
794.786	0.000322054	0	FALSE
794.788	0.00128822	0	FALSE
794.79	0.0167468	0	FALSE
794.792	0.00515287	0	FALSE
794.794	0.00547492	0	FALSE
794.796	0.00837341	0	FALSE
794.798	0.000644108	0	FALSE
794.8	-0.00225438	0	FALSE
794.802	0.00676314	0	FALSE
794.804	0.0106278	0	FALSE
794.806	-0.00450876	0	FALSE
794.808	0.00579697	0	FALSE
794.81	0.00322054	0	FALSE
794.812	0.00579697	0	FALSE
794.814	-0.00161027	0	FALSE
794.816	-0.000644108	0	FALSE
794.818	-0.000644108	0	FALSE
794.82	0.00161027	0	FALSE
794.822	-0.000966162	0	FALSE
794.824	-0.00998368	0	FALSE
794.826	-0.00386465	0	FALSE
794.828	0.00998368	0	FALSE
794.83	0.00354259	0	FALSE
794.832	0.00257643	0	FALSE
794.834	-0.00515287	0	FALSE
794.836	-0.00289849	0	FALSE
794.838	-0.00257643	0	FALSE
794.84	-0.0041867	0	FALSE
794.842	-0.0103057	0	FALSE
794.844	0.00322054	0	FALSE
794.846	-0.00193232	0	FALSE
794.848	0.00450876	0	FALSE
794.85	-0.00193232	0	FALSE
794.852	0.00322054	0	FALSE
794.854	0.00483081	0	FALSE
794.856	-0.00257643	0	FALSE
794.858	-0.00547492	0	FALSE
794.86	-0.0132042	0	FALSE
794.862	0.00676314	0	FALSE
794.864	-0.00161027	0	FALSE
794.866	0.0041867	0	FALSE
794.868	0.00128822	0	FALSE
794.87	0.00676314	0	FALSE
794.872	0.000966162	0	FALSE
794.874	0.00515287	0	FALSE
794.876	-0.00161027	0	FALSE
794.878	0.000644108	0	FALSE
794.88	0.0196453	0	FALSE
794.882	-0.00386465	0	FALSE
794.884	-0.00322054	0	FALSE
794.886	-0.00644108	0	FALSE
794.888	-0.000966162	0	FALSE
794.89	-0.00483081	0	FALSE
794.892	-0.00805135	0	FALSE
794.894	-0.0112719	0	FALSE
794.896	-0.00450876	0	FALSE
794.898	-0.00611903	0	FALSE
794.9	-0.0109498	0	FALSE
794.902	0.00740724	0	FALSE
794.904	-0.0041867	0	FALSE
794.906	-0.0041867	0	FALSE
794.908	-0.00322054	0	FALSE
794.91	0.00289849	0	FALSE
794.912	0.00933957	0	FALSE
794.914	0.00547492	0	FALSE
794.916	-0.00289849	0	FALSE
794.918	0.000322054	0	FALSE
794.92	0.017713	0	FALSE
794.922	-0.00128822	0	FALSE
794.924	-0.00322054	0	FALSE
794.926	0.000966162	0	FALSE
794.928	0.0103057	0	FALSE
794.93	0.00128822	0	FALSE
794.932	-0.000966162	0	FALSE
794.934	-0.00225438	0	FALSE
794.936	0.00386465	0	FALSE
794.938	0.00708519	0	FALSE
794.94	0.000322054	0	FALSE
794.942	-0.00354259	0	FALSE
794.944	0.0106278	0	FALSE
794.946	-0.0041867	0	FALSE
794.948	0.000322054	0	FALSE
794.95	-0.00547492	0	FALSE
794.952	-0.00193232	0	FALSE
794.954	-0.000644108	0	FALSE
794.956	0.00837341	0	FALSE
794.958	-0.00128822	0	FALSE
794.96	0	0	FALSE
794.962	0.00257643	0	FALSE
794.964	0.000322054	0	FALSE
794.966	-0.0041867	0	FALSE
794.968	-0.00450876	0	FALSE
794.97	-0.00515287	0	FALSE
794.972	0.00483081	0	FALSE
794.974	0.00257643	0	FALSE
794.976	0.00386465	0	FALSE
794.978	0.0141704	0	FALSE
794.98	0.00450876	0	FALSE
794.982	0.00193232	0	FALSE
794.984	0.00193232	0	FALSE
794.986	-0.0122381	0	FALSE
794.988	0.00225438	0	FALSE
794.99	0.00708519	0	TRUE
794.992	0.00933957	0	TRUE
794.994	0.00740724	0	TRUE
794.996	0.00805135	0	TRUE
794.998	0.000322054	0	TRUE
795	-0.00837341	0	TRUE
795.002	-0.0167468	0	TRUE
795.004	-0.00386465	0	TRUE
795.006	-0.0077293	0	TRUE
795.008	-0.00257643	0	TRUE
795.01	-0.000644108	0	TRUE
795.012	0.00579697	0	TRUE
795.014	-0.00161027	0	TRUE
795.016	0.00193232	0	TRUE
795.018	-0.00547492	0	TRUE
795.02	-0.0164248	0	TRUE
795.022	-0.0041867	0	TRUE
795.024	-0.0109498	0	TRUE
795.026	0.00128822	0	TRUE
795.028	-0.00676314	0	TRUE
795.03	0.00225438	0	TRUE
795.032	-0.00354259	0	TRUE
795.034	0.000644108	0	TRUE
795.036	0.0138483	0	TRUE
795.038	-0.00161027	0	TRUE
795.04	-0.000322054	0	TRUE
795.042	-0.00386465	0	TRUE
795.044	-0.0112719	0	TRUE
795.046	0.0041867	0	TRUE
795.048	0.00354259	0	TRUE
795.05	-0.00128822	0	TRUE
795.052	-0.00515287	0	TRUE
795.054	-0.0157806	0	TRUE
795.056	0.0141704	0	TRUE
795.058	-0.0634446	2	TRUE
795.06	-0.00483081	2	TRUE
795.062	-0.00322054	2	TRUE
795.064	0	2	TRUE
795.066	-0.0041867	2	TRUE
795.068	0.00257643	2	TRUE
795.07	0.00901751	2	TRUE
795.072	0.00289849	2	TRUE
795.074	-0.00547492	2	TRUE
795.076	0	2	TRUE
795.078	0.011916	2	TRUE
795.08	0.00837341	2	TRUE
795.082	-0.0193232	2	TRUE
795.084	-0.00515287	2	TRUE
795.086	0.00547492	2	TRUE
795.088	-0.0135263	2	TRUE
795.09	-0.000644108	2	TRUE
795.092	-0.0125601	2	TRUE
795.094	-0.0041867	2	TRUE
795.096	-0.0122381	2	TRUE
795.098	0.00547492	2	TRUE
795.1	-0.137839	2	TRUE
795.102	-0.00901751	2	FALSE
795.104	0.00354259	2	FALSE
795.106	0.000966162	2	FALSE
795.108	0.00225438	2	FALSE
795.11	0.00225438	2	FALSE
795.112	0.0170689	2	FALSE
795.114	-0.00161027	2	FALSE
795.116	0.00289849	2	FALSE
795.118	-0.00901751	2	FALSE
795.12	-0.0141704	2	FALSE
795.122	0.104668	2	FALSE
795.124	-0.0328495	2	FALSE
795.126	-0.00579697	2	FALSE
795.128	0.0212556	2	FALSE
795.13	0.00933957	2	FALSE
795.132	0.00547492	2	FALSE
795.134	-0.000322054	2	FALSE
795.136	0.00322054	2	FALSE
795.138	0.00676314	2	FALSE
795.14	-0.0138483	2	FALSE
795.142	0.000644108	2	FALSE
795.144	-0.0138483	2	FALSE
795.146	-0.0380024	2	FALSE
795.148	0.0405788	2	FALSE
795.15	-0.361022	2	FALSE
795.152	-0.0914633	2	FALSE
795.154	0	2	FALSE
795.156	-0.0125601	2	FALSE
795.158	-0.0128822	2	FALSE
795.16	-0.00386465	2	FALSE
795.162	0.00128822	2	FALSE
795.164	0.00450876	2	FALSE
795.166	-0.000644108	2	FALSE
795.168	-0.00611903	2	FALSE
795.17	0.0186791	2	FALSE
795.172	-0.00322054	2	FALSE
795.174	-0.0270525	2	FALSE
795.176	0.813188	2	FALSE
795.178	-0.0380024	2	FALSE
795.18	-0.0405788	2	FALSE
795.182	0.00128822	2	FALSE
795.184	-0.00676314	2	FALSE
795.186	-0.0251202	2	FALSE
795.188	0.0196453	2	FALSE
795.19	0.00708519	2	FALSE
795.192	0	2	FALSE
795.194	0.011916	2	FALSE
795.196	0.00966162	2	FALSE
795.198	0.00515287	2	FALSE
795.2	0.0273746	2	FALSE
795.202	-0.0041867	2	FALSE
795.204	-0.0280187	2	FALSE
795.206	0.537509	2	FALSE
795.208	0.0557154	2	FALSE
795.21	-0.0985485	2	FALSE
795.212	-0.0193232	2	FALSE
795.214	0.000966162	2	FALSE
795.216	0.00515287	2	FALSE
795.218	-0.00805135	2	FALSE
795.22	0.00611903	2	FALSE
795.222	0.0193232	2	FALSE
795.224	-0.00128822	2	FALSE
795.226	-0.00225438	2	FALSE
795.228	-0.0164248	2	FALSE
795.23	0.0103057	2	FALSE
795.232	-0.0421891	2	FALSE
795.234	0.0293069	2	FALSE
795.236	-0.805134	2	FALSE
795.238	-0.161349	2	FALSE
795.24	-0.0370362	2	FALSE
795.242	-0.0132042	2	FALSE
795.244	-0.0164248	2	FALSE
795.246	0.018035	2	FALSE
795.248	0.0115939	2	FALSE
795.25	0.00998368	2	FALSE
795.252	0.00837341	2	FALSE
795.254	0.00869546	2	FALSE
795.256	0.00386465	2	FALSE
795.258	-0.0186791	2	FALSE
795.26	0.00450876	2	FALSE
795.262	-0.00547492	2	FALSE
795.264	-0.0386465	2	FALSE
795.266	0.0241541	2	FALSE
795.268	-0.316901	2	FALSE
795.27	-0.0875987	2	FALSE
795.272	-0.0183571	2	FALSE
795.274	-0.0135263	2	FALSE
795.276	0.00161027	2	FALSE
795.278	0.00644108	2	FALSE
795.28	0.00579697	2	FALSE
795.282	0.00289849	2	FALSE
795.284	0	2	FALSE
795.286	-0.00322054	2	FALSE
795.288	0.00515287	2	FALSE
795.29	0.0138483	2	FALSE
795.292	0.00289849	2	FALSE
795.294	0.00998368	2	FALSE
795.296	0.00354259	2	FALSE
795.298	-0.00579697	2	FALSE
795.3	0.00354259	2	FALSE
795.302	-0.0196453	2	FALSE
795.304	0.0132042	2	FALSE
795.306	-0.126245	2	FALSE
795.308	-0.0599021	2	FALSE
795.31	-0.0370362	2	FALSE
795.312	-0.00837341	2	FALSE
795.314	0.00354259	2	FALSE
795.316	-0.00998368	2	FALSE
795.318	-0.00289849	2	FALSE
795.32	0.00708519	2	FALSE
795.322	0.00547492	2	FALSE
795.324	0.00128822	2	FALSE
795.326	-0.00354259	2	FALSE
795.328	0.00933957	2	FALSE
795.33	-0.00515287	2	FALSE
795.332	-0.000644108	2	FALSE
795.334	-0.000966162	2	FALSE
795.336	-0.000322054	2	FALSE
795.338	-0.0077293	2	FALSE
795.34	-0.00450876	2	FALSE
795.342	0.22737	2	FALSE
795.344	-0.011916	2	FALSE
795.346	-0.0148145	2	FALSE
795.348	0.00611903	2	FALSE
795.35	-0.0041867	2	FALSE
795.352	-0.0161027	2	FALSE
795.354	-0.000644108	2	FALSE
795.356	0.00161027	2	FALSE
795.358	-0.0041867	2	FALSE
795.36	0.000966162	2	FALSE
795.362	0.0077293	2	FALSE
795.364	0.00257643	2	FALSE
795.366	0.000966162	2	FALSE
795.368	0.0144924	2	FALSE
795.37	0.00193232	2	FALSE
795.372	0.0199674	2	FALSE
795.374	-0.0170689	2	FALSE
795.376	-0.0621564	2	FALSE
795.378	0.0138483	2	FALSE
795.38	-0.535254	0	FALSE
795.382	-0.0183571	0	FALSE
795.384	-0.0267305	0	FALSE
795.386	-0.00998368	0	FALSE
795.388	0.0103057	0	FALSE
795.39	-0.00257643	0	FALSE
795.392	-0.00289849	0	FALSE
795.394	0.00805135	0	FALSE
795.396	0.00450876	0	FALSE
795.398	-0.00161027	0	FALSE
795.4	-0.00547492	0	FALSE
795.402	0.00450876	0	FALSE
795.404	0.0106278	0	FALSE
795.406	-0.00515287	0	FALSE
795.408	0.00289849	0	FALSE
795.41	0.000644108	0	FALSE
795.412	-0.00161027	0	FALSE
795.414	-0.00515287	0	FALSE
795.416	-0.0041867	0	FALSE
795.418	0.00161027	0	FALSE
795.42	-0.0077293	0	FALSE
795.422	0.00257643	0	FALSE
795.424	-0.00547492	0	FALSE
795.426	-0.00547492	0	FALSE
795.428	-0.00193232	0	FALSE
795.43	0.00869546	0	FALSE
795.432	-0.00161027	0	FALSE
795.434	-0.0138483	0	FALSE
795.436	0.00740724	0	FALSE
795.438	0.0173909	0	FALSE
795.44	-0.0106278	0	FALSE
795.442	-0.00611903	0	FALSE
795.444	0.0260864	0	FALSE
795.446	-0.0215776	0	FALSE
795.448	-0.0312392	0	FALSE
795.45	-0.00257643	0	FALSE
795.452	-0.0183571	0	FALSE
795.454	0.00708519	0	FALSE
795.456	0.0138483	0	FALSE
795.458	0.0396127	0	FALSE
795.46	-0.00225438	0	FALSE
795.462	-0.0164248	0	FALSE
795.464	0.0041867	0	FALSE
795.466	-0.0103057	0	FALSE
795.468	-0.0218997	0	FALSE
795.47	-0.0144924	0	FALSE
795.472	0.0315613	0	FALSE
795.474	-0.0122381	0	FALSE
795.476	-0.0222217	0	FALSE
795.478	0.0305951	0	FALSE
795.48	-0.0103057	0	FALSE
795.482	-0.0109498	0	FALSE
795.484	0.0164248	0	FALSE
795.486	0.00837341	0	FALSE
795.488	0.00257643	0	FALSE
795.49	-0.0151365	0	FALSE
795.492	0.0235099	0	FALSE
795.494	-0.0138483	0	FALSE
795.496	-0.011916	0	FALSE
795.498	0.0309172	0	FALSE
795.5	-0.00450876	0	FALSE
795.502	-0.00933957	0	FALSE
795.504	0.0109498	0	FALSE
795.506	0.0170689	0	FALSE
795.508	-0.0115939	0	FALSE
795.51	-0.0293069	0	FALSE
795.512	0.0235099	0	FALSE
795.514	-0.00869546	0	FALSE
795.516	-0.0170689	0	FALSE
795.518	0.0206115	0	FALSE
795.52	-0.0164248	0	FALSE
795.522	-0.011916	0	FALSE
795.524	0.00450876	0	FALSE
795.526	0.0212556	0	FALSE
795.528	0.00708519	0	FALSE
795.53	-0.0222217	0	FALSE
795.532	0.00805135	0	FALSE
795.534	-0.00837341	0	FALSE
795.536	-0.00708519	0	FALSE
795.538	0.0247982	0	FALSE
795.54	0.00193232	0	FALSE
795.542	-0.0077293	0	FALSE
795.544	0.00193232	0	FALSE
795.546	0.00161027	0	FALSE
795.548	-0.00450876	0	FALSE
795.55	-0.00193232	0	FALSE
795.552	-0.0041867	0	FALSE
795.554	0.0206115	0	FALSE
795.556	0.000966162	0	FALSE
795.558	-0.0122381	0	FALSE
795.56	0.00193232	0	FALSE
795.562	0.00354259	0	FALSE
795.564	-0.00676314	0	FALSE
795.566	0.00933957	0	FALSE
795.568	0.0161027	0	FALSE
795.57	-0.00483081	0	FALSE
795.572	-0.0109498	0	FALSE
795.574	-0.000966162	0	FALSE
795.576	-0.00483081	0	FALSE
795.578	0.00966162	0	FALSE
795.58	0.00354259	0	FALSE
795.582	0.00354259	0	FALSE
795.584	0.00193232	0	FALSE
795.586	0.0125601	0	FALSE
795.588	0.00708519	0	FALSE
795.59	-0.000322054	0	FALSE
795.592	-0.00450876	0	FALSE
795.594	0.000966162	0	FALSE
795.596	-0.00161027	0	FALSE
795.598	0.00193232	0	FALSE
795.6	0.00128822	0	FALSE
795.602	0.00128822	0	FALSE
795.604	0.0125601	0	FALSE
795.606	0.00966162	0	FALSE
795.608	0.00450876	0	FALSE
795.61	-0.0734283	2	FALSE
795.612	-0.00676314	2	FALSE
795.614	-0.00644108	2	FALSE
795.616	0.00740724	2	FALSE
795.618	0.00225438	2	FALSE
795.62	-0.00354259	2	FALSE
795.622	0.00579697	2	FALSE
795.624	0.000966162	2	FALSE
795.626	-0.00644108	2	FALSE
795.628	0.00611903	2	FALSE
795.63	-0.000966162	2	FALSE
795.632	0.000966162	2	FALSE
795.634	0.00322054	2	FALSE
795.636	-0.0041867	2	FALSE
795.638	0.00322054	2	FALSE
795.64	-0.0109498	2	FALSE
795.642	-0.00869546	2	FALSE
795.644	-0.00483081	2	FALSE
795.646	-0.00193232	2	FALSE
795.648	0.00193232	2	FALSE
795.65	-0.0103057	2	FALSE
795.652	0.00805135	2	FALSE
795.654	0.0199674	2	FALSE
795.656	0.0138483	2	FALSE
795.658	-0.00128822	2	FALSE
795.66	-0.00676314	2	FALSE
795.662	-0.00257643	2	FALSE
795.664	-0.000644108	2	FALSE
795.666	-0.0041867	2	FALSE
795.668	-0.00933957	2	FALSE
795.67	0.00547492	2	FALSE
795.672	0.00547492	2	FALSE
795.674	0.000644108	2	FALSE
795.676	-0.00322054	2	FALSE
795.678	0.0183571	2	FALSE
795.68	0.000322054	2	FALSE
795.682	-0.00708519	2	FALSE
795.684	-0.00483081	2	FALSE
795.686	0.00483081	2	FALSE
795.688	0.018035	2	FALSE
795.69	0.00193232	2	TRUE
795.692	-0.0444435	2	TRUE
795.694	-0.00611903	2	TRUE
795.696	0.00128822	2	TRUE
795.698	0.0125601	2	TRUE
795.7	0.00257643	2	TRUE
795.702	-0.0041867	2	TRUE
795.704	0.00225438	2	TRUE
795.706	0.00386465	2	TRUE
795.708	-0.0206115	2	TRUE
795.71	-0.00322054	2	TRUE
795.712	0.00354259	2	TRUE
795.714	-0.0041867	2	TRUE
795.716	0	2	TRUE
795.718	-0.0103057	2	TRUE
795.72	0.00901751	2	TRUE
795.722	0.00257643	2	TRUE
795.724	-0.00354259	2	TRUE
795.726	-0.00354259	2	TRUE
795.728	0	2	TRUE
795.73	0.00193232	2	TRUE
795.732	-0.00740724	2	TRUE
795.734	-0.00740724	2	TRUE
795.736	0.0077293	2	TRUE
795.738	0.00837341	2	TRUE
795.74	-0.00161027	2	TRUE
795.742	-0.0196453	2	TRUE
795.744	-0.00547492	2	TRUE
795.746	0.00515287	2	TRUE
795.748	0.0215776	2	TRUE
795.75	0.00450876	2	TRUE
795.752	-0.00869546	2	TRUE
795.754	-0.0473419	2	TRUE
795.756	0.238964	2	TRUE
795.758	0.000644108	2	TRUE
795.76	-0.0202894	2	TRUE
795.762	-0.00322054	2	TRUE
795.764	0.00901751	2	TRUE
795.766	-0.0132042	2	TRUE
795.768	-0.0112719	2	TRUE
795.77	0.00483081	2	TRUE
795.772	-0.00708519	2	TRUE
795.774	-0.0344598	2	TRUE
795.776	0.0454096	2	TRUE
795.778	-0.0531389	2	TRUE
795.78	-0.00161027	2	TRUE
795.782	0.0106278	2	TRUE
795.784	-0.00547492	2	TRUE
795.786	-0.00257643	2	TRUE
795.788	0.0112719	2	TRUE
795.79	0.00225438	2	TRUE
795.792	0.00354259	2	TRUE
795.794	-0.0077293	2	TRUE
795.796	-0.00193232	2	TRUE
795.798	-0.0212556	2	TRUE
795.8	-0.00740724	2	TRUE
795.802	0.10499	2	TRUE
795.804	-0.0370362	2	TRUE
795.806	-0.0286628	2	TRUE
795.808	0.00322054	2	TRUE
795.81	-0.00998368	2	TRUE
795.812	0.00901751	2	TRUE
795.814	0.00515287	2	TRUE
795.816	-0.00257643	2	TRUE
795.818	-0.00998368	2	TRUE
795.82	-0.0164248	2	TRUE
795.822	0.00128822	2	TRUE
795.824	-0.0112719	2	TRUE
795.826	-0.0151365	2	TRUE
795.828	-0.00386465	2	TRUE
795.83	0.00740724	2	FALSE
795.832	-0.00708519	2	FALSE
795.834	-0.0106278	2	FALSE
795.836	-0.00547492	2	FALSE
795.838	0.00386465	2	FALSE
795.84	0.00225438	2	FALSE
795.842	0.000966162	2	FALSE
795.844	0.00483081	2	FALSE
795.846	0.00837341	2	FALSE
795.848	0.00644108	2	FALSE
795.85	0.0103057	2	FALSE
795.852	-0.0141704	2	FALSE
795.854	0.0196453	2	FALSE
795.856	-0.00257643	2	FALSE
795.858	-0.0196453	2	FALSE
795.86	-0.018035	2	FALSE
795.862	0.00386465	2	FALSE
795.864	-0.0041867	2	FALSE
795.866	-0.000966162	2	FALSE
795.868	-0.00450876	2	FALSE
795.87	-0.00869546	2	FALSE
795.872	0.00644108	2	FALSE
795.874	0.00483081	2	FALSE
795.876	0.00483081	2	FALSE
795.878	0.0077293	2	FALSE
795.88	-0.0202894	2	FALSE
795.882	0.0193232	2	FALSE
795.884	0.00450876	2	FALSE
795.886	0.188402	2	FALSE
795.888	-0.138483	2	FALSE
795.89	-0.0231879	2	FALSE
795.892	-0.0428332	2	FALSE
795.894	-0.0109498	2	FALSE
795.896	0.00128822	2	FALSE
795.898	0.0041867	2	FALSE
795.9	0	2	FALSE
795.902	-0.0041867	2	FALSE
795.904	0.00740724	2	FALSE
795.906	0.00386465	2	FALSE
795.908	0.00483081	2	FALSE
795.91	0.00644108	2	FALSE
795.912	0.018035	2	FALSE
795.914	-0.011916	2	FALSE
795.916	0.0215776	2	FALSE
795.918	-0.00901751	2	FALSE
795.92	-0.325597	2	FALSE
795.922	-0.107888	2	FALSE
795.924	-0.035748	2	FALSE
795.926	-0.0190012	2	FALSE
795.928	-0.00515287	2	FALSE
795.93	0.00547492	2	FALSE
795.932	0.00740724	2	FALSE
795.934	0.0041867	2	FALSE
795.936	0.0125601	2	FALSE
795.938	-0.000322054	2	FALSE
795.94	0.00354259	2	FALSE
795.942	0.00708519	2	FALSE
795.944	-0.00225438	2	FALSE
795.946	0.0148145	2	FALSE
795.948	-0.017713	2	FALSE
795.95	0.0193232	2	FALSE
795.952	0.0144924	2	FALSE
795.954	-0.290171	2	FALSE
795.956	-0.139449	2	FALSE
795.958	-0.0148145	2	FALSE
795.96	-0.0328495	2	FALSE
795.962	-0.0154586	2	FALSE
795.964	0.00289849	2	FALSE
795.966	-0.00386465	2	FALSE
795.968	-0.00483081	2	FALSE
795.97	0.0109498	2	FALSE
795.972	0.00128822	2	FALSE
795.974	-0.00225438	2	FALSE
795.976	0.00547492	2	FALSE
795.978	-0.0141704	2	FALSE
795.98	0.00676314	2	FALSE
795.982	-0.0167468	2	FALSE
795.984	0.0241541	2	FALSE
795.986	0.0309172	2	FALSE
795.988	-0.0167468	2	FALSE
795.99	-0.159095	2	FALSE
795.992	0.000644108	2	FALSE
795.994	-0.0247982	2	FALSE
795.996	-0.00322054	2	FALSE
[truncated: 10,002 more rows]

## Sheet: e_pSong_closedloop
t_s	ppulse	psine	pstim
-0.1	0.773071	0.0847201	0.00151286
-0.098	0.773071	0.0847201	0.00151286
-0.096	0.773071	0.0847201	0.00151286
-0.094	0.773071	0.0847201	0.00151286
-0.092	0.774584	0.0832073	0.00151286
-0.09	0.77761	0.0816944	0.00151286
-0.088	0.776097	0.0832073	0.00151286
-0.086	0.776097	0.0832073	0.00151286
-0.084	0.776097	0.0832073	0.00151286
-0.082	0.776097	0.0832073	0.00151286
-0.08	0.774584	0.086233	0.00151286
-0.078	0.773071	0.0877458	0.00151286
-0.076	0.773071	0.0877458	0
-0.074	0.773071	0.0877458	0
-0.072	0.774584	0.0877458	0
-0.07	0.774584	0.0877458	0
-0.068	0.776097	0.0892587	0
-0.066	0.776097	0.0892587	0
-0.064	0.77761	0.0877458	0
-0.062	0.774584	0.0907716	0
-0.06	0.773071	0.0922844	0
-0.058	0.765507	0.0998487	0
-0.056	0.760968	0.1059	0.00151286
-0.054	0.759455	0.107413	0.00151286
-0.052	0.75643	0.110439	0.00302572
-0.05	0.759455	0.107413	0.00302572
-0.048	0.757943	0.108926	0.00302572
-0.046	0.751891	0.114977	0.00302572
-0.044	0.747352	0.119516	0.00302572
-0.042	0.744327	0.122542	0.00453858
-0.04	0.74584	0.124054	0.00453858
-0.038	0.742814	0.12708	0.00453858
-0.036	0.741301	0.130106	0.00453858
-0.034	0.72466	0.149773	0.00453858
-0.032	0.715582	0.15885	0.00605144
-0.03	0.697428	0.177005	0.00605144
-0.028	0.680787	0.193646	0.00453858
-0.026	0.623298	0.251135	0.00453858
-0.024	0.573374	0.302572	0.00453858
-0.022	0.518911	0.357035	0.00453858
-0.02	0.481089	0.394856	0.00453858
-0.018	0.434191	0.441755	0.00453858
-0.016	0.379728	0.496218	0.00605144
-0.014	0.311649	0.564297	0.00605144
-0.012	0.260212	0.617247	0.00907716
-0.01	0.167927	0.709531	0.01059
-0.008	0.0847201	0.792738	0.0121029
-0.006	0.0257186	0.85174	0.0136157
-0.004	0.0121029	0.865356	0.0121029
-0.002	0	0.877458	0.0121029
0	0	1	0.0136157
0.002	0	1	0.0136157
0.004	0	1	0.0151286
0.006	0	1	0.0151286
0.008	0	1	0.0151286
0.01	0	1	0.0151286
0.012	0	1	0.0136157
0.014	0	1	0.0121029
0.016	0	1	0.0136157
0.018	0	1	0.0181543
0.02	0	1	0.0196672
0.022	0	1	0.0226929
0.024	0	1	0.0363086
0.026	0	1	0.0468986
0.028	0	1	0.0574887
0.03	0	1	0.065053
0.032	0	1	0.0877458
0.034	0	1	0.0907716
0.036	0	1	0.102874
0.038	0	1	0.114977
0.04	0	1	0.13767
0.042	0	1	0.14826
0.044	0	1	0.166415
0.046	0	1	0.192133
0.048	0	1	0.213313
0.05	0	1	0.237519
0.052	0	1	0.270802
0.054	0	1	0.29652
0.056	0	1	0.335855
0.058	0	1	0.372163
0.06	0	1	0.411498
0.062	0	1	0.444781
0.064	0	1	0.478064
0.066	0	1	0.512859
0.068	0	1	0.547655
0.07	0	1	0.577912
0.072	0	1	0.597579
0.074	0	1	0.611195
0.076	0	1	0.629349
0.078	0	1	0.65053
0.08	0	1	0.67171
0.082	0	1	0.673222
0.084	0.00151286	0.998487	0.6823
0.086	0.00151286	0.998487	0.689864
0.088	0.00151286	0.998487	0.694402
0.09	0.00151286	0.998487	0.694402
0.092	0.00302572	0.996974	0.694402
0.094	0.00302572	0.996974	0.695915
0.096	0.0075643	0.992436	0.695915
0.098	0.0151286	0.984871	0.69289
0.1	0.0166415	0.981846	0.691377
0.102	0.0226929	0.974281	0.69289
0.104	0.0272315	0.969743	0.689864
0.106	0.0302572	0.966717	0.688351
0.108	0.0468986	0.950076	0.688351
0.11	0.0590015	0.928896	0.688351
0.112	0.0605144	0.922844	0.685325
0.114	0.065053	0.918306	0.685325
0.116	0.0832073	0.898638	0.6823
0.118	0.101362	0.880484	0.683812
0.12	0.121029	0.856278	0.679274
0.122	0.133132	0.84115	0.6823
0.124	0.152799	0.821483	0.674735
0.126	0.178517	0.794251	0.676248
0.128	0.20121	0.771558	0.673222
0.13	0.223903	0.74584	0.664145
0.132	0.236006	0.733737	0.662632
0.134	0.246596	0.723147	0.655068
0.136	0.26475	0.704992	0.653555
0.138	0.287443	0.6823	0.649017
0.14	0.304085	0.664145	0.641452
0.142	0.320726	0.647504	0.627837
0.144	0.331316	0.636914	0.614221
0.146	0.340393	0.627837	0.600605
0.148	0.350983	0.617247	0.585477
0.15	0.358548	0.605144	0.574887
0.152	0.367625	0.596067	0.562784
0.154	0.373676	0.588502	0.558245
0.156	0.378215	0.583964	0.550681
0.158	0.394856	0.567322	0.538578
0.16	0.409985	0.552194	0.524962
0.162	0.419062	0.543116	0.508321
0.164	0.425113	0.537065	0.488654
0.166	0.444781	0.517398	0.475038
0.168	0.455371	0.506808	0.465961
0.17	0.473525	0.485628	0.450832
0.172	0.484115	0.475038	0.441755
0.174	0.496218	0.462935	0.437216
0.176	0.500756	0.458396	0.429652
0.178	0.520424	0.438729	0.413011
0.18	0.532526	0.425113	0.397882
0.182	0.540091	0.416036	0.384266
0.184	0.544629	0.411498	0.382753
0.186	0.559758	0.396369	0.373676
0.188	0.571861	0.384266	0.361573
0.19	0.580938	0.373676	0.350983
0.192	0.585477	0.367625	0.334342
0.194	0.597579	0.355522	0.325265
0.196	0.600605	0.352496	0.313162
0.198	0.611195	0.341906	0.298033
0.2	0.618759	0.331316	0.287443
0.202	0.629349	0.320726	0.278366
0.204	0.638427	0.311649	0.270802
0.206	0.642965	0.305598	0.255673
0.208	0.649017	0.299546	0.248109
0.21	0.659607	0.288956	0.239032
0.212	0.656581	0.288956	0.231467
0.214	0.659607	0.28593	0.219365
0.216	0.664145	0.281392	0.213313
0.218	0.668684	0.276853	0.208775
0.22	0.67171	0.270802	0.199697
0.222	0.679274	0.261725	0.187595
0.224	0.680787	0.260212	0.170953
0.226	0.6823	0.258699	0.16944
0.228	0.689864	0.248109	0.161876
0.23	0.697428	0.240545	0.152799
0.232	0.698941	0.239032	0.145234
0.234	0.700454	0.237519	0.13767
0.236	0.701967	0.236006	0.131619
0.238	0.704992	0.231467	0.124054
0.24	0.709531	0.226929	0.11649
0.242	0.709531	0.226929	0.113464
0.244	0.709531	0.226929	0.113464
0.246	0.712557	0.223903	0.1059
0.248	0.715582	0.220877	0.0998487
0.25	0.717095	0.219365	0.0907716
0.252	0.717095	0.219365	0.086233
0.254	0.718608	0.216339	0.0786687
0.256	0.720121	0.213313	0.0786687
0.258	0.720121	0.213313	0.0771558
0.26	0.721634	0.208775	0.0726172
0.262	0.726172	0.202723	0.0726172
0.264	0.72466	0.204236	0.0726172
0.266	0.723147	0.204236	0.0711044
0.268	0.723147	0.204236	0.0665658
0.27	0.726172	0.199697	0.0620272
0.272	0.727685	0.198185	0.0590015
0.274	0.726172	0.198185	0.0590015
0.276	0.726172	0.198185	0.0529501
0.278	0.729198	0.193646	0.0499244
0.28	0.730711	0.19062	0.0484115
0.282	0.730711	0.19062	0.0468986
0.284	0.730711	0.19062	0.0453858
0.286	0.730711	0.19062	0.0423601
0.288	0.730711	0.19062	0.0423601
0.29	0.732224	0.187595	0.0423601
0.292	0.73525	0.184569	0.0408472
0.294	0.73525	0.184569	0.0393343
0.296	0.736762	0.183056	0.0378215
0.298	0.736762	0.181543	0.0363086
0.3	0.741301	0.177005	0.0363086
0.302	0.739788	0.175492	0.0363086
0.304	0.739788	0.173979	0.0363086
0.306	0.739788	0.173979	0.0363086
0.308	0.739788	0.173979	0.0347958
0.31	0.739788	0.173979	0.03177
0.312	0.739788	0.173979	0.0287443
0.314	0.739788	0.173979	0.0287443
0.316	0.738275	0.173979	0.0287443
0.318	0.733737	0.173979	0.0257186
0.32	0.736762	0.170953	0.0257186
0.322	0.736762	0.16944	0.0257186
0.324	0.73525	0.170953	0.0257186
0.326	0.733737	0.16944	0.0257186
0.328	0.730711	0.172466	0.0242057
0.33	0.729198	0.173979	0.0242057
0.332	0.726172	0.175492	0.0226929
0.334	0.726172	0.175492	0.02118
0.336	0.729198	0.173979	0.0226929
0.338	0.729198	0.173979	0.02118
0.34	0.726172	0.170953	0.0226929
0.342	0.723147	0.170953	0.0226929
0.344	0.717095	0.173979	0.0242057
0.346	0.718608	0.172466	0.0226929
0.348	0.71407	0.173979	0.02118
0.35	0.712557	0.172466	0.02118
0.352	0.711044	0.173979	0.02118
0.354	0.709531	0.173979	0.0226929
0.356	0.704992	0.175492	0.0242057
0.358	0.706505	0.172466	0.0272315
0.36	0.704992	0.170953	0.0287443
0.362	0.701967	0.173979	0.0272315
0.364	0.697428	0.178517	0.0257186
0.366	0.694402	0.181543	0.0257186
0.368	0.694402	0.181543	0.0242057
0.37	0.69289	0.18003	0.0242057
0.372	0.688351	0.183056	0.0242057
0.374	0.688351	0.183056	0.0257186
0.376	0.680787	0.19062	0.0257186
0.378	0.674735	0.196672	0.0257186
0.38	0.674735	0.196672	0.0242057
0.382	0.67171	0.199697	0.0242057
0.384	0.668684	0.20121	0.0257186
0.386	0.66112	0.208775	0.0257186
0.388	0.656581	0.2118	0.0257186
0.39	0.653555	0.213313	0.0257186
0.392	0.647504	0.217852	0.0226929
0.394	0.645991	0.219365	0.0242057
0.396	0.642965	0.220877	0.0287443
0.398	0.638427	0.225416	0.0272315
0.4	0.630862	0.23298	0.0287443
0.402	0.624811	0.237519	0.03177
0.404	0.620272	0.242057	0.0332829
0.406	0.614221	0.248109	0.03177
0.408	0.614221	0.249622	0.03177
0.41	0.611195	0.249622	0.0332829
0.412	0.611195	0.249622	0.03177
0.414	0.605144	0.255673	0.0347958
0.416	0.600605	0.258699	0.0363086
0.418	0.596067	0.263238	0.0378215
0.42	0.590015	0.269289	0.0423601
0.422	0.586989	0.272315	0.0408472
0.424	0.582451	0.276853	0.0408472
0.426	0.580938	0.278366	0.0423601
0.428	0.576399	0.281392	0.0453858
0.43	0.571861	0.282905	0.0423601
0.432	0.559758	0.293495	0.0423601
0.434	0.561271	0.291982	0.0423601
0.436	0.547655	0.304085	0.0438729
0.438	0.541604	0.308623	0.0468986
0.44	0.541604	0.308623	0.0484115
0.442	0.534039	0.314675	0.0484115
0.444	0.524962	0.323752	0.0484115
0.446	0.521936	0.326778	0.0499244
0.448	0.518911	0.326778	0.0499244
0.45	0.511346	0.332829	0.0590015
0.452	0.500756	0.340393	0.0620272
0.454	0.497731	0.343419	0.0635401
0.456	0.490166	0.350983	0.0695915
0.458	0.488654	0.350983	0.0695915
0.46	0.487141	0.34947	0.0726172
0.462	0.485628	0.350983	0.0786687
0.464	0.476551	0.360061	0.0816944
0.466	0.472012	0.364599	0.0847201
0.468	0.465961	0.370651	0.086233
0.47	0.462935	0.373676	0.0937973
0.472	0.456884	0.378215	0.101362
0.474	0.450832	0.384266	0.104387
0.476	0.444781	0.385779	0.108926
0.478	0.443268	0.387292	0.11649
0.48	0.435703	0.391831	0.124054
0.482	0.428139	0.399395	0.125567
0.484	0.422088	0.403933	0.128593
0.486	0.420575	0.403933	0.134644
0.488	0.422088	0.403933	0.139183
0.49	0.419062	0.406959	0.143722
0.492	0.420575	0.405446	0.142209
0.494	0.417549	0.406959	0.143722
0.496	0.416036	0.408472	0.145234
0.498	0.416036	0.408472	0.152799
0.5	0.414523	0.409985	0.155825
0.502	0.403933	0.419062	0.160363
0.504	0.405446	0.419062	0.167927
0.506	0.403933	0.420575	0.177005
0.508	0.397882	0.426626	0.178517
0.51	0.396369	0.428139	0.189107
0.512	0.391831	0.431165	0.196672
0.514	0.390318	0.432678	0.198185
0.516	0.390318	0.432678	0.205749
0.518	0.387292	0.434191	0.210287
0.52	0.385779	0.434191	0.216339
0.522	0.382753	0.437216	0.228442
0.524	0.385779	0.434191	0.228442
0.526	0.382753	0.435703	0.23298
0.528	0.382753	0.434191	0.23298
0.53	0.381241	0.434191	0.23298
0.532	0.379728	0.435703	0.242057
0.534	0.375189	0.440242	0.242057
0.536	0.370651	0.444781	0.240545
0.538	0.366112	0.447806	0.248109
0.54	0.366112	0.449319	0.245083
0.542	0.366112	0.447806	0.261725
0.544	0.361573	0.452345	0.260212
0.546	0.361573	0.452345	0.261725
0.548	0.364599	0.449319	0.26475
0.55	0.358548	0.453858	0.269289
0.552	0.361573	0.450832	0.272315
0.554	0.364599	0.449319	0.276853
0.556	0.367625	0.446293	0.282905
0.558	0.366112	0.447806	0.290469
0.56	0.370651	0.443268	0.288956
0.562	0.369138	0.444781	0.288956
0.564	0.367625	0.446293	0.28593
0.566	0.364599	0.449319	0.28593
0.568	0.367625	0.446293	0.28593
0.57	0.372163	0.443268	0.284418
0.572	0.367625	0.446293	0.291982
0.574	0.366112	0.447806	0.293495
0.576	0.364599	0.449319	0.295008
0.578	0.367625	0.446293	0.298033
0.58	0.369138	0.441755	0.298033
0.582	0.372163	0.437216	0.301059
0.584	0.367625	0.441755	0.298033
0.586	0.367625	0.441755	0.302572
0.588	0.373676	0.435703	0.29652
0.59	0.378215	0.431165	0.295008
0.592	0.384266	0.428139	0.293495
0.594	0.390318	0.422088	0.298033
0.596	0.394856	0.416036	0.299546
0.598	0.394856	0.416036	0.305598
0.6	0.399395	0.411498	0.308623
0.602	0.402421	0.408472	0.304085
0.604	0.405446	0.406959	0.299546
0.606	0.408472	0.403933	0.302572
0.608	0.411498	0.400908	0.301059
0.61	0.417549	0.394856	0.301059
0.612	0.422088	0.390318	0.301059
0.614	0.423601	0.388805	0.298033
0.616	0.423601	0.388805	0.301059
0.618	0.431165	0.381241	0.301059
0.62	0.431165	0.381241	0.305598
0.622	0.431165	0.381241	0.304085
0.624	0.431165	0.381241	0.305598
0.626	0.437216	0.376702	0.304085
0.628	0.444781	0.367625	0.305598
0.63	0.449319	0.363086	0.305598
0.632	0.441755	0.370651	0.30711
0.634	0.446293	0.364599	0.305598
0.636	0.450832	0.360061	0.301059
0.638	0.455371	0.355522	0.298033
0.64	0.458396	0.352496	0.299546
0.642	0.462935	0.347958	0.301059
0.644	0.462935	0.347958	0.305598
0.646	0.465961	0.346445	0.302572
0.648	0.481089	0.331316	0.305598
0.65	0.485628	0.32829	0.30711
0.652	0.488654	0.325265	0.302572
0.654	0.490166	0.323752	0.298033
0.656	0.494705	0.319213	0.288956
0.658	0.496218	0.3177	0.287443
0.66	0.497731	0.314675	0.284418
0.662	0.496218	0.313162	0.28593
0.664	0.496218	0.313162	0.284418
0.666	0.499244	0.311649	0.281392
0.668	0.505295	0.305598	0.278366
0.67	0.511346	0.301059	0.273828
0.672	0.511346	0.301059	0.266263
0.674	0.512859	0.299546	0.257186
0.676	0.518911	0.295008	0.255673
0.678	0.521936	0.291982	0.24357
0.68	0.524962	0.287443	0.237519
0.682	0.526475	0.28593	0.225416
0.684	0.526475	0.28593	0.22239
0.686	0.531014	0.281392	0.217852
0.688	0.532526	0.279879	0.213313
0.69	0.543116	0.270802	0.213313
0.692	0.547655	0.266263	0.2118
0.694	0.547655	0.266263	0.208775
0.696	0.550681	0.263238	0.207262
0.698	0.556732	0.257186	0.208775
0.7	0.556732	0.255673	0.207262
0.702	0.558245	0.252648	0.20121
0.704	0.559758	0.252648	0.20121
0.706	0.559758	0.252648	0.20121
0.708	0.562784	0.249622	0.20121
0.71	0.568835	0.245083	0.204236
0.712	0.571861	0.24357	0.202723
0.714	0.571861	0.24357	0.199697
0.716	0.571861	0.24357	0.198185
0.718	0.570348	0.246596	0.196672
0.72	0.577912	0.239032	0.193646
0.722	0.577912	0.240545	0.192133
0.724	0.579425	0.239032	0.19062
0.726	0.577912	0.239032	0.184569
0.728	0.579425	0.239032	0.189107
0.73	0.579425	0.240545	0.19062
0.732	0.580938	0.240545	0.189107
0.734	0.580938	0.240545	0.183056
0.736	0.585477	0.236006	0.181543
0.738	0.586989	0.23298	0.18003
0.74	0.590015	0.229955	0.178517
0.742	0.594554	0.225416	0.177005
0.744	0.597579	0.22239	0.175492
0.746	0.600605	0.219365	0.173979
0.748	0.599092	0.220877	0.175492
0.75	0.602118	0.219365	0.166415
0.752	0.605144	0.216339	0.163389
0.754	0.605144	0.217852	0.161876
0.756	0.603631	0.217852	0.157337
0.758	0.609682	0.2118	0.155825
0.76	0.608169	0.210287	0.154312
0.762	0.617247	0.20121	0.14826
0.764	0.620272	0.198185	0.145234
0.766	0.620272	0.198185	0.143722
0.768	0.620272	0.196672	0.140696
0.77	0.620272	0.196672	0.140696
0.772	0.617247	0.199697	0.134644
0.774	0.617247	0.198185	0.134644
0.776	0.617247	0.195159	0.13767
0.778	0.617247	0.195159	0.133132
0.78	0.621785	0.19062	0.133132
0.782	0.617247	0.193646	0.130106
0.784	0.618759	0.192133	0.125567
0.786	0.620272	0.189107	0.12708
0.788	0.620272	0.189107	0.130106
0.79	0.618759	0.19062	0.12708
0.792	0.614221	0.195159	0.122542
0.794	0.612708	0.196672	0.118003
0.796	0.614221	0.195159	0.119516
0.798	0.620272	0.19062	0.114977
0.8	0.621785	0.189107	0.11649
0.802	0.618759	0.192133	0.111952
0.804	0.620272	0.19062	0.108926
0.806	0.618759	0.192133	0.110439
0.808	0.617247	0.193646	0.104387
0.81	0.614221	0.196672	0.108926
0.812	0.609682	0.20121	0.108926
0.814	0.608169	0.20121	0.1059
0.816	0.606657	0.20121	0.110439
0.818	0.603631	0.204236	0.110439
0.82	0.603631	0.204236	0.108926
0.822	0.603631	0.204236	0.1059
0.824	0.605144	0.202723	0.108926
0.826	0.605144	0.202723	0.108926
0.828	0.602118	0.205749	0.107413
0.83	0.608169	0.199697	0.108926
0.832	0.603631	0.204236	0.108926
0.834	0.603631	0.204236	0.108926
0.836	0.605144	0.202723	0.1059
0.838	0.600605	0.207262	0.108926
0.84	0.602118	0.207262	0.110439
0.842	0.599092	0.210287	0.108926
0.844	0.600605	0.208775	0.110439
0.846	0.603631	0.205749	0.108926
0.848	0.602118	0.207262	0.108926
0.85	0.603631	0.205749	0.108926
0.852	0.600605	0.210287	0.107413
0.854	0.596067	0.213313	0.107413
0.856	0.594554	0.213313	0.108926
0.858	0.599092	0.210287	0.108926
0.86	0.599092	0.2118	0.104387
0.862	0.597579	0.213313	0.101362
0.864	0.594554	0.216339	0.101362
0.866	0.593041	0.217852	0.101362
0.868	0.591528	0.217852	0.101362
0.87	0.594554	0.213313	0.0983359
0.872	0.591528	0.216339	0.096823
0.874	0.588502	0.219365	0.0983359
0.876	0.586989	0.220877	0.102874
0.878	0.588502	0.219365	0.107413
0.88	0.588502	0.219365	0.114977
0.882	0.588502	0.219365	0.113464
0.884	0.583964	0.223903	0.111952
0.886	0.582451	0.225416	0.110439
0.888	0.582451	0.225416	0.113464
0.89	0.576399	0.231467	0.114977
0.892	0.574887	0.231467	0.113464
0.894	0.574887	0.231467	0.110439
0.896	0.573374	0.23298	0.110439
0.898	0.567322	0.239032	0.114977
0.9	0.568835	0.237519	0.11649
0.902	0.565809	0.239032	0.122542
0.904	0.564297	0.240545	0.122542
0.906	0.564297	0.239032	0.128593
0.908	0.562784	0.240545	0.125567
0.91	0.564297	0.239032	0.12708
0.912	0.561271	0.242057	0.12708
0.914	0.558245	0.245083	0.12708
0.916	0.559758	0.24357	0.131619
0.918	0.559758	0.24357	0.128593
0.92	0.553707	0.249622	0.128593
0.922	0.550681	0.252648	0.128593
0.924	0.550681	0.252648	0.121029
0.926	0.550681	0.251135	0.128593
0.928	0.549168	0.252648	0.130106
0.93	0.553707	0.248109	0.133132
0.932	0.550681	0.249622	0.136157
0.934	0.550681	0.249622	0.13767
0.936	0.549168	0.251135	0.13767
0.938	0.544629	0.252648	0.13767
0.94	0.538578	0.260212	0.143722
0.942	0.534039	0.26475	0.143722
0.944	0.532526	0.266263	0.143722
0.946	0.529501	0.269289	0.149773
0.948	0.529501	0.269289	0.146747
0.95	0.523449	0.273828	0.145234
0.952	0.520424	0.27534	0.149773
0.954	0.515885	0.279879	0.14826
0.956	0.515885	0.279879	0.14826
0.958	0.506808	0.28593	0.143722
0.96	0.508321	0.282905	0.14826
0.962	0.505295	0.284418	0.14826
0.964	0.502269	0.284418	0.149773
0.966	0.500756	0.28593	0.14826
0.968	0.502269	0.284418	0.154312
0.97	0.505295	0.282905	0.155825
0.972	0.502269	0.28593	0.15885
0.974	0.500756	0.287443	0.163389
0.976	0.502269	0.28593	0.167927
0.978	0.503782	0.284418	0.175492
0.98	0.509834	0.279879	0.178517
0.982	0.506808	0.282905	0.18003
0.984	0.506808	0.282905	0.178517
0.986	0.505295	0.282905	0.178517
0.988	0.505295	0.284418	0.177005
0.99	0.505295	0.284418	0.173979
0.992	0.509834	0.278366	0.173979
0.994	0.506808	0.281392	0.172466
0.996	0.502269	0.28593	0.175492
0.998	0.503782	0.281392	0.175492
1	0.499244	0.284418	0.175492
1.002	0.496218	0.287443	0.175492
1.004	0.490166	0.293495	0.170953
1.006	0.494705	0.288956	0.172466
1.008	0.500756	0.282905	0.178517
1.01	0.502269	0.281392	0.184569
1.012	0.497731	0.28593	0.184569
1.014	0.490166	0.293495	0.186082
1.016	0.490166	0.293495	0.186082
1.018	0.491679	0.291982	0.189107
1.02	0.488654	0.293495	0.196672
1.022	0.491679	0.290469	0.198185
1.024	0.491679	0.290469	0.199697
1.026	0.485628	0.29652	0.198185
1.028	0.485628	0.295008	0.199697
1.03	0.490166	0.288956	0.204236
1.032	0.485628	0.291982	0.207262
1.034	0.479576	0.298033	0.210287
1.036	0.476551	0.301059	0.204236
1.038	0.472012	0.305598	0.20121
1.04	0.472012	0.305598	0.196672
1.042	0.472012	0.305598	0.195159
1.044	0.468986	0.308623	0.198185
1.046	0.467474	0.308623	0.198185
1.048	0.467474	0.305598	0.192133
1.05	0.467474	0.305598	0.198185
1.052	0.467474	0.305598	0.198185
1.054	0.467474	0.305598	0.196672
1.056	0.467474	0.305598	0.196672
1.058	0.472012	0.302572	0.193646
1.06	0.472012	0.302572	0.195159
1.062	0.472012	0.304085	0.193646
1.064	0.472012	0.305598	0.193646
1.066	0.470499	0.30711	0.196672
1.068	0.468986	0.308623	0.196672
1.07	0.472012	0.308623	0.198185
1.072	0.470499	0.310136	0.202723
1.074	0.465961	0.311649	0.204236
1.076	0.468986	0.308623	0.210287
1.078	0.462935	0.314675	0.205749
1.08	0.462935	0.313162	0.198185
1.082	0.465961	0.310136	0.202723
1.084	0.462935	0.310136	0.204236
1.086	0.465961	0.30711	0.210287
1.088	0.473525	0.298033	0.214826
1.09	0.473525	0.29652	0.216339
1.092	0.475038	0.295008	0.219365
1.094	0.475038	0.293495	0.22239
1.096	0.476551	0.291982	0.219365
1.098	0.481089	0.284418	0.228442
1.1	0.482602	0.282905	0.234493
1.102	0.484115	0.279879	0.239032
1.104	0.481089	0.282905	0.242057
1.106	0.479576	0.284418	0.246596
1.108	0.481089	0.281392	0.246596
1.11	0.478064	0.284418	0.245083
1.112	0.478064	0.284418	0.242057
1.114	0.478064	0.284418	0.245083
1.116	0.481089	0.281392	0.245083
1.118	0.479576	0.282905	0.239032
1.12	0.485628	0.276853	0.237519
1.122	0.487141	0.27534	0.234493
1.124	0.487141	0.27534	0.23298
1.126	0.484115	0.276853	0.228442
1.128	0.488654	0.272315	0.229955
1.13	0.485628	0.272315	0.229955
1.132	0.488654	0.270802	0.229955
1.134	0.488654	0.272315	0.231467
1.136	0.493192	0.267776	0.231467
1.138	0.500756	0.260212	0.23298
1.14	0.508321	0.251135	0.23298
1.142	0.506808	0.252648	0.23298
1.144	0.506808	0.252648	0.23298
1.146	0.509834	0.249622	0.228442
1.148	0.512859	0.246596	0.23298
1.15	0.520424	0.239032	0.229955
1.152	0.518911	0.240545	0.226929
1.154	0.523449	0.234493	0.223903
1.156	0.526475	0.231467	0.217852
1.158	0.527988	0.229955	0.210287
1.16	0.529501	0.228442	0.210287
1.162	0.531014	0.225416	0.208775
1.164	0.531014	0.225416	0.208775
1.166	0.543116	0.216339	0.207262
1.168	0.546142	0.213313	0.205749
1.17	0.546142	0.213313	0.202723
1.172	0.541604	0.217852	0.199697
1.174	0.544629	0.214826	0.202723
1.176	0.541604	0.216339	0.205749
1.178	0.537065	0.220877	0.205749
1.18	0.538578	0.219365	0.202723
1.182	0.534039	0.223903	0.202723
1.184	0.532526	0.225416	0.189107
1.186	0.531014	0.226929	0.184569
1.188	0.535552	0.22239	0.19062
1.19	0.538578	0.219365	0.195159
1.192	0.543116	0.216339	0.19062
1.194	0.544629	0.214826	0.184569
1.196	0.543116	0.213313	0.183056
1.198	0.546142	0.210287	0.183056
1.2	0.549168	0.205749	0.189107
1.202	0.549168	0.207262	0.186082
1.204	0.549168	0.207262	0.187595
1.206	0.550681	0.205749	0.187595
1.208	0.553707	0.202723	0.184569
1.21	0.553707	0.204236	0.181543
1.212	0.553707	0.204236	0.177005
1.214	0.553707	0.202723	0.173979
1.216	0.553707	0.202723	0.170953
1.218	0.552194	0.205749	0.167927
1.22	0.552194	0.205749	0.164902
1.222	0.552194	0.205749	0.163389
1.224	0.552194	0.204236	0.160363
1.226	0.549168	0.207262	0.160363
1.228	0.556732	0.199697	0.160363
1.23	0.558245	0.198185	0.160363
1.232	0.559758	0.196672	0.163389
1.234	0.561271	0.195159	0.160363
1.236	0.561271	0.195159	0.160363
1.238	0.567322	0.189107	0.157337
1.24	0.565809	0.19062	0.157337
1.242	0.564297	0.192133	0.155825
1.244	0.564297	0.192133	0.157337
1.246	0.562784	0.193646	0.15885
1.248	0.564297	0.19062	0.161876
1.25	0.568835	0.186082	0.160363
1.252	0.570348	0.184569	0.15885
1.254	0.571861	0.183056	0.154312
1.256	0.573374	0.181543	0.151286
1.258	0.573374	0.181543	0.149773
1.26	0.573374	0.183056	0.149773
1.262	0.576399	0.178517	0.14826
1.264	0.577912	0.177005	0.14826
1.266	0.576399	0.178517	0.14826
1.268	0.577912	0.177005	0.143722
1.27	0.580938	0.173979	0.140696
1.272	0.577912	0.177005	0.130106
1.274	0.576399	0.178517	0.130106
1.276	0.573374	0.181543	0.131619
1.278	0.574887	0.178517	0.130106
1.28	0.573374	0.178517	0.131619
1.282	0.573374	0.175492	0.128593
1.284	0.574887	0.173979	0.124054
1.286	0.574887	0.173979	0.122542
1.288	0.570348	0.177005	0.11649
1.29	0.567322	0.178517	0.122542
1.292	0.564297	0.18003	0.119516
1.294	0.562784	0.181543	0.119516
1.296	0.562784	0.181543	0.122542
1.298	0.559758	0.186082	0.125567
1.3	0.559758	0.184569	0.130106
1.302	0.556732	0.187595	0.12708
1.304	0.555219	0.189107	0.125567
1.306	0.555219	0.189107	0.128593
1.308	0.553707	0.189107	0.128593
1.31	0.550681	0.19062	0.128593
1.312	0.547655	0.193646	0.125567
1.314	0.546142	0.195159	0.128593
1.316	0.546142	0.195159	0.128593
1.318	0.546142	0.195159	0.133132
1.32	0.549168	0.192133	0.128593
1.322	0.546142	0.195159	0.125567
1.324	0.541604	0.199697	0.124054
1.326	0.541604	0.199697	0.125567
1.328	0.544629	0.198185	0.12708
1.33	0.543116	0.198185	0.124054
1.332	0.543116	0.198185	0.122542
1.334	0.541604	0.199697	0.122542
1.336	0.541604	0.199697	0.12708
1.338	0.540091	0.20121	0.125567
1.34	0.543116	0.198185	0.12708
1.342	0.541604	0.199697	0.12708
1.344	0.538578	0.20121	0.124054
1.346	0.543116	0.196672	0.12708
1.348	0.540091	0.199697	0.12708
1.35	0.540091	0.199697	0.122542
1.352	0.540091	0.199697	0.125567
1.354	0.534039	0.205749	0.122542
1.356	0.532526	0.207262	0.125567
1.358	0.538578	0.202723	0.122542
1.36	0.540091	0.20121	0.125567
1.362	0.543116	0.199697	0.12708
1.364	0.541604	0.20121	0.12708
1.366	0.541604	0.20121	0.128593
1.368	0.540091	0.202723	0.130106
1.37	0.540091	0.202723	0.133132
1.372	0.538578	0.202723	0.133132
1.374	0.538578	0.202723	0.133132
1.376	0.541604	0.20121	0.133132
1.378	0.540091	0.202723	0.136157
1.38	0.537065	0.207262	0.140696
1.382	0.537065	0.205749	0.139183
1.384	0.534039	0.208775	0.136157
1.386	0.532526	0.208775	0.136157
1.388	0.529501	0.2118	0.136157
1.39	0.527988	0.213313	0.134644
1.392	0.524962	0.214826	0.136157
1.394	0.521936	0.216339	0.136157
1.396	0.518911	0.217852	0.134644
1.398	0.517398	0.219365	0.130106
1.4	0.520424	0.216339	0.128593
1.402	0.515885	0.220877	0.133132
1.404	0.512859	0.22239	0.136157
1.406	0.511346	0.22239	0.139183
1.408	0.509834	0.223903	0.139183
1.41	0.509834	0.223903	0.140696
1.412	0.508321	0.225416	0.146747
1.414	0.508321	0.225416	0.146747
1.416	0.508321	0.225416	0.145234
1.418	0.508321	0.223903	0.146747
1.42	0.508321	0.223903	0.14826
1.422	0.509834	0.22239	0.151286
1.424	0.508321	0.223903	0.149773
1.426	0.508321	0.223903	0.149773
1.428	0.506808	0.225416	0.14826
1.43	0.506808	0.225416	0.151286
1.432	0.506808	0.225416	0.155825
1.434	0.505295	0.226929	0.15885
1.436	0.502269	0.228442	0.154312
1.438	0.505295	0.225416	0.155825
1.44	0.503782	0.226929	0.155825
1.442	0.508321	0.22239	0.15885
1.444	0.509834	0.220877	0.163389
1.446	0.509834	0.220877	0.166415
1.448	0.509834	0.220877	0.164902
1.45	0.506808	0.223903	0.164902
1.452	0.503782	0.226929	0.161876
1.454	0.509834	0.220877	0.164902
1.456	0.502269	0.225416	0.170953
1.458	0.503782	0.22239	0.173979
1.46	0.505295	0.220877	0.175492
1.462	0.497731	0.228442	0.178517
1.464	0.497731	0.228442	0.172466
1.466	0.496218	0.229955	0.172466
1.468	0.497731	0.228442	0.173979
1.47	0.494705	0.229955	0.175492
1.472	0.493192	0.231467	0.177005
1.474	0.488654	0.236006	0.177005
1.476	0.484115	0.240545	0.170953
1.478	0.484115	0.240545	0.166415
1.48	0.488654	0.236006	0.163389
1.482	0.491679	0.231467	0.164902
1.484	0.488654	0.23298	0.166415
1.486	0.485628	0.236006	0.163389
1.488	0.482602	0.237519	0.164902
1.49	0.478064	0.242057	0.166415
1.492	0.476551	0.24357	0.164902
1.494	0.482602	0.239032	0.166415
1.496	0.484115	0.237519	0.167927
1.498	0.481089	0.239032	0.172466
1.5	0.487141	0.234493	0.172466

## Sheet: e_pSong_yoked
t_s	ppulse	psine	pstim
-0.1	0.725086	0.109966	0.00687285
-0.098	0.721649	0.113402	0.0103093
-0.096	0.728522	0.109966	0.0103093
-0.094	0.728522	0.109966	0.0103093
-0.092	0.728522	0.109966	0.0103093
-0.09	0.728522	0.113402	0.0103093
-0.088	0.728522	0.113402	0.0103093
-0.086	0.728522	0.113402	0.0103093
-0.084	0.721649	0.123711	0.0103093
-0.082	0.718213	0.127148	0.0103093
-0.08	0.71134	0.134021	0.0103093
-0.078	0.707904	0.137457	0.0103093
-0.076	0.704467	0.140893	0.0103093
-0.074	0.704467	0.140893	0.0103093
-0.072	0.701031	0.14433	0.0103093
-0.07	0.697595	0.147766	0.0103093
-0.068	0.694158	0.151203	0.0103093
-0.066	0.694158	0.151203	0.0103093
-0.064	0.690722	0.154639	0.0137457
-0.062	0.690722	0.154639	0.0137457
-0.06	0.687285	0.158076	0.0137457
-0.058	0.687285	0.161512	0.0137457
-0.056	0.680412	0.168385	0.0137457
-0.054	0.676976	0.171821	0.0137457
-0.052	0.66323	0.185567	0.0137457
-0.05	0.652921	0.195876	0.0137457
-0.048	0.652921	0.195876	0.0137457
-0.046	0.646048	0.202749	0.0137457
-0.044	0.639175	0.209622	0.0137457
-0.042	0.601375	0.247423	0.0206186
-0.04	0.597938	0.250859	0.0206186
-0.038	0.580756	0.268041	0.0206186
-0.036	0.56701	0.281787	0.0206186
-0.034	0.542955	0.305842	0.024055
-0.032	0.52921	0.319588	0.024055
-0.03	0.508591	0.340206	0.024055
-0.028	0.484536	0.364261	0.0274914
-0.026	0.446735	0.402062	0.0274914
-0.024	0.405498	0.443299	0.0274914
-0.022	0.378007	0.47079	0.0309278
-0.02	0.309278	0.539519	0.0309278
-0.018	0.285223	0.563574	0.0309278
-0.016	0.264605	0.584192	0.0309278
-0.014	0.233677	0.61512	0.0309278
-0.012	0.185567	0.66323	0.0309278
-0.01	0.147766	0.701031	0.0309278
-0.008	0.0996564	0.749141	0.0309278
-0.006	0.0343643	0.814433	0.0309278
-0.004	0.0137457	0.835052	0.0309278
-0.002	0	0.848797	0.0378007
0	0	1	0.0378007
0.002	0	1	0.0378007
0.004	0	1	0.0412371
0.006	0	1	0.0412371
0.008	0	1	0.0412371
0.01	0	1	0.0412371
0.012	0	1	0.0549828
0.014	0	1	0.0515464
0.016	0	1	0.0549828
0.018	0	1	0.0618557
0.02	0	1	0.0618557
0.022	0	1	0.0618557
0.024	0	1	0.0652921
0.026	0	1	0.0652921
0.028	0	1	0.0687285
0.03	0	1	0.0687285
0.032	0	1	0.0721649
0.034	0	1	0.0721649
0.036	0	1	0.0756014
0.038	0	1	0.0824742
0.04	0	1	0.0859107
0.042	0	1	0.0893471
0.044	0	1	0.0927835
0.046	0	1	0.0996564
0.048	0	1	0.0927835
0.05	0	1	0.0962199
0.052	0	1	0.0996564
0.054	0	1	0.113402
0.056	0	1	0.123711
0.058	0	1	0.120275
0.06	0	1	0.123711
0.062	0	1	0.123711
0.064	0	1	0.127148
0.066	0	1	0.127148
0.068	0	1	0.130584
0.07	0	1	0.134021
0.072	0	0.996564	0.147766
0.074	0	0.996564	0.14433
0.076	0	0.993127	0.147766
0.078	0	0.993127	0.147766
0.08	0	0.993127	0.147766
0.082	0	0.989691	0.151203
0.084	0	0.989691	0.158076
0.086	0	0.989691	0.161512
0.088	0	0.989691	0.168385
0.09	0	0.982818	0.171821
0.092	0	0.982818	0.171821
0.094	0	0.982818	0.171821
0.096	0	0.982818	0.175258
0.098	0	0.982818	0.175258
0.1	0	0.982818	0.185567
0.102	0	0.979381	0.189003
0.104	0.00343643	0.975945	0.189003
0.106	0.00343643	0.975945	0.195876
0.108	0.00687285	0.972509	0.206186
0.11	0.0103093	0.941581	0.216495
0.112	0.0171821	0.934708	0.223368
0.114	0.0206186	0.927835	0.223368
0.116	0.0274914	0.920962	0.223368
0.118	0.0343643	0.914089	0.226804
0.12	0.04811	0.862543	0.226804
0.122	0.0515464	0.85567	0.230241
0.124	0.0515464	0.85567	0.233677
0.126	0.0515464	0.852234	0.233677
0.128	0.0652921	0.838488	0.237113
0.13	0.0859107	0.80756	0.230241
0.132	0.0927835	0.800687	0.233677
0.134	0.0927835	0.800687	0.24055
0.136	0.0927835	0.797251	0.24055
0.138	0.103093	0.786942	0.237113
0.14	0.113402	0.773196	0.237113
0.142	0.123711	0.762887	0.237113
0.144	0.140893	0.745704	0.24055
0.146	0.147766	0.738832	0.243986
0.148	0.154639	0.731959	0.243986
0.15	0.154639	0.728522	0.243986
0.152	0.164948	0.714777	0.243986
0.154	0.168385	0.71134	0.237113
0.156	0.168385	0.71134	0.230241
0.158	0.178694	0.701031	0.230241
0.16	0.185567	0.690722	0.24055
0.162	0.189003	0.687285	0.247423
0.164	0.19244	0.683849	0.24055
0.166	0.199313	0.676976	0.24055
0.168	0.213058	0.66323	0.233677
0.17	0.213058	0.659794	0.226804
0.172	0.219931	0.642612	0.226804
0.174	0.226804	0.635739	0.230241
0.176	0.24055	0.621993	0.219931
0.178	0.250859	0.611684	0.213058
0.18	0.257732	0.601375	0.213058
0.182	0.261168	0.594502	0.206186
0.184	0.274914	0.580756	0.195876
0.186	0.285223	0.563574	0.19244
0.188	0.28866	0.560137	0.189003
0.19	0.292096	0.546392	0.189003
0.192	0.298969	0.539519	0.185567
0.194	0.305842	0.532646	0.182131
0.196	0.312715	0.525773	0.175258
0.198	0.312715	0.525773	0.164948
0.2	0.316151	0.522337	0.168385
0.202	0.319588	0.5189	0.161512
0.204	0.323024	0.515464	0.161512
0.206	0.323024	0.515464	0.154639
0.208	0.333333	0.505155	0.151203
0.21	0.33677	0.501718	0.151203
0.212	0.340206	0.494845	0.154639
0.214	0.340206	0.491409	0.147766
0.216	0.340206	0.487973	0.147766
0.218	0.347079	0.4811	0.147766
0.22	0.353952	0.47079	0.140893
0.222	0.360825	0.457045	0.130584
0.224	0.364261	0.453608	0.127148
0.226	0.371134	0.446735	0.123711
0.228	0.37457	0.443299	0.120275
0.23	0.37457	0.439863	0.123711
0.232	0.37457	0.436426	0.120275
0.234	0.37457	0.436426	0.120275
0.236	0.38488	0.426117	0.113402
0.238	0.38488	0.426117	0.113402
0.24	0.388316	0.419244	0.109966
0.242	0.388316	0.419244	0.103093
0.244	0.388316	0.419244	0.0996564
0.246	0.391753	0.412371	0.0962199
0.248	0.395189	0.408935	0.0893471
0.25	0.398625	0.402062	0.0893471
0.252	0.405498	0.391753	0.0859107
0.254	0.408935	0.388316	0.0859107
0.256	0.419244	0.378007	0.0859107
0.258	0.419244	0.378007	0.0927835
0.26	0.42268	0.371134	0.0927835
0.262	0.429553	0.360825	0.0893471
0.264	0.429553	0.360825	0.0893471
0.266	0.429553	0.360825	0.0859107
0.268	0.429553	0.357388	0.0893471
0.27	0.429553	0.353952	0.0790378
0.272	0.436426	0.347079	0.0824742
0.274	0.439863	0.343643	0.0824742
0.276	0.439863	0.343643	0.0859107
0.278	0.443299	0.340206	0.0859107
0.28	0.446735	0.329897	0.0824742
0.282	0.443299	0.329897	0.0859107
0.284	0.446735	0.32646	0.0824742
0.286	0.443299	0.323024	0.0790378
0.288	0.446735	0.319588	0.0790378
0.29	0.443299	0.316151	0.0824742
0.292	0.450172	0.309278	0.0893471
0.294	0.450172	0.309278	0.0859107
0.296	0.450172	0.305842	0.0824742
0.298	0.450172	0.305842	0.0824742
0.3	0.450172	0.295533	0.0756014
0.302	0.450172	0.295533	0.0721649
0.304	0.450172	0.295533	0.0756014
0.306	0.453608	0.292096	0.0721649
0.308	0.453608	0.292096	0.0652921
0.31	0.453608	0.28866	0.0652921
0.312	0.453608	0.28866	0.0549828
0.314	0.457045	0.285223	0.0549828
0.316	0.460481	0.281787	0.0549828
0.318	0.457045	0.281787	0.0549828
0.32	0.463918	0.274914	0.0515464
0.322	0.463918	0.274914	0.0515464
0.324	0.467354	0.271478	0.0515464
0.326	0.463918	0.271478	0.0549828
0.328	0.467354	0.268041	0.0549828
0.33	0.463918	0.257732	0.0549828
0.332	0.460481	0.257732	0.0549828
0.334	0.460481	0.257732	0.0549828
0.336	0.460481	0.257732	0.0584192
0.338	0.460481	0.257732	0.0618557
0.34	0.463918	0.254296	0.0549828
0.342	0.463918	0.254296	0.0515464
0.344	0.460481	0.254296	0.0515464
0.346	0.460481	0.254296	0.04811
0.348	0.460481	0.254296	0.0446735
0.35	0.460481	0.254296	0.04811
0.352	0.457045	0.254296	0.04811
0.354	0.457045	0.254296	0.0515464
0.356	0.457045	0.254296	0.04811
0.358	0.460481	0.250859	0.04811
0.36	0.457045	0.254296	0.04811
0.362	0.457045	0.257732	0.04811
0.364	0.457045	0.257732	0.04811
0.366	0.460481	0.254296	0.04811
0.368	0.463918	0.250859	0.0446735
0.37	0.450172	0.254296	0.04811
0.372	0.450172	0.254296	0.04811
0.374	0.446735	0.257732	0.0446735
0.376	0.446735	0.254296	0.0446735
0.378	0.457045	0.243986	0.04811
0.38	0.457045	0.237113	0.04811
0.382	0.460481	0.237113	0.04811
0.384	0.460481	0.237113	0.0446735
0.386	0.460481	0.237113	0.0446735
0.388	0.457045	0.24055	0.0446735
0.39	0.457045	0.237113	0.0412371
0.392	0.457045	0.237113	0.0412371
0.394	0.457045	0.237113	0.0412371
0.396	0.467354	0.226804	0.0378007
0.398	0.47079	0.223368	0.0343643
0.4	0.463918	0.230241	0.0343643
0.402	0.460481	0.230241	0.0343643
0.404	0.457045	0.233677	0.0343643
0.406	0.457045	0.233677	0.0309278
0.408	0.457045	0.233677	0.0309278
0.41	0.457045	0.230241	0.0274914
0.412	0.457045	0.230241	0.0446735
0.414	0.457045	0.230241	0.0446735
0.416	0.460481	0.230241	0.04811
0.418	0.460481	0.230241	0.0515464
0.42	0.463918	0.223368	0.0515464
0.422	0.463918	0.223368	0.0515464
0.424	0.463918	0.223368	0.0515464
0.426	0.460481	0.226804	0.0549828
0.428	0.457045	0.230241	0.0549828
0.43	0.460481	0.226804	0.0549828
0.432	0.463918	0.226804	0.0584192
0.434	0.463918	0.226804	0.0584192
0.436	0.460481	0.226804	0.0549828
0.438	0.457045	0.226804	0.0515464
0.44	0.446735	0.233677	0.0549828
0.442	0.446735	0.230241	0.04811
0.444	0.446735	0.230241	0.0515464
0.446	0.439863	0.233677	0.0549828
0.448	0.429553	0.24055	0.0515464
0.45	0.429553	0.233677	0.0515464
0.452	0.429553	0.233677	0.0515464
0.454	0.426117	0.237113	0.0515464
0.456	0.42268	0.237113	0.0549828
0.458	0.426117	0.233677	0.0584192
0.46	0.42268	0.233677	0.0584192
0.462	0.426117	0.230241	0.0584192
0.464	0.42268	0.230241	0.0549828
0.466	0.42268	0.230241	0.0618557
0.468	0.419244	0.233677	0.0652921
0.47	0.415808	0.237113	0.0687285
0.472	0.419244	0.237113	0.0687285
0.474	0.415808	0.24055	0.0721649
0.476	0.415808	0.24055	0.0756014
0.478	0.412371	0.243986	0.0790378
0.48	0.412371	0.237113	0.0824742
0.482	0.415808	0.233677	0.0824742
0.484	0.415808	0.233677	0.0859107
0.486	0.415808	0.233677	0.0859107
0.488	0.408935	0.233677	0.0859107
0.49	0.405498	0.233677	0.0859107
0.492	0.412371	0.226804	0.0927835
0.494	0.412371	0.226804	0.0927835
0.496	0.412371	0.223368	0.0927835
0.498	0.408935	0.226804	0.0927835
0.5	0.408935	0.226804	0.0962199
0.502	0.405498	0.230241	0.0996564
0.504	0.405498	0.230241	0.109966
0.506	0.402062	0.237113	0.109966
0.508	0.402062	0.237113	0.106529
0.51	0.398625	0.237113	0.103093
0.512	0.398625	0.237113	0.0996564
0.514	0.395189	0.24055	0.0996564
0.516	0.395189	0.237113	0.0962199
0.518	0.398625	0.237113	0.0996564
0.52	0.395189	0.247423	0.0996564
0.522	0.395189	0.247423	0.0996564
0.524	0.391753	0.247423	0.103093
0.526	0.395189	0.247423	0.109966
0.528	0.391753	0.247423	0.106529
0.53	0.391753	0.247423	0.109966
0.532	0.391753	0.247423	0.113402
0.534	0.388316	0.250859	0.116838
0.536	0.38488	0.254296	0.120275
0.538	0.38488	0.254296	0.120275
0.54	0.38488	0.250859	0.120275
0.542	0.38488	0.250859	0.127148
0.544	0.381443	0.250859	0.127148
0.546	0.37457	0.250859	0.123711
0.548	0.37457	0.250859	0.123711
0.55	0.381443	0.247423	0.127148
0.552	0.381443	0.247423	0.134021
0.554	0.378007	0.250859	0.130584
0.556	0.38488	0.243986	0.130584
0.558	0.388316	0.24055	0.140893
0.56	0.38488	0.24055	0.140893
0.562	0.38488	0.24055	0.137457
0.564	0.38488	0.24055	0.140893
0.566	0.38488	0.24055	0.140893
0.568	0.381443	0.243986	0.140893
0.57	0.381443	0.243986	0.137457
0.572	0.381443	0.243986	0.134021
0.574	0.381443	0.243986	0.137457
0.576	0.38488	0.24055	0.14433
0.578	0.381443	0.247423	0.140893
0.58	0.378007	0.247423	0.134021
0.582	0.378007	0.247423	0.127148
0.584	0.37457	0.250859	0.127148
0.586	0.37457	0.250859	0.127148
0.588	0.378007	0.247423	0.123711
0.59	0.37457	0.250859	0.120275
0.592	0.37457	0.250859	0.123711
0.594	0.378007	0.247423	0.134021
0.596	0.37457	0.243986	0.134021
0.598	0.37457	0.243986	0.134021
0.6	0.381443	0.24055	0.140893
0.602	0.38488	0.237113	0.140893
0.604	0.381443	0.24055	0.137457
0.606	0.378007	0.243986	0.137457
0.608	0.381443	0.243986	0.140893
0.61	0.381443	0.243986	0.140893
0.612	0.381443	0.243986	0.14433
0.614	0.378007	0.243986	0.14433
0.616	0.38488	0.230241	0.140893
0.618	0.388316	0.230241	0.140893
0.62	0.395189	0.226804	0.14433
0.622	0.395189	0.226804	0.14433
0.624	0.391753	0.230241	0.140893
0.626	0.391753	0.230241	0.14433
0.628	0.391753	0.226804	0.151203
0.63	0.395189	0.223368	0.151203
0.632	0.395189	0.226804	0.151203
0.634	0.402062	0.219931	0.154639
0.636	0.402062	0.216495	0.151203
0.638	0.398625	0.216495	0.151203
0.64	0.402062	0.213058	0.14433
0.642	0.398625	0.216495	0.14433
0.644	0.398625	0.216495	0.140893
0.646	0.398625	0.216495	0.140893
0.648	0.395189	0.219931	0.140893
0.65	0.398625	0.219931	0.140893
0.652	0.395189	0.223368	0.14433
0.654	0.395189	0.223368	0.147766
0.656	0.398625	0.223368	0.147766
0.658	0.398625	0.223368	0.154639
0.66	0.398625	0.223368	0.151203
0.662	0.398625	0.223368	0.14433
0.664	0.402062	0.219931	0.151203
0.666	0.405498	0.216495	0.151203
0.668	0.402062	0.219931	0.147766
0.67	0.402062	0.219931	0.151203
0.672	0.402062	0.219931	0.14433
0.674	0.402062	0.219931	0.14433
0.676	0.408935	0.213058	0.14433
0.678	0.412371	0.209622	0.147766
0.68	0.405498	0.213058	0.14433
0.682	0.408935	0.209622	0.14433
0.684	0.405498	0.209622	0.14433
0.686	0.405498	0.209622	0.137457
0.688	0.405498	0.209622	0.130584
0.69	0.405498	0.206186	0.127148
0.692	0.415808	0.202749	0.130584
0.694	0.412371	0.206186	0.127148
0.696	0.408935	0.209622	0.127148
0.698	0.412371	0.209622	0.123711
0.7	0.412371	0.209622	0.123711
0.702	0.419244	0.206186	0.127148
0.704	0.415808	0.206186	0.130584
0.706	0.415808	0.206186	0.127148
0.708	0.415808	0.206186	0.127148
0.71	0.412371	0.206186	0.116838
0.712	0.408935	0.206186	0.116838
0.714	0.412371	0.206186	0.116838
0.716	0.419244	0.199313	0.116838
0.718	0.419244	0.199313	0.120275
0.72	0.419244	0.195876	0.113402
0.722	0.419244	0.195876	0.113402
0.724	0.415808	0.199313	0.113402
0.726	0.412371	0.206186	0.113402
0.728	0.415808	0.206186	0.113402
0.73	0.415808	0.206186	0.113402
0.732	0.412371	0.209622	0.116838
0.734	0.412371	0.209622	0.120275
0.736	0.415808	0.206186	0.123711
0.738	0.419244	0.202749	0.123711
0.74	0.426117	0.195876	0.120275
0.742	0.42268	0.195876	0.116838
0.744	0.42268	0.195876	0.116838
0.746	0.426117	0.19244	0.116838
0.748	0.43299	0.189003	0.116838
0.75	0.436426	0.185567	0.113402
0.752	0.43299	0.185567	0.113402
0.754	0.43299	0.185567	0.106529
0.756	0.43299	0.182131	0.0996564
0.758	0.43299	0.182131	0.0962199
0.76	0.439863	0.175258	0.0927835
0.762	0.439863	0.175258	0.0927835
0.764	0.439863	0.175258	0.0962199
0.766	0.439863	0.175258	0.0927835
0.768	0.439863	0.175258	0.0824742
0.77	0.443299	0.171821	0.0824742
0.772	0.439863	0.171821	0.0790378
0.774	0.439863	0.171821	0.0824742
0.776	0.443299	0.164948	0.0824742
0.778	0.443299	0.164948	0.0859107
0.78	0.446735	0.161512	0.0859107
0.782	0.443299	0.164948	0.0893471
0.784	0.436426	0.168385	0.0927835
0.786	0.43299	0.168385	0.0927835
0.788	0.43299	0.168385	0.0893471
0.79	0.43299	0.168385	0.0893471
0.792	0.429553	0.171821	0.0927835
0.794	0.429553	0.171821	0.0927835
0.796	0.43299	0.168385	0.0927835
0.798	0.43299	0.164948	0.0859107
0.8	0.43299	0.161512	0.0859107
0.802	0.429553	0.161512	0.0962199
0.804	0.429553	0.161512	0.0893471
0.806	0.426117	0.161512	0.0893471
0.808	0.429553	0.158076	0.0927835
0.81	0.426117	0.158076	0.0962199
0.812	0.426117	0.161512	0.0996564
0.814	0.426117	0.161512	0.0996564
0.816	0.426117	0.161512	0.0996564
0.818	0.429553	0.158076	0.103093
0.82	0.436426	0.147766	0.0996564
0.822	0.436426	0.147766	0.0996564
0.824	0.43299	0.147766	0.0996564
0.826	0.43299	0.147766	0.106529
0.828	0.43299	0.147766	0.106529
0.83	0.429553	0.151203	0.106529
0.832	0.426117	0.154639	0.109966
0.834	0.429553	0.151203	0.106529
0.836	0.429553	0.147766	0.109966
0.838	0.429553	0.147766	0.109966
0.84	0.42268	0.154639	0.113402
0.842	0.426117	0.151203	0.113402
0.844	0.426117	0.151203	0.113402
0.846	0.43299	0.14433	0.109966
0.848	0.43299	0.14433	0.103093
0.85	0.43299	0.14433	0.103093
0.852	0.443299	0.137457	0.103093
0.854	0.436426	0.14433	0.106529
0.856	0.436426	0.14433	0.106529
0.858	0.43299	0.14433	0.103093
0.86	0.43299	0.140893	0.103093
0.862	0.43299	0.140893	0.0996564
0.864	0.43299	0.140893	0.103093
0.866	0.429553	0.140893	0.103093
0.868	0.436426	0.140893	0.106529
0.87	0.43299	0.14433	0.103093
0.872	0.43299	0.14433	0.103093
0.874	0.439863	0.14433	0.103093
0.876	0.436426	0.14433	0.106529
0.878	0.439863	0.14433	0.106529
0.88	0.443299	0.140893	0.106529
0.882	0.443299	0.140893	0.109966
0.884	0.443299	0.140893	0.103093
0.886	0.443299	0.140893	0.0996564
0.888	0.443299	0.140893	0.0962199
0.89	0.443299	0.137457	0.0962199
0.892	0.446735	0.130584	0.0859107
0.894	0.443299	0.134021	0.0859107
0.896	0.436426	0.137457	0.0893471
0.898	0.429553	0.140893	0.0859107
0.9	0.43299	0.147766	0.0859107
0.902	0.436426	0.14433	0.0824742
0.904	0.436426	0.14433	0.0756014
0.906	0.439863	0.14433	0.0721649
0.908	0.436426	0.147766	0.0721649
0.91	0.436426	0.151203	0.0721649
0.912	0.436426	0.151203	0.0756014
0.914	0.436426	0.151203	0.0790378
0.916	0.436426	0.154639	0.0721649
0.918	0.436426	0.154639	0.0756014
0.92	0.436426	0.158076	0.0790378
0.922	0.436426	0.158076	0.0721649
0.924	0.436426	0.158076	0.0721649
0.926	0.436426	0.161512	0.0721649
0.928	0.43299	0.164948	0.0721649
0.93	0.429553	0.168385	0.0687285
0.932	0.429553	0.168385	0.0687285
0.934	0.429553	0.168385	0.0756014
0.936	0.429553	0.168385	0.0790378
0.938	0.429553	0.168385	0.0790378
0.94	0.429553	0.168385	0.0756014
0.942	0.429553	0.168385	0.0790378
0.944	0.429553	0.168385	0.0824742
0.946	0.429553	0.168385	0.0859107
0.948	0.43299	0.168385	0.0859107
0.95	0.436426	0.168385	0.0790378
0.952	0.436426	0.168385	0.0790378
0.954	0.436426	0.168385	0.0790378
0.956	0.43299	0.171821	0.0790378
0.958	0.43299	0.171821	0.0790378
0.96	0.429553	0.175258	0.0790378
0.962	0.43299	0.171821	0.0790378
0.964	0.43299	0.168385	0.0756014
0.966	0.43299	0.168385	0.0756014
0.968	0.429553	0.171821	0.0721649
0.97	0.426117	0.175258	0.0756014
0.972	0.43299	0.171821	0.0756014
0.974	0.43299	0.171821	0.0756014
0.976	0.426117	0.175258	0.0824742
0.978	0.426117	0.175258	0.0824742
0.98	0.429553	0.168385	0.0824742
0.982	0.426117	0.168385	0.0824742
0.984	0.419244	0.171821	0.0824742
0.986	0.419244	0.171821	0.0824742
0.988	0.419244	0.171821	0.0824742
0.99	0.419244	0.168385	0.0859107
0.992	0.415808	0.171821	0.0824742
0.994	0.412371	0.171821	0.0790378
0.996	0.415808	0.168385	0.0756014
0.998	0.412371	0.171821	0.0756014
1	0.412371	0.168385	0.0756014
1.002	0.412371	0.168385	0.0721649
1.004	0.408935	0.168385	0.0721649
1.006	0.408935	0.168385	0.0721649
1.008	0.412371	0.164948	0.0652921
1.01	0.412371	0.164948	0.0652921
1.012	0.415808	0.161512	0.0687285
1.014	0.415808	0.161512	0.0687285
1.016	0.415808	0.161512	0.0687285
1.018	0.412371	0.161512	0.0721649
1.02	0.415808	0.161512	0.0721649
1.022	0.419244	0.158076	0.0721649
1.024	0.419244	0.164948	0.0687285
1.026	0.415808	0.158076	0.0687285
1.028	0.419244	0.154639	0.0721649
1.03	0.419244	0.158076	0.0721649
1.032	0.415808	0.161512	0.0756014
1.034	0.415808	0.161512	0.0756014
1.036	0.408935	0.161512	0.0756014
1.038	0.408935	0.158076	0.0790378
1.04	0.408935	0.158076	0.0824742
1.042	0.402062	0.161512	0.0859107
1.044	0.402062	0.161512	0.0859107
1.046	0.402062	0.154639	0.0927835
1.048	0.402062	0.154639	0.0893471
1.05	0.398625	0.151203	0.0927835
1.052	0.398625	0.151203	0.106529
1.054	0.395189	0.154639	0.116838
1.056	0.398625	0.151203	0.113402
1.058	0.402062	0.147766	0.113402
1.06	0.405498	0.14433	0.116838
1.062	0.408935	0.14433	0.113402
1.064	0.405498	0.147766	0.113402
1.066	0.405498	0.147766	0.113402
1.068	0.391753	0.158076	0.113402
1.07	0.391753	0.158076	0.113402
1.072	0.391753	0.158076	0.113402
1.074	0.391753	0.158076	0.116838
1.076	0.395189	0.158076	0.116838
1.078	0.391753	0.161512	0.113402
1.08	0.391753	0.154639	0.109966
1.082	0.395189	0.151203	0.103093
1.084	0.391753	0.147766	0.103093
1.086	0.388316	0.147766	0.103093
1.088	0.391753	0.147766	0.0996564
1.09	0.395189	0.147766	0.0962199
1.092	0.398625	0.14433	0.0962199
1.094	0.398625	0.14433	0.0996564
1.096	0.395189	0.14433	0.0996564
1.098	0.395189	0.14433	0.0996564
1.1	0.395189	0.14433	0.0996564
1.102	0.398625	0.14433	0.0962199
1.104	0.398625	0.14433	0.0927835
1.106	0.395189	0.147766	0.0927835
1.108	0.398625	0.14433	0.0927835
1.11	0.398625	0.14433	0.0893471
1.112	0.395189	0.147766	0.0893471
1.114	0.395189	0.147766	0.0893471
1.116	0.395189	0.147766	0.0824742
1.118	0.391753	0.151203	0.0859107
1.12	0.391753	0.151203	0.0859107
1.122	0.391753	0.151203	0.0893471
1.124	0.391753	0.151203	0.0893471
1.126	0.391753	0.151203	0.0927835
1.128	0.395189	0.147766	0.0893471
1.13	0.395189	0.147766	0.0962199
1.132	0.395189	0.147766	0.0893471
1.134	0.391753	0.151203	0.0996564
1.136	0.391753	0.151203	0.0962199
1.138	0.395189	0.147766	0.0927835
1.14	0.391753	0.147766	0.0996564
1.142	0.395189	0.147766	0.0996564
1.144	0.391753	0.151203	0.0996564
1.146	0.38488	0.158076	0.0996564
1.148	0.381443	0.158076	0.0962199
1.15	0.378007	0.161512	0.0962199
1.152	0.378007	0.161512	0.0962199
1.154	0.378007	0.161512	0.0962199
1.156	0.37457	0.164948	0.0996564
1.158	0.37457	0.164948	0.0927835
1.16	0.37457	0.164948	0.0927835
1.162	0.371134	0.164948	0.0927835
1.164	0.371134	0.164948	0.0927835
1.166	0.371134	0.164948	0.0927835
1.168	0.37457	0.161512	0.0927835
1.17	0.37457	0.158076	0.0962199
1.172	0.37457	0.158076	0.0996564
1.174	0.371134	0.158076	0.0996564
1.176	0.367698	0.158076	0.0996564
1.178	0.364261	0.161512	0.0996564
1.18	0.371134	0.158076	0.0996564
1.182	0.364261	0.161512	0.106529
1.184	0.360825	0.164948	0.103093
1.186	0.360825	0.164948	0.103093
1.188	0.364261	0.164948	0.109966
1.19	0.364261	0.164948	0.109966
1.192	0.360825	0.164948	0.106529
1.194	0.350515	0.171821	0.103093
1.196	0.350515	0.171821	0.106529
1.198	0.353952	0.168385	0.109966
1.2	0.357388	0.168385	0.109966
1.202	0.353952	0.168385	0.106529
1.204	0.353952	0.168385	0.106529
1.206	0.350515	0.171821	0.106529
1.208	0.357388	0.164948	0.103093
1.21	0.357388	0.164948	0.0996564
1.212	0.353952	0.171821	0.0962199
1.214	0.353952	0.171821	0.0962199
1.216	0.353952	0.171821	0.0962199
1.218	0.353952	0.171821	0.0962199
1.22	0.353952	0.171821	0.0962199
1.222	0.353952	0.175258	0.0927835
1.224	0.350515	0.178694	0.0962199
1.226	0.350515	0.178694	0.0996564
1.228	0.350515	0.178694	0.106529
1.23	0.353952	0.175258	0.113402
1.232	0.353952	0.175258	0.116838
1.234	0.350515	0.175258	0.116838
1.236	0.353952	0.175258	0.116838
1.238	0.350515	0.175258	0.113402
1.24	0.347079	0.175258	0.116838
1.242	0.343643	0.178694	0.109966
1.244	0.343643	0.178694	0.113402
1.246	0.343643	0.182131	0.113402
1.248	0.343643	0.182131	0.106529
1.25	0.340206	0.178694	0.103093
1.252	0.333333	0.178694	0.103093
1.254	0.333333	0.178694	0.106529
1.256	0.333333	0.178694	0.106529
1.258	0.33677	0.175258	0.106529
1.26	0.33677	0.175258	0.109966
1.262	0.33677	0.175258	0.109966
1.264	0.33677	0.175258	0.106529
1.266	0.340206	0.171821	0.109966
1.268	0.33677	0.175258	0.109966
1.27	0.333333	0.175258	0.109966
1.272	0.33677	0.171821	0.103093
1.274	0.33677	0.171821	0.106529
1.276	0.33677	0.168385	0.103093
1.278	0.33677	0.168385	0.103093
1.28	0.340206	0.164948	0.103093
1.282	0.340206	0.161512	0.103093
1.284	0.340206	0.161512	0.106529
1.286	0.350515	0.158076	0.109966
1.288	0.353952	0.158076	0.113402
1.29	0.357388	0.154639	0.113402
1.292	0.353952	0.158076	0.109966
1.294	0.353952	0.161512	0.106529
1.296	0.347079	0.161512	0.106529
1.298	0.350515	0.158076	0.103093
1.3	0.350515	0.158076	0.103093
1.302	0.357388	0.151203	0.106529
1.304	0.364261	0.147766	0.106529
1.306	0.364261	0.147766	0.113402
1.308	0.364261	0.147766	0.103093
1.31	0.364261	0.147766	0.0962199
1.312	0.364261	0.147766	0.0962199
1.314	0.360825	0.147766	0.0962199
1.316	0.360825	0.147766	0.0927835
1.318	0.360825	0.147766	0.0962199
1.32	0.357388	0.14433	0.0996564
1.322	0.357388	0.14433	0.103093
1.324	0.357388	0.14433	0.103093
1.326	0.357388	0.14433	0.103093
1.328	0.353952	0.147766	0.0996564
1.33	0.357388	0.140893	0.0996564
1.332	0.353952	0.137457	0.0962199
1.334	0.353952	0.137457	0.0962199
1.336	0.347079	0.140893	0.0927835
1.338	0.350515	0.137457	0.0927835
1.34	0.350515	0.137457	0.0893471
1.342	0.353952	0.134021	0.0790378
1.344	0.353952	0.134021	0.0687285
1.346	0.347079	0.134021	0.0721649
1.348	0.350515	0.134021	0.0721649
1.35	0.357388	0.130584	0.0721649
1.352	0.357388	0.130584	0.0721649
1.354	0.353952	0.130584	0.0721649
1.356	0.353952	0.130584	0.0721649
1.358	0.353952	0.130584	0.0652921
1.36	0.353952	0.127148	0.0652921
1.362	0.357388	0.123711	0.0652921
1.364	0.357388	0.123711	0.0652921
1.366	0.353952	0.130584	0.0756014
1.368	0.347079	0.134021	0.0721649
1.37	0.343643	0.134021	0.0756014
1.372	0.340206	0.134021	0.0790378
1.374	0.340206	0.134021	0.0790378
1.376	0.340206	0.140893	0.0790378
1.378	0.33677	0.14433	0.0790378
1.38	0.33677	0.14433	0.0790378
1.382	0.340206	0.140893	0.0790378
1.384	0.340206	0.140893	0.0790378
1.386	0.340206	0.140893	0.0790378
1.388	0.340206	0.140893	0.0790378
1.39	0.340206	0.140893	0.0721649
1.392	0.347079	0.137457	0.0824742
1.394	0.347079	0.137457	0.0824742
1.396	0.347079	0.134021	0.0756014
1.398	0.350515	0.130584	0.0790378
1.4	0.350515	0.127148	0.0756014
1.402	0.350515	0.130584	0.0721649
1.404	0.353952	0.127148	0.0721649
1.406	0.353952	0.130584	0.0687285
1.408	0.353952	0.130584	0.0687285
1.41	0.353952	0.123711	0.0687285
1.412	0.357388	0.120275	0.0721649
1.414	0.357388	0.120275	0.0721649
1.416	0.357388	0.120275	0.0756014
1.418	0.357388	0.120275	0.0721649
1.42	0.357388	0.120275	0.0721649
1.422	0.353952	0.120275	0.0721649
1.424	0.353952	0.120275	0.0721649
1.426	0.353952	0.120275	0.0756014
1.428	0.353952	0.120275	0.0790378
1.43	0.353952	0.120275	0.0790378
1.432	0.353952	0.120275	0.0756014
1.434	0.353952	0.120275	0.0756014
1.436	0.353952	0.120275	0.0721649
1.438	0.357388	0.116838	0.0687285
1.44	0.357388	0.113402	0.0687285
1.442	0.357388	0.113402	0.0652921
1.444	0.353952	0.113402	0.0721649
1.446	0.353952	0.113402	0.0721649
1.448	0.353952	0.113402	0.0687285
1.45	0.353952	0.113402	0.0687285
1.452	0.353952	0.109966	0.0687285
1.454	0.353952	0.109966	0.0687285
1.456	0.347079	0.113402	0.0652921
1.458	0.347079	0.113402	0.0652921
1.46	0.343643	0.116838	0.0652921
1.462	0.340206	0.120275	0.0618557
1.464	0.340206	0.120275	0.0618557
1.466	0.340206	0.120275	0.0687285
1.468	0.340206	0.120275	0.0687285
1.47	0.340206	0.123711	0.0687285
1.472	0.33677	0.127148	0.0721649
1.474	0.33677	0.127148	0.0652921
1.476	0.33677	0.127148	0.0652921
1.478	0.333333	0.127148	0.0652921
1.48	0.333333	0.127148	0.0618557
1.482	0.333333	0.127148	0.0584192
1.484	0.333333	0.127148	0.0584192
1.486	0.333333	0.127148	0.0584192
1.488	0.333333	0.127148	0.0584192
1.49	0.329897	0.127148	0.0584192
1.492	0.32646	0.123711	0.0584192
1.494	0.333333	0.120275	0.0584192
1.496	0.333333	0.120275	0.0584192
1.498	0.33677	0.116838	0.0549828
1.5	0.343643	0.113402	0.0584192

## Sheet: f
group	fractionTrainsInComplexBouts	median_duration_complex_s	median_nr_alternations_complex	median_sine_duration_complex_s
CL	0.772549	2.6956	5	0.1673
CL	0.83834	2.7983	5	0.164
CL	0.945484	3.4441	9	0.1808
CL	0.889098	4.3483	7	0.17645
CL	0.604222	2.76595	5	0.1963
CL	0.589041	3.1559	5	0.16265
CL	0.879822	2.9288	6	0.1985
CL	0.481481	3.1342	5	0.16735
CL	0.636719	1.9347	4	0.1617
OL	0.35625	2.6992	4	0.2514
OL	0.448819	2.3611	4	0.2444
OL	0.671141	2.76195	5	0.2332
OL	0.803738	2.74265	6	0.3033
OL	0.0924855	1.6292	3	0.29465
OL	0.6	1.7381	4	0.2512
OL	0.120968	2.552	4	0.266
OL	0.60274	2.1405	4	0.26195
OL	0.106061	1.7084	3.5	0.4116

## Sheet: g_Kir
group	nr_simple_pulse_bouts
pIP10>Kir	25
pIP10>Kir	3
pIP10>Kir	23
pIP10>Kir	15
pIP10>Kir	11
pIP10>Kir	32
pIP10>Kir	21
pIP10>Kir	88
pIP10>Kir	12
pIP10>Kir	18
pIP10>Kir	1
pIP10>Kir	5
pIP10>Kir	77
pIP10>Kir	11
pIP10>Kir	22
control A	23
control A	73
control A	119
control A	34
control A	236
control A	85
control A	157
control A	38
control A	292
control A	60
control A	103
control A	85
control A	38
control B	39
control B	94
control B	94
control B	35
control B	15
control B	7
control B	23
control B	14
control B	54
control B	85
control B	66
control B	193
control B	130

[truncated: 7 more sheets: g_TNT, h_Kir, h_TNT, i, j, k_sequence_probability_far, k_sequence_probability_near]
