# Supplementary material for: Flexible circuit mechanisms for context-dependent song sequencing
Source: Nature. 2023 Oct 11;622(7984):794–801. doi: 10.1038/s41586-023-06632-1 (PMC10600009; doi:10.1038/s41586-023-06632-1)
Supplement: Supplementary file 16 — Source Data Extended Data Fig. 8 [file 41586_2023_6632_MOESM16_ESM.xlsx]

## Sheet: a
t_s	vm	stimulus	isspike
0.0001	-37.721	-2.1886	0
0.0011	-37.753	-0.89948	0
0.0021	-37.624	-2.1886	0
0.0031	-37.56	-1.5441	0
0.0041	-37.527	-1.5441	0
0.0051	-37.495	-2.1886	0
0.0061	-37.56	-3.4778	0
0.0071	-37.592	-2.1886	0
0.0081	-37.56	-2.1886	0
0.0091	-37.624	-1.5441	0
0.0101	-37.495	-1.5441	0
0.0111	-37.495	-2.1886	0
0.0121	-37.463	-1.5441	0
0.0131	-37.527	-0.89948	0
0.0141	-37.527	-0.2549	0
0.0151	-37.56	-0.89948	0
0.0161	-37.527	-0.89948	0
0.0171	-37.495	-2.8332	0
0.0181	-37.527	-1.5441	0
0.0191	-37.56	-1.5441	0
0.0201	-37.527	-0.89948	0
0.0211	-37.624	-0.89948	0
0.0221	-37.56	-2.1886	0
0.0231	-37.592	-2.1886	0
0.0241	-37.624	-1.5441	0
0.0251	-37.689	-1.5441	0
0.0261	-37.624	-1.5441	0
0.0271	-37.592	-1.5441	0
0.0281	-37.495	-2.8332	0
0.0291	-37.431	-2.1886	0
0.0301	-37.366	-2.1886	0
0.0311	-37.302	-0.89948	0
0.0321	-37.334	-0.2549	0
0.0331	-37.302	-0.89948	0
0.0341	-37.366	-0.89948	0
0.0351	-37.366	-2.1886	0
0.0361	-37.431	-1.5441	0
0.0371	-37.334	-2.1886	0
0.0381	-37.302	-1.5441	0
0.0391	-37.237	-1.5441	0
0.0401	-37.27	-1.5441	0
0.0411	-37.141	-1.5441	0
0.0421	-37.205	-0.89948	0
0.0431	-37.27	-1.5441	0
0.0441	-37.237	-2.1886	0
0.0451	-37.27	-0.89948	0
0.0461	-37.237	-1.5441	0
0.0471	-37.205	-2.1886	0
0.0481	-37.173	-2.1886	0
0.0491	-37.237	-1.5441	0
0.0501	-37.27	-0.89948	0
0.0511	-37.237	-0.89948	0
0.0521	-37.237	-0.89948	0
0.0531	-37.302	-2.1886	0
0.0541	-37.334	-1.5441	0
0.0551	-37.366	-1.5441	0
0.0561	-37.366	-2.1886	0
0.0571	-37.463	-1.5441	0
0.0581	-37.431	-1.5441	0
0.0591	-37.431	-0.89948	0
0.0601	-37.463	0.38968	0
0.0611	-37.56	-1.5441	0
0.0621	-37.56	-1.5441	0
0.0631	-37.592	-2.1886	0
0.0641	-37.656	-1.5441	0
0.0651	-37.689	-0.89948	0
0.0661	-37.624	-1.5441	0
0.0671	-37.656	-1.5441	0
0.0681	-37.56	-1.5441	0
0.0691	-37.656	-0.89948	0
0.0701	-37.656	-1.5441	0
0.0711	-37.624	-1.5441	0
0.0721	-37.56	-1.5441	0
0.0731	-37.495	-1.5441	0
0.0741	-37.495	-1.5441	0
0.0751	-37.431	-2.1886	0
0.0761	-37.431	-1.5441	0
0.0771	-37.495	-2.1886	0
0.0781	-37.431	-0.89948	0
0.0791	-37.527	-2.1886	0
0.0801	-37.495	-2.1886	0
0.0811	-37.463	-2.8332	0
0.0821	-37.527	-2.1886	0
0.0831	-37.495	-1.5441	0
0.0841	-37.463	-2.1886	0
0.0851	-37.463	-0.89948	0
0.0861	-37.398	-2.1886	0
0.0871	-37.431	-2.1886	0
0.0881	-37.334	-0.89948	0
0.0891	-37.431	-1.5441	0
0.0901	-37.592	-1.5441	0
0.0911	-37.624	-1.5441	0
0.0921	-37.624	-0.89948	0
0.0931	-37.753	-2.1886	0
0.0941	-37.689	-1.5441	0
0.0951	-37.656	-2.1886	0
0.0961	-37.56	-2.1886	0
0.0971	-37.527	-2.1886	0
0.0981	-37.592	-2.1886	0
0.0991	-37.56	-1.5441	0
0.1001	-37.56	-0.89948	0
0.1011	-37.56	-1.5441	0
0.1021	-37.592	-1.5441	0
0.1031	-37.431	-2.1886	0
0.1041	-37.431	-1.5441	0
0.1051	-37.463	-2.1886	0
0.1061	-37.463	-1.5441	0
0.1071	-37.495	-1.5441	0
0.1081	-37.495	-2.1886	0
0.1091	-37.495	-1.5441	0
0.1101	-37.56	-1.5441	0
0.1111	-37.656	-0.2549	0
0.1121	-37.753	-2.1886	0
0.1131	-37.689	-2.1886	0
0.1141	-37.817	-2.1886	0
0.1151	-37.817	-1.5441	0
0.1161	-37.914	-2.1886	0
0.1171	-37.946	-1.5441	0
0.1181	-37.85	-2.8332	0
0.1191	-38.011	-1.5441	0
0.1201	-38.043	-2.8332	0
0.1211	-38.075	-2.1886	0
0.1221	-38.043	-2.1886	0
0.1231	-38.011	-2.1886	0
0.1241	-38.043	-1.5441	0
0.1251	-37.946	-1.5441	0
0.1261	-37.914	-0.89948	0
0.1271	-37.914	-0.89948	0
0.1281	-37.817	-0.89948	0
0.1291	-37.753	-0.89948	0
0.1301	-37.656	-1.5441	0
0.1311	-37.689	-2.1886	0
0.1321	-37.689	-2.1886	0
0.1331	-37.721	-0.89948	0
0.1341	-37.785	-2.1886	0
0.1351	-37.721	-0.2549	0
0.1361	-37.785	-2.1886	0
0.1371	-37.753	-0.2549	0
0.1381	-37.721	-2.1886	0
0.1391	-37.817	-2.1886	0
0.1401	-37.656	-1.5441	0
0.1411	-37.56	-1.5441	0
0.1421	-37.527	-0.2549	0
0.1431	-37.463	-0.2549	0
0.1441	-37.431	-0.89948	0
0.1451	-37.334	-1.5441	0
0.1461	-37.27	-2.1886	0
0.1471	-37.27	-2.1886	0
0.1481	-37.205	-1.5441	0
0.1491	-37.27	-1.5441	0
0.1501	-37.27	-1.5441	0
0.1511	-37.173	-2.1886	0
0.1521	-37.237	-1.5441	0
0.1531	-37.334	-1.5441	0
0.1541	-37.398	-0.89948	0
0.1551	-37.495	-2.8332	0
0.1561	-37.463	-2.1886	0
0.1571	-37.624	-1.5441	0
0.1581	-37.592	-2.1886	0
0.1591	-37.56	-2.1886	0
0.1601	-37.592	-2.1886	0
0.1611	-37.592	-0.89948	0
0.1621	-37.624	-2.1886	0
0.1631	-37.592	-0.89948	0
0.1641	-37.592	-2.1886	0
0.1651	-37.656	-0.89948	0
0.1661	-37.689	-0.89948	0
0.1671	-37.656	-2.8332	0
0.1681	-37.689	-0.89948	0
0.1691	-37.592	-0.2549	0
0.1701	-37.592	-2.1886	0
0.1711	-37.656	-1.5441	0
0.1721	-37.753	-1.5441	0
0.1731	-37.624	-2.1886	0
0.1741	-37.785	-0.2549	0
0.1751	-37.592	-1.5441	0
0.1761	-37.495	-1.5441	0
0.1771	-37.495	-2.1886	0
0.1781	-37.431	-1.5441	0
0.1791	-37.431	-0.89948	0
0.1801	-37.398	-2.8332	0
0.1811	-37.431	-0.89948	0
0.1821	-37.366	-1.5441	0
0.1831	-37.302	-0.89948	0
0.1841	-37.366	-2.1886	0
0.1851	-37.205	-1.5441	0
0.1861	-37.27	-0.89948	0
0.1871	-37.27	-2.1886	0
0.1881	-37.366	-1.5441	0
0.1891	-37.398	-2.1886	0
0.1901	-37.527	-0.89948	0
0.1911	-37.56	-1.5441	0
0.1921	-37.527	-0.89948	0
0.1931	-37.56	-0.89948	0
0.1941	-37.527	-2.1886	0
0.1951	-37.56	-2.1886	0
0.1961	-37.592	-1.5441	0
0.1971	-37.624	-0.89948	0
0.1981	-37.656	-2.1886	0
0.1991	-37.689	-2.1886	0
0.2001	-37.592	-1.5441	0
0.2011	-37.431	-2.8332	0
0.2021	-37.495	-0.89948	0
0.2031	-37.56	-1.5441	0
0.2041	-37.56	-1.5441	0
0.2051	-37.624	-2.1886	0
0.2061	-37.624	-1.5441	0
0.2071	-37.817	-1.5441	0
0.2081	-37.85	-2.8332	0
0.2091	-37.817	-2.1886	0
0.2101	-37.817	-2.8332	0
0.2111	-37.882	-2.1886	0
0.2121	-37.882	-2.1886	0
0.2131	-37.914	-1.5441	0
0.2141	-37.914	-1.5441	0
0.2151	-37.85	-0.89948	0
0.2161	-37.914	-2.1886	0
0.2171	-37.882	-1.5441	0
0.2181	-37.721	-2.1886	0
0.2191	-37.689	-0.89948	0
0.2201	-37.721	-2.1886	0
0.2211	-37.689	-1.5441	0
0.2221	-37.689	-0.89948	0
0.2231	-37.689	-2.8332	0
0.2241	-37.656	-2.1886	0
0.2251	-37.656	-1.5441	0
0.2261	-37.656	-1.5441	0
0.2271	-37.592	-2.1886	0
0.2281	-37.592	-1.5441	0
0.2291	-37.56	-1.5441	0
0.2301	-37.527	-1.5441	0
0.2311	-37.56	-1.5441	0
0.2321	-37.624	-2.1886	0
0.2331	-37.689	-1.5441	0
0.2341	-37.753	-1.5441	0
0.2351	-37.85	-1.5441	0
0.2361	-37.785	-0.2549	0
0.2371	-37.785	-0.2549	0
0.2381	-37.914	-1.5441	0
0.2391	-38.011	-1.5441	0
0.2401	-38.108	-2.1886	0
0.2411	-38.236	-2.1886	0
0.2421	-38.269	-1.5441	0
0.2431	-38.43	-2.1886	0
0.2441	-38.333	-2.8332	0
0.2451	-38.494	-1.5441	0
0.2461	-38.43	-0.89948	0
0.2471	-38.43	-0.89948	0
0.2481	-38.398	-2.8332	0
0.2491	-38.269	-2.1886	0
0.2501	-38.204	-0.89948	0
0.2511	-38.204	-2.1886	0
0.2521	-38.075	-1.5441	0
0.2531	-38.075	-1.5441	0
0.2541	-37.979	-1.5441	0
0.2551	-37.979	-1.5441	0
0.2561	-37.946	-0.89948	0
0.2571	-37.979	-2.1886	0
0.2581	-37.946	-2.1886	0
0.2591	-37.946	-2.1886	0
0.2601	-37.882	-1.5441	0
0.2611	-37.914	-2.8332	0
0.2621	-37.946	-1.5441	0
0.2631	-37.946	-2.1886	0
0.2641	-38.011	-1.5441	0
0.2651	-37.946	-1.5441	0
0.2661	-37.882	-0.2549	0
0.2671	-37.85	-1.5441	0
0.2681	-37.882	-1.5441	0
0.2691	-37.882	-1.5441	0
0.2701	-37.85	-0.89948	0
0.2711	-37.946	-1.5441	0
0.2721	-37.882	-2.8332	0
0.2731	-37.914	-1.5441	0
0.2741	-37.914	-1.5441	0
0.2751	-37.882	-0.89948	0
0.2761	-37.817	-2.1886	0
0.2771	-37.656	-2.1886	0
0.2781	-37.592	-1.5441	0
0.2791	-37.656	-2.1886	0
0.2801	-37.56	-1.5441	0
0.2811	-37.527	-2.1886	0
0.2821	-37.56	-0.89948	0
0.2831	-37.527	-1.5441	0
0.2841	-37.527	-1.5441	0
0.2851	-37.463	-1.5441	0
0.2861	-37.527	-1.5441	0
0.2871	-37.463	-2.8332	0
0.2881	-37.495	-1.5441	0
0.2891	-37.592	-1.5441	0
0.2901	-37.495	-2.1886	0
0.2911	-37.527	-1.5441	0
0.2921	-37.495	-0.89948	0
0.2931	-37.495	-2.1886	0
0.2941	-37.431	-2.1886	0
0.2951	-37.431	-2.1886	0
0.2961	-37.463	-0.2549	0
0.2971	-37.431	-0.89948	0
0.2981	-37.56	-2.1886	0
0.2991	-37.624	-2.1886	0
0.3001	-37.527	-2.1886	0
0.3011	-37.56	-1.5441	0
0.3021	-37.56	-0.89948	0
0.3031	-37.205	-3.4778	0
0.3041	-36.883	-2.8332	0
0.3051	-36.593	-2.1886	0
0.3061	-36.335	-2.8332	0
0.3071	-36.142	-1.5441	0
0.3081	-35.948	-2.1886	0
0.3091	-35.884	-0.89948	0
0.3101	-35.755	-1.5441	0
0.3111	-35.755	-1.5441	0
0.3121	-35.658	-2.1886	0
0.3131	-35.69	-0.89948	0
0.3141	-35.626	-2.1886	0
0.3151	-35.626	-1.5441	0
0.3161	-35.755	-0.2549	0
0.3171	-35.787	-3.4778	0
0.3181	-35.884	-0.89948	0
0.3191	-35.948	-1.5441	0
0.3201	-36.077	-1.5441	0
0.3211	-36.142	-1.5441	0
0.3221	-36.238	-2.8332	0
0.3231	-36.142	-1.5441	0
0.3241	-36.142	-1.5441	0
0.3251	-36.109	-2.1886	0
0.3261	-36.174	-1.5441	0
0.3271	-36.109	-2.1886	0
0.3281	-36.109	-0.89948	0
0.3291	-36.238	-2.8332	0
0.3301	-36.238	-1.5441	0
0.3311	-36.238	-0.2549	0
0.3321	-36.399	-0.89948	0
0.3331	-36.464	-1.5441	0
0.3341	-36.432	-2.8332	0
0.3351	-36.432	-2.1886	0
0.3361	-36.464	-1.5441	0
0.3371	-36.496	-2.8332	0
0.3381	-36.464	-1.5441	0
0.3391	-36.593	-2.8332	0
0.3401	-36.593	-2.1886	0
0.3411	-36.657	-1.5441	0
0.3421	-36.625	-1.5441	0
0.3431	-36.528	-2.1886	0
0.3441	-36.561	-0.89948	0
0.3451	-36.561	-2.1886	0
0.3461	-36.657	-0.89948	0
0.3471	-36.625	-1.5441	0
0.3481	-36.754	-2.1886	0
0.3491	-36.722	-2.1886	0
0.3501	-36.689	-1.5441	0
0.3511	-36.722	-1.5441	0
0.3521	-36.818	-1.5441	0
0.3531	-36.818	-1.5441	0
0.3541	-36.883	-2.1886	0
0.3551	-36.883	-1.5441	0
0.3561	-36.947	-2.8332	0
0.3571	-36.979	-0.89948	0
0.3581	-36.947	-0.89948	0
0.3591	-36.947	-0.89948	0
0.3601	-36.979	-1.5441	0
0.3611	-36.947	-2.1886	0
0.3621	-36.947	-0.2549	0
0.3631	-36.915	-0.89948	0
0.3641	-36.979	-2.1886	0
0.3651	-36.851	-1.5441	0
0.3661	-36.915	-1.5441	0
0.3671	-36.915	-1.5441	0
0.3681	-36.947	-1.5441	0
0.3691	-36.851	-2.1886	0
0.3701	-36.883	-0.89948	0
0.3711	-37.044	-1.5441	0
0.3721	-37.141	-2.1886	0
0.3731	-37.27	-0.89948	0
0.3741	-37.237	-1.5441	0
0.3751	-37.237	-1.5441	0
0.3761	-37.366	-0.89948	0
0.3771	-37.27	-1.5441	0
0.3781	-37.302	-0.89948	0
0.3791	-37.173	-2.1886	0
0.3801	-37.205	-2.8332	0
0.3811	-37.108	-2.1886	0
0.3821	-37.205	-1.5441	0
0.3831	-37.27	-1.5441	0
0.3841	-37.27	-1.5441	0
0.3851	-37.27	-1.5441	0
0.3861	-37.237	-2.1886	0
0.3871	-37.398	-0.2549	0
0.3881	-37.495	-2.1886	0
0.3891	-37.495	-1.5441	0
0.3901	-37.495	-2.1886	0
0.3911	-37.56	-1.5441	0
0.3921	-37.431	-2.8332	0
0.3931	-37.56	-2.1886	0
0.3941	-37.495	-1.5441	0
0.3951	-37.431	-1.5441	0
0.3961	-37.463	-3.4778	0
0.3971	-37.334	-1.5441	0
0.3981	-37.366	-2.1886	0
0.3991	-37.334	-2.1886	0
0.4001	-37.398	-2.1886	0
0.4011	-37.431	-0.89948	0
0.4021	-37.495	-1.5441	0
0.4031	-37.527	-0.2549	0
0.4041	-37.56	-2.8332	0
0.4051	-37.689	-0.89948	0
0.4061	-37.624	-1.5441	0
0.4071	-37.753	-2.1886	0
0.4081	-37.689	-0.89948	0
0.4091	-37.656	-2.8332	0
0.4101	-37.56	-1.5441	0
0.4111	-37.495	-2.1886	0
0.4121	-37.495	-2.1886	0
0.4131	-37.527	-2.1886	0
0.4141	-37.463	-0.2549	0
0.4151	-37.27	-0.2549	0
0.4161	-37.27	-0.89948	0
0.4171	-37.237	-2.8332	0
0.4181	-37.173	-2.1886	0
0.4191	-37.141	-2.1886	0
0.4201	-37.237	-0.89948	0
0.4211	-37.366	-1.5441	0
0.4221	-37.302	-2.1886	0
0.4231	-37.27	-2.1886	0
0.4241	-37.173	-1.5441	0
0.4251	-37.141	-2.1886	0
0.4261	-37.108	-1.5441	0
0.4271	-37.108	-2.1886	0
0.4281	-37.076	-2.1886	0
0.4291	-37.076	-1.5441	0
0.4301	-37.044	-2.1886	0
0.4311	-37.012	-2.1886	0
0.4321	-37.044	-1.5441	0
0.4331	-37.076	-1.5441	0
0.4341	-37.076	-1.5441	0
0.4351	-37.108	-1.5441	0
0.4361	-37.173	-1.5441	0
0.4371	-37.173	-2.1886	0
0.4381	-37.205	-0.89948	0
0.4391	-37.141	-2.8332	0
0.4401	-37.076	-2.8332	0
0.4411	-37.076	-1.5441	0
0.4421	-37.141	-1.5441	0
0.4431	-37.141	-2.1886	0
0.4441	-37.076	-1.5441	0
0.4451	-37.012	-0.89948	0
0.4461	-37.044	-0.89948	0
0.4471	-37.205	-1.5441	0
0.4481	-37.108	-2.1886	0
0.4491	-37.141	-0.2549	0
0.4501	-37.302	-1.5441	0
0.4511	-37.431	-2.1886	0
0.4521	-37.624	-0.2549	0
0.4531	-37.624	-2.1886	0
0.4541	-37.624	-0.89948	0
0.4551	-37.785	-1.5441	0
0.4561	-37.753	-0.89948	0
0.4571	-37.753	-1.5441	0
0.4581	-37.689	-1.5441	0
0.4591	-37.721	-2.8332	0
0.4601	-37.721	-1.5441	0
0.4611	-37.689	-2.1886	0
0.4621	-37.56	0.38968	0
0.4631	-37.527	-2.1886	0
0.4641	-37.495	-1.5441	0
0.4651	-37.431	-1.5441	0
0.4661	-37.495	-0.89948	0
0.4671	-37.366	-2.8332	0
0.4681	-37.366	-0.89948	0
0.4691	-37.237	-2.1886	0
0.4701	-37.237	-2.1886	0
0.4711	-37.27	-2.1886	0
0.4721	-37.366	-1.5441	0
0.4731	-37.463	-0.89948	0
0.4741	-37.495	-1.5441	0
0.4751	-37.624	-1.5441	0
0.4761	-37.431	-2.1886	0
0.4771	-37.366	-1.5441	0
0.4781	-37.27	-1.5441	0
0.4791	-37.302	-2.1886	0
0.4801	-37.173	-2.8332	0
0.4811	-37.012	-0.89948	0
0.4821	-37.076	-1.5441	0
0.4831	-37.141	-1.5441	0
0.4841	-37.076	-2.1886	0
0.4851	-37.076	-0.2549	0
0.4861	-37.076	-0.89948	0
0.4871	-37.205	-1.5441	0
0.4881	-37.302	-0.89948	0
0.4891	-37.366	-0.2549	0
0.4901	-37.527	-2.1886	0
0.4911	-37.495	-2.1886	0
0.4921	-37.495	-1.5441	0
0.4931	-37.463	-1.5441	0
0.4941	-37.527	-1.5441	0
0.4951	-37.56	-1.5441	0
0.4961	-37.495	-1.5441	0
0.4971	-37.463	-0.89948	0
0.4981	-37.398	-2.8332	0
0.4991	-37.334	-2.1886	0
0.5001	-37.431	-2.1886	0
0.5011	-37.334	-0.89948	0
0.5021	-37.398	-2.8332	0
0.5031	-37.431	-1.5441	0
0.5041	-37.366	-2.1886	0
0.5051	-37.398	-1.5441	0
0.5061	-37.398	-2.1886	0
0.5071	-37.398	-0.89948	0
0.5081	-37.463	-1.5441	0
0.5091	-37.431	-2.1886	0
0.5101	-37.431	-1.5441	0
0.5111	-37.431	-0.89948	0
0.5121	-37.302	-0.89948	0
0.5131	-37.27	-1.5441	0
0.5141	-37.108	-2.1886	0
0.5151	-37.076	-2.1886	0
0.5161	-37.108	-1.5441	0
0.5171	-37.044	-0.89948	0
0.5181	-37.076	-1.5441	0
0.5191	-37.108	-2.1886	0
0.5201	-37.012	-2.8332	0
0.5211	-36.979	-1.5441	0
0.5221	-37.108	-2.1886	0
0.5231	-37.108	-0.89948	0
0.5241	-37.108	-0.89948	0
0.5251	-37.044	-2.1886	0
0.5261	-37.044	-1.5441	0
0.5271	-36.979	-2.1886	0
0.5281	-36.947	-2.8332	0
0.5291	-37.012	-2.1886	0
0.5301	-36.947	-2.1886	0
0.5311	-36.979	-0.89948	0
0.5321	-37.076	-0.89948	0
0.5331	-37.173	-0.2549	0
0.5341	-37.205	-1.5441	0
0.5351	-37.237	-0.89948	0
0.5361	-37.302	-1.5441	0
0.5371	-37.302	-2.1886	0
0.5381	-37.334	-1.5441	0
0.5391	-37.398	-2.1886	0
0.5401	-37.334	-1.5441	0
0.5411	-37.431	-1.5441	0
0.5421	-37.366	-0.89948	0
0.5431	-37.173	-0.89948	0
0.5441	-37.173	-2.1886	0
0.5451	-37.141	-0.89948	0
0.5461	-36.915	-2.1886	0
0.5471	-36.786	-0.89948	0
0.5481	-36.689	-1.5441	0
0.5491	-36.657	-1.5441	0
0.5501	-36.625	-0.89948	0
0.5511	-36.625	-1.5441	0
0.5521	-36.722	-1.5441	0
0.5531	-36.722	-1.5441	0
0.5541	-36.786	-1.5441	0
0.5551	-36.851	-0.89948	0
0.5561	-36.947	-1.5441	0
0.5571	-37.108	-3.4778	0
0.5581	-37.141	-1.5441	0
0.5591	-37.141	-2.1886	0
0.5601	-37.173	-1.5441	0
0.5611	-37.173	-1.5441	0
0.5621	-37.205	-1.5441	0
0.5631	-37.173	-2.8332	0
0.5641	-37.173	-1.5441	0
0.5651	-37.27	-1.5441	0
0.5661	-37.27	-1.5441	0
0.5671	-37.398	-0.89948	0
0.5681	-37.463	-2.1886	0
0.5691	-37.463	-2.1886	0
0.5701	-37.592	-0.89948	0
0.5711	-37.592	-0.89948	0
0.5721	-37.624	-2.8332	0
0.5731	-37.656	-0.89948	0
0.5741	-37.689	-2.8332	0
0.5751	-37.721	-2.8332	0
0.5761	-37.785	-0.89948	0
0.5771	-37.624	-0.89948	0
0.5781	-37.592	-0.89948	0
0.5791	-37.463	-2.1886	0
0.5801	-37.463	-2.1886	0
0.5811	-37.366	-0.89948	0
0.5821	-37.463	0.38968	0
0.5831	-37.398	-2.1886	0
0.5841	-37.463	-2.8332	0
0.5851	-37.398	-1.5441	0
0.5861	-37.463	-1.5441	0
0.5871	-37.463	-0.89948	0
0.5881	-37.527	-1.5441	0
0.5891	-37.624	-1.5441	0
0.5901	-37.592	-0.89948	0
0.5911	-37.56	-2.1886	0
0.5921	-37.527	-2.8332	0
0.5931	-37.431	-1.5441	0
0.5941	-37.398	-2.1886	0
0.5951	-37.334	-1.5441	0
0.5961	-37.27	-1.5441	0
0.5971	-37.237	-2.1886	0
0.5981	-37.302	-2.8332	0
0.5991	-37.27	-0.89948	0
0.6001	-37.205	-1.5441	0
0.6011	-37.173	-2.1886	0
0.6021	-37.173	-1.5441	0
0.6031	-37.366	-2.1886	0
0.6041	-37.205	-1.5441	0
0.6051	-37.237	-0.2549	0
0.6061	-37.302	-2.1886	0
0.6071	-37.398	-2.1886	0
0.6081	-37.334	-1.5441	0
0.6091	-37.334	-1.5441	0
0.6101	-37.334	-1.5441	0
0.6111	-37.366	-0.89948	0
0.6121	-37.237	-0.2549	0
0.6131	-37.205	-1.5441	0
0.6141	-37.141	-1.5441	0
0.6151	-37.076	-3.4778	0
0.6161	-37.044	-0.89948	0
0.6171	-37.012	-1.5441	0
0.6181	-36.979	-0.89948	0
0.6191	-36.947	-2.1886	0
0.6201	-36.883	-2.8332	0
0.6211	-36.786	-1.5441	0
0.6221	-36.818	-0.89948	0
0.6231	-36.851	-2.8332	0
0.6241	-36.851	-1.5441	0
0.6251	-36.818	-0.2549	0
0.6261	-36.786	-0.89948	0
0.6271	-36.786	-2.1886	0
0.6281	-36.786	-0.89948	0
0.6291	-36.689	-2.1886	0
0.6301	-36.657	-1.5441	0
0.6311	-36.689	-2.1886	0
0.6321	-36.754	-2.1886	0
0.6331	-36.786	-2.1886	0
0.6341	-36.851	-1.5441	0
0.6351	-36.947	-2.8332	0
0.6361	-37.076	-0.89948	0
0.6371	-37.173	-2.1886	0
0.6381	-37.108	-2.1886	0
0.6391	-37.237	-2.1886	0
0.6401	-37.302	-0.89948	0
0.6411	-37.27	-0.89948	0
0.6421	-37.334	-1.5441	0
0.6431	-37.334	-2.1886	0
0.6441	-37.302	-1.5441	0
0.6451	-37.237	-2.1886	0
0.6461	-37.173	-2.8332	0
0.6471	-37.141	-2.1886	0
0.6481	-37.044	-1.5441	0
0.6491	-37.044	-1.5441	0
0.6501	-37.012	-2.1886	0
0.6511	-36.979	-1.5441	0
0.6521	-36.915	-2.8332	0
0.6531	-37.012	-2.8332	0
0.6541	-37.205	-1.5441	0
0.6551	-37.27	-2.1886	0
0.6561	-37.431	-2.1886	0
0.6571	-37.431	-0.2549	0
0.6581	-37.463	-2.1886	0
0.6591	-37.366	-2.1886	0
0.6601	-37.334	-0.89948	0
0.6611	-37.334	-0.2549	0
0.6621	-37.237	-1.5441	0
0.6631	-37.108	-1.5441	0
0.6641	-37.076	-2.8332	0
0.6651	-36.979	-1.5441	0
0.6661	-36.915	-2.1886	0
0.6671	-36.915	-1.5441	0
0.6681	-36.979	-2.1886	0
0.6691	-36.979	-2.1886	0
0.6701	-37.076	-0.2549	0
0.6711	-36.979	-0.2549	0
0.6721	-36.915	-1.5441	0
0.6731	-37.076	-1.5441	0
0.6741	-36.979	-1.5441	0
0.6751	-37.076	-1.5441	0
0.6761	-36.947	-2.1886	0
0.6771	-37.076	-1.5441	0
0.6781	-37.012	-2.1886	0
0.6791	-37.108	-2.1886	0
0.6801	-37.044	-0.89948	0
0.6811	-37.044	-1.5441	0
0.6821	-37.108	-2.8332	0
0.6831	-37.173	-2.8332	0
0.6841	-37.076	-0.89948	0
0.6851	-37.044	-2.1886	0
0.6861	-36.947	-1.5441	0
0.6871	-36.979	-2.1886	0
0.6881	-37.044	-2.1886	0
0.6891	-37.076	-2.1886	0
0.6901	-37.108	-2.1886	0
0.6911	-37.141	-1.5441	0
0.6921	-37.108	-1.5441	0
0.6931	-37.076	-2.1886	0
0.6941	-37.076	-2.1886	0
0.6951	-37.044	-2.1886	0
0.6961	-37.108	-1.5441	0
0.6971	-37.044	-0.89948	0
0.6981	-37.108	-2.1886	0
0.6991	-37.044	-1.5441	0
0.7001	-36.915	-0.89948	0
0.7011	-36.657	-1.5441	0
0.7021	-36.528	-0.2549	0
0.7031	-36.464	-0.89948	0
0.7041	-36.399	-2.1886	0
0.7051	-36.432	-0.89948	0
0.7061	-36.464	-0.89948	0
0.7071	-36.496	-2.1886	0
0.7081	-36.496	-2.1886	0
0.7091	-36.561	-2.1886	0
0.7101	-36.722	-0.2549	0
0.7111	-36.689	-1.5441	0
0.7121	-36.689	-2.1886	0
0.7131	-36.786	-0.89948	0
0.7141	-36.754	-1.5441	0
0.7151	-36.754	-0.2549	0
0.7161	-36.786	-2.1886	0
0.7171	-36.851	-1.5441	0
0.7181	-37.044	-2.8332	0
0.7191	-36.947	-2.8332	0
0.7201	-36.947	-1.5441	0
0.7211	-36.979	-1.5441	0
0.7221	-36.979	-1.5441	0
0.7231	-37.012	-1.5441	0
0.7241	-36.947	-1.5441	0
0.7251	-37.044	-1.5441	0
0.7261	-37.173	-0.2549	0
0.7271	-37.076	-1.5441	0
0.7281	-37.108	-3.4778	0
0.7291	-37.076	-2.1886	0
0.7301	-37.076	-2.1886	0
0.7311	-37.012	-0.89948	0
0.7321	-37.044	-1.5441	0
0.7331	-37.012	-0.89948	0
0.7341	-37.044	-2.8332	0
0.7351	-37.076	-2.1886	0
0.7361	-37.108	-1.5441	0
0.7371	-37.141	-1.5441	0
0.7381	-37.108	-2.1886	0
0.7391	-37.205	-2.1886	0
0.7401	-37.334	-0.89948	0
0.7411	-37.334	-2.1886	0
0.7421	-37.398	-1.5441	0
0.7431	-37.398	-1.5441	0
0.7441	-37.366	-1.5441	0
0.7451	-37.334	-1.5441	0
0.7461	-37.366	-2.1886	0
0.7471	-37.302	-1.5441	0
0.7481	-37.398	-0.89948	0
0.7491	-37.463	-1.5441	0
0.7501	-37.366	-1.5441	0
0.7511	-37.463	-1.5441	0
0.7521	-37.463	-2.1886	0
0.7531	-37.431	-0.89948	0
0.7541	-37.398	-0.89948	0
0.7551	-37.366	-1.5441	0
0.7561	-37.398	-0.89948	0
0.7571	-37.398	-1.5441	0
0.7581	-37.334	-2.8332	0
0.7591	-37.334	-0.89948	0
0.7601	-37.334	-2.1886	0
0.7611	-37.237	-2.1886	0
0.7621	-37.334	-1.5441	0
0.7631	-37.366	-1.5441	0
0.7641	-37.398	-0.89948	0
0.7651	-37.398	-1.5441	0
0.7661	-37.398	-1.5441	0
0.7671	-37.334	-1.5441	0
0.7681	-37.302	-0.89948	0
0.7691	-37.366	-2.1886	0
0.7701	-37.302	-2.1886	0
0.7711	-37.527	-2.1886	0
0.7721	-37.431	-2.8332	0
0.7731	-37.334	-1.5441	0
0.7741	-37.302	-0.89948	0
0.7751	-37.27	-0.89948	0
0.7761	-37.173	-1.5441	0
0.7771	-37.302	-2.1886	0
0.7781	-37.076	-1.5441	0
0.7791	-37.044	-2.8332	0
0.7801	-37.044	-2.1886	0
0.7811	-36.979	-1.5441	0
0.7821	-37.012	-1.5441	0
0.7831	-36.851	-2.1886	0
0.7841	-36.851	-1.5441	0
0.7851	-36.883	-2.1886	0
0.7861	-36.754	-1.5441	0
0.7871	-36.818	-0.89948	0
0.7881	-36.915	-0.89948	0
0.7891	-36.915	-1.5441	0
0.7901	-37.205	-0.89948	0
0.7911	-37.076	-1.5441	0
0.7921	-36.979	-0.89948	0
0.7931	-37.108	-0.89948	0
0.7941	-37.108	-1.5441	0
0.7951	-37.527	-1.5441	0
0.7961	-37.495	-1.5441	0
0.7971	-37.431	-1.5441	0
0.7981	-37.398	-2.8332	0
0.7991	-37.302	-2.1886	0
0.8001	-37.205	-1.5441	0
0.8011	-37.27	-2.1886	0
0.8021	-37.302	-2.1886	0
0.8031	-37.334	-2.8332	0
0.8041	-37.366	-1.5441	0
0.8051	-37.366	-2.8332	0
0.8061	-37.334	-1.5441	0
0.8071	-37.398	-0.89948	0
0.8081	-37.366	-2.8332	0
0.8091	-37.463	-1.5441	0
0.8101	-37.56	-1.5441	0
0.8111	-37.592	-1.5441	0
0.8121	-37.527	-0.89948	0
0.8131	-37.431	-1.5441	0
0.8141	-37.366	-2.8332	0
0.8151	-37.334	-2.1886	0
0.8161	-37.398	-2.1886	0
0.8171	-37.463	-1.5441	0
0.8181	-37.495	-1.5441	0
0.8191	-37.495	-2.1886	0
0.8201	-37.463	-0.89948	0
0.8211	-37.527	-1.5441	0
0.8221	-37.527	-0.89948	0
0.8231	-37.495	-2.1886	0
0.8241	-37.527	-1.5441	0
0.8251	-37.495	-2.1886	0
0.8261	-37.592	-1.5441	0
0.8271	-37.592	-2.1886	0
0.8281	-37.463	-0.89948	0
0.8291	-37.495	-0.89948	0
0.8301	-37.334	-0.89948	0
0.8311	-37.27	-0.89948	0
0.8321	-37.141	-0.2549	0
0.8331	-37.237	-1.5441	0
0.8341	-37.205	-2.1886	0
0.8351	-37.173	-1.5441	0
0.8361	-37.141	-0.89948	0
0.8371	-37.108	-2.1886	0
0.8381	-37.076	-0.89948	0
0.8391	-37.205	-2.1886	0
0.8401	-37.141	-2.1886	0
0.8411	-37.173	-2.1886	0
0.8421	-37.108	-1.5441	0
0.8431	-37.044	-2.1886	0
0.8441	-37.076	-2.1886	0
0.8451	-37.076	-0.89948	0
0.8461	-37.012	-1.5441	0
0.8471	-37.173	-1.5441	0
0.8481	-37.237	-1.5441	0
0.8491	-37.366	-2.1886	0
0.8501	-37.431	-1.5441	0
0.8511	-37.366	-2.1886	0
0.8521	-37.366	-0.89948	0
0.8531	-37.366	-2.1886	0
0.8541	-37.334	-0.89948	0
0.8551	-37.398	-0.89948	0
0.8561	-37.334	-2.1886	0
0.8571	-37.302	-2.1886	0
0.8581	-37.302	-1.5441	0
0.8591	-37.205	-0.89948	0
0.8601	-37.076	-2.1886	0
0.8611	-36.947	-0.89948	0
0.8621	-37.044	-1.5441	0
0.8631	-36.979	-2.1886	0
0.8641	-36.883	-0.89948	0
0.8651	-36.851	-1.5441	0
0.8661	-36.786	-2.1886	0
0.8671	-36.851	-0.89948	0
0.8681	-36.979	-2.1886	0
0.8691	-37.108	-2.1886	0
0.8701	-36.915	-1.5441	0
0.8711	-36.947	-0.89948	0
0.8721	-36.915	-2.8332	0
0.8731	-36.883	-0.2549	0
0.8741	-36.947	-0.89948	0
0.8751	-36.851	-2.1886	0
0.8761	-36.786	-2.1886	0
0.8771	-36.786	-0.89948	0
0.8781	-37.141	-2.1886	0
0.8791	-37.173	-2.1886	0
0.8801	-37.076	-1.5441	0
0.8811	-36.979	-1.5441	0
0.8821	-36.947	-0.89948	0
0.8831	-36.722	-0.89948	0
0.8841	-37.012	-3.4778	0
0.8851	-36.883	-1.5441	0
0.8861	-36.979	-0.2549	0
0.8871	-36.947	-0.89948	0
0.8881	-37.012	-2.1886	0
0.8891	-37.044	-1.5441	0
0.8901	-36.915	-1.5441	0
0.8911	-36.979	-1.5441	0
0.8921	-36.979	-0.89948	0
0.8931	-37.044	-1.5441	0
0.8941	-37.108	-1.5441	0
0.8951	-37.076	-1.5441	0
0.8961	-36.979	-1.5441	0
0.8971	-36.947	-1.5441	0
0.8981	-36.915	-0.89948	0
0.8991	-36.883	-1.5441	0
0.9001	-36.754	-2.1886	0
0.9011	-36.979	-2.1886	0
0.9021	-36.979	-1.5441	0
0.9031	-36.883	-2.1886	0
0.9041	-37.108	-1.5441	0
0.9051	-37.044	-2.1886	0
0.9061	-36.947	-2.1886	0
0.9071	-36.851	-1.5441	0
0.9081	-36.915	-2.1886	0
0.9091	-36.947	-2.1886	0
0.9101	-37.012	-1.5441	0
0.9111	-37.173	-1.5441	0
0.9121	-37.108	-1.5441	0
0.9131	-37.076	-1.5441	0
0.9141	-36.883	-1.5441	0
0.9151	-36.851	-2.1886	0
0.9161	-36.786	0.38968	0
0.9171	-36.754	-0.89948	0
0.9181	-36.786	-0.2549	0
0.9191	-36.689	-1.5441	0
0.9201	-36.689	-2.8332	0
0.9211	-36.786	-0.89948	0
0.9221	-36.947	-2.1886	0
0.9231	-37.012	-2.1886	0
0.9241	-36.979	-1.5441	0
0.9251	-37.044	-2.8332	0
0.9261	-36.979	-2.1886	0
0.9271	-37.205	-0.89948	0
0.9281	-37.27	-1.5441	0
0.9291	-37.108	-2.8332	0
0.9301	-37.141	-0.89948	0
0.9311	-37.173	-1.5441	0
0.9321	-37.141	-2.1886	0
0.9331	-37.205	-2.1886	0
0.9341	-37.012	-1.5441	0
0.9351	-36.915	-0.89948	0
0.9361	-37.044	-0.89948	0
0.9371	-37.012	-2.1886	0
0.9381	-37.173	-1.5441	0
0.9391	-37.205	-0.89948	0
0.9401	-37.302	-2.1886	0
0.9411	-37.237	-1.5441	0
0.9421	-37.334	-2.1886	0
0.9431	-37.237	-1.5441	0
0.9441	-37.173	-2.1886	0
0.9451	-37.141	-0.89948	0
0.9461	-37.173	-0.89948	0
0.9471	-37.237	-1.5441	0
0.9481	-37.27	-2.1886	0
0.9491	-37.173	-0.89948	0
0.9501	-37.173	-2.1886	0
0.9511	-37.173	-2.1886	0
0.9521	-37.205	-1.5441	0
0.9531	-37.302	-1.5441	0
0.9541	-37.302	-0.89948	0
0.9551	-37.27	-1.5441	0
0.9561	-37.334	-2.1886	0
0.9571	-37.27	-1.5441	0
0.9581	-37.302	-2.8332	0
0.9591	-37.334	-2.1886	0
0.9601	-37.334	-2.1886	0
0.9611	-37.366	-1.5441	0
0.9621	-37.398	-2.1886	0
0.9631	-37.366	-1.5441	0
0.9641	-37.398	-1.5441	0
0.9651	-37.366	-2.1886	0
0.9661	-37.431	-0.89948	0
0.9671	-37.463	-1.5441	0
0.9681	-37.463	-1.5441	0
0.9691	-37.431	-2.1886	0
0.9701	-37.398	-0.89948	0
0.9711	-37.431	-2.1886	0
0.9721	-37.398	-2.1886	0
0.9731	-37.463	-1.5441	0
0.9741	-37.431	-0.89948	0
0.9751	-37.431	-2.1886	0
0.9761	-37.495	-1.5441	0
0.9771	-37.527	-1.5441	0
0.9781	-37.463	-2.1886	0
0.9791	-37.398	-0.89948	0
0.9801	-37.431	-1.5441	0
0.9811	-37.334	-0.89948	0
0.9821	-37.334	-0.89948	0
0.9831	-37.431	-2.1886	0
0.9841	-37.463	-0.89948	0
0.9851	-37.398	-1.5441	0
0.9861	-37.366	-1.5441	0
0.9871	-37.366	-2.1886	0
0.9881	-37.398	-1.5441	0
0.9891	-37.398	-2.1886	0
0.9901	-37.334	-2.1886	0
0.9911	-37.302	-0.89948	0
0.9921	-37.27	-2.1886	0
0.9931	-37.27	-1.5441	0
0.9941	-37.237	-1.5441	0
0.9951	-37.302	-2.8332	0
0.9961	-37.205	-1.5441	0
0.9971	-37.205	-0.2549	0
0.9981	-37.27	-2.1886	0
0.9991	-37.141	-0.89948	0
1.0001	-37.237	-0.89948	0
1.0011	-37.27	-0.2549	0
1.0021	-37.334	-1.5441	0
1.0031	-37.334	-0.89948	0
1.0041	-37.334	-0.89948	0
1.0051	-37.366	-1.5441	0
1.0061	-37.366	-0.89948	0
1.0071	-37.366	-1.5441	0
1.0081	-37.366	-2.1886	0
1.0091	-37.302	-2.1886	0
1.0101	-37.334	-1.5441	0
1.0111	-37.141	-1.5441	0
1.0121	-37.108	-2.1886	0
1.0131	-37.108	-0.2549	0
1.0141	-37.076	-2.1886	0
1.0151	-37.044	-2.1886	0
1.0161	-37.076	-1.5441	0
1.0171	-37.012	-1.5441	0
1.0181	-36.979	-1.5441	0
1.0191	-37.076	-1.5441	0
1.0201	-37.076	-0.89948	0
1.0211	-37.076	-2.1886	0
1.0221	-37.141	-1.5441	0
1.0231	-37.237	-1.5441	0
1.0241	-37.398	-1.5441	0
1.0251	-37.366	-2.1886	0
1.0261	-37.463	-1.5441	0
1.0271	-37.56	-2.1886	0
1.0281	-37.463	-0.89948	0
1.0291	-37.56	-1.5441	0
1.0301	-37.56	-2.1886	0
1.0311	-37.592	-1.5441	0
1.0321	-37.56	-1.5441	0
1.0331	-37.56	-2.1886	0
1.0341	-37.495	-1.5441	0
1.0351	-37.495	-1.5441	0
1.0361	-37.495	-1.5441	0
1.0371	-37.527	-0.89948	0
1.0381	-37.56	-2.1886	0
1.0391	-37.656	-0.89948	0
1.0401	-37.721	-1.5441	0
1.0411	-37.721	-0.89948	0
1.0421	-37.624	-2.8332	0
1.0431	-37.56	-1.5441	0
1.0441	-37.527	-1.5441	0
1.0451	-37.431	-0.89948	0
1.0461	-37.398	-2.1886	0
1.0471	-37.334	-2.1886	0
1.0481	-37.302	-1.5441	0
1.0491	-37.237	-1.5441	0
1.0501	-37.173	-2.1886	0
1.0511	-37.237	-2.1886	0
1.0521	-37.237	-1.5441	0
1.0531	-37.27	-2.8332	0
1.0541	-37.27	-1.5441	0
1.0551	-37.27	0.38968	0
1.0561	-37.431	-2.1886	0
1.0571	-37.398	-1.5441	0
1.0581	-37.463	-1.5441	0
1.0591	-37.495	-2.1886	0
1.0601	-37.398	-0.89948	0
1.0611	-37.366	-0.89948	0
1.0621	-37.302	-2.8332	0
1.0631	-37.366	-2.8332	0
1.0641	-37.398	-2.1886	0
1.0651	-37.302	-1.5441	0
1.0661	-37.366	-2.1886	0
1.0671	-37.302	-0.2549	0
1.0681	-37.302	-1.5441	0
1.0691	-37.302	-1.5441	0
1.0701	-37.205	-2.1886	0
1.0711	-37.205	-0.89948	0
1.0721	-37.237	-2.1886	0
1.0731	-37.302	-2.1886	0
1.0741	-37.334	-2.1886	0
1.0751	-37.302	-1.5441	0
1.0761	-37.302	-1.5441	0
1.0771	-37.302	-2.8332	0
1.0781	-37.205	-1.5441	0
1.0791	-37.205	-2.1886	0
1.0801	-37.173	-2.1886	0
1.0811	-37.173	-0.89948	0
1.0821	-37.237	-0.89948	0
1.0831	-37.173	-0.89948	0
1.0841	-37.27	-0.2549	0
1.0851	-37.366	-2.1886	0
1.0861	-37.495	-1.5441	0
1.0871	-37.495	-1.5441	0
1.0881	-37.592	-2.1886	0
1.0891	-37.689	-2.1886	0
1.0901	-37.689	-1.5441	0
1.0911	-37.721	-2.1886	0
1.0921	-37.689	-1.5441	0
1.0931	-37.721	-2.1886	0
1.0941	-37.624	-1.5441	0
1.0951	-37.624	-2.1886	0
1.0961	-37.656	-2.8332	0
1.0971	-37.56	-0.89948	0
1.0981	-37.592	-0.89948	0
1.0991	-37.527	-1.5441	0
1.1001	-37.527	-0.89948	0
1.1011	-37.527	-0.89948	0
1.1021	-37.56	-2.1886	0
1.1031	-37.56	-0.89948	0
1.1041	-37.527	-2.8332	0
1.1051	-37.463	-2.8332	0
1.1061	-37.495	-1.5441	0
1.1071	-37.463	-2.1886	0
1.1081	-37.527	-1.5441	0
1.1091	-37.527	-0.89948	0
1.1101	-37.495	-2.1886	0
1.1111	-37.495	-2.8332	0
1.1121	-37.398	-2.1886	0
1.1131	-37.302	-2.1886	0
1.1141	-37.27	-0.89948	0
1.1151	-37.27	-0.89948	0
1.1161	-37.237	-1.5441	0
1.1171	-37.205	-1.5441	0
1.1181	-37.237	-1.5441	0
1.1191	-37.205	-2.1886	0
1.1201	-37.27	-0.89948	0
1.1211	-37.334	-1.5441	0
1.1221	-37.398	-0.89948	0
1.1231	-37.495	-2.8332	0
1.1241	-37.527	-2.1886	0
1.1251	-37.56	-1.5441	0
1.1261	-37.527	-1.5441	0
1.1271	-37.463	-2.8332	0
1.1281	-37.463	-1.5441	0
1.1291	-37.463	-2.8332	0
1.1301	-37.302	-0.89948	0
1.1311	-37.173	-2.8332	0
1.1321	-37.141	-1.5441	0
1.1331	-37.173	-0.89948	0
1.1341	-37.108	-2.1886	0
1.1351	-36.947	-2.1886	0
1.1361	-37.012	-0.89948	0
1.1371	-37.108	-1.5441	0
1.1381	-37.076	-2.1886	0
1.1391	-37.141	-2.1886	0
1.1401	-37.205	-1.5441	0
1.1411	-37.237	-2.1886	0
1.1421	-37.302	-1.5441	0
1.1431	-37.366	-0.89948	0
1.1441	-37.398	-2.1886	0
1.1451	-37.431	-0.89948	0
1.1461	-37.431	-2.8332	0
1.1471	-37.463	-2.8332	0
1.1481	-37.302	-0.89948	0
1.1491	-37.366	-2.1886	0
1.1501	-37.334	-2.1886	0
1.1511	-37.398	-0.89948	0
1.1521	-37.463	-1.5441	0
1.1531	-37.592	-2.1886	0
1.1541	-37.656	-2.1886	0
1.1551	-37.656	-0.89948	0
1.1561	-37.689	-1.5441	0
1.1571	-37.817	-2.1886	0
1.1581	-37.785	-2.1886	0
1.1591	-37.85	-2.1886	0
1.1601	-37.721	-1.5441	0
1.1611	-37.721	-0.89948	0
1.1621	-37.656	-0.2549	0
1.1631	-37.527	-2.1886	0
1.1641	-37.592	-1.5441	0
1.1651	-37.624	-1.5441	0
1.1661	-37.56	-2.1886	0
1.1671	-37.624	-2.1886	0
1.1681	-37.56	-1.5441	0
1.1691	-37.527	-1.5441	0
1.1701	-37.592	-2.1886	0
1.1711	-37.56	-2.1886	0
1.1721	-37.592	-3.4778	0
1.1731	-37.592	-0.89948	0
1.1741	-37.592	-1.5441	0
1.1751	-37.656	-2.8332	0
1.1761	-37.721	-1.5441	0
1.1771	-37.689	-0.89948	0
1.1781	-37.689	-2.1886	0
1.1791	-37.689	-0.89948	0
1.1801	-37.56	-0.2549	0
1.1811	-37.366	-2.1886	0
1.1821	-37.334	-2.1886	0
1.1831	-37.205	-0.89948	0
1.1841	-37.205	-2.1886	0
1.1851	-37.205	-0.89948	0
1.1861	-37.173	-1.5441	0
1.1871	-37.141	-1.5441	0
1.1881	-37.141	-1.5441	0
1.1891	-37.076	-2.1886	0
1.1901	-36.947	-1.5441	0
1.1911	-37.012	-1.5441	0
1.1921	-36.947	-2.8332	0
1.1931	-36.883	-2.1886	0
1.1941	-36.754	-0.2549	0
1.1951	-36.722	-2.1886	0
1.1961	-36.625	-2.8332	0
1.1971	-36.528	-1.5441	0
1.1981	-36.496	-1.5441	0
1.1991	-36.335	-0.89948	0
1.2001	-36.432	-1.5441	0
1.2011	-36.432	-1.5441	0
1.2021	-36.528	-1.5441	0
1.2031	-36.464	-1.5441	0
1.2041	-36.464	-0.2549	0
1.2051	-36.464	-2.1886	0
1.2061	-36.464	-0.89948	0
1.2071	-36.496	-1.5441	0
1.2081	-36.496	-0.89948	0
1.2091	-36.561	-1.5441	0
1.2101	-36.593	-2.1886	0
1.2111	-36.561	-2.1886	0
1.2121	-36.593	-1.5441	0
1.2131	-36.593	-2.8332	0
1.2141	-36.657	-2.1886	0
1.2151	-36.754	-0.89948	0
1.2161	-36.818	-1.5441	0
1.2171	-36.915	-1.5441	0
1.2181	-37.108	-2.1886	0
1.2191	-37.141	-1.5441	0
1.2201	-37.173	-1.5441	0
1.2211	-37.205	-2.1886	0
1.2221	-37.27	-0.89948	0
1.2231	-37.27	-1.5441	0
1.2241	-37.334	-1.5441	0
1.2251	-37.27	-2.8332	0
1.2261	-37.302	-2.1886	0
1.2271	-37.27	-2.1886	0
1.2281	-37.334	-2.1886	0
1.2291	-37.27	-2.1886	0
1.2301	-37.205	-2.1886	0
1.2311	-37.27	-2.8332	0
1.2321	-37.27	-1.5441	0
1.2331	-37.173	-1.5441	0
1.2341	-37.141	-2.1886	0
1.2351	-37.012	-1.5441	0
1.2361	-37.044	-1.5441	0
1.2371	-37.076	-1.5441	0
1.2381	-37.012	-0.2549	0
1.2391	-37.012	-0.89948	0
1.2401	-37.044	-1.5441	0
1.2411	-37.044	-2.1886	0
1.2421	-36.947	-1.5441	0
1.2431	-36.786	-2.1886	0
1.2441	-36.883	-0.89948	0
1.2451	-36.883	-0.89948	0
1.2461	-36.689	-1.5441	0
1.2471	-36.593	-0.89948	0
1.2481	-36.496	-2.8332	0
1.2491	-36.367	-2.1886	0
1.2501	-36.367	-2.1886	0
1.2511	-36.367	-2.1886	0
1.2521	-36.367	-1.5441	0
1.2531	-36.399	-1.5441	0
1.2541	-36.464	-1.5441	0
1.2551	-36.528	-0.89948	0
1.2561	-36.561	-1.5441	0
1.2571	-36.625	-2.1886	0
1.2581	-36.561	-2.1886	0
1.2591	-36.561	-0.89948	0
1.2601	-36.625	-2.1886	0
1.2611	-36.657	-1.5441	0
1.2621	-36.689	-0.89948	0
1.2631	-36.689	-0.89948	0
1.2641	-36.689	-2.1886	0
1.2651	-36.818	-1.5441	0
1.2661	-36.786	-0.89948	0
1.2671	-36.851	-1.5441	0
1.2681	-36.915	-2.1886	0
1.2691	-36.979	-2.1886	0
1.2701	-36.883	-1.5441	0
1.2711	-36.979	-2.1886	0
1.2721	-36.915	-1.5441	0
1.2731	-36.915	-2.1886	0
1.2741	-36.915	-1.5441	0
1.2751	-36.947	-1.5441	0
1.2761	-37.012	-1.5441	0
1.2771	-36.979	-2.1886	0
1.2781	-36.947	-2.1886	0
1.2791	-36.947	-0.89948	0
1.2801	-36.915	-2.8332	0
1.2811	-36.851	-1.5441	0
1.2821	-36.786	-1.5441	0
1.2831	-36.786	-0.89948	0
1.2841	-36.818	-0.89948	0
1.2851	-36.786	-2.8332	0
1.2861	-36.786	-1.5441	0
1.2871	-36.818	-2.8332	0
1.2881	-36.786	-2.1886	0
1.2891	-36.851	-2.1886	0
1.2901	-36.883	-1.5441	0
1.2911	-36.818	-0.89948	0
1.2921	-36.786	-1.5441	0
1.2931	-36.689	-3.4778	0
1.2941	-36.625	-0.89948	0
1.2951	-36.464	-1.5441	0
1.2961	-36.335	-1.5441	0
1.2971	-36.174	-1.5441	0
1.2981	-36.174	-0.89948	0
1.2991	-36.174	-0.89948	0
1.3001	-36.077	-0.89948	0
1.3011	-36.142	-0.89948	0
1.3021	-36.109	-2.1886	0
1.3031	-36.077	-1.5441	0
1.3041	-36.045	-0.89948	0
1.3051	-36.077	-0.89948	0
1.3061	-36.013	-2.1886	0
1.3071	-36.013	-3.4778	0
1.3081	-36.045	-0.89948	0
1.3091	-36.109	-2.1886	0
1.3101	-36.109	-1.5441	0
1.3111	-36.045	-2.1886	0
1.3121	-35.98	-2.1886	0
1.3131	-36.013	-1.5441	0
1.3141	-36.077	-2.1886	0
1.3151	-36.109	-2.1886	0
1.3161	-36.174	-1.5441	0
1.3171	-36.27	-1.5441	0
1.3181	-36.367	-1.5441	0
1.3191	-36.528	-1.5441	0
1.3201	-36.561	-0.89948	0
1.3211	-36.561	-0.2549	0
1.3221	-36.561	-0.89948	0
1.3231	-36.593	-1.5441	0
1.3241	-36.561	-2.1886	0
1.3251	-36.561	-2.1886	0
1.3261	-36.528	-2.1886	0
1.3271	-36.561	-0.89948	0
1.3281	-36.335	-1.5441	0
1.3291	-36.335	-0.89948	0
1.3301	-36.142	-1.5441	0
1.3311	-36.077	-1.5441	0
1.3321	-36.109	-0.89948	0
1.3331	-36.238	-1.5441	0
1.3341	-36.303	-2.1886	0
1.3351	-36.238	-1.5441	0
1.3361	-36.238	-1.5441	0
1.3371	-36.335	-0.89948	0
1.3381	-36.432	-2.1886	0
1.3391	-36.496	-1.5441	0
1.3401	-36.464	-2.1886	0
1.3411	-36.399	-2.1886	0
1.3421	-36.464	-2.1886	0
1.3431	-36.399	-1.5441	0
1.3441	-36.432	-1.5441	0
1.3451	-36.303	-1.5441	0
1.3461	-36.303	-0.89948	0
1.3471	-36.27	-1.5441	0
1.3481	-36.206	-2.1886	0
1.3491	-36.206	-0.89948	0
1.3501	-36.335	-2.1886	0
1.3511	-36.27	-0.89948	0
1.3521	-36.335	-1.5441	0
1.3531	-36.399	-1.5441	0
1.3541	-36.464	-2.1886	0
1.3551	-36.496	-2.1886	0
1.3561	-36.528	-1.5441	0
1.3571	-36.528	-2.1886	0
1.3581	-36.528	-1.5441	0
1.3591	-36.432	-1.5441	0
1.3601	-36.496	-2.1886	0
1.3611	-36.432	-2.1886	0
1.3621	-36.367	-2.1886	0
1.3631	-36.496	-0.89948	0
1.3641	-36.593	-2.8332	0
1.3651	-36.625	-0.89948	0
1.3661	-36.689	-1.5441	0
1.3671	-36.786	-2.1886	0
1.3681	-36.818	-1.5441	0
1.3691	-36.883	-2.1886	0
1.3701	-36.947	-1.5441	0
1.3711	-36.947	-2.1886	0
1.3721	-36.915	-2.8332	0
1.3731	-36.883	-2.1886	0
1.3741	-36.818	-0.89948	0
1.3751	-36.657	-1.5441	0
1.3761	-36.593	-2.1886	0
1.3771	-36.432	-1.5441	0
1.3781	-36.27	-1.5441	0
1.3791	-36.206	-1.5441	0
1.3801	-36.142	-1.5441	0
1.3811	-36.045	-1.5441	0
1.3821	-36.077	-1.5441	0
1.3831	-36.077	-2.1886	0
1.3841	-36.077	-0.89948	0
1.3851	-36.109	-0.89948	0
1.3861	-36.077	-2.8332	0
1.3871	-36.013	-1.5441	0
1.3881	-35.98	-1.5441	0
1.3891	-36.045	-1.5441	0
1.3901	-36.045	-1.5441	0
1.3911	-35.98	-0.2549	0
1.3921	-36.045	-2.1886	0
1.3931	-35.98	-0.89948	0
1.3941	-35.916	-2.1886	0
1.3951	-35.948	-2.1886	0
1.3961	-35.884	-2.8332	0
1.3971	-36.045	-1.5441	0
1.3981	-36.077	-2.1886	0
1.3991	-36.174	-2.1886	0
1.4001	-36.142	-0.89948	0
1.4011	-36.174	-0.89948	0
1.4021	-36.238	-1.5441	0
1.4031	-36.303	-2.1886	0
1.4041	-36.27	-0.89948	0
1.4051	-36.335	-0.89948	0
1.4061	-36.399	-1.5441	0
1.4071	-36.528	-0.89948	0
1.4081	-36.496	-2.1886	0
1.4091	-36.464	-0.89948	0
1.4101	-36.335	-1.5441	0
1.4111	-36.335	-1.5441	0
1.4121	-36.367	-0.89948	0
1.4131	-36.399	-2.8332	0
1.4141	-36.27	-1.5441	0
1.4151	-36.206	-0.89948	0
1.4161	-36.174	-2.1886	0
1.4171	-36.367	-0.89948	0
1.4181	-36.399	-1.5441	0
1.4191	-36.593	-1.5441	0
1.4201	-36.818	-0.89948	0
1.4211	-36.883	-1.5441	0
1.4221	-37.012	-1.5441	0
1.4231	-37.012	-2.8332	0
1.4241	-37.076	-2.1886	0
1.4251	-37.108	-1.5441	0
1.4261	-37.141	-0.89948	0
1.4271	-37.012	-2.1886	0
1.4281	-37.108	-2.1886	0
1.4291	-37.173	-1.5441	0
1.4301	-37.173	-0.89948	0
1.4311	-37.141	-1.5441	0
1.4321	-37.012	-1.5441	0
1.4331	-37.012	-1.5441	0
1.4341	-36.947	-2.1886	0
1.4351	-37.044	-1.5441	0
1.4361	-37.076	-2.1886	0
1.4371	-37.205	-1.5441	0
1.4381	-37.205	-0.89948	0
1.4391	-37.334	-0.89948	0
1.4401	-37.431	-2.1886	0
1.4411	-37.334	-1.5441	0
1.4421	-37.366	-2.1886	0
1.4431	-37.334	-1.5441	0
1.4441	-37.366	-1.5441	0
1.4451	-37.334	-0.89948	0
1.4461	-37.398	-2.1886	0
1.4471	-37.398	-2.8332	0
1.4481	-37.334	-2.1886	0
1.4491	-37.334	-2.1886	0
1.4501	-37.366	-1.5441	0
1.4511	-37.366	-1.5441	0
1.4521	-37.302	-0.89948	0
1.4531	-37.302	-1.5441	0
1.4541	-37.237	-2.8332	0
1.4551	-37.302	-1.5441	0
1.4561	-37.302	-1.5441	0
1.4571	-37.366	-2.1886	0
1.4581	-37.398	-0.89948	0
1.4591	-37.334	-2.1886	0
1.4601	-37.27	-2.1886	0
1.4611	-37.366	-0.2549	0
1.4621	-37.334	-2.1886	0
1.4631	-37.173	-1.5441	0
1.4641	-37.302	-0.89948	0
1.4651	-37.076	-1.5441	0
1.4661	-36.979	-1.5441	0
1.4671	-37.012	-1.5441	0
1.4681	-36.915	-1.5441	0
1.4691	-36.915	-0.89948	0
1.4701	-36.754	-2.8332	0
1.4711	-36.722	-2.1886	0
1.4721	-36.851	-2.8332	0
1.4731	-36.851	-2.1886	0
1.4741	-36.915	-2.8332	0
1.4751	-36.979	-0.89948	0
1.4761	-36.979	-2.1886	0
1.4771	-37.012	-2.1886	0
1.4781	-36.915	-1.5441	0
1.4791	-36.883	-2.1886	0
1.4801	-36.883	-1.5441	0
1.4811	-36.883	-2.8332	0
1.4821	-36.947	-1.5441	0
1.4831	-36.915	-2.1886	0
1.4841	-36.947	-1.5441	0
1.4851	-37.044	-1.5441	0
1.4861	-37.108	-1.5441	0
1.4871	-37.205	-1.5441	0
1.4881	-37.302	-0.89948	0
1.4891	-37.366	-2.8332	0
1.4901	-37.398	-0.89948	0
1.4911	-37.495	-1.5441	0
1.4921	-37.398	-1.5441	0
1.4931	-37.495	-2.1886	0
1.4941	-37.431	-0.89948	0
1.4951	-37.398	-2.1886	0
1.4961	-37.302	-1.5441	0
1.4971	-37.27	-2.8332	0
1.4981	-37.237	-2.1886	0
1.4991	-37.205	-0.89948	0
1.5001	-37.173	-2.1886	0
1.5011	-37.173	-2.8332	0
1.5021	-37.302	-1.5441	0
1.5031	-37.302	-0.89948	0
1.5041	-37.302	-2.1886	0
1.5051	-37.237	-2.1886	0
1.5061	-37.237	-0.89948	0
1.5071	-37.205	-2.1886	0
1.5081	-37.173	-1.5441	0
1.5091	-37.173	-1.5441	0
1.5101	-37.141	-2.1886	0
1.5111	-37.141	-1.5441	0
1.5121	-37.076	-1.5441	0
1.5131	-37.108	-2.1886	0
1.5141	-37.076	-0.89948	0
1.5151	-36.979	-0.89948	0
1.5161	-36.979	-0.89948	0
1.5171	-36.979	-1.5441	0
1.5181	-37.108	-0.89948	0
1.5191	-37.173	-0.89948	0
1.5201	-37.141	-1.5441	0
1.5211	-37.108	-2.1886	0
1.5221	-37.044	-2.1886	0
1.5231	-37.173	-2.1886	0
1.5241	-37.108	-2.1886	0
1.5251	-37.044	-1.5441	0
1.5261	-37.044	-0.2549	0
1.5271	-37.044	-2.1886	0
1.5281	-36.915	-1.5441	0
1.5291	-37.012	-2.1886	0
1.5301	-37.012	-1.5441	0
1.5311	-37.012	-1.5441	0
1.5321	-37.012	-1.5441	0
1.5331	-37.012	-2.8332	0
1.5341	-37.044	-2.1886	0
1.5351	-37.173	-1.5441	0
1.5361	-37.141	-1.5441	0
1.5371	-37.237	-1.5441	0
1.5381	-37.205	-1.5441	0
1.5391	-37.237	-0.89948	0
1.5401	-37.27	-0.89948	0
1.5411	-37.366	-1.5441	0
1.5421	-37.366	-1.5441	0
1.5431	-37.431	-1.5441	0
1.5441	-37.398	-2.1886	0
1.5451	-37.334	-0.2549	0
1.5461	-37.334	-0.89948	0
1.5471	-37.334	-1.5441	0
1.5481	-37.302	-2.1886	0
1.5491	-37.173	-2.8332	0
1.5501	-37.044	-2.1886	0
1.5511	-36.947	-2.1886	0
1.5521	-36.947	-0.89948	0
1.5531	-37.012	-0.89948	0
1.5541	-36.915	-2.1886	0
1.5551	-36.947	-2.1886	0
1.5561	-36.851	-2.1886	0
1.5571	-36.915	-0.89948	0
1.5581	-36.947	-0.89948	0
1.5591	-36.818	-1.5441	0
1.5601	-36.786	-1.5441	0
1.5611	-36.818	-3.4778	0
1.5621	-36.689	-0.2549	0
1.5631	-36.689	-2.1886	0
1.5641	-36.722	-1.5441	0
1.5651	-36.786	-1.5441	0
1.5661	-36.851	-0.89948	0
1.5671	-37.044	-0.89948	0
1.5681	-37.012	-0.89948	0
1.5691	-37.141	-0.89948	0
1.5701	-37.076	-2.8332	0
1.5711	-37.108	-0.89948	0
1.5721	-37.173	-2.1886	0
1.5731	-37.237	-2.1886	0
1.5741	-37.237	-0.89948	0
1.5751	-37.302	-1.5441	0
1.5761	-37.27	-0.89948	0
1.5771	-37.431	-0.89948	0
1.5781	-37.495	-0.89948	0
1.5791	-37.366	-2.8332	0
1.5801	-37.237	-0.89948	0
1.5811	-37.141	-1.5441	0
1.5821	-37.076	-2.8332	0
1.5831	-36.979	-0.89948	0
1.5841	-37.012	-1.5441	0
1.5851	-37.012	-1.5441	0
1.5861	-37.044	0.38968	0
1.5871	-37.044	-1.5441	0
1.5881	-37.044	-1.5441	0
1.5891	-37.173	-1.5441	0
1.5901	-37.205	-0.89948	0
1.5911	-37.205	-2.1886	0
1.5921	-37.27	-0.89948	0
1.5931	-37.141	-2.1886	0
1.5941	-37.076	-1.5441	0
1.5951	-36.979	-1.5441	0
1.5961	-36.979	-1.5441	0
1.5971	-37.044	-0.2549	0
1.5981	-37.108	-1.5441	0
1.5991	-37.076	-1.5441	0
1.6001	-37.141	-1.5441	0
1.6011	-37.141	-2.1886	0
1.6021	-37.205	-0.89948	0
1.6031	-37.205	-2.1886	0
1.6041	-37.173	-1.5441	0
1.6051	-37.108	-1.5441	0
1.6061	-37.141	-2.8332	0
1.6071	-37.141	-0.89948	0
1.6081	-37.108	-2.1886	0
1.6091	-37.141	-1.5441	0
1.6101	-37.141	-1.5441	0
1.6111	-37.141	-1.5441	0
1.6121	-37.108	-0.89948	0
1.6131	-37.205	-1.5441	0
1.6141	-37.237	-2.1886	0
1.6151	-37.334	-0.89948	0
1.6161	-37.302	-2.1886	0
1.6171	-37.334	-0.89948	0
1.6181	-37.431	-1.5441	0
1.6191	-37.463	-2.8332	0
1.6201	-37.495	-1.5441	0
1.6211	-37.527	-1.5441	0
1.6221	-37.656	-1.5441	0
1.6231	-37.753	-0.2549	0
1.6241	-37.785	-2.1886	0
1.6251	-37.721	-2.8332	0
1.6261	-37.624	-2.1886	0
1.6271	-37.656	-1.5441	0
1.6281	-37.592	-1.5441	0
1.6291	-37.495	-2.1886	0
1.6301	-37.527	-1.5441	0
1.6311	-37.495	-0.89948	0
1.6321	-37.495	-1.5441	0
1.6331	-37.592	-2.1886	0
1.6341	-37.495	-0.89948	0
1.6351	-37.463	-2.1886	0
1.6361	-37.398	-1.5441	0
1.6371	-37.431	-1.5441	0
1.6381	-37.495	-0.89948	0
1.6391	-37.398	-1.5441	0
1.6401	-37.431	-0.89948	0
1.6411	-37.398	-1.5441	0
1.6421	-37.398	-2.1886	0
1.6431	-37.334	-2.1886	0
1.6441	-37.27	-2.1886	0
1.6451	-37.205	-0.89948	0
1.6461	-37.108	-1.5441	0
1.6471	-37.108	-1.5441	0
1.6481	-37.012	-1.5441	0
1.6491	-37.044	-2.1886	0
1.6501	-36.947	-2.8332	0
1.6511	-36.979	-2.1886	0
1.6521	-37.076	-2.1886	0
1.6531	-37.205	-2.8332	0
1.6541	-37.173	-1.5441	0
1.6551	-37.173	-2.1886	0
1.6561	-37.173	-2.1886	0
1.6571	-37.141	-2.1886	0
1.6581	-37.205	-1.5441	0
1.6591	-37.173	-2.8332	0
1.6601	-37.237	-2.1886	0
1.6611	-37.108	-2.1886	0
1.6621	-37.108	-1.5441	0
1.6631	-36.979	-1.5441	0
1.6641	-36.915	-2.8332	0
1.6651	-36.818	-1.5441	0
1.6661	-36.851	-1.5441	0
1.6671	-36.947	-2.1886	0
1.6681	-37.012	-1.5441	0
1.6691	-37.108	-1.5441	0
1.6701	-37.076	-0.89948	0
1.6711	-37.141	-0.89948	0
1.6721	-37.237	-2.1886	0
1.6731	-37.302	-2.1886	0
1.6741	-37.27	-0.89948	0
1.6751	-37.366	-2.1886	0
1.6761	-37.398	-1.5441	0
1.6771	-37.366	-2.1886	0
1.6781	-37.334	-0.2549	0
1.6791	-37.302	-2.1886	0
1.6801	-37.141	-2.8332	0
1.6811	-37.173	-2.1886	0
1.6821	-37.237	-1.5441	0
1.6831	-37.27	-1.5441	0
1.6841	-37.237	-1.5441	0
1.6851	-37.431	-1.5441	0
1.6861	-37.527	-0.89948	0
1.6871	-37.431	-2.1886	0
1.6881	-37.334	-1.5441	0
1.6891	-37.431	-2.1886	0
1.6901	-37.302	-0.89948	0
1.6911	-37.237	-2.1886	0
1.6921	-37.173	-1.5441	0
1.6931	-37.205	-1.5441	0
1.6941	-37.205	-2.8332	0
1.6951	-37.237	-0.89948	0
1.6961	-37.108	-2.1886	0
1.6971	-37.108	-2.1886	0
1.6981	-37.012	-3.4778	0
1.6991	-37.044	-1.5441	0
1.7001	-37.108	-1.5441	0
1.7011	-37.076	-1.5441	0
1.7021	-37.108	-2.1886	0
1.7031	-37.108	-0.2549	0
1.7041	-37.108	-2.1886	0
1.7051	-37.108	-1.5441	0
1.7061	-37.108	-2.8332	0
1.7071	-37.012	-1.5441	0
1.7081	-36.786	-1.5441	0
1.7091	-36.625	-1.5441	0
1.7101	-36.464	-1.5441	0
1.7111	-36.399	-1.5441	0
1.7121	-36.432	-1.5441	0
1.7131	-36.528	-0.89948	0
1.7141	-36.593	-2.1886	0
1.7151	-36.625	-0.89948	0
1.7161	-36.657	-2.1886	0
1.7171	-36.593	-2.1886	0
1.7181	-36.593	-1.5441	0
1.7191	-36.625	-1.5441	0
1.7201	-36.657	-0.2549	0
1.7211	-36.625	-2.8332	0
1.7221	-36.561	-1.5441	0
1.7231	-36.561	-2.1886	0
1.7241	-36.496	-2.1886	0
1.7251	-36.367	-0.89948	0
1.7261	-36.303	-2.8332	0
1.7271	-36.206	-2.1886	0
1.7281	-36.27	-1.5441	0
1.7291	-36.142	-2.1886	0
1.7301	-36.109	-2.1886	0
1.7311	-36.013	-1.5441	0
1.7321	-36.013	-0.89948	0
1.7331	-36.013	-0.89948	0
1.7341	-36.109	-0.89948	0
1.7351	-36.109	-2.1886	0
1.7361	-36.045	-1.5441	0
1.7371	-36.045	-1.5441	0
1.7381	-35.98	-0.89948	0
1.7391	-36.013	-2.8332	0
1.7401	-36.045	-2.1886	0
1.7411	-36.045	-2.1886	0
1.7421	-36.142	-2.1886	0
1.7431	-36.206	-1.5441	0
1.7441	-36.27	-0.89948	0
1.7451	-36.303	-2.1886	0
1.7461	-36.303	-0.89948	0
1.7471	-36.303	-1.5441	0
1.7481	-36.399	-1.5441	0
1.7491	-36.367	-1.5441	0
1.7501	-36.399	-1.5441	0
1.7511	-36.464	-0.89948	0
1.7521	-36.432	-2.1886	0
1.7531	-36.464	-0.89948	0
1.7541	-36.528	-2.1886	0
1.7551	-36.561	-1.5441	0
1.7561	-36.528	-0.2549	0
1.7571	-36.528	-0.2549	0
1.7581	-36.593	-0.89948	0
1.7591	-36.593	-2.1886	0
1.7601	-36.432	-0.89948	0
1.7611	-36.432	-0.89948	0
1.7621	-36.432	-1.5441	0
1.7631	-36.335	-0.89948	0
1.7641	-36.399	-2.1886	0
1.7651	-36.335	-2.8332	0
1.7661	-36.367	-3.4778	0
1.7671	-36.367	-2.8332	0
1.7681	-36.399	-1.5441	0
1.7691	-36.528	-1.5441	0
1.7701	-36.496	-3.4778	0
1.7711	-36.496	-2.1886	0
1.7721	-36.561	-1.5441	0
1.7731	-36.593	-1.5441	0
1.7741	-36.657	-2.8332	0
1.7751	-36.593	-2.1886	0
1.7761	-36.689	-1.5441	0
1.7771	-36.754	-0.89948	0
1.7781	-36.754	-1.5441	0
1.7791	-36.689	-2.1886	0
1.7801	-36.722	-2.8332	0
1.7811	-36.689	-0.89948	0
1.7821	-36.689	-2.8332	0
1.7831	-36.657	-0.89948	0
1.7841	-36.625	-0.89948	0
1.7851	-36.561	-1.5441	0
1.7861	-36.593	-0.89948	0
1.7871	-36.593	-1.5441	0
1.7881	-36.625	-2.1886	0
1.7891	-36.657	-0.89948	0
1.7901	-36.722	-1.5441	0
1.7911	-36.722	-0.89948	0
1.7921	-36.786	-0.89948	0
1.7931	-36.818	-2.8332	0
1.7941	-36.722	-2.1886	0
1.7951	-36.786	-0.2549	0
1.7961	-36.689	-0.89948	0
1.7971	-36.689	-1.5441	0
1.7981	-36.722	-1.5441	0
1.7991	-36.689	-1.5441	0
1.8001	-36.689	-2.8332	0
1.8011	-36.754	-1.5441	0
1.8021	-36.786	-1.5441	0
1.8031	-36.883	-2.1886	0
1.8041	-36.883	-2.1886	0
1.8051	-37.012	-1.5441	0
1.8061	-37.044	-0.2549	0
1.8071	-37.012	-1.5441	0
1.8081	-37.044	-2.1886	0
1.8091	-37.076	-2.1886	0
1.8101	-37.012	-2.1886	0
1.8111	-36.883	-2.1886	0
1.8121	-36.818	-2.8332	0
1.8131	-36.754	-2.1886	0
1.8141	-36.722	-0.89948	0
1.8151	-36.561	-2.1886	0
1.8161	-36.528	-1.5441	0
1.8171	-36.593	-2.1886	0
1.8181	-36.593	-1.5441	0
1.8191	-36.657	-2.8332	0
1.8201	-36.657	-0.89948	0
1.8211	-36.561	-1.5441	0
1.8221	-36.464	-2.1886	0
1.8231	-36.464	-2.8332	0
1.8241	-36.399	-1.5441	0
1.8251	-36.464	-1.5441	0
1.8261	-36.399	-1.5441	0
1.8271	-36.593	-1.5441	0
1.8281	-36.689	-1.5441	0
1.8291	-36.722	-1.5441	0
1.8301	-36.851	-2.8332	0
1.8311	-36.883	-2.1886	0
1.8321	-36.883	-2.8332	0
1.8331	-37.012	-0.89948	0
1.8341	-36.915	-1.5441	0
1.8351	-37.044	-1.5441	0
1.8361	-36.979	-1.5441	0
1.8371	-37.012	-0.89948	0
1.8381	-36.979	-2.8332	0
1.8391	-37.012	-1.5441	0
1.8401	-37.012	-2.1886	0
1.8411	-37.012	-2.1886	0
1.8421	-36.947	-2.8332	0
1.8431	-36.947	-1.5441	0
1.8441	-36.915	-1.5441	0
1.8451	-36.754	-1.5441	0
1.8461	-36.818	-2.1886	0
1.8471	-36.754	-0.89948	0
1.8481	-36.754	-2.1886	0
1.8491	-36.689	-1.5441	0
1.8501	-36.754	-2.1886	0
1.8511	-36.625	-1.5441	0
1.8521	-36.786	-2.1886	0
1.8531	-36.851	-0.89948	0
1.8541	-36.883	-2.1886	0
1.8551	-36.979	-2.1886	0
1.8561	-37.108	-2.1886	0
1.8571	-37.012	-0.89948	0
1.8581	-37.141	-0.89948	0
1.8591	-37.173	-1.5441	0
1.8601	-37.173	-1.5441	0
1.8611	-37.076	-2.1886	0
1.8621	-37.012	-2.1886	0
1.8631	-37.141	-2.1886	0
1.8641	-37.108	-1.5441	0
1.8651	-37.076	-1.5441	0
1.8661	-37.076	-0.89948	0
1.8671	-37.044	-1.5441	0
1.8681	-36.979	-1.5441	0
1.8691	-37.076	-0.89948	0
1.8701	-37.044	-2.8332	0
1.8711	-37.205	-1.5441	0
1.8721	-37.141	-2.8332	0
1.8731	-37.237	-2.8332	0
1.8741	-37.27	-1.5441	0
1.8751	-37.27	-0.89948	0
1.8761	-37.237	-1.5441	0
1.8771	-37.108	-1.5441	0
1.8781	-37.076	-2.1886	0
1.8791	-37.044	-2.1886	0
1.8801	-36.979	-2.1886	0
1.8811	-37.012	-1.5441	0
1.8821	-36.979	-1.5441	0
1.8831	-37.044	-2.1886	0
1.8841	-37.044	-1.5441	0
1.8851	-37.044	-0.89948	0
1.8861	-37.173	-0.2549	0
1.8871	-37.173	-1.5441	0
1.8881	-37.108	-0.89948	0
1.8891	-37.173	-2.1886	0
1.8901	-37.27	-2.1886	0
1.8911	-37.27	-2.1886	0
1.8921	-37.237	-1.5441	0
1.8931	-37.27	-2.8332	0
1.8941	-37.205	-2.8332	0
1.8951	-37.205	-1.5441	0
1.8961	-37.205	-0.89948	0
1.8971	-37.141	-0.89948	0
1.8981	-37.141	-1.5441	0
1.8991	-37.076	-1.5441	0
1.9001	-37.205	-1.5441	0
1.9011	-37.205	-1.5441	0
1.9021	-37.141	-2.8332	0
1.9031	-37.173	-2.8332	0
1.9041	-37.173	-0.89948	0
1.9051	-37.108	-1.5441	0
1.9061	-37.108	-2.1886	0
1.9071	-37.141	-0.89948	0
1.9081	-37.108	-2.1886	0
1.9091	-36.979	-1.5441	0
1.9101	-36.979	-0.89948	0
1.9111	-36.915	-0.89948	0
1.9121	-36.883	-2.1886	0
1.9131	-36.851	-1.5441	0
1.9141	-36.754	-2.1886	0
1.9151	-36.689	-2.8332	0
1.9161	-36.689	-2.1886	0
1.9171	-36.786	-1.5441	0
1.9181	-36.689	-2.1886	0
1.9191	-36.689	-1.5441	0
1.9201	-36.625	-2.1886	0
1.9211	-36.625	-2.1886	0
1.9221	-36.657	-2.8332	0
1.9231	-36.625	-1.5441	0
1.9241	-36.593	-0.89948	0
1.9251	-36.561	-2.1886	0
1.9261	-36.625	-0.2549	0
1.9271	-36.561	-1.5441	0
1.9281	-36.496	-2.1886	0
1.9291	-36.464	-1.5441	0
1.9301	-36.496	-2.8332	0
1.9311	-36.464	-2.1886	0
1.9321	-36.496	-1.5441	0
1.9331	-36.432	-2.1886	0
1.9341	-36.432	-1.5441	0
1.9351	-36.528	-2.8332	0
1.9361	-36.561	-1.5441	0
1.9371	-36.496	-0.89948	0
1.9381	-36.561	-1.5441	0
1.9391	-36.689	-2.1886	0
1.9401	-36.722	-1.5441	0
1.9411	-36.915	-0.89948	0
1.9421	-36.883	-1.5441	0
1.9431	-36.915	-1.5441	0
1.9441	-36.915	-2.1886	0
1.9451	-36.818	-1.5441	0
1.9461	-36.851	-2.1886	0
1.9471	-36.754	-2.1886	0
1.9481	-36.851	-1.5441	0
1.9491	-36.915	-2.1886	0
1.9501	-36.979	-2.1886	0
1.9511	-37.205	-1.5441	0
1.9521	-37.302	-2.1886	0
1.9531	-37.302	-1.5441	0
1.9541	-37.334	-2.1886	0
1.9551	-37.398	-2.8332	0
1.9561	-37.366	-2.8332	0
1.9571	-37.398	-2.1886	0
1.9581	-37.237	-2.8332	0
1.9591	-37.044	-1.5441	0
1.9601	-36.915	-2.1886	0
1.9611	-36.786	-2.1886	0
1.9621	-36.754	-1.5441	0
1.9631	-36.786	-2.1886	0
1.9641	-36.818	-2.1886	0
1.9651	-36.818	-1.5441	0
1.9661	-36.754	-1.5441	0
1.9671	-36.851	-1.5441	0
1.9681	-36.979	-2.1886	0
1.9691	-37.108	-0.89948	0
1.9701	-37.141	-2.1886	0
1.9711	-37.044	-1.5441	0
1.9721	-37.044	-0.89948	0
1.9731	-37.012	-2.8332	0
1.9741	-36.979	-1.5441	0
1.9751	-36.883	-1.5441	0
1.9761	-36.947	-0.89948	0
1.9771	-36.947	-0.89948	0
1.9781	-36.915	-1.5441	0
1.9791	-36.915	-0.89948	0
1.9801	-37.012	-2.1886	0
1.9811	-37.012	-0.89948	0
1.9821	-37.044	-2.1886	0
1.9831	-37.012	-1.5441	0
1.9841	-37.012	-1.5441	0
1.9851	-37.076	-0.89948	0
1.9861	-37.27	-3.4778	0
1.9871	-37.205	-1.5441	0
1.9881	-37.27	-1.5441	0
1.9891	-37.334	-1.5441	0
1.9901	-37.334	-2.1886	0
1.9911	-37.173	-1.5441	0
1.9921	-37.173	-2.1886	0
1.9931	-36.689	-2.1886	0
1.9941	-36.432	-1.5441	0
1.9951	-36.27	-2.1886	0
1.9961	-36.013	-2.1886	0
1.9971	-35.98	-2.8332	0
1.9981	-35.851	-1.5441	0
[truncated: 148,001 more rows]

## Sheet: b
inputCurrent_pA	median_spike_rate_Hz
-47.309	13.4771
-31.839	10.8954
-17.014	17.1078
13.281	5.92566
28.107	22.3967
43.577	34.0716
59.047	45.6621
73.872	52.356

## Sheet: c
spike_pair_number	relative_instantaneous_spikerate_13pA	relative_instantaneous_spikerate_28pA	relative_instantaneous_spikerate_44pA	relative_instantaneous_spikerate_59pA	relative_instantaneous_spikerate_74pA
1	1	1	1	1	1
2	0.815891	0.815508	0.881481	0.915556	0.846154
3	0.730903	0.680804	0.7	0.824	0.816832
4	0.709949	0.547576	0.670423	0.789272	0.736607
5	0.569689	0.563771	0.723404	0.751825	0.896739
6	0.543928	0.518707	0.60101	0.738351	0.733333
7	0.258918	0.536972	0.788079	0.735714	0.868421
8	0.389094	0.663043	0.683908	0.765799	0.730088
9	0.347647	0.60396	0.63807	0.666667	0.781991
10	0.240023	0.454545	0.672316	0.705479	0.771028
